# Supplementary material for: Inferring transportation mode from smartphone sensors: Evaluating the potential of Wi-Fi and Bluetooth
Source: PLoS One. 2020 Jul 2;15(7):e0234003. doi: 10.1371/journal.pone.0234003 (PMC7332005; doi:10.1371/journal.pone.0234003)
Supplement: S1 File — This compressed folder of files contains the dataset, code for training and evaluating models as well as model output. (GZ) [file pone.0234003.s008.tar.gz]

Archive with 26 entries (24 files):
- transport_public
- transport_public/model-visualization.ipynb
- transport_public/conda_environment.txt
- transport_public/supervised_sample_anon.csv
- transport_public/output
- transport_public/output/RFC_All Modes_no_ssid__geo.csv
- transport_public/output/RFC_All Modes_no_ssid__no_geo.csv
- transport_public/output/RFC_All Modes_ssid__no_geo.csv
- transport_public/output/RFC_Self Car Public_no_ssid__geo.csv
- transport_public/output/RFC_All Modes_ssid__geo.csv
- transport_public/output/RFC_All Modes_no_beacon__geo.csv
- transport_public/output/RFC_Self Other_no_ssid__no_geo.csv
- transport_public/output/RFC_Self Other_no_beacon__no_geo.csv
- transport_public/output/RFC_Self Car Public_no_ssid__no_geo.csv
- transport_public/output/LR_Self Car Public_ssid__geo.csv
- transport_public/output/RFC_Self Other_ssid__geo.csv
- transport_public/output/RFC_Self Other_ssid__no_geo.csv
- transport_public/output/RFC_Self Car Public_ssid__no_geo.csv
- transport_public/output/RFC_Self Car Public_ssid__geo.csv
- transport_public/output/RFC_Self Other_no_beacon__geo.csv
- transport_public/output/SVC_Self Car Public_ssid__geo.csv
- transport_public/output/RFC_Self Car Public_no_beacon__no_geo.csv
- transport_public/output/RFC_All Modes_no_beacon__no_geo.csv
- transport_public/output/RFC_Self Car Public_no_beacon__geo.csv
- transport_public/output/RFC_Self Other_no_ssid__geo.csv
- transport_public/transport-model.ipynb
