# Supplementary material for: Inferring transportation mode from smartphone sensors: Evaluating the potential of Wi-Fi and Bluetooth
Source: PLoS One. 2020 Jul 2;15(7):e0234003. doi: 10.1371/journal.pone.0234003 (PMC7332005; doi:10.1371/journal.pone.0234003)
Supplement: S1 File — This compressed folder of files contains the dataset, code for training and evaluating models as well as model output. (GZ) [file pone.0234003.s008.tar.gz › transport_public/model-visualization.ipynb]

# %% [markdown]
# Preparing data and labels
Load packages

# %% [code]


# %% [code]
import os

import matplotlib.pyplot as plt
import numpy as np
import pandas as pd
import seaborn as sns

# %matplotlib inline

custom_color_label = 'SP Blue', 'Car Grey', 'Bus Yellow', 'Metro Orange', 'Train Red'
custom_color = '#2B8EE3', '#A7A9AC', '#F9B43C', '#FA672F', '#BE1E2D'

two_colors1 = custom_color[0], custom_color[2]
two_colors2 = custom_color[1], custom_color[2]

# %% [markdown]
Loading data

# %% [code]
models_dir = 'final_models/'
output_dir = 'output/'
output_files = filter(lambda s: s.endswith('csv'), os.listdir(output_dir))
output_mapped = map(lambda f: pd.read_csv(output_dir+f), output_files)
df = pd.concat(output_mapped, sort=True)

X_set = df.X_label.str.split('__')

y_vars = ['Self Car Public', 'Self Other', 'All Modes']
y_vars_map = dict(zip(y_vars, map(str, [3,2,5])))
GIS_label = 'GIS context features'
WIFI_label = 'Wi-Fi and Bluetooth features'
WIFI_label_all = 'All Wi-Fi and Bluetooth features'
WIFI_label_ctx = 'Wi-Fi context features'
include_labels_s = ['Excluded all', 'Excluded Wi-Fi context.', 'Included all']
include_labels_ = ['Excluded', 'Included']
include_labels = ['Excluded', 'Included']

df[WIFI_label] = pd.Categorical(X_set.str[0].map(dict(zip(['no_beacon','no_ssid','ssid'],include_labels_s))),
                                categories=include_labels_s,
                                ordered=True)


df[WIFI_label_all] = pd.Categorical(X_set.str[0].map(dict(zip(['no_beacon','ssid'],include_labels_))),
                                categories=include_labels_,
                                ordered=True)

df[WIFI_label_ctx] = pd.Categorical(X_set.str[0].map(dict(zip(['no_ssid','ssid'],include_labels_))),
                                categories=include_labels_,
                                ordered=True)


# df['wifi_order'] = X_set.str[0].map(dict(zip(['no_beacon','no_ssid','ssid'],range(3))))

df[GIS_label] = pd.Categorical(X_set.str[1].map(dict(zip(['no_geo','geo'],include_labels))),
                               categories=include_labels,
                               ordered=True)


df['Model'] = pd.Categorical(df.model.map({'RFC':'RF','LR':'LR','SVC':'SVC'}),categories=['LR','SVC','RF'])
df['Target'] = df.y_var.map(y_vars_map)+' modes'

df.sort_values([GIS_label, WIFI_label, 'iteration'])

df_agg = df.dropna(axis=1)

# %% [markdown]
Feature set

# %% [code]
used_features = \
['velocity',
 'acceleration',
 'wifi_bus_ssid_share_max',
 'wifi_train_ssid_share_max',
 'train_dist_min',
 'metro_dist_min_cph',
 'bus_dist_min',
 'wifi_count_scans',
 'wifi_unique_ids',
 'wifi_empty_scans_share',
 'wifi_unique_routers_scan_mean',
 'wifi_jaccard',
 'bt_unique_ids',
 'bt_jaccard']

used_features_a = np.array(used_features)

# %% [markdown]
Measures

# %% [code]
measure_labels = [('f1', '$F_1$ score'),
                  ('acc', 'Accuracy'),
                  ('prec', 'Precision'), 
                  ('rec', 'Recall'), ]
suffix_labels =  [('', 'minute'), ('_m', 'segment')]

measure_map = {}
for m,m_l in measure_labels:
    for s,s_l in suffix_labels:
        measure_map[f'{m}{s}'] = f'{m_l}, {s_l} level'
    

# %% [markdown]
# Model comparison

# %% [code]
from scipy import stats

# %% [code]
selection = (df.X_label=='ssid__geo') & (df.y_var==y_vars[0])
df_ = df[selection]

figs = [(('f1_m', 'acc_m'), 'main'), (('prec_m', 'rec_m'), 'auxil')]

for ms, name in figs:
        
    f,axes = plt.subplots(1,2, figsize=(10,3))
    
    if name=='main':
        f_main = f
    
    
    for m, ax in zip(ms,axes):

        sns.violinplot(x='Model',
                       y=m,
                       data=df[selection],
                       palette=custom_color,
                       ax=ax)

        ax.set_ylabel(measure_map[m])
        ax.set_ylim([0.4,1])
        ax.set_title(measure_map[m].split(', ')[0])
        
    
        alt_models = ['LR', 'SVC']
        for alt_model in alt_models:

            diff = df_[df_['model'].isin(['RFC', alt_model])]\
                 .set_index(['iteration', 'model'])\
                 [m]\
                 .unstack(level=1)\
                 [[alt_model,'RFC']]\
                 .diff(axis=1)\
                 .iloc[:,1]
            
            d_mu = round(diff.mean(), 3)
            tt = diff.mean()/(np.sqrt(1/1000+1/3)*diff.std())
            p = round(stats.t.sf(np.abs(tt), 1000-1),3)

            share = round(float(1-(diff>0).mean()),3)
            print(f'RFC vs. {alt_model} ({measure_map[m]}): d={d_mu}, p={p}, s={share}')

        print()
    
    f.subplots_adjust(bottom=.15, left=.07,right=.93)
    f.savefig(f'../figures/model_comparison/{name}.pdf')
    
f_main.savefig(f'../SI/S3_fig.pdf')    

# %% [markdown]
# Comparison - using SSID features

### Overall - Wifi and Bluetooth 

# %% [code]
model = 'RFC'
selection = (df.model==model) & (df.y_var==y_vars[0])
df_ = df[selection]

figs = [(('f1_m', 'acc_m'), 'main'), (('prec_m', 'rec_m'), 'auxil'), (('f1', 'acc'), 'main_min')]

for ms, name in figs:

    f,axes = plt.subplots(1,2, figsize=(10,3))
    
    for i, (m, ax) in enumerate(zip(ms,axes)):
    
        sns.violinplot(x=GIS_label,
                       y=m,
                       hue=WIFI_label_all, 
                       data=df[selection],
                       palette=two_colors2,
                       ax=ax)
        ax.set_ylabel(measure_map[m])
        ax.set_ylim([.2,1])
        ax.set_title(measure_map[m].split(', ')[0])
        
        
        box = ax.get_position()
        
        ax.get_legend().remove()
        if i:
            ax.legend(loc='upper center', bbox_to_anchor=(-.1, -0.25),title=WIFI_label_all,
                      fancybox=True, shadow=True, ncol=5)

            
        

        for GIS_ctx in include_labels:
            scores = df_[df_[GIS_label]==GIS_ctx]\
                 .set_index(['iteration', WIFI_label])\
                 [m]\
                 .unstack(level=1)
            diff_ctx = scores.iloc[:,2]-scores.iloc[:,1]
            diff_all = scores.iloc[:,2]-scores.iloc[:,0]
            
            tt_ctx = diff_ctx.mean()/(np.sqrt(1/1000+1/3)*diff_ctx.std())
            p_ctx = round(stats.t.sf(np.abs(tt_ctx), 1000-1),3)
            
            tt_all = diff_all.mean()/(np.sqrt(1/1000+1/3)*diff_all.std())
            p_all = round(stats.t.sf(np.abs(tt_all), 1000-1),3)
            
            
#             share_ctx = 1-(diff_ctx>0).mean()
#             share_all = 1-(diff_all>0).mean()
            diffs = diff_ctx.mean(), diff_all.mean(), p_ctx, p_all
            print(m, model, GIS_label,GIS_ctx, *map(lambda f: round(f,3), diffs))

        print()
    f.subplots_adjust(bottom=.32, left=.07,right=.93)
    f.savefig(f'../figures/ssid_test/{model}_{name}_all.pdf')
    

# %% [markdown]
### Overall - Wifi context

# %% [code]
model = 'RFC'
selection = (df.model==model) & (df.y_var==y_vars[0])
df_ = df[selection]

figs = [(('f1_m', 'acc_m'), 'main'), (('prec_m', 'rec_m'), 'auxil'), (('f1', 'acc'), 'main_min')]

for ms, name in figs:

    f,axes = plt.subplots(1,2, figsize=(10,3))
    
    for i, (m, ax) in enumerate(zip(ms,axes)):
    
        sns.violinplot(x=GIS_label,
                       y=m,
                       hue=WIFI_label_ctx, 
                       data=df[selection],
                       palette=two_colors1,
                       ax=ax)
        ax.set_ylabel(measure_map[m])
        ax.set_ylim([.2,1])
        ax.set_title(measure_map[m].split(', ')[0])
        
        
        box = ax.get_position()
        
        ax.get_legend().remove()
        if i:
            ax.legend(loc='upper center', bbox_to_anchor=(-.1, -0.25),title=WIFI_label_ctx,
                      fancybox=True, shadow=True, ncol=5)

            
        

        for GIS_ctx in include_labels:
            scores = df_[df_[GIS_label]==GIS_ctx]\
                 .set_index(['iteration', WIFI_label])\
                 [m]\
                 .unstack(level=1)
            diff_ctx = scores.iloc[:,2]-scores.iloc[:,1]
            diff_all = scores.iloc[:,2]-scores.iloc[:,0]
            
            tt_ctx = diff_ctx.mean()/(np.sqrt(1/1000+1/3)*diff_ctx.std())
            p_ctx = round(stats.t.sf(np.abs(tt_ctx), 1000-1),3)
            
            tt_all = diff_all.mean()/(np.sqrt(1/1000+1/3)*diff_all.std())
            p_all = round(stats.t.sf(np.abs(tt_all), 1000-1),3)
            
            
#             share_ctx = 1-(diff_ctx>0).mean()
#             share_all = 1-(diff_all>0).mean()
            diffs = diff_ctx.mean(), diff_all.mean(), p_ctx, p_all
            print(m, model, GIS_label,GIS_ctx, *map(lambda f: round(f,3), diffs))

        print()
    f.subplots_adjust(bottom=.32, left=.07,right=.93)
    f.savefig(f'../figures/ssid_test/{model}_{name}_ctx.pdf')
    

# %% [markdown]

### By mode

# %% [code]
# df_[df_[GIS_label]==GIS_ctx]\
#                  .set_index(['iteration', WIFI_label])\
#                  [m]\
# #                  .unstack(level=1)

# %% [code]
# plt.legend(custom_color[:3], ['Exluded all', 'Excluded SSID', 'Included all'])


# %% [code]
model = 'RFC'
selection = (df.y_var==y_vars[0]) & (df.model==model)


mode_var = 'Transportation mode'

table_data = []


for m in ['f1_m']:#,'acc_m', 'rec_m', 'prec_m']:

    df_mode = pd.melt(df[selection],
                      id_vars=['model', GIS_label, WIFI_label_ctx, 'iteration'], 
                      value_vars=[m+'_SELF',m+'_CAR',m+'_PUBLIC'],
                      var_name=mode_var,
                      value_name=measure_map[m])
    df_mode[mode_var] = df_mode[mode_var]\
                        .str.split('_')\
                        .str[2]\
                        .map({'SELF':'Self-powered', 
                              'PUBLIC':'Public', 
                              'CAR':'Car'})
    
    
    f,axes = plt.subplots(1,3, figsize=(10,3))
    
    for i, (mode, ax) in enumerate(zip(['Car', 'Public', 'Self-powered'], axes)):
        
        df_ = df_mode[df_mode[mode_var]==mode]
        
        sns.violinplot(x=GIS_label,
                       y=measure_map[m],
                       hue=WIFI_label_ctx, 
                       data=df_,
                       palette=two_colors1,
                       ax=ax)
        ax.set_title(f'Mode: {mode}')
        
        if i>0:
            ax.set_ylabel('')
        ax.set_ylim([0,1])
        l = ax.get_legend()
        ax.get_legend().remove()
        box = ax.get_position()
        
        
        if i==1:
            ax.legend(loc='upper center', bbox_to_anchor=(.5, -0.25),title=WIFI_label_ctx,
                      fancybox=True, shadow=True, ncol=5)
    
    

        for GIS_ctx in include_labels:
            scores = df_[df_[GIS_label]==GIS_ctx]\
                 .set_index(['iteration', WIFI_label_ctx])\
                 [measure_map[m]]\
                 .unstack(level=1)
            
            diff_ctx = scores.iloc[:,2]-scores.iloc[:,1]
            diff_all = scores.iloc[:,2]-scores.iloc[:,0]
            share_ctx = 1- (diff_ctx>0).mean()
            share_all = 1-(diff_all>0).mean()
            
            tt_ctx = diff_ctx.mean()/(np.sqrt(1/1000+1/3)*diff_ctx.std())
            p_ctx = round(stats.t.sf(np.abs(tt_ctx), 1000-1),3)
            
            tt_all = diff_all.mean()/(np.sqrt(1/1000+1/3)*diff_all.std())
            p_all = round(stats.t.sf(np.abs(tt_all), 1000-1),3)
            
            diffs = diff_ctx.mean(), diff_all.mean(), p_ctx, p_all
            print(m, model, GIS_label,GIS_ctx, *map(lambda f: round(f,3), diffs))
            diffs_alt = diff_ctx.mean(), p_ctx, diff_all.mean(), p_all
    
    
            table_data.append([mode,GIS_ctx]+list(diffs_alt)) 
    f.subplots_adjust(bottom=.32, left=.07,right=.93)
    
    
    f.savefig(f'../figures/ssid_test/bymode_{model}_{m}_ctx.pdf')
    
    

# %% [code]
mode_table = pd.DataFrame(data=table_data, 
                          columns=['Mode', 'GIS context feat.',0,1,2,3])\
                .set_index(['Mode', "GIS context feat."])\
                .round(3)
mode_table.columns = pd.MultiIndex.from_tuples([(f,v) 
                      for f in ['Wi-Fi Context feat.', 'All feat.'] 
                      for v in ['$\Delta F_1$', '$p$-value']])
print(mode_table.to_latex(column_format='ll|cc|cc')\
                .replace('\\toprule','\\hline\\hline')\
                .replace('\\bottomrule','\\hline\\hline')\
                .replace('\\midrule','\\hline'))


# %% [markdown]
### By model target

# %% [code]
model = 'RFC'
selection = (df_agg.X_label=='ssid__geo') & (df_agg.model==model) & (df_agg.y_var!='Self Other')

f,axes = plt.subplots(1,2,figsize=(10,3))
for m,ax in zip(['f1_m', 'acc_m'], axes):
    
    sns.violinplot(x='Target',
                   y=m,
                   data=df[selection].sort_values(['Target', 'iteration']),
                   palette=(custom_color[2],custom_color[0]),
                   ax=ax)
    ax.set_ylabel(measure_map[m])
    ax.set_title(measure_map[m].split(', ')[0])
    f.subplots_adjust(bottom=.15, left=.07,right=.93)
    ax.set_ylim(0.5,1)

f.savefig(f'../figures/target_comparison/{model}_main.pdf')

# %% [code]
f,ax = plt.subplots(figsize=(6,3))
model = 'RFC'

targets = ['Self Other', 'All Modes']
m='f1_m'

for i, y_var,  num_class in zip([1],targets[1:], [5]):


    selection = (df.model==model) & (df.y_var==y_var)
    df_ = df[selection]


    
    
    
    
    sns.violinplot(x=GIS_label,
                   y=m,
                   hue=WIFI_label, 
                   data=df_.sort_values([GIS_label,WIFI_label]),
                   palette=custom_color,
                   ax=ax)
    ax.set_ylabel(measure_map[m])
    ax.set_ylim([0,1])
#     ax.set_title(f'Number of transportation modes: {num_class}')
    
    box = ax.get_position()
    ax.set_position([box.x0, box.y0 + box.height * 0.1, box.width, box.height * 0.9])
    ax.get_legend().remove()
    if i:
        ax.legend(loc='upper center', bbox_to_anchor=(.5, -0.3),title=WIFI_label,
                  fancybox=True, shadow=True, ncol=5)

    

    for GIS_ctx in include_labels:
        scores = df_[df_[GIS_label]==GIS_ctx]\
             .set_index(['iteration', WIFI_label])\
             [m]\
             .unstack(level=1)
        diff_ctx = scores.iloc[:,2]-scores.iloc[:,1]
        diff_all = scores.iloc[:,2]-scores.iloc[:,0]
        
        share_ctx = 1-(diff_ctx>0).mean()
        share_all = 1-(diff_all>0).mean()
        
        tt_ctx = diff_ctx.mean()/(np.sqrt(1/1000+1/3)*diff_ctx.std())
        p_ctx = round(stats.t.sf(np.abs(tt_ctx), 1000-1),3)

        tt_all = diff_all.mean()/(np.sqrt(1/1000+1/3)*diff_all.std())
        p_all = round(stats.t.sf(np.abs(tt_all), 1000-1),3)
        
        diffs = diff_ctx.mean(), diff_all.mean(), p_ctx, p_all
        print(num_class, model, GIS_label,GIS_ctx, *map(lambda f: round(f,3), diffs))

    print()
    f.subplots_adjust(bottom=.32, left=.07,right=.93)
    f.tight_layout()
    f.savefig(f'../figures/ssid_test/{model}_main_other_target.pdf')
    

# %% [markdown]
# Tables

# %% [code]
df_.y_var.unique()

# %% [code]
split_vars = ['Model','Target', GIS_label,WIFI_label]

df_ = df.copy()
# df_ = df_[df_.Model!='RF'].copy()
for v in ['Model', WIFI_label, GIS_label]:
    df_[v] = df_[v].astype(str)
selection = (df_.y_var=='Self Car Public')&\
            (df['Model']=='RF')
small_tab = df_[selection].groupby(split_vars)[['acc_m','f1_m','prec_m','rec_m']].mean().round(3)
small_tab.columns = ['Accuracy','$F_1$ score',  'Precision', 'Recall']

# #'../tables/overview_mean.tex')
small_tab_tex = small_tab\
                .reset_index(drop=True,level=[0,1])\
                .sort_index(axis=1,ascending=True)\
                .to_latex(column_format='lll|cc')\
                .replace('\\toprule','\\hline\\hline')\
                .replace('\\bottomrule','\\hline\\hline')\
                .replace('\\midrule','\\hline')\
                .replace(' features','')\
                .replace('{2}{l}','{2}{c}')
print(small_tab_tex)

# %% [code]
split_vars = ['Model','Target', GIS_label,WIFI_label]

df_ = df.copy()
# df_ = df_[df_.Model!='RF'].copy()
for v in ['Model', WIFI_label, GIS_label]:
    df_[v] = df_[v].astype(str)
big_tab = df_[df_.y_var!='Self Other'].groupby(split_vars)[list(measure_map.keys())].mean().round(3)
columns_two_level = [[s.capitalize().replace(' level','') for s in c.split(', ')] for c in measure_map.values()]
big_tab.columns = pd.MultiIndex.from_tuples(columns_two_level)
#'../tables/overview_mean.tex')
big_tab_tex = big_tab\
                .sort_index(axis=1,ascending=(True,False))\
                .to_latex(column_format='llll|cc|cc|cc|cc')\
                .replace('\\toprule','\\hline\\hline')\
                .replace('\\bottomrule','\\hline\\hline')\
                .replace('\\midrule','\\hline')\
                .replace('\\\\\nRFC','\\\\\n\\hline\nRF')\
                .replace('\\\\\nSVC','\\\\\n\\hline\nSVM')\
                .replace(' features','')\
                .replace('{2}{l}','{2}{c}')
print(big_tab_tex)

# %% [markdown]
# Feature importances

Compute the feature importances across iterations

# %% [code]
models = pd.read_pickle(models_dir+'RFC_Self Car Public_ssid__geo_clfs_cv.pkl')

feature_indices = [m.best_estimator_.steps[2][1].get_support(indices=True) for m in  models]
feature_importances = [m.best_estimator_.steps[3][1].feature_importances_ for m in  models]
zipped = zip(feature_indices,feature_importances)

feature_importances_df = pd.DataFrame([dict(zip(used_features_a[f_ind], f_imp)) for f_ind,f_imp in zipped])

feature_importances_t = feature_importances_df\
                        .stack()\
                        .reset_index()\
                        .rename(columns={'level_1':'Feature',0:'Feature importance'})\
                        
feature_importances_t['Mean feature importance'] = \
    feature_importances_t.groupby('Feature')['Feature importance'].transform('mean')

feature_importances_t.sort_values(['Mean feature importance'], ascending=False, inplace=True)

# %% [markdown]
Ordering of colors

# %% [code]
color_features = []

network = [f for f in used_features if f.startswith('bt_') or f.startswith('wifi_')]    
basic = [f for f in used_features if f in ['velocity', 'acceleration']]
GIS = [f for f in used_features if f not in basic+network]

for f in feature_importances_t.Feature.drop_duplicates().tolist():
    
    if f in basic:
        color_features.append(custom_color[0])
    elif f in GIS:        
        color_features.append(custom_color[1])
    else:        
        color_features.append(custom_color[2])

# %% [markdown]
Make feature importance and feature count plots

# %% [code]
# os.makedirs('../figures/model_stuff/', exist_ok=True)

# %% [code]
# feature_importances_t.groupby('Feature')['Feature importance'].mean().sort_values()

# %% [code]
(pd.Series(n_feat)<11).mean()

# %% [code]
from matplotlib.lines import Line2D

f, axes = plt.subplots(1,2, figsize=(10,3))

n_feat = [m.best_params_['rfe__n_features_to_select'] for m in models]
sns.countplot(pd.Series(n_feat),palette=[custom_color[3]]*4,ax=axes[1])

axes[1].set_ylabel('Number of iterations')
axes[1].set_xlabel('Number of features')

sns.barplot(y='Feature',
            x='Feature importance',
            ci='sd',
            data=feature_importances_t,
            palette=color_features,
            orient='h',
            ax=axes[0])

axes[0].set_ylabel('')

custom_lines = [Line2D([0], [0], color=custom_color[i], lw=4) for i in range(3)]
axes[0].legend(custom_lines, ['Direct features', 'GIS features', 'Wi-Fi, Bluetooth feat.'],)

f.tight_layout()
f.subplots_adjust(bottom=.15, right=.93)

f.savefig(f'../figures/model_stuff/RFC_Self_Car_Public_ssid__geo_features.pdf')        
