# Supplementary material for: Inferring transportation mode from smartphone sensors: Evaluating the potential of Wi-Fi and Bluetooth
Source: PLoS One. 2020 Jul 2;15(7):e0234003. doi: 10.1371/journal.pone.0234003 (PMC7332005; doi:10.1371/journal.pone.0234003)
Supplement: S1 File — This compressed folder of files contains the dataset, code for training and evaluating models as well as model output. (GZ) [file pone.0234003.s008.tar.gz › transport_public/conda_environment.txt]

# This file may be used to create an environment using:
# $ conda create --name <env> --file <this file>
# platform: linux-64
altair=2.2.2=py36_1
asn1crypto=0.24.0=py36_3
backcall=0.1.0=py_0
blas=1.0=mkl
bleach=2.1.4=py_1
bokeh=0.13.0=py36_0
boost-cpp=1.67.0=h3a22d5f_0
branca=0.3.0=py_0
bzip2=1.0.6=h470a237_2
ca-certificates=2018.11.29=ha4d7672_0
cairo=1.14.12=he6fea26_5
certifi=2018.11.29=py36_1000
cffi=1.11.5=py36h5e8e0c9_1
chardet=3.0.4=py36_3
click=7.0=py_0
click-plugins=1.0.4=py_0
cligj=0.5.0=py_0
cloudpickle=0.5.6=py_0
conda=4.5.12=py36_1000
conda-env=2.6.0=1
cryptography=2.3.1=py36hdffb7b8_0
cryptography-vectors=2.3.1=py36_0
curl=7.61.0=h93b3f91_2
cycler=0.10.0=py_1
cytoolz=0.9.0.1=py36h470a237_0
dask=0.19.2=py_0
dask-core=0.19.2=py_0
dbus=1.13.0=h3a4f0e9_0
decorator=4.3.0=py_0
descartes=1.1.0=py_2
distributed=1.23.2=py36_1
entrypoints=0.2.3=py36_2
expat=2.2.5=hfc679d8_2
fiona=1.7.13=py36hb00a9d7_3
folium=0.6.0=py_0
fontconfig=2.13.1=h65d0f4c_0
freetype=2.9.1=h6debe1e_4
freexl=1.0.5=h470a237_2
gdal=2.2.4=py36hb00a9d7_1
geopandas=0.4.0=py_1
geos=3.6.2=hfc679d8_3
geotiff=1.4.2=h700e5ad_4
gettext=0.19.8.1=h5e8e0c9_1
giflib=5.1.4=h470a237_1
glib=2.55.0=h464dc38_2
gmp=6.1.2=hfc679d8_0
gst-plugins-base=1.12.5=hde13a9d_0
gstreamer=1.12.5=h61a6719_0
hdf4=4.2.13=h951d187_2
hdf5=1.10.2=hc401514_2
heapdict=1.0.0=py36_1000
html5lib=1.0.1=py_0
icu=58.2=hfc679d8_0
idna=2.7=py36_2
intel-openmp=2019.1=144
ipykernel=5.0.0=pyh24bf2e0_1
ipyparallel=6.2.2=py36_0
ipython=7.0.1=py36h24bf2e0_0
ipython_genutils=0.2.0=py_1
jedi=0.12.1=py36_0
jinja2=2.10=py_1
joblib=0.13.0=py_0
jpeg=9c=h470a237_1
json-c=0.12.1=h470a237_1
jsonschema=2.6.0=py36_2
jupyter_client=5.2.3=py_1
jupyter_core=4.4.0=py_0
jupyterlab=0.34.12=py36_0
jupyterlab_launcher=0.13.1=py_2
kealib=1.4.9=h0bee7d0_2
kiwisolver=1.0.1=py36h2d50403_2
krb5=1.14.6=0
libdap4=3.19.1=h8fe5423_1
libedit=3.1.20170329=h6b74fdf_2
libffi=3.2.1=hd88cf55_4
libgcc-ng=8.2.0=hdf63c60_1
libgdal=2.2.4=he036fc0_8
libgfortran=3.0.0=1
libgfortran-ng=7.2.0=hdf63c60_3
libiconv=1.15=h470a237_3
libkml=1.3.0=hccc92b1_8
libnetcdf=4.6.1=he6cff42_8
libpng=1.6.35=ha92aebf_2
libpq=9.6.3=0
libsodium=1.0.16=h470a237_1
libspatialindex=1.8.5=hfc679d8_3
libspatialite=4.3.0a=hdfcc80b_23
libssh2=1.8.0=h5b517e9_2
libstdcxx-ng=8.2.0=hdf63c60_1
libtiff=4.0.9=he6b73bb_2
libuuid=2.32.1=h470a237_2
libxcb=1.13=h470a237_2
libxml2=2.9.8=h422b904_5
locket=0.2.0=py_2
markupsafe=1.0=py36h470a237_1
matplotlib=3.0.0=py36h0b34cb6_1
mistune=0.8.3=py36h470a237_2
mkl=2019.1=144
mkl_fft=1.0.10=py36_0
mkl_random=1.0.2=py36_0
msgpack-python=0.5.6=py36h2d50403_3
munch=2.3.2=py_0
nbconvert=5.3.1=py_1
nbformat=4.4.0=py_1
ncurses=6.1=hf484d3e_0
nose=1.3.7=py36_2
notebook=5.7.0=py36_0
numpy=1.15.4=py36h7e9f1db_0
numpy-base=1.15.4=py36hde5b4d6_0
openblas=0.2.20=8
openjpeg=2.3.0=h0e734dc_3
openssl=1.0.2p=h470a237_1
packaging=18.0=py_0
pandas=0.23.4=py36hf8a1672_0
pandoc=2.3.1=0
pandocfilters=1.4.2=py_1
parso=0.3.1=py_0
partd=0.3.8=py_1
patsy=0.5.0=py_1
pcre=8.41=hfc679d8_3
pexpect=4.6.0=py36_0
pickleshare=0.7.5=py36_0
pip=18.0=py36_1
pixman=0.34.0=h470a237_3
poppler=0.67.0=h4d7e492_3
poppler-data=0.4.9=0
proj4=4.9.3=h470a237_8
prometheus_client=0.3.1=py_1
prompt_toolkit=2.0.5=py_0
psutil=5.4.7=py36h470a237_1
psycopg2=2.7.5=py36hdffb7b8_2
pthread-stubs=0.4=h470a237_1
ptyprocess=0.6.0=py36_1000
pycosat=0.6.3=py36h470a237_1
pycparser=2.19=py_0
pygments=2.2.0=py_1
pyopenssl=18.0.0=py36_0
pyparsing=2.2.2=py_0
pyproj=1.9.5.1=py36h508ed2a_5
pyqt=5.6.0=py36h8210e8a_7
pysal=1.14.4.post2=py36_0
pysocks=1.6.8=py36_2
python=3.6.6=h5001a0f_0
python-dateutil=2.7.3=py_0
pytz=2018.5=py_0
pyyaml=3.13=py36h470a237_1
pyzmq=17.1.2=py36hae99301_0
qt=5.6.2=hf70d934_9
readline=7.0=h7b6447c_5
requests=2.19.1=py36_1
rtree=0.8.3=py36_0
ruamel_yaml=0.15.71=py36h470a237_0
scikit-learn=0.20.1=py36hd81dba3_0
scipy=1.1.0=py36h7c811a0_2
seaborn=0.9.0=py_0
send2trash=1.5.0=py_0
setuptools=40.4.0=py36_1000
shapely=1.6.4=py36h164cb2d_1
simplegeneric=0.8.1=py_1
sip=4.18.1=py36hfc679d8_0
six=1.11.0=py36_1
sortedcontainers=2.0.5=py_0
sqlalchemy=1.2.12=py36h470a237_0
sqlite=3.24.0=h84994c4_0
statsmodels=0.9.0=py36_0
tblib=1.3.2=py_1
terminado=0.8.1=py36_1
testpath=0.3.1=py36_1
tk=8.6.8=hbc83047_0
toolz=0.9.0=py_0
tornado=5.1.1=py36h470a237_0
tqdm=4.26.0=py_0
traitlets=4.3.2=py36_0
urllib3=1.23=py36_1
vincent=0.4.4=py_1
wcwidth=0.1.7=py_1
webencodings=0.5.1=py_1
wheel=0.32.0=py36_1000
xerces-c=3.2.0=h5d6a6da_2
xlrd=1.1.0=py_2
xorg-kbproto=1.0.7=h470a237_2
xorg-libice=1.0.9=h470a237_4
xorg-libsm=1.2.2=h8c8a85c_6
xorg-libx11=1.6.6=h470a237_0
xorg-libxau=1.0.8=h470a237_6
xorg-libxdmcp=1.1.2=h470a237_7
xorg-libxext=1.3.3=h470a237_4
xorg-libxrender=0.9.10=h470a237_2
xorg-renderproto=0.11.1=h470a237_2
xorg-xextproto=7.3.0=h470a237_2
xorg-xproto=7.0.31=h470a237_7
xz=5.2.4=h14c3975_4
yaml=0.1.7=had09818_2
zeromq=4.2.5=hfc679d8_6
zict=0.1.3=py_0
zlib=1.2.11=ha838bed_2
