# Supplementary material for: Inferring transportation mode from smartphone sensors: Evaluating the potential of Wi-Fi and Bluetooth
Source: PLoS One. 2020 Jul 2;15(7):e0234003. doi: 10.1371/journal.pone.0234003 (PMC7332005; doi:10.1371/journal.pone.0234003)
Supplement: S1 File — This compressed folder of files contains the dataset, code for training and evaluating models as well as model output. (GZ) [file pone.0234003.s008.tar.gz › transport_public/supervised_sample_anon.csv]

answer_type	velocity	acceleration	train_dist_min	metro_dist_min_cph	bus_dist_min	bus_dist_roll_median_min_5	wifi_count_scans	wifi_unique_ids	wifi_empty_scans_share	wifi_unique_routers_scan_mean	wifi_jaccard	wifi_bus_ssid_share_max	wifi_bus_ssid_share_roll_q25_max	wifi_bus_ssid_share_roll_q5_max	wifi_bus_ssid_share_roll_q75_max	wifi_train_ssid_share_max	wifi_train_ssid_share_roll_q25_max	wifi_train_ssid_share_roll_q5_max	wifi_train_ssid_share_roll_q75_max	bt_unique_ids	bt_jaccard	velocity_mean	velocity_std	velocity_q1	velocity_q25	velocity_q5	velocity_q75	velocity_q9	acceleration_mean	acceleration_std	acceleration_q1	acceleration_q25	acceleration_q5	acceleration_q75	acceleration_q9	wifi_bus_ssid_segment_25_max	wifi_bus_ssid_segment_5_max	wifi_bus_ssid_segment_75_max	wifi_train_ssid_segment_25_max	wifi_train_ssid_segment_5_max	wifi_train_ssid_segment_75_max	train_dist_min_q1	train_dist_min_q25	train_dist_min_q5	train_dist_min_q75	train_dist_min_q9	train_dist_min_mean	train_dist_min_std	bus_dist_q25_min
BIKING	0.384513200798	2.0808261502700001e-10	478.51487643400003	834.34157247	213.51236916599998	213.51236916599998	0.0	0.0			0.00357142857143		0.0	0.0	0.0		0.0	0.0	0.0	1.00769230769	0.00503144654088	0.384513225768	3.4190449209900003e-08	0.384513185816	0.384513200798	0.384513225768	0.384513250736	0.384513265717	2.0807947032099998e-10	0.023666096058999997	-0.014199657427399998	2.0806689519499998e-10	2.0807947032099998e-10	2.0808313313200002e-10	2.0808867999099998e-10	0.0	0.0	0.0	0.0	0.0	0.0	475.507586688	477.44084438199997	480.66294053800004	483.885036695	485.818294389	480.66294053800004	4.64034882142	167.630101937
BIKING	0.384513238253	2.0807318275799998e-10	484.95906874699995	828.019092499	213.51236916599998		0.0	0.0			0.0142857142857		0.0	0.0	0.0		0.0	0.0	0.0	1.01923076923	0.0125786163522	0.384513225768	3.4190449209900003e-08	0.384513185816	0.384513200798	0.384513225768	0.384513250736	0.384513265717	2.0807947032099998e-10	0.023666096058999997	-0.014199657427399998	2.0806689519499998e-10	2.0807947032099998e-10	2.0808313313200002e-10	2.0808867999099998e-10	0.0	0.0	0.0	0.0	0.0	0.0	475.507586688	477.44084438199997	480.66294053800004	483.885036695	485.818294389	480.66294053800004	4.64034882142	167.630101937
BIKING	0.384513250736	2.08046000797e-10	487.10713285199995	825.911599175	213.51236916599998		0.0	0.0			0.017857142857099998		0.0	0.0	0.0		0.0	0.0	0.0	1.02307692308	0.0150943396226	0.384513225768	3.4190449209900003e-08	0.384513185816	0.384513200798	0.384513225768	0.384513250736	0.384513265717	2.0807947032099998e-10	0.023666096058999997	-0.014199657427399998	2.0806689519499998e-10	2.0807947032099998e-10	2.0808313313200002e-10	2.0808867999099998e-10	0.0	0.0	0.0	0.0	0.0	0.0	475.507586688	477.44084438199997	480.66294053800004	483.885036695	485.818294389	480.66294053800004	4.64034882142	167.630101937
BIKING	0.38451326321999996	2.0806689519499998e-10					0.0	0.0			0.0214285714286		0.0	0.0	0.0		0.0	0.0	0.0			0.384513225768	3.4190449209900003e-08	0.384513185816	0.384513200798	0.384513225768	0.384513250736	0.384513265717	2.0807947032099998e-10	0.023666096058999997	-0.014199657427399998	2.0806689519499998e-10	2.0807947032099998e-10	2.0808313313200002e-10	2.0808867999099998e-10	0.0	0.0	0.0	0.0	0.0	0.0	475.507586688	477.44084438199997	480.66294053800004	483.885036695	485.818294389	480.66294053800004	4.64034882142	167.630101937
BIKING	0.384513275705	2.0808313313200002e-10					0.0	0.0														0.384513225768	3.4190449209900003e-08	0.384513185816	0.384513200798	0.384513225768	0.384513250736	0.384513265717	2.0807947032099998e-10	0.023666096058999997	-0.014199657427399998	2.0806689519499998e-10	2.0807947032099998e-10	2.0808313313200002e-10	2.0808867999099998e-10	0.0	0.0	0.0	0.0	0.0	0.0	475.507586688	477.44084438199997	480.66294053800004	483.885036695	485.818294389	480.66294053800004	4.64034882142	167.630101937
BIKING	0.38451318831299997	2.0808575880900003e-10	476.36681233	836.4490657939999	213.51236916599998	213.51236916599998	3.0	3.0	0.0	2.33333333333	0.0	0.0	0.0	0.0	0.0	0.0	0.0	0.0	0.0	1.00384615385	0.00251572327044	0.384513225768	3.4190449209900003e-08	0.384513185816	0.384513200798	0.384513225768	0.384513250736	0.384513265717	2.0807947032099998e-10	0.023666096058999997	-0.014199657427399998	2.0806689519499998e-10	2.0807947032099998e-10	2.0808313313200002e-10	2.0808867999099998e-10	0.0	0.0	0.0	0.0	0.0	0.0	475.507586688	477.44084438199997	480.66294053800004	483.885036695	485.818294389	480.66294053800004	4.64034882142	167.630101937
BIKING	0.384513175827	-0.070998287969	474.218748225	838.556559117	213.51236916599998	213.51236916599998	3.0	3.0	0.0	3.0	0.2	0.0	0.0	0.0	0.0	0.0	0.0	0.0	0.0	1.0	0.0	0.384513225768	3.4190449209900003e-08	0.384513185816	0.384513200798	0.384513225768	0.384513250736	0.384513265717	2.0807947032099998e-10	0.023666096058999997	-0.014199657427399998	2.0806689519499998e-10	2.0807947032099998e-10	2.0808313313200002e-10	2.0808867999099998e-10	0.0	0.0	0.0	0.0	0.0	0.0	475.507586688	477.44084438199997	480.66294053800004	483.885036695	485.818294389	480.66294053800004	4.64034882142	167.630101937
BIKING	0.384513225768	2.08100364718e-10	482.81100464300005	830.1265858219999	213.51236916599998	213.51236916599998	0.0	0.0			0.0107142857143		0.0	0.0	0.0		0.0	0.0	0.0	1.01538461538	0.010062893081799999	0.384513225768	3.4190449209900003e-08	0.384513185816	0.384513200798	0.384513225768	0.384513250736	0.384513265717	2.0807947032099998e-10	0.023666096058999997	-0.014199657427399998	2.0806689519499998e-10	2.0807947032099998e-10	2.0808313313200002e-10	2.0808867999099998e-10	0.0	0.0	0.0	0.0	0.0	0.0	475.507586688	477.44084438199997	480.66294053800004	483.885036695	485.818294389	480.66294053800004	4.64034882142	167.630101937
BIKING	0.384513213282	2.0807947032099998e-10	480.66294053800004	832.2340791460001	213.51236916599998	213.51236916599998	0.0	0.0			0.00714285714286		0.0	0.0	0.0		0.0	0.0	0.0	1.01153846154	0.00754716981132	0.384513225768	3.4190449209900003e-08	0.384513185816	0.384513200798	0.384513225768	0.384513250736	0.384513265717	2.0807947032099998e-10	0.023666096058999997	-0.014199657427399998	2.0806689519499998e-10	2.0807947032099998e-10	2.0808313313200002e-10	2.0808867999099998e-10	0.0	0.0	0.0	0.0	0.0	0.0	475.507586688	477.44084438199997	480.66294053800004	483.885036695	485.818294389	480.66294053800004	4.64034882142	167.630101937
CAR	15.510491542899999	-0.08470729049860001	530.983724604	1370.31792114	1.09013779844	13.4166009351	9.0	41.0	0.0	13.8888888889	0.163793103448	0.0	0.0	0.0	0.0	0.0	0.0	0.0	0.0	1.0	0.0	15.510491542899999	6.48927441245	7.881424231639999	9.74702619114	15.510491542899999	19.9197686983	23.8393835585	0.00264700212575	0.123802643099	-0.148470040977	-0.0828132976745	0.00264700212575	0.07118928700230001	0.149850686067	0.0	0.0	0.0	0.0	0.0	0.0	128.959333228	303.532547613	613.978583089	926.542977662	1169.12668696	613.978583089	451.86373559	19.300393207
CAR	10.6793622361	-0.0831658239053	735.958734368	728.805377305	6.25342809064	21.0740510074	10.0	108.0	0.0	43.3	0.112107623318	0.0	0.0	0.0	0.0	0.0	0.0	0.0	0.0	1.6666666666699999	0.0	15.510491542899999	6.48927441245	7.881424231639999	9.74702619114	15.510491542899999	19.9197686983	23.8393835585	0.00264700212575	0.123802643099	-0.148470040977	-0.0828132976745	0.00264700212575	0.07118928700230001	0.149850686067	0.0	0.0	0.0	0.0	0.0	0.0	128.959333228	303.532547613	613.978583089	926.542977662	1169.12668696	613.978583089	451.86373559	19.300393207
CAR	15.669311670399999	0.00264700212575	836.728087169	889.452291088	36.0906195269	18.0831142073	10.0	94.0	0.0	33.7	0.13483146067399998	0.0	0.0	0.0	0.0	0.0	0.0	0.0	0.0	1.33333333333	0.0	15.510491542899999	6.48927441245	7.881424231639999	9.74702619114	15.510491542899999	19.9197686983	23.8393835585	0.00264700212575	0.123802643099	-0.148470040977	-0.0828132976745	0.00264700212575	0.07118928700230001	0.149850686067	0.0	0.0	0.0	0.0	0.0	0.0	128.959333228	303.532547613	613.978583089	926.542977662	1169.12668696	613.978583089	451.86373559	19.300393207
CAR	20.5929289728	-0.0824607714437	53.8326389454	1997.36876893	13.4166009351	13.4166009351	10.0	66.0	0.0	20.4	0.08080808080810001	0.0	0.0	0.0	0.0	0.5	0.0	0.0	0.0	1.0	0.0	15.510491542899999	6.48927441245	7.881424231639999	9.74702619114	15.510491542899999	19.9197686983	23.8393835585	0.00264700212575	0.123802643099	-0.148470040977	-0.0828132976745	0.00264700212575	0.07118928700230001	0.149850686067	0.0	0.0	0.0	0.0	0.0	0.0	128.959333228	303.532547613	613.978583089	926.542977662	1169.12668696	613.978583089	451.86373559	19.300393207
CAR	25.5405752594	-0.00999389409998	1045.49538202	0.0	9.8708406304	11.1657221044	10.0	47.0	0.0	12.8	0.298850574713	0.0	0.0	0.0	0.0	0.0	0.0	0.0	0.0	1.0	0.0	15.510491542899999	6.48927441245	7.881424231639999	9.74702619114	15.510491542899999	19.9197686983	23.8393835585	0.00264700212575	0.123802643099	-0.148470040977	-0.0828132976745	0.00264700212575	0.07118928700230001	0.149850686067	0.0	0.0	0.0	0.0	0.0	0.0	128.959333228	303.532547613	613.978583089	926.542977662	1169.12668696	613.978583089	451.86373559	19.300393207
CAR	26.140208905399998	0.248408605599	1572.80984258	0.0	10.3439567228	10.3439567228	10.0	37.0	0.0	13.9	0.12	0.0	0.0	0.0	0.0	0.0	0.0	0.0	0.0	1.0	0.0	15.510491542899999	6.48927441245	7.881424231639999	9.74702619114	15.510491542899999	19.9197686983	23.8393835585	0.00264700212575	0.123802643099	-0.148470040977	-0.0828132976745	0.00264700212575	0.07118928700230001	0.149850686067	0.0	0.0	0.0	0.0	0.0	0.0	128.959333228	303.532547613	613.978583089	926.542977662	1169.12668696	613.978583089	451.86373559	19.300393207
CAR	11.235692569500001	-0.19957633302900002	1574.03646948	0.0	8.34085578715	9.8708406304	10.0	24.0	0.0	8.0	0.173076923077	0.0	0.0	0.0	0.0	0.0	0.0	0.0	0.0	1.0	0.0	15.510491542899999	6.48927441245	7.881424231639999	9.74702619114	15.510491542899999	19.9197686983	23.8393835585	0.00264700212575	0.123802643099	-0.148470040977	-0.0828132976745	0.00264700212575	0.07118928700230001	0.149850686067	0.0	0.0	0.0	0.0	0.0	0.0	128.959333228	303.532547613	613.978583089	926.542977662	1169.12668696	613.978583089	451.86373559	19.300393207
CAR	23.2102725513	0.00938015245953	926.5431746739999	0.0	9.5152202483	10.3439567228	9.0	9.0	0.111111111111	1.77777777778	0.137931034483	0.0	0.0	0.0	0.0	0.0	0.0	0.0	0.0	1.0	0.0	15.510491542899999	6.48927441245	7.881424231639999	9.74702619114	15.510491542899999	19.9197686983	23.8393835585	0.00264700212575	0.123802643099	-0.148470040977	-0.0828132976745	0.00264700212575	0.07118928700230001	0.149850686067	0.0	0.0	0.0	0.0	0.0	0.0	128.959333228	303.532547613	613.978583089	926.542977662	1169.12668696	613.978583089	451.86373559	19.300393207
CAR	22.647463403699998	0.261648179772	926.542780651	0.0	9.51232516658	12.3906815729	10.0	15.0	0.0	5.0	0.14285714285700002	0.0	0.0	0.0	0.0	0.0	0.0	0.0	0.0	1.0	0.0	15.510491542899999	6.48927441245	7.881424231639999	9.74702619114	15.510491542899999	19.9197686983	23.8393835585	0.00264700212575	0.123802643099	-0.148470040977	-0.0828132976745	0.00264700212575	0.07118928700230001	0.149850686067	0.0	0.0	0.0	0.0	0.0	0.0	128.959333228	303.532547613	613.978583089	926.542977662	1169.12668696	613.978583089	451.86373559	19.300393207
CAR	17.8260152488	0.11911088354499999	473.09804324	867.8799349760001	11.1463128554	21.0740510074	10.0	140.0	0.0	54.7	0.10612244898	0.0	0.0	0.0	0.0	0.0	0.0	0.0	0.0	2.0	0.0	15.510491542899999	6.48927441245	7.881424231639999	9.74702619114	15.510491542899999	19.9197686983	23.8393835585	0.00264700212575	0.123802643099	-0.148470040977	-0.0828132976745	0.00264700212575	0.07118928700230001	0.149850686067	0.0	0.0	0.0	0.0	0.0	0.0	128.959333228	303.532547613	613.978583089	926.542977662	1169.12668696	613.978583089	451.86373559	19.300393207
CAR	6.94857261735	-0.199971060248	527.367016936	0.0	12.3906815729	12.3906815729	11.0	30.0	0.0	7.545454545449999	0.153846153846	0.0	0.0	0.0	0.0	0.0	0.0	0.0	0.0	1.0	0.0	15.510491542899999	6.48927441245	7.881424231639999	9.74702619114	15.510491542899999	19.9197686983	23.8393835585	0.00264700212575	0.123802643099	-0.148470040977	-0.0828132976745	0.00264700212575	0.07118928700230001	0.149850686067	0.0	0.0	0.0	0.0	0.0	0.0	128.959333228	303.532547613	613.978583089	926.542977662	1169.12668696	613.978583089	451.86373559	19.300393207
CAR	9.445158136689999	-0.023624916816400002	22.923342067300002	1616.95375359	12.3357595297	42.6184078555	10.0	71.0	0.0	34.4	0.1125	0.0	0.0	0.0	0.0	0.0	0.0	0.0	0.0	3.4	0.0	15.510491542899999	6.48927441245	7.881424231639999	9.74702619114	15.510491542899999	19.9197686983	23.8393835585	0.00264700212575	0.123802643099	-0.148470040977	-0.0828132976745	0.00264700212575	0.07118928700230001	0.149850686067	0.0	0.0	0.0	0.0	0.0	0.0	128.959333228	303.532547613	613.978583089	926.542977662	1169.12668696	613.978583089	451.86373559	19.300393207
CAR	10.278518052	0.0138893319227	138.384565389	1634.63349692	1.9122481273900003	34.9732779166	10.0	107.0	0.0	37.3	0.23076923076900002	0.0	0.0	0.0	0.0	0.0	0.0	0.0	0.0	3.8	0.0	15.510491542899999	6.48927441245	7.881424231639999	9.74702619114	15.510491542899999	19.9197686983	23.8393835585	0.00264700212575	0.123802643099	-0.148470040977	-0.0828132976745	0.00264700212575	0.07118928700230001	0.149850686067	0.0	0.0	0.0	0.0	0.0	0.0	128.959333228	303.532547613	613.978583089	926.542977662	1169.12668696	613.978583089	451.86373559	19.300393207
CAR	5.881517112849999	-0.0732833489867	757.017722893	850.7663592010001	34.9732779166	57.9129202471	10.0	197.0	0.0	63.9	0.197674418605	0.0	0.0	0.0	0.0	0.0	0.0	0.0	0.0	4.2	0.0	15.510491542899999	6.48927441245	7.881424231639999	9.74702619114	15.510491542899999	19.9197686983	23.8393835585	0.00264700212575	0.123802643099	-0.148470040977	-0.0828132976745	0.00264700212575	0.07118928700230001	0.149850686067	0.0	0.0	0.0	0.0	0.0	0.0	128.959333228	303.532547613	613.978583089	926.542977662	1169.12668696	613.978583089	451.86373559	19.300393207
CAR	9.67417866668	0.0632110258973	1105.0865827	518.434391389	4.83078405547	44.619403179399995	8.0	112.0	0.0	38.5	0.194968553459	0.0	0.0	0.0	0.0	0.0	0.0	0.0	0.0	4.6	0.0	15.510491542899999	6.48927441245	7.881424231639999	9.74702619114	15.510491542899999	19.9197686983	23.8393835585	0.00264700212575	0.123802643099	-0.148470040977	-0.0828132976745	0.00264700212575	0.07118928700230001	0.149850686067	0.0	0.0	0.0	0.0	0.0	0.0	128.959333228	303.532547613	613.978583089	926.542977662	1169.12668696	613.978583089	451.86373559	19.300393207
CAR	7.5281097351	-0.0357678155264	1185.13671302	490.575738374	6.47195376232	33.7998563587	4.0	78.0	0.0	52.0	0.339805825243	0.0	0.0	0.0	0.0	0.0	0.0	0.0	0.0	5.0	0.0	15.510491542899999	6.48927441245	7.881424231639999	9.74702619114	15.510491542899999	19.9197686983	23.8393835585	0.00264700212575	0.123802643099	-0.148470040977	-0.0828132976745	0.00264700212575	0.07118928700230001	0.149850686067	0.0	0.0	0.0	0.0	0.0	0.0	128.959333228	303.532547613	613.978583089	926.542977662	1169.12668696	613.978583089	451.86373559	19.300393207
CAR	23.996661310300002	0.0791675481074	228.921057839	0.0	51.510541536800005	51.510541536800005	10.0	44.0	0.0	18.2	0.13698630137	0.3	0.0	0.0	0.0	0.6	0.0	0.0	0.0	1.0	0.0	15.510491542899999	6.48927441245	7.881424231639999	9.74702619114	15.510491542899999	19.9197686983	23.8393835585	0.00264700212575	0.123802643099	-0.148470040977	-0.0828132976745	0.00264700212575	0.07118928700230001	0.149850686067	0.0	0.0	0.0	0.0	0.0	0.0	128.959333228	303.532547613	613.978583089	926.542977662	1169.12668696	613.978583089	451.86373559	19.300393207
CAR	19.2466084239	0.157112245138	613.978583089	0.0	0.19563834612199998	134.477030441	9.0	9.0	0.0	2.77777777778	0.0192307692308	0.222222222222	0.0	0.0	0.0	0.0	0.0	0.0	0.0	1.0	0.0	15.510491542899999	6.48927441245	7.881424231639999	9.74702619114	15.510491542899999	19.9197686983	23.8393835585	0.00264700212575	0.123802643099	-0.148470040977	-0.0828132976745	0.00264700212575	0.07118928700230001	0.149850686067	0.0	0.0	0.0	0.0	0.0	0.0	128.959333228	303.532547613	613.978583089	926.542977662	1169.12668696	613.978583089	451.86373559	19.300393207
CAR	9.8198737156	0.120804449782	906.4377182430001	0.0	134.477030441	134.477030441	10.0	19.0	0.0	8.1	0.33333333333299997	0.0	0.0	0.0	0.0	0.0	0.0	0.0	0.0	1.0	0.2	15.510491542899999	6.48927441245	7.881424231639999	9.74702619114	15.510491542899999	19.9197686983	23.8393835585	0.00264700212575	0.123802643099	-0.148470040977	-0.0828132976745	0.00264700212575	0.07118928700230001	0.149850686067	0.0	0.0	0.0	0.0	0.0	0.0	128.959333228	303.532547613	613.978583089	926.542977662	1169.12668696	613.978583089	451.86373559	19.300393207
CAR	18.9468362322	-0.0841637513015	378.144037388	0.0	33.187352585300005	51.510541536800005	10.0	39.0	0.0	14.0	0.277777777778	0.0	0.0	0.0	0.0	0.0	0.0	0.0	0.0	1.0	0.0	15.510491542899999	6.48927441245	7.881424231639999	9.74702619114	15.510491542899999	19.9197686983	23.8393835585	0.00264700212575	0.123802643099	-0.148470040977	-0.0828132976745	0.00264700212575	0.07118928700230001	0.149850686067	0.0	0.0	0.0	0.0	0.0	0.0	128.959333228	303.532547613	613.978583089	926.542977662	1169.12668696	613.978583089	451.86373559	19.300393207
CAR	19.159325933599998	0.022221844747200004	473.132024067	867.9416521869999	11.116336122	21.0740510074	10.0	131.0	0.0	49.7	0.177215189873	0.0	0.0	0.0	0.0	0.0	0.0	0.0	0.0	2.33333333333	0.0	15.510491542899999	6.48927441245	7.881424231639999	9.74702619114	15.510491542899999	19.9197686983	23.8393835585	0.00264700212575	0.123802643099	-0.148470040977	-0.0828132976745	0.00264700212575	0.07118928700230001	0.149850686067	0.0	0.0	0.0	0.0	0.0	0.0	128.959333228	303.532547613	613.978583089	926.542977662	1169.12668696	613.978583089	451.86373559	19.300393207
CAR	9.294682217810001	-0.164410728597	159.190943072	1628.46006822	16.5233501527	21.0851768559	10.0	55.0	0.2	18.4	0.0	0.0	0.0	0.0	0.0	0.0	0.0	0.0	0.0	2.66666666667	0.0	15.510491542899999	6.48927441245	7.881424231639999	9.74702619114	15.510491542899999	19.9197686983	23.8393835585	0.00264700212575	0.123802643099	-0.148470040977	-0.0828132976745	0.00264700212575	0.07118928700230001	0.149850686067	0.0	0.0	0.0	0.0	0.0	0.0	128.959333228	303.532547613	613.978583089	926.542977662	1169.12668696	613.978583089	451.86373559	19.300393207
CAR	10.8626531457	0.0261328487977	126.60302518799999	1650.09432099	17.8960330477	67.0343054082	9.0	98.0	0.0	40.5555555556	0.198581560284	0.0	0.0	0.0	0.0	0.0	0.0	0.0	0.0	3.0	0.0	15.510491542899999	6.48927441245	7.881424231639999	9.74702619114	15.510491542899999	19.9197686983	23.8393835585	0.00264700212575	0.123802643099	-0.148470040977	-0.0828132976745	0.00264700212575	0.07118928700230001	0.149850686067	0.0	0.0	0.0	0.0	0.0	0.0	128.959333228	303.532547613	613.978583089	926.542977662	1169.12668696	613.978583089	451.86373559	19.300393207
BIKING	6.068800227760001	0.0117633398459	530.591415748	109.033559346	41.8555230659	67.9720354744	1.0	37.0	0.0	37.0	0.0204081632653	0.0	0.0	0.0	0.0	0.0	0.0	0.0	0.0	3.88888888889	0.35555555555600005	3.6741146551699995	1.02843233557	3.54894816875	3.67411378383	3.6741146551699995	4.92772811476	5.645319993309999	0.0117633398459	0.023851651268599998	-0.0180506727823	-9.68168094954e-09	0.0117633398459	0.0140740528637	0.0209289192204	0.0	0.0	0.0	0.0	0.0	0.0	526.15318839	631.421974397	848.769956973	1023.54609286	1128.4117744	848.769956973	262.266593948	82.3260039772
BIKING	5.362999837009999	0.0145090574083	732.2525330469999	236.772316923	43.0516353805	67.9720354744	0.0	0.0			0.0163265306122		0.0	0.0	0.0		0.0	0.0	0.0	3.66666666667	0.266666666667	3.6741146551699995	1.02843233557	3.54894816875	3.67411378383	3.6741146551699995	4.92772811476	5.645319993309999	0.0117633398459	0.023851651268599998	-0.0180506727823	-9.68168094954e-09	0.0117633398459	0.0140740528637	0.0209289192204	0.0	0.0	0.0	0.0	0.0	0.0	526.15318839	631.421974397	848.769956973	1023.54609286	1128.4117744	848.769956973	262.266593948	82.3260039772
BIKING	4.49245639251	0.0136390483192	848.769956973	335.5545263	67.9720354744	67.9720354744	0.0	0.0			0.012244897959200002		0.0	0.0	0.0		0.0	0.0	0.0	3.44444444444	0.17777777777800002	3.6741146551699995	1.02843233557	3.54894816875	3.67411378383	3.6741146551699995	4.92772811476	5.645319993309999	0.0117633398459	0.023851651268599998	-0.0180506727823	-9.68168094954e-09	0.0117633398459	0.0140740528637	0.0209289192204	0.0	0.0	0.0	0.0	0.0	0.0	526.15318839	631.421974397	848.769956973	1023.54609286	1128.4117744	848.769956973	262.266593948	82.3260039772
BIKING	3.6741134933599997	-9.68232692541e-09	965.2873809	434.336735676	91.6388907799	91.6388907799	0.0	0.0			0.00816326530612		0.0	0.0	0.0		0.0	0.0	0.0	3.22222222222	0.0888888888889	3.6741146551699995	1.02843233557	3.54894816875	3.67411378383	3.6741146551699995	4.92772811476	5.645319993309999	0.0117633398459	0.023851651268599998	-0.0180506727823	-9.68168094954e-09	0.0117633398459	0.0140740528637	0.0209289192204	0.0	0.0	0.0	0.0	0.0	0.0	526.15318839	631.421974397	848.769956973	1023.54609286	1128.4117744	848.769956973	262.266593948	82.3260039772
BIKING	3.3612001818299997	-0.04512666743219999	519.4958473519999	318.97091551	136.04259201899998	136.04259201899998	1.0	13.0	0.0	13.0	0.0	0.0	0.0	0.0	0.0	0.0	0.0	0.0	0.0	4.11111111111	0.444444444444	3.6741146551699995	1.02843233557	3.54894816875	3.67411378383	3.6741146551699995	4.92772811476	5.645319993309999	0.0117633398459	0.023851651268599998	-0.0180506727823	-9.68168094954e-09	0.0117633398459	0.0140740528637	0.0209289192204	0.0	0.0	0.0	0.0	0.0	0.0	526.15318839	631.421974397	848.769956973	1023.54609286	1128.4117744	848.769956973	262.266593948	82.3260039772
OUTSIDE	1.8233281148400002	-0.0303888799082	541.5620028669999	0.0	1.91362707778	1.91362707778	2.0	18.0	0.0	14.5	0.6	0.0	0.0	0.0	0.0	0.0	0.0	0.0	0.0	1.0	1.0	5.65089101199	3.7423592894	3.64666465284	4.14250209824	5.65089101199	9.335377290630001	11.689391470699999	-1.5596216163e-07	0.0657616568152	-0.03914363765	-0.0159332498196	-1.5596216163e-07	1.13771741592e-06	0.0776004747877	0.0	0.0	0.0	0.0	0.0	0.0	332.42428820599997	874.0722584839999	1287.16201274	1609.48000728	1736.56205528	1287.16201274	520.632662602	2.21266773715
OUTSIDE	3.6466609093300004	-1.55979586299e-07	707.817130675	0.0	1.6145864184099998	1.6145864184099998	4.0	25.0	0.0	19.0	0.535714285714	0.0	0.0	0.0	0.0	0.0	0.0	0.0	0.0	1.0	1.0	5.65089101199	3.7423592894	3.64666465284	4.14250209824	5.65089101199	9.335377290630001	11.689391470699999	-1.5596216163e-07	0.0657616568152	-0.03914363765	-0.0159332498196	-1.5596216163e-07	1.13771741592e-06	0.0776004747877	0.0	0.0	0.0	0.0	0.0	0.0	332.42428820599997	874.0722584839999	1287.16201274	1609.48000728	1736.56205528	1287.16201274	520.632662602	2.21266773715
BUS	3.64667962584	-1.5594480156099998e-07	1040.32738629	0.0	1.01650509967	1.31554575904	1.0	1.0	0.0	1.0	0.047619047619	0.0	0.0	0.0	0.0	0.0	0.0	0.0	0.0	1.0	1.0	5.65089101199	3.7423592894	3.64666465284	4.14250209824	5.65089101199	9.335377290630001	11.689391470699999	-1.5596216163e-07	0.0657616568152	-0.03914363765	-0.0159332498196	-1.5596216163e-07	1.13771741592e-06	0.0776004747877	0.0	0.0	0.0	0.0	0.0	0.0	332.42428820599997	874.0722584839999	1287.16201274	1609.48000728	1736.56205528	1287.16201274	520.632662602	2.21266773715
BUS	3.6466889825199997	-0.0082635519286	1206.5825140999998	0.0	0.7174644402949999	1.31554575904	2.0	10.0	0.0	8.0	0.1	0.0	0.0	0.0	0.0	0.0	0.0	0.0	0.0	1.0	1.0	5.65089101199	3.7423592894	3.64666465284	4.14250209824	5.65089101199	9.335377290630001	11.689391470699999	-1.5596216163e-07	0.0657616568152	-0.03914363765	-0.0159332498196	-1.5596216163e-07	1.13771741592e-06	0.0776004747877	0.0	0.0	0.0	0.0	0.0	0.0	332.42428820599997	874.0722584839999	1287.16201274	1609.48000728	1736.56205528	1287.16201274	520.632662602	2.21266773715
BUS	4.14250209824	-0.0082634092041	1287.16201274	0.0	5.572427659290001	9.91452495233	0.0	0.0			0.277272727273		0.0	0.0	0.0		0.0	0.0	0.0	1.0	1.0	5.65089101199	3.7423592894	3.64666465284	4.14250209824	5.65089101199	9.335377290630001	11.689391470699999	-1.5596216163e-07	0.0657616568152	-0.03914363765	-0.0159332498196	-1.5596216163e-07	1.13771741592e-06	0.0776004747877	0.0	0.0	0.0	0.0	0.0	0.0	332.42428820599997	874.0722584839999	1287.16201274	1609.48000728	1736.56205528	1287.16201274	520.632662602	2.21266773715
BUS	4.638306650490001	1.2952406685e-07	1367.74151137	0.0	10.4273908783	10.4273908783	1.0	6.0	0.0	6.0	0.45454545454499995	0.0	0.0	0.0	0.0	0.0	0.0	0.0	0.0	1.0	1.0	5.65089101199	3.7423592894	3.64666465284	4.14250209824	5.65089101199	9.335377290630001	11.689391470699999	-1.5596216163e-07	0.0657616568152	-0.03914363765	-0.0159332498196	-1.5596216163e-07	1.13771741592e-06	0.0776004747877	0.0	0.0	0.0	0.0	0.0	0.0	332.42428820599997	874.0722584839999	1287.16201274	1609.48000728	1736.56205528	1287.16201274	520.632662602	2.21266773715
BUS	6.986913684839999	-0.0391433353086	1644.78057617	4436.90428944	35.5128402488	35.5128402488	1.0	4.0	0.0	4.0	0.33333333333299997	0.0	0.0	0.0	0.0	0.0	0.0	0.0	0.0	1.0	1.0	5.65089101199	3.7423592894	3.64666465284	4.14250209824	5.65089101199	9.335377290630001	11.689391470699999	-1.5596216163e-07	0.0657616568152	-0.03914363765	-0.0159332498196	-1.5596216163e-07	1.13771741592e-06	0.0776004747877	0.0	0.0	0.0	0.0	0.0	0.0	332.42428820599997	874.0722584839999	1287.16201274	1609.48000728	1736.56205528	1287.16201274	520.632662602	2.21266773715
BUS	9.335513803360001	1.13749473064e-06	1680.08114506	3987.86034879	32.9509258358	32.9509258358	2.0	2.0	0.0	1.5	0.5	0.0	0.0	0.0	0.0	0.0	0.0	0.0	0.0	1.0	1.0	5.65089101199	3.7423592894	3.64666465284	4.14250209824	5.65089101199	9.335377290630001	11.689391470699999	-1.5596216163e-07	0.0657616568152	-0.03914363765	-0.0159332498196	-1.5596216163e-07	1.13771741592e-06	0.0776004747877	0.0	0.0	0.0	0.0	0.0	0.0	332.42428820599997	874.0722584839999	1287.16201274	1609.48000728	1736.56205528	1287.16201274	520.632662602	2.21266773715
BUS	9.33544555368	1.13771741592e-06	1715.38171395	3538.81640814	26.0750052535	26.0750052535	1.0	3.0	0.0	3.0	0.25	0.0	0.0	0.0	0.0	0.0	0.0	0.0	0.0	1.0	1.0	5.65089101199	3.7423592894	3.64666465284	4.14250209824	5.65089101199	9.335377290630001	11.689391470699999	-1.5596216163e-07	0.0657616568152	-0.03914363765	-0.0159332498196	-1.5596216163e-07	1.13771741592e-06	0.0776004747877	0.0	0.0	0.0	0.0	0.0	0.0	332.42428820599997	874.0722584839999	1287.16201274	1609.48000728	1736.56205528	1287.16201274	520.632662602	2.21266773715
BUS	9.335377290630001	1.13794009726e-06	1750.68228284	3089.77246748	19.199084671199998	19.199084671199998	3.0	9.0	0.0	5.0	0.33333333333299997	0.0	0.0	0.0	0.0	0.0	0.0	0.0	0.0	1.0	1.0	5.65089101199	3.7423592894	3.64666465284	4.14250209824	5.65089101199	9.335377290630001	11.689391470699999	-1.5596216163e-07	0.0657616568152	-0.03914363765	-0.0159332498196	-1.5596216163e-07	1.13771741592e-06	0.0776004747877	0.0	0.0	0.0	0.0	0.0	0.0	332.42428820599997	874.0722584839999	1287.16201274	1609.48000728	1736.56205528	1287.16201274	520.632662602	2.21266773715
BUS	4.76061303943	-0.0148379662094	1791.44749232	2641.24285834	11.0398586418	19.199084671199998	4.0	54.0	0.0	27.0	0.09210526315789999	0.25	0.25	0.25	0.25	0.0	0.0	0.0	0.0	1.0	1.0	5.65089101199	3.7423592894	3.64666465284	4.14250209824	5.65089101199	9.335377290630001	11.689391470699999	-1.5596216163e-07	0.0657616568152	-0.03914363765	-0.0159332498196	-1.5596216163e-07	1.13771741592e-06	0.0776004747877	0.0	0.0	0.0	0.0	0.0	0.0	332.42428820599997	874.0722584839999	1287.16201274	1609.48000728	1736.56205528	1287.16201274	520.632662602	2.21266773715
BUS	4.638298879040001	1.2954608008499998e-07	1448.32101001	0.0	15.2823540973	15.2823540973	1.0	3.0	0.0	3.0	0.28571428571400004	0.0	0.0	0.0	0.0	0.0	0.0	0.0	0.0	1.0	1.0	5.65089101199	3.7423592894	3.64666465284	4.14250209824	5.65089101199	9.335377290630001	11.689391470699999	-1.5596216163e-07	0.0657616568152	-0.03914363765	-0.0159332498196	-1.5596216163e-07	1.13771741592e-06	0.0776004747877	0.0	0.0	0.0	0.0	0.0	0.0	332.42428820599997	874.0722584839999	1287.16201274	1609.48000728	1736.56205528	1287.16201274	520.632662602	2.21266773715
BUS	5.65089101199	-0.09108172442019999	1292.10427847	2349.75650999	32.755804898200005	12.3231640889	0.0	0.0			0.0841478696742		0.25	0.25	0.25		0.0	0.0	0.0	1.0	1.0	5.65089101199	3.7423592894	3.64666465284	4.14250209824	5.65089101199	9.335377290630001	11.689391470699999	-1.5596216163e-07	0.0657616568152	-0.03914363765	-0.0159332498196	-1.5596216163e-07	1.13771741592e-06	0.0776004747877	0.0	0.0	0.0	0.0	0.0	0.0	332.42428820599997	874.0722584839999	1287.16201274	1609.48000728	1736.56205528	1287.16201274	520.632662602	2.21266773715
BUS	11.1157944772	-0.0159332498196	792.761064625	2058.27016164	7.929121133400001	10.4047825434	2.0	59.0	0.0	45.0	0.0761904761905	0.5	0.25	0.25	0.25	0.0	0.0	0.0	0.0	1.0	1.0	5.65089101199	3.7423592894	3.64666465284	4.14250209824	5.65089101199	9.335377290630001	11.689391470699999	-1.5596216163e-07	0.0657616568152	-0.03914363765	-0.0159332498196	-1.5596216163e-07	1.13771741592e-06	0.0776004747877	0.0	0.0	0.0	0.0	0.0	0.0	332.42428820599997	874.0722584839999	1287.16201274	1609.48000728	1736.56205528	1287.16201274	520.632662602	2.21266773715
BUS	12.0717894664	0.0777849029179	192.99914509799999	1669.22822249	3.3096338530400002	10.4047825434	1.0	41.0	0.0	41.0	0.282051282051	0.0	0.0	0.0	0.0	0.0	0.0	0.0	0.0	1.0	1.0	5.65089101199	3.7423592894	3.64666465284	4.14250209824	5.65089101199	9.335377290630001	11.689391470699999	-1.5596216163e-07	0.0657616568152	-0.03914363765	-0.0159332498196	-1.5596216163e-07	1.13771741592e-06	0.0776004747877	0.0	0.0	0.0	0.0	0.0	0.0	332.42428820599997	874.0722584839999	1287.16201274	1609.48000728	1736.56205528	1287.16201274	520.632662602	2.21266773715
BUS	7.40469529131	0.0949066035708	131.480255706	1642.96315455	1.23543118578	10.4047825434	2.0	30.0	0.0	20.5	0.42	0.0	0.0	0.0	0.0	0.0	0.0	0.0	0.0	1.0	1.0	5.65089101199	3.7423592894	3.64666465284	4.14250209824	5.65089101199	9.335377290630001	11.689391470699999	-1.5596216163e-07	0.0657616568152	-0.03914363765	-0.0159332498196	-1.5596216163e-07	1.13771741592e-06	0.0776004747877	0.0	0.0	0.0	0.0	0.0	0.0	332.42428820599997	874.0722584839999	1287.16201274	1609.48000728	1736.56205528	1287.16201274	520.632662602	2.21266773715
BUS	1.71029907706	-0.212601378485	92.3665566183	1626.96488891	15.3444165497	14.040091596500002	3.0	13.0	0.0	6.0	0.0487804878049	0.0	0.0	0.0	0.0	0.0	0.0	0.0	0.0	1.0	1.0	5.65089101199	3.7423592894	3.64666465284	4.14250209824	5.65089101199	9.335377290630001	11.689391470699999	-1.5596216163e-07	0.0657616568152	-0.03914363765	-0.0159332498196	-1.5596216163e-07	1.13771741592e-06	0.0776004747877	0.0	0.0	0.0	0.0	0.0	0.0	332.42428820599997	874.0722584839999	1287.16201274	1609.48000728	1736.56205528	1287.16201274	520.632662602	2.21266773715
BUS	14.4663817861	-0.021503347114300003	902.819572507	710.677905248	14.040091596500002	15.5677714432	4.0	82.0	0.0	35.0	0.117647058824	0.0	0.0	0.0	0.0	0.0	0.0	0.0	0.0	2.0	0.75	5.65089101199	3.7423592894	3.64666465284	4.14250209824	5.65089101199	9.335377290630001	11.689391470699999	-1.5596216163e-07	0.0657616568152	-0.03914363765	-0.0159332498196	-1.5596216163e-07	1.13771741592e-06	0.0776004747877	0.0	0.0	0.0	0.0	0.0	0.0	332.42428820599997	874.0722584839999	1287.16201274	1609.48000728	1736.56205528	1287.16201274	520.632662602	2.21266773715
BUS	15.756582612999999	0.13520967522500002	1105.08871338	518.4335401019999	4.82753286926	15.5677714432	4.0	133.0	0.0	59.75	0.0913705583756	0.0	0.0	0.0	0.0	0.0	0.0	0.0	0.0	3.0	0.5	5.65089101199	3.7423592894	3.64666465284	4.14250209824	5.65089101199	9.335377290630001	11.689391470699999	-1.5596216163e-07	0.0657616568152	-0.03914363765	-0.0159332498196	-1.5596216163e-07	1.13771741592e-06	0.0776004747877	0.0	0.0	0.0	0.0	0.0	0.0	332.42428820599997	874.0722584839999	1287.16201274	1609.48000728	1736.56205528	1287.16201274	520.632662602	2.21266773715
BUS	7.644002099470001	-0.0119360277416	1307.30916921	304.121108377	7.56535935761	21.6583819075	4.0	122.0	0.0	48.75	0.128318584071	0.0	0.0	0.0	0.0	0.0	0.0	0.0	0.0	4.0	0.25	5.65089101199	3.7423592894	3.64666465284	4.14250209824	5.65089101199	9.335377290630001	11.689391470699999	-1.5596216163e-07	0.0657616568152	-0.03914363765	-0.0159332498196	-1.5596216163e-07	1.13771741592e-06	0.0776004747877	0.0	0.0	0.0	0.0	0.0	0.0	332.42428820599997	874.0722584839999	1287.16201274	1609.48000728	1736.56205528	1287.16201274	520.632662602	2.21266773715
BUS	8.360163763960001	0.0773238325925	1054.48018158	39.2286329035	1.4947249958500002	17.6066515649	7.0	140.0	0.0	53.428571428599994	0.174887892377	0.0	0.0	0.0	0.0	0.0	0.0	0.0	0.0	5.0	0.0	5.65089101199	3.7423592894	3.64666465284	4.14250209824	5.65089101199	9.335377290630001	11.689391470699999	-1.5596216163e-07	0.0657616568152	-0.03914363765	-0.0159332498196	-1.5596216163e-07	1.13771741592e-06	0.0776004747877	0.0	0.0	0.0	0.0	0.0	0.0	332.42428820599997	874.0722584839999	1287.16201274	1609.48000728	1736.56205528	1287.16201274	520.632662602	2.21266773715
BUS	4.6382911062800005	1.29568094698e-07	1528.90050864	0.0	20.137317316300003	20.137317316300003	1.0	4.0	0.0	4.0	0.4	0.0	0.0	0.0	0.0	0.0	0.0	0.0	0.0	1.0	1.0	5.65089101199	3.7423592894	3.64666465284	4.14250209824	5.65089101199	9.335377290630001	11.689391470699999	-1.5596216163e-07	0.0657616568152	-0.03914363765	-0.0159332498196	-1.5596216163e-07	1.13771741592e-06	0.0776004747877	0.0	0.0	0.0	0.0	0.0	0.0	332.42428820599997	874.0722584839999	1287.16201274	1609.48000728	1736.56205528	1287.16201274	520.632662602	2.21266773715
BUS	9.335309014229999	0.0762449329132	1785.98285173	2640.72852683	12.3231640889	19.199084671199998	4.0	29.0	0.0	14.75	0.0857142857143	0.0	0.0	0.0	0.0	0.0	0.0	0.0	0.0	1.0	1.0	5.65089101199	3.7423592894	3.64666465284	4.14250209824	5.65089101199	9.335377290630001	11.689391470699999	-1.5596216163e-07	0.0657616568152	-0.03914363765	-0.0159332498196	-1.5596216163e-07	1.13771741592e-06	0.0776004747877	0.0	0.0	0.0	0.0	0.0	0.0	332.42428820599997	874.0722584839999	1287.16201274	1609.48000728	1736.56205528	1287.16201274	520.632662602	2.21266773715
BUS	4.63828333219	-0.039143839210900006	1609.48000728	0.0	24.9922805353	24.9922805353	2.0	8.0	0.0	6.0	0.33333333333299997	0.0	0.0	0.0	0.0	0.0	0.0	0.0	0.0	1.0	1.0	5.65089101199	3.7423592894	3.64666465284	4.14250209824	5.65089101199	9.335377290630001	11.689391470699999	-1.5596216163e-07	0.0657616568152	-0.03914363765	-0.0159332498196	-1.5596216163e-07	1.13771741592e-06	0.0776004747877	0.0	0.0	0.0	0.0	0.0	0.0	332.42428820599997	874.0722584839999	1287.16201274	1609.48000728	1736.56205528	1287.16201274	520.632662602	2.21266773715
BUS	3.68552362605	-0.0614253941779	1171.8435287	644.304591717	264.520218603	264.520218603	1.0	1.0	1.0	0.0	0.0	0.0	0.0	0.0	0.0	0.0	0.0	0.0	0.0	1.6666666666699999	0.0	3.68552363836	2.8339374358	0.0102382425081	0.936738270274	3.68552363836	4.3664381281099995	5.98222844865	-2.7376104855299998e-18	0.0584667808436	-0.0688204732187	-0.046154364321	-2.7376104855299998e-18	0.0461543640131	0.0614253939727	0.0	0.0	0.0	0.0	0.0	0.0	957.1446226730001	1150.99570115	1152.41552134	1152.41552134	1162.12952502	1152.41552134	160.296353887	113.996152897
BUS	7.37104727672	0.0614253937674	1152.41552134	663.511625111	137.879760525	137.879760525	1.0	2.0	0.0	2.0	0.0	0.0	0.0	0.0	0.0	0.0	0.0	0.0	0.0	1.5	0.0	3.68552363836	2.8339374358	0.0102382425081	0.936738270274	3.68552363836	4.3664381281099995	5.98222844865	-2.7376104855299998e-18	0.0584667808436	-0.0688204732187	-0.046154364321	-2.7376104855299998e-18	0.0461543640131	0.0614253939727	0.0	0.0	0.0	0.0	0.0	0.0	957.1446226730001	1150.99570115	1152.41552134	1152.41552134	1162.12952502	1152.41552134	160.296353887	113.996152897
BUS	4.59340962059	0.00034127475027	763.76681759	955.5071241339999	148.205440323	148.205440323	2.0	19.0	0.0	13.0	0.190476190476	0.0	0.0	0.0	0.0	0.0	0.0	0.0	0.0	1.0	0.0	3.68552363836	2.8339374358	0.0102382425081	0.936738270274	3.68552363836	4.3664381281099995	5.98222844865	-2.7376104855299998e-18	0.0584667808436	-0.0688204732187	-0.046154364321	-2.7376104855299998e-18	0.0461543640131	0.0614253939727	0.0	0.0	0.0	0.0	0.0	0.0	957.1446226730001	1150.99570115	1152.41552134	1152.41552134	1162.12952502	1152.41552134	160.296353887	113.996152897
BUS	2.6315755130599996e-14	-0.00034127475027	1152.41552134	663.511625111	137.879760525	137.879760525	4.0	2.0	0.0	2.0	1.0	0.0	0.0	0.0	0.0	0.0	0.0	0.0	0.0	1.16666666667	0.0	3.68552363836	2.8339374358	0.0102382425081	0.936738270274	3.68552363836	4.3664381281099995	5.98222844865	-2.7376104855299998e-18	0.0584667808436	-0.0688204732187	-0.046154364321	-2.7376104855299998e-18	0.0461543640131	0.0614253939727	0.0	0.0	0.0	0.0	0.0	0.0	957.1446226730001	1150.99570115	1152.41552134	1152.41552134	1162.12952502	1152.41552134	160.296353887	113.996152897
BUS	3.6855236506699995	0.0614253941779	1152.41552134	663.511625111	137.879760525	137.879760525	4.0	2.0	0.0	2.0	1.0	0.0	0.0	0.0	0.0	0.0	0.0	0.0	0.0	1.33333333333	0.0	3.68552363836	2.8339374358	0.0102382425081	0.936738270274	3.68552363836	4.3664381281099995	5.98222844865	-2.7376104855299998e-18	0.0584667808436	-0.0688204732187	-0.046154364321	-2.7376104855299998e-18	0.0461543640131	0.0614253939727	0.0	0.0	0.0	0.0	0.0	0.0	957.1446226730001	1150.99570115	1152.41552134	1152.41552134	1162.12952502	1152.41552134	160.296353887	113.996152897
BUS	0.0204764850162	-0.0762155522595	1150.52242776	666.0180854490001	140.009569184	140.009569184	3.0	6.0	0.0	3.33333333333	0.33333333333299997	0.0	0.0	0.0	0.0	0.0	0.0	0.0	0.0	1.0	0.0	3.68552363836	2.8339374358	0.0102382425081	0.936738270274	3.68552363836	4.3664381281099995	5.98222844865	-2.7376104855299998e-18	0.0584667808436	-0.0688204732187	-0.046154364321	-2.7376104855299998e-18	0.0461543640131	0.0614253939727	0.0	0.0	0.0	0.0	0.0	0.0	957.1446226730001	1150.99570115	1152.41552134	1152.41552134	1162.12952502	1152.41552134	160.296353887	113.996152897
BIKING	5.384857993659999	1.7904698760699998e-09	515.536958565	447.997387591	216.355368754	216.355368754	0.0	0.0			0.10599078341		0.0	0.0	0.0		0.0	0.0	0.0	1.0		0.023937212258900005	2.42826595464	7.70722629477e-05	7.70722637261e-05	0.023937212258900005	4.79980776981	5.38485795069	2.42186752514e-14	0.0197313561458	-0.006500558880029999	-1.21010837978e-14	2.42186752514e-14	5.51396842825e-05	0.026851980402700003	0.0	0.0	0.0	0.0	0.0	0.0	382.47590797099997	382.478913655	382.483923128	581.138940556	856.667264916	382.483923128	224.75961661099998	89.1040356291
BIKING	2.3023957369	-0.0383732560446	1053.79329569	503.087904605	63.7822161368	114.194661939	0.0	0.0			0.529953917051		0.0	0.0	0.0		0.0	0.0	0.0	1.0		0.023937212258900005	2.42826595464	7.70722629477e-05	7.70722637261e-05	0.023937212258900005	4.79980776981	5.38485795069	2.42186752514e-14	0.0197313561458	-0.006500558880029999	-1.21010837978e-14	2.42186752514e-14	5.51396842825e-05	0.026851980402700003	0.0	0.0	0.0	0.0	0.0	0.0	382.47590797099997	382.478913655	382.483923128	581.138940556	856.667264916	382.483923128	224.75961661099998	89.1040356291
BIKING	5.38485810107	1.79002978366e-09	646.740922547	423.03887594099996	225.500224318	225.500224318	0.0	0.0			0.21198156682		0.0	0.0	0.0		0.0	0.0	0.0	1.0		0.023937212258900005	2.42826595464	7.70722629477e-05	7.70722637261e-05	0.023937212258900005	4.79980776981	5.38485795069	2.42186752514e-14	0.0197313561458	-0.006500558880029999	-1.21010837978e-14	2.42186752514e-14	5.51396842825e-05	0.026851980402700003	0.0	0.0	0.0	0.0	0.0	0.0	382.47590797099997	382.478913655	382.483923128	581.138940556	856.667264916	382.483923128	224.75961661099998	89.1040356291
BIKING	4.99482444005	-0.00650056101689	777.944886528	398.08036429099997	114.194661939	114.194661939	0.0	0.0			0.31797235023000003		0.0	0.0	0.0		0.0	0.0	0.0	1.0		0.023937212258900005	2.42826595464	7.70722629477e-05	7.70722637261e-05	0.023937212258900005	4.79980776981	5.38485795069	2.42186752514e-14	0.0197313561458	-0.006500558880029999	-1.21010837978e-14	2.42186752514e-14	5.51396842825e-05	0.026851980402700003	0.0	0.0	0.0	0.0	0.0	0.0	382.47590797099997	382.478913655	382.483923128	581.138940556	856.667264916	382.483923128	224.75961661099998	89.1040356291
BIKING	4.60479109957	-0.00650055567472	909.1488505089999	373.12185264	1.30167940256	114.194661939	0.0	0.0			0.423963133641		0.0	0.0	0.0		0.0	0.0	0.0	1.0		0.023937212258900005	2.42826595464	7.70722629477e-05	7.70722637261e-05	0.023937212258900005	4.79980776981	5.38485795069	2.42186752514e-14	0.0197313561458	-0.006500558880029999	-1.21010837978e-14	2.42186752514e-14	5.51396842825e-05	0.026851980402700003	0.0	0.0	0.0	0.0	0.0	0.0	382.47590797099997	382.478913655	382.483923128	581.138940556	856.667264916	382.483923128	224.75961661099998	89.1040356291
BUS	3.5624512633199994	-0.07579054131799999	400.061040009	1668.64238044	13.238182314400001	13.5390093951	3.0	49.0	0.0	28.6666666667	0.28260869565200003	0.0	0.0	0.0	0.0	0.0	0.0	0.0	0.0	4.0	0.166666666667	4.69003286148	2.71678383694	2.62848807627	3.5624512633199994	4.69003286148	8.109883742400001	9.09484436588	-0.0164162526703	0.045881023821099993	-0.0645578707013	-0.0302707444803	-0.0164162526703	0.0357828096443	0.050842524156200004	0.0	0.0	0.5	0.0	0.0	0.0	6.63821793523	25.9026388214	143.669245578	231.117058692	298.031909968	143.669245578	131.601989807	5.151594687709999
BUS	8.109883742400001	-0.0164162526703	314.597108532	1524.36296695	22.6720221133	15.582106977	2.0	36.0	0.0	27.0	0.307692307692	0.0	0.0	0.0	0.0	0.0	0.0	0.0	0.0	4.0	0.125	4.69003286148	2.71678383694	2.62848807627	3.5624512633199994	4.69003286148	8.109883742400001	9.09484436588	-0.0164162526703	0.045881023821099993	-0.0645578707013	-0.0302707444803	-0.0164162526703	0.0357828096443	0.050842524156200004	0.0	0.0	0.5	0.0	0.0	0.0	6.63821793523	25.9026388214	143.669245578	231.117058692	298.031909968	143.669245578	131.601989807	5.151594687709999
BUS	9.09485890262	2.0188726495e-07	229.133177055	1380.08355346	15.582106977	15.582106977	2.0	49.0	0.0	43.0	0.133333333333	0.0	0.0	0.0	0.0	0.0	0.0	0.0	0.0	4.0	0.08333333333330001	4.69003286148	2.71678383694	2.62848807627	3.5624512633199994	4.69003286148	8.109883742400001	9.09484436588	-0.0164162526703	0.045881023821099993	-0.0645578707013	-0.0302707444803	-0.0164162526703	0.0357828096443	0.050842524156200004	0.0	0.0	0.5	0.0	0.0	0.0	6.63821793523	25.9026388214	143.669245578	231.117058692	298.031909968	143.669245578	131.601989807	5.151594687709999
BUS	9.094834671860001	0.0734133635063	58.205314100200006	1091.52472649	1.40227670424	8.492191840599999	3.0	57.0	0.0	43.3333333333	0.308411214953	0.0	0.0	0.0	0.0	0.0	0.0	0.0	0.0	4.0	0.0	4.69003286148	2.71678383694	2.62848807627	3.5624512633199994	4.69003286148	8.109883742400001	9.09484436588	-0.0164162526703	0.045881023821099993	-0.0645578707013	-0.0302707444803	-0.0164162526703	0.0357828096443	0.050842524156200004	0.0	0.0	0.5	0.0	0.0	0.0	6.63821793523	25.9026388214	143.669245578	231.117058692	298.031909968	143.669245578	131.601989807	5.151594687709999
BUS	9.09484678938	2.01958669225e-07	143.669245578	1235.80413997	8.492191840599999	8.492191840599999	3.0	83.0	0.0	45.6666666667	0.257142857143	0.0	0.0	0.0	0.0	0.0	0.0	0.0	0.0	4.0	0.0416666666667	4.69003286148	2.71678383694	2.62848807627	3.5624512633199994	4.69003286148	8.109883742400001	9.09484436588	-0.0164162526703	0.045881023821099993	-0.0645578707013	-0.0302707444803	-0.0164162526703	0.0357828096443	0.050842524156200004	0.0	0.0	0.5	0.0	0.0	0.0	6.63821793523	25.9026388214	143.669245578	231.117058692	298.031909968	143.669245578	131.601989807	5.151594687709999
BUS	2.54306428282	-0.07028086462060001	25.9026388214	821.33852946	19.1580154018	5.41590309684	8.0	64.0	0.0	24.5	0.190909090909	0.5	0.0	0.0	0.0	0.0	0.0	0.0	0.0	6.0	0.0333333333333	4.69003286148	2.71678383694	2.62848807627	3.5624512633199994	4.69003286148	8.109883742400001	9.09484436588	-0.0164162526703	0.045881023821099993	-0.0645578707013	-0.0302707444803	-0.0164162526703	0.0357828096443	0.050842524156200004	0.0	0.0	0.5	0.0	0.0	0.0	6.63821793523	25.9026388214	143.669245578	231.117058692	298.031909968	143.669245578	131.601989807	5.151594687709999
BUS	6.75991616006	0.0398397392685	231.117058692	807.238250155	5.21873034676	8.324110856519999	8.0	45.0	0.0	20.625	0.135416666667	0.0	0.5	0.5	0.5	0.0	0.0	0.0	0.0	7.0	0.05	4.69003286148	2.71678383694	2.62848807627	3.5624512633199994	4.69003286148	8.109883742400001	9.09484436588	-0.0164162526703	0.045881023821099993	-0.0645578707013	-0.0302707444803	-0.0164162526703	0.0357828096443	0.050842524156200004	0.0	0.0	0.5	0.0	0.0	0.0	6.63821793523	25.9026388214	143.669245578	231.117058692	298.031909968	143.669245578	131.601989807	5.151594687709999
BUS	4.36953180395	0.053593220378199996	231.771115713	807.635735413	5.41590309684	12.1275663344	4.0	33.0	0.0	19.0	0.23809523809500002	1.0	0.5	0.5	0.5	0.0	0.0	0.0	0.0	8.0	0.06666666666669999	4.69003286148	2.71678383694	2.62848807627	3.5624512633199994	4.69003286148	8.109883742400001	9.09484436588	-0.0164162526703	0.045881023821099993	-0.0645578707013	-0.0302707444803	-0.0164162526703	0.0357828096443	0.050842524156200004	0.0	0.0	0.5	0.0	0.0	0.0	6.63821793523	25.9026388214	143.669245578	231.117058692	298.031909968	143.669245578	131.601989807	5.151594687709999
BUS	1.15393858126	-0.0302707444803	195.319237708	730.584177979	14.2469689524	7.3089919304999995	4.0	55.0	0.0	31.75	0.14285714285700002	0.5	0.5	0.5	0.5	0.0	0.0	0.0	0.0	9.0	0.08333333333330001	4.69003286148	2.71678383694	2.62848807627	3.5624512633199994	4.69003286148	8.109883742400001	9.09484436588	-0.0164162526703	0.045881023821099993	-0.0645578707013	-0.0302707444803	-0.0164162526703	0.0357828096443	0.050842524156200004	0.0	0.0	0.5	0.0	0.0	0.0	6.63821793523	25.9026388214	143.669245578	231.117058692	298.031909968	143.669245578	131.601989807	5.151594687709999
BUS	2.9701832500700003	-0.0205761918812	1.9547844257299998	567.625602241	12.1275663344	7.695777650219999	3.0	46.0	0.0	27.3333333333	0.364864864865	0.0	0.5	0.5	0.5	0.0	0.0	0.0	0.0	8.7	0.075	4.69003286148	2.71678383694	2.62848807627	3.5624512633199994	4.69003286148	8.109883742400001	9.09484436588	-0.0164162526703	0.045881023821099993	-0.0645578707013	-0.0302707444803	-0.0164162526703	0.0357828096443	0.050842524156200004	0.0	0.0	0.5	0.0	0.0	0.0	6.63821793523	25.9026388214	143.669245578	231.117058692	298.031909968	143.669245578	131.601989807	5.151594687709999
BUS	4.20475476294	-0.0233053049219	7.052571531	386.83820974800005	0.18385582870900002	7.695777650219999	2.0	37.0	0.0	27.0	0.169014084507	0.5	0.5	0.5	0.5	0.0	0.0	0.0	0.0	8.4	0.06666666666669999	4.69003286148	2.71678383694	2.62848807627	3.5624512633199994	4.69003286148	8.109883742400001	9.09484436588	-0.0164162526703	0.045881023821099993	-0.0645578707013	-0.0302707444803	-0.0164162526703	0.0357828096443	0.050842524156200004	0.0	0.0	0.5	0.0	0.0	0.0	6.63821793523	25.9026388214	143.669245578	231.117058692	298.031909968	143.669245578	131.601989807	5.151594687709999
BUS	5.60307305826	-0.0416658950239	6.534629536280001	73.3991341255	7.695777650219999	5.55433530957	2.0	35.0	0.0	25.5	0.44	1.0	0.0	0.0	0.0	0.0	0.0	0.0	0.0	8.1	0.05833333333330001	4.69003286148	2.71678383694	2.62848807627	3.5624512633199994	4.69003286148	8.109883742400001	9.09484436588	-0.0164162526703	0.045881023821099993	-0.0645578707013	-0.0302707444803	-0.0164162526703	0.0357828096443	0.050842524156200004	0.0	0.0	0.5	0.0	0.0	0.0	6.63821793523	25.9026388214	143.669245578	231.117058692	298.031909968	143.669245578	131.601989807	5.151594687709999
BUS	4.69003286148	0.0357828096443	49.719912602799994	1096.13404697	4.2103096753099996	8.324110856519999	7.0	67.0	0.0	30.285714285700003	0.252525252525	0.0	0.0	0.0	0.0	0.5714285714289999	0.0	0.0	0.0	5.0	0.0166666666667	4.69003286148	2.71678383694	2.62848807627	3.5624512633199994	4.69003286148	8.109883742400001	9.09484436588	-0.0164162526703	0.045881023821099993	-0.0645578707013	-0.0302707444803	-0.0164162526703	0.0357828096443	0.050842524156200004	0.0	0.0	0.5	0.0	0.0	0.0	6.63821793523	25.9026388214	143.669245578	231.117058692	298.031909968	143.669245578	131.601989807	5.151594687709999
CAR	33.8087298534	-1.3014793628e-08	2205.63257235	0.0	401.883192515	401.883192515	3.0	3.0	0.0	1.33333333333	0.33333333333299997	0.0	0.0	0.0	0.0	0.0	0.0	0.0	0.0	1.0	0.6	27.5056290254	9.48493056159	11.635723676	16.2634029716	27.5056290254	33.1736541328	34.6266282693	-8.81537722777e-06	0.0535645725814	-0.08702820999610002	-0.005291495242670001	-8.81537722777e-06	0.005653207631229999	0.0562897338206	0.0	0.0	0.0	0.0	0.0	0.0	494.52108865699995	727.4352437360001	1221.12132241	2328.56568274	3092.90711065	1221.12132241	990.3933448999999	789.341107513
CAR	33.8087290714	-1.30331952638e-08	2626.13874535	0.0	307.326563955	307.326563955	2.0	1.0	0.0	1.0	0.5	0.0	0.0	0.0	0.0	0.0	0.0	0.0	0.0	1.0	0.4	27.5056290254	9.48493056159	11.635723676	16.2634029716	27.5056290254	33.1736541328	34.6266282693	-8.81537722777e-06	0.0535645725814	-0.08702820999610002	-0.005291495242670001	-8.81537722777e-06	0.005653207631229999	0.0562897338206	0.0	0.0	0.0	0.0	0.0	0.0	494.52108865699995	727.4352437360001	1221.12132241	2328.56568274	3092.90711065	1221.12132241	990.3933448999999	789.341107513
CAR	33.4912550614	-0.00529123349977	3046.64491835	0.0	212.76993539400002	307.326563955	2.0	2.0	0.0	1.0	0.5	0.0	0.0	0.0	0.0	0.0	0.0	0.0	0.0	1.0	0.2	27.5056290254	9.48493056159	11.635723676	16.2634029716	27.5056290254	33.1736541328	34.6266282693	-8.81537722777e-06	0.0535645725814	-0.08702820999610002	-0.005291495242670001	-8.81537722777e-06	0.005653207631229999	0.0562897338206	0.0	0.0	0.0	0.0	0.0	0.0	494.52108865699995	727.4352437360001	1221.12132241	2328.56568274	3092.90711065	1221.12132241	990.3933448999999	789.341107513
CAR	33.1737496423	-0.0052917569855700005	3467.15109135	0.0	114.61704242399999	307.326563955	3.0	1.0	0.0	1.0	1.0	0.0	0.0	0.0	0.0	0.0	0.0	0.0	0.0	1.0	0.0	27.5056290254	9.48493056159	11.635723676	16.2634029716	27.5056290254	33.1736541328	34.6266282693	-8.81537722777e-06	0.0535645725814	-0.08702820999610002	-0.005291495242670001	-8.81537722777e-06	0.005653207631229999	0.0562897338206	0.0	0.0	0.0	0.0	0.0	0.0	494.52108865699995	727.4352437360001	1221.12132241	2328.56568274	3092.90711065	1221.12132241	990.3933448999999	789.341107513
CAR	33.1736859982	-1.0607354648600001e-06	3398.47058752	0.0	398.94272845	530.17498308	1.0	1.0	0.0	1.0	1.0	0.0	0.0	0.0	0.0	0.0	0.0	0.0	0.0	1.0	0.0	27.5056290254	9.48493056159	11.635723676	16.2634029716	27.5056290254	33.1736541328	34.6266282693	-8.81537722777e-06	0.0535645725814	-0.08702820999610002	-0.005291495242670001	-8.81537722777e-06	0.005653207631229999	0.0562897338206	0.0	0.0	0.0	0.0	0.0	0.0	494.52108865699995	727.4352437360001	1221.12132241	2328.56568274	3092.90711065	1221.12132241	990.3933448999999	789.341107513
CAR	33.8087306343	-1.29963869e-08	1785.12639935	0.0	496.439821076	496.439821076	3.0	4.0	0.0	2.0	0.4	0.0	0.0	0.0	0.0	0.0	0.0	0.0	0.0	1.0	0.8	27.5056290254	9.48493056159	11.635723676	16.2634029716	27.5056290254	33.1736541328	34.6266282693	-8.81537722777e-06	0.0535645725814	-0.08702820999610002	-0.005291495242670001	-8.81537722777e-06	0.005653207631229999	0.0562897338206	0.0	0.0	0.0	0.0	0.0	0.0	494.52108865699995	727.4352437360001	1221.12132241	2328.56568274	3092.90711065	1221.12132241	990.3933448999999	789.341107513
CAR	33.808731414099995	0.10021856356799999	1364.62022635	0.0	590.996449636	590.996449636	2.0	1.0	0.0	1.0	0.0	0.0	0.0	0.0	0.0	0.0	0.0	0.0	0.0	1.0	1.0	27.5056290254	9.48493056159	11.635723676	16.2634029716	27.5056290254	33.1736541328	34.6266282693	-8.81537722777e-06	0.0535645725814	-0.08702820999610002	-0.005291495242670001	-8.81537722777e-06	0.005653207631229999	0.0562897338206	0.0	0.0	0.0	0.0	0.0	0.0	494.52108865699995	727.4352437360001	1221.12132241	2328.56568274	3092.90711065	1221.12132241	990.3933448999999	789.341107513
CAR	13.706465489100001	0.015106691901	878.41392997	847.0927764969999	3.0903071810400005	3.19997051704	0.0	0.0			0.165417291354		0.0	0.0	0.0		0.0	0.0	0.0	4.42857142857	0.0	27.5056290254	9.48493056159	11.635723676	16.2634029716	27.5056290254	33.1736541328	34.6266282693	-8.81537722777e-06	0.0535645725814	-0.08702820999610002	-0.005291495242670001	-8.81537722777e-06	0.005653207631229999	0.0562897338206	0.0	0.0	0.0	0.0	0.0	0.0	494.52108865699995	727.4352437360001	1221.12132241	2328.56568274	3092.90711065	1221.12132241	990.3933448999999	789.341107513
CAR	3.27623877066	-0.00892237811725	1037.49782447	295.528616269	13.667492301700001	48.2627225567	3.0	71.0	0.0	38.3333333333	0.193277310924	0.0	0.0	0.0	0.0	0.0	0.0	0.0	0.0	3.66666666667	0.0	27.5056290254	9.48493056159	11.635723676	16.2634029716	27.5056290254	33.1736541328	34.6266282693	-8.81537722777e-06	0.0535645725814	-0.08702820999610002	-0.005291495242670001	-8.81537722777e-06	0.005653207631229999	0.0562897338206	0.0	0.0	0.0	0.0	0.0	0.0	494.52108865699995	727.4352437360001	1221.12132241	2328.56568274	3092.90711065	1221.12132241	990.3933448999999	789.341107513
CAR	33.1736222675	-1.06217846204e-06	3329.79008368	0.0	681.028927583	681.028927583	2.0	1.0	0.0	1.0	1.0	0.0	0.0	0.0	0.0	0.0	0.0	0.0	0.0	1.0	0.0	27.5056290254	9.48493056159	11.635723676	16.2634029716	27.5056290254	33.1736541328	34.6266282693	-8.81537722777e-06	0.0535645725814	-0.08702820999610002	-0.005291495242670001	-8.81537722777e-06	0.005653207631229999	0.0562897338206	0.0	0.0	0.0	0.0	0.0	0.0	494.52108865699995	727.4352437360001	1221.12132241	2328.56568274	3092.90711065	1221.12132241	990.3933448999999	789.341107513
CAR	7.8417935697	-0.09774453198989999	1221.12132241	436.025053501	2.9806438450300003	3.19997051704	2.0	54.0	0.0	38.5	0.115942028986	0.0	0.0	0.0	0.0	0.0	0.0	0.0	0.0	5.0	0.0	27.5056290254	9.48493056159	11.635723676	16.2634029716	27.5056290254	33.1736541328	34.6266282693	-8.81537722777e-06	0.0535645725814	-0.08702820999610002	-0.005291495242670001	-8.81537722777e-06	0.005653207631229999	0.0562897338206	0.0	0.0	0.0	0.0	0.0	0.0	494.52108865699995	727.4352437360001	1221.12132241	2328.56568274	3092.90711065	1221.12132241	990.3933448999999	789.341107513
CAR	12.800063975	-1.1584739604299999e-06	535.7065375340001	1258.16049949	3.19997051704	3.19997051704	0.0	0.0			0.21489255372299998		0.0	0.0	0.0		0.0	0.0	0.0	3.85714285714	0.0	27.5056290254	9.48493056159	11.635723676	16.2634029716	27.5056290254	33.1736541328	34.6266282693	-8.81537722777e-06	0.0535645725814	-0.08702820999610002	-0.005291495242670001	-8.81537722777e-06	0.005653207631229999	0.0562897338206	0.0	0.0	0.0	0.0	0.0	0.0	494.52108865699995	727.4352437360001	1221.12132241	2328.56568274	3092.90711065	1221.12132241	990.3933448999999	789.341107513
CAR	12.8001334835	0.05230932146700001	192.99914509799999	1669.22822249	3.3096338530400002	3.3096338530400002	2.0	56.0	0.0	36.5	0.264367816092	0.0	0.0	0.0	0.0	0.0	0.0	0.0	0.0	3.2857142857099997	0.0	27.5056290254	9.48493056159	11.635723676	16.2634029716	27.5056290254	33.1736541328	34.6266282693	-8.81537722777e-06	0.0535645725814	-0.08702820999610002	-0.005291495242670001	-8.81537722777e-06	0.005653207631229999	0.0562897338206	0.0	0.0	0.0	0.0	0.0	0.0	494.52108865699995	727.4352437360001	1221.12132241	2328.56568274	3092.90711065	1221.12132241	990.3933448999999	789.341107513
CAR	9.66157419545	0.052309670092	489.28625983800003	1859.67711648	2.5611888136400003	12.337128833	2.0	68.0	0.0	40.0	0.20388349514600002	0.0	0.0	0.0	0.0	0.0	0.0	0.0	0.0	2.7142857142900003	0.0	27.5056290254	9.48493056159	11.635723676	16.2634029716	27.5056290254	33.1736541328	34.6266282693	-8.81537722777e-06	0.0535645725814	-0.08702820999610002	-0.005291495242670001	-8.81537722777e-06	0.005653207631229999	0.0562897338206	0.0	0.0	0.0	0.0	0.0	0.0	494.52108865699995	727.4352437360001	1221.12132241	2328.56568274	3092.90711065	1221.12132241	990.3933448999999	789.341107513
CAR	6.522993989930001	-0.11144074469599999	790.1149002110001	2053.58998783	12.337128833	12.337128833	2.0	39.0	0.0	21.5	0.486111111111	0.0	0.0	0.0	0.0	0.0	0.0	0.0	0.0	2.1428571428599996	0.0	27.5056290254	9.48493056159	11.635723676	16.2634029716	27.5056290254	33.1736541328	34.6266282693	-8.81537722777e-06	0.0535645725814	-0.08702820999610002	-0.005291495242670001	-8.81537722777e-06	0.005653207631229999	0.0562897338206	0.0	0.0	0.0	0.0	0.0	0.0	494.52108865699995	727.4352437360001	1221.12132241	2328.56568274	3092.90711065	1221.12132241	990.3933448999999	789.341107513
CAR	13.209438671700001	-0.11144244312000001	1620.80684667	2575.20147531	128.336721342	128.336721342	2.0	7.0	0.0	7.0	0.0	0.0	0.0	0.0	0.0	0.0	0.0	0.0	0.0	1.57142857143	0.0	27.5056290254	9.48493056159	11.635723676	16.2634029716	27.5056290254	33.1736541328	34.6266282693	-8.81537722777e-06	0.0535645725814	-0.08702820999610002	-0.005291495242670001	-8.81537722777e-06	0.005653207631229999	0.0562897338206	0.0	0.0	0.0	0.0	0.0	0.0	494.52108865699995	727.4352437360001	1221.12132241	2328.56568274	3092.90711065	1221.12132241	990.3933448999999	789.341107513
CAR	19.8959852589	-0.12275034953	2451.49879313	3096.81296279	197.911043566	197.911043566	2.0	1.0	0.0	1.0	0.0	0.0	0.0	0.0	0.0	0.0	0.0	0.0	0.0	1.0	0.0	27.5056290254	9.48493056159	11.635723676	16.2634029716	27.5056290254	33.1736541328	34.6266282693	-8.81537722777e-06	0.0535645725814	-0.08702820999610002	-0.005291495242670001	-8.81537722777e-06	0.005653207631229999	0.0562897338206	0.0	0.0	0.0	0.0	0.0	0.0	494.52108865699995	727.4352437360001	1221.12132241	2328.56568274	3092.90711065	1221.12132241	990.3933448999999	789.341107513
CAR	27.2610062307	-0.122753852684	2157.86930608	0.0	1246.73809659	1246.73809659	2.0	1.0	0.0	1.0	1.0	0.0	0.0	0.0	0.0	0.0	0.0	0.0	0.0	1.0	0.0	27.5056290254	9.48493056159	11.635723676	16.2634029716	27.5056290254	33.1736541328	34.6266282693	-8.81537722777e-06	0.0535645725814	-0.08702820999610002	-0.005291495242670001	-8.81537722777e-06	0.005653207631229999	0.0562897338206	0.0	0.0	0.0	0.0	0.0	0.0	494.52108865699995	727.4352437360001	1221.12132241	2328.56568274	3092.90711065	1221.12132241	990.3933448999999	789.341107513
CAR	34.6262373917	-1.08577103603e-05	1864.23981904	0.0	1317.68243043	1317.68243043	1.0	1.0	0.0	1.0	1.0	0.0	0.0	0.0	0.0	0.0	0.0	0.0	0.0	1.0	0.0	27.5056290254	9.48493056159	11.635723676	16.2634029716	27.5056290254	33.1736541328	34.6266282693	-8.81537722777e-06	0.0535645725814	-0.08702820999610002	-0.005291495242670001	-8.81537722777e-06	0.005653207631229999	0.0562897338206	0.0	0.0	0.0	0.0	0.0	0.0	494.52108865699995	727.4352437360001	1221.12132241	2328.56568274	3092.90711065	1221.12132241	990.3933448999999	789.341107513
CAR	34.6268888543	-1.08449018266e-05	1570.61033199	0.0	1100.87246236	1100.87246236	2.0	3.0	0.0	2.5	0.0	0.0	0.0	0.0	0.0	0.0	0.0	0.0	0.0	1.0	0.0	27.5056290254	9.48493056159	11.635723676	16.2634029716	27.5056290254	33.1736541328	34.6266282693	-8.81537722777e-06	0.0535645725814	-0.08702820999610002	-0.005291495242670001	-8.81537722777e-06	0.005653207631229999	0.0562897338206	0.0	0.0	0.0	0.0	0.0	0.0	494.52108865699995	727.4352437360001	1221.12132241	2328.56568274	3092.90711065	1221.12132241	990.3933448999999	789.341107513
CAR	34.6275395484	-1.08320909033e-05	1276.98084495	0.0	884.06249428	884.06249428	2.0	2.0	0.0	2.0	0.25	0.0	0.0	0.0	0.0	0.0	0.0	0.0	0.0	1.0	0.0	27.5056290254	9.48493056159	11.635723676	16.2634029716	27.5056290254	33.1736541328	34.6266282693	-8.81537722777e-06	0.0535645725814	-0.08702820999610002	-0.005291495242670001	-8.81537722777e-06	0.005653207631229999	0.0562897338206	0.0	0.0	0.0	0.0	0.0	0.0	494.52108865699995	727.4352437360001	1221.12132241	2328.56568274	3092.90711065	1221.12132241	990.3933448999999	789.341107513
CAR	34.6281894739	-1.08192775196e-05	983.351357902	0.0	667.252526205	667.252526205	1.0	1.0	0.0	1.0	0.0	0.0	0.0	0.0	0.0	0.0	0.0	0.0	0.0	1.0	0.0	27.5056290254	9.48493056159	11.635723676	16.2634029716	27.5056290254	33.1736541328	34.6266282693	-8.81537722777e-06	0.0535645725814	-0.08702820999610002	-0.005291495242670001	-8.81537722777e-06	0.005653207631229999	0.0562897338206	0.0	0.0	0.0	0.0	0.0	0.0	494.52108865699995	727.4352437360001	1221.12132241	2328.56568274	3092.90711065	1221.12132241	990.3933448999999	789.341107513
CAR	34.6288386305	-1.08064616519e-05	689.721870857	0.0	450.44255813	450.44255813	3.0	2.0	0.0	1.0	0.5	0.0	0.0	0.0	0.0	0.0	0.0	0.0	0.0	1.0	0.0	27.5056290254	9.48493056159	11.635723676	16.2634029716	27.5056290254	33.1736541328	34.6266282693	-8.81537722777e-06	0.0535645725814	-0.08702820999610002	-0.005291495242670001	-8.81537722777e-06	0.005653207631229999	0.0562897338206	0.0	0.0	0.0	0.0	0.0	0.0	494.52108865699995	727.4352437360001	1221.12132241	2328.56568274	3092.90711065	1221.12132241	990.3933448999999	789.341107513
CAR	27.795617600000003	0.100216774286	1210.32929596	0.0	1114.76755022	1114.76755022	3.0	1.0	0.0	1.0	1.0	0.0	0.0	0.0	0.0	0.0	0.0	0.0	0.0	1.0	1.0	27.5056290254	9.48493056159	11.635723676	16.2634029716	27.5056290254	33.1736541328	34.6266282693	-8.81537722777e-06	0.0535645725814	-0.08702820999610002	-0.005291495242670001	-8.81537722777e-06	0.005653207631229999	0.0562897338206	0.0	0.0	0.0	0.0	0.0	0.0	494.52108865699995	727.4352437360001	1221.12132241	2328.56568274	3092.90711065	1221.12132241	990.3933448999999	789.341107513
CAR	34.6294870182	-1.07936433431e-05	396.092383812	0.0	233.632590055	450.44255813	2.0	1.0	0.0	1.0	0.5	0.0	0.0	0.0	0.0	0.0	0.0	0.0	0.0	1.0	0.0	27.5056290254	9.48493056159	11.635723676	16.2634029716	27.5056290254	33.1736541328	34.6266282693	-8.81537722777e-06	0.0535645725814	-0.08702820999610002	-0.005291495242670001	-8.81537722777e-06	0.005653207631229999	0.0562897338206	0.0	0.0	0.0	0.0	0.0	0.0	494.52108865699995	727.4352437360001	1221.12132241	2328.56568274	3092.90711065	1221.12132241	990.3933448999999	789.341107513
CAR	31.7447997378	0.04808916801990001	502.373331885	0.0	442.324104226	635.724616902	1.0	1.0	1.0	0.0	1.0	0.0	0.0	0.0	0.0	0.0	0.0	0.0	0.0	1.0	0.0	27.5056290254	9.48493056159	11.635723676	16.2634029716	27.5056290254	33.1736541328	34.6266282693	-8.81537722777e-06	0.0535645725814	-0.08702820999610002	-0.005291495242670001	-8.81537722777e-06	0.005653207631229999	0.0562897338206	0.0	0.0	0.0	0.0	0.0	0.0	494.52108865699995	727.4352437360001	1221.12132241	2328.56568274	3092.90711065	1221.12132241	990.3933448999999	789.341107513
CAR	28.8594496567	-1.0276819929999999e-05	902.283767002	0.0	635.724616902	635.724616902	1.0	1.0	0.0	1.0	0.0	0.0	0.0	0.0	0.0	0.0	0.0	0.0	0.0	1.0	0.0	27.5056290254	9.48493056159	11.635723676	16.2634029716	27.5056290254	33.1736541328	34.6266282693	-8.81537722777e-06	0.0535645725814	-0.08702820999610002	-0.005291495242670001	-8.81537722777e-06	0.005653207631229999	0.0562897338206	0.0	0.0	0.0	0.0	0.0	0.0	494.52108865699995	727.4352437360001	1221.12132241	2328.56568274	3092.90711065	1221.12132241	990.3933448999999	789.341107513
CAR	3.81158145769	-0.0671702018668	1068.9819092	289.669949818	18.9794768601	36.1981846417	2.0	23.0	0.0	18.5	0.09302325581399999	0.0	0.0	0.0	0.0	0.0	0.0	0.0	0.0	4.33333333333	0.0	27.5056290254	9.48493056159	11.635723676	16.2634029716	27.5056290254	33.1736541328	34.6266282693	-8.81537722777e-06	0.0535645725814	-0.08702820999610002	-0.005291495242670001	-8.81537722777e-06	0.005653207631229999	0.0562897338206	0.0	0.0	0.0	0.0	0.0	0.0	494.52108865699995	727.4352437360001	1221.12132241	2328.56568274	3092.90711065	1221.12132241	990.3933448999999	789.341107513
CAR	28.8606823542	-1.02594589582e-05	1702.10463724	0.0	1022.52564225	1022.52564225	2.0	1.0	0.0	1.0	1.0	0.0	0.0	0.0	0.0	0.0	0.0	0.0	0.0	1.0	0.0	27.5056290254	9.48493056159	11.635723676	16.2634029716	27.5056290254	33.1736541328	34.6266282693	-8.81537722777e-06	0.0535645725814	-0.08702820999610002	-0.005291495242670001	-8.81537722777e-06	0.005653207631229999	0.0562897338206	0.0	0.0	0.0	0.0	0.0	0.0	494.52108865699995	727.4352437360001	1221.12132241	2328.56568274	3092.90711065	1221.12132241	990.3933448999999	789.341107513
CAR	28.8612979218	-1.02507774892e-05	2102.01507235	0.0	1215.92615493	1215.92615493	2.0	1.0	0.0	1.0	1.0	0.0	0.0	0.0	0.0	0.0	0.0	0.0	0.0	1.0	0.0	27.5056290254	9.48493056159	11.635723676	16.2634029716	27.5056290254	33.1736541328	34.6266282693	-8.81537722777e-06	0.0535645725814	-0.08702820999610002	-0.005291495242670001	-8.81537722777e-06	0.005653207631229999	0.0562897338206	0.0	0.0	0.0	0.0	0.0	0.0	494.52108865699995	727.4352437360001	1221.12132241	2328.56568274	3092.90711065	1221.12132241	990.3933448999999	789.341107513
CAR	28.861912968400002	0.011306428258799999	2501.92550747	0.0	912.899957892	1409.32666761	1.0	1.0	0.0	1.0	1.0	0.0	0.0	0.0	0.0	0.0	0.0	0.0	0.0	1.0	0.0	27.5056290254	9.48493056159	11.635723676	16.2634029716	27.5056290254	33.1736541328	34.6266282693	-8.81537722777e-06	0.0535645725814	-0.08702820999610002	-0.005291495242670001	-8.81537722777e-06	0.005653207631229999	0.0562897338206	0.0	0.0	0.0	0.0	0.0	0.0	494.52108865699995	727.4352437360001	1221.12132241	2328.56568274	3092.90711065	1221.12132241	990.3933448999999	789.341107513
CAR	28.1835272729	0.011307134447899998	2626.29012041	0.0	1781.3163022999997	1781.3163022999997	3.0	1.0	0.0	1.0	1.0	0.0	0.0	0.0	0.0	0.0	0.0	0.0	0.0	1.0	0.0	27.5056290254	9.48493056159	11.635723676	16.2634029716	27.5056290254	33.1736541328	34.6266282693	-8.81537722777e-06	0.0535645725814	-0.08702820999610002	-0.005291495242670001	-8.81537722777e-06	0.005653207631229999	0.0562897338206	0.0	0.0	0.0	0.0	0.0	0.0	494.52108865699995	727.4352437360001	1221.12132241	2328.56568274	3092.90711065	1221.12132241	990.3933448999999	789.341107513
CAR	27.505099206	-8.83032254115e-06	2750.65473336	0.0	2153.305937	2153.305937	1.0	1.0	0.0	1.0	1.0	0.0	0.0	0.0	0.0	0.0	0.0	0.0	0.0	1.0	0.0	27.5056290254	9.48493056159	11.635723676	16.2634029716	27.5056290254	33.1736541328	34.6266282693	-8.81537722777e-06	0.0535645725814	-0.08702820999610002	-0.005291495242670001	-8.81537722777e-06	0.005653207631229999	0.0562897338206	0.0	0.0	0.0	0.0	0.0	0.0	494.52108865699995	727.4352437360001	1221.12132241	2328.56568274	3092.90711065	1221.12132241	990.3933448999999	789.341107513
CAR	27.5056290254	-8.82285031872e-06	2875.0193463000005	0.0	2359.09670596	2359.09670596	1.0	1.0	0.0	1.0	1.0	0.0	0.0	0.0	0.0	0.0	0.0	0.0	0.0	1.0	0.0	27.5056290254	9.48493056159	11.635723676	16.2634029716	27.5056290254	33.1736541328	34.6266282693	-8.81537722777e-06	0.0535645725814	-0.08702820999610002	-0.005291495242670001	-8.81537722777e-06	0.005653207631229999	0.0562897338206	0.0	0.0	0.0	0.0	0.0	0.0	494.52108865699995	727.4352437360001	1221.12132241	2328.56568274	3092.90711065	1221.12132241	990.3933448999999	789.341107513
CAR	27.5061583964	-8.81537722777e-06	2999.38395924	0.0	1686.3244703999999	1686.3244703999999	1.0	1.0	1.0	0.0	0.0	0.0	0.0	0.0	0.0	0.0	0.0	0.0	0.0	1.0	0.0	27.5056290254	9.48493056159	11.635723676	16.2634029716	27.5056290254	33.1736541328	34.6266282693	-8.81537722777e-06	0.0535645725814	-0.08702820999610002	-0.005291495242670001	-8.81537722777e-06	0.005653207631229999	0.0562897338206	0.0	0.0	0.0	0.0	0.0	0.0	494.52108865699995	727.4352437360001	1221.12132241	2328.56568274	3092.90711065	1221.12132241	990.3933448999999	789.341107513
CAR	27.506687319	-0.0472258629177	3123.74857218	0.0	648.155650678	1506.042237	2.0	1.0	0.0	1.0	0.0	0.0	0.0	0.0	0.0	0.0	0.0	0.0	0.0	1.0	0.0	27.5056290254	9.48493056159	11.635723676	16.2634029716	27.5056290254	33.1736541328	34.6266282693	-8.81537722777e-06	0.0535645725814	-0.08702820999610002	-0.005291495242670001	-8.81537722777e-06	0.005653207631229999	0.0562897338206	0.0	0.0	0.0	0.0	0.0	0.0	494.52108865699995	727.4352437360001	1221.12132241	2328.56568274	3092.90711065	1221.12132241	990.3933448999999	789.341107513
CAR	30.3402390941	-0.0472219892686	3192.42907602	0.0	1185.89930526	1243.84454833	1.0	1.0	0.0	1.0	1.0	0.0	0.0	0.0	0.0	0.0	0.0	0.0	0.0	1.0	0.0	27.5056290254	9.48493056159	11.635723676	16.2634029716	27.5056290254	33.1736541328	34.6266282693	-8.81537722777e-06	0.0535645725814	-0.08702820999610002	-0.005291495242670001	-8.81537722777e-06	0.005653207631229999	0.0562897338206	0.0	0.0	0.0	0.0	0.0	0.0	494.52108865699995	727.4352437360001	1221.12132241	2328.56568274	3092.90711065	1221.12132241	990.3933448999999	789.341107513
CAR	33.1735584502	-1.06362101585e-06	3261.10957985	0.0	962.436737958	962.436737958	2.0	1.0	0.0	1.0	1.0	0.0	0.0	0.0	0.0	0.0	0.0	0.0	0.0	1.0	0.0	27.5056290254	9.48493056159	11.635723676	16.2634029716	27.5056290254	33.1736541328	34.6266282693	-8.81537722777e-06	0.0535645725814	-0.08702820999610002	-0.005291495242670001	-8.81537722777e-06	0.005653207631229999	0.0562897338206	0.0	0.0	0.0	0.0	0.0	0.0	494.52108865699995	727.4352437360001	1221.12132241	2328.56568274	3092.90711065	1221.12132241	990.3933448999999	789.341107513
CAR	34.6301346368	0.04808891498290001	102.462896767	0.0	16.8226219803	450.44255813	3.0	1.0	1.0	0.0	0.0	0.0	0.0	0.0	0.0	0.0	0.0	0.0	0.0	1.0	0.0	27.5056290254	9.48493056159	11.635723676	16.2634029716	27.5056290254	33.1736541328	34.6266282693	-8.81537722777e-06	0.0535645725814	-0.08702820999610002	-0.005291495242670001	-8.81537722777e-06	0.005653207631229999	0.0562897338206	0.0	0.0	0.0	0.0	0.0	0.0	494.52108865699995	727.4352437360001	1221.12132241	2328.56568274	3092.90711065	1221.12132241	990.3933448999999	789.341107513
CAR	21.7826111428	-3.5901207715699996e-06	1056.03836558	0.0	844.804426582	844.804426582	1.0	1.0	0.0	1.0	1.0	0.0	0.0	0.0	0.0	0.0	0.0	0.0	0.0	1.0	1.0	27.5056290254	9.48493056159	11.635723676	16.2634029716	27.5056290254	33.1736541328	34.6266282693	-8.81537722777e-06	0.0535645725814	-0.08702820999610002	-0.005291495242670001	-8.81537722777e-06	0.005653207631229999	0.0562897338206	0.0	0.0	0.0	0.0	0.0	0.0	494.52108865699995	727.4352437360001	1221.12132241	2328.56568274	3092.90711065	1221.12132241	990.3933448999999	789.341107513
CAR	28.8600662658	-1.0268139818e-05	1302.19420212	0.0	829.125129578	829.125129578	1.0	1.0	0.0	1.0	1.0	0.0	0.0	0.0	0.0	0.0	0.0	0.0	0.0	1.0	0.0	27.5056290254	9.48493056159	11.635723676	16.2634029716	27.5056290254	33.1736541328	34.6266282693	-8.81537722777e-06	0.0535645725814	-0.08702820999610002	-0.005291495242670001	-8.81537722777e-06	0.005653207631229999	0.0562897338206	0.0	0.0	0.0	0.0	0.0	0.0	494.52108865699995	727.4352437360001	1221.12132241	2328.56568274	3092.90711065	1221.12132241	990.3933448999999	789.341107513
CAR	21.7830417856	-3.58439753576e-06	747.4565048119999	0.0	304.878179309	304.878179309	2.0	3.0	0.0	1.5	0.5	0.0	0.0	0.0	0.0	0.0	0.0	0.0	0.0	1.0	1.0	27.5056290254	9.48493056159	11.635723676	16.2634029716	27.5056290254	33.1736541328	34.6266282693	-8.81537722777e-06	0.0535645725814	-0.08702820999610002	-0.005291495242670001	-8.81537722777e-06	0.005653207631229999	0.0562897338206	0.0	0.0	0.0	0.0	0.0	0.0	494.52108865699995	727.4352437360001	1221.12132241	2328.56568274	3092.90711065	1221.12132241	990.3933448999999	789.341107513
CAR	22.9176001832	0.07126756034310001	707.4139826610001	0.0	1594.3171695	1594.3171695	2.0	6.0	0.0	4.0	0.125	0.0	0.0	0.0	0.0	0.0	0.0	0.0	0.0	1.0	1.0	27.5056290254	9.48493056159	11.635723676	16.2634029716	27.5056290254	33.1736541328	34.6266282693	-8.81537722777e-06	0.0535645725814	-0.08702820999610002	-0.005291495242670001	-8.81537722777e-06	0.005653207631229999	0.0562897338206	0.0	0.0	0.0	0.0	0.0	0.0	494.52108865699995	727.4352437360001	1221.12132241	2328.56568274	3092.90711065	1221.12132241	990.3933448999999	789.341107513
CAR	12.9691876252	-0.165806875967	540.913827061	0.0	328.262923237	588.606057797	3.0	12.0	0.0	6.0	0.210526315789	0.0	0.0	0.0	0.0	0.0	0.0	0.0	0.0	1.0	1.0	27.5056290254	9.48493056159	11.635723676	16.2634029716	27.5056290254	33.1736541328	34.6266282693	-8.81537722777e-06	0.0535645725814	-0.08702820999610002	-0.005291495242670001	-8.81537722777e-06	0.005653207631229999	0.0562897338206	0.0	0.0	0.0	0.0	0.0	0.0	494.52108865699995	727.4352437360001	1221.12132241	2328.56568274	3092.90711065	1221.12132241	990.3933448999999	789.341107513
CAR	16.7741076965	0.0634153345214	347.44769191	0.0	253.568538057	290.426423133	2.0	11.0	0.0	8.5	0.06666666666669999	0.0	0.0	0.0	0.0	0.0	0.0	0.0	0.0	1.0	1.0	27.5056290254	9.48493056159	11.635723676	16.2634029716	27.5056290254	33.1736541328	34.6266282693	-8.81537722777e-06	0.0535645725814	-0.08702820999610002	-0.005291495242670001	-8.81537722777e-06	0.005653207631229999	0.0562897338206	0.0	0.0	0.0	0.0	0.0	0.0	494.52108865699995	727.4352437360001	1221.12132241	2328.56568274	3092.90711065	1221.12132241	990.3933448999999	789.341107513
CAR	16.2634368993	-0.00851117995321	323.176479645	0.0	120.04585508	120.04585508	2.0	5.0	0.0	2.5	0.5714285714289999	0.0	0.0	0.0	0.0	0.0	0.0	0.0	0.0	1.0	1.0	27.5056290254	9.48493056159	11.635723676	16.2634029716	27.5056290254	33.1736541328	34.6266282693	-8.81537722777e-06	0.0535645725814	-0.08702820999610002	-0.005291495242670001	-8.81537722777e-06	0.005653207631229999	0.0562897338206	0.0	0.0	0.0	0.0	0.0	0.0	494.52108865699995	727.4352437360001	1221.12132241	2328.56568274	3092.90711065	1221.12132241	990.3933448999999	789.341107513
CAR	16.2634233356	-2.26061116789e-07	509.446294496	0.0	113.406819115	113.406819115	2.0	6.0	0.0	3.5	0.14285714285700002	0.0	0.0	0.0	0.0	0.0	0.0	0.0	0.0	1.0	1.0	27.5056290254	9.48493056159	11.635723676	16.2634029716	27.5056290254	33.1736541328	34.6266282693	-8.81537722777e-06	0.0535645725814	-0.08702820999610002	-0.005291495242670001	-8.81537722777e-06	0.005653207631229999	0.0562897338206	0.0	0.0	0.0	0.0	0.0	0.0	494.52108865699995	727.4352437360001	1221.12132241	2328.56568274	3092.90711065	1221.12132241	990.3933448999999	789.341107513
CAR	16.2634097627	-2.2621506161599997e-07	695.7161093469999	0.0	106.767783151	106.767783151	2.0	2.0	0.0	1.0	0.5	0.0	0.0	0.0	0.0	0.0	0.0	0.0	0.0	1.0	1.0	27.5056290254	9.48493056159	11.635723676	16.2634029716	27.5056290254	33.1736541328	34.6266282693	-8.81537722777e-06	0.0535645725814	-0.08702820999610002	-0.005291495242670001	-8.81537722777e-06	0.005653207631229999	0.0562897338206	0.0	0.0	0.0	0.0	0.0	0.0	494.52108865699995	727.4352437360001	1221.12132241	2328.56568274	3092.90711065	1221.12132241	990.3933448999999	789.341107513
CAR	16.2633961806	-2.2636897743e-07	881.985924198	0.0	100.128747187	100.128747187	1.0	1.0	0.0	1.0	1.0	0.0	0.0	0.0	0.0	0.0	0.0	0.0	0.0	1.0	1.0	27.5056290254	9.48493056159	11.635723676	16.2634029716	27.5056290254	33.1736541328	34.6266282693	-8.81537722777e-06	0.0535645725814	-0.08702820999610002	-0.005291495242670001	-8.81537722777e-06	0.005653207631229999	0.0562897338206	0.0	0.0	0.0	0.0	0.0	0.0	494.52108865699995	727.4352437360001	1221.12132241	2328.56568274	3092.90711065	1221.12132241	990.3933448999999	789.341107513
CAR	12.0061725602	-0.0709537270054	1068.25573905	0.0	93.48971122270001	93.48971122270001	1.0	1.0	0.0	1.0	0.0	0.0	0.0	0.0	0.0	0.0	0.0	0.0	0.0	1.0	1.0	27.5056290254	9.48493056159	11.635723676	16.2634029716	27.5056290254	33.1736541328	34.6266282693	-8.81537722777e-06	0.0535645725814	-0.08702820999610002	-0.005291495242670001	-8.81537722777e-06	0.005653207631229999	0.0562897338206	0.0	0.0	0.0	0.0	0.0	0.0	494.52108865699995	727.4352437360001	1221.12132241	2328.56568274	3092.90711065	1221.12132241	990.3933448999999	789.341107513
CAR	21.78282655	-3.5872593342e-06	901.7474351960001	0.0	574.8413029459999	574.8413029459999	3.0	3.0	0.0	1.6666666666699999	0.33333333333299997	0.0	0.0	0.0	0.0	0.0	0.0	0.0	0.0	1.0	1.0	27.5056290254	9.48493056159	11.635723676	16.2634029716	27.5056290254	33.1736541328	34.6266282693	-8.81537722777e-06	0.0535645725814	-0.08702820999610002	-0.005291495242670001	-8.81537722777e-06	0.005653207631229999	0.0562897338206	0.0	0.0	0.0	0.0	0.0	0.0	494.52108865699995	727.4352437360001	1221.12132241	2328.56568274	3092.90711065	1221.12132241	990.3933448999999	789.341107513
CAR	21.7832568495	0.0562892774846	593.165574429	0.0	5.86082151816	77.000986472	3.0	15.0	0.0	9.333333333330001	0.0588235294118	0.0	0.0	0.0	0.0	0.0	0.0	0.0	0.0	1.0	1.0	27.5056290254	9.48493056159	11.635723676	16.2634029716	27.5056290254	33.1736541328	34.6266282693	-8.81537722777e-06	0.0535645725814	-0.08702820999610002	-0.005291495242670001	-8.81537722777e-06	0.005653207631229999	0.0562897338206	0.0	0.0	0.0	0.0	0.0	0.0	494.52108865699995	727.4352437360001	1221.12132241	2328.56568274	3092.90711065	1221.12132241	990.3933448999999	789.341107513
CAR	18.405900200399998	0.056290038044600005	957.9623487169999	0.0	41.4309039951	72.1258263939	2.0	6.0	0.0	3.0	0.05	0.0	0.0	0.0	0.0	0.0	0.0	0.0	0.0	1.0	1.0	27.5056290254	9.48493056159	11.635723676	16.2634029716	27.5056290254	33.1736541328	34.6266282693	-8.81537722777e-06	0.0535645725814	-0.08702820999610002	-0.005291495242670001	-8.81537722777e-06	0.005653207631229999	0.0562897338206	0.0	0.0	0.0	0.0	0.0	0.0	494.52108865699995	727.4352437360001	1221.12132241	2328.56568274	3092.90711065	1221.12132241	990.3933448999999	789.341107513
CAR	15.0284979177	0.06066233607509999	1322.75912301	0.0	77.000986472	72.1258263939	2.0	8.0	0.0	6.5	0.555555555556	0.0	0.0	0.0	0.0	0.0	0.0	0.0	0.0	1.0	1.0	27.5056290254	9.48493056159	11.635723676	16.2634029716	27.5056290254	33.1736541328	34.6266282693	-8.81537722777e-06	0.0535645725814	-0.08702820999610002	-0.005291495242670001	-8.81537722777e-06	0.005653207631229999	0.0562897338206	0.0	0.0	0.0	0.0	0.0	0.0	494.52108865699995	727.4352437360001	1221.12132241	2328.56568274	3092.90711065	1221.12132241	990.3933448999999	789.341107513
CAR	11.3887577532	-0.010290246784100001	1254.5255539	0.0	38.3446518964	86.8506752585	1.0	3.0	0.0	3.0	0.375	0.0	0.0	0.0	0.0	0.0	0.0	0.0	0.0	1.0	1.0	27.5056290254	9.48493056159	11.635723676	16.2634029716	27.5056290254	33.1736541328	34.6266282693	-8.81537722777e-06	0.0535645725814	-0.08702820999610002	-0.005291495242670001	-8.81537722777e-06	0.005653207631229999	0.0562897338206	0.0	0.0	0.0	0.0	0.0	0.0	494.52108865699995	727.4352437360001	1221.12132241	2328.56568274	3092.90711065	1221.12132241	990.3933448999999	789.341107513
OUTSIDE	3.4020106488	0.0	1211.26724631	975.8626930180001	1.01128153667	3.67731967068	3.0	1.0	0.0	1.0	0.5	0.0	0.0	0.0	0.0	0.0	0.0	0.0	0.0	1.0	0.0	2.17127835965	1.58682428396	0.763692012431	0.807905526947	2.17127835965	3.4020106488	3.8010741484400006	0.0	0.0320574018289	-0.0286370469638	-0.0022106757257800004	0.0	0.0117568258812	0.029823872557200003	0.0	0.0	0.0	0.0	0.0	0.0	1206.94305324	1211.26724631	1217.37319752	1260.36682682	1272.66271951	1217.37319752	31.943152721700002	29.2829453785
OUTSIDE	3.4020106488	0.0439719772728	1211.26724631	975.8626930180001	1.01128153667	3.67731967068	4.0	1.0	0.0	1.0	1.0	0.0	0.0	0.0	0.0	0.0	0.0	0.0	0.0	1.0	0.0	2.17127835965	1.58682428396	0.763692012431	0.807905526947	2.17127835965	3.4020106488	3.8010741484400006	0.0	0.0320574018289	-0.0286370469638	-0.0022106757257800004	0.0	0.0117568258812	0.029823872557200003	0.0	0.0	0.0	0.0	0.0	0.0	1206.94305324	1211.26724631	1217.37319752	1260.36682682	1272.66271951	1217.37319752	31.943152721700002	29.2829453785
OUTSIDE	0.763692012431	0.0	1272.66271951	913.788663205	3.67731967068	3.67731967068	3.0	2.0	0.0	1.0	0.5	0.0	0.0	0.0	0.0	0.0	0.0	0.0	0.0	1.0	0.0	2.17127835965	1.58682428396	0.763692012431	0.807905526947	2.17127835965	3.4020106488	3.8010741484400006	0.0	0.0320574018289	-0.0286370469638	-0.0022106757257800004	0.0	0.0117568258812	0.029823872557200003	0.0	0.0	0.0	0.0	0.0	0.0	1206.94305324	1211.26724631	1217.37319752	1260.36682682	1272.66271951	1217.37319752	31.943152721700002	29.2829453785
OUTSIDE	0.763692012431	-0.00294756763437	1272.66271951	913.788663205	3.67731967068	3.67731967068	3.0	2.0	0.0	1.33333333333	1.0	0.0	0.0	0.0	0.0	0.0	0.0	0.0	0.0	1.0	0.0	2.17127835965	1.58682428396	0.763692012431	0.807905526947	2.17127835965	3.4020106488	3.8010741484400006	0.0	0.0320574018289	-0.0286370469638	-0.0022106757257800004	0.0	0.0117568258812	0.029823872557200003	0.0	0.0	0.0	0.0	0.0	0.0	1206.94305324	1211.26724631	1217.37319752	1260.36682682	1272.66271951	1217.37319752	31.943152721700002	29.2829453785
OUTSIDE	0.940546070494	-0.05432652629319999	1223.47914874	949.243835657	31.4386018449	31.4386018449	1.0	1.0	0.0	1.0	0.5	0.0	0.0	0.0	0.0	0.0	0.0	0.0	0.0	1.0	0.0	2.17127835965	1.58682428396	0.763692012431	0.807905526947	2.17127835965	3.4020106488	3.8010741484400006	0.0	0.0320574018289	-0.0286370469638	-0.0022106757257800004	0.0	0.0117568258812	0.029823872557200003	0.0	0.0	0.0	0.0	0.0	0.0	1206.94305324	1211.26724631	1217.37319752	1260.36682682	1272.66271951	1217.37319752	31.943152721700002	29.2829453785
OUTSIDE	4.20013764809	0.0156757678416	1202.61886017	636.593267319	125.445216341	125.445216341	2.0	1.0	0.0	1.0	1.0	0.0	0.0	0.0	0.0	0.0	0.0	0.0	0.0	1.0	0.0	2.17127835965	1.58682428396	0.763692012431	0.807905526947	2.17127835965	3.4020106488	3.8010741484400006	0.0	0.0320574018289	-0.0286370469638	-0.0022106757257800004	0.0	0.0117568258812	0.029823872557200003	0.0	0.0	0.0	0.0	0.0	0.0	1206.94305324	1211.26724631	1217.37319752	1260.36682682	1272.66271951	1217.37319752	31.943152721700002	29.2829453785
OUTSIDE	2.21671222364	-3.43737211139e-08	1143.88916436	777.509680546	143.752317975	143.752317975	3.0	1.0	1.0	0.0	1.0	0.0	0.0	0.0	0.0	0.0	0.0	0.0	0.0	1.0	0.5	2.21671222364	1.24723837177	1.1083555962	2.04359094791	2.21671222364	2.21671737937	3.1470071896900005	-3.43709739781e-08	0.0227822574272	-0.018472610457400004	-0.016243925496	-3.43709739781e-08	0.00846785439779	0.0170417490208	0.0	0.0	0.0	0.0	0.0	0.0	918.895590862	1030.83023786	1089.42939073	1152.46094717	1171.11905117	1089.42939073	96.50771240709999	120.895783439
OUTSIDE	2.2167142860599998	-3.43709739781e-08	1116.65927754	850.31333835	147.310620921	147.310620921	4.0	1.0	1.0	0.0	1.0	0.0	0.0	0.0	0.0	0.0	0.0	0.0	0.0	1.0	0.666666666667	2.21671222364	1.24723837177	1.1083555962	2.04359094791	2.21671222364	2.21671737937	3.1470071896900005	-3.43709739781e-08	0.0227822574272	-0.018472610457400004	-0.016243925496	-3.43709739781e-08	0.00846785439779	0.0170417490208	0.0	0.0	0.0	0.0	0.0	0.0	918.895590862	1030.83023786	1089.42939073	1152.46094717	1171.11905117	1089.42939073	96.50771240709999	120.895783439
OUTSIDE	2.2167163483200003	-3.4368226790400006e-08	1089.42939073	923.1169961530001	150.868923868	147.310620921	4.0	1.0	1.0	0.0	1.0	0.0	0.0	0.0	0.0	0.0	0.0	0.0	0.0	1.0	0.833333333333	2.21671222364	1.24723837177	1.1083555962	2.04359094791	2.21671222364	2.21671737937	3.1470071896900005	-3.43709739781e-08	0.0227822574272	-0.018472610457400004	-0.016243925496	-3.43709739781e-08	0.00846785439779	0.0170417490208	0.0	0.0	0.0	0.0	0.0	0.0	918.895590862	1030.83023786	1089.42939073	1152.46094717	1171.11905117	1089.42939073	96.50771240709999	120.895783439
OUTSIDE	2.21671841041	-0.015504812988	1062.19950391	995.920653957	154.427226814	147.310620921	3.0	1.0	1.0	0.0	1.0	0.0	0.0	0.0	0.0	0.0	0.0	0.0	0.0	1.0	1.0	2.21671222364	1.24723837177	1.1083555962	2.04359094791	2.21671222364	2.21671737937	3.1470071896900005	-3.43709739781e-08	0.0227822574272	-0.018472610457400004	-0.016243925496	-3.43709739781e-08	0.00846785439779	0.0170417490208	0.0	0.0	0.0	0.0	0.0	0.0	918.895590862	1030.83023786	1089.42939073	1152.46094717	1171.11905117	1089.42939073	96.50771240709999	120.895783439
OUTSIDE	3.1470071896900005	0.018413935300700002	918.895590862	1238.01860592	1.75271061662	69.8007544946	4.0	2.0	0.5	0.5	0.5	0.0	0.0	0.0	0.0	0.0	0.0	0.0	0.0	1.0	1.0	2.21671222364	1.24723837177	1.1083555962	2.04359094791	2.21671222364	2.21671737937	3.1470071896900005	-3.43709739781e-08	0.0227822574272	-0.018472610457400004	-0.016243925496	-3.43709739781e-08	0.00846785439779	0.0170417490208	0.0	0.0	0.0	0.0	0.0	0.0	918.895590862	1030.83023786	1089.42939073	1152.46094717	1171.11905117	1089.42939073	96.50771240709999	120.895783439
OUTSIDE	1.0260304272299998	-0.0169830380041	999.4609718139999	1121.33674127	69.8007544946	69.8007544946	4.0	1.0	1.0	0.0	0.5	0.0	0.0	0.0	0.0	0.0	0.0	0.0	0.0	1.0	1.0	2.21671222364	1.24723837177	1.1083555962	2.04359094791	2.21671222364	2.21671737937	3.1470071896900005	-3.43709739781e-08	0.0227822574272	-0.018472610457400004	-0.016243925496	-3.43709739781e-08	0.00846785439779	0.0170417490208	0.0	0.0	0.0	0.0	0.0	0.0	918.895590862	1030.83023786	1089.42939073	1152.46094717	1171.11905117	1089.42939073	96.50771240709999	120.895783439
OUTSIDE	2.04217107165	0.0169356774071	918.67509273	1237.99726613	1.9194040815400002	69.8007544946	4.0	2.0	0.25	0.75	1.0	0.0	0.0	0.0	0.0	0.0	0.0	0.0	0.0	1.0	1.0	2.21671222364	1.24723837177	1.1083555962	2.04359094791	2.21671222364	2.21671737937	3.1470071896900005	-3.43709739781e-08	0.0227822574272	-0.018472610457400004	-0.016243925496	-3.43709739781e-08	0.00846785439779	0.0170417490208	0.0	0.0	0.0	0.0	0.0	0.0	918.895590862	1030.83023786	1089.42939073	1152.46094717	1171.11905117	1089.42939073	96.50771240709999	120.895783439
OUTSIDE	1.1083555962	-0.018472610457400004	1171.11905117	704.706022742	140.19401502899998	140.19401502899998	4.0	1.0	1.0	0.0	1.0	0.0	0.0	0.0	0.0	0.0	0.0	0.0	0.0	1.0	0.33333333333299997	2.21671222364	1.24723837177	1.1083555962	2.04359094791	2.21671222364	2.21671737937	3.1470071896900005	-3.43709739781e-08	0.0227822574272	-0.018472610457400004	-0.016243925496	-3.43709739781e-08	0.00846785439779	0.0170417490208	0.0	0.0	0.0	0.0	0.0	0.0	918.895590862	1030.83023786	1089.42939073	1152.46094717	1171.11905117	1089.42939073	96.50771240709999	120.895783439
OUTSIDE	2.04501270747	3.13884486551e-08	1080.2468509000003	1004.6762163999999	137.68210490799999	136.635712082	4.0	1.0	1.0	0.0	1.0	0.0	0.0	0.0	0.0	0.0	0.0	0.0	0.0	1.0	1.0	2.21671222364	1.24723837177	1.1083555962	2.04359094791	2.21671222364	2.21671737937	3.1470071896900005	-3.43709739781e-08	0.0227822574272	-0.018472610457400004	-0.016243925496	-3.43709739781e-08	0.00846785439779	0.0170417490208	0.0	0.0	0.0	0.0	0.0	0.0	918.895590862	1030.83023786	1089.42939073	1152.46094717	1171.11905117	1089.42939073	96.50771240709999	120.895783439
OUTSIDE	2.04501082417	-0.0610497296276	1161.03272998	888.015691537	205.382723134	136.635712082	3.0	1.0	1.0	0.0	1.0	0.0	0.0	0.0	0.0	0.0	0.0	0.0	0.0	1.0	1.0	2.21671222364	1.24723837177	1.1083555962	2.04359094791	2.21671222364	2.21671737937	3.1470071896900005	-3.43709739781e-08	0.0227822574272	-0.018472610457400004	-0.016243925496	-3.43709739781e-08	0.00846785439779	0.0170417490208	0.0	0.0	0.0	0.0	0.0	0.0	918.895590862	1030.83023786	1089.42939073	1152.46094717	1171.11905117	1089.42939073	96.50771240709999	120.895783439
OUTSIDE	5.707994601819999	0.0170417490208	1198.34893798	631.902364939	120.895783439	120.895783439	3.0	3.0	0.666666666667	0.666666666667	0.33333333333299997	0.0	0.0	0.0	0.0	0.0	0.0	0.0	0.0	3.0	0.75	2.21671222364	1.24723837177	1.1083555962	2.04359094791	2.21671222364	2.21671737937	3.1470071896900005	-3.43709739781e-08	0.0227822574272	-0.018472610457400004	-0.016243925496	-3.43709739781e-08	0.00846785439779	0.0170417490208	0.0	0.0	0.0	0.0	0.0	0.0	918.895590862	1030.83023786	1089.42939073	1152.46094717	1171.11905117	1089.42939073	96.50771240709999	120.895783439
TRAIN	21.7327845633	5.93689462249e-06	107.32775646	0.0	884.0727914830001		3.0	3.0	0.0	2.33333333333	0.33333333333299997	0.0	0.0	0.0	0.0	0.0	0.0	0.0	0.0	4.0	0.75	21.7327845633	3.3843982200200005	17.6170031601	21.7313588281	21.7327845633	21.7342079504	21.7350608379	5.93444880472e-06	0.07057103979019999	-0.004242762492170001	5.9246643333e-06	5.93444880472e-06	5.9442320807800006e-06	0.0710329479591	0.0	0.0	0.0	0.0	0.0	0.0	19.6417140727	45.3076588408	99.5811884006	173.173584963	208.03314123	99.5811884006	75.2500995279	72.2376917609
TRAIN	21.7331406302	5.93444880472e-06	122.820892578	0.0	793.933046538		1.0	1.0	0.0	1.0	1.0	0.0	0.0	0.0	0.0	0.0	0.0	0.0	0.0	3.8	0.6	21.7327845633	3.3843982200200005	17.6170031601	21.7313588281	21.7327845633	21.7342079504	21.7350608379	5.93444880472e-06	0.07057103979019999	-0.004242762492170001	5.9246643333e-06	5.93444880472e-06	5.9442320807800006e-06	0.0710329479591	0.0	0.0	0.0	0.0	0.0	0.0	19.6417140727	45.3076588408	99.5811884006	173.173584963	208.03314123	99.5811884006	75.2500995279	72.2376917609
TRAIN	21.7342079504	5.92711051735e-06	169.300300934	0.0	523.513811703		1.0	1.0	0.0	1.0	1.0	0.0	0.0	0.0	0.0	0.0	0.0	0.0	0.0	3.2	0.15	21.7327845633	3.3843982200200005	17.6170031601	21.7313588281	21.7327845633	21.7342079504	21.7350608379	5.93444880472e-06	0.07057103979019999	-0.004242762492170001	5.9246643333e-06	5.93444880472e-06	5.9442320807800006e-06	0.0710329479591	0.0	0.0	0.0	0.0	0.0	0.0	19.6417140727	45.3076588408	99.5811884006	173.173584963	208.03314123	99.5811884006	75.2500995279	72.2376917609
TRAIN	21.731715482	5.9442320807800006e-06	60.848348104399996	0.0	1154.49202632	1154.49202632	2.0	3.0	0.0	2.0	0.14285714285700002	0.0	0.0	0.0	0.0	0.0	0.0	0.0	0.0	3.4	0.75	21.7327845633	3.3843982200200005	17.6170031601	21.7313588281	21.7327845633	21.7342079504	21.7350608379	5.93444880472e-06	0.07057103979019999	-0.004242762492170001	5.9246643333e-06	5.93444880472e-06	5.9442320807800006e-06	0.0710329479591	0.0	0.0	0.0	0.0	0.0	0.0	19.6417140727	45.3076588408	99.5811884006	173.173584963	208.03314123	99.5811884006	75.2500995279	72.2376917609
TRAIN	21.7313588281	5.94667756477e-06	45.3552119859	0.0	1130.34357805	1130.34357805	6.0	11.0	0.0	4.33333333333	0.272727272727	0.0	0.0	0.0	0.0	0.833333333333	0.0	0.0	0.0	3.2	0.75	21.7327845633	3.3843982200200005	17.6170031601	21.7313588281	21.7327845633	21.7342079504	21.7350608379	5.93444880472e-06	0.07057103979019999	-0.004242762492170001	5.9246643333e-06	5.93444880472e-06	5.9442320807800006e-06	0.0710329479591	0.0	0.0	0.0	0.0	0.0	0.0	19.6417140727	45.3076588408	99.5811884006	173.173584963	208.03314123	99.5811884006	75.2500995279	72.2376917609
TRAIN	21.7310020274	-0.010615785887700001	29.862075867399998	0.0	35.4012970825	156.851049154	4.0	10.0	0.0	5.5	0.615384615385	0.0	0.0	0.0	0.0	0.0	0.0	0.0	0.0	3.0	0.75	21.7327845633	3.3843982200200005	17.6170031601	21.7313588281	21.7327845633	21.7342079504	21.7350608379	5.93444880472e-06	0.07057103979019999	-0.004242762492170001	5.9246643333e-06	5.93444880472e-06	5.9442320807800006e-06	0.0710329479591	0.0	0.0	0.0	0.0	0.0	0.0	19.6417140727	45.3076588408	99.5811884006	173.173584963	208.03314123	99.5811884006	75.2500995279	72.2376917609
TRAIN	22.367949180700002	0.0203737142947	45.164999405500005	0.0	156.851049154	95.2474753585	2.0	5.0	0.0	3.5	0.25	0.0	0.0	0.0	0.0	0.0	0.0	0.0	0.0	2.75	0.5625	21.7327845633	3.3843982200200005	17.6170031601	21.7313588281	21.7327845633	21.7342079504	21.7350608379	5.93444880472e-06	0.07057103979019999	-0.004242762492170001	5.9246643333e-06	5.93444880472e-06	5.9442320807800006e-06	0.0710329479591	0.0	0.0	0.0	0.0	0.0	0.0	19.6417140727	45.3076588408	99.5811884006	173.173584963	208.03314123	99.5811884006	75.2500995279	72.2376917609
TRAIN	21.145526323	0.147021798456	5.61416028024	0.0	87.02432965959999	64.567763895	3.0	7.0	0.0	5.33333333333	0.33333333333299997	0.0	0.0	0.0	0.0	0.0	0.0	0.0	0.0	2.5	0.375	21.7327845633	3.3843982200200005	17.6170031601	21.7313588281	21.7327845633	21.7342079504	21.7350608379	5.93444880472e-06	0.07057103979019999	-0.004242762492170001	5.9246643333e-06	5.93444880472e-06	5.9442320807800006e-06	0.0710329479591	0.0	0.0	0.0	0.0	0.0	0.0	19.6417140727	45.3076588408	99.5811884006	173.173584963	208.03314123	99.5811884006	75.2500995279	72.2376917609
TRAIN	21.7324283496	5.93934053903e-06	91.8346203414	0.0	974.212536428	974.212536428	3.0	3.0	0.0	2.33333333333	1.0	0.0	0.0	0.0	0.0	0.0	0.0	0.0	0.0	3.8	0.75	21.7327845633	3.3843982200200005	17.6170031601	21.7313588281	21.7327845633	21.7342079504	21.7350608379	5.93444880472e-06	0.07057103979019999	-0.004242762492170001	5.9246643333e-06	5.93444880472e-06	5.9442320807800006e-06	0.0710329479591	0.0	0.0	0.0	0.0	0.0	0.0	19.6417140727	45.3076588408	99.5811884006	173.173584963	208.03314123	99.5811884006	75.2500995279	72.2376917609
TRAIN	21.7320719892	5.94178630884e-06	76.3414842229	0.0	1064.35228137	1064.35228137	3.0	5.0	0.0	4.66666666667	0.14285714285700002	0.0	0.0	0.0	0.0	0.0	0.0	0.0	0.0	3.6	0.75	21.7327845633	3.3843982200200005	17.6170031601	21.7313588281	21.7327845633	21.7342079504	21.7350608379	5.93444880472e-06	0.07057103979019999	-0.004242762492170001	5.9246643333e-06	5.93444880472e-06	5.9442320807800006e-06	0.0710329479591	0.0	0.0	0.0	0.0	0.0	0.0	19.6417140727	45.3076588408	99.5811884006	173.173584963	208.03314123	99.5811884006	75.2500995279	72.2376917609
TRAIN	21.7338523238	5.92955658494e-06	153.807164815	0.0	613.6535566480001		3.0	1.0	0.0	1.0	1.0	0.0	0.0	0.0	0.0	0.0	0.0	0.0	0.0	3.4	0.3	21.7327845633	3.3843982200200005	17.6170031601	21.7313588281	21.7327845633	21.7342079504	21.7350608379	5.93444880472e-06	0.07057103979019999	-0.004242762492170001	5.9246643333e-06	5.93444880472e-06	5.9442320807800006e-06	0.0710329479591	0.0	0.0	0.0	0.0	0.0	0.0	19.6417140727	45.3076588408	99.5811884006	173.173584963	208.03314123	99.5811884006	75.2500995279	72.2376917609
OUTSIDE	21.7352739496	5.9197714810699995e-06	215.779709289	0.0	253.094576868	253.094576868	2.0	6.0	0.0	5.5	0.33333333333299997	0.0	0.5	0.5	0.5	0.0	0.0	0.0	0.0	4.6	0.0	21.7327845633	3.3843982200200005	17.6170031601	21.7313588281	21.7327845633	21.7342079504	21.7350608379	5.93444880472e-06	0.07057103979019999	-0.004242762492170001	5.9246643333e-06	5.93444880472e-06	5.9442320807800006e-06	0.0710329479591	0.0	0.0	0.0	0.0	0.0	0.0	19.6417140727	45.3076588408	99.5811884006	173.173584963	208.03314123	99.5811884006	75.2500995279	72.2376917609
TRAIN	21.733496550399998	5.9320028481e-06					2.0	1.0	0.0	1.0	1.0	0.0	0.0	0.0	0.0	0.0	0.0	0.0	0.0	3.6	0.45	21.7327845633	3.3843982200200005	17.6170031601	21.7313588281	21.7327845633	21.7342079504	21.7350608379	5.93444880472e-06	0.07057103979019999	-0.004242762492170001	5.9246643333e-06	5.93444880472e-06	5.9442320807800006e-06	0.0710329479591	0.0	0.0	0.0	0.0	0.0	0.0	19.6417140727	45.3076588408	99.5811884006	173.173584963	208.03314123	99.5811884006	75.2500995279	72.2376917609
OUTSIDE	21.734918763400003	5.92221789487e-06	200.286573171	0.0	343.234321813	343.234321813	6.0	8.0	0.0	4.5	0.272727272727	0.5	0.0	0.0	0.0	0.0	0.0	0.0	0.0	3.8	0.0	21.7327845633	3.3843982200200005	17.6170031601	21.7313588281	21.7327845633	21.7342079504	21.7350608379	5.93444880472e-06	0.07057103979019999	-0.004242762492170001	5.9246643333e-06	5.93444880472e-06	5.9442320807800006e-06	0.0710329479591	0.0	0.0	0.0	0.0	0.0	0.0	19.6417140727	45.3076588408	99.5811884006	173.173584963	208.03314123	99.5811884006	75.2500995279	72.2376917609
OUTSIDE	10.867725753	-0.181125803277	231.272845408	0.0	162.954831923	162.954831923	2.0	14.0	0.0	12.5	0.46428571428599996	1.0	0.5	0.5	0.5	0.0	0.0	0.0	0.0	5.4	0.0	21.7327845633	3.3843982200200005	17.6170031601	21.7313588281	21.7327845633	21.7342079504	21.7350608379	5.93444880472e-06	0.07057103979019999	-0.004242762492170001	5.9246643333e-06	5.93444880472e-06	5.9442320807800006e-06	0.0710329479591	0.0	0.0	0.0	0.0	0.0	0.0	19.6417140727	45.3076588408	99.5811884006	173.173584963	208.03314123	99.5811884006	75.2500995279	72.2376917609
BIKING	3.0978712864899998	-0.0566108286776	548.810573984	377.004750004	107.07869109999999	107.07869109999999	4.0	70.0	0.0	29.5	0.149659863946	0.0	0.0	0.0	0.0	0.0	0.0	0.0	0.0	5.28571428571	0.0	3.99722186495	1.53008160615	3.5386695915800006	3.9011398157199997	3.99722186495	5.59855042446	6.797181160780001	0.00274477894411	0.0381784737946	-0.055458600351999995	-0.0284886355243	0.00274477894411	0.020810826185000002	0.0340494179037	0.0	0.0	0.0	0.0	0.0	0.0	536.4103209919999	574.167557363	687.921613523	773.670744929	924.407692454	687.921613523	181.603379691	3.77523272584
BIKING	3.8325351283099995	-0.0022868229136999998	691.88529696	129.149970129	280.579162235	280.579162235	3.0	82.0	0.0	40.3333333333	0.138554216867	0.0	0.0	0.0	0.0	0.0	0.0	0.0	0.0	1.8571428571400002	0.0	3.99722186495	1.53008160615	3.5386695915800006	3.9011398157199997	3.99722186495	5.59855042446	6.797181160780001	0.00274477894411	0.0381784737946	-0.055458600351999995	-0.0284886355243	0.00274477894411	0.020810826185000002	0.0340494179037	0.0	0.0	0.0	0.0	0.0	0.0	536.4103209919999	574.167557363	687.921613523	773.670744929	924.407692454	687.921613523	181.603379691	3.77523272584
BIKING	3.99722186495	0.00274477894411	687.921613523	120.129781161	179.14342067099997	179.14342067099997	4.0	107.0	0.0	43.5	0.149425287356	0.0	0.0	0.0	0.0	0.0	0.0	0.0	0.0	2.7142857142900003	0.0	3.99722186495	1.53008160615	3.5386695915800006	3.9011398157199997	3.99722186495	5.59855042446	6.797181160780001	0.00274477894411	0.0381784737946	-0.055458600351999995	-0.0284886355243	0.00274477894411	0.020810826185000002	0.0340494179037	0.0	0.0	0.0	0.0	0.0	0.0	536.4103209919999	574.167557363	687.921613523	773.670744929	924.407692454	687.921613523	181.603379691	3.77523272584
BIKING	3.9697445031300003	-0.0546904481348	855.456192898	298.4732648	163.794011879	163.794011879	3.0	75.0	0.0	35.6666666667	0.18939393939399998	0.0	0.0	0.0	0.0	0.0	0.0	0.0	0.0	1.0	0.0	3.99722186495	1.53008160615	3.5386695915800006	3.9011398157199997	3.99722186495	5.59855042446	6.797181160780001	0.00274477894411	0.0381784737946	-0.055458600351999995	-0.0284886355243	0.00274477894411	0.020810826185000002	0.0340494179037	0.0	0.0	0.0	0.0	0.0	0.0	536.4103209919999	574.167557363	687.921613523	773.670744929	924.407692454	687.921613523	181.603379691	3.77523272584
BIKING	4.7025798417699995	0.0117559662803	599.524540743	100.106070771	11.0743501608	179.14342067099997	4.0	93.0	0.0	37.25	0.308943089431	0.0	0.0	0.0	0.0	0.0	0.0	0.0	0.0	3.5714285714300003	0.0	3.99722186495	1.53008160615	3.5386695915800006	3.9011398157199997	3.99722186495	5.59855042446	6.797181160780001	0.00274477894411	0.0381784737946	-0.055458600351999995	-0.0284886355243	0.00274477894411	0.020810826185000002	0.0340494179037	0.0	0.0	0.0	0.0	0.0	0.0	536.4103209919999	574.167557363	687.921613523	773.670744929	924.407692454	687.921613523	181.603379691	3.77523272584
BIKING	6.49452100715	0.0298656860896	517.809941504	76.1060162323	8.90563248191	179.14342067099997	4.0	68.0	0.0	29.25	0.078125	0.0	0.0	0.0	0.0	0.0	0.0	0.0	0.0	4.42857142857	0.0	3.99722186495	1.53008160615	3.5386695915800006	3.9011398157199997	3.99722186495	5.59855042446	6.797181160780001	0.00274477894411	0.0381784737946	-0.055458600351999995	-0.0284886355243	0.00274477894411	0.020810826185000002	0.0340494179037	0.0	0.0	0.0	0.0	0.0	0.0	536.4103209919999	574.167557363	687.921613523	773.670744929	924.407692454	687.921613523	181.603379691	3.77523272584
BIKING	5.6597600015	0.00115539924383	844.25086851	298.499256913	0.59668137374	69.1340980872	3.0	73.0	0.0	35.3333333333	0.185430463576	0.0	0.0	0.0	0.0	0.0	0.0	0.0	0.0	7.0	0.0	5.990491722280001	0.966991105376	4.77328718437	5.625098024190001	5.990491722280001	6.154736854419999	6.318824580349999	0.004806643883880001	0.031094297250700002	-0.0216902687418	-0.00232348841456	0.004806643883880001	0.023738740494	0.0440535849003	0.0	0.0	0.0	0.0	0.0	0.0	534.111000322	556.397327725	597.39120839	776.451453759	919.200221711	597.39120839	189.261011607	15.7451207023
BIKING	5.990491722280001	0.005512195346270001	597.39120839	69.93566881529999	0.42973620059699996	69.1340980872	4.0	106.0	0.0	43.75	0.171974522293	0.0	0.0	0.0	0.0	0.0	0.0	0.0	0.0	8.333333333330001	0.0	5.990491722280001	0.966991105376	4.77328718437	5.625098024190001	5.990491722280001	6.154736854419999	6.318824580349999	0.004806643883880001	0.031094297250700002	-0.0216902687418	-0.00232348841456	0.004806643883880001	0.023738740494	0.0440535849003	0.0	0.0	0.0	0.0	0.0	0.0	534.111000322	556.397327725	597.39120839	776.451453759	919.200221711	597.39120839	189.261011607	15.7451207023
BIKING	6.03058335352	-0.00580237607295	544.822195246	119.305485887	45.6912577434	69.0738914827	4.0	80.0	0.0	32.75	0.135294117647	0.25	0.0	0.0	0.0	0.0	0.0	0.0	0.0	9.0	0.0	5.990491722280001	0.966991105376	4.77328718437	5.625098024190001	5.990491722280001	6.154736854419999	6.318824580349999	0.004806643883880001	0.031094297250700002	-0.0216902687418	-0.00232348841456	0.004806643883880001	0.023738740494	0.0440535849003	0.0	0.0	0.0	0.0	0.0	0.0	534.111000322	556.397327725	597.39120839	776.451453759	919.200221711	597.39120839	189.261011607	15.7451207023
BIKING	6.278890355310001	0.004806643883880001	567.9724602030001	12.9256268252	213.55691693900002	213.55691693900002	3.0	78.0	0.0	37.6666666667	0.162162162162	0.0	0.0	0.0	0.0	0.0	0.0	0.0	0.0	9.666666666669999	0.0	5.990491722280001	0.966991105376	4.77328718437	5.625098024190001	5.990491722280001	6.154736854419999	6.318824580349999	0.004806643883880001	0.031094297250700002	-0.0216902687418	-0.00232348841456	0.004806643883880001	0.023738740494	0.0440535849003	0.0	0.0	0.0	0.0	0.0	0.0	534.111000322	556.397327725	597.39120839	776.451453759	919.200221711	597.39120839	189.261011607	15.7451207023
BIKING	6.378725917890001	0.0471860337881	518.044207936	76.4630914271	9.205639000739998	69.0738914827	4.0	72.0	0.0	35.0	0.27731092437	0.5	0.0	0.0	0.0	0.0	0.0	0.0	0.0	10.0	0.0	5.990491722280001	0.966991105376	4.77328718437	5.625098024190001	5.990491722280001	6.154736854419999	6.318824580349999	0.004806643883880001	0.031094297250700002	-0.0216902687418	-0.00232348841456	0.004806643883880001	0.023738740494	0.0440535849003	0.0	0.0	0.0	0.0	0.0	0.0	534.111000322	556.397327725	597.39120839	776.451453759	919.200221711	597.39120839	189.261011607	15.7451207023
BIKING	3.5475638906099998	-0.0455221077451	708.652039008	166.441302682	69.0738914827	69.0738914827	3.0	51.0	0.0	24.0	0.128440366972	0.0	0.0	0.0	0.0	0.0	0.0	0.0	0.0	11.0	0.0	5.990491722280001	0.966991105376	4.77328718437	5.625098024190001	5.990491722280001	6.154736854419999	6.318824580349999	0.004806643883880001	0.031094297250700002	-0.0216902687418	-0.00232348841456	0.004806643883880001	0.023738740494	0.0440535849003	0.0	0.0	0.0	0.0	0.0	0.0	534.111000322	556.397327725	597.39120839	776.451453759	919.200221711	597.39120839	189.261011607	15.7451207023
CAR	2.63521040515	-0.011099690524899999	490.87279304099997	1598.35097406	8.05755126669	127.083443245	1.0	40.0	0.0	40.0	0.3	0.0	0.0	0.0	0.0	0.0	0.0	0.0	0.0	1.2	0.5	4.66438175618	2.22391064973	3.0393031856299997	3.75409952995	4.66438175618	6.56806020715	8.77054457452	-0.000678737928954	0.0247340932907	-0.024861870706799998	-0.0160231737532	-0.000678737928954	0.0146264122964	0.032961122985499997	0.0	0.0	0.0	0.0	0.0	0.0	108.77261989799999	158.810771404	478.17139401	805.5450446389999	1592.10555374	478.17139401	586.590010956	17.494397216
CAR	3.98332521126	-0.0137418515994	82.517302951	1615.18620409	83.9226572775	106.947586951	5.0	22.0	0.0	10.2	0.0217391304348	0.0	0.0	0.0	0.0	0.0	0.0	0.0	0.0	1.6	0.3	4.66438175618	2.22391064973	3.0393031856299997	3.75409952995	4.66438175618	6.56806020715	8.77054457452	-0.000678737928954	0.0247340932907	-0.024861870706799998	-0.0160231737532	-0.000678737928954	0.0146264122964	0.032961122985499997	0.0	0.0	0.0	0.0	0.0	0.0	108.77261989799999	158.810771404	478.17139401	805.5450446389999	1592.10555374	478.17139401	586.590010956	17.494397216
CAR	3.01020444663	-0.025178712641599998	235.611541848	1630.26554578	106.947586951	106.947586951	3.0	61.0	0.0	30.6666666667	0.0769230769231	0.0	0.0	0.0	0.0	0.0	0.0	0.0	0.0	2.0	0.5	4.66438175618	2.22391064973	3.0393031856299997	3.75409952995	4.66438175618	6.56806020715	8.77054457452	-0.000678737928954	0.0247340932907	-0.024861870706799998	-0.0160231737532	-0.000678737928954	0.0146264122964	0.032961122985499997	0.0	0.0	0.0	0.0	0.0	0.0	108.77261989799999	158.810771404	478.17139401	805.5450446389999	1592.10555374	478.17139401	586.590010956	17.494397216
CAR	1.65563013018	-0.0163263379162	511.00003958599996	1713.66640566	127.083443245	11.8897618052	1.0	51.0	0.0	51.0	0.34375	0.0	0.0	0.0	0.0	0.0	0.0	0.0	0.0	1.4	0.5	4.66438175618	2.22391064973	3.0393031856299997	3.75409952995	4.66438175618	6.56806020715	8.77054457452	-0.000678737928954	0.0247340932907	-0.024861870706799998	-0.0160231737532	-0.000678737928954	0.0146264122964	0.032961122985499997	0.0	0.0	0.0	0.0	0.0	0.0	108.77261989799999	158.810771404	478.17139401	805.5450446389999	1592.10555374	478.17139401	586.590010956	17.494397216
CAR	4.5209272051300005	0.014461858313899999	449.08389446900003	1615.55666913	5.326853958869999	127.083443245	2.0	60.0	0.0	41.0	0.30107526881700003	0.0	0.0	0.0	0.0	0.0	0.0	0.0	0.0	1.8	0.5	4.66438175618	2.22391064973	3.0393031856299997	3.75409952995	4.66438175618	6.56806020715	8.77054457452	-0.000678737928954	0.0247340932907	-0.024861870706799998	-0.0160231737532	-0.000678737928954	0.0146264122964	0.032961122985499997	0.0	0.0	0.0	0.0	0.0	0.0	108.77261989799999	158.810771404	478.17139401	805.5450446389999	1592.10555374	478.17139401	586.590010956	17.494397216
CAR	4.2211798731400005	-0.00361781828474	572.635813628	1182.35716216	216.46280233	216.46280233	5.0	52.0	0.0	18.6	0.0952380952381	0.0	0.0	0.0	0.0	0.0	0.0	0.0	0.0	1.0	0.4	4.66438175618	2.22391064973	3.0393031856299997	3.75409952995	4.66438175618	6.56806020715	8.77054457452	-0.000678737928954	0.0247340932907	-0.024861870706799998	-0.0160231737532	-0.000678737928954	0.0146264122964	0.032961122985499997	0.0	0.0	0.0	0.0	0.0	0.0	108.77261989799999	158.810771404	478.17139401	805.5450446389999	1592.10555374	478.17139401	586.590010956	17.494397216
CAR	3.30119183665	-0.0153331339415	527.0631602	1374.08058369	164.38263297700001	164.38263297700001	4.0	40.0	0.0	12.75	0.35593220339000003	0.0	0.0	0.0	0.0	0.0	0.0	0.0	0.0	1.0	0.5	4.66438175618	2.22391064973	3.0393031856299997	3.75409952995	4.66438175618	6.56806020715	8.77054457452	-0.000678737928954	0.0247340932907	-0.024861870706799998	-0.0160231737532	-0.000678737928954	0.0146264122964	0.032961122985499997	0.0	0.0	0.0	0.0	0.0	0.0	108.77261989799999	158.810771404	478.17139401	805.5450446389999	1592.10555374	478.17139401	586.590010956	17.494397216
CAR	3.65321570629	0.033293092935200004	465.46999497800005	1621.18920107	6.68082752295	11.8897618052	2.0	78.0	0.0	57.5	0.314285714286	1.0	0.0	0.0	0.0	0.0	0.0	0.0	0.0	1.6	0.5	4.66438175618	2.22391064973	3.0393031856299997	3.75409952995	4.66438175618	6.56806020715	8.77054457452	-0.000678737928954	0.0247340932907	-0.024861870706799998	-0.0160231737532	-0.000678737928954	0.0146264122964	0.032961122985499997	0.0	0.0	0.0	0.0	0.0	0.0	108.77261989799999	158.810771404	478.17139401	805.5450446389999	1592.10555374	478.17139401	586.590010956	17.494397216
CAR	4.8078363072300005	0.029960531009900003	161.79076371	1643.81903433	28.7657543268	106.947586951	8.0	51.0	0.0	18.375	0.089552238806	0.0	0.0	0.0	0.0	0.0	0.0	0.0	0.0	1.8	0.4	4.66438175618	2.22391064973	3.0393031856299997	3.75409952995	4.66438175618	6.56806020715	8.77054457452	-0.000678737928954	0.0247340932907	-0.024861870706799998	-0.0160231737532	-0.000678737928954	0.0146264122964	0.032961122985499997	0.0	0.0	0.0	0.0	0.0	0.0	108.77261989799999	158.810771404	478.17139401	805.5450446389999	1592.10555374	478.17139401	586.590010956	17.494397216
CAR	4.11894575687	0.00226034242683	53.779883830600006	1672.47878738	75.1017895511	131.80757370799998	9.0	25.0	0.0	9.0	0.357142857143	0.0	0.0	0.0	0.0	0.0	0.0	0.0	0.0	1.4	0.2	4.66438175618	2.22391064973	3.0393031856299997	3.75409952995	4.66438175618	6.56806020715	8.77054457452	-0.000678737928954	0.0247340932907	-0.024861870706799998	-0.0160231737532	-0.000678737928954	0.0146264122964	0.032961122985499997	0.0	0.0	0.0	0.0	0.0	0.0	108.77261989799999	158.810771404	478.17139401	805.5450446389999	1592.10555374	478.17139401	586.590010956	17.494397216
CAR	6.52256039386	-0.0347299291824	1837.18780272	1983.08894172	6.96616005452	7.22994516498	4.0	22.0	0.0	9.25	0.2	0.0	0.0	0.0	0.0	0.0	0.0	0.0	0.0	1.0	0.0	4.66438175618	2.22391064973	3.0393031856299997	3.75409952995	4.66438175618	6.56806020715	8.77054457452	-0.000678737928954	0.0247340932907	-0.024861870706799998	-0.0160231737532	-0.000678737928954	0.0146264122964	0.032961122985499997	0.0	0.0	0.0	0.0	0.0	0.0	108.77261989799999	158.810771404	478.17139401	805.5450446389999	1592.10555374	478.17139401	586.590010956	17.494397216
CAR	3.67769096951	-0.022010293294299998	106.318201926	1730.39476739	167.00221016	167.00221016	4.0	3.0	0.0	1.75	0.0285714285714	0.0	0.0	0.0	0.0	0.0	0.0	0.0	0.0	1.0	0.0	4.66438175618	2.22391064973	3.0393031856299997	3.75409952995	4.66438175618	6.56806020715	8.77054457452	-0.000678737928954	0.0247340932907	-0.024861870706799998	-0.0160231737532	-0.000678737928954	0.0146264122964	0.032961122985499997	0.0	0.0	0.0	0.0	0.0	0.0	108.77261989799999	158.810771404	478.17139401	805.5450446389999	1592.10555374	478.17139401	586.590010956	17.494397216
CAR	8.6063561448	0.0299733934383	1754.0950862999998	2043.01774745	3.9551404215400003	6.96616005452	6.0	51.0	0.0	23.8333333333	0.17741935483899998	0.0	0.0	0.0	0.0	0.0	0.0	0.0	0.0	1.0	0.0	4.66438175618	2.22391064973	3.0393031856299997	3.75409952995	4.66438175618	6.56806020715	8.77054457452	-0.000678737928954	0.0247340932907	-0.024861870706799998	-0.0160231737532	-0.000678737928954	0.0146264122964	0.032961122985499997	0.0	0.0	0.0	0.0	0.0	0.0	108.77261989799999	158.810771404	478.17139401	805.5450446389999	1592.10555374	478.17139401	586.590010956	17.494397216
CAR	6.8079525385099995	-0.038509975262800006	1603.19988238	2212.82861979	2.20406587896	6.96616005452	4.0	31.0	0.0	11.75	0.0	0.0	0.0	0.0	0.0	0.0	0.0	0.0	0.0	1.0	0.0	4.66438175618	2.22391064973	3.0393031856299997	3.75409952995	4.66438175618	6.56806020715	8.77054457452	-0.000678737928954	0.0247340932907	-0.024861870706799998	-0.0160231737532	-0.000678737928954	0.0146264122964	0.032961122985499997	0.0	0.0	0.0	0.0	0.0	0.0	108.77261989799999	158.810771404	478.17139401	805.5450446389999	1592.10555374	478.17139401	586.590010956	17.494397216
CAR	9.11855105427	0.005496055348189999	1492.25659595	2349.11790868	5.778266475210001	7.22994516498	8.0	65.0	0.0	14.0	0.24675324675299998	0.0	0.0	0.0	0.0	0.0	0.0	0.0	0.0	1.0	0.0	4.66438175618	2.22391064973	3.0393031856299997	3.75409952995	4.66438175618	6.56806020715	8.77054457452	-0.000678737928954	0.0247340932907	-0.024861870706799998	-0.0160231737532	-0.000678737928954	0.0146264122964	0.032961122985499997	0.0	0.0	0.0	0.0	0.0	0.0	108.77261989799999	158.810771404	478.17139401	805.5450446389999	1592.10555374	478.17139401	586.590010956	17.494397216
CAR	8.788787733380001	-0.0119028840258	1381.31330953	2485.40719758	2.97873251875	7.83090083624	4.0	8.0	0.0	4.75	0.0281690140845	0.0	0.0	0.0	0.0	0.0	0.0	0.0	0.0	1.0	0.0	4.66438175618	2.22391064973	3.0393031856299997	3.75409952995	4.66438175618	6.56806020715	8.77054457452	-0.000678737928954	0.0247340932907	-0.024861870706799998	-0.0160231737532	-0.000678737928954	0.0146264122964	0.032961122985499997	0.0	0.0	0.0	0.0	0.0	0.0	108.77261989799999	158.810771404	478.17139401	805.5450446389999	1592.10555374	478.17139401	586.590010956	17.494397216
CAR	9.502960774930001	0.0503779110754	839.0522390389999	2087.21112946	6.13664084966	12.9267387772	4.0	55.0	0.0	19.25	0.05	0.0	0.0	0.0	0.0	0.0	0.0	0.0	0.0	1.0	0.0	4.66438175618	2.22391064973	3.0393031856299997	3.75409952995	4.66438175618	6.56806020715	8.77054457452	-0.000678737928954	0.0247340932907	-0.024861870706799998	-0.0160231737532	-0.000678737928954	0.0146264122964	0.032961122985499997	0.0	0.0	0.0	0.0	0.0	0.0	108.77261989799999	158.810771404	478.17139401	805.5450446389999	1592.10555374	478.17139401	586.590010956	17.494397216
CAR	6.48028611041	0.0145375086708	705.02346144	1994.47212616	12.3807268451	12.5827432849	1.0	43.0	0.0	43.0	0.44117647058799997	0.0	0.0	0.0	0.0	0.0	0.0	0.0	0.0	1.0	0.0	4.66438175618	2.22391064973	3.0393031856299997	3.75409952995	4.66438175618	6.56806020715	8.77054457452	-0.000678737928954	0.0247340932907	-0.024861870706799998	-0.0160231737532	-0.000678737928954	0.0146264122964	0.032961122985499997	0.0	0.0	0.0	0.0	0.0	0.0	108.77261989799999	158.810771404	478.17139401	805.5450446389999	1592.10555374	478.17139401	586.590010956	17.494397216
CAR	4.99830856717	0.0146560468383	157.817440635	1794.06125076	131.80757370799998	131.80757370799998	7.0	32.0	0.0	11.857142857100001	0.0	0.0	0.0	0.0	0.0	0.0	0.0	0.0	0.0	1.2	0.1	4.66438175618	2.22391064973	3.0393031856299997	3.75409952995	4.66438175618	6.56806020715	8.77054457452	-0.000678737928954	0.0247340932907	-0.024861870706799998	-0.0160231737532	-0.000678737928954	0.0146264122964	0.032961122985499997	0.0	0.0	0.0	0.0	0.0	0.0	108.77261989799999	158.810771404	478.17139401	805.5450446389999	1592.10555374	478.17139401	586.590010956	17.494397216
CAR	4.11189036446	0.00723665658253	135.607913889	1697.25803374	70.1335956102	70.1335956102	3.0	33.0	0.0	19.3333333333	0.323529411765	0.0	0.0	0.0	0.0	0.0	0.0	0.0	0.0	1.0	0.0	4.66438175618	2.22391064973	3.0393031856299997	3.75409952995	4.66438175618	6.56806020715	8.77054457452	-0.000678737928954	0.0247340932907	-0.024861870706799998	-0.0160231737532	-0.000678737928954	0.0146264122964	0.032961122985499997	0.0	0.0	0.0	0.0	0.0	0.0	108.77261989799999	158.810771404	478.17139401	805.5450446389999	1592.10555374	478.17139401	586.590010956	17.494397216
CAR	6.58322681159	0.0411889407854	130.862381638	1645.0831771	5.25713682911	14.6797997147	4.0	57.0	0.0	26.0	0.0821917808219	0.0	0.0	0.0	0.0	0.0	0.0	0.0	0.0	1.0	0.0	4.66438175618	2.22391064973	3.0393031856299997	3.75409952995	4.66438175618	6.56806020715	8.77054457452	-0.000678737928954	0.0247340932907	-0.024861870706799998	-0.0160231737532	-0.000678737928954	0.0146264122964	0.032961122985499997	0.0	0.0	0.0	0.0	0.0	0.0	108.77261989799999	158.810771404	478.17139401	805.5450446389999	1592.10555374	478.17139401	586.590010956	17.494397216
CAR	5.60803559016	-0.0162531870238	318.413239135	1749.55586666	0.605537555365	13.4585002566	3.0	22.0	0.0	10.6666666667	0.25	0.0	0.0	0.0	0.0	0.0	0.0	0.0	0.0	1.0	0.0	4.66438175618	2.22391064973	3.0393031856299997	3.75409952995	4.66438175618	6.56806020715	8.77054457452	-0.000678737928954	0.0247340932907	-0.024861870706799998	-0.0160231737532	-0.000678737928954	0.0146264122964	0.032961122985499997	0.0	0.0	0.0	0.0	0.0	0.0	108.77261989799999	158.810771404	478.17139401	805.5450446389999	1592.10555374	478.17139401	586.590010956	17.494397216
BUS	10.1442668185	-0.24473222645799997	451.513772627	0.0	0.522374492834	16.1273783704	3.0	5.0	0.0	3.66666666667	0.1	1.0	1.0	1.0	1.0	0.0	0.0	0.0	0.0	3.8	0.345	5.81427914553	6.03166249287	3.18362180204	4.0494106496099995	5.81427914553	10.168388513	16.2260797873	1.42178621158e-07	0.09351238860480002	-0.0947411914092	-0.033737414481900006	1.42178621158e-07	0.02959102889	0.0844591824986	0.75	1.0	1.0	0.0	0.0	0.0	402.783540994	620.6200523690001	798.245147403	1275.27291777	1483.50539637	798.245147403	409.091218439	20.3243708624
BUS	24.828200406	0.055021502813300004	726.957385439	0.0	6.75568241625	30.0632065314	5.0	4.0	0.2	1.2	0.125	0.8	1.0	1.0	1.0	0.0	0.0	0.0	0.0	4.0	0.4	5.81427914553	6.03166249287	3.18362180204	4.0494106496099995	5.81427914553	10.168388513	16.2260797873	1.42178621158e-07	0.09351238860480002	-0.0947411914092	-0.033737414481900006	1.42178621158e-07	0.02959102889	0.0844591824986	0.75	1.0	1.0	0.0	0.0	0.0	402.783540994	620.6200523690001	798.245147403	1275.27291777	1483.50539637	798.245147403	409.091218439	20.3243708624
BUS	21.5269102372	0.263654716251	798.245147403	0.0	0.26013041703699996	45.6377822637	3.0	5.0	0.33333333333299997	1.6666666666699999	0.8	0.666666666667	1.0	1.0	1.0	0.0	0.0	0.0	0.0	3.8	0.47	5.81427914553	6.03166249287	3.18362180204	4.0494106496099995	5.81427914553	10.168388513	16.2260797873	1.42178621158e-07	0.09351238860480002	-0.0947411914092	-0.033737414481900006	1.42178621158e-07	0.02959102889	0.0844591824986	0.75	1.0	1.0	0.0	0.0	0.0	402.783540994	620.6200523690001	798.245147403	1275.27291777	1483.50539637	798.245147403	409.091218439	20.3243708624
BUS	5.707627262100001	0.029514346096700003	791.445798963	0.0	45.6377822637	45.6377822637	4.0	6.0	0.0	2.5	0.1	1.0	1.0	1.0	1.0	0.0	0.0	0.0	0.0	3.6	0.54	5.81427914553	6.03166249287	3.18362180204	4.0494106496099995	5.81427914553	10.168388513	16.2260797873	1.42178621158e-07	0.09351238860480002	-0.0947411914092	-0.033737414481900006	1.42178621158e-07	0.02959102889	0.0844591824986	0.75	1.0	1.0	0.0	0.0	0.0	402.783540994	620.6200523690001	798.245147403	1275.27291777	1483.50539637	798.245147403	409.091218439	20.3243708624
BUS	12.679992820799999	0.12841591504	988.667753746	0.0	106.50019305200001	130.05311001200002	4.0	2.0	0.0	1.5	0.33333333333299997	1.0	1.0	1.0	1.0	0.0	0.0	0.0	0.0	2.6	0.6	5.81427914553	6.03166249287	3.18362180204	4.0494106496099995	5.81427914553	10.168388513	16.2260797873	1.42178621158e-07	0.09351238860480002	-0.0947411914092	-0.033737414481900006	1.42178621158e-07	0.02959102889	0.0844591824986	0.75	1.0	1.0	0.0	0.0	0.0	402.783540994	620.6200523690001	798.245147403	1275.27291777	1483.50539637	798.245147403	409.091218439	20.3243708624
BUS	10.1925102075	-0.169874528818	810.520404204	0.0	130.05311001200002	130.05311001200002	3.0	1.0	0.0	1.0	0.2	1.0	1.0	1.0	1.0	0.0	0.0	0.0	0.0	3.2	0.68	5.81427914553	6.03166249287	3.18362180204	4.0494106496099995	5.81427914553	10.168388513	16.2260797873	1.42178621158e-07	0.09351238860480002	-0.0947411914092	-0.033737414481900006	1.42178621158e-07	0.02959102889	0.0844591824986	0.75	1.0	1.0	0.0	0.0	0.0	402.783540994	620.6200523690001	798.245147403	1275.27291777	1483.50539637	798.245147403	409.091218439	20.3243708624
BUS	20.3849819365	0.128416485262	829.595009444	0.0	69.6287544629	130.05311001200002	6.0	2.0	0.0	1.33333333333	0.5	1.0	1.0	1.0	1.0	0.0	0.0	0.0	0.0	3.0	0.75	5.81427914553	6.03166249287	3.18362180204	4.0494106496099995	5.81427914553	10.168388513	16.2260797873	1.42178621158e-07	0.09351238860480002	-0.0947411914092	-0.033737414481900006	1.42178621158e-07	0.02959102889	0.0844591824986	0.75	1.0	1.0	0.0	0.0	0.0	402.783540994	620.6200523690001	798.245147403	1275.27291777	1483.50539637	798.245147403	409.091218439	20.3243708624
BUS	10.1441967061	-1.16853988157e-06	564.251292455	0.0	12.854982988800002	16.1273783704	4.0	6.0	0.0	2.75	0.5714285714289999	1.0	1.0	1.0	1.0	0.0	0.0	0.0	0.0	3.6	0.29	5.81427914553	6.03166249287	3.18362180204	4.0494106496099995	5.81427914553	10.168388513	16.2260797873	1.42178621158e-07	0.09351238860480002	-0.0947411914092	-0.033737414481900006	1.42178621158e-07	0.02959102889	0.0844591824986	0.75	1.0	1.0	0.0	0.0	0.0	402.783540994	620.6200523690001	798.245147403	1275.27291777	1483.50539637	798.245147403	409.091218439	20.3243708624
OUTSIDE	4.97502938798	1.42178621158e-07	1306.81324235	0.0	148.28030152600002	148.28030152600002	4.0	5.0	0.25	2.25	0.2	0.75	0.75	0.75	0.75	0.0	0.0	0.0	0.0	1.8	0.3	5.81427914553	6.03166249287	3.18362180204	4.0494106496099995	5.81427914553	10.168388513	16.2260797873	1.42178621158e-07	0.09351238860480002	-0.0947411914092	-0.033737414481900006	1.42178621158e-07	0.02959102889	0.0844591824986	0.75	1.0	1.0	0.0	0.0	0.0	402.783540994	620.6200523690001	798.245147403	1275.27291777	1483.50539637	798.245147403	409.091218439	20.3243708624
OUTSIDE	4.9750208572600005	0.029667711683400003	1465.88598665	0.0	31.715391249299998	136.42319552200001	3.0	26.0	0.0	15.666666666700001	0.107142857143	0.0	0.0	0.0	0.0	0.0	0.0	0.0	0.0	1.4	0.15	5.81427914553	6.03166249287	3.18362180204	4.0494106496099995	5.81427914553	10.168388513	16.2260797873	1.42178621158e-07	0.09351238860480002	-0.0947411914092	-0.033737414481900006	1.42178621158e-07	0.02959102889	0.0844591824986	0.75	1.0	1.0	0.0	0.0	0.0	402.783540994	620.6200523690001	798.245147403	1275.27291777	1483.50539637	798.245147403	409.091218439	20.3243708624
OUTSIDE	3.19495815626	0.021316136500699998	1509.93451094	0.0	91.05092577090001	91.05092577090001	5.0	25.0	0.0	12.4	0.34210526315800005	0.0	0.0	0.0	0.0	0.0	0.0	0.0	0.0	1.0	0.0	5.81427914553	6.03166249287	3.18362180204	4.0494106496099995	5.81427914553	10.168388513	16.2260797873	1.42178621158e-07	0.09351238860480002	-0.0947411914092	-0.033737414481900006	1.42178621158e-07	0.02959102889	0.0844591824986	0.75	1.0	1.0	0.0	0.0	0.0	402.783540994	620.6200523690001	798.245147403	1275.27291777	1483.50539637	798.245147403	409.091218439	20.3243708624
OUTSIDE	1.9159899662200002	0.0117908310058	1538.91292772	0.0	52.4393226136	52.4393226136	3.0	24.0	0.0	14.333333333299999	0.4	0.0	0.0	0.0	0.0	0.0	0.0	0.0	0.0	1.0	0.2	5.81427914553	6.03166249287	3.18362180204	4.0494106496099995	5.81427914553	10.168388513	16.2260797873	1.42178621158e-07	0.09351238860480002	-0.0947411914092	-0.033737414481900006	1.42178621158e-07	0.02959102889	0.0844591824986	0.75	1.0	1.0	0.0	0.0	0.0	402.783540994	620.6200523690001	798.245147403	1275.27291777	1483.50539637	798.245147403	409.091218439	20.3243708624
OUTSIDE	1.20854010587	-0.0442242914745	1538.91292772	0.0	52.4393226136	52.4393226136	4.0	30.0	0.0	13.25	0.227272727273	0.0	0.0	0.0	0.0	0.0	0.0	0.0	0.0	1.0	0.4	5.81427914553	6.03166249287	3.18362180204	4.0494106496099995	5.81427914553	10.168388513	16.2260797873	1.42178621158e-07	0.09351238860480002	-0.0947411914092	-0.033737414481900006	1.42178621158e-07	0.02959102889	0.0844591824986	0.75	1.0	1.0	0.0	0.0	0.0	402.783540994	620.6200523690001	798.245147403	1275.27291777	1483.50539637	798.245147403	409.091218439	20.3243708624
BUS	3.9367664962999998	-0.10426239518699999	791.445798963	0.0	45.6377822637	70.475648901	4.0	5.0	0.0	2.0	0.833333333333	1.0	1.0	1.0	1.0	0.0	0.0	0.0	0.0	3.4	0.61	5.81427914553	6.03166249287	3.18362180204	4.0494106496099995	5.81427914553	10.168388513	16.2260797873	1.42178621158e-07	0.09351238860480002	-0.0947411914092	-0.033737414481900006	1.42178621158e-07	0.02959102889	0.0844591824986	0.75	1.0	1.0	0.0	0.0	0.0	402.783540994	620.6200523690001	798.245147403	1275.27291777	1483.50539637	798.245147403	409.091218439	20.3243708624
BUS	13.453478354400001	0.0551546941374	676.988812283	0.0	16.1273783704	12.854982988800002	3.0	5.0	0.0	2.33333333333	0.25	1.0	1.0	1.0	1.0	0.0	0.0	0.0	0.0	3.4	0.235	5.81427914553	6.03166249287	3.18362180204	4.0494106496099995	5.81427914553	10.168388513	16.2260797873	1.42178621158e-07	0.09351238860480002	-0.0947411914092	-0.033737414481900006	1.42178621158e-07	0.02959102889	0.0844591824986	0.75	1.0	1.0	0.0	0.0	0.0	402.783540994	620.6200523690001	798.245147403	1275.27291777	1483.50539637	798.245147403	409.091218439	20.3243708624
BUS	4.16205480292	0.00813979912621	431.078620166	2701.60186298	2.94337727896	17.0418119583	3.0	32.0	0.0	17.0	0.0684931506849	1.0	1.0	1.0	1.0	0.0	0.0	0.0	0.0	5.0	0.0416666666667	5.81427914553	6.03166249287	3.18362180204	4.0494106496099995	5.81427914553	10.168388513	16.2260797873	1.42178621158e-07	0.09351238860480002	-0.0947411914092	-0.033737414481900006	1.42178621158e-07	0.02959102889	0.0844591824986	0.75	1.0	1.0	0.0	0.0	0.0	402.783540994	620.6200523690001	798.245147403	1275.27291777	1483.50539637	798.245147403	409.091218439	20.3243708624
BUS	6.15556339561	-0.0883937222243	400.4424102	3745.41529945	6.7428282287800005	6.7428282287800005	3.0	12.0	0.0	8.333333333330001	0.08333333333330001	1.0	1.0	1.0	1.0	0.0	0.0	0.0	0.0	3.0	0.125	5.81427914553	6.03166249287	3.18362180204	4.0494106496099995	5.81427914553	10.168388513	16.2260797873	1.42178621158e-07	0.09351238860480002	-0.0947411914092	-0.033737414481900006	1.42178621158e-07	0.02959102889	0.0844591824986	0.75	1.0	1.0	0.0	0.0	0.0	402.783540994	620.6200523690001	798.245147403	1275.27291777	1483.50539637	798.245147403	409.091218439	20.3243708624
BUS	5.95426008914	-0.0033550551077600006	266.537785352	3408.77915948	6.07347702342	6.7428282287800005	4.0	1.0	0.0	1.0	0.07142857142860001	1.0	1.0	1.0	1.0	0.0	0.0	0.0	0.0	3.5	0.104166666667	5.81427914553	6.03166249287	3.18362180204	4.0494106496099995	5.81427914553	10.168388513	16.2260797873	1.42178621158e-07	0.09351238860480002	-0.0947411914092	-0.033737414481900006	1.42178621158e-07	0.02959102889	0.0844591824986	0.75	1.0	1.0	0.0	0.0	0.0	402.783540994	620.6200523690001	798.245147403	1275.27291777	1483.50539637	798.245147403	409.091218439	20.3243708624
BUS	3.1666172707099998	-0.0464607136405	132.633160505	3072.14301952	5.404125818069999	6.7428282287800005	4.0	14.0	0.0	5.75	0.115942028986	1.0	1.0	1.0	1.0	0.0	0.0	0.0	0.0	4.0	0.08333333333330001	5.81427914553	6.03166249287	3.18362180204	4.0494106496099995	5.81427914553	10.168388513	16.2260797873	1.42178621158e-07	0.09351238860480002	-0.0947411914092	-0.033737414481900006	1.42178621158e-07	0.02959102889	0.0844591824986	0.75	1.0	1.0	0.0	0.0	0.0	402.783540994	620.6200523690001	798.245147403	1275.27291777	1483.50539637	798.245147403	409.091218439	20.3243708624
BUS	3.6736668553400005	0.0084508264105	404.34429485699997	2736.28627275	17.0418119583	6.07347702342	5.0	63.0	0.0	23.8	0.266666666667	1.0	1.0	1.0	1.0	0.0	0.0	0.0	0.0	4.5	0.0625	5.81427914553	6.03166249287	3.18362180204	4.0494106496099995	5.81427914553	10.168388513	16.2260797873	1.42178621158e-07	0.09351238860480002	-0.0947411914092	-0.033737414481900006	1.42178621158e-07	0.02959102889	0.0844591824986	0.75	1.0	1.0	0.0	0.0	0.0	402.783540994	620.6200523690001	798.245147403	1275.27291777	1483.50539637	798.245147403	409.091218439	20.3243708624
BUS	5.81427914553	0.027537072376799997	768.1923225180001	2325.72661633	1.7108730236	18.4541568979	4.0	46.0	0.0	22.5	0.07462686567160001	1.0	1.0	1.0	1.0	0.0	0.0	0.0	0.0	5.5	0.020833333333299998	5.81427914553	6.03166249287	3.18362180204	4.0494106496099995	5.81427914553	10.168388513	16.2260797873	1.42178621158e-07	0.09351238860480002	-0.0947411914092	-0.033737414481900006	1.42178621158e-07	0.02959102889	0.0844591824986	0.75	1.0	1.0	0.0	0.0	0.0	402.783540994	620.6200523690001	798.245147403	1275.27291777	1483.50539637	798.245147403	409.091218439	20.3243708624
BUS	5.34751152916	-0.00777946027273	844.2016166660001	2229.95319962	18.4541568979	22.1688502062	3.0	26.0	0.0	13.666666666700001	0.277777777778	1.0	1.0	1.0	1.0	0.0	0.0	0.0	0.0	6.0	0.0	5.81427914553	6.03166249287	3.18362180204	4.0494106496099995	5.81427914553	10.168388513	16.2260797873	1.42178621158e-07	0.09351238860480002	-0.0947411914092	-0.033737414481900006	1.42178621158e-07	0.02959102889	0.0844591824986	0.75	1.0	1.0	0.0	0.0	0.0	402.783540994	620.6200523690001	798.245147403	1275.27291777	1483.50539637	798.245147403	409.091218439	20.3243708624
BUS	7.786977012110001	0.0406577580491	1284.74427045	1645.96678673	71.0172550963	23.486098457199997	4.0	20.0	0.0	7.5	0.133333333333	1.0	1.0	1.0	1.0	0.0	0.0	0.0	0.0	5.8	0.0	5.81427914553	6.03166249287	3.18362180204	4.0494106496099995	5.81427914553	10.168388513	16.2260797873	1.42178621158e-07	0.09351238860480002	-0.0947411914092	-0.033737414481900006	1.42178621158e-07	0.02959102889	0.0844591824986	0.75	1.0	1.0	0.0	0.0	0.0	402.783540994	620.6200523690001	798.245147403	1275.27291777	1483.50539637	798.245147403	409.091218439	20.3243708624
BUS	7.475225300610001	-0.005195861858270001	1295.20901365	1627.26535403	87.52719194870001	23.486098457199997	4.0	31.0	0.0	13.25	0.145161290323	1.0	1.0	1.0	1.0	0.0	0.0	0.0	0.0	5.6	0.0	5.81427914553	6.03166249287	3.18362180204	4.0494106496099995	5.81427914553	10.168388513	16.2260797873	1.42178621158e-07	0.09351238860480002	-0.0947411914092	-0.033737414481900006	1.42178621158e-07	0.02959102889	0.0844591824986	0.75	1.0	1.0	0.0	0.0	0.0	402.783540994	620.6200523690001	798.245147403	1275.27291777	1483.50539637	798.245147403	409.091218439	20.3243708624
BUS	11.4591867291	-0.0332381937554	789.726332111	0.0	1.8377110870400002	12.854982988800002	4.0	5.0	0.0	2.75	0.0625	0.75	1.0	1.0	1.0	0.0	0.0	0.0	0.0	3.2	0.18	5.81427914553	6.03166249287	3.18362180204	4.0494106496099995	5.81427914553	10.168388513	16.2260797873	1.42178621158e-07	0.09351238860480002	-0.0947411914092	-0.033737414481900006	1.42178621158e-07	0.02959102889	0.0844591824986	0.75	1.0	1.0	0.0	0.0	0.0	402.783540994	620.6200523690001	798.245147403	1275.27291777	1483.50539637	798.245147403	409.091218439	20.3243708624
OUTSIDE	3.86199759434	-0.03423663520840001	1265.80156509	0.0	18.6073322676	52.4393226136	4.0	23.0	0.0	9.0	0.15217391304300001	0.0	0.0	0.0	0.0	0.0	0.0	0.0	0.0	1.0	0.6	5.81427914553	6.03166249287	3.18362180204	4.0494106496099995	5.81427914553	10.168388513	16.2260797873	1.42178621158e-07	0.09351238860480002	-0.0947411914092	-0.033737414481900006	1.42178621158e-07	0.02959102889	0.0844591824986	0.75	1.0	1.0	0.0	0.0	0.0	402.783540994	620.6200523690001	798.245147403	1275.27291777	1483.50539637	798.245147403	409.091218439	20.3243708624
OUTSIDE	1.1332943525799999	-0.0188882240283	3529.34990299	0.0	360.17590515800003	360.17590515800003	3.0	1.0	1.0	0.0	0.0	0.0	0.0	0.0	0.0	0.0	0.0	0.0	0.0	1.0	1.0	1.4657439264399998	0.414916624522	1.36600747732	1.46574234948	1.4657439264399998	1.96627020153	2.26658651902	1.50187658569e-08	0.00810714501804	-0.00945012745035	-0.0013512959653900001	1.50187658569e-08	0.0016684418041099998	0.00667367842782	0.0	0.0	0.0	0.0	0.0	0.0	3411.80250024	3427.61567108	3453.97095582	3483.15978778	3510.87385691	3453.97095582	43.53480420100001	257.915291131
OUTSIDE	2.26658597248	0.00667368379871	3476.56119989	0.0	632.870875898	632.870875898	3.0	1.0	1.0	0.0	1.0	0.0	0.0	0.0	0.0	0.0	0.0	0.0	0.0	1.0	1.0	1.4657439264399998	0.414916624522	1.36600747732	1.46574234948	1.4657439264399998	1.96627020153	2.26658651902	1.50187658569e-08	0.00810714501804	-0.00945012745035	-0.0013512959653900001	1.50187658569e-08	0.0016684418041099998	0.00667367842782	0.0	0.0	0.0	0.0	0.0	0.0	3411.80250024	3427.61567108	3453.97095582	3483.15978778	3510.87385691	3453.97095582	43.53480420100001	257.915291131
OUTSIDE	1.46574167363	-0.00540522891693	3401.26038634	0.0	1075.1738345	1075.1738345	2.0	1.0	1.0	0.0	1.0	0.0	0.0	0.0	0.0	0.0	0.0	0.0	0.0	1.0	1.0	1.4657439264399998	0.414916624522	1.36600747732	1.46574234948	1.4657439264399998	1.96627020153	2.26658651902	1.50187658569e-08	0.00810714501804	-0.00945012745035	-0.0013512959653900001	1.50187658569e-08	0.0016684418041099998	0.00667367842782	0.0	0.0	0.0	0.0	0.0	0.0	3411.80250024	3427.61567108	3453.97095582	3483.15978778	3510.87385691	3453.97095582	43.53480420100001	257.915291131
OUTSIDE	1.46574437699	1.50184501724e-08	3446.44087447	0.0	809.792059337	809.792059337	2.0	1.0	1.0	0.0	1.0	0.0	0.0	0.0	0.0	0.0	0.0	0.0	0.0	1.0	1.0	1.4657439264399998	0.414916624522	1.36600747732	1.46574234948	1.4657439264399998	1.96627020153	2.26658651902	1.50187658569e-08	0.00810714501804	-0.00945012745035	-0.0013512959653900001	1.50187658569e-08	0.0016684418041099998	0.00667367842782	0.0	0.0	0.0	0.0	0.0	0.0	3411.80250024	3427.61567108	3453.97095582	3483.15978778	3510.87385691	3453.97095582	43.53480420100001	257.915291131
OUTSIDE	1.46574257477	1.50188710838e-08	3416.32054905	0.0	986.713242777	986.713242777	2.0	1.0	1.0	0.0	1.0	0.0	0.0	0.0	0.0	0.0	0.0	0.0	0.0	1.0	1.0	1.4657439264399998	0.414916624522	1.36600747732	1.46574234948	1.4657439264399998	1.96627020153	2.26658651902	1.50187658569e-08	0.00810714501804	-0.00945012745035	-0.0013512959653900001	1.50187658569e-08	0.0016684418041099998	0.00667367842782	0.0	0.0	0.0	0.0	0.0	0.0	3411.80250024	3427.61567108	3453.97095582	3483.15978778	3510.87385691	3453.97095582	43.53480420100001	257.915291131
OUTSIDE	1.8661649445500001	0.006673676126	3461.50103718	0.0	721.331467618	721.331467618	1.0	1.0	1.0	0.0	1.0	0.0	0.0	0.0	0.0	0.0	0.0	0.0	0.0	1.0	1.0	1.4657439264399998	0.414916624522	1.36600747732	1.46574234948	1.4657439264399998	1.96627020153	2.26658651902	1.50187658569e-08	0.00810714501804	-0.00945012745035	-0.0013512959653900001	1.50187658569e-08	0.0016684418041099998	0.00667367842782	0.0	0.0	0.0	0.0	0.0	0.0	3411.80250024	3427.61567108	3453.97095582	3483.15978778	3510.87385691	3453.97095582	43.53480420100001	257.915291131
OUTSIDE	2.26658779428	3.03634727583e-08	3502.95555144	0.0	496.52339052800005	496.52339052800005	2.0	1.0	1.0	0.0	1.0	0.0	0.0	0.0	0.0	0.0	0.0	0.0	0.0	1.0	1.0	1.4657439264399998	0.414916624522	1.36600747732	1.46574234948	1.4657439264399998	1.96627020153	2.26658651902	1.50187658569e-08	0.00810714501804	-0.00945012745035	-0.0013512959653900001	1.50187658569e-08	0.0016684418041099998	0.00667367842782	0.0	0.0	0.0	0.0	0.0	0.0	3411.80250024	3427.61567108	3453.97095582	3483.15978778	3510.87385691	3453.97095582	43.53480420100001	257.915291131
OUTSIDE	1.4657434758899999	1.5018660630000003e-08	3431.38071176	0.0	898.252651057	898.252651057	2.0	1.0	1.0	0.0	1.0	0.0	0.0	0.0	0.0	0.0	0.0	0.0	0.0	1.0	1.0	1.4657439264399998	0.414916624522	1.36600747732	1.46574234948	1.4657439264399998	1.96627020153	2.26658651902	1.50187658569e-08	0.00810714501804	-0.00945012745035	-0.0013512959653900001	1.50187658569e-08	0.0016684418041099998	0.00667367842782	0.0	0.0	0.0	0.0	0.0	0.0	3411.80250024	3427.61567108	3453.97095582	3483.15978778	3510.87385691	3453.97095582	43.53480420100001	257.915291131
BUS	12.814587708	-3.2540992182300003e-08	2780.22925553	0.0	24.601972096199997	24.601972096199997	3.0	34.0	0.0	21.3333333333	0.33333333333299997	0.0	0.0	0.0	0.0	0.0	0.0	0.0	0.0	2.6	0.0	8.60465629383	4.39056691337	1.3647442690399998	3.7391702591199993	8.60465629383	10.1269207334	12.8145896604	-3.25079050789e-08	0.0390651034011	-0.049673446241899996	-1.34261525702e-06	-3.25079050789e-08	0.0227457378173	0.0362742260809	0.0	0.0	0.0	0.0	0.0	0.0	2536.89512901	2536.89534293	4077.81280113	5655.35621353	5894.7005174999995	4077.81280113	1439.04083151	36.514178217399994
BUS	10.1268401987	-1.3422453248700002e-06	5171.21624644	0.0	27.5465766845	32.2261675919	2.0	5.0	0.0	4.5	0.125	0.0	0.0	0.0	0.0	0.0	0.0	0.0	0.0	1.2	0.0	8.60465629383	4.39056691337	1.3647442690399998	3.7391702591199993	8.60465629383	10.1269207334	12.8145896604	-3.25079050789e-08	0.0390651034011	-0.049673446241899996	-1.34261525702e-06	-3.25079050789e-08	0.0227457378173	0.0362742260809	0.0	0.0	0.0	0.0	0.0	0.0	2536.89512901	2536.89534293	4077.81280113	5655.35621353	5894.7005174999995	4077.81280113	1439.04083151	36.514178217399994
BUS	10.1267596418	-1.34261525702e-06	4806.74843134	0.0	32.2261675919	32.2261675919	2.0	4.0	0.0	3.5	0.1875	0.0	0.0	0.0	0.0	0.0	0.0	0.0	0.0	1.4	0.0	8.60465629383	4.39056691337	1.3647442690399998	3.7391702591199993	8.60465629383	10.1269207334	12.8145896604	-3.25079050789e-08	0.0390651034011	-0.049673446241899996	-1.34261525702e-06	-3.25079050789e-08	0.0227457378173	0.0362742260809	0.0	0.0	0.0	0.0	0.0	0.0	2536.89512901	2536.89534293	4077.81280113	5655.35621353	5894.7005174999995	4077.81280113	1439.04083151	36.514178217399994
BUS	10.1266790627	-1.3429852484e-06	4442.28061624	0.0	36.9057584993	36.9057584993	2.0	15.0	0.0	10.0	0.428571428571	0.0	0.0	0.0	0.0	0.0	0.0	0.0	0.0	1.6	0.0	8.60465629383	4.39056691337	1.3647442690399998	3.7391702591199993	8.60465629383	10.1269207334	12.8145896604	-3.25079050789e-08	0.0390651034011	-0.049673446241899996	-1.34261525702e-06	-3.25079050789e-08	0.0227457378173	0.0362742260809	0.0	0.0	0.0	0.0	0.0	0.0	2536.89512901	2536.89534293	4077.81280113	5655.35621353	5894.7005174999995	4077.81280113	1439.04083151	36.514178217399994
BUS	11.4706166525	0.022398959830099995	4077.81280113	0.0	41.5853494068	39.0439509082	2.0	15.0	0.0	10.5	0.185185185185	0.0	0.0	0.0	0.0	0.0	0.0	0.0	0.0	1.8	0.0	8.60465629383	4.39056691337	1.3647442690399998	3.7391702591199993	8.60465629383	10.1269207334	12.8145896604	-3.25079050789e-08	0.0390651034011	-0.049673446241899996	-1.34261525702e-06	-3.25079050789e-08	0.0227457378173	0.0362742260809	0.0	0.0	0.0	0.0	0.0	0.0	2536.89512901	2536.89534293	4077.81280113	5655.35621353	5894.7005174999995	4077.81280113	1439.04083151	36.514178217399994
BUS	12.8145935624	0.0223996151654	3713.34498603	0.0	7.2658809638	39.0439509082	2.0	17.0	0.0	13.0	0.111111111111	0.0	0.0	0.0	0.0	0.0	0.0	0.0	0.0	2.0	0.0	8.60465629383	4.39056691337	1.3647442690399998	3.7391702591199993	8.60465629383	10.1269207334	12.8145896604	-3.25079050789e-08	0.0390651034011	-0.049673446241899996	-1.34261525702e-06	-3.25079050789e-08	0.0227457378173	0.0362742260809	0.0	0.0	0.0	0.0	0.0	0.0	2536.89512901	2536.89534293	4077.81280113	5655.35621353	5894.7005174999995	4077.81280113	1439.04083151	36.514178217399994
BUS	12.814591611900001	-3.25079050789e-08	3402.3064092	0.0	39.0439509082	39.0439509082	3.0	53.0	0.0	35.3333333333	0.08333333333330001	0.0	0.0	0.0	0.0	0.0	0.0	0.0	0.0	2.2	0.0	8.60465629383	4.39056691337	1.3647442690399998	3.7391702591199993	8.60465629383	10.1269207334	12.8145896604	-3.25079050789e-08	0.0390651034011	-0.049673446241899996	-1.34261525702e-06	-3.25079050789e-08	0.0227457378173	0.0362742260809	0.0	0.0	0.0	0.0	0.0	0.0	2536.89512901	2536.89534293	4077.81280113	5655.35621353	5894.7005174999995	4077.81280113	1439.04083151	36.514178217399994
BUS	12.8145896604	-3.2524437336e-08	3091.26783236	0.0	31.8229615022	31.8229615022	2.0	25.0	0.0	16.5	0.34090909090899996	0.0	0.0	0.0	0.0	0.0	0.0	0.0	0.0	2.4	0.0	8.60465629383	4.39056691337	1.3647442690399998	3.7391702591199993	8.60465629383	10.1269207334	12.8145896604	-3.25079050789e-08	0.0390651034011	-0.049673446241899996	-1.34261525702e-06	-3.25079050789e-08	0.0227457378173	0.0362742260809	0.0	0.0	0.0	0.0	0.0	0.0	2536.89512901	2536.89534293	4077.81280113	5655.35621353	5894.7005174999995	4077.81280113	1439.04083151	36.514178217399994
BUS	9.83418093347	-0.049673446241899996	2469.19067869	0.0	17.3809826901	24.601972096199997	2.0	26.0	0.0	15.0	0.257142857143	0.0	0.0	0.0	0.0	0.0	0.0	0.0	0.0	2.8	0.0	8.60465629383	4.39056691337	1.3647442690399998	3.7391702591199993	8.60465629383	10.1269207334	12.8145896604	-3.25079050789e-08	0.0390651034011	-0.049673446241899996	-1.34261525702e-06	-3.25079050789e-08	0.0227457378173	0.0362742260809	0.0	0.0	0.0	0.0	0.0	0.0	2536.89512901	2536.89534293	4077.81280113	5655.35621353	5894.7005174999995	4077.81280113	1439.04083151	36.514178217399994
BUS	3.4268875677099997	-0.106788222763	2158.15210186	0.0	1.03640910156	24.601972096199997	2.0	18.0	0.0	13.0	0.162162162162	0.0	0.0	0.0	0.0	0.0	0.0	0.0	0.0	3.0	0.0	8.60465629383	4.39056691337	1.3647442690399998	3.7391702591199993	8.60465629383	10.1269207334	12.8145896604	-3.25079050789e-08	0.0390651034011	-0.049673446241899996	-1.34261525702e-06	-3.25079050789e-08	0.0227457378173	0.0362742260809	0.0	0.0	0.0	0.0	0.0	0.0	2536.89512901	2536.89534293	4077.81280113	5655.35621353	5894.7005174999995	4077.81280113	1439.04083151	36.514178217399994
OUTSIDE	6.62610568058e-06	0.0	2536.89534293	0.0	11.047085915899999	11.047233731199999	3.0	32.0	0.0	29.6666666667	0.425531914894	1.0	0.0	0.0	0.0	0.0	0.0	0.0	0.0	3.4	0.0	8.60465629383	4.39056691337	1.3647442690399998	3.7391702591199993	8.60465629383	10.1269207334	12.8145896604	-3.25079050789e-08	0.0390651034011	-0.049673446241899996	-1.34261525702e-06	-3.25079050789e-08	0.0227457378173	0.0362742260809	0.0	0.0	0.0	0.0	0.0	0.0	2536.89512901	2536.89534293	4077.81280113	5655.35621353	5894.7005174999995	4077.81280113	1439.04083151	36.514178217399994
OUTSIDE	3.9097299577999998	0.0651620555282	2536.89512901	0.0	11.047233731199999	11.047233731199999	2.0	35.0	0.0	26.5	0.35555555555600005	0.0	0.0	0.0	0.0	0.0	0.0	0.0	0.0	3.6	0.0	8.60465629383	4.39056691337	1.3647442690399998	3.7391702591199993	8.60465629383	10.1269207334	12.8145896604	-3.25079050789e-08	0.0390651034011	-0.049673446241899996	-1.34261525702e-06	-3.25079050789e-08	0.0227457378173	0.0362742260809	0.0	0.0	0.0	0.0	0.0	0.0	2536.89512901	2536.89534293	4077.81280113	5655.35621353	5894.7005174999995	4077.81280113	1439.04083151	36.514178217399994
BUS	7.08236261265	-3.6729464709699996e-07	5775.02836551	0.0	49.3782100938	49.3782100938	4.0	14.0	0.0	6.25	0.20833333333299997	0.0	0.0	0.0	0.0	0.0	0.0	0.0	0.0	1.0	0.0	8.60465629383	4.39056691337	1.3647442690399998	3.7391702591199993	8.60465629383	10.1269207334	12.8145896604	-3.25079050789e-08	0.0390651034011	-0.049673446241899996	-1.34261525702e-06	-3.25079050789e-08	0.0227457378173	0.0362742260809	0.0	0.0	0.0	0.0	0.0	0.0	2536.89512901	2536.89534293	4077.81280113	5655.35621353	5894.7005174999995	4077.81280113	1439.04083151	36.514178217399994
OUTSIDE	3.5411978338999996	0.0362742260809	5894.7005174999995	0.0	62.633822252200005	62.633822252200005	4.0	14.0	0.0	11.5	0.705882352941	0.0	0.0	0.0	0.0	0.0	0.0	0.0	0.0	1.0	0.0	8.60465629383	4.39056691337	1.3647442690399998	3.7391702591199993	8.60465629383	10.1269207334	12.8145896604	-3.25079050789e-08	0.0390651034011	-0.049673446241899996	-1.34261525702e-06	-3.25079050789e-08	0.0227457378173	0.0362742260809	0.0	0.0	0.0	0.0	0.0	0.0	2536.89512901	2536.89534293	4077.81280113	5655.35621353	5894.7005174999995	4077.81280113	1439.04083151	36.514178217399994
OUTSIDE	1.3647442690399998	-0.039573766501300005	5770.69402366	0.0	65.3334752258	65.3334752258	3.0	15.0	0.0	11.666666666700001	0.8125	0.0	0.0	0.0	0.0	0.0	0.0	0.0	0.0	1.0	0.0	8.60465629383	4.39056691337	1.3647442690399998	3.7391702591199993	8.60465629383	10.1269207334	12.8145896604	-3.25079050789e-08	0.0390651034011	-0.049673446241899996	-1.34261525702e-06	-3.25079050789e-08	0.0227457378173	0.0362742260809	0.0	0.0	0.0	0.0	0.0	0.0	2536.89512901	2536.89534293	4077.81280113	5655.35621353	5894.7005174999995	4077.81280113	1439.04083151	36.514178217399994
BUS	10.1269207334	0.0253710739929	5535.68406154	0.0	22.866985776999996	32.2261675919	4.0	24.0	0.0	14.75	0.0	0.0	0.0	0.0	0.0	0.0	0.0	0.0	0.0	1.0	0.0	8.60465629383	4.39056691337	1.3647442690399998	3.7391702591199993	8.60465629383	10.1269207334	12.8145896604	-3.25079050789e-08	0.0390651034011	-0.049673446241899996	-1.34261525702e-06	-3.25079050789e-08	0.0227457378173	0.0362742260809	0.0	0.0	0.0	0.0	0.0	0.0	2536.89512901	2536.89534293	4077.81280113	5655.35621353	5894.7005174999995	4077.81280113	1439.04083151	36.514178217399994
BUS	8.60465629383	0.0253715613529	5655.35621353	0.0	36.1225979354	36.1225979354	2.0	15.0	0.0	7.5	0.344827586207	0.0	0.0	0.0	0.0	0.0	0.0	0.0	0.0	1.0	0.0	8.60465629383	4.39056691337	1.3647442690399998	3.7391702591199993	8.60465629383	10.1269207334	12.8145896604	-3.25079050789e-08	0.0390651034011	-0.049673446241899996	-1.34261525702e-06	-3.25079050789e-08	0.0227457378173	0.0362742260809	0.0	0.0	0.0	0.0	0.0	0.0	2536.89512901	2536.89534293	4077.81280113	5655.35621353	5894.7005174999995	4077.81280113	1439.04083151	36.514178217399994
OUTSIDE	3.9097299577999998	0.0	2536.89512901	0.0	11.047233731199999	11.047233731199999	2.0	26.0	0.0	21.0	0.37209302325599997	0.0	0.0	0.0	0.0	0.0	0.0	0.0	0.0	3.8	0.0	8.60465629383	4.39056691337	1.3647442690399998	3.7391702591199993	8.60465629383	10.1269207334	12.8145896604	-3.25079050789e-08	0.0390651034011	-0.049673446241899996	-1.34261525702e-06	-3.25079050789e-08	0.0227457378173	0.0362742260809	0.0	0.0	0.0	0.0	0.0	0.0	2536.89512901	2536.89534293	4077.81280113	5655.35621353	5894.7005174999995	4077.81280113	1439.04083151	36.514178217399994
OUTSIDE	3.7391702591199993	0.0227457378173	5985.56277099	0.0	156.482042136	156.482042136	2.0	13.0	0.0	11.5	0.75	0.0	0.0	0.0	0.0	0.0	0.0	0.0	0.0	1.0	0.0	8.60465629383	4.39056691337	1.3647442690399998	3.7391702591199993	8.60465629383	10.1269207334	12.8145896604	-3.25079050789e-08	0.0390651034011	-0.049673446241899996	-1.34261525702e-06	-3.25079050789e-08	0.0227457378173	0.0362742260809	0.0	0.0	0.0	0.0	0.0	0.0	2536.89512901	2536.89534293	4077.81280113	5655.35621353	5894.7005174999995	4077.81280113	1439.04083151	36.514178217399994
OUTSIDE	3.4031459762800003	6.37969178226e-09	837.343534765	530.234979897	233.51681425400002	233.51681425400002	0.0	0.0			0.17		0.0	0.0	0.0		0.0	0.0	0.0	2.25	0.0480769230769	3.4031455935	0.576864781855	2.41484115589	2.60685646931	3.4031455935	3.4031463590099995	3.40314681822	6.37797126964e-09	0.0109265676391	-0.013625336603600002	-0.0125890337307	6.37797126964e-09	6.37969178226e-09	0.0132714857477	0.0	0.0	0.0	0.0	0.0	0.0	670.626046763	720.841417068	765.142454121	909.5446154089999	996.1859121819999	765.142454121	141.861146151	96.2730127735
OUTSIDE	3.3212516582599996	-0.017770523509099998	637.149133227	753.6809644189999	38.3011403876	96.2730127735	2.0	20.0	0.5	9.5	0.0	0.0	0.0	0.0	0.0	0.0	0.0	0.0	0.0	2.0	0.0	3.4031455935	0.576864781855	2.41484115589	2.60685646931	3.4031455935	3.4031463590099995	3.40314681822	6.37797126964e-09	0.0109265676391	-0.013625336603600002	-0.0125890337307	6.37797126964e-09	6.37969178226e-09	0.0132714857477	0.0	0.0	0.0	0.0	0.0	0.0	670.626046763	720.841417068	765.142454121	909.5446154089999	996.1859121819999	765.142454121	141.861146151	96.2730127735
OUTSIDE	3.4031471243199998	6.37717778584e-09	1053.9467767	591.2354109219999	165.944195765	165.944195765	0.0	0.0														3.4031455935	0.576864781855	2.41484115589	2.60685646931	3.4031455935	3.4031463590099995	3.40314681822	6.37797126964e-09	0.0109265676391	-0.013625336603600002	-0.0125890337307	6.37797126964e-09	6.37969178226e-09	0.0132714857477	0.0	0.0	0.0	0.0	0.0	0.0	670.626046763	720.841417068	765.142454121	909.5446154089999	996.1859121819999	765.142454121	141.861146151	96.2730127735
OUTSIDE	3.40314674169	6.37797126964e-09	981.7456960530001	570.901933914	188.468401928	188.468401928	0.0	0.0														3.4031455935	0.576864781855	2.41484115589	2.60685646931	3.4031455935	3.4031463590099995	3.40314681822	6.37797126964e-09	0.0109265676391	-0.013625336603600002	-0.0125890337307	6.37797126964e-09	6.37969178226e-09	0.0132714857477	0.0	0.0	0.0	0.0	0.0	0.0	670.626046763	720.841417068	765.142454121	909.5446154089999	996.1859121819999	765.142454121	141.861146151	96.2730127735
OUTSIDE	3.4031463590099995	6.3787768104599995e-09	909.5446154089999	550.5684569059999	210.992608091	210.992608091	0.0	0.0			0.204		0.0	0.0	0.0		0.0	0.0	0.0	2.3	0.05769230769230001	3.4031455935	0.576864781855	2.41484115589	2.60685646931	3.4031455935	3.4031463590099995	3.40314681822	6.37797126964e-09	0.0109265676391	-0.013625336603600002	-0.0125890337307	6.37797126964e-09	6.37969178226e-09	0.0132714857477	0.0	0.0	0.0	0.0	0.0	0.0	670.626046763	720.841417068	765.142454121	909.5446154089999	996.1859121819999	765.142454121	141.861146151	96.2730127735
OUTSIDE	2.56590963442	-0.0125890337307	678.9952751469999	673.018364878	110.02728686399999	104.13782544700001	0.0	0.0			0.034		0.0	0.0	0.0		0.0	0.0	0.0	2.05	0.00961538461538	3.4031455935	0.576864781855	2.41484115589	2.60685646931	3.4031455935	3.4031463590099995	3.40314681822	6.37797126964e-09	0.0109265676391	-0.013625336603600002	-0.0125890337307	6.37797126964e-09	6.37969178226e-09	0.0132714857477	0.0	0.0	0.0	0.0	0.0	0.0	670.626046763	720.841417068	765.142454121	909.5446154089999	996.1859121819999	765.142454121	141.861146151	96.2730127735
OUTSIDE	1.8105672417900003	-0.012589039877200002	720.841417068	592.355765336	36.9021534951	120.18247768299999	0.0	0.0			0.068		0.0	0.0	0.0		0.0	0.0	0.0	2.1	0.0192307692308	3.4031455935	0.576864781855	2.41484115589	2.60685646931	3.4031455935	3.4031463590099995	3.40314681822	6.37797126964e-09	0.0109265676391	-0.013625336603600002	-0.0125890337307	6.37797126964e-09	6.37969178226e-09	0.0132714857477	0.0	0.0	0.0	0.0	0.0	0.0	670.626046763	720.841417068	765.142454121	909.5446154089999	996.1859121819999	765.142454121	141.861146151	96.2730127735
OUTSIDE	3.4031455935	0.0132714854033	765.142454121	509.901502889	171.373497399	171.373497399	0.0	0.0			0.136		0.0	0.0	0.0		0.0	0.0	0.0	2.2	0.0384615384615	3.4031455935	0.576864781855	2.41484115589	2.60685646931	3.4031455935	3.4031463590099995	3.40314681822	6.37797126964e-09	0.0109265676391	-0.013625336603600002	-0.0125890337307	6.37797126964e-09	6.37969178226e-09	0.0132714857477	0.0	0.0	0.0	0.0	0.0	0.0	670.626046763	720.841417068	765.142454121	909.5446154089999	996.1859121819999	765.142454121	141.861146151	96.2730127735
OUTSIDE	2.60685646931	0.0132714871253	742.991935594	551.128634113	104.13782544700001	120.18247768299999	0.0	0.0			0.102		0.0	0.0	0.0		0.0	0.0	0.0	2.15	0.028846153846200002	3.4031455935	0.576864781855	2.41484115589	2.60685646931	3.4031455935	3.4031463590099995	3.40314681822	6.37797126964e-09	0.0109265676391	-0.013625336603600002	-0.0125890337307	6.37797126964e-09	6.37969178226e-09	0.0132714857477	0.0	0.0	0.0	0.0	0.0	0.0	670.626046763	720.841417068	765.142454121	909.5446154089999	996.1859121819999	765.142454121	141.861146151	96.2730127735
BIKING	6.62434558609	0.0376255736244	411.078859839	112.62594747799999	2.82336876829	13.409609890699999	3.0	87.0	0.0	42.6666666667	0.276595744681	0.0	0.0	0.0	0.0	0.0	0.0	0.0	0.0	3.33333333333		6.42863140714	1.7749297882700001	4.168527779150001	4.83333768352	6.42863140714	7.07923110526	7.95810807731	0.0204798144653	0.0427464216361	-0.047608787806199995	-0.0290031298558	0.0204798144653	0.036806725872	0.0412019795457	0.0	0.0	0.1875	0.0	0.0	0.0	401.132110626	424.084292984	488.26961571199996	651.615125441	841.7169137689999	488.26961571199996	228.349229989	15.8641018073
BIKING	6.232917228200001	-0.0408739885796	513.438639004	70.30947543810001	4.39302401735	214.46475705400002	4.0	73.0	0.0	30.25	0.1	0.0	0.0	0.0	0.0	0.0	0.0	0.0	0.0	3.66666666667	0.008746355685129999	6.42863140714	1.7749297882700001	4.168527779150001	4.83333768352	6.42863140714	7.07923110526	7.95810807731	0.0204798144653	0.0427464216361	-0.047608787806199995	-0.0290031298558	0.0204798144653	0.036806725872	0.0412019795457	0.0	0.0	0.1875	0.0	0.0	0.0	401.132110626	424.084292984	488.26961571199996	651.615125441	841.7169137689999	488.26961571199996	228.349229989	15.8641018073
BIKING	8.68535654298	0.0343501826149	463.10059242	102.658769511	214.46475705400002	242.086192915	4.0	93.0	0.0	33.75	0.12925170068	0.0	0.0	0.0	0.0	0.0	0.0	0.0	0.0	3.5		6.42863140714	1.7749297882700001	4.168527779150001	4.83333768352	6.42863140714	7.07923110526	7.95810807731	0.0204798144653	0.0427464216361	-0.047608787806199995	-0.0290031298558	0.0204798144653	0.036806725872	0.0412019795457	0.0	0.0	0.1875	0.0	0.0	0.0	401.132110626	424.084292984	488.26961571199996	651.615125441	841.7169137689999	488.26961571199996	228.349229989	15.8641018073
BIKING	4.36681116862	0.00660944631566	391.18536141199996	133.169559473	0.47575486209299994	13.409609890699999	4.0	60.0	0.0	27.0	0.20491803278700002	0.25	0.0	0.0	0.0	0.0	0.0	0.0	0.0	3.16666666667		6.42863140714	1.7749297882700001	4.168527779150001	4.83333768352	6.42863140714	7.07923110526	7.95810807731	0.0204798144653	0.0427464216361	-0.047608787806199995	-0.0290031298558	0.0204798144653	0.036806725872	0.0412019795457	0.0	0.0	0.1875	0.0	0.0	0.0	401.132110626	424.084292984	488.26961571199996	651.615125441	841.7169137689999	488.26961571199996	228.349229989	15.8641018073
BIKING	3.9702443896800004	-0.0543435870328	697.6739542539999	165.961351633	0.310482197788	13.409609890699999	4.0	85.0	0.0	36.25	0.16	0.25	0.0	0.0	0.0	0.0	0.0	0.0	0.0	3.0		6.42863140714	1.7749297882700001	4.168527779150001	4.83333768352	6.42863140714	7.07923110526	7.95810807731	0.0204798144653	0.0427464216361	-0.047608787806199995	-0.0290031298558	0.0204798144653	0.036806725872	0.0412019795457	0.0	0.0	0.1875	0.0	0.0	0.0	401.132110626	424.084292984	488.26961571199996	651.615125441	841.7169137689999	488.26961571199996	228.349229989	15.8641018073
BIKING	8.669536658450001	0.05669903132669999	379.58066015699995	143.61165618200002	4.76483561177	87.404121314	4.0	139.0	0.0	64.75	0.07142857142860001	0.25	0.0	0.0	0.0	0.0	0.0	0.0	0.0	6.666666666669999	0.0	5.97180081023	1.2998228291299998	5.14885948227	5.42764779213	5.97180081023	6.13029940021	7.41566879795	0.0009288703680069999	0.03638428321130001	-0.031395003577	-0.0130959081555	0.0009288703680069999	0.026181744515	0.0451443714702	0.0	0.0	0.1875	0.0	0.0	0.0	279.58017237900003	286.522176938	306.713336534	364.67711981	480.527894474	306.713336534	116.898793705	3.77523272584
BIKING	5.90780683198	-0.046028830441100003	581.475128791	53.26555619770001	5.00197155232	69.0066749932	4.0	101.0	0.0	41.5	0.204419889503	0.25	0.0	0.0	0.0	0.0	0.0	0.0	0.0	7.5	0.0	5.97180081023	1.2998228291299998	5.14885948227	5.42764779213	5.97180081023	6.13029940021	7.41566879795	0.0009288703680069999	0.03638428321130001	-0.031395003577	-0.0130959081555	0.0009288703680069999	0.026181744515	0.0451443714702	0.0	0.0	0.1875	0.0	0.0	0.0	279.58017237900003	286.522176938	306.713336534	364.67711981	480.527894474	306.713336534	116.898793705	3.77523272584
BIKING	6.161800937459999	0.0335897116136	293.460174299	299.398093587	5.90907966216	43.678200600699995	4.0	219.0	0.0	98.5	0.101796407186	0.0	0.0	0.0	0.0	0.0	0.0	0.0	0.0	3.66666666667	0.022222222222199998	5.97180081023	1.2998228291299998	5.14885948227	5.42764779213	5.97180081023	6.13029940021	7.41566879795	0.0009288703680069999	0.03638428321130001	-0.031395003577	-0.0130959081555	0.0009288703680069999	0.026181744515	0.0451443714702	0.0	0.0	0.1875	0.0	0.0	0.0	279.58017237900003	286.522176938	306.713336534	364.67711981	480.527894474	306.713336534	116.898793705	3.77523272584
BIKING	6.03579478847	-0.0021001024831	274.950833607	52.1108494368	0.121706306063	43.678200600699995	4.0	149.0	0.0	65.75	0.06844106463880001	0.5	0.0	0.0	0.0	0.0	0.0	0.0	0.0	4.33333333333	0.011111111111099999	5.97180081023	1.2998228291299998	5.14885948227	5.42764779213	5.97180081023	6.13029940021	7.41566879795	0.0009288703680069999	0.03638428321130001	-0.031395003577	-0.0130959081555	0.0009288703680069999	0.026181744515	0.0451443714702	0.0	0.0	0.1875	0.0	0.0	0.0	279.58017237900003	286.522176938	306.713336534	364.67711981	480.527894474	306.713336534	116.898793705	3.77523272584
BIKING	5.0301241857	-0.0167611767129	284.20951115	254.62677392700002	43.678200600699995	43.678200600699995	3.0	132.0	0.0	69.6666666667	0.207468879668	0.0	0.0	0.0	0.0	0.0	0.0	0.0	0.0	5.0	0.0	5.97180081023	1.2998228291299998	5.14885948227	5.42764779213	5.97180081023	6.13029940021	7.41566879795	0.0009288703680069999	0.03638428321130001	-0.031395003577	-0.0130959081555	0.0009288703680069999	0.026181744515	0.0451443714702	0.0	0.0	0.1875	0.0	0.0	0.0	279.58017237900003	286.522176938	306.713336534	364.67711981	480.527894474	306.713336534	116.898793705	3.77523272584
BIKING	5.26759477884	0.00395784321911	319.966498768	230.533246702	120.64708554200001	120.64708554200001	4.0	159.0	0.0	72.25	0.137404580153	0.0	0.0	0.0	0.0	0.0	0.0	0.0	0.0	5.833333333330001	0.0	5.97180081023	1.2998228291299998	5.14885948227	5.42764779213	5.97180081023	6.13029940021	7.41566879795	0.0009288703680069999	0.03638428321130001	-0.031395003577	-0.0130959081555	0.0009288703680069999	0.026181744515	0.0451443714702	0.0	0.0	0.1875	0.0	0.0	0.0	279.58017237900003	286.522176938	306.713336534	364.67711981	480.527894474	306.713336534	116.898793705	3.77523272584
OUTSIDE	2.0146029151	-0.007565939604090001	532.354772229	826.4733009619999	103.994346399	117.32022969100001	0.0	0.0			0.0		0.0	0.0	0.0		0.0	0.0	0.0	4.0	0.0	1.9768541692500001	0.49384509969499996	1.23246477087	1.5606464967299998	1.9768541692500001	2.24157950598	2.46855780069	1.77454402284e-08	0.00831824510603	-0.00756594247635	-0.0034285296777399996	1.77454402284e-08	2.3371426867900002e-08	0.00758262915077	0.0	0.0	0.0	0.0	0.0	0.0	187.227216623	294.569080451	397.922274491	559.547548392	673.757208276	397.922274491	197.334059621	136.546894528
OUTSIDE	1.97685697383	2.3371207954099997e-08	156.212444647	248.45819569	154.940106985	154.940106985	0.0	0.0			0.25		0.0	0.0	0.0		0.0	0.0	0.0	2.6	0.0	1.9768541692500001	0.49384509969499996	1.23246477087	1.5606464967299998	1.9768541692500001	2.24157950598	2.46855780069	1.77454402284e-08	0.00831824510603	-0.00756594247635	-0.0034285296777399996	1.77454402284e-08	2.3371426867900002e-08	0.00758262915077	0.0	0.0	0.0	0.0	0.0	0.0	187.227216623	294.569080451	397.922274491	559.547548392	673.757208276	397.922274491	197.334059621	136.546894528
OUTSIDE	1.9768541692500001	0.0103254624694	311.286304531	449.97365259199995	304.405614721	270.981807559	1.0	44.0	0.0	44.0	0.0	0.0	0.0	0.0	0.0	0.0	0.0	0.0	0.0	3.0	0.0	1.9768541692500001	0.49384509969499996	1.23246477087	1.5606464967299998	1.9768541692500001	2.24157950598	2.46855780069	1.77454402284e-08	0.00831824510603	-0.00756594247635	-0.0034285296777399996	1.77454402284e-08	2.3371426867900002e-08	0.00758262915077	0.0	0.0	0.0	0.0	0.0	0.0	187.227216623	294.569080451	397.922274491	559.547548392	673.757208276	397.922274491	197.334059621	136.546894528
OUTSIDE	1.35732642109	0.00346837917283	277.851856371	426.30136356800006	270.981807559	284.988999233	1.0	12.0	0.0	12.0	0.272727272727	0.0	0.0	0.0	0.0	0.0	0.0	0.0	0.0	3.2	0.0	1.9768541692500001	0.49384509969499996	1.23246477087	1.5606464967299998	1.9768541692500001	2.24157950598	2.46855780069	1.77454402284e-08	0.00831824510603	-0.00756594247635	-0.0034285296777399996	1.77454402284e-08	2.3371426867900002e-08	0.00758262915077	0.0	0.0	0.0	0.0	0.0	0.0	187.227216623	294.569080451	397.922274491	559.547548392	673.757208276	397.922274491	197.334059621	136.546894528
OUTSIDE	1.14922367072	-0.0068570675255699995	317.875329078	515.219081717	284.988999233	298.996190908	0.0	0.0			0.218181818182		0.0	0.0	0.0		0.0	0.0	0.0	3.4	0.0	1.9768541692500001	0.49384509969499996	1.23246477087	1.5606464967299998	1.9768541692500001	2.24157950598	2.46855780069	1.77454402284e-08	0.00831824510603	-0.00756594247635	-0.0034285296777399996	1.77454402284e-08	2.3371426867900002e-08	0.00758262915077	0.0	0.0	0.0	0.0	0.0	0.0	187.227216623	294.569080451	397.922274491	559.547548392	673.757208276	397.922274491	197.334059621	136.546894528
OUTSIDE	1.56064772225	8.170223138779999e-09	357.898801784	604.1367998669999	270.085474863	270.085474863	0.0	0.0			0.163636363636		0.0	0.0	0.0		0.0	0.0	0.0	3.6	0.0	1.9768541692500001	0.49384509969499996	1.23246477087	1.5606464967299998	1.9768541692500001	2.24157950598	2.46855780069	1.77454402284e-08	0.00831824510603	-0.00756594247635	-0.0034285296777399996	1.77454402284e-08	2.3371426867900002e-08	0.00758262915077	0.0	0.0	0.0	0.0	0.0	0.0	187.227216623	294.569080451	397.922274491	559.547548392	673.757208276	397.922274491	197.334059621	136.546894528
OUTSIDE	1.56064723204	8.170086821889999e-09	397.922274491	693.054518017	195.41924449	195.41924449	0.0	0.0			0.109090909091		0.0	0.0	0.0		0.0	0.0	0.0	3.8	0.0	1.9768541692500001	0.49384509969499996	1.23246477087	1.5606464967299998	1.9768541692500001	2.24157950598	2.46855780069	1.77454402284e-08	0.00831824510603	-0.00756594247635	-0.0034285296777399996	1.77454402284e-08	2.3371426867900002e-08	0.00758262915077	0.0	0.0	0.0	0.0	0.0	0.0	187.227216623	294.569080451	397.922274491	559.547548392	673.757208276	397.922274491	197.334059621	136.546894528
OUTSIDE	1.5606467418399999	8.170134139599999e-09	437.94574719699995	781.972236167	117.32022969100001	117.32022969100001	0.0	0.0			0.0545454545455		0.0	0.0	0.0		0.0	0.0	0.0	4.0	0.0	1.9768541692500001	0.49384509969499996	1.23246477087	1.5606464967299998	1.9768541692500001	2.24157950598	2.46855780069	1.77454402284e-08	0.00831824510603	-0.00756594247635	-0.0034285296777399996	1.77454402284e-08	2.3371426867900002e-08	0.00758262915077	0.0	0.0	0.0	0.0	0.0	0.0	187.227216623	294.569080451	397.922274491	559.547548392	673.757208276	397.922274491	197.334059621	136.546894528
OUTSIDE	1.56064625163	-0.0075659443911899995	477.969219904	870.8899543160001	39.2212148924	117.32022969100001	2.0	51.0	0.0	32.0	0.0	0.0	0.0	0.0	0.0	0.0	0.0	0.0	0.0	4.0	0.0	1.9768541692500001	0.49384509969499996	1.23246477087	1.5606464967299998	1.9768541692500001	2.24157950598	2.46855780069	1.77454402284e-08	0.00831824510603	-0.00756594247635	-0.0034285296777399996	1.77454402284e-08	2.3371426867900002e-08	0.00758262915077	0.0	0.0	0.0	0.0	0.0	0.0	187.227216623	294.569080451	397.922274491	559.547548392	673.757208276	397.922274491	197.334059621	136.546894528
OUTSIDE	0.9884288374779999	-0.0164738022725	78.6755147044	147.700467239	80.2073531174	80.2073531174	0.0	0.0			0.375		0.0	0.0	0.0		0.0	0.0	0.0	2.4	0.0	1.9768541692500001	0.49384509969499996	1.23246477087	1.5606464967299998	1.9768541692500001	2.24157950598	2.46855780069	1.77454402284e-08	0.00831824510603	-0.00756594247635	-0.0034285296777399996	1.77454402284e-08	2.3371426867900002e-08	0.00758262915077	0.0	0.0	0.0	0.0	0.0	0.0	187.227216623	294.569080451	397.922274491	559.547548392	673.757208276	397.922274491	197.334059621	136.546894528
OUTSIDE	2.46855929134	1.77454402284e-08	586.740324555	782.056647608	150.025219368	150.025219368	0.0	0.0			0.0		0.0	0.0	0.0		0.0	0.0	0.0	4.0	0.0	1.9768541692500001	0.49384509969499996	1.23246477087	1.5606464967299998	1.9768541692500001	2.24157950598	2.46855780069	1.77454402284e-08	0.00831824510603	-0.00756594247635	-0.0034285296777399996	1.77454402284e-08	2.3371426867900002e-08	0.00758262915077	0.0	0.0	0.0	0.0	0.0	0.0	187.227216623	294.569080451	397.922274491	559.547548392	673.757208276	397.922274491	197.334059621	136.546894528
OUTSIDE	1.97685557155	2.33716457817e-08	233.749374589	349.21592414099996	229.672860853	229.672860853	0.0	0.0			0.125		0.0	0.0	0.0		0.0	0.0	0.0	2.8	0.0	1.9768541692500001	0.49384509969499996	1.23246477087	1.5606464967299998	1.9768541692500001	2.24157950598	2.46855780069	1.77454402284e-08	0.00831824510603	-0.00756594247635	-0.0034285296777399996	1.77454402284e-08	2.3371426867900002e-08	0.00758262915077	0.0	0.0	0.0	0.0	0.0	0.0	187.227216623	294.569080451	397.922274491	559.547548392	673.757208276	397.922274491	197.334059621	136.546894528
OUTSIDE	2.46855716179	1.7748783161700002e-08	695.511429207	693.2233409	136.546894528	136.546894528	0.0	0.0			0.0		0.0	0.0	0.0		0.0	0.0	0.0	4.0	0.0	1.9768541692500001	0.49384509969499996	1.23246477087	1.5606464967299998	1.9768541692500001	2.24157950598	2.46855780069	1.77454402284e-08	0.00831824510603	-0.00756594247635	-0.0034285296777399996	1.77454402284e-08	2.3371426867900002e-08	0.00758262915077	0.0	0.0	0.0	0.0	0.0	0.0	187.227216623	294.569080451	397.922274491	559.547548392	673.757208276	397.922274491	197.334059621	136.546894528
OUTSIDE	2.46855609686	0.0204536546969	749.8969815319999	648.806687546	61.992117413500004	62.7778203334	2.0	80.0	0.0	64.0	0.0	0.0	0.0	0.0	0.0	0.0	0.0	0.0	0.0	4.0	0.0	1.9768541692500001	0.49384509969499996	1.23246477087	1.5606464967299998	1.9768541692500001	2.24157950598	2.46855780069	1.77454402284e-08	0.00831824510603	-0.00756594247635	-0.0034285296777399996	1.77454402284e-08	2.3371426867900002e-08	0.00758262915077	0.0	0.0	0.0	0.0	0.0	0.0	187.227216623	294.569080451	397.922274491	559.547548392	673.757208276	397.922274491	197.334059621	136.546894528
OUTSIDE	2.46855822662	1.77471234301e-08	641.125876881	737.6399942539999	168.256327317	168.256327317	0.0	0.0			0.0		0.0	0.0	0.0		0.0	0.0	0.0	4.0	0.0	1.9768541692500001	0.49384509969499996	1.23246477087	1.5606464967299998	1.9768541692500001	2.24157950598	2.46855780069	1.77454402284e-08	0.00831824510603	-0.00756594247635	-0.0034285296777399996	1.77454402284e-08	2.3371426867900002e-08	0.00758262915077	0.0	0.0	0.0	0.0	0.0	0.0	187.227216623	294.569080451	397.922274491	559.547548392	673.757208276	397.922274491	197.334059621	136.546894528
TRAIN	34.2926158276	3.98395907174e-06	0.7306271888429999	0.0	36418.294977800004	36418.294977800004	4.0	6.0	0.0	5.5	0.833333333333	0.0	0.0	0.0	0.0	1.0	1.0	1.0	1.0	6.6	0.495238095238	39.5439572231	20.9976157028	0.00583752304813	27.2843264295	39.5439572231	58.90321739	65.1370867607	9.980646429620002e-07	0.188064104441	-0.22632276360300002	2.1085704435399998e-13	9.980646429620002e-07	0.010149096375200001	0.25036811221	0.0	0.0	0.0	1.0	1.0	1.0	0.720634594812	2.63535993601	8.74773984956	22.4384768849	41.7159154371	8.74773984956	27.0525697986	287.271594346
TRAIN	34.29237679	3.98980495315e-06	0.615915873756	0.0	35265.3070852	35265.3070852	4.0	6.0	0.0	5.0	1.0	0.0	0.0	0.0	0.0	1.0	1.0	1.0	1.0	6.8	0.469841269841	39.5439572231	20.9976157028	0.00583752304813	27.2843264295	39.5439572231	58.90321739	65.1370867607	9.980646429620002e-07	0.188064104441	-0.22632276360300002	2.1085704435399998e-13	9.980646429620002e-07	0.010149096375200001	0.25036811221	0.0	0.0	0.0	1.0	1.0	1.0	0.720634594812	2.63535993601	8.74773984956	22.4384768849	41.7159154371	8.74773984956	27.0525697986	287.271594346
TRAIN	34.2921374017	-0.205091346572	0.50120455867	0.0	33997.546511	33997.546511	4.0	9.0	0.0	7.0	0.5	0.0	0.0	0.0	0.0	1.0	1.0	1.0	1.0	7.0	0.444444444444	39.5439572231	20.9976157028	0.00583752304813	27.2843264295	39.5439572231	58.90321739	65.1370867607	9.980646429620002e-07	0.188064104441	-0.22632276360300002	2.1085704435399998e-13	9.980646429620002e-07	0.010149096375200001	0.25036811221	0.0	0.0	0.0	1.0	1.0	1.0	0.720634594812	2.63535993601	8.74773984956	22.4384768849	41.7159154371	8.74773984956	27.0525697986	287.271594346
TRAIN	46.597618196099994	-0.20509333782699998	3.2009194033200004	0.0	32081.9004037	32081.9004037	4.0	5.0	0.0	5.0	0.555555555556	0.0	0.0	0.0	0.0	1.0	1.0	1.0	1.0	7.0	0.5055555555560001	39.5439572231	20.9976157028	0.00583752304813	27.2843264295	39.5439572231	58.90321739	65.1370867607	9.980646429620002e-07	0.188064104441	-0.22632276360300002	2.1085704435399998e-13	9.980646429620002e-07	0.010149096375200001	0.25036811221	0.0	0.0	0.0	1.0	1.0	1.0	0.720634594812	2.63535993601	8.74773984956	22.4384768849	41.7159154371	8.74773984956	27.0525697986	287.271594346
TRAIN	32.580125955599996	0.157822122438	23.7179194419	0.0	112.399227949	185.02060682200002	4.0	21.0	0.0	15.25	0.357142857143	0.0	0.0	0.0	0.0	1.0	1.0	1.0	1.0	4.2	0.257142857143	39.5439572231	20.9976157028	0.00583752304813	27.2843264295	39.5439572231	58.90321739	65.1370867607	9.980646429620002e-07	0.188064104441	-0.22632276360300002	2.1085704435399998e-13	9.980646429620002e-07	0.010149096375200001	0.25036811221	0.0	0.0	0.0	1.0	1.0	1.0	0.720634594812	2.63535993601	8.74773984956	22.4384768849	41.7159154371	8.74773984956	27.0525697986	287.271594346
TRAIN	23.1107986094	5.39046112576e-07	42.9425094631	0.0	185.02060682200002	185.02060682200002	4.0	26.0	0.0	15.25	0.5666666666669999	0.0	0.0	0.0	0.0	1.0	1.0	1.0	1.0	4.4	0.264285714286	39.5439572231	20.9976157028	0.00583752304813	27.2843264295	39.5439572231	58.90321739	65.1370867607	9.980646429620002e-07	0.188064104441	-0.22632276360300002	2.1085704435399998e-13	9.980646429620002e-07	0.010149096375200001	0.25036811221	0.0	0.0	0.0	1.0	1.0	1.0	0.720634594812	2.63535993601	8.74773984956	22.4384768849	41.7159154371	8.74773984956	27.0525697986	287.271594346
TRAIN	23.1107662666	5.39561017732e-07	62.1670994842	0.0	222.101838778	222.101838778	4.0	10.0	0.0	6.5	0.33333333333299997	0.0	0.0	0.0	0.0	1.0	1.0	1.0	1.0	4.6	0.271428571429	39.5439572231	20.9976157028	0.00583752304813	27.2843264295	39.5439572231	58.90321739	65.1370867607	9.980646429620002e-07	0.188064104441	-0.22632276360300002	2.1085704435399998e-13	9.980646429620002e-07	0.010149096375200001	0.25036811221	0.0	0.0	0.0	1.0	1.0	1.0	0.720634594812	2.63535993601	8.74773984956	22.4384768849	41.7159154371	8.74773984956	27.0525697986	287.271594346
TRAIN	32.0050963168	-0.148239639505	68.03710553479999	0.0	279.44348449299997	257.641985696	4.0	7.0	0.0	5.75	0.625	0.0	0.0	0.0	0.0	1.0	1.0	1.0	1.0	5.0	0.28571428571400004	39.5439572231	20.9976157028	0.00583752304813	27.2843264295	39.5439572231	58.90321739	65.1370867607	9.980646429620002e-07	0.188064104441	-0.22632276360300002	2.1085704435399998e-13	9.980646429620002e-07	0.010149096375200001	0.25036811221	0.0	0.0	0.0	1.0	1.0	1.0	0.720634594812	2.63535993601	8.74773984956	22.4384768849	41.7159154371	8.74773984956	27.0525697986	287.271594346
TRAIN	66.4077936772	1.1512230315700001e-06	4.22083409257	0.0	241.50646320200002	241.50646320200002	4.0	8.0	0.0	6.0	0.555555555556	0.0	0.0	0.0	0.0	1.0	1.0	1.0	1.0	5.4	0.453571428571	39.5439572231	20.9976157028	0.00583752304813	27.2843264295	39.5439572231	58.90321739	65.1370867607	9.980646429620002e-07	0.188064104441	-0.22632276360300002	2.1085704435399998e-13	9.980646429620002e-07	0.010149096375200001	0.25036811221	0.0	0.0	0.0	1.0	1.0	1.0	0.720634594812	2.63535993601	8.74773984956	22.4384768849	41.7159154371	8.74773984956	27.0525697986	287.271594346
TRAIN	33.3178542678	-0.551498990157	2.3531573339	0.0	127.185875626	127.185875626	3.0	6.0	0.0	4.66666666667	0.6	0.0	0.0	0.0	0.0	1.0	1.0	1.0	1.0	5.6	0.492857142857	39.5439572231	20.9976157028	0.00583752304813	27.2843264295	39.5439572231	58.90321739	65.1370867607	9.980646429620002e-07	0.188064104441	-0.22632276360300002	2.1085704435399998e-13	9.980646429620002e-07	0.010149096375200001	0.25036811221	0.0	0.0	0.0	1.0	1.0	1.0	0.720634594812	2.63535993601	8.74773984956	22.4384768849	41.7159154371	8.74773984956	27.0525697986	287.271594346
TRAIN	20.5636764072	-0.21256963101100002	0.48548057524	0.0	3.7419652128600003	73.41387506699999	4.0	10.0	0.0	6.0	0.538461538462	0.0	0.0	0.0	0.0	1.0	1.0	1.0	1.0	5.8	0.532142857143	39.5439572231	20.9976157028	0.00583752304813	27.2843264295	39.5439572231	58.90321739	65.1370867607	9.980646429620002e-07	0.188064104441	-0.22632276360300002	2.1085704435399998e-13	9.980646429620002e-07	0.010149096375200001	0.25036811221	0.0	0.0	0.0	1.0	1.0	1.0	0.720634594812	2.63535993601	8.74773984956	22.4384768849	41.7159154371	8.74773984956	27.0525697986	287.271594346
TRAIN	40.8994726955	0.338929938138	1.26418568152	0.0	13.323710218399999	73.41387506699999	4.0	10.0	0.0	5.75	0.6	0.0	0.0	0.0	0.0	1.0	1.0	1.0	1.0	6.0	0.5714285714289999	39.5439572231	20.9976157028	0.00583752304813	27.2843264295	39.5439572231	58.90321739	65.1370867607	9.980646429620002e-07	0.188064104441	-0.22632276360300002	2.1085704435399998e-13	9.980646429620002e-07	0.010149096375200001	0.25036811221	0.0	0.0	0.0	1.0	1.0	1.0	0.720634594812	2.63535993601	8.74773984956	22.4384768849	41.7159154371	8.74773984956	27.0525697986	287.271594346
TRAIN	40.8994731946	8.319574599609999e-09	14.618769652200001	0.0	73.41387506699999	73.41387506699999	4.0	6.0	0.0	4.75	1.0	0.0	0.0	0.0	0.0	1.0	1.0	1.0	1.0	5.8	0.514285714286	39.5439572231	20.9976157028	0.00583752304813	27.2843264295	39.5439572231	58.90321739	65.1370867607	9.980646429620002e-07	0.188064104441	-0.22632276360300002	2.1085704435399998e-13	9.980646429620002e-07	0.010149096375200001	0.25036811221	0.0	0.0	0.0	1.0	1.0	1.0	0.720634594812	2.63535993601	8.74773984956	22.4384768849	41.7159154371	8.74773984956	27.0525697986	287.271594346
TRAIN	40.899473693000004	8.30546132609e-09	27.9733536228	0.0	124.921277424	124.921277424	4.0	6.0	0.0	5.5	0.625	0.0	0.0	0.0	0.0	1.0	1.0	1.0	1.0	5.6	0.457142857143	39.5439572231	20.9976157028	0.00583752304813	27.2843264295	39.5439572231	58.90321739	65.1370867607	9.980646429620002e-07	0.188064104441	-0.22632276360300002	2.1085704435399998e-13	9.980646429620002e-07	0.010149096375200001	0.25036811221	0.0	0.0	0.0	1.0	1.0	1.0	0.720634594812	2.63535993601	8.74773984956	22.4384768849	41.7159154371	8.74773984956	27.0525697986	287.271594346
TRAIN	40.8994741905	8.29133632863e-09	41.327937593499996	0.0	176.42867978	176.42867978	4.0	7.0	0.0	5.25	0.5	0.0	0.0	0.0	0.0	1.0	1.0	1.0	1.0	5.4	0.4	39.5439572231	20.9976157028	0.00583752304813	27.2843264295	39.5439572231	58.90321739	65.1370867607	9.980646429620002e-07	0.188064104441	-0.22632276360300002	2.1085704435399998e-13	9.980646429620002e-07	0.010149096375200001	0.25036811221	0.0	0.0	0.0	1.0	1.0	1.0	0.720634594812	2.63535993601	8.74773984956	22.4384768849	41.7159154371	8.74773984956	27.0525697986	287.271594346
TRAIN	40.8994746871	8.27728309597e-09	54.6825215641	0.0	227.936082137	227.936082137	4.0	5.0	0.0	4.25	0.714285714286	0.0	0.0	0.0	0.0	1.0	1.0	1.0	1.0	5.2	0.34285714285700003	39.5439572231	20.9976157028	0.00583752304813	27.2843264295	39.5439572231	58.90321739	65.1370867607	9.980646429620002e-07	0.188064104441	-0.22632276360300002	2.1085704435399998e-13	9.980646429620002e-07	0.010149096375200001	0.25036811221	0.0	0.0	0.0	1.0	1.0	1.0	0.720634594812	2.63535993601	8.74773984956	22.4384768849	41.7159154371	8.74773984956	27.0525697986	287.271594346
TRAIN	23.1107338929	-0.148239373731	81.3916895054	0.0	248.74474133299998	248.74474133299998	4.0	6.0	0.0	5.25	0.6	0.0	0.0	0.0	0.0	1.0	1.0	1.0	1.0	4.8	0.278571428571	39.5439572231	20.9976157028	0.00583752304813	27.2843264295	39.5439572231	58.90321739	65.1370867607	9.980646429620002e-07	0.188064104441	-0.22632276360300002	2.1085704435399998e-13	9.980646429620002e-07	0.010149096375200001	0.25036811221	0.0	0.0	0.0	1.0	1.0	1.0	0.720634594812	2.63535993601	8.74773984956	22.4384768849	41.7159154371	8.74773984956	27.0525697986	287.271594346
TRAIN	66.4077246038	1.15435192261e-06	6.088510851240001	0.0	355.827050779	355.827050779	4.0	8.0	0.0	6.0	0.6	0.0	0.0	0.0	0.0	1.0	1.0	1.0	1.0	5.2	0.414285714286	39.5439572231	20.9976157028	0.00583752304813	27.2843264295	39.5439572231	58.90321739	65.1370867607	9.980646429620002e-07	0.188064104441	-0.22632276360300002	2.1085704435399998e-13	9.980646429620002e-07	0.010149096375200001	0.25036811221	0.0	0.0	0.0	1.0	1.0	1.0	0.720634594812	2.63535993601	8.74773984956	22.4384768849	41.7159154371	8.74773984956	27.0525697986	287.271594346
TRAIN	0.0058375230493	1.94505522799e-13					4.0	5.0	0.0	5.0	1.0	0.0	0.0	0.0	0.0	1.0	1.0	1.0	1.0	5.6	0.65	39.5439572231	20.9976157028	0.00583752304813	27.2843264295	39.5439572231	58.90321739	65.1370867607	9.980646429620002e-07	0.188064104441	-0.22632276360300002	2.1085704435399998e-13	9.980646429620002e-07	0.010149096375200001	0.25036811221	0.0	0.0	0.0	1.0	1.0	1.0	0.720634594812	2.63535993601	8.74773984956	22.4384768849	41.7159154371	8.74773984956	27.0525697986	287.271594346
TRAIN	42.0514874673	2.27772543392e-05	8.150354517939999	0.0	831.376520317	878.799603913	4.0	14.0	0.0	6.25	0.28571428571400004	0.0	0.0	0.0	0.0	1.0	1.0	1.0	1.0	4.4	0.288888888889	39.5439572231	20.9976157028	0.00583752304813	27.2843264295	39.5439572231	58.90321739	65.1370867607	9.980646429620002e-07	0.188064104441	-0.22632276360300002	2.1085704435399998e-13	9.980646429620002e-07	0.010149096375200001	0.25036811221	0.0	0.0	0.0	1.0	1.0	1.0	0.720634594812	2.63535993601	8.74773984956	22.4384768849	41.7159154371	8.74773984956	27.0525697986	287.271594346
TRAIN	59.3085917591	0.16470522397	0.166243520866	0.0	48047.948726300005	48047.948726300005	4.0	5.0	0.0	4.0	1.0	0.0	0.0	0.0	0.0	1.0	1.0	1.0	1.0	5.0	0.5	39.5439572231	20.9976157028	0.00583752304813	27.2843264295	39.5439572231	58.90321739	65.1370867607	9.980646429620002e-07	0.188064104441	-0.22632276360300002	2.1085704435399998e-13	9.980646429620002e-07	0.010149096375200001	0.25036811221	0.0	0.0	0.0	1.0	1.0	1.0	0.720634594812	2.63535993601	8.74773984956	22.4384768849	41.7159154371	8.74773984956	27.0525697986	287.271594346
TRAIN	59.308695690600004	1.7321903476599998e-06	0.986395821324	0.0	50106.073474900004	50106.073474900004	3.0	5.0	0.0	4.66666666667	1.0	0.0	0.0	0.0	0.0	1.0	1.0	1.0	1.0	5.4	0.5	39.5439572231	20.9976157028	0.00583752304813	27.2843264295	39.5439572231	58.90321739	65.1370867607	9.980646429620002e-07	0.188064104441	-0.22632276360300002	2.1085704435399998e-13	9.980646429620002e-07	0.010149096375200001	0.25036811221	0.0	0.0	0.0	1.0	1.0	1.0	0.720634594812	2.63535993601	8.74773984956	22.4384768849	41.7159154371	8.74773984956	27.0525697986	287.271594346
TRAIN	59.3087993389	1.7274728370099999e-06	1.8065481217800001	0.0	52164.1982235	52164.1982235	4.0	5.0	0.0	4.75	1.0	0.0	0.0	0.0	0.0	1.0	1.0	1.0	1.0	5.8	0.5	39.5439572231	20.9976157028	0.00583752304813	27.2843264295	39.5439572231	58.90321739	65.1370867607	9.980646429620002e-07	0.188064104441	-0.22632276360300002	2.1085704435399998e-13	9.980646429620002e-07	0.010149096375200001	0.25036811221	0.0	0.0	0.0	1.0	1.0	1.0	0.720634594812	2.63535993601	8.74773984956	22.4384768849	41.7159154371	8.74773984956	27.0525697986	287.271594346
TRAIN	59.3089027041	1.72275325182e-06	2.62670042224	0.0	54222.322972099995	54222.322972099995	4.0	5.0	0.0	4.5	0.833333333333	0.0	0.0	0.0	0.0	1.0	1.0	1.0	1.0	6.2	0.5	39.5439572231	20.9976157028	0.00583752304813	27.2843264295	39.5439572231	58.90321739	65.1370867607	9.980646429620002e-07	0.188064104441	-0.22632276360300002	2.1085704435399998e-13	9.980646429620002e-07	0.010149096375200001	0.25036811221	0.0	0.0	0.0	1.0	1.0	1.0	0.720634594812	2.63535993601	8.74773984956	22.4384768849	41.7159154371	8.74773984956	27.0525697986	287.271594346
TRAIN	29.6573959194	-0.494191779745	3.4468527226999996	0.0	56280.4477207	56280.4477207	4.0	6.0	0.0	5.25	0.5714285714289999	0.0	0.0	0.0	0.0	1.0	1.0	1.0	1.0	6.6	0.5	39.5439572231	20.9976157028	0.00583752304813	27.2843264295	39.5439572231	58.90321739	65.1370867607	9.980646429620002e-07	0.188064104441	-0.22632276360300002	2.1085704435399998e-13	9.980646429620002e-07	0.010149096375200001	0.25036811221	0.0	0.0	0.0	1.0	1.0	1.0	0.720634594812	2.63535993601	8.74773984956	22.4384768849	41.7159154371	8.74773984956	27.0525697986	287.271594346
TRAIN	0.005837522955939999	-0.494192639941	4.26700502315	0.0	58338.57246930001	58338.57246930001	4.0	5.0	0.0	4.75	1.0	0.0	0.0	0.0	0.0	1.0	1.0	1.0	1.0	7.0	0.5	39.5439572231	20.9976157028	0.00583752304813	27.2843264295	39.5439572231	58.90321739	65.1370867607	9.980646429620002e-07	0.188064104441	-0.22632276360300002	2.1085704435399998e-13	9.980646429620002e-07	0.010149096375200001	0.25036811221	0.0	0.0	0.0	1.0	1.0	1.0	0.720634594812	2.63535993601	8.74773984956	22.4384768849	41.7159154371	8.74773984956	27.0525697986	287.271594346
TRAIN	0.0058375229676099994	1.94505855288e-13	4.30493744498	0.0	58338.57246930001	58338.57246930001	4.0	5.0	0.0	4.75	1.0	0.0	0.0	0.0	0.0	1.0	1.0	1.0	1.0	6.6	0.475	39.5439572231	20.9976157028	0.00583752304813	27.2843264295	39.5439572231	58.90321739	65.1370867607	9.980646429620002e-07	0.188064104441	-0.22632276360300002	2.1085704435399998e-13	9.980646429620002e-07	0.010149096375200001	0.25036811221	0.0	0.0	0.0	1.0	1.0	1.0	0.720634594812	2.63535993601	8.74773984956	22.4384768849	41.7159154371	8.74773984956	27.0525697986	287.271594346
TRAIN	0.00583752298058	2.16307440709e-13	4.34286986681	0.0	58338.57246930001	58338.57246930001	4.0	5.0	0.0	5.0	1.0	0.0	0.0	0.0	0.0	1.0	1.0	1.0	1.0	6.2	0.45	39.5439572231	20.9976157028	0.00583752304813	27.2843264295	39.5439572231	58.90321739	65.1370867607	9.980646429620002e-07	0.188064104441	-0.22632276360300002	2.1085704435399998e-13	9.980646429620002e-07	0.010149096375200001	0.25036811221	0.0	0.0	0.0	1.0	1.0	1.0	0.720634594812	2.63535993601	8.74773984956	22.4384768849	41.7159154371	8.74773984956	27.0525697986	287.271594346
TRAIN	0.00583752298829	1.28430209176e-13	4.38080228864	0.0	58338.57246930001	58338.57246930001	4.0	5.0	0.0	5.0	1.0	0.0	0.0	0.0	0.0	1.0	1.0	1.0	1.0	5.8	0.425	39.5439572231	20.9976157028	0.00583752304813	27.2843264295	39.5439572231	58.90321739	65.1370867607	9.980646429620002e-07	0.188064104441	-0.22632276360300002	2.1085704435399998e-13	9.980646429620002e-07	0.010149096375200001	0.25036811221	0.0	0.0	0.0	1.0	1.0	1.0	0.720634594812	2.63535993601	8.74773984956	22.4384768849	41.7159154371	8.74773984956	27.0525697986	287.271594346
TRAIN	49.4262783209	0.164704853939	0.317663123072	0.0	46678.5294571	46678.5294571	4.0	5.0	0.0	4.0	1.0	0.0	0.0	0.0	0.0	1.0	1.0	1.0	1.0	5.16666666667	0.511904761905	39.5439572231	20.9976157028	0.00583752304813	27.2843264295	39.5439572231	58.90321739	65.1370867607	9.980646429620002e-07	0.188064104441	-0.22632276360300002	2.1085704435399998e-13	9.980646429620002e-07	0.010149096375200001	0.25036811221	0.0	0.0	0.0	1.0	1.0	1.0	0.720634594812	2.63535993601	8.74773984956	22.4384768849	41.7159154371	8.74773984956	27.0525697986	287.271594346
TRAIN	0.005837522999960001	1.94505696272e-13	4.41873471046	0.0	58338.57246930001	58338.57246930001	4.0	5.0	0.0	5.0	0.833333333333	0.0	0.0	0.0	0.0	1.0	1.0	1.0	1.0	5.4	0.4	39.5439572231	20.9976157028	0.00583752304813	27.2843264295	39.5439572231	58.90321739	65.1370867607	9.980646429620002e-07	0.188064104441	-0.22632276360300002	2.1085704435399998e-13	9.980646429620002e-07	0.010149096375200001	0.25036811221	0.0	0.0	0.0	1.0	1.0	1.0	0.720634594812	2.63535993601	8.74773984956	22.4384768849	41.7159154371	8.74773984956	27.0525697986	287.271594346
TRAIN	54.6889668755	0.280875647971	22.0672047437	0.0	7291.85557266	7291.85557266	4.0	8.0	0.0	5.0	0.625	0.0	0.0	0.0	0.0	1.0	1.0	1.0	1.0	7.8	0.39090909090899995	39.5439572231	20.9976157028	0.00583752304813	27.2843264295	39.5439572231	58.90321739	65.1370867607	9.980646429620002e-07	0.188064104441	-0.22632276360300002	2.1085704435399998e-13	9.980646429620002e-07	0.010149096375200001	0.25036811221	0.0	0.0	0.0	1.0	1.0	1.0	0.720634594812	2.63535993601	8.74773984956	22.4384768849	41.7159154371	8.74773984956	27.0525697986	287.271594346
TRAIN	37.8364279972	4.18285680344e-07	21.65080091	0.0	6565.30919913	6565.30919913	4.0	7.0	0.0	4.75	0.666666666667	0.0	0.0	0.0	0.0	1.0	1.0	1.0	1.0	7.6	0.418181818182	39.5439572231	20.9976157028	0.00583752304813	27.2843264295	39.5439572231	58.90321739	65.1370867607	9.980646429620002e-07	0.188064104441	-0.22632276360300002	2.1085704435399998e-13	9.980646429620002e-07	0.010149096375200001	0.25036811221	0.0	0.0	0.0	1.0	1.0	1.0	0.720634594812	2.63535993601	8.74773984956	22.4384768849	41.7159154371	8.74773984956	27.0525697986	287.271594346
TRAIN	37.836402900100005	4.1896541371e-07	21.2343970762	0.0	5801.31722008	5801.31722008	4.0	4.0	0.0	3.0	0.5714285714289999	0.0	0.0	0.0	0.0	1.0	1.0	1.0	1.0	7.4	0.445454545455	39.5439572231	20.9976157028	0.00583752304813	27.2843264295	39.5439572231	58.90321739	65.1370867607	9.980646429620002e-07	0.188064104441	-0.22632276360300002	2.1085704435399998e-13	9.980646429620002e-07	0.010149096375200001	0.25036811221	0.0	0.0	0.0	1.0	1.0	1.0	0.720634594812	2.63535993601	8.74773984956	22.4384768849	41.7159154371	8.74773984956	27.0525697986	287.271594346
TRAIN	37.836377762199994	4.1964496470399997e-07	20.8179932424	0.0	4936.53814035	4936.53814035	4.0	5.0	0.0	4.0	0.5	0.0	0.0	0.0	0.0	1.0	1.0	1.0	1.0	7.2	0.472727272727	39.5439572231	20.9976157028	0.00583752304813	27.2843264295	39.5439572231	58.90321739	65.1370867607	9.980646429620002e-07	0.188064104441	-0.22632276360300002	2.1085704435399998e-13	9.980646429620002e-07	0.010149096375200001	0.25036811221	0.0	0.0	0.0	1.0	1.0	1.0	0.720634594812	2.63535993601	8.74773984956	22.4384768849	41.7159154371	8.74773984956	27.0525697986	287.271594346
TRAIN	37.8363525835	-0.22633843812600002	20.4015894086	0.0	4071.75906063	4936.53814035	4.0	5.0	0.0	4.5	1.0	0.0	0.0	0.0	0.0	1.0	1.0	1.0	1.0	7.0	0.5	39.5439572231	20.9976157028	0.00583752304813	27.2843264295	39.5439572231	58.90321739	65.1370867607	9.980646429620002e-07	0.188064104441	-0.22632276360300002	2.1085704435399998e-13	9.980646429620002e-07	0.010149096375200001	0.25036811221	0.0	0.0	0.0	1.0	1.0	1.0	0.720634594812	2.63535993601	8.74773984956	22.4384768849	41.7159154371	8.74773984956	27.0525697986	287.271594346
TRAIN	51.416658871	-0.22632102199	20.8769625082	0.0	4701.05840886	4936.53814035	3.0	4.0	0.0	4.0	0.8	0.0	0.0	0.0	0.0	1.0	1.0	1.0	1.0	6.8	0.48888888888899995	39.5439572231	20.9976157028	0.00583752304813	27.2843264295	39.5439572231	58.90321739	65.1370867607	9.980646429620002e-07	0.188064104441	-0.22632276360300002	2.1085704435399998e-13	9.980646429620002e-07	0.010149096375200001	0.25036811221	0.0	0.0	0.0	1.0	1.0	1.0	0.720634594812	2.63535993601	8.74773984956	22.4384768849	41.7159154371	8.74773984956	27.0525697986	287.271594346
TRAIN	0.005837523027270001	1.7270399520200002e-13	4.49459955412	0.0	58338.57246930001		4.0	7.0	0.0	5.5	1.0	0.0	0.0	0.0	0.0	1.0	1.0	1.0	1.0	5.2	0.46666666666699996	39.5439572231	20.9976157028	0.00583752304813	27.2843264295	39.5439572231	58.90321739	65.1370867607	9.980646429620002e-07	0.188064104441	-0.22632276360300002	2.1085704435399998e-13	9.980646429620002e-07	0.010149096375200001	0.25036811221	0.0	0.0	0.0	1.0	1.0	1.0	0.720634594812	2.63535993601	8.74773984956	22.4384768849	41.7159154371	8.74773984956	27.0525697986	287.271594346
TRAIN	64.9938025667	3.53766556148e-05	21.8277087075	0.0	4583.6701381	4583.6701381	4.0	6.0	0.0	4.75	0.666666666667	0.0	0.0	0.0	0.0	1.0	1.0	1.0	1.0	6.4	0.46666666666699996	39.5439572231	20.9976157028	0.00583752304813	27.2843264295	39.5439572231	58.90321739	65.1370867607	9.980646429620002e-07	0.188064104441	-0.22632276360300002	2.1085704435399998e-13	9.980646429620002e-07	0.010149096375200001	0.25036811221	0.0	0.0	0.0	1.0	1.0	1.0	0.720634594812	2.63535993601	8.74773984956	22.4384768849	41.7159154371	8.74773984956	27.0525697986	287.271594346
TRAIN	64.9916799674	3.54595542281e-05	22.303081807199998	0.0	2551.76864064	2551.76864064	4.0	5.0	0.0	4.5	0.833333333333	0.0	0.0	0.0	0.0	1.0	1.0	1.0	1.0	6.2	0.455555555556	39.5439572231	20.9976157028	0.00583752304813	27.2843264295	39.5439572231	58.90321739	65.1370867607	9.980646429620002e-07	0.188064104441	-0.22632276360300002	2.1085704435399998e-13	9.980646429620002e-07	0.010149096375200001	0.25036811221	0.0	0.0	0.0	1.0	1.0	1.0	0.720634594812	2.63535993601	8.74773984956	22.4384768849	41.7159154371	8.74773984956	27.0525697986	287.271594346
TRAIN	0.0058375230169	2.82382812157e-13	4.456667132290001	0.0	58338.57246930001		3.0	6.0	0.0	5.33333333333	0.8571428571430001	0.0	0.0	0.0	0.0	1.0	1.0	1.0	1.0	5.0	0.375	39.5439572231	20.9976157028	0.00583752304813	27.2843264295	39.5439572231	58.90321739	65.1370867607	9.980646429620002e-07	0.188064104441	-0.22632276360300002	2.1085704435399998e-13	9.980646429620002e-07	0.010149096375200001	0.25036811221	0.0	0.0	0.0	1.0	1.0	1.0	0.720634594812	2.63535993601	8.74773984956	22.4384768849	41.7159154371	8.74773984956	27.0525697986	287.271594346
TRAIN	39.5439870846	9.95381915085e-07	0.469082725278	0.0	45309.1101879	45309.1101879	4.0	6.0	0.0	3.75	0.833333333333	0.0	0.0	0.0	0.0	1.0	1.0	1.0	1.0	5.33333333333	0.52380952381	39.5439572231	20.9976157028	0.00583752304813	27.2843264295	39.5439572231	58.90321739	65.1370867607	9.980646429620002e-07	0.188064104441	-0.22632276360300002	2.1085704435399998e-13	9.980646429620002e-07	0.010149096375200001	0.25036811221	0.0	0.0	0.0	1.0	1.0	1.0	0.720634594812	2.63535993601	8.74773984956	22.4384768849	41.7159154371	8.74773984956	27.0525697986	287.271594346
TRAIN	39.5439273617	9.97170578406e-07	0.620502327483	0.0	43939.6909187	43939.6909187	4.0	7.0	0.0	5.5	0.444444444444	0.0	0.0	0.0	0.0	1.0	1.0	1.0	1.0	5.5	0.535714285714	39.5439572231	20.9976157028	0.00583752304813	27.2843264295	39.5439572231	58.90321739	65.1370867607	9.980646429620002e-07	0.188064104441	-0.22632276360300002	2.1085704435399998e-13	9.980646429620002e-07	0.010149096375200001	0.25036811221	0.0	0.0	0.0	1.0	1.0	1.0	0.720634594812	2.63535993601	8.74773984956	22.4384768849	41.7159154371	8.74773984956	27.0525697986	287.271594346
TRAIN	39.5438675314	9.98958707517e-07	0.771921929689	0.0	42570.2716496	42570.2716496	4.0	4.0	0.0	3.75	0.5714285714289999	0.0	0.0	0.0	0.0	1.0	1.0	1.0	1.0	5.666666666669999	0.547619047619	39.5439572231	20.9976157028	0.00583752304813	27.2843264295	39.5439572231	58.90321739	65.1370867607	9.980646429620002e-07	0.188064104441	-0.22632276360300002	2.1085704435399998e-13	9.980646429620002e-07	0.010149096375200001	0.25036811221	0.0	0.0	0.0	1.0	1.0	1.0	0.720634594812	2.63535993601	8.74773984956	22.4384768849	41.7159154371	8.74773984956	27.0525697986	287.271594346
TRAIN	42.052852597800005	2.27521753043e-05	11.8073796152	0.0	1563.52603939	1563.52603939	4.0	4.0	0.0	3.25	1.0	0.0	0.0	0.0	0.0	1.0	1.0	1.0	1.0	4.8	0.327777777778	39.5439572231	20.9976157028	0.00583752304813	27.2843264295	39.5439572231	58.90321739	65.1370867607	9.980646429620002e-07	0.188064104441	-0.22632276360300002	2.1085704435399998e-13	9.980646429620002e-07	0.010149096375200001	0.25036811221	0.0	0.0	0.0	1.0	1.0	1.0	0.720634594812	2.63535993601	8.74773984956	22.4384768849	41.7159154371	8.74773984956	27.0525697986	287.271594346
TRAIN	42.054216223400005	2.27270935744e-05	15.4644047124	0.0	2295.67555845	2295.67555845	4.0	4.0	0.0	3.5	1.0	0.0	0.0	0.0	0.0	1.0	1.0	1.0	1.0	5.2	0.366666666667	39.5439572231	20.9976157028	0.00583752304813	27.2843264295	39.5439572231	58.90321739	65.1370867607	9.980646429620002e-07	0.188064104441	-0.22632276360300002	2.1085704435399998e-13	9.980646429620002e-07	0.010149096375200001	0.25036811221	0.0	0.0	0.0	1.0	1.0	1.0	0.720634594812	2.63535993601	8.74773984956	22.4384768849	41.7159154371	8.74773984956	27.0525697986	287.271594346
TRAIN	0.0058375230376300005	1.7270395183400002e-13					4.0	7.0	0.0	6.0	0.714285714286	0.0	0.0	0.0	0.0	1.0	1.0	1.0	1.0	5.4	0.5583333333330001	39.5439572231	20.9976157028	0.00583752304813	27.2843264295	39.5439572231	58.90321739	65.1370867607	9.980646429620002e-07	0.188064104441	-0.22632276360300002	2.1085704435399998e-13	9.980646429620002e-07	0.010149096375200001	0.25036811221	0.0	0.0	0.0	1.0	1.0	1.0	0.720634594812	2.63535993601	8.74773984956	22.4384768849	41.7159154371	8.74773984956	27.0525697986	287.271594346
TRAIN	58.9032184657	1.0232840945e-08	5.900634247969999	0.0	30114.5399292	30114.5399292	3.0	6.0	0.0	4.66666666667	0.833333333333	0.0	0.0	0.0	0.0	1.0	1.0	1.0	1.0	7.0	0.5666666666669999	39.5439572231	20.9976157028	0.00583752304813	27.2843264295	39.5439572231	58.90321739	65.1370867607	9.980646429620002e-07	0.188064104441	-0.22632276360300002	2.1085704435399998e-13	9.980646429620002e-07	0.010149096375200001	0.25036811221	0.0	0.0	0.0	1.0	1.0	1.0	0.720634594812	2.63535993601	8.74773984956	22.4384768849	41.7159154371	8.74773984956	27.0525697986	287.271594346
TRAIN	58.9032178517	1.02598752013e-08	8.600349092610001	0.0	28100.375116000003	28100.375116000003	4.0	6.0	0.0	4.5	1.0	0.0	0.0	0.0	0.0	1.0	1.0	1.0	1.0	7.0	0.627777777778	39.5439572231	20.9976157028	0.00583752304813	27.2843264295	39.5439572231	58.90321739	65.1370867607	9.980646429620002e-07	0.188064104441	-0.22632276360300002	2.1085704435399998e-13	9.980646429620002e-07	0.010149096375200001	0.25036811221	0.0	0.0	0.0	1.0	1.0	1.0	0.720634594812	2.63535993601	8.74773984956	22.4384768849	41.7159154371	8.74773984956	27.0525697986	287.271594346
TRAIN	58.9032172361	1.02868969047e-08	11.300063937300001	0.0	26086.2103028	26086.2103028	4.0	4.0	0.0	4.0	0.666666666667	0.0	0.0	0.0	0.0	1.0	1.0	1.0	1.0	7.0	0.688888888889	39.5439572231	20.9976157028	0.00583752304813	27.2843264295	39.5439572231	58.90321739	65.1370867607	9.980646429620002e-07	0.188064104441	-0.22632276360300002	2.1085704435399998e-13	9.980646429620002e-07	0.010149096375200001	0.25036811221	0.0	0.0	0.0	1.0	1.0	1.0	0.720634594812	2.63535993601	8.74773984956	22.4384768849	41.7159154371	8.74773984956	27.0525697986	287.271594346
TRAIN	58.903216618900004	0.263490312432	13.9997787819	0.0	24072.0454896	24072.0454896	4.0	4.0	0.0	3.0	1.0	0.0	0.0	0.0	0.0	1.0	1.0	1.0	1.0	7.0	0.75	39.5439572231	20.9976157028	0.00583752304813	27.2843264295	39.5439572231	58.90321739	65.1370867607	9.980646429620002e-07	0.188064104441	-0.22632276360300002	2.1085704435399998e-13	9.980646429620002e-07	0.010149096375200001	0.25036811221	0.0	0.0	0.0	1.0	1.0	1.0	0.720634594812	2.63535993601	8.74773984956	22.4384768849	41.7159154371	8.74773984956	27.0525697986	287.271594346
TRAIN	43.0937978729	0.263490559543	20.7309418647	0.0	23158.925719	23158.925719	4.0	4.0	0.0	2.0	1.0	0.0	0.0	0.0	0.0	1.0	1.0	1.0	1.0	7.0	0.75	39.5439572231	20.9976157028	0.00583752304813	27.2843264295	39.5439572231	58.90321739	65.1370867607	9.980646429620002e-07	0.188064104441	-0.22632276360300002	2.1085704435399998e-13	9.980646429620002e-07	0.010149096375200001	0.25036811221	0.0	0.0	0.0	1.0	1.0	1.0	0.720634594812	2.63535993601	8.74773984956	22.4384768849	41.7159154371	8.74773984956	27.0525697986	287.271594346
TRAIN	27.2843643004	5.04823637707e-07	27.4621049475	0.0	22245.8059485	22245.8059485	4.0	6.0	0.0	5.0	0.666666666667	0.0	0.0	0.0	0.0	1.0	1.0	1.0	1.0	7.0	0.75	39.5439572231	20.9976157028	0.00583752304813	27.2843264295	39.5439572231	58.90321739	65.1370867607	9.980646429620002e-07	0.188064104441	-0.22632276360300002	2.1085704435399998e-13	9.980646429620002e-07	0.010149096375200001	0.25036811221	0.0	0.0	0.0	1.0	1.0	1.0	0.720634594812	2.63535993601	8.74773984956	22.4384768849	41.7159154371	8.74773984956	27.0525697986	287.271594346
TRAIN	27.2843340109	5.054275944729999e-07	34.193268030300004	0.0	21332.686177900003	21332.686177900003	3.0	6.0	0.0	5.0	1.0	0.0	0.0	0.0	0.0	1.0	1.0	1.0	1.0	7.0	0.75	39.5439572231	20.9976157028	0.00583752304813	27.2843264295	39.5439572231	58.90321739	65.1370867607	9.980646429620002e-07	0.188064104441	-0.22632276360300002	2.1085704435399998e-13	9.980646429620002e-07	0.010149096375200001	0.25036811221	0.0	0.0	0.0	1.0	1.0	1.0	0.720634594812	2.63535993601	8.74773984956	22.4384768849	41.7159154371	8.74773984956	27.0525697986	287.271594346
TRAIN	27.284303685300003	5.06031356136e-07	40.924431113000004	0.0	20419.566407299997	20419.566407299997	4.0	7.0	0.0	4.25	0.625	0.0	0.0	0.0	0.0	1.0	1.0	1.0	1.0	7.0	0.75	39.5439572231	20.9976157028	0.00583752304813	27.2843264295	39.5439572231	58.90321739	65.1370867607	9.980646429620002e-07	0.188064104441	-0.22632276360300002	2.1085704435399998e-13	9.980646429620002e-07	0.010149096375200001	0.25036811221	0.0	0.0	0.0	1.0	1.0	1.0	0.720634594812	2.63535993601	8.74773984956	22.4384768849	41.7159154371	8.74773984956	27.0525697986	287.271594346
TRAIN	27.2842733234	-0.368812639598	47.6555941958	0.0	19506.446636700002	19506.446636700002	4.0	4.0	0.0	3.25	0.5714285714289999	0.0	0.0	0.0	0.0	1.0	1.0	1.0	1.0	7.0	0.75	39.5439572231	20.9976157028	0.00583752304813	27.2843264295	39.5439572231	58.90321739	65.1370867607	9.980646429620002e-07	0.188064104441	-0.22632276360300002	2.1085704435399998e-13	9.980646429620002e-07	0.010149096375200001	0.25036811221	0.0	0.0	0.0	1.0	1.0	1.0	0.720634594812	2.63535993601	8.74773984956	22.4384768849	41.7159154371	8.74773984956	27.0525697986	287.271594346
TRAIN	49.41303169930001	-0.36881224569700005	42.6211970722	0.0	17208.837698599997	17208.837698599997	4.0	4.0	0.0	3.25	1.0	0.0	0.0	0.0	0.0	1.0	1.0	1.0	1.0	7.2	0.672727272727	39.5439572231	20.9976157028	0.00583752304813	27.2843264295	39.5439572231	58.90321739	65.1370867607	9.980646429620002e-07	0.188064104441	-0.22632276360300002	2.1085704435399998e-13	9.980646429620002e-07	0.010149096375200001	0.25036811221	0.0	0.0	0.0	1.0	1.0	1.0	0.720634594812	2.63535993601	8.74773984956	22.4384768849	41.7159154371	8.74773984956	27.0525697986	287.271594346
TRAIN	71.5417664411	1.29616053712e-06	37.5867999485	0.0	14911.228760499998	14911.228760499998	4.0	4.0	0.0	3.75	1.0	0.0	0.0	0.0	0.0	1.0	1.0	1.0	1.0	7.4	0.595454545455	39.5439572231	20.9976157028	0.00583752304813	27.2843264295	39.5439572231	58.90321739	65.1370867607	9.980646429620002e-07	0.188064104441	-0.22632276360300002	2.1085704435399998e-13	9.980646429620002e-07	0.010149096375200001	0.25036811221	0.0	0.0	0.0	1.0	1.0	1.0	0.720634594812	2.63535993601	8.74773984956	22.4384768849	41.7159154371	8.74773984956	27.0525697986	287.271594346
TRAIN	71.5416886715	1.30020852775e-06	32.5524028248	0.0	12613.6198224	12613.6198224	4.0	5.0	0.0	4.5	0.8	0.0	0.0	0.0	0.0	1.0	1.0	1.0	1.0	7.6	0.518181818182	39.5439572231	20.9976157028	0.00583752304813	27.2843264295	39.5439572231	58.90321739	65.1370867607	9.980646429620002e-07	0.188064104441	-0.22632276360300002	2.1085704435399998e-13	9.980646429620002e-07	0.010149096375200001	0.25036811221	0.0	0.0	0.0	1.0	1.0	1.0	0.720634594812	2.63535993601	8.74773984956	22.4384768849	41.7159154371	8.74773984956	27.0525697986	287.271594346
TRAIN	71.541610659	1.3042541131799998e-06	27.5180057012	0.0	10316.0108843	10316.0108843	3.0	5.0	0.0	4.0	1.0	0.0	0.0	0.0	0.0	1.0	1.0	1.0	1.0	7.8	0.440909090909	39.5439572231	20.9976157028	0.00583752304813	27.2843264295	39.5439572231	58.90321739	65.1370867607	9.980646429620002e-07	0.188064104441	-0.22632276360300002	2.1085704435399998e-13	9.980646429620002e-07	0.010149096375200001	0.25036811221	0.0	0.0	0.0	1.0	1.0	1.0	0.720634594812	2.63535993601	8.74773984956	22.4384768849	41.7159154371	8.74773984956	27.0525697986	287.271594346
TRAIN	71.5415324037	0.280876092137	22.4836085775	0.0	8018.40194618	8018.40194618	4.0	5.0	0.0	4.25	1.0	0.0	0.0	0.0	0.0	1.0	1.0	1.0	1.0	8.0	0.363636363636	39.5439572231	20.9976157028	0.00583752304813	27.2843264295	39.5439572231	58.90321739	65.1370867607	9.980646429620002e-07	0.188064104441	-0.22632276360300002	2.1085704435399998e-13	9.980646429620002e-07	0.010149096375200001	0.25036811221	0.0	0.0	0.0	1.0	1.0	1.0	0.720634594812	2.63535993601	8.74773984956	22.4384768849	41.7159154371	8.74773984956	27.0525697986	287.271594346
TRAIN	53.5216925121	0.191124604811	19.1214298096	0.0	2403.57143038	2551.76864064	4.0	4.0	0.0	2.75	1.0	0.0	0.0	0.0	0.0	1.0	1.0	1.0	1.0	5.6	0.40555555555600004	39.5439572231	20.9976157028	0.00583752304813	27.2843264295	39.5439572231	58.90321739	65.1370867607	9.980646429620002e-07	0.188064104441	-0.22632276360300002	2.1085704435399998e-13	9.980646429620002e-07	0.010149096375200001	0.25036811221	0.0	0.0	0.0	1.0	1.0	1.0	0.720634594812	2.63535993601	8.74773984956	22.4384768849	41.7159154371	8.74773984956	27.0525697986	287.271594346
TRAIN	64.9895523941	0.19113099803300002	22.778454906799997	0.0	519.867143183	2551.76864064	4.0	4.0	0.0	3.5	0.8	0.0	0.0	0.0	0.0	1.0	1.0	1.0	1.0	6.0	0.444444444444	39.5439572231	20.9976157028	0.00583752304813	27.2843264295	39.5439572231	58.90321739	65.1370867607	9.980646429620002e-07	0.188064104441	-0.22632276360300002	2.1085704435399998e-13	9.980646429620002e-07	0.010149096375200001	0.25036811221	0.0	0.0	0.0	1.0	1.0	1.0	0.720634594812	2.63535993601	8.74773984956	22.4384768849	41.7159154371	8.74773984956	27.0525697986	287.271594346
TRAIN	39.5437475491	0.043756698569999995	1.0747611341	0.0	39831.4331112	39831.4331112	4.0	8.0	0.0	5.25	0.625	0.0	0.0	0.0	0.0	1.0	1.0	1.0	1.0	6.0	0.5714285714289999	39.5439572231	20.9976157028	0.00583752304813	27.2843264295	39.5439572231	58.90321739	65.1370867607	9.980646429620002e-07	0.188064104441	-0.22632276360300002	2.1085704435399998e-13	9.980646429620002e-07	0.010149096375200001	0.25036811221	0.0	0.0	0.0	1.0	1.0	1.0	0.720634594812	2.63535993601	8.74773984956	22.4384768849	41.7159154371	8.74773984956	27.0525697986	287.271594346
TRAIN	39.5438075939	1.00074641243e-06	0.923341531895	0.0	41200.8523804	41200.8523804	3.0	5.0	0.0	4.0	0.8	0.0	0.0	0.0	0.0	1.0	1.0	1.0	1.0	5.833333333330001	0.5595238095239999	39.5439572231	20.9976157028	0.00583752304813	27.2843264295	39.5439572231	58.90321739	65.1370867607	9.980646429620002e-07	0.188064104441	-0.22632276360300002	2.1085704435399998e-13	9.980646429620002e-07	0.010149096375200001	0.25036811221	0.0	0.0	0.0	1.0	1.0	1.0	0.720634594812	2.63535993601	8.74773984956	22.4384768849	41.7159154371	8.74773984956	27.0525697986	287.271594346
TRAIN	42.0501208321	0.15783324794	4.493329420719999	0.0	39.7634387947	185.02060682200002	4.0	17.0	0.0	9.25	0.8235294117649999	0.0	0.0	0.0	0.0	1.0	1.0	1.0	1.0	4.0	0.25	39.5439572231	20.9976157028	0.00583752304813	27.2843264295	39.5439572231	58.90321739	65.1370867607	9.980646429620002e-07	0.188064104441	-0.22632276360300002	2.1085704435399998e-13	9.980646429620002e-07	0.010149096375200001	0.25036811221	0.0	0.0	0.0	1.0	1.0	1.0	0.720634594812	2.63535993601	8.74773984956	22.4384768849	41.7159154371	8.74773984956	27.0525697986	287.271594346
TRAIN	64.9959201904	3.529372816800001e-05	21.3523356079	0.0	5330.3577571000005	5330.3577571000005	4.0	4.0	0.0	4.0	1.0	0.0	0.0	0.0	0.0	1.0	1.0	1.0	1.0	6.6	0.477777777778	39.5439572231	20.9976157028	0.00583752304813	27.2843264295	39.5439572231	58.90321739	65.1370867607	9.980646429620002e-07	0.188064104441	-0.22632276360300002	2.1085704435399998e-13	9.980646429620002e-07	0.010149096375200001	0.25036811221	0.0	0.0	0.0	1.0	1.0	1.0	0.720634594812	2.63535993601	8.74773984956	22.4384768849	41.7159154371	8.74773984956	27.0525697986	287.271594346
TRAIN	36.9183456349	0.0437581853439	0.960049819015	0.0	38693.7204001	38693.7204001	4.0	6.0	0.0	5.5	0.75	0.0	0.0	0.0	0.0	1.0	1.0	1.0	1.0	6.2	0.546031746032	39.5439572231	20.9976157028	0.00583752304813	27.2843264295	39.5439572231	58.90321739	65.1370867607	9.980646429620002e-07	0.188064104441	-0.22632276360300002	2.1085704435399998e-13	9.980646429620002e-07	0.010149096375200001	0.25036811221	0.0	0.0	0.0	1.0	1.0	1.0	0.720634594812	2.63535993601	8.74773984956	22.4384768849	41.7159154371	8.74773984956	27.0525697986	287.271594346
TRAIN	34.2928545143	3.9781118911e-06	0.845338503929	0.0	37556.007689	37556.007689	4.0	5.0	0.0	4.75	0.833333333333	0.0	0.0	0.0	0.0	1.0	1.0	1.0	1.0	6.4	0.520634920635	39.5439572231	20.9976157028	0.00583752304813	27.2843264295	39.5439572231	58.90321739	65.1370867607	9.980646429620002e-07	0.188064104441	-0.22632276360300002	2.1085704435399998e-13	9.980646429620002e-07	0.010149096375200001	0.25036811221	0.0	0.0	0.0	1.0	1.0	1.0	0.720634594812	2.63535993601	8.74773984956	22.4384768849	41.7159154371	8.74773984956	27.0525697986	287.271594346
BIKING	3.2894163342500002	9.4441081148e-08	890.196180431	643.223752113	62.7777129303		0.0	0.0			0.20871143375700002		0.0	0.0	0.0		0.0	0.0	0.0	2.3076923076900004	0.055299539170500005	3.2894106677900004	1.55191265082e-05	3.2893925307700003	3.28939933295	3.2894106677900004	3.28942200008	3.28942879819	9.44517335307e-08	0.00913715738613	9.44177271833e-08	9.44304808126e-08	9.44517335307e-08	9.447291102749999e-08	0.00548238890779	0.0	0.0	0.0	0.0	0.0	0.0	766.935077409	792.147575754	834.16840633	876.189236905	901.4017352510001	834.16840633	60.516912642600005	62.7777129303
BIKING	3.2894333298299996	9.440919720069999e-08					0.0	0.0														3.2894106677900004	1.55191265082e-05	3.2893925307700003	3.28939933295	3.2894106677900004	3.28942200008	3.28942879819	9.44517335307e-08	0.00913715738613	9.44177271833e-08	9.44304808126e-08	9.44517335307e-08	9.447291102749999e-08	0.00548238890779	0.0	0.0	0.0	0.0	0.0	0.0	766.935077409	792.147575754	834.16840633	876.189236905	901.4017352510001	834.16840633	60.516912642600005	62.7777129303
BIKING	3.2894276652700003	9.441985967899999e-08					0.0	0.0												2.46153846154	0.0829493087558	3.2894106677900004	1.55191265082e-05	3.2893925307700003	3.28939933295	3.2894106677900004	3.28942200008	3.28942879819	9.44517335307e-08	0.00913715738613	9.44177271833e-08	9.44304808126e-08	9.44517335307e-08	9.447291102749999e-08	0.00548238890779	0.0	0.0	0.0	0.0	0.0	0.0	766.935077409	792.147575754	834.16840633	876.189236905	901.4017352510001	834.16840633	60.516912642600005	62.7777129303
BIKING	3.2894106677900004	9.44517335307e-08	862.18229338	644.252969129	62.7777129303	62.7777129303	0.0	0.0			0.166969147005		0.0	0.0	0.0		0.0	0.0	0.0	2.23076923077	0.0414746543779	3.2894106677900004	1.55191265082e-05	3.2893925307700003	3.28939933295	3.2894106677900004	3.28942200008	3.28942879819	9.44517335307e-08	0.00913715738613	9.44177271833e-08	9.44304808126e-08	9.44517335307e-08	9.447291102749999e-08	0.00548238890779	0.0	0.0	0.0	0.0	0.0	0.0	766.935077409	792.147575754	834.16840633	876.189236905	901.4017352510001	834.16840633	60.516912642600005	62.7777129303
BIKING	3.28942200008	9.44304808126e-08	918.210067481	642.194535097	62.7777129303		0.0	0.0			0.25045372050799997		0.0	0.0	0.0		0.0	0.0	0.0	2.38461538462	0.0691244239631	3.2894106677900004	1.55191265082e-05	3.2893925307700003	3.28939933295	3.2894106677900004	3.28942200008	3.28942879819	9.44517335307e-08	0.00913715738613	9.44177271833e-08	9.44304808126e-08	9.44517335307e-08	9.447291102749999e-08	0.00548238890779	0.0	0.0	0.0	0.0	0.0	0.0	766.935077409	792.147575754	834.16840633	876.189236905	901.4017352510001	834.16840633	60.516912642600005	62.7777129303
BIKING	1.8981515311900001	-2.32511059295e-09	512.758024592	350.41699083	151.79358311200002	151.79358311200002	0.0	0.0			0.0237037037037		0.0	0.0	0.0		0.0	0.0	0.0	1.3	0.7	2.4916905008700003	2.8847792603799998	1.61342867246	1.89815149631	2.4916905008700003	4.28329498351	8.055551804810001	-5.97213346184e-09	0.0520384839105	-0.040969242885699995	-0.0113737153489	-5.97213346184e-09	0.00628936357565	0.04453922054190001	0.0	0.0	0.0	0.0	0.0	0.0	463.93136841300003	503.368283019	721.62261896	1020.17538151	1127.06297446	721.62261896	308.798235973	86.63922589270001
BIKING	1.8981516706900001	-0.09965564231349999	550.316990883	309.23091922599997	172.35677957400003	172.35677957400003	1.0	26.0	0.0	26.0	0.0	0.0	0.0	0.0	0.0	0.0	0.0	0.0	0.0	1.4	0.6	2.4916905008700003	2.8847792603799998	1.61342867246	1.89815149631	2.4916905008700003	4.28329498351	8.055551804810001	-5.97213346184e-09	0.0520384839105	-0.040969242885699995	-0.0113737153489	-5.97213346184e-09	0.00628936357565	0.04453922054190001	0.0	0.0	0.0	0.0	0.0	0.0	463.93136841300003	503.368283019	721.62261896	1020.17538151	1127.06297446	721.62261896	308.798235973	86.63922589270001
BIKING	7.8774902095	-0.00989231085009	892.928247038	348.19882002099996	27.740478492399998	100.00451232	0.0	0.0			0.0		0.0	0.0	0.0		0.0	0.0	0.0	1.5	0.5	2.4916905008700003	2.8847792603799998	1.61342867246	1.89815149631	2.4916905008700003	4.28329498351	8.055551804810001	-5.97213346184e-09	0.0520384839105	-0.040969242885699995	-0.0113737153489	-5.97213346184e-09	0.00628936357565	0.04453922054190001	0.0	0.0	0.0	0.0	0.0	0.0	463.93136841300003	503.368283019	721.62261896	1020.17538151	1127.06297446	721.62261896	308.798235973	86.63922589270001
BIKING	8.471028860510001	0.0897633254912	994.725954615	442.775453374	64.129304967	100.00451232	0.0	0.0			0.0		0.0	0.0	0.0		0.0	0.0	0.0	1.6	0.4	2.4916905008700003	2.8847792603799998	1.61342867246	1.89815149631	2.4916905008700003	4.28329498351	8.055551804810001	-5.97213346184e-09	0.0520384839105	-0.040969242885699995	-0.0113737153489	-5.97213346184e-09	0.00628936357565	0.04453922054190001	0.0	0.0	0.0	0.0	0.0	0.0	463.93136841300003	503.368283019	721.62261896	1020.17538151	1127.06297446	721.62261896	308.798235973	86.63922589270001
BUS	10.507952668	4.98341610407e-07	1158.21400126	0.0	41.6902065092	41.6902065092	0.0	0.0			0.55		1.0	1.0	1.0		0.0	0.0	0.0	1.0	0.6	5.81994512248	4.26491228943	1.0237057605600002	1.33863298979	5.81994512248	10.9474148128	10.9477956771	2.27149938562e-08	0.0356553066321	-0.0502979265323	-1.51213230145e-06	2.27149938562e-08	0.00236010802948	0.0420188326577	1.0	1.0	1.0	0.0	0.0	0.0	265.351785757	488.688498456	716.4627893019999	855.1944977439999	1305.81055033	716.4627893019999	392.577139431	9.36011615678
BUS	10.9477775542	-1.5102398710299999e-06	570.943110739	0.0	9.148534705469999	9.148534705469999	0.0	0.0			0.23		1.0	1.0	1.0		0.0	0.0	0.0	1.0	0.0	5.81994512248	4.26491228943	1.0237057605600002	1.33863298979	5.81994512248	10.9474148128	10.9477956771	2.27149938562e-08	0.0356553066321	-0.0502979265323	-1.51213230145e-06	2.27149938562e-08	0.00236010802948	0.0420188326577	1.0	1.0	1.0	0.0	0.0	0.0	265.351785757	488.688498456	716.4627893019999	855.1944977439999	1305.81055033	716.4627893019999	392.577139431	9.36011615678
BUS	10.507982566699999	4.9831239366e-07	1035.21687703	0.0	45.7999586938	45.7999586938	0.0	0.0			0.7		1.0	1.0	1.0		0.0	0.0	0.0	1.0	0.4	5.81994512248	4.26491228943	1.0237057605600002	1.33863298979	5.81994512248	10.9474148128	10.9477956771	2.27149938562e-08	0.0356553066321	-0.0502979265323	-1.51213230145e-06	2.27149938562e-08	0.00236010802948	0.0420188326577	1.0	1.0	1.0	0.0	0.0	0.0	265.351785757	488.688498456	716.4627893019999	855.1944977439999	1305.81055033	716.4627893019999	392.577139431	9.36011615678
BUS	5.474047291950001	0.00366747556857	789.2226285830001	0.0	9.40243244704	9.40243244704	1.0	4.0	0.0	4.0	1.0	1.0	1.0	1.0	1.0	0.0	0.0	0.0	0.0	1.0	0.0	5.81994512248	4.26491228943	1.0237057605600002	1.33863298979	5.81994512248	10.9474148128	10.9477956771	2.27149938562e-08	0.0356553066321	-0.0502979265323	-1.51213230145e-06	2.27149938562e-08	0.00236010802948	0.0420188326577	1.0	1.0	1.0	0.0	0.0	0.0	265.351785757	488.688498456	716.4627893019999	855.1944977439999	1305.81055033	716.4627893019999	392.577139431	9.36011615678
BUS	10.9480493122	0.09123336700410001	789.2226285830001	0.0	9.40243244704	9.40243244704	1.0	4.0	0.0	4.0	0.2	1.0	1.0	1.0	1.0	0.0	0.0	0.0	0.0	1.0	0.0	5.81994512248	4.26491228943	1.0237057605600002	1.33863298979	5.81994512248	10.9474148128	10.9477956771	2.27149938562e-08	0.0356553066321	-0.0502979265323	-1.51213230145e-06	2.27149938562e-08	0.00236010802948	0.0420188326577	1.0	1.0	1.0	0.0	0.0	0.0	265.351785757	488.688498456	716.4627893019999	855.1944977439999	1305.81055033	716.4627893019999	392.577139431	9.36011615678
BUS	10.9479587546	-1.5092935078e-06	716.4627893019999	0.0	9.31779986651	9.31779986651	0.0	0.0			0.21		1.0	1.0	1.0		0.0	0.0	0.0	1.0	0.0	5.81994512248	4.26491228943	1.0237057605600002	1.33863298979	5.81994512248	10.9474148128	10.9477956771	2.27149938562e-08	0.0356553066321	-0.0502979265323	-1.51213230145e-06	2.27149938562e-08	0.00236010802948	0.0420188326577	1.0	1.0	1.0	0.0	0.0	0.0	265.351785757	488.688498456	716.4627893019999	855.1944977439999	1305.81055033	716.4627893019999	392.577139431	9.36011615678
BUS	10.9478681686	-1.50976669889e-06	643.70295002	0.0	9.23316728599	9.23316728599	0.0	0.0			0.22		1.0	1.0	1.0		0.0	0.0	0.0	1.0	0.0	5.81994512248	4.26491228943	1.0237057605600002	1.33863298979	5.81994512248	10.9474148128	10.9477956771	2.27149938562e-08	0.0356553066321	-0.0502979265323	-1.51213230145e-06	2.27149938562e-08	0.00236010802948	0.0420188326577	1.0	1.0	1.0	0.0	0.0	0.0	265.351785757	488.688498456	716.4627893019999	855.1944977439999	1305.81055033	716.4627893019999	392.577139431	9.36011615678
BUS	10.5079227675	4.98370827066e-07	1281.21112548	0.0	31.739567387399998	31.739567387399998	0.0	0.0			0.4		1.0	1.0	1.0		0.0	0.0	0.0	1.0	0.8	5.81994512248	4.26491228943	1.0237057605600002	1.33863298979	5.81994512248	10.9474148128	10.9477956771	2.27149938562e-08	0.0356553066321	-0.0502979265323	-1.51213230145e-06	2.27149938562e-08	0.00236010802948	0.0420188326577	1.0	1.0	1.0	0.0	0.0	0.0	265.351785757	488.688498456	716.4627893019999	855.1944977439999	1305.81055033	716.4627893019999	392.577139431	9.36011615678
BUS	10.947686911400002	-1.51071300717e-06	498.18327145800004	0.0	9.06390212494	9.06390212494	0.0	0.0			0.24		1.0	1.0	1.0		0.0	0.0	0.0	1.0	0.0	5.81994512248	4.26491228943	1.0237057605600002	1.33863298979	5.81994512248	10.9474148128	10.9477956771	2.27149938562e-08	0.0356553066321	-0.0502979265323	-1.51213230145e-06	2.27149938562e-08	0.00236010802948	0.0420188326577	1.0	1.0	1.0	0.0	0.0	0.0	265.351785757	488.688498456	716.4627893019999	855.1944977439999	1305.81055033	716.4627893019999	392.577139431	9.36011615678
BUS	10.9474148128	-1.51213230145e-06	279.90375361400004	0.0	8.81000438337	8.81000438337	0.0	0.0			0.285		1.0	1.0	1.0		0.0	0.0	0.0	2.0	0.0	5.81994512248	4.26491228943	1.0237057605600002	1.33863298979	5.81994512248	10.9474148128	10.9477956771	2.27149938562e-08	0.0356553066321	-0.0502979265323	-1.51213230145e-06	2.27149938562e-08	0.00236010802948	0.0420188326577	1.0	1.0	1.0	0.0	0.0	0.0	265.351785757	488.688498456	716.4627893019999	855.1944977439999	1305.81055033	716.4627893019999	392.577139431	9.36011615678
BUS	10.9475055407	-1.51165920548e-06	352.663592895	0.0	8.8946369639	8.8946369639	0.0	0.0			0.2675		1.0	1.0	1.0		0.0	0.0	0.0	1.6666666666699999	0.0	5.81994512248	4.26491228943	1.0237057605600002	1.33863298979	5.81994512248	10.9474148128	10.9477956771	2.27149938562e-08	0.0356553066321	-0.0502979265323	-1.51213230145e-06	2.27149938562e-08	0.00236010802948	0.0420188326577	1.0	1.0	1.0	0.0	0.0	0.0	265.351785757	488.688498456	716.4627893019999	855.1944977439999	1305.81055033	716.4627893019999	392.577139431	9.36011615678
OUTSIDE	7.986757963139999	0.04201881206330001	1543.57107069	0.0	11.530530716700001	21.7889282656	0.0	0.0			0.2		1.0	1.0	1.0		0.0	0.0	0.0	1.0	0.8	5.81994512248	4.26491228943	1.0237057605600002	1.33863298979	5.81994512248	10.9474148128	10.9477956771	2.27149938562e-08	0.0356553066321	-0.0502979265323	-1.51213230145e-06	2.27149938562e-08	0.00236010802948	0.0420188326577	1.0	1.0	1.0	0.0	0.0	0.0	265.351785757	488.688498456	716.4627893019999	855.1944977439999	1305.81055033	716.4627893019999	392.577139431	9.36011615678
BUS	5.81994512248	-0.08545782817129999	207.143914332	0.0	8.725371802849999	8.81000438337	0.0	0.0			0.3025		1.0	1.0	1.0		0.0	0.0	0.0	2.33333333333	0.0	5.81994512248	4.26491228943	1.0237057605600002	1.33863298979	5.81994512248	10.9474148128	10.9477956771	2.27149938562e-08	0.0356553066321	-0.0502979265323	-1.51213230145e-06	2.27149938562e-08	0.00236010802948	0.0420188326577	1.0	1.0	1.0	0.0	0.0	0.0	265.351785757	488.688498456	716.4627893019999	855.1944977439999	1305.81055033	716.4627893019999	392.577139431	9.36011615678
BUS	3.6530209208699995	-0.036115403360099996	134.384075051	3072.72371035	8.64073922233	8.81000438337	1.0	8.0	0.0	8.0	0.32	1.0	1.0	1.0	1.0	0.0	0.0	0.0	0.0	2.66666666667	0.0	5.81994512248	4.26491228943	1.0237057605600002	1.33863298979	5.81994512248	10.9474148128	10.9477956771	2.27149938562e-08	0.0356553066321	-0.0502979265323	-1.51213230145e-06	2.27149938562e-08	0.00236010802948	0.0420188326577	1.0	1.0	1.0	0.0	0.0	0.0	265.351785757	488.688498456	716.4627893019999	855.1944977439999	1305.81055033	716.4627893019999	392.577139431	9.36011615678
BUS	6.61350660242	0.0493414280258	165.147284645	3046.22712015	0.14608784742	8.91526731994	1.0	25.0	0.0	25.0	0.8064516129029999	1.0	1.0	1.0	1.0	0.0	0.0	0.0	0.0	3.0	0.0	5.81994512248	4.26491228943	1.0237057605600002	1.33863298979	5.81994512248	10.9474148128	10.9477956771	2.27149938562e-08	0.0356553066321	-0.0502979265323	-1.51213230145e-06	2.27149938562e-08	0.00236010802948	0.0420188326577	1.0	1.0	1.0	0.0	0.0	0.0	265.351785757	488.688498456	716.4627893019999	855.1944977439999	1305.81055033	716.4627893019999	392.577139431	9.36011615678
BUS	3.5956193952	-0.0502981201203	486.410606461	2661.56864628	13.668826021	13.668826021	0.0	0.0			0.418850806452		1.0	1.0	1.0		0.0	0.0	0.0	3.33333333333	0.0	5.81994512248	4.26491228943	1.0237057605600002	1.33863298979	5.81994512248	10.9474148128	10.9477956771	2.27149938562e-08	0.0356553066321	-0.0502979265323	-1.51213230145e-06	2.27149938562e-08	0.00236010802948	0.0420188326577	1.0	1.0	1.0	0.0	0.0	0.0	265.351785757	488.688498456	716.4627893019999	855.1944977439999	1305.81055033	716.4627893019999	392.577139431	9.36011615678
OUTSIDE	0.7193531888500001	0.00236010802948	831.43421301	2242.78898358	18.7578030016	13.668826021	0.0	0.0			0.329910714286		1.0	1.0	1.0		0.0	0.0	0.0	4.0	0.0	5.81994512248	4.26491228943	1.0237057605600002	1.33863298979	5.81994512248	10.9474148128	10.9477956771	2.27149938562e-08	0.0356553066321	-0.0502979265323	-1.51213230145e-06	2.27149938562e-08	0.00236010802948	0.0420188326577	1.0	1.0	1.0	0.0	0.0	0.0	265.351785757	488.688498456	716.4627893019999	855.1944977439999	1305.81055033	716.4627893019999	392.577139431	9.36011615678
OUTSIDE	1.09979390349	0.00634067857725	855.1944977439999	2208.66779476	28.6003386834	14.4937438287	1.0	35.0	0.0	35.0	0.628571428571	0.0	0.0	0.0	0.0	0.0	0.0	0.0	0.0	4.33333333333	0.0	5.81994512248	4.26491228943	1.0237057605600002	1.33863298979	5.81994512248	10.9474148128	10.9477956771	2.27149938562e-08	0.0356553066321	-0.0502979265323	-1.51213230145e-06	2.27149938562e-08	0.00236010802948	0.0420188326577	1.0	1.0	1.0	0.0	0.0	0.0	265.351785757	488.688498456	716.4627893019999	855.1944977439999	1305.81055033	716.4627893019999	392.577139431	9.36011615678
OUTSIDE	1.3386289009	0.003980583290219999	825.8772984110001	2255.57626661	8.49037985209	18.4885933385	2.0	22.0	0.0	16.5	0.0	0.0	0.0	0.0	0.0	0.0	0.0	0.0	0.0	4.66666666667	0.0	5.81994512248	4.26491228943	1.0237057605600002	1.33863298979	5.81994512248	10.9474148128	10.9477956771	2.27149938562e-08	0.0356553066321	-0.0502979265323	-1.51213230145e-06	2.27149938562e-08	0.00236010802948	0.0420188326577	1.0	1.0	1.0	0.0	0.0	0.0	265.351785757	488.688498456	716.4627893019999	855.1944977439999	1305.81055033	716.4627893019999	392.577139431	9.36011615678
OUTSIDE	1.3386302639	2.27167567646e-08	758.43953842	2330.1084110999996	14.4937438287	18.4885933385	0.0	0.0			0.08928571428570001		0.0	0.0	0.0		0.0	0.0	0.0	5.0	0.0	5.81994512248	4.26491228943	1.0237057605600002	1.33863298979	5.81994512248	10.9474148128	10.9477956771	2.27149938562e-08	0.0356553066321	-0.0502979265323	-1.51213230145e-06	2.27149938562e-08	0.00236010802948	0.0420188326577	1.0	1.0	1.0	0.0	0.0	0.0	265.351785757	488.688498456	716.4627893019999	855.1944977439999	1305.81055033	716.4627893019999	392.577139431	9.36011615678
OUTSIDE	1.33863162687	2.2716098994400002e-08	691.001778429	2404.6405556	18.4885933385	18.4885933385	0.0	0.0			0.17857142857099997		0.0	0.0	0.0		0.0	0.0	0.0	6.166666666669999	0.0	5.81994512248	4.26491228943	1.0237057605600002	1.33863298979	5.81994512248	10.9474148128	10.9477956771	2.27149938562e-08	0.0356553066321	-0.0502979265323	-1.51213230145e-06	2.27149938562e-08	0.00236010802948	0.0420188326577	1.0	1.0	1.0	0.0	0.0	0.0	265.351785757	488.688498456	716.4627893019999	855.1944977439999	1305.81055033	716.4627893019999	392.577139431	9.36011615678
OUTSIDE	1.33863298979	2.27153448199e-08	623.5640184380001	2479.1727001	22.483442848200003	22.483442848200003	0.0	0.0			0.267857142857		0.0	0.0	0.0		0.0	0.0	0.0	7.333333333330001	0.0	5.81994512248	4.26491228943	1.0237057605600002	1.33863298979	5.81994512248	10.9474148128	10.9477956771	2.27149938562e-08	0.0356553066321	-0.0502979265323	-1.51213230145e-06	2.27149938562e-08	0.00236010802948	0.0420188326577	1.0	1.0	1.0	0.0	0.0	0.0	265.351785757	488.688498456	716.4627893019999	855.1944977439999	1305.81055033	716.4627893019999	392.577139431	9.36011615678
OUTSIDE	1.33863435269	2.27149938562e-08	556.1262584469999	2553.70484459	26.478292358	26.478292358	0.0	0.0			0.357142857143		0.0	0.0	0.0		0.0	0.0	0.0	8.5	0.0	5.81994512248	4.26491228943	1.0237057605600002	1.33863298979	5.81994512248	10.9474148128	10.9477956771	2.27149938562e-08	0.0356553066321	-0.0502979265323	-1.51213230145e-06	2.27149938562e-08	0.00236010802948	0.0420188326577	1.0	1.0	1.0	0.0	0.0	0.0	265.351785757	488.688498456	716.4627893019999	855.1944977439999	1305.81055033	716.4627893019999	392.577139431	9.36011615678
OUTSIDE	0.669317517069	-0.0111552805937	488.688498456	2628.23698909	30.4731418677	30.4731418677	0.0	0.0			0.446428571429		0.0	0.0	0.0		0.0	0.0	0.0	9.666666666669999	0.0	5.81994512248	4.26491228943	1.0237057605600002	1.33863298979	5.81994512248	10.9474148128	10.9477956771	2.27149938562e-08	0.0356553066321	-0.0502979265323	-1.51213230145e-06	2.27149938562e-08	0.00236010802948	0.0420188326577	1.0	1.0	1.0	0.0	0.0	0.0	265.351785757	488.688498456	716.4627893019999	855.1944977439999	1305.81055033	716.4627893019999	392.577139431	9.36011615678
BUS	10.9475962402	-1.5111860734e-06	425.423432176	0.0	8.97926954442	8.97926954442	1.0	2.0	0.0	2.0	0.25	1.0	1.0	1.0	1.0	0.0	0.0	0.0	0.0	1.33333333333	0.0	5.81994512248	4.26491228943	1.0237057605600002	1.33863298979	5.81994512248	10.9474148128	10.9477956771	2.27149938562e-08	0.0356553066321	-0.0502979265323	-1.51213230145e-06	2.27149938562e-08	0.00236010802948	0.0420188326577	1.0	1.0	1.0	0.0	0.0	0.0	265.351785757	488.688498456	716.4627893019999	855.1944977439999	1305.81055033	716.4627893019999	392.577139431	9.36011615678
OUTSIDE	5.46562923934	-0.00191799455116	1682.93389167	0.0	1.2721331678899999	21.7889282656	0.0	0.0			0.15		1.0	1.0	1.0		0.0	0.0	0.0	1.0	0.6	5.81994512248	4.26491228943	1.0237057605600002	1.33863298979	5.81994512248	10.9474148128	10.9477956771	2.27149938562e-08	0.0356553066321	-0.0502979265323	-1.51213230145e-06	2.27149938562e-08	0.00236010802948	0.0420188326577	1.0	1.0	1.0	0.0	0.0	0.0	265.351785757	488.688498456	716.4627893019999	855.1944977439999	1305.81055033	716.4627893019999	392.577139431	9.36011615678
BUS	5.253998757840001	-0.08756639681510002	912.2197528080001	0.0	49.4594375546	49.4594375546	0.0	0.0			0.85		1.0	1.0	1.0		0.0	0.0	0.0	1.0	0.2	5.81994512248	4.26491228943	1.0237057605600002	1.33863298979	5.81994512248	10.9474148128	10.9477956771	2.27149938562e-08	0.0356553066321	-0.0502979265323	-1.51213230145e-06	2.27149938562e-08	0.00236010802948	0.0420188326577	1.0	1.0	1.0	0.0	0.0	0.0	265.351785757	488.688498456	716.4627893019999	855.1944977439999	1305.81055033	716.4627893019999	392.577139431	9.36011615678
BIKING	7.693321279369999	0.0501072096161	1333.49180715	778.635609023	27.379643756300002	27.379643756300002	1.0	59.0	0.0	59.0	0.23036649214699997	0.0	0.0	0.0	0.0	0.0	0.0	0.0	0.0	3.0	0.0	6.016231428689999	1.6236594574399998	4.12711753615	4.66715568574	6.016231428689999	7.113485870569999	7.55963187856	-0.00687449283941	0.0319072584821	-0.04853440591580001	-0.0234335926576	-0.00687449283941	0.00288638867501	0.0203514288415	0.0	0.0	0.0	0.0	0.0	0.0	504.077923601	684.686995507	951.8603227189999	1159.65650058	1335.32386441	951.8603227189999	334.181986103	82.5959421605
BIKING	6.07397486957	-0.0151649025138	742.792037769	221.391144614	0.970118640695	5.60621813586	3.0	135.0	0.0	64.0	0.28571428571400004	0.0	0.0	0.0	0.0	0.0	0.0	0.0	0.0	5.0	0.0	6.016231428689999	1.6236594574399998	4.12711753615	4.66715568574	6.016231428689999	7.113485870569999	7.55963187856	-0.00687449283941	0.0319072584821	-0.04853440591580001	-0.0234335926576	-0.00687449283941	0.00288638867501	0.0203514288415	0.0	0.0	0.0	0.0	0.0	0.0	504.077923601	684.686995507	951.8603227189999	1159.65650058	1335.32386441	951.8603227189999	334.181986103	82.5959421605
BIKING	6.983869020399999	-0.011824204316200002	1039.89651336	494.049748474	0.8261476845769999	5.60621813586	3.0	176.0	0.0	88.3333333333	0.16479400749099998	0.0	0.0	0.0	0.0	0.0	0.0	0.0	0.0	4.0	0.0	6.016231428689999	1.6236594574399998	4.12711753615	4.66715568574	6.016231428689999	7.113485870569999	7.55963187856	-0.00687449283941	0.0319072584821	-0.04853440591580001	-0.0234335926576	-0.00687449283941	0.00288638867501	0.0203514288415	0.0	0.0	0.0	0.0	0.0	0.0	504.077923601	684.686995507	951.8603227189999	1159.65650058	1335.32386441	951.8603227189999	334.181986103	82.5959421605
BIKING	4.68688870241	0.00131553444444	1339.5986647	776.930669819	100.588707804	100.588707804	2.0	25.0	0.0	12.5	0.29230769230799997	0.0	0.0	0.0	0.0	0.0	0.0	0.0	0.0	2.0	0.0	6.016231428689999	1.6236594574399998	4.12711753615	4.66715568574	6.016231428689999	7.113485870569999	7.55963187856	-0.00687449283941	0.0319072584821	-0.04853440591580001	-0.0234335926576	-0.00687449283941	0.00288638867501	0.0203514288415	0.0	0.0	0.0	0.0	0.0	0.0	504.077923601	684.686995507	951.8603227189999	1159.65650058	1335.32386441	951.8603227189999	334.181986103	82.5959421605
BIKING	4.60795663574	-0.048239663088800004	1101.71139839	876.0064139660001	220.725134406	220.725134406	0.0	0.0			0.21932457786100001		0.0	0.0	0.0		0.0	0.0	0.0	1.0	0.0	6.016231428689999	1.6236594574399998	4.12711753615	4.66715568574	6.016231428689999	7.113485870569999	7.55963187856	-0.00687449283941	0.0319072584821	-0.04853440591580001	-0.0234335926576	-0.00687449283941	0.00288638867501	0.0203514288415	0.0	0.0	0.0	0.0	0.0	0.0	504.077923601	684.686995507	951.8603227189999	1159.65650058	1335.32386441	951.8603227189999	334.181986103	82.5959421605
BIKING	5.95848798781	-0.00192478136265	510.371868721	65.33019529890001	0.083748428277	5.60621813586	1.0	54.0	0.0	54.0	0.122950819672	0.0	0.0	0.0	0.0	0.0	0.0	0.0	0.0	6.0	0.0	6.016231428689999	1.6236594574399998	4.12711753615	4.66715568574	6.016231428689999	7.113485870569999	7.55963187856	-0.00687449283941	0.0319072584821	-0.04853440591580001	-0.0234335926576	-0.00687449283941	0.00288638867501	0.0203514288415	0.0	0.0	0.0	0.0	0.0	0.0	504.077923601	684.686995507	951.8603227189999	1159.65650058	1335.32386441	951.8603227189999	334.181986103	82.5959421605
BIKING	3.00515963709	-0.04922213917880001	489.392051653	285.629087846	141.012344155	141.012344155	2.0	83.0	0.0	46.5	0.272300469484	0.0	0.0	0.0	0.0	0.0	0.0	0.0	0.0	7.0	0.0	6.016231428689999	1.6236594574399998	4.12711753615	4.66715568574	6.016231428689999	7.113485870569999	7.55963187856	-0.00687449283941	0.0319072584821	-0.04853440591580001	-0.0234335926576	-0.00687449283941	0.00288638867501	0.0203514288415	0.0	0.0	0.0	0.0	0.0	0.0	504.077923601	684.686995507	951.8603227189999	1159.65650058	1335.32386441	951.8603227189999	334.181986103	82.5959421605
BIKING	7.50233642107	0.007598951366739999	863.82413208	975.082158113	15.8376547967	290.83730027900003	4.0	22.0	0.0	10.75	0.14634146341499998	0.0	0.0	0.0	0.0	0.0	0.0	0.0	0.0	2.5	0.0	6.016231428689999	1.6236594574399998	4.12711753615	4.66715568574	6.016231428689999	7.113485870569999	7.55963187856	-0.00687449283941	0.0319072584821	-0.04853440591580001	-0.0234335926576	-0.00687449283941	0.00288638867501	0.0203514288415	0.0	0.0	0.0	0.0	0.0	0.0	504.077923601	684.686995507	951.8603227189999	1159.65650058	1335.32386441	951.8603227189999	334.181986103	82.5959421605
BIKING	3.7079989263099997	0.00471802490046	1220.07374391	398.647601843	4.7850083001499994	7.97375960232	3.0	133.0	0.0	76.0	0.23316062176199998	0.0	0.0	0.0	0.0	0.0	0.0	0.0	0.0	3.0	0.0	4.61046931749	1.58997480004	3.1016918206599997	3.49568780579	4.61046931749	6.15706048203	6.38474097863	-0.0050141112340600005	0.0435743433473	-0.047344362281900004	-0.037867480587499995	-0.0050141112340600005	0.034800951531000004	0.0487010740857	0.0	0.0	0.0	0.0	0.0	0.0	1027.41103201	1063.92678434	1117.88366467	1192.7661107000001	1218.74551802	1117.88366467	86.4407211125	1.05275077165
BIKING	3.42491743228	-0.0491141662366	1118.81256642	526.493855287	2.20276443581	45.5619599124	1.0	50.0	0.0	50.0	0.228187919463	0.0	0.0	0.0	0.0	0.0	0.0	0.0	0.0	2.5	0.0	4.61046931749	1.58997480004	3.1016918206599997	3.49568780579	4.61046931749	6.15706048203	6.38474097863	-0.0050141112340600005	0.0435743433473	-0.047344362281900004	-0.037867480587499995	-0.0050141112340600005	0.034800951531000004	0.0487010740857	0.0	0.0	0.0	0.0	0.0	0.0	1027.41103201	1063.92678434	1117.88366467	1192.7661107000001	1218.74551802	1117.88366467	86.4407211125	1.05275077165
BIKING	2.7784662090400003	-0.04557455832719999	1116.95476292	598.572611846	12.7583868072	12.7583868072	1.0	52.0	0.0	52.0	0.173553719008	0.0	0.0	0.0	0.0	0.0	0.0	0.0	0.0	3.25	0.0	4.61046931749	1.58997480004	3.1016918206599997	3.49568780579	4.61046931749	6.15706048203	6.38474097863	-0.0050141112340600005	0.0435743433473	-0.047344362281900004	-0.037867480587499995	-0.0050141112340600005	0.034800951531000004	0.0487010740857	0.0	0.0	0.0	0.0	0.0	0.0	1027.41103201	1063.92678434	1117.88366467	1192.7661107000001	1218.74551802	1117.88366467	86.4407211125	1.05275077165
BIKING	5.51293970867	-0.0147462473686	1008.57127254	629.512098366	7.97375960232	7.97375960232	1.0	52.0	0.0	52.0	0.424657534247	0.0	0.0	0.0	0.0	0.0	0.0	0.0	0.0	4.0	0.0	4.61046931749	1.58997480004	3.1016918206599997	3.49568780579	4.61046931749	6.15706048203	6.38474097863	-0.0050141112340600005	0.0435743433473	-0.047344362281900004	-0.037867480587499995	-0.0050141112340600005	0.034800951531000004	0.0487010740857	0.0	0.0	0.0	0.0	0.0	0.0	1027.41103201	1063.92678434	1117.88366467	1192.7661107000001	1218.74551802	1117.88366467	86.4407211125	1.05275077165
BIKING	6.39771455079	0.0448285937412	1217.41729213	400.72225895800005	4.8289963765	7.97375960232	3.0	105.0	0.0	50.6666666667	0.171641791045	0.0	0.0	0.0	0.0	0.0	0.0	0.0	0.0	3.5	0.0	4.61046931749	1.58997480004	3.1016918206599997	3.49568780579	4.61046931749	6.15706048203	6.38474097863	-0.0050141112340600005	0.0435743433473	-0.047344362281900004	-0.037867480587499995	-0.0050141112340600005	0.034800951531000004	0.0487010740857	0.0	0.0	0.0	0.0	0.0	0.0	1027.41103201	1063.92678434	1117.88366467	1192.7661107000001	1218.74551802	1117.88366467	86.4407211125	1.05275077165
BIKING	6.37176740648	0.0525735544302	1046.25079148	380.049147417	6.826140316189999	6.826140316189999	4.0	119.0	0.0	43.25	0.104575163399	0.0	0.0	0.0	0.0	0.0	0.0	0.0	0.0	2.0	0.0	4.61046931749	1.58997480004	3.1016918206599997	3.49568780579	4.61046931749	6.15706048203	6.38474097863	-0.0050141112340600005	0.0435743433473	-0.047344362281900004	-0.037867480587499995	-0.0050141112340600005	0.034800951531000004	0.0487010740857	0.0	0.0	0.0	0.0	0.0	0.0	1027.41103201	1063.92678434	1117.88366467	1192.7661107000001	1218.74551802	1117.88366467	86.4407211125	1.05275077165
BIKING	1.26843545271	-1.87990217874e-08	383.357785126	503.81053143699995	310.738480998	310.738480998	0.0	0.0					0.0	0.0	0.0		0.0	0.0	0.0	12.0	0.0	1.26843658065	0.899525376705	1.26843116611	1.26843319669	1.26843658065	3.0910001941000003	3.09100336833	-1.8802767032299998e-08	0.009533862442200001	-0.012150416092900001	-2.9391216778900004e-08	-1.8802767032299998e-08	-1.8800586073099997e-08	-1.87991708282e-08	0.0	0.0	0.0	0.0	0.0	0.0	357.738890899	367.72322587699995	383.357785126	447.90802021800005	506.0032318	383.357785126	63.943993331499996	87.19895108780001
BIKING	3.0910001941000003	-2.9391261069400002e-08	367.72322587699995	481.244971529	209.453699151	209.453699151	0.0	0.0			0.0275974025974		0.0	0.0	0.0		0.0	0.0	0.0	6.5	0.0	1.26843658065	0.899525376705	1.26843116611	1.26843319669	1.26843658065	3.0910001941000003	3.09100336833	-1.8802767032299998e-08	0.009533862442200001	-0.012150416092900001	-2.9391216778900004e-08	-1.8802767032299998e-08	-1.8800586073099997e-08	-1.87991708282e-08	0.0	0.0	0.0	0.0	0.0	0.0	357.738890899	367.72322587699995	383.357785126	447.90802021800005	506.0032318	383.357785126	63.943993331499996	87.19895108780001
BIKING	3.0909984306299996	-2.9391216778900004e-08	362.17637311199996	484.015190977	247.41706204099998	247.41706204099998	0.0	0.0			0.036796536796499996		0.0	0.0	0.0		0.0	0.0	0.0	7.875	0.0	1.26843658065	0.899525376705	1.26843116611	1.26843319669	1.26843658065	3.0910001941000003	3.09100336833	-1.8802767032299998e-08	0.009533862442200001	-0.012150416092900001	-2.9391216778900004e-08	-1.8802767032299998e-08	-1.8800586073099997e-08	-1.87991708282e-08	0.0	0.0	0.0	0.0	0.0	0.0	357.738890899	367.72322587699995	383.357785126	447.90802021800005	506.0032318	383.357785126	63.943993331499996	87.19895108780001
BIKING	2.17971734675	-0.015188018064600002	356.629520346	486.785410425	285.380424932	285.380424932	0.0	0.0			0.0459956709957		0.0	0.0	0.0		0.0	0.0	0.0	9.25	0.0	1.26843658065	0.899525376705	1.26843116611	1.26843319669	1.26843658065	3.0910001941000003	3.09100336833	-1.8802767032299998e-08	0.009533862442200001	-0.012150416092900001	-2.9391216778900004e-08	-1.8802767032299998e-08	-1.8800586073099997e-08	-1.87991708282e-08	0.0	0.0	0.0	0.0	0.0	0.0	357.738890899	367.72322587699995	383.357785126	447.90802021800005	506.0032318	383.357785126	63.943993331499996	87.19895108780001
BIKING	1.26843319669	-1.8800586073099997e-08	447.90802021800005	532.3203345669999	310.738480998	310.738480998	0.0	0.0					0.0	0.0	0.0		0.0	0.0	0.0	11.2	0.0571428571429	1.26843658065	0.899525376705	1.26843116611	1.26843319669	1.26843658065	3.0910001941000003	3.09100336833	-1.8802767032299998e-08	0.009533862442200001	-0.012150416092900001	-2.9391216778900004e-08	-1.8802767032299998e-08	-1.8800586073099997e-08	-1.87991708282e-08	0.0	0.0	0.0	0.0	0.0	0.0	357.738890899	367.72322587699995	383.357785126	447.90802021800005	506.0032318	383.357785126	63.943993331499996	87.19895108780001
BIKING	1.26843206861	-1.8801267021e-08	480.18313776400004	546.575236131	310.738480998	310.738480998	0.0	0.0					0.0	0.0	0.0		0.0	0.0	0.0	10.8	0.0857142857143	1.26843658065	0.899525376705	1.26843116611	1.26843319669	1.26843658065	3.0910001941000003	3.09100336833	-1.8802767032299998e-08	0.009533862442200001	-0.012150416092900001	-2.9391216778900004e-08	-1.8802767032299998e-08	-1.8800586073099997e-08	-1.87991708282e-08	0.0	0.0	0.0	0.0	0.0	0.0	357.738890899	367.72322587699995	383.357785126	447.90802021800005	506.0032318	383.357785126	63.943993331499996	87.19895108780001
BIKING	3.09100195758	-2.93908259508e-08	373.27007864300003	478.47475208199995	171.490336261	171.490336261	0.0	0.0			0.0183982683983		0.0	0.0	0.0		0.0	0.0	0.0	5.125	0.0	1.26843658065	0.899525376705	1.26843116611	1.26843319669	1.26843658065	3.0910001941000003	3.09100336833	-1.8802767032299998e-08	0.009533862442200001	-0.012150416092900001	-2.9391216778900004e-08	-1.8802767032299998e-08	-1.8800586073099997e-08	-1.87991708282e-08	0.0	0.0	0.0	0.0	0.0	0.0	357.738890899	367.72322587699995	383.357785126	447.90802021800005	506.0032318	383.357785126	63.943993331499996	87.19895108780001
BIKING	1.26843432472	-1.87997669913e-08	415.63290267199994	518.065433002	310.738480998	310.738480998	0.0	0.0					0.0	0.0	0.0		0.0	0.0	0.0	11.6	0.0285714285714	1.26843658065	0.899525376705	1.26843116611	1.26843319669	1.26843658065	3.0910001941000003	3.09100336833	-1.8802767032299998e-08	0.009533862442200001	-0.012150416092900001	-2.9391216778900004e-08	-1.8802767032299998e-08	-1.8800586073099997e-08	-1.87991708282e-08	0.0	0.0	0.0	0.0	0.0	0.0	357.738890899	367.72322587699995	383.357785126	447.90802021800005	506.0032318	383.357785126	63.943993331499996	87.19895108780001
BIKING	1.26843658065	-0.015188012768299999	351.08266758	489.555629872	310.738480998	310.738480998	1.0	32.0	0.0	32.0	0.0551948051948	0.0	0.0	0.0	0.0	0.0	0.0	0.0	0.0	10.625	0.0	1.26843658065	0.899525376705	1.26843116611	1.26843319669	1.26843658065	3.0910001941000003	3.09100336833	-1.8802767032299998e-08	0.009533862442200001	-0.012150416092900001	-2.9391216778900004e-08	-1.8802767032299998e-08	-1.8800586073099997e-08	-1.87991708282e-08	0.0	0.0	0.0	0.0	0.0	0.0	357.738890899	367.72322587699995	383.357785126	447.90802021800005	506.0032318	383.357785126	63.943993331499996	87.19895108780001
OUTSIDE	1.2605115250799999	2.0198094855900003e-08	885.0729823260001	20.7715646468	12.6952172132	12.6952172132	0.0	0.0			0.122448979592		0.0	0.0	0.0		0.0	0.0	0.0	1.8888888888900002		11.398790256400002	7.1389808309500005	0.730528888175	1.26051182805	11.398790256400002	16.7765157147	16.7765201926	-2.9247892285900004e-08	0.0703792986703	-0.121471809342	-1.57985644226e-07	-2.9247892285900004e-08	0.00608760027258	0.0505572550926	0.0	0.0	0.0	0.0	0.0	0.0	50.4603191001	100.700666418	563.3529264919999	838.619800593	947.350561017	563.3529264919999	368.171034819	36.4557720262
METRO	16.776521420599998	-2.92183276684e-08	172.05182053	5.72819568539	183.827906725	183.827906725	6.0	1.0	0.0	1.0	0.5	0.0	0.0	0.0	0.0	0.0	0.0	0.0	0.0	1.0		11.398790256400002	7.1389808309500005	0.730528888175	1.26051182805	11.398790256400002	16.7765157147	16.7765201926	-2.9247892285900004e-08	0.0703792986703	-0.121471809342	-1.57985644226e-07	-2.9247892285900004e-08	0.00608760027258	0.0505572550926	0.0	0.0	0.0	0.0	0.0	0.0	50.4603191001	100.700666418	563.3529264919999	838.619800593	947.350561017	563.3529264919999	368.171034819	36.4557720262
METRO	16.7765231737	0.136178044048	60.2515045415	2.45105112625	7.71716779144	183.827906725	2.0	8.0	0.0	7.0	0.0	0.0	0.0	0.0	0.0	0.0	0.0	0.0	0.0			11.398790256400002	7.1389808309500005	0.730528888175	1.26051182805	11.398790256400002	16.7765157147	16.7765201926	-2.9247892285900004e-08	0.0703792986703	-0.121471809342	-1.57985644226e-07	-2.9247892285900004e-08	0.00608760027258	0.0505572550926	0.0	0.0	0.0	0.0	0.0	0.0	50.4603191001	100.700666418	563.3529264919999	838.619800593	947.350561017	563.3529264919999	368.171034819	36.4557720262
METRO	8.605840530810001	0.021539917465699998	76.91694837989999	6.05059291872	0.588084304606	183.827906725	1.0	4.0	0.0	4.0	0.5	0.0	0.0	0.0	0.0	0.0	0.0	0.0	0.0			11.398790256400002	7.1389808309500005	0.730528888175	1.26051182805	11.398790256400002	16.7765157147	16.7765201926	-2.9247892285900004e-08	0.0703792986703	-0.121471809342	-1.57985644226e-07	-2.9247892285900004e-08	0.00608760027258	0.0505572550926	0.0	0.0	0.0	0.0	0.0	0.0	50.4603191001	100.700666418	563.3529264919999	838.619800593	947.350561017	563.3529264919999	368.171034819	36.4557720262
METRO	7.31344548287	-0.11463824165200001	56.565695087799995	11.023932585999999	146.938293399	146.938293399	2.0	2.0	0.0	2.0	0.0	0.0	0.0	0.0	0.0	0.0	0.0	0.0	0.0			11.398790256400002	7.1389808309500005	0.730528888175	1.26051182805	11.398790256400002	16.7765157147	16.7765201926	-2.9247892285900004e-08	0.0703792986703	-0.121471809342	-1.57985644226e-07	-2.9247892285900004e-08	0.00608760027258	0.0505572550926	0.0	0.0	0.0	0.0	0.0	0.0	50.4603191001	100.700666418	563.3529264919999	838.619800593	947.350561017	563.3529264919999	368.171034819	36.4557720262
METRO	14.191739982	-2.00875211398e-07	36.2144417956	15.997272253199998	83.9143358637	83.9143358637	3.0	2.0	0.0	1.0	0.33333333333299997	0.0	0.0	0.0	0.0	0.0	0.0	0.0	0.0			11.398790256400002	7.1389808309500005	0.730528888175	1.26051182805	11.398790256400002	16.7765157147	16.7765201926	-2.9247892285900004e-08	0.0703792986703	-0.121471809342	-1.57985644226e-07	-2.9247892285900004e-08	0.00608760027258	0.0505572550926	0.0	0.0	0.0	0.0	0.0	0.0	50.4603191001	100.700666418	563.3529264919999	838.619800593	947.350561017	563.3529264919999	368.171034819	36.4557720262
OUTSIDE	1.2605103132	0.00811679363074	944.227911673	20.6817958129	1.55531717676	4.7750322755	4.0	221.0	0.0	126.0	0.0	0.0	0.0	0.0	0.0	0.0	0.0	0.0	0.0	1.6666666666699999		11.398790256400002	7.1389808309500005	0.730528888175	1.26051182805	11.398790256400002	16.7765157147	16.7765201926	-2.9247892285900004e-08	0.0703792986703	-0.121471809342	-1.57985644226e-07	-2.9247892285900004e-08	0.00608760027258	0.0505572550926	0.0	0.0	0.0	0.0	0.0	0.0	50.4603191001	100.700666418	563.3529264919999	838.619800593	947.350561017	563.3529264919999	368.171034819	36.4557720262
METRO	16.7765196663	-2.9237998688800002e-08	283.852136519	9.005340244520001	359.93864565800004	359.93864565800004	11.0	2.0	0.363636363636	0.636363636364	0.0	0.0	0.0	0.0	0.0	0.0	0.0	0.0	0.0	1.0		11.398790256400002	7.1389808309500005	0.730528888175	1.26051182805	11.398790256400002	16.7765157147	16.7765201926	-2.9247892285900004e-08	0.0703792986703	-0.121471809342	-1.57985644226e-07	-2.9247892285900004e-08	0.00608760027258	0.0505572550926	0.0	0.0	0.0	0.0	0.0	0.0	50.4603191001	100.700666418	563.3529264919999	838.619800593	947.350561017	563.3529264919999	368.171034819	36.4557720262
METRO	16.7765161542	-2.9277550931800002e-08	507.45276849699997	15.559629362799999	440.30571091900003	440.30571091900003	1.0	1.0	0.0	1.0	1.0	0.0	0.0	0.0	0.0	0.0	0.0	0.0	0.0	1.0		11.398790256400002	7.1389808309500005	0.730528888175	1.26051182805	11.398790256400002	16.7765157147	16.7765201926	-2.9247892285900004e-08	0.0703792986703	-0.121471809342	-1.57985644226e-07	-2.9247892285900004e-08	0.00608760027258	0.0505572550926	0.0	0.0	0.0	0.0	0.0	0.0	50.4603191001	100.700666418	563.3529264919999	838.619800593	947.350561017	563.3529264919999	368.171034819	36.4557720262
METRO	16.7765143963	-2.9297277966600002e-08	619.253084486	18.8367739219	427.855694337	427.855694337	2.0	1.0	0.0	1.0	1.0	0.0	0.0	0.0	0.0	0.0	0.0	0.0	0.0	1.0		11.398790256400002	7.1389808309500005	0.730528888175	1.26051182805	11.398790256400002	16.7765157147	16.7765201926	-2.9247892285900004e-08	0.0703792986703	-0.121471809342	-1.57985644226e-07	-2.9247892285900004e-08	0.00608760027258	0.0505572550926	0.0	0.0	0.0	0.0	0.0	0.0	50.4603191001	100.700666418	563.3529264919999	838.619800593	947.350561017	563.3529264919999	368.171034819	36.4557720262
METRO	16.7765126373	-2.9316942710500003e-08	731.053400475	22.1139184811	387.315697626	387.315697626	2.0	1.0	0.0	1.0	0.5	0.0	0.0	0.0	0.0	0.0	0.0	0.0	0.0	1.0		11.398790256400002	7.1389808309500005	0.730528888175	1.26051182805	11.398790256400002	16.7765157147	16.7765201926	-2.9247892285900004e-08	0.0703792986703	-0.121471809342	-1.57985644226e-07	-2.9247892285900004e-08	0.00608760027258	0.0505572550926	0.0	0.0	0.0	0.0	0.0	0.0	50.4603191001	100.700666418	563.3529264919999	838.619800593	947.350561017	563.3529264919999	368.171034819	36.4557720262
METRO	8.38859226615	-0.139798672853	842.853716464	25.3910630402	194.59887327799999	194.59887327799999	3.0	2.0	0.0	1.0	0.0909090909091	0.0	0.0	0.0	0.0	0.0	0.0	0.0	0.0	1.0		11.398790256400002	7.1389808309500005	0.730528888175	1.26051182805	11.398790256400002	16.7765157147	16.7765201926	-2.9247892285900004e-08	0.0703792986703	-0.121471809342	-1.57985644226e-07	-2.9247892285900004e-08	0.00608760027258	0.0505572550926	0.0	0.0	0.0	0.0	0.0	0.0	50.4603191001	100.700666418	563.3529264919999	838.619800593	947.350561017	563.3529264919999	368.171034819	36.4557720262
OUTSIDE	0.630256671429	-0.0105042677584	766.7631236330001	20.9511023146	28.5355870886	28.5355870886	0.0	0.0			0.367346938776		0.0	0.0	0.0		0.0	0.0	0.0	2.33333333333		11.398790256400002	7.1389808309500005	0.730528888175	1.26051182805	11.398790256400002	16.7765157147	16.7765201926	-2.9247892285900004e-08	0.0703792986703	-0.121471809342	-1.57985644226e-07	-2.9247892285900004e-08	0.00608760027258	0.0505572550926	0.0	0.0	0.0	0.0	0.0	0.0	50.4603191001	100.700666418	563.3529264919999	838.619800593	947.350561017	563.3529264919999	368.171034819	36.4557720262
OUTSIDE	1.26051273693	2.0197529445200003e-08	825.91805298	20.8613334807	20.6154021509	20.6154021509	0.0	0.0			0.244897959184		0.0	0.0	0.0		0.0	0.0	0.0	2.1111111111099996		11.398790256400002	7.1389808309500005	0.730528888175	1.26051182805	11.398790256400002	16.7765157147	16.7765201926	-2.9247892285900004e-08	0.0703792986703	-0.121471809342	-1.57985644226e-07	-2.9247892285900004e-08	0.00608760027258	0.0505572550926	0.0	0.0	0.0	0.0	0.0	0.0	50.4603191001	100.700666418	563.3529264919999	838.619800593	947.350561017	563.3529264919999	368.171034819	36.4557720262
METRO	16.7765179108	-2.92577858829e-08	395.652452508	12.2824848037	452.740397173	452.740397173	4.0	1.0	0.0	1.0	1.0	0.0	0.0	0.0	0.0	0.0	0.0	0.0	0.0	1.0		11.398790256400002	7.1389808309500005	0.730528888175	1.26051182805	11.398790256400002	16.7765157147	16.7765201926	-2.9247892285900004e-08	0.0703792986703	-0.121471809342	-1.57985644226e-07	-2.9247892285900004e-08	0.00608760027258	0.0505572550926	0.0	0.0	0.0	0.0	0.0	0.0	50.4603191001	100.700666418	563.3529264919999	838.619800593	947.350561017	563.3529264919999	368.171034819	36.4557720262
BUS	5.81556912019	0.0012826443905099999	1235.44427547	522.804443183	2.3966496524700003	15.706952234600001	3.0	86.0	0.0	32.0	0.305263157895	0.0	0.0	0.0	0.0	0.0	0.0	0.0	0.0	2.6	0.0	4.13290324098	2.65301783412	2.5973063096	2.5973113455	4.13290324098	5.969931191490001	8.69270886036	-5.5951904517e-08	0.0315417916568	-0.0255931143294	-0.010822144595299999	-5.5951904517e-08	0.00655962802041	0.0089578860733	0.0	0.0	0.0	0.0	0.0	0.0	61.3062398103	106.2513659	339.60058420400003	1039.45218131	1235.44427547	339.60058420400003	531.9686105669999	23.93026286
BUS	6.12429326278	0.00514540237654	1366.8567302000001	475.826670667	11.675499926199999	12.4520526325	1.0	38.0	0.0	38.0	0.0	0.0	0.0	0.0	0.0	0.0	0.0	0.0	0.0	2.2	0.0	4.13290324098	2.65301783412	2.5973063096	2.5973113455	4.13290324098	5.969931191490001	8.69270886036	-5.5951904517e-08	0.0315417916568	-0.0255931143294	-0.010822144595299999	-5.5951904517e-08	0.00655962802041	0.0089578860733	0.0	0.0	0.0	0.0	0.0	0.0	61.3062398103	106.2513659	339.60058420400003	1039.45218131	1235.44427547	339.60058420400003	531.9686105669999	23.93026286
BUS	8.69270886036	0.0428069266263	1085.03966046	398.108826352	3.2080089409400006	12.4520526325	3.0	60.0	0.0	29.0	0.184466019417	0.0	0.0	0.0	0.0	0.0	0.0	0.0	0.0	1.8	0.0	4.13290324098	2.65301783412	2.5973063096	2.5973113455	4.13290324098	5.969931191490001	8.69270886036	-5.5951904517e-08	0.0315417916568	-0.0255931143294	-0.010822144595299999	-5.5951904517e-08	0.00655962802041	0.0089578860733	0.0	0.0	0.0	0.0	0.0	0.0	61.3062398103	106.2513659	339.60058420400003	1039.45218131	1235.44427547	339.60058420400003	531.9686105669999	23.93026286
BUS	2.5973063096	-5.59550060804e-08	61.3062398103	796.6031658669999	42.606840795100005	42.606840795100005	0.0	0.0			0.133333333333		0.0	0.0	0.0		0.0	0.0	0.0	1.0	0.0	4.13290324098	2.65301783412	2.5973063096	2.5973113455	4.13290324098	5.969931191490001	8.69270886036	-5.5951904517e-08	0.0315417916568	-0.0255931143294	-0.010822144595299999	-5.5951904517e-08	0.00655962802041	0.0089578860733	0.0	0.0	0.0	0.0	0.0	0.0	61.3062398103	106.2513659	339.60058420400003	1039.45218131	1235.44427547	339.60058420400003	531.9686105669999	23.93026286
BUS	2.59731302411	-5.5951904517e-08	121.23307459700001	517.316285682	23.416829216300002	23.416829216300002	4.0	33.0	0.0	10.25	0.16161616161599998	0.0	0.0	0.0	0.0	0.0	0.0	0.0	0.0	1.0	0.0	4.13290324098	2.65301783412	2.5973063096	2.5973113455	4.13290324098	5.969931191490001	8.69270886036	-5.5951904517e-08	0.0315417916568	-0.0255931143294	-0.010822144595299999	-5.5951904517e-08	0.00655962802041	0.0089578860733	0.0	0.0	0.0	0.0	0.0	0.0	61.3062398103	106.2513659	339.60058420400003	1039.45218131	1235.44427547	339.60058420400003	531.9686105669999	23.93026286
BUS	2.59731638122	-0.0255931143294	151.19649199	377.67284559	13.0088870607	23.416829216300002	4.0	26.0	0.0	10.75	0.22916666666700003	0.0	0.0	0.0	0.0	0.0	0.0	0.0	0.0	1.0	0.0	4.13290324098	2.65301783412	2.5973063096	2.5973113455	4.13290324098	5.969931191490001	8.69270886036	-5.5951904517e-08	0.0315417916568	-0.0255931143294	-0.010822144595299999	-5.5951904517e-08	0.00655962802041	0.0089578860733	0.0	0.0	0.0	0.0	0.0	0.0	61.3062398103	106.2513659	339.60058420400003	1039.45218131	1235.44427547	339.60058420400003	531.9686105669999	23.93026286
BUS	4.13290324098	-0.08495464639630002	339.60058420400003	185.399282541	15.462786361800001	15.706952234600001	3.0	37.0	0.0	23.0	0.032786885245900003	0.0	0.0	0.0	0.0	0.0	0.0	0.0	0.0	1.0	0.0	4.13290324098	2.65301783412	2.5973063096	2.5973113455	4.13290324098	5.969931191490001	8.69270886036	-5.5951904517e-08	0.0315417916568	-0.0255931143294	-0.010822144595299999	-5.5951904517e-08	0.00655962802041	0.0089578860733	0.0	0.0	0.0	0.0	0.0	0.0	61.3062398103	106.2513659	339.60058420400003	1039.45218131	1235.44427547	339.60058420400003	531.9686105669999	23.93026286
BUS	9.230182024760001	0.0089578860733	886.2265338430001	306.662936066	2.18855731833	15.462786361800001	4.0	62.0	0.0	26.0	0.03125	0.0	0.0	0.0	0.0	0.0	0.0	0.0	0.0	1.4	0.0	4.13290324098	2.65301783412	2.5973063096	2.5973113455	4.13290324098	5.969931191490001	8.69270886036	-5.5951904517e-08	0.0315417916568	-0.0255931143294	-0.010822144595299999	-5.5951904517e-08	0.00655962802041	0.0089578860733	0.0	0.0	0.0	0.0	0.0	0.0	61.3062398103	106.2513659	339.60058420400003	1039.45218131	1235.44427547	339.60058420400003	531.9686105669999	23.93026286
BUS	2.5973096668999998	-5.59534552913e-08	91.2696572036	656.959725775	33.0420665855	33.0420665855	3.0	82.0	0.0	35.6666666667	0.0	0.0	0.0	0.0	0.0	0.0	0.0	0.0	0.0	1.0	0.0	4.13290324098	2.65301783412	2.5973063096	2.5973113455	4.13290324098	5.969931191490001	8.69270886036	-5.5951904517e-08	0.0315417916568	-0.0255931143294	-0.010822144595299999	-5.5951904517e-08	0.00655962802041	0.0089578860733	0.0	0.0	0.0	0.0	0.0	0.0	61.3062398103	106.2513659	339.60058420400003	1039.45218131	1235.44427547	339.60058420400003	531.9686105669999	23.93026286
BIKING	4.23817329365	-3.35685405399e-10	618.145509411	513.643007913	291.659784235	291.659784235	0.0	0.0														4.23817333393	0.800939488659	3.3905386329100002	4.23817330372	4.23817333393	4.238173364130001	4.23817338225	-3.35571156048e-10	0.0181070797932	-0.014127244547200001	-3.35656850462e-10	-3.35571156048e-10	-3.35485417224e-10	0.010805061243	0.0	0.0	0.0	0.0	0.0	0.0	572.326836651	675.418850361	847.2388732119999	1019.05889606	1122.15090977	847.2388732119999	247.44911442	80.7854655199
BIKING	2.11908664179	-0.0353181108643	503.59882751099997	490.58890701800004	186.22262487700002	186.22262487700002	0.0	0.0														4.23817333393	0.800939488659	3.3905386329100002	4.23817330372	4.23817333393	4.238173364130001	4.23817338225	-3.35571156048e-10	0.0181070797932	-0.014127244547200001	-3.35656850462e-10	-3.35571156048e-10	-3.35485417224e-10	0.010805061243	0.0	0.0	0.0	0.0	0.0	0.0	572.326836651	675.418850361	847.2388732119999	1019.05889606	1122.15090977	847.2388732119999	247.44911442	80.7854655199
BIKING	4.23817331379	-3.35628295526e-10	732.6921913110001	536.697108808	297.312134894	297.312134894	0.0	0.0														4.23817333393	0.800939488659	3.3905386329100002	4.23817330372	4.23817333393	4.238173364130001	4.23817338225	-3.35571156048e-10	0.0181070797932	-0.014127244547200001	-3.35656850462e-10	-3.35571156048e-10	-3.35485417224e-10	0.010805061243	0.0	0.0	0.0	0.0	0.0	0.0	572.326836651	675.418850361	847.2388732119999	1019.05889606	1122.15090977	847.2388732119999	247.44911442	80.7854655199
BIKING	4.23817335406	-3.3551398696400003e-10	961.785555112	582.805310598	193.545244815	193.545244815	0.0	0.0			0.21296296296300002		0.0	0.0	0.0		0.0	0.0	0.0			4.23817333393	0.800939488659	3.3905386329100002	4.23817330372	4.23817333393	4.238173364130001	4.23817338225	-3.35571156048e-10	0.0181070797932	-0.014127244547200001	-3.35656850462e-10	-3.35571156048e-10	-3.35485417224e-10	0.010805061243	0.0	0.0	0.0	0.0	0.0	0.0	572.326836651	675.418850361	847.2388732119999	1019.05889606	1122.15090977	847.2388732119999	247.44911442	80.7854655199
OUTSIDE	4.2381733943199995	0.027012653610700002	1190.87891891	628.9135123890001	89.77835473719999	124.86372097700001	0.0	0.0			0.127777777778		0.0	0.0	0.0		0.0	0.0	0.0			4.23817333393	0.800939488659	3.3905386329100002	4.23817330372	4.23817333393	4.238173364130001	4.23817338225	-3.35571156048e-10	0.0181070797932	-0.014127244547200001	-3.35656850462e-10	-3.35571156048e-10	-3.35485417224e-10	0.010805061243	0.0	0.0	0.0	0.0	0.0	0.0	572.326836651	675.418850361	847.2388732119999	1019.05889606	1122.15090977	847.2388732119999	247.44911442	80.7854655199
BIKING	4.23817333393	-3.35571156048e-10	847.2388732119999	559.7512097030001	245.428689855	245.428689855	0.0	0.0			0.255555555556		0.0	0.0	0.0		0.0	0.0	0.0			4.23817333393	0.800939488659	3.3905386329100002	4.23817330372	4.23817333393	4.238173364130001	4.23817338225	-3.35571156048e-10	0.0181070797932	-0.014127244547200001	-3.35656850462e-10	-3.35571156048e-10	-3.35485417224e-10	0.010805061243	0.0	0.0	0.0	0.0	0.0	0.0	572.326836651	675.418850361	847.2388732119999	1019.05889606	1122.15090977	847.2388732119999	247.44911442	80.7854655199
BIKING	5.59617387013	-0.0073067811872	856.4867893060001	290.20713918900003	0.782416866905	5.90907222531	4.0	128.0	0.0	43.25	0.14367816092	0.25	0.0	0.0	0.0	0.0	0.0	0.0	0.0	6.0	0.07142857142860001	5.832985517409999	0.9294507589859999	4.74464152309	5.392514180140001	5.832985517409999	6.426920943940001	6.61379583962	-0.008751993184229999	0.025407033015099997	-0.022107108563599997	-0.0178159836313	-0.008751993184229999	0.0151358279377	0.0311525719423	0.0	0.0	0.1875	0.0	0.0	0.0	437.144525591	487.92925359199995	527.590092972	565.546762294	713.351089793	527.590092972	158.486968232	11.6012561872
BIKING	4.16465542937	-0.0238586406793	570.2153902809999	42.1470230085	3.80543960371	5.90907222531	3.0	71.0	0.0	40.0	0.254901960784	0.33333333333299997	0.0	0.0	0.0	0.0	0.0	0.0	0.0	6.6	0.0676691729323	5.832985517409999	0.9294507589859999	4.74464152309	5.392514180140001	5.832985517409999	6.426920943940001	6.61379583962	-0.008751993184229999	0.025407033015099997	-0.022107108563599997	-0.0178159836313	-0.008751993184229999	0.0151358279377	0.0311525719423	0.0	0.0	0.1875	0.0	0.0	0.0	437.144525591	487.92925359199995	527.590092972	565.546762294	713.351089793	527.590092972	158.486968232	11.6012561872
BIKING	6.06979716469	-0.010197205181299998	551.540878336	129.85355945700002	54.392605923400005	234.39891578099997	4.0	57.0	0.0	23.0	0.151315789474	0.0	0.0	0.0	0.0	0.0	0.0	0.0	0.0	9.0	0.052631578947400004	5.832985517409999	0.9294507589859999	4.74464152309	5.392514180140001	5.832985517409999	6.426920943940001	6.61379583962	-0.008751993184229999	0.025407033015099997	-0.022107108563599997	-0.0178159836313	-0.008751993184229999	0.0151358279377	0.0311525719423	0.0	0.0	0.1875	0.0	0.0	0.0	437.144525591	487.92925359199995	527.590092972	565.546762294	713.351089793	527.590092972	158.486968232	11.6012561872
BIKING	6.545962203689999	0.039688446238599996	391.596482261	132.28903784	5.90907222531	5.90907222531	4.0	57.0	0.0	23.75	0.19298245614	0.0	0.0	0.0	0.0	0.0	0.0	0.0	0.0	7.2	0.06390977443609999	5.832985517409999	0.9294507589859999	4.74464152309	5.392514180140001	5.832985517409999	6.426920943940001	6.61379583962	-0.008751993184229999	0.025407033015099997	-0.022107108563599997	-0.0178159836313	-0.008751993184229999	0.0151358279377	0.0311525719423	0.0	0.0	0.1875	0.0	0.0	0.0	437.144525591	487.92925359199995	527.590092972	565.546762294	713.351089793	527.590092972	158.486968232	11.6012561872
BIKING	5.32462761681	-0.020355576448	482.69256892	69.7685442036	181.105240309	181.105240309	3.0	79.0	0.0	47.0	0.051470588235300006	0.0	0.0	0.0	0.0	0.0	0.0	0.0	0.0	7.8	0.0601503759398	5.832985517409999	0.9294507589859999	4.74464152309	5.392514180140001	5.832985517409999	6.426920943940001	6.61379583962	-0.008751993184229999	0.025407033015099997	-0.022107108563599997	-0.0178159836313	-0.008751993184229999	0.0151358279377	0.0311525719423	0.0	0.0	0.1875	0.0	0.0	0.0	437.144525591	487.92925359199995	527.590092972	565.546762294	713.351089793	527.590092972	158.486968232	11.6012561872
BIKING	6.68162947556	0.0226166976459	503.639307609	54.563312876400005	0.980084574923	267.270141882	4.0	64.0	0.0	30.25	0.141509433962	0.0	0.0	0.0	0.0	0.0	0.0	0.0	0.0	8.4	0.0563909774436	5.832985517409999	0.9294507589859999	4.74464152309	5.392514180140001	5.832985517409999	6.426920943940001	6.61379583962	-0.008751993184229999	0.025407033015099997	-0.022107108563599997	-0.0178159836313	-0.008751993184229999	0.0151358279377	0.0311525719423	0.0	0.0	0.1875	0.0	0.0	0.0	437.144525591	487.92925359199995	527.590092972	565.546762294	713.351089793	527.590092972	158.486968232	11.6012561872
BIKING	2.49895537209	-0.0237343449028	903.7744451860001	1415.02965039	4.40048237161	4.40048237161	3.0	166.0	0.0	84.0	0.147783251232	0.0	0.0	0.0	0.0	0.0	0.0	0.0	0.0	13.6	0.0	3.4645105072500004	2.64979595992	0.14253930422	2.2303076275400002	3.4645105072500004	6.35637039862	6.77461514426	-1.9499998364900003e-06	0.030666001832499998	-0.0424796082394	-0.023726469941500003	-1.9499998364900003e-06	0.0166249708537	0.0231853725515	0.0	0.0	0.08333333333330001	0.0	0.0	0.0	781.983930119	879.38754806	891.581640038	972.537212055	1087.58676277	891.581640038	185.37340772299999	8.19952619677
BIKING	2.67385656719	-0.0647901271574	1098.69497179	1093.81341828	0.370692942534	11.211097081099998	3.0	65.0	0.0	33.6666666667	0.095652173913	0.666666666667	0.0	0.0	0.0	0.0	0.0	0.0	0.0	6.8	0.0	3.4645105072500004	2.64979595992	0.14253930422	2.2303076275400002	3.4645105072500004	6.35637039862	6.77461514426	-1.9499998364900003e-06	0.030666001832499998	-0.0424796082394	-0.023726469941500003	-1.9499998364900003e-06	0.0166249708537	0.0231853725515	0.0	0.0	0.08333333333330001	0.0	0.0	0.0	781.983930119	879.38754806	891.581640038	972.537212055	1087.58676277	891.581640038	185.37340772299999	8.19952619677
BIKING	6.28807246595	-0.0237238449544	510.35060993800005	68.4629730329	4.02205530752	7.77766854127	3.0	26.0	0.0	13.666666666700001	0.07758620689660001	0.33333333333299997	0.33333333333299997	0.33333333333299997	0.33333333333299997	0.0	0.0	0.0	0.0	2.0	0.0	3.4645105072500004	2.64979595992	0.14253930422	2.2303076275400002	3.4645105072500004	6.35637039862	6.77461514426	-1.9499998364900003e-06	0.030666001832499998	-0.0424796082394	-0.023726469941500003	-1.9499998364900003e-06	0.0166249708537	0.0231853725515	0.0	0.0	0.08333333333330001	0.0	0.0	0.0	781.983930119	879.38754806	891.581640038	972.537212055	1087.58676277	891.581640038	185.37340772299999	8.19952619677
BIKING	6.79832080511	0.00850413898594	771.161566288	247.75833111900002	0.07303912681510001	7.77766854127	4.0	99.0	0.0	46.5	0.09589041095889998	1.0	0.33333333333299997	0.33333333333299997	0.33333333333299997	0.0	0.0	0.0	0.0	3.2	0.0	3.4645105072500004	2.64979595992	0.14253930422	2.2303076275400002	3.4645105072500004	6.35637039862	6.77461514426	-1.9499998364900003e-06	0.030666001832499998	-0.0424796082394	-0.023726469941500003	-1.9499998364900003e-06	0.0166249708537	0.0231853725515	0.0	0.0	0.08333333333330001	0.0	0.0	0.0	781.983930119	879.38754806	891.581640038	972.537212055	1087.58676277	891.581640038	185.37340772299999	8.19952619677
BIKING	7.89129343903	0.0182162105654	987.612881593	446.28853914300004	2.06098574618	6.4645438352	4.0	141.0	0.0	65.25	0.133928571429	0.5	0.33333333333299997	0.33333333333299997	0.33333333333299997	0.0	0.0	0.0	0.0	4.4	0.0	3.4645105072500004	2.64979595992	0.14253930422	2.2303076275400002	3.4645105072500004	6.35637039862	6.77461514426	-1.9499998364900003e-06	0.030666001832499998	-0.0424796082394	-0.023726469941500003	-1.9499998364900003e-06	0.0166249708537	0.0231853725515	0.0	0.0	0.08333333333330001	0.0	0.0	0.0	781.983930119	879.38754806	891.581640038	972.537212055	1087.58676277	891.581640038	185.37340772299999	8.19952619677
BIKING	6.56126419663	-0.02216715404	1294.42166362	741.150813005	11.211097081099998	6.4645438352	3.0	113.0	0.0	58.0	0.17105263157900003	0.666666666667	0.0	0.0	0.0	0.0	0.0	0.0	0.0	5.6	0.0	3.4645105072500004	2.64979595992	0.14253930422	2.2303076275400002	3.4645105072500004	6.35637039862	6.77461514426	-1.9499998364900003e-06	0.030666001832499998	-0.0424796082394	-0.023726469941500003	-1.9499998364900003e-06	0.0166249708537	0.0231853725515	0.0	0.0	0.08333333333330001	0.0	0.0	0.0	781.983930119	879.38754806	891.581640038	972.537212055	1087.58676277	891.581640038	185.37340772299999	8.19952619677
BIKING	0.00011165057972000001	-0.0445624152768	879.388380129	1342.3259815	0.033059062009	0.0354868414309	4.0	61.0	0.0	29.0	0.246575342466	0.0	0.0	0.0	0.0	0.0	0.0	0.0	0.0	8.0	0.0	3.4645105072500004	2.64979595992	0.14253930422	2.2303076275400002	3.4645105072500004	6.35637039862	6.77461514426	-1.9499998364900003e-06	0.030666001832499998	-0.0424796082394	-0.023726469941500003	-1.9499998364900003e-06	0.0166249708537	0.0231853725515	0.0	0.0	0.08333333333330001	0.0	0.0	0.0	781.983930119	879.38754806	891.581640038	972.537212055	1087.58676277	891.581640038	185.37340772299999	8.19952619677
BIKING	3.46439218542	-3.94406091111e-06	967.497112303	1533.06941245	8.20856306108	8.20856306108	4.0	163.0	0.0	72.25	0.0884955752212	0.0	0.0	0.0	0.0	0.0	0.0	0.0	0.0	13.2	0.0	3.4645105072500004	2.64979595992	0.14253930422	2.2303076275400002	3.4645105072500004	6.35637039862	6.77461514426	-1.9499998364900003e-06	0.030666001832499998	-0.0424796082394	-0.023726469941500003	-1.9499998364900003e-06	0.0166249708537	0.0231853725515	0.0	0.0	0.08333333333330001	0.0	0.0	0.0	781.983930119	879.38754806	891.581640038	972.537212055	1087.58676277	891.581640038	185.37340772299999	8.19952619677
BIKING	0.00011429425400799999	4.40612381326e-08	879.3888348910001	1342.31894734	0.0313298045285	0.033108318787400004	4.0	30.0	0.0	19.25	0.485714285714	0.0	0.0	0.0	0.0	0.0	0.0	0.0	0.0	9.4	0.0	3.4645105072500004	2.64979595992	0.14253930422	2.2303076275400002	3.4645105072500004	6.35637039862	6.77461514426	-1.9499998364900003e-06	0.030666001832499998	-0.0424796082394	-0.023726469941500003	-1.9499998364900003e-06	0.0166249708537	0.0231853725515	0.0	0.0	0.08333333333330001	0.0	0.0	0.0	781.983930119	879.38754806	891.581640038	972.537212055	1087.58676277	891.581640038	185.37340772299999	8.19952619677
BIKING	1.4243643939200001	0.023737501661099995	879.385204597	1342.32291675	0.0354868414309	0.033108318787400004	4.0	22.0	0.0	11.75	0.15306122449	0.0	0.0	0.0	0.0	0.0	0.0	0.0	0.0	10.8	0.0	3.4645105072500004	2.64979595992	0.14253930422	2.2303076275400002	3.4645105072500004	6.35637039862	6.77461514426	-1.9499998364900003e-06	0.030666001832499998	-0.0424796082394	-0.023726469941500003	-1.9499998364900003e-06	0.0166249708537	0.0231853725515	0.0	0.0	0.08333333333330001	0.0	0.0	0.0	781.983930119	879.38754806	891.581640038	972.537212055	1087.58676277	891.581640038	185.37340772299999	8.19952619677
BIKING	3.9230160662599998	0.041644194539	879.388329215	1342.32598824	0.033108318787400004	0.0354868414309	4.0	91.0	0.0	47.0	0.31122448979600004	0.0	0.0	0.0	0.0	0.0	0.0	0.0	0.0	12.2	0.0	3.4645105072500004	2.64979595992	0.14253930422	2.2303076275400002	3.4645105072500004	6.35637039862	6.77461514426	-1.9499998364900003e-06	0.030666001832499998	-0.0424796082394	-0.023726469941500003	-1.9499998364900003e-06	0.0166249708537	0.0231853725515	0.0	0.0	0.08333333333330001	0.0	0.0	0.0	781.983930119	879.38754806	891.581640038	972.537212055	1087.58676277	891.581640038	185.37340772299999	8.19952619677
BIKING	3.4646288290800005	0.0160945576165	967.511988876	1533.06478508	8.19651390867	8.19651390867	3.0	67.0	0.0	38.6666666667	0.0900473933649	0.0	0.0	0.0	0.0	0.0	0.0	0.0	0.0	15.0	0.0	3.4645105072500004	2.64979595992	0.14253930422	2.2303076275400002	3.4645105072500004	6.35637039862	6.77461514426	-1.9499998364900003e-06	0.030666001832499998	-0.0424796082394	-0.023726469941500003	-1.9499998364900003e-06	0.0166249708537	0.0231853725515	0.0	0.0	0.08333333333330001	0.0	0.0	0.0	781.983930119	879.38754806	891.581640038	972.537212055	1087.58676277	891.581640038	185.37340772299999	8.19952619677
OUTSIDE	0.954597146247	-2.7093930469500002e-09	939.025787623	0.0	13.4534723267	20.1173581045	1.0	2.0	0.0	2.0	0.0	0.0	0.0	0.0	0.0	0.0	0.0	0.0	0.0	1.0	0.0	1.0156429767	0.17396594108199998	0.954596821084	0.9545970649590001	1.0156429767	1.07668609066	1.0766873270000001	-2.7095916455e-09	0.00236306502962	-0.00171678507893	-0.00101742368662	-2.7095916455e-09	1.3736802587999999e-08	1.3737610767500001e-08	0.0	0.0	0.0	0.0	0.0	0.0	833.461575005	912.634734468	1007.86102957	1047.99386865	1072.0735721	1007.86102957	101.844629181	13.2147675176
OUTSIDE	0.954597308811	-0.00101742779819	991.807893932	0.0	6.574688920160001	20.1173581045	2.0	2.0	0.0	2.0	1.0	0.0	0.0	0.0	0.0	0.0	0.0	0.0	0.0	1.0	0.2	1.0156429767	0.17396594108199998	0.954596821084	0.9545970649590001	1.0156429767	1.07668609066	1.0766873270000001	-2.7095916455e-09	0.00236306502962	-0.00171678507893	-0.00101742368662	-2.7095916455e-09	1.3736802587999999e-08	1.3737610767500001e-08	0.0	0.0	0.0	0.0	0.0	0.0	833.461575005	912.634734468	1007.86102957	1047.99386865	1072.0735721	1007.86102957	101.844629181	13.2147675176
OUTSIDE	0.954596821084	-2.70979237567e-09	833.461575005	0.0	24.3128192213	24.3128192213	1.0	6.0	0.0	6.0	0.117647058824	0.0	0.0	0.0	0.0	0.0	0.0	0.0	0.0	1.0	0.4	1.0156429767	0.17396594108199998	0.954596821084	0.9545970649590001	1.0156429767	1.07668609066	1.0766873270000001	-2.7095916455e-09	0.00236306502962	-0.00171678507893	-0.00101742368662	-2.7095916455e-09	1.3736802587999999e-08	1.3737610767500001e-08	0.0	0.0	0.0	0.0	0.0	0.0	833.461575005	912.634734468	1007.86102957	1047.99386865	1072.0735721	1007.86102957	101.844629181	13.2147675176
OUTSIDE	0.477298369898	-0.007954974186439999	780.6794686960001	0.0	28.508280338200002	28.508280338200002	2.0	13.0	0.0	11.5	0.357142857143	0.0	0.0	0.0	0.0	0.0	0.0	0.0	0.0	1.0	0.6	1.0156429767	0.17396594108199998	0.954596821084	0.9545970649590001	1.0156429767	1.07668609066	1.0766873270000001	-2.7095916455e-09	0.00236306502962	-0.00171678507893	-0.00101742368662	-2.7095916455e-09	1.3736802587999999e-08	1.3737610767500001e-08	0.0	0.0	0.0	0.0	0.0	0.0	833.461575005	912.634734468	1007.86102957	1047.99386865	1072.0735721	1007.86102957	101.844629181	13.2147675176
OUTSIDE	1.07668485425	-0.00171678507893	1088.12670774	0.0	13.2147675176	13.2147675176	1.0	1.0	1.0	0.0	1.0	0.0	0.0	0.0	0.0	0.0	0.0	0.0	0.0	1.0	1.0	1.0156429767	0.17396594108199998	0.954596821084	0.9545970649590001	1.0156429767	1.07668609066	1.0766873270000001	-2.7095916455e-09	0.00236306502962	-0.00171678507893	-0.00101742368662	-2.7095916455e-09	1.3736802587999999e-08	1.3737610767500001e-08	0.0	0.0	0.0	0.0	0.0	0.0	833.461575005	912.634734468	1007.86102957	1047.99386865	1072.0735721	1007.86102957	101.844629181	13.2147675176
OUTSIDE	1.0766856785299999	1.3737993701899999e-08	1072.0735721	0.0	32.3727192902	32.3727192902	1.0	1.0	1.0	0.0	1.0	0.0	0.0	0.0	0.0	0.0	0.0	0.0	0.0	1.0	1.0	1.0156429767	0.17396594108199998	0.954596821084	0.9545970649590001	1.0156429767	1.07668609066	1.0766873270000001	-2.7095916455e-09	0.00236306502962	-0.00171678507893	-0.00101742368662	-2.7095916455e-09	1.3736802587999999e-08	1.3737610767500001e-08	0.0	0.0	0.0	0.0	0.0	0.0	833.461575005	912.634734468	1007.86102957	1047.99386865	1072.0735721	1007.86102957	101.844629181	13.2147675176
OUTSIDE	1.0766865027899999	1.3737610767500001e-08	1056.02043647	0.0	51.5306710627	51.5306710627	2.0	1.0	1.0	0.0	1.0	0.0	0.0	0.0	0.0	0.0	0.0	0.0	0.0	1.0	1.0	1.0156429767	0.17396594108199998	0.954596821084	0.9545970649590001	1.0156429767	1.07668609066	1.0766873270000001	-2.7095916455e-09	0.00236306502962	-0.00171678507893	-0.00101742368662	-2.7095916455e-09	1.3736802587999999e-08	1.3737610767500001e-08	0.0	0.0	0.0	0.0	0.0	0.0	833.461575005	912.634734468	1007.86102957	1047.99386865	1072.0735721	1007.86102957	101.844629181	13.2147675176
OUTSIDE	1.0766873270000001	1.37369102019e-08	1039.96730083	0.0	70.6886228353	70.6886228353	1.0	1.0	1.0	0.0	0.0	0.0	0.0	0.0	0.0	0.0	0.0	0.0	0.0	1.0	0.8	1.0156429767	0.17396594108199998	0.954596821084	0.9545970649590001	1.0156429767	1.07668609066	1.0766873270000001	-2.7095916455e-09	0.00236306502962	-0.00171678507893	-0.00101742368662	-2.7095916455e-09	1.3736802587999999e-08	1.3737610767500001e-08	0.0	0.0	0.0	0.0	0.0	0.0	833.461575005	912.634734468	1007.86102957	1047.99386865	1072.0735721	1007.86102957	101.844629181	13.2147675176
OUTSIDE	1.0156429767	-0.00101741957505	1007.86102957	0.0	42.5185313658	42.5185313658	0.0	0.0			1.0		0.0	0.0	0.0		0.0	0.0	0.0	1.0	0.4	1.0156429767	0.17396594108199998	0.954596821084	0.9545970649590001	1.0156429767	1.07668609066	1.0766873270000001	-2.7095916455e-09	0.00236306502962	-0.00171678507893	-0.00101742368662	-2.7095916455e-09	1.3736802587999999e-08	1.3737610767500001e-08	0.0	0.0	0.0	0.0	0.0	0.0	833.461575005	912.634734468	1007.86102957	1047.99386865	1072.0735721	1007.86102957	101.844629181	13.2147675176
OUTSIDE	1.0766881512100002	1.37366949741e-08	1023.9141652000001	0.0	78.4623738115	78.4623738115	3.0	2.0	0.0	2.0	1.0	0.0	0.0	0.0	0.0	0.0	0.0	0.0	0.0	1.0	0.6	1.0156429767	0.17396594108199998	0.954596821084	0.9545970649590001	1.0156429767	1.07668609066	1.0766873270000001	-2.7095916455e-09	0.00236306502962	-0.00171678507893	-0.00101742368662	-2.7095916455e-09	1.3736802587999999e-08	1.3737610767500001e-08	0.0	0.0	0.0	0.0	0.0	0.0	833.461575005	912.634734468	1007.86102957	1047.99386865	1072.0735721	1007.86102957	101.844629181	13.2147675176
OUTSIDE	0.954596983671	-2.7095916455e-09	886.2436813139999	0.0	20.1173581045	20.1173581045	2.0	8.0	0.0	6.5	0.555555555556	0.0	0.0	0.0	0.0	0.0	0.0	0.0	0.0	1.0	0.2	1.0156429767	0.17396594108199998	0.954596821084	0.9545970649590001	1.0156429767	1.07668609066	1.0766873270000001	-2.7095916455e-09	0.00236306502962	-0.00171678507893	-0.00101742368662	-2.7095916455e-09	1.3736802587999999e-08	1.3737610767500001e-08	0.0	0.0	0.0	0.0	0.0	0.0	833.461575005	912.634734468	1007.86102957	1047.99386865	1072.0735721	1007.86102957	101.844629181	13.2147675176
BIKING	7.0266881450600005	0.0169116004865	504.032544047	511.657524683	53.921338406400004	89.0967867883	3.0	53.0	0.0	37.3333333333	0.0442477876106	0.0	0.0	0.0	0.0	0.0	0.0	0.0	0.0	4.5	0.0625	6.10961424136	1.21280292704	4.4708509234900005	5.51311338662	6.10961424136	6.49675600163	6.82108759141	-0.0023262121606199998	0.0312515009759	-0.032370886902000004	-0.0142185223296	-0.0023262121606199998	0.014662550966900001	0.0289687979778	0.0	0.0	0.0	0.0	0.0	0.0	509.55491797699995	515.517792365	537.974067599	578.75243416	606.743469203	537.974067599	48.707901774700005	12.873420917699999
BIKING	6.6154870377499995	0.00791540240799	585.300298393	64.04027354770001	58.845679347	306.501318736	4.0	42.0	0.0	22.25	0.100917431193	0.0	0.0	0.0	0.0	0.0	0.0	0.0	0.0	6.833333333330001	0.020833333333299998	6.10961424136	1.21280292704	4.4708509234900005	5.51311338662	6.10961424136	6.49675600163	6.82108759141	-0.0023262121606199998	0.0312515009759	-0.032370886902000004	-0.0142185223296	-0.0023262121606199998	0.014662550966900001	0.0289687979778	0.0	0.0	0.0	0.0	0.0	0.0	509.55491797699995	515.517792365	537.974067599	578.75243416	606.743469203	537.974067599	48.707901774700005	12.873420917699999
BIKING	3.6171058612900002	-0.049973019607699995	516.8392937369999	35.6247409858	180.43553889400002	180.43553889400002	4.0	78.0	0.0	56.25	0.416666666667	0.0	0.0	0.0	0.0	0.0	0.0	0.0	0.0	8.0	0.0	6.10961424136	1.21280292704	4.4708509234900005	5.51311338662	6.10961424136	6.49675600163	6.82108759141	-0.0023262121606199998	0.0312515009759	-0.032370886902000004	-0.0142185223296	-0.0023262121606199998	0.014662550966900001	0.0289687979778	0.0	0.0	0.0	0.0	0.0	0.0	509.55491797699995	515.517792365	537.974067599	578.75243416	606.743469203	537.974067599	48.707901774700005	12.873420917699999
BIKING	6.07866558944	0.0410259954691	559.108841461	30.701707885700003	0.362726140432	92.9330496335	3.0	92.0	0.0	60.3333333333	0.378571428571	0.0	0.0	0.0	0.0	0.0	0.0	0.0	0.0	7.25	0.03125	6.10961424136	1.21280292704	4.4708509234900005	5.51311338662	6.10961424136	6.49675600163	6.82108759141	-0.0023262121606199998	0.0312515009759	-0.032370886902000004	-0.0142185223296	-0.0023262121606199998	0.014662550966900001	0.0289687979778	0.0	0.0	0.0	0.0	0.0	0.0	509.55491797699995	515.517792365	537.974067599	578.75243416	606.743469203	537.974067599	48.707901774700005	12.873420917699999
BIKING	5.32459598569	-0.0125678267292	628.186640013	100.87519011200001	2.72415282953	92.9330496335	4.0	101.0	0.0	59.25	0.225806451613	0.0	0.0	0.0	0.0	0.0	0.0	0.0	0.0	6.5	0.0625	6.10961424136	1.21280292704	4.4708509234900005	5.51311338662	6.10961424136	6.49675600163	6.82108759141	-0.0023262121606199998	0.0312515009759	-0.032370886902000004	-0.0142185223296	-0.0023262121606199998	0.014662550966900001	0.0289687979778	0.0	0.0	0.0	0.0	0.0	0.0	509.55491797699995	515.517792365	537.974067599	578.75243416	606.743469203	537.974067599	48.707901774700005	12.873420917699999
BIKING	6.14056289327	-0.014768754196399999	515.077291907	137.924386386	83.2505321039	235.902341733	3.0	65.0	0.0	50.3333333333	0.40789473684199995	0.0	0.0	0.0	0.0	0.0	0.0	0.0	0.0	5.666666666669999	0.0416666666667	6.10961424136	1.21280292704	4.4708509234900005	5.51311338662	6.10961424136	6.49675600163	6.82108759141	-0.0023262121606199998	0.0312515009759	-0.032370886902000004	-0.0142185223296	-0.0023262121606199998	0.014662550966900001	0.0289687979778	0.0	0.0	0.0	0.0	0.0	0.0	509.55491797699995	515.517792365	537.974067599	578.75243416	606.743469203	537.974067599	48.707901774700005	12.873420917699999
BUS	5.80654440197	-4.3072745474e-07	388.560543928	3418.73031668	5.6694170582800005	5.6694170582800005	4.0	26.0	0.0	9.25	0.0806451612903	0.75	0.0	0.0	0.0	0.5	0.0	0.0	0.0	5.0	0.0	5.3186607522400005	4.257968991569999	1.61364638	3.5355284865699996	5.3186607522400005	9.80524946425	11.7359449325	-1.1244536067e-06	0.0598163336366	-0.0634756927631	-0.034850927726699996	-1.1244536067e-06	0.030800622129900004	0.0562511182689	0.0	0.0	0.33333333333299997	0.0	0.0	0.0	388.26786492	571.405997946	835.219868416	1074.36898638	1228.82287124	835.219868416	329.365870811	18.473177648900002
BUS	5.806570245619999	-0.09239617037219999	389.292241448	3743.1314593	6.56642766273	6.56642766273	2.0	24.0	0.0	14.5	0.08695652173910001	0.0	0.0	0.0	0.0	0.0	0.0	0.0	0.0	5.0	0.0	5.3186607522400005	4.257968991569999	1.61364638	3.5355284865699996	5.3186607522400005	9.80524946425	11.7359449325	-1.1244536067e-06	0.0598163336366	-0.0634756927631	-0.034850927726699996	-1.1244536067e-06	0.030800622129900004	0.0562511182689	0.0	0.0	0.33333333333299997	0.0	0.0	0.0	388.26786492	571.405997946	835.219868416	1074.36898638	1228.82287124	835.219868416	329.365870811	18.473177648900002
BUS	9.933608013999999	-1.1244536067e-06	571.405997946	0.0	9.46856046858	16.668897826800002	3.0	23.0	0.0	13.0	0.1	0.0	0.5	0.5	0.5	0.0	0.0	0.0	0.0	5.0	0.0	5.3186607522400005	4.257968991569999	1.61364638	3.5355284865699996	5.3186607522400005	9.80524946425	11.7359449325	-1.1244536067e-06	0.0598163336366	-0.0634756927631	-0.034850927726699996	-1.1244536067e-06	0.030800622129900004	0.0562511182689	0.0	0.0	0.33333333333299997	0.0	0.0	0.0	388.26786492	571.405997946	835.219868416	1074.36898638	1228.82287124	835.219868416	329.365870811	18.473177648900002
BUS	4.9667871376	-0.08278034794	684.214836365	0.0	17.9408104522	17.9408104522	4.0	21.0	0.0	10.0	0.0652173913043	0.75	0.5	0.5	0.5	0.0	0.0	0.0	0.0	5.0	0.0	5.3186607522400005	4.257968991569999	1.61364638	3.5355284865699996	5.3186607522400005	9.80524946425	11.7359449325	-1.1244536067e-06	0.0598163336366	-0.0634756927631	-0.034850927726699996	-1.1244536067e-06	0.030800622129900004	0.0562511182689	0.0	0.0	0.33333333333299997	0.0	0.0	0.0	388.26786492	571.405997946	835.219868416	1074.36898638	1228.82287124	835.219868416	329.365870811	18.473177648900002
OUTSIDE	0.0029585648697700003	4.93094144958e-05	835.219868416	0.0	56.532228404099996	56.532228404099996	3.0	18.0	0.0	7.666666666669999	0.242424242424	0.0	0.0	0.0	0.0	0.0	0.0	0.0	0.0	2.0	0.0	5.3186607522400005	4.257968991569999	1.61364638	3.5355284865699996	5.3186607522400005	9.80524946425	11.7359449325	-1.1244536067e-06	0.0598163336366	-0.0634756927631	-0.034850927726699996	-1.1244536067e-06	0.030800622129900004	0.0562511182689	0.0	0.0	0.33333333333299997	0.0	0.0	0.0	388.26786492	571.405997946	835.219868416	1074.36898638	1228.82287124	835.219868416	329.365870811	18.473177648900002
BUS	3.47062342445	-0.013208854406299998	464.83022009800004	2678.66467283	2.30479178254	4.7724064538199995	2.0	43.0	0.0	27.5	0.0114942528736	1.0	0.5	0.5	0.5	0.0	0.0	0.0	0.0	5.0	0.0	5.3186607522400005	4.257968991569999	1.61364638	3.5355284865699996	5.3186607522400005	9.80524946425	11.7359449325	-1.1244536067e-06	0.0598163336366	-0.0634756927631	-0.034850927726699996	-1.1244536067e-06	0.030800622129900004	0.0562511182689	0.0	0.0	0.33333333333299997	0.0	0.0	0.0	388.26786492	571.405997946	835.219868416	1074.36898638	1228.82287124	835.219868416	329.365870811	18.473177648900002
BUS	4.26315468883	0.00912776584093	387.09714888900004	2769.92803144	0.402618787827	4.7724064538199995	2.0	43.0	0.0	38.5	0.40983606557400004	0.5	0.5	0.5	0.5	0.0	0.0	0.0	0.0	5.0	0.0	5.3186607522400005	4.257968991569999	1.61364638	3.5355284865699996	5.3186607522400005	9.80524946425	11.7359449325	-1.1244536067e-06	0.0598163336366	-0.0634756927631	-0.034850927726699996	-1.1244536067e-06	0.030800622129900004	0.0562511182689	0.0	0.0	0.33333333333299997	0.0	0.0	0.0	388.26786492	571.405997946	835.219868416	1074.36898638	1228.82287124	835.219868416	329.365870811	18.473177648900002
OUTSIDE	2.04281036531e-14	-0.0685293403801	835.219868416	0.0	56.532228404099996	56.532228404099996	4.0	19.0	0.0	10.0	0.321428571429	0.0	0.0	0.0	0.0	0.0	0.0	0.0	0.0	2.6	0.0	5.3186607522400005	4.257968991569999	1.61364638	3.5355284865699996	5.3186607522400005	9.80524946425	11.7359449325	-1.1244536067e-06	0.0598163336366	-0.0634756927631	-0.034850927726699996	-1.1244536067e-06	0.030800622129900004	0.0562511182689	0.0	0.0	0.33333333333299997	0.0	0.0	0.0	388.26786492	571.405997946	835.219868416	1074.36898638	1228.82287124	835.219868416	329.365870811	18.473177648900002
OUTSIDE	4.11176042281	-0.013447035548700002	1197.65500974	0.0	4.12178689759	83.904894007	4.0	12.0	0.0	5.0	0.107142857143	0.0	0.0	0.0	0.0	0.0	0.0	0.0	0.0	3.2	0.0	5.3186607522400005	4.257968991569999	1.61364638	3.5355284865699996	5.3186607522400005	9.80524946425	11.7359449325	-1.1244536067e-06	0.0598163336366	-0.0634756927631	-0.034850927726699996	-1.1244536067e-06	0.030800622129900004	0.0562511182689	0.0	0.0	0.33333333333299997	0.0	0.0	0.0	388.26786492	571.405997946	835.219868416	1074.36898638	1228.82287124	835.219868416	329.365870811	18.473177648900002
OUTSIDE	4.9185825557300005	0.05508228881490001	1219.91776795	0.0	58.742622180699996	83.904894007	3.0	34.0	0.0	19.0	0.0454545454545	0.0	0.0	0.0	0.0	0.0	0.0	0.0	0.0	3.8	0.0	5.3186607522400005	4.257968991569999	1.61364638	3.5355284865699996	5.3186607522400005	9.80524946425	11.7359449325	-1.1244536067e-06	0.0598163336366	-0.0634756927631	-0.034850927726699996	-1.1244536067e-06	0.030800622129900004	0.0562511182689	0.0	0.0	0.33333333333299997	0.0	0.0	0.0	388.26786492	571.405997946	835.219868416	1074.36898638	1228.82287124	835.219868416	329.365870811	18.473177648900002
OUTSIDE	1.61364522683	-3.2032427066400004e-08	1242.18052617	0.0	113.36345746399999	113.36345746399999	0.0	0.0			0.022727272727299998		0.0	0.0	0.0		0.0	0.0	0.0	4.4	0.0	5.3186607522400005	4.257968991569999	1.61364638	3.5355284865699996	5.3186607522400005	9.80524946425	11.7359449325	-1.1244536067e-06	0.0598163336366	-0.0634756927631	-0.034850927726699996	-1.1244536067e-06	0.030800622129900004	0.0562511182689	0.0	0.0	0.33333333333299997	0.0	0.0	0.0	388.26786492	571.405997946	835.219868416	1074.36898638	1228.82287124	835.219868416	329.365870811	18.473177648900002
BUS	3.7154887383699995	-0.034850927726699996	387.828846409	3094.32917406	4.7724064538199995	4.7724064538199995	2.0	41.0	0.0	32.5	0.0	0.0	0.5	0.5	0.5	0.0	0.0	0.0	0.0	5.0	0.0	5.3186607522400005	4.257968991569999	1.61364638	3.5355284865699996	5.3186607522400005	9.80524946425	11.7359449325	-1.1244536067e-06	0.0598163336366	-0.0634756927631	-0.034850927726699996	-1.1244536067e-06	0.030800622129900004	0.0562511182689	0.0	0.0	0.33333333333299997	0.0	0.0	0.0	388.26786492	571.405997946	835.219868416	1074.36898638	1228.82287124	835.219868416	329.365870811	18.473177648900002
OUTSIDE	1.61364714878	-0.035535854371	1264.44328439	0.0	96.76242346219999	96.76242346219999	1.0	42.0	0.0	42.0	0.0	0.0	0.0	0.0	0.0	0.0	0.0	0.0	0.0	5.0	0.0	5.3186607522400005	4.257968991569999	1.61364638	3.5355284865699996	5.3186607522400005	9.80524946425	11.7359449325	-1.1244536067e-06	0.0598163336366	-0.0634756927631	-0.034850927726699996	-1.1244536067e-06	0.030800622129900004	0.0562511182689	0.0	0.0	0.33333333333299997	0.0	0.0	0.0	388.26786492	571.405997946	835.219868416	1074.36898638	1228.82287124	835.219868416	329.365870811	18.473177648900002
OUTSIDE	3.7457984110400004	0.0134470675811	1248.44984006	0.0	54.9455258474	54.9455258474	0.0	0.0			0.023255813953499998		0.0	0.0	0.0		0.0	0.0	0.0	6.2	0.0	5.3186607522400005	4.257968991569999	1.61364638	3.5355284865699996	5.3186607522400005	9.80524946425	11.7359449325	-1.1244536067e-06	0.0598163336366	-0.0634756927631	-0.034850927726699996	-1.1244536067e-06	0.030800622129900004	0.0562511182689	0.0	0.0	0.33333333333299997	0.0	0.0	0.0	388.26786492	571.405997946	835.219868416	1074.36898638	1228.82287124	835.219868416	329.365870811	18.473177648900002
OUTSIDE	13.3060949412	0.217821368038	835.360019221	0.0	56.3362249827	56.532228404099996	3.0	23.0	0.0	11.666666666700001	0.3125	0.0	0.0	0.0	0.0	0.0	0.0	0.0	0.0	1.6	0.0	5.3186607522400005	4.257968991569999	1.61364638	3.5355284865699996	5.3186607522400005	9.80524946425	11.7359449325	-1.1244536067e-06	0.0598163336366	-0.0634756927631	-0.034850927726699996	-1.1244536067e-06	0.030800622129900004	0.0562511182689	0.0	0.0	0.33333333333299997	0.0	0.0	0.0	388.26786492	571.405997946	835.219868416	1074.36898638	1228.82287124	835.219868416	329.365870811	18.473177648900002
BUS	12.0870639985	-0.0566160347275	44.1657947006	0.0	193.482914608	56.3362249827	4.0	8.0	0.5	1.75	0.260869565217	0.25	0.0	0.0	0.0	0.0	0.0	0.0	0.0	1.2	0.0	5.3186607522400005	4.257968991569999	1.61364638	3.5355284865699996	5.3186607522400005	9.80524946425	11.7359449325	-1.1244536067e-06	0.0598163336366	-0.0634756927631	-0.034850927726699996	-1.1244536067e-06	0.030800622129900004	0.0562511182689	0.0	0.0	0.33333333333299997	0.0	0.0	0.0	388.26786492	571.405997946	835.219868416	1074.36898638	1228.82287124	835.219868416	329.365870811	18.473177648900002
BUS	11.5018655552	-0.00975330738801	177.35243141700002	0.0	45.9632582145	40.0414186959	3.0	21.0	0.0	9.0	0.23684210526299998	0.0	0.0	0.0	0.0	0.0	0.0	0.0	0.0	1.0	0.0	5.3186607522400005	4.257968991569999	1.61364638	3.5355284865699996	5.3186607522400005	9.80524946425	11.7359449325	-1.1244536067e-06	0.0598163336366	-0.0634756927631	-0.034850927726699996	-1.1244536067e-06	0.030800622129900004	0.0562511182689	0.0	0.0	0.33333333333299997	0.0	0.0	0.0	388.26786492	571.405997946	835.219868416	1074.36898638	1228.82287124	835.219868416	329.365870811	18.473177648900002
BUS	10.3999425497	-0.0183653834244	726.2320709889999	0.0	5.81170496614	31.800933758200003	4.0	26.0	0.0	9.25	0.3	0.0	0.0	0.0	0.0	0.0	0.0	0.0	0.0	1.6666666666699999	0.0	5.3186607522400005	4.257968991569999	1.61364638	3.5355284865699996	5.3186607522400005	9.80524946425	11.7359449325	-1.1244536067e-06	0.0598163336366	-0.0634756927631	-0.034850927726699996	-1.1244536067e-06	0.030800622129900004	0.0562511182689	0.0	0.0	0.33333333333299997	0.0	0.0	0.0	388.26786492	571.405997946	835.219868416	1074.36898638	1228.82287124	835.219868416	329.365870811	18.473177648900002
BUS	1.7677645579099999	-0.029462732144299997	1135.71459701	601.747213285	91.5844306487	91.5844306487	0.0	0.0			0.272376343157		0.5	0.5	0.5		0.0	0.0	0.0	15.8181818182	0.08076923076919999	5.3186607522400005	4.257968991569999	1.61364638	3.5355284865699996	5.3186607522400005	9.80524946425	11.7359449325	-1.1244536067e-06	0.0598163336366	-0.0634756927631	-0.034850927726699996	-1.1244536067e-06	0.030800622129900004	0.0562511182689	0.0	0.0	0.33333333333299997	0.0	0.0	0.0	388.26786492	571.405997946	835.219868416	1074.36898638	1228.82287124	835.219868416	329.365870811	18.473177648900002
BUS	11.350340467999999	0.048388193056	797.023674785	0.0	9.02392939674	9.02392939674	4.0	36.0	0.0	16.5	0.0909090909091	0.25	0.75	0.75	0.75	0.0	0.0	0.0	0.0	5.0	0.0	5.3186607522400005	4.257968991569999	1.61364638	3.5355284865699996	5.3186607522400005	9.80524946425	11.7359449325	-1.1244536067e-06	0.0598163336366	-0.0634756927631	-0.034850927726699996	-1.1244536067e-06	0.030800622129900004	0.0562511182689	0.0	0.0	0.33333333333299997	0.0	0.0	0.0	388.26786492	571.405997946	835.219868416	1074.36898638	1228.82287124	835.219868416	329.365870811	18.473177648900002
BUS	8.447048884600001	0.05800436245	797.023674785	0.0	9.02392939674	9.02392939674	4.0	28.0	0.0	14.5	0.185185185185	1.0	0.0	0.0	0.0	0.0	0.0	0.0	0.0	5.0	0.0	5.3186607522400005	4.257968991569999	1.61364638	3.5355284865699996	5.3186607522400005	9.80524946425	11.7359449325	-1.1244536067e-06	0.0598163336366	-0.0634756927631	-0.034850927726699996	-1.1244536067e-06	0.030800622129900004	0.0562511182689	0.0	0.0	0.33333333333299997	0.0	0.0	0.0	388.26786492	571.405997946	835.219868416	1074.36898638	1228.82287124	835.219868416	329.365870811	18.473177648900002
BUS	8.5035955685	0.053082246937600004	809.7283013719999	2274.32599444	9.355479389189998	9.355479389189998	3.0	37.0	0.0	15.666666666700001	0.19178082191799997	1.0	0.5	0.5	0.5	0.0	0.0	0.0	0.0	6.8571428571399995	0.0	5.3186607522400005	4.257968991569999	1.61364638	3.5355284865699996	5.3186607522400005	9.80524946425	11.7359449325	-1.1244536067e-06	0.0598163336366	-0.0634756927631	-0.034850927726699996	-1.1244536067e-06	0.030800622129900004	0.0562511182689	0.0	0.0	0.33333333333299997	0.0	0.0	0.0	388.26786492	571.405997946	835.219868416	1074.36898638	1228.82287124	835.219868416	329.365870811	18.473177648900002
BUS	5.3186607522400005	0.030800622129900004	807.9869485	2276.71933951	8.60911446656	8.68160395352	4.0	45.0	0.0	14.5	0.0512820512821	0.5	0.5	0.5	0.5	0.0	0.0	0.0	0.0	5.0	0.0	5.3186607522400005	4.257968991569999	1.61364638	3.5355284865699996	5.3186607522400005	9.80524946425	11.7359449325	-1.1244536067e-06	0.0598163336366	-0.0634756927631	-0.034850927726699996	-1.1244536067e-06	0.030800622129900004	0.0562511182689	0.0	0.0	0.33333333333299997	0.0	0.0	0.0	388.26786492	571.405997946	835.219868416	1074.36898638	1228.82287124	835.219868416	329.365870811	18.473177648900002
OUTSIDE	0.23681285895100002	0.00389757156801	835.219868416	0.0	56.532228404099996	56.532228404099996	4.0	23.0	0.0	11.25	0.483870967742	0.0	0.0	0.0	0.0	0.0	0.0	0.0	0.0	1.8	0.0	5.3186607522400005	4.257968991569999	1.61364638	3.5355284865699996	5.3186607522400005	9.80524946425	11.7359449325	-1.1244536067e-06	0.0598163336366	-0.0634756927631	-0.034850927726699996	-1.1244536067e-06	0.030800622129900004	0.0562511182689	0.0	0.0	0.33333333333299997	0.0	0.0	0.0	388.26786492	571.405997946	835.219868416	1074.36898638	1228.82287124	835.219868416	329.365870811	18.473177648900002
BUS	6.1988538031400005	-0.0601065943518	451.84348253300004	0.0	16.668897826800002	16.668897826800002	3.0	27.0	0.0	14.666666666700001	0.207547169811	0.0	0.0	0.0	0.0	0.0	0.0	0.0	0.0	3.66666666667	0.0	5.3186607522400005	4.257968991569999	1.61364638	3.5355284865699996	5.3186607522400005	9.80524946425	11.7359449325	-1.1244536067e-06	0.0598163336366	-0.0634756927631	-0.034850927726699996	-1.1244536067e-06	0.030800622129900004	0.0562511182689	0.0	0.0	0.33333333333299997	0.0	0.0	0.0	388.26786492	571.405997946	835.219868416	1074.36898638	1228.82287124	835.219868416	329.365870811	18.473177648900002
BUS	6.40923656522	-0.034905983388	1278.01817105	1654.64083187	68.8375717566	9.667873183680001	4.0	50.0	0.0	18.75	0.3	0.0	0.5	0.5	0.5	0.0	0.0	0.0	0.0	8.71428571429	0.0	5.3186607522400005	4.257968991569999	1.61364638	3.5355284865699996	5.3186607522400005	9.80524946425	11.7359449325	-1.1244536067e-06	0.0598163336366	-0.0634756927631	-0.034850927726699996	-1.1244536067e-06	0.030800622129900004	0.0562511182689	0.0	0.0	0.33333333333299997	0.0	0.0	0.0	388.26786492	571.405997946	835.219868416	1074.36898638	1228.82287124	835.219868416	329.365870811	18.473177648900002
BUS	9.80524946425	-0.122355939329	634.5238763980001	0.0	24.7846014751	24.7846014751	4.0	14.0	0.0	6.75	0.242424242424	0.0	0.0	0.0	0.0	0.0	0.0	0.0	0.0	3.0	0.0	5.3186607522400005	4.257968991569999	1.61364638	3.5355284865699996	5.3186607522400005	9.80524946425	11.7359449325	-1.1244536067e-06	0.0598163336366	-0.0634756927631	-0.034850927726699996	-1.1244536067e-06	0.030800622129900004	0.0562511182689	0.0	0.0	0.33333333333299997	0.0	0.0	0.0	388.26786492	571.405997946	835.219868416	1074.36898638	1228.82287124	835.219868416	329.365870811	18.473177648900002
BUS	5.32475870453	-0.0180746310115	1208.1622226	1317.93403368	39.252722470100004	9.667873183680001	3.0	28.0	0.0	12.666666666700001	0.0909090909091	0.33333333333299997	0.33333333333299997	0.33333333333299997	0.33333333333299997	0.0	0.0	0.0	0.0	10.5714285714	0.0	5.3186607522400005	4.257968991569999	1.61364638	3.5355284865699996	5.3186607522400005	9.80524946425	11.7359449325	-1.1244536067e-06	0.0598163336366	-0.0634756927631	-0.034850927726699996	-1.1244536067e-06	0.030800622129900004	0.0562511182689	0.0	0.0	0.33333333333299997	0.0	0.0	0.0	388.26786492	571.405997946	835.219868416	1074.36898638	1228.82287124	835.219868416	329.365870811	18.473177648900002
BUS	17.146605824	0.112444387904	817.204270263	0.0	3.15085001397	31.650928414699997	3.0	13.0	0.0	5.666666666669999	0.0	0.0	0.0	0.0	0.0	0.0	0.0	0.0	0.0	2.33333333333	0.0	5.3186607522400005	4.257968991569999	1.61364638	3.5355284865699996	5.3186607522400005	9.80524946425	11.7359449325	-1.1244536067e-06	0.0598163336366	-0.0634756927631	-0.034850927726699996	-1.1244536067e-06	0.030800622129900004	0.0562511182689	0.0	0.0	0.33333333333299997	0.0	0.0	0.0	388.26786492	571.405997946	835.219868416	1074.36898638	1228.82287124	835.219868416	329.365870811	18.473177648900002
OUTSIDE	3.9240849571699994	0.013055663702700001	966.208597896	874.940067676	2.45599236279	30.008736056700002	1.0	37.0	0.0	37.0	0.1	1.0	0.0	0.0	0.0	0.0	0.0	0.0	0.0	14.2857142857	0.0	5.3186607522400005	4.257968991569999	1.61364638	3.5355284865699996	5.3186607522400005	9.80524946425	11.7359449325	-1.1244536067e-06	0.0598163336366	-0.0634756927631	-0.034850927726699996	-1.1244536067e-06	0.030800622129900004	0.0562511182689	0.0	0.0	0.33333333333299997	0.0	0.0	0.0	388.26786492	571.405997946	835.219868416	1074.36898638	1228.82287124	835.219868416	329.365870811	18.473177648900002
BUS	9.93367548122	0.0622470279679	458.597159526	0.0	0.9963104849459999	16.668897826800002	4.0	37.0	0.0	19.25	0.052631578947400004	0.5	0.0	0.0	0.0	0.0	0.0	0.0	0.0	4.33333333333	0.0	5.3186607522400005	4.257968991569999	1.61364638	3.5355284865699996	5.3186607522400005	9.80524946425	11.7359449325	-1.1244536067e-06	0.0598163336366	-0.0634756927631	-0.034850927726699996	-1.1244536067e-06	0.030800622129900004	0.0562511182689	0.0	0.0	0.33333333333299997	0.0	0.0	0.0	388.26786492	571.405997946	835.219868416	1074.36898638	1228.82287124	835.219868416	329.365870811	18.473177648900002
BUS	3.5355284865699996	2.09765522433e-08	1074.36898638	572.694761654	55.305146727200004	55.305146727200004	0.0	0.0			0.206161956616		0.33333333333299997	0.33333333333299997	0.33333333333299997		0.0	0.0	0.0	16.5454545455	0.0538461538462	5.3186607522400005	4.257968991569999	1.61364638	3.5355284865699996	5.3186607522400005	9.80524946425	11.7359449325	-1.1244536067e-06	0.0598163336366	-0.0634756927631	-0.034850927726699996	-1.1244536067e-06	0.030800622129900004	0.0562511182689	0.0	0.0	0.33333333333299997	0.0	0.0	0.0	388.26786492	571.405997946	835.219868416	1074.36898638	1228.82287124	835.219868416	329.365870811	18.473177648900002
BUS	3.5355272279800003	-0.018928890920400003	1013.02337575	543.642310023	4.7590066781900005	20.0477321785	0.0	0.0			0.139947570075		0.33333333333299997	0.33333333333299997	0.33333333333299997		0.0	0.0	0.0	17.2727272727	0.0269230769231	5.3186607522400005	4.257968991569999	1.61364638	3.5355284865699996	5.3186607522400005	9.80524946425	11.7359449325	-1.1244536067e-06	0.0598163336366	-0.0634756927631	-0.034850927726699996	-1.1244536067e-06	0.030800622129900004	0.0562511182689	0.0	0.0	0.33333333333299997	0.0	0.0	0.0	388.26786492	571.405997946	835.219868416	1074.36898638	1228.82287124	835.219868416	329.365870811	18.473177648900002
BUS	4.6712606832	-0.018928753545	1019.90840834	715.942653407	12.4033694283	20.0477321785	0.0	0.0			0.0737331835335		0.33333333333299997	0.33333333333299997	0.33333333333299997		0.0	0.0	0.0	18.0	0.0	5.3186607522400005	4.257968991569999	1.61364638	3.5355284865699996	5.3186607522400005	9.80524946425	11.7359449325	-1.1244536067e-06	0.0598163336366	-0.0634756927631	-0.034850927726699996	-1.1244536067e-06	0.030800622129900004	0.0562511182689	0.0	0.0	0.33333333333299997	0.0	0.0	0.0	388.26786492	571.405997946	835.219868416	1074.36898638	1228.82287124	835.219868416	329.365870811	18.473177648900002
TRAIN	76.61623481470001	3.40352872238e-06	9.0601616219	1830.81861924	966.3278783110001	966.3278783110001	2.0	3.0	0.0	2.5	1.0	0.0	0.0	0.0	0.0	1.0	1.0	1.0	1.0	1.0	1.0	15.342652738	29.511249818299998	0.48692250153399996	7.89296359521	15.342652738	39.4265516635	84.66995459510001	-3.84959616907e-06	0.255284493167	-0.134442489903	-0.08898548814889999	-3.84959616907e-06	0.0208718514603	0.123997056735	0.0	0.0	0.0	0.0	0.375	1.0	2.21118897811	4.822472031549999	10.838985944300001	30.7068339185	46.5271708904	10.838985944300001	17.7370869959	413.81275049699997
TRAIN	76.616030603	0.638467773878	2.0767745897400003	1273.81319434	78.2499231901	848.712721914	2.0	5.0	0.0	4.5	0.33333333333299997	0.0	0.0	0.0	0.0	1.0	1.0	1.0	1.0	1.0	1.0	15.342652738	29.511249818299998	0.48692250153399996	7.89296359521	15.342652738	39.4265516635	84.66995459510001	-3.84959616907e-06	0.255284493167	-0.134442489903	-0.08898548814889999	-3.84959616907e-06	0.0208718514603	0.123997056735	0.0	0.0	0.0	0.0	0.375	1.0	2.21118897811	4.822472031549999	10.838985944300001	30.7068339185	46.5271708904	10.838985944300001	17.7370869959	413.81275049699997
TRAIN	42.782314143	-0.7130416367569999	11.073582509300001	0.0	683.505800787	683.505800787	3.0	9.0	0.0	6.333333333330001	0.2	0.0	0.0	0.0	0.0	1.0	1.0	1.0	1.0	1.0	1.0	15.342652738	29.511249818299998	0.48692250153399996	7.89296359521	15.342652738	39.4265516635	84.66995459510001	-3.84959616907e-06	0.255284493167	-0.134442489903	-0.08898548814889999	-3.84959616907e-06	0.0208718514603	0.123997056735	0.0	0.0	0.0	0.0	0.375	1.0	2.21118897811	4.822472031549999	10.838985944300001	30.7068339185	46.5271708904	10.838985944300001	17.7370869959	413.81275049699997
TRAIN	85.5648123485	-6.12495679964e-06	20.0703904289	0.0	518.29887966	518.29887966	2.0	9.0	0.0	6.5	0.5	0.0	0.0	0.0	0.0	1.0	1.0	1.0	1.0	1.0	1.0	15.342652738	29.511249818299998	0.48692250153399996	7.89296359521	15.342652738	39.4265516635	84.66995459510001	-3.84959616907e-06	0.255284493167	-0.134442489903	-0.08898548814889999	-3.84959616907e-06	0.0208718514603	0.123997056735	0.0	0.0	0.0	0.0	0.375	1.0	2.21118897811	4.822472031549999	10.838985944300001	30.7068339185	46.5271708904	10.838985944300001	17.7370869959	413.81275049699997
TRAIN	85.5651798459	-6.104035779230001e-06	29.0671983484	0.0	353.091958534	353.091958534	2.0	7.0	0.0	5.5	0.45454545454499995	0.0	0.0	0.0	0.0	1.0	1.0	1.0	1.0	1.0	1.0	15.342652738	29.511249818299998	0.48692250153399996	7.89296359521	15.342652738	39.4265516635	84.66995459510001	-3.84959616907e-06	0.255284493167	-0.134442489903	-0.08898548814889999	-3.84959616907e-06	0.0208718514603	0.123997056735	0.0	0.0	0.0	0.0	0.375	1.0	2.21118897811	4.822472031549999	10.838985944300001	30.7068339185	46.5271708904	10.838985944300001	17.7370869959	413.81275049699997
TRAIN	85.565546088	-6.0830996109900006e-06	38.064006268	0.0	187.885037407	187.885037407	2.0	5.0	0.0	4.0	0.5	0.0	0.0	0.0	0.0	1.0	1.0	1.0	1.0	1.0	1.0	15.342652738	29.511249818299998	0.48692250153399996	7.89296359521	15.342652738	39.4265516635	84.66995459510001	-3.84959616907e-06	0.255284493167	-0.134442489903	-0.08898548814889999	-3.84959616907e-06	0.0208718514603	0.123997056735	0.0	0.0	0.0	0.0	0.375	1.0	2.21118897811	4.822472031549999	10.838985944300001	30.7068339185	46.5271708904	10.838985944300001	17.7370869959	413.81275049699997
TRAIN	85.565911074	0.6927871213619999	47.0608141876	0.0	19.6326798324	22.678116280500003	3.0	19.0	0.0	18.6666666667	0.0909090909091	0.0	0.0	0.0	0.0	1.0	1.0	1.0	1.0	1.0	1.0	15.342652738	29.511249818299998	0.48692250153399996	7.89296359521	15.342652738	39.4265516635	84.66995459510001	-3.84959616907e-06	0.255284493167	-0.134442489903	-0.08898548814889999	-3.84959616907e-06	0.0208718514603	0.123997056735	0.0	0.0	0.0	0.0	0.375	1.0	2.21118897811	4.822472031549999	10.838985944300001	30.7068339185	46.5271708904	10.838985944300001	17.7370869959	413.81275049699997
TRAIN	38.307964170300004	-0.0745724995453	2.0767745897400003	1273.81319434	78.2499231901	848.712721914	4.0	15.0	0.0	10.25	0.33333333333299997	0.0	0.0	0.0	0.0	1.0	1.0	1.0	1.0	1.0	1.0	15.342652738	29.511249818299998	0.48692250153399996	7.89296359521	15.342652738	39.4265516635	84.66995459510001	-3.84959616907e-06	0.255284493167	-0.134442489903	-0.08898548814889999	-3.84959616907e-06	0.0208718514603	0.123997056735	0.0	0.0	0.0	0.0	0.375	1.0	2.21118897811	4.822472031549999	10.838985944300001	30.7068339185	46.5271708904	10.838985944300001	17.7370869959	413.81275049699997
TRAIN	48.0923941474	-0.475397344456	16.0435486541	2387.82404415	715.18952711	966.3278783110001	2.0	3.0	0.0	2.5	0.28571428571400004	0.0	0.0	0.0	0.0	1.0	1.0	1.0	1.0	1.0	1.0	15.342652738	29.511249818299998	0.48692250153399996	7.89296359521	15.342652738	39.4265516635	84.66995459510001	-3.84959616907e-06	0.255284493167	-0.134442489903	-0.08898548814889999	-3.84959616907e-06	0.0208718514603	0.123997056735	0.0	0.0	0.0	0.0	0.375	1.0	2.21118897811	4.822472031549999	10.838985944300001	30.7068339185	46.5271708904	10.838985944300001	17.7370869959	413.81275049699997
TRAIN	15.080134026700001	-0.0374030497805	0.0867937547785	1920.9874739	0.993787261504	393.315331613	2.0	7.0	0.0	6.5	0.5714285714289999	0.0	0.0	0.0	0.0	1.0	1.0	1.0	1.0	1.0	0.8	15.342652738	29.511249818299998	0.48692250153399996	7.89296359521	15.342652738	39.4265516635	84.66995459510001	-3.84959616907e-06	0.255284493167	-0.134442489903	-0.08898548814889999	-3.84959616907e-06	0.0208718514603	0.123997056735	0.0	0.0	0.0	0.0	0.375	1.0	2.21118897811	4.822472031549999	10.838985944300001	30.7068339185	46.5271708904	10.838985944300001	17.7370869959	413.81275049699997
TRAIN	15.080037061099999	-1.61609272714e-06	5.34559156701	1287.64852117	197.442257245	393.315331613	1.0	4.0	0.0	4.0	0.105263157895	0.0	0.0	0.0	0.0	1.0	1.0	1.0	1.0	1.0	0.6	15.342652738	29.511249818299998	0.48692250153399996	7.89296359521	15.342652738	39.4265516635	84.66995459510001	-3.84959616907e-06	0.255284493167	-0.134442489903	-0.08898548814889999	-3.84959616907e-06	0.0208718514603	0.123997056735	0.0	0.0	0.0	0.0	0.375	1.0	2.21118897811	4.822472031549999	10.838985944300001	30.7068339185	46.5271708904	10.838985944300001	17.7370869959	413.81275049699997
TRAIN	15.6051714492	0.008752239801559999	10.604389379199999	654.309568434	248.547275816	248.547275816	3.0	17.0	0.0	12.0	0.393939393939	0.0	0.0	0.0	0.0	1.0	1.0	1.0	1.0	1.0	0.4	15.342652738	29.511249818299998	0.48692250153399996	7.89296359521	15.342652738	39.4265516635	84.66995459510001	-3.84959616907e-06	0.255284493167	-0.134442489903	-0.08898548814889999	-3.84959616907e-06	0.0208718514603	0.123997056735	0.0	0.0	0.0	0.0	0.375	1.0	2.21118897811	4.822472031549999	10.838985944300001	30.7068339185	46.5271708904	10.838985944300001	17.7370869959	413.81275049699997
TRAIN	8.06517716661	-0.12566657137700002	15.863187191500002	20.970615700899998	20.890374729	49.1794999402	3.0	29.0	0.0	19.3333333333	0.09302325581399999	0.0	0.0	0.0	0.0	1.0	1.0	1.0	1.0	1.0	0.2	15.342652738	29.511249818299998	0.48692250153399996	7.89296359521	15.342652738	39.4265516635	84.66995459510001	-3.84959616907e-06	0.255284493167	-0.134442489903	-0.08898548814889999	-3.84959616907e-06	0.0208718514603	0.123997056735	0.0	0.0	0.0	0.0	0.375	1.0	2.21118897811	4.822472031549999	10.838985944300001	30.7068339185	46.5271708904	10.838985944300001	17.7370869959	413.81275049699997
TRAIN	18.0239516601	0.030522845362999998	2.09908034269	404.560363382	204.96460837599997	204.96460837599997	3.0	15.0	0.0	8.333333333330001	0.166666666667	0.0	0.0	0.0	0.0	1.0	1.0	1.0	1.0	1.0	0.0	15.342652738	29.511249818299998	0.48692250153399996	7.89296359521	15.342652738	39.4265516635	84.66995459510001	-3.84959616907e-06	0.255284493167	-0.134442489903	-0.08898548814889999	-3.84959616907e-06	0.0208718514603	0.123997056735	0.0	0.0	0.0	0.0	0.375	1.0	2.21118897811	4.822472031549999	10.838985944300001	30.7068339185	46.5271708904	10.838985944300001	17.7370869959	413.81275049699997
TRAIN	19.0832428697	0.0176548534928	6.18279143957	814.1807097610001	12.820836975	508.368473999	2.0	6.0	0.0	6.0	0.2	0.0	0.0	0.0	0.0	1.0	1.0	1.0	1.0	1.0	0.0	15.342652738	29.511249818299998	0.48692250153399996	7.89296359521	15.342652738	39.4265516635	84.66995459510001	-3.84959616907e-06	0.255284493167	-0.134442489903	-0.08898548814889999	-3.84959616907e-06	0.0208718514603	0.123997056735	0.0	0.0	0.0	0.0	0.375	1.0	2.21118897811	4.822472031549999	10.838985944300001	30.7068339185	46.5271708904	10.838985944300001	17.7370869959	413.81275049699997
TRAIN	13.4890502338	-0.0932365439315	8.78493745735	1228.42999572	397.80440717199997	397.80440717199997	2.0	12.0	0.0	7.0	0.24444444444400001	0.0	0.0	0.0	0.0	1.0	1.0	1.0	1.0	1.0	0.0	15.342652738	29.511249818299998	0.48692250153399996	7.89296359521	15.342652738	39.4265516635	84.66995459510001	-3.84959616907e-06	0.255284493167	-0.134442489903	-0.08898548814889999	-3.84959616907e-06	0.0208718514603	0.123997056735	0.0	0.0	0.0	0.0	0.375	1.0	2.21118897811	4.822472031549999	10.838985944300001	30.7068339185	46.5271708904	10.838985944300001	17.7370869959	413.81275049699997
TRAIN	12.2577336999	-0.020521942232400003	11.3870834751	1642.67928167	3.9680621472400004	195.882063983	2.0	44.0	0.0	31.0	0.279411764706	0.0	0.0	0.0	0.0	1.0	1.0	1.0	1.0	1.0	0.0	15.342652738	29.511249818299998	0.48692250153399996	7.89296359521	15.342652738	39.4265516635	84.66995459510001	-3.84959616907e-06	0.255284493167	-0.134442489903	-0.08898548814889999	-3.84959616907e-06	0.0208718514603	0.123997056735	0.0	0.0	0.0	0.0	0.375	1.0	2.21118897811	4.822472031549999	10.838985944300001	30.7068339185	46.5271708904	10.838985944300001	17.7370869959	413.81275049699997
TRAIN	16.6205120522	0.07271297253930001	47.8230218026	2065.32415099	0.925410602271	195.882063983	2.0	43.0	0.0	29.0	0.34090909090899996	0.0	0.0	0.0	0.0	1.0	1.0	1.0	1.0	1.0	0.0	15.342652738	29.511249818299998	0.48692250153399996	7.89296359521	15.342652738	39.4265516635	84.66995459510001	-3.84959616907e-06	0.255284493167	-0.134442489903	-0.08898548814889999	-3.84959616907e-06	0.0208718514603	0.123997056735	0.0	0.0	0.0	0.0	0.375	1.0	2.21118897811	4.822472031549999	10.838985944300001	30.7068339185	46.5271708904	10.838985944300001	17.7370869959	413.81275049699997
TRAIN	16.0205344454	-0.00999962678	41.7243812157	2465.23638945	195.882063983	195.882063983	2.0	16.0	0.0	9.5	0.08333333333330001	0.0	0.0	0.0	0.0	1.0	1.0	1.0	1.0	1.0	0.0	15.342652738	29.511249818299998	0.48692250153399996	7.89296359521	15.342652738	39.4265516635	84.66995459510001	-3.84959616907e-06	0.255284493167	-0.134442489903	-0.08898548814889999	-3.84959616907e-06	0.0208718514603	0.123997056735	0.0	0.0	0.0	0.0	0.375	1.0	2.21118897811	4.822472031549999	10.838985944300001	30.7068339185	46.5271708904	10.838985944300001	17.7370869959	413.81275049699997
TRAIN	7.953772634269999	-0.134446030186	35.6257406287	2865.14862791	30.5347320569	390.519789596	3.0	10.0	0.0	6.0	0.9	0.0	0.0	0.0	0.0	1.0	1.0	1.0	1.0	1.0	0.0	15.342652738	29.511249818299998	0.48692250153399996	7.89296359521	15.342652738	39.4265516635	84.66995459510001	-3.84959616907e-06	0.255284493167	-0.134442489903	-0.08898548814889999	-3.84959616907e-06	0.0208718514603	0.123997056735	0.0	0.0	0.0	0.0	0.375	1.0	2.21118897811	4.822472031549999	10.838985944300001	30.7068339185	46.5271708904	10.838985944300001	17.7370869959	413.81275049699997
TRAIN	5.25406579511	-0.08756846955469999	8.47347900281	4466.9090404	391.59026969300004	391.59026969300004	2.0	8.0	0.0	7.5	0.12	0.0	0.0	0.0	0.0	1.0	1.0	1.0	1.0	2.2	0.0	15.342652738	29.511249818299998	0.48692250153399996	7.89296359521	15.342652738	39.4265516635	84.66995459510001	-3.84959616907e-06	0.255284493167	-0.134442489903	-0.08898548814889999	-3.84959616907e-06	0.0208718514603	0.123997056735	0.0	0.0	0.0	0.0	0.375	1.0	2.21118897811	4.822472031549999	10.838985944300001	30.7068339185	46.5271708904	10.838985944300001	17.7370869959	413.81275049699997
TRAIN	17.3243170135	-0.5128012855640001	23.026935686199998	2944.82946905	8.274312897060002	662.710847824	2.0	6.0	0.0	5.5	0.3	0.0	0.0	0.0	0.0	1.0	1.0	1.0	1.0	1.0	1.0	15.342652738	29.511249818299998	0.48692250153399996	7.89296359521	15.342652738	39.4265516635	84.66995459510001	-3.84959616907e-06	0.255284493167	-0.134442489903	-0.08898548814889999	-3.84959616907e-06	0.0208718514603	0.123997056735	0.0	0.0	0.0	0.0	0.375	1.0	2.21118897811	4.822472031549999	10.838985944300001	30.7068339185	46.5271708904	10.838985944300001	17.7370869959	413.81275049699997
OUTSIDE	0.00013111910669399998	1.73687037698e-14					0.0	0.0														0.000131119106591	1.65808993902e-12	0.000131119105585	0.00013111910563899998	0.000131119106591	0.00013111910669399998	0.00013111910828500002	-1.6938124622500003e-14	0.000551787562384	-0.00033107253747099996	-1.69381268813e-14	-1.6938124622500003e-14	2.1528867013799999e-16	3.1076230907900005e-14	0.0	0.0	0.0	0.0	0.0	0.0	382.56858992900004	382.57412231800004	382.583342965	382.592563612	382.598096	382.583342965	0.0132792493383	88.9332990181
OUTSIDE	0.00013111910565200002	2.1528867013799999e-16					0.0	0.0														0.000131119106591	1.65808993902e-12	0.000131119105585	0.00013111910563899998	0.000131119106591	0.00013111910669399998	0.00013111910828500002	-1.6938124622500003e-14	0.000551787562384	-0.00033107253747099996	-1.69381268813e-14	-1.6938124622500003e-14	2.1528867013799999e-16	3.1076230907900005e-14	0.0	0.0	0.0	0.0	0.0	0.0	382.56858992900004	382.57412231800004	382.583342965	382.592563612	382.598096	382.583342965	0.0132792493383	88.9332990181
OUTSIDE	0.000131119106591	-0.0016553626871500002	382.564901671	472.50340972099997	89.0282265083	89.0282265083	7.0	25.0	0.0	22.1428571429	0.36	0.0	0.0	0.0	0.0	0.0	0.0	0.0	0.0	1.9851851851900002	0.0	0.000131119106591	1.65808993902e-12	0.000131119105585	0.00013111910563899998	0.000131119106591	0.00013111910669399998	0.00013111910828500002	-1.6938124622500003e-14	0.000551787562384	-0.00033107253747099996	-1.69381268813e-14	-1.6938124622500003e-14	2.1528867013799999e-16	3.1076230907900005e-14	0.0	0.0	0.0	0.0	0.0	0.0	382.56858992900004	382.57412231800004	382.583342965	382.592563612	382.598096	382.583342965	0.0132792493383	88.9332990181
OUTSIDE	0.00013111910563899998	-1.69381268813e-14	382.601784259	472.523034278	89.0282265083		0.0	0.0			0.372824919441		0.0	0.0	0.0		0.0	0.0	0.0			0.000131119106591	1.65808993902e-12	0.000131119105585	0.00013111910563899998	0.000131119106591	0.00013111910669399998	0.00013111910828500002	-1.6938124622500003e-14	0.000551787562384	-0.00033107253747099996	-1.69381268813e-14	-1.6938124622500003e-14	2.1528867013799999e-16	3.1076230907900005e-14	0.0	0.0	0.0	0.0	0.0	0.0	382.56858992900004	382.57412231800004	382.583342965	382.592563612	382.598096	382.583342965	0.0132792493383	88.9332990181
OUTSIDE	0.000131119106655	-1.6938124622500003e-14	382.59563716099996	472.51976351900004	89.0282265083		0.0	0.0			0.370687432868		0.0	0.0	0.0		0.0	0.0	0.0			0.000131119106591	1.65808993902e-12	0.000131119105585	0.00013111910563899998	0.000131119106591	0.00013111910669399998	0.00013111910828500002	-1.6938124622500003e-14	0.000551787562384	-0.00033107253747099996	-1.69381268813e-14	-1.6938124622500003e-14	2.1528867013799999e-16	3.1076230907900005e-14	0.0	0.0	0.0	0.0	0.0	0.0	382.56858992900004	382.57412231800004	382.583342965	382.592563612	382.598096	382.583342965	0.0132792493383	88.9332990181
OUTSIDE	0.000131119107671	-5.1168931469e-14	382.589490063	472.516492759	89.0282265083	89.0282265083	0.0	0.0			0.368549946294		0.0	0.0	0.0		0.0	0.0	0.0			0.000131119106591	1.65808993902e-12	0.000131119105585	0.00013111910563899998	0.000131119106591	0.00013111910669399998	0.00013111910828500002	-1.6938124622500003e-14	0.000551787562384	-0.00033107253747099996	-1.69381268813e-14	-1.6938124622500003e-14	2.1528867013799999e-16	3.1076230907900005e-14	0.0	0.0	0.0	0.0	0.0	0.0	382.56858992900004	382.57412231800004	382.583342965	382.592563612	382.598096	382.583342965	0.0132792493383	88.9332990181
OUTSIDE	0.000131119110742	8.59063394603e-14	382.583342965	472.513222	89.0282265083	89.0282265083	0.0	0.0			0.36641245972099995		0.0	0.0	0.0		0.0	0.0	0.0			0.000131119106591	1.65808993902e-12	0.000131119105585	0.00013111910563899998	0.000131119106591	0.00013111910669399998	0.00013111910828500002	-1.6938124622500003e-14	0.000551787562384	-0.00033107253747099996	-1.69381268813e-14	-1.6938124622500003e-14	2.1528867013799999e-16	3.1076230907900005e-14	0.0	0.0	0.0	0.0	0.0	0.0	382.56858992900004	382.57412231800004	382.583342965	382.592563612	382.598096	382.583342965	0.0132792493383	88.9332990181
OUTSIDE	0.00013111910558700002	2.15288218387e-16	382.57719586699994	472.50995124	89.0282265083	89.0282265083	0.0	0.0			0.364274973147		0.0	0.0	0.0		0.0	0.0	0.0	1.97777777778	0.0	0.000131119106591	1.65808993902e-12	0.000131119105585	0.00013111910563899998	0.000131119106591	0.00013111910669399998	0.00013111910828500002	-1.6938124622500003e-14	0.000551787562384	-0.00033107253747099996	-1.69381268813e-14	-1.6938124622500003e-14	2.1528867013799999e-16	3.1076230907900005e-14	0.0	0.0	0.0	0.0	0.0	0.0	382.56858992900004	382.57412231800004	382.583342965	382.592563612	382.598096	382.583342965	0.0132792493383	88.9332990181
OUTSIDE	0.000131119105574	-1.69381250743e-14	382.571048769	472.506680481	89.0282265083	89.0282265083	0.0	0.0			0.36213748657399997		0.0	0.0	0.0		0.0	0.0	0.0	1.98148148148	0.0	0.000131119106591	1.65808993902e-12	0.000131119105585	0.00013111910563899998	0.000131119106591	0.00013111910669399998	0.00013111910828500002	-1.6938124622500003e-14	0.000551787562384	-0.00033107253747099996	-1.69381268813e-14	-1.6938124622500003e-14	2.1528867013799999e-16	3.1076230907900005e-14	0.0	0.0	0.0	0.0	0.0	0.0	382.56858992900004	382.57412231800004	382.583342965	382.592563612	382.598096	382.583342965	0.0132792493383	88.9332990181
OUTSIDE	1.8042678641900003	-0.003966333176280001	1205.40502835	826.46498868	243.50871037299999	243.50871037299999	3.0	1.0	1.0	0.0	1.0	0.0	0.0	0.0	0.0	0.0	0.0	0.0	0.0	1.0	1.0	1.6852793102599999	0.468069589394	1.1747173276	1.56628927705	1.6852793102599999	1.98275274332	2.0422477788999998	-0.00396632559014	0.009376861377579999	-0.0185121712684	-0.010780894357600001	-0.00396632559014	-0.000991577604325	1.77009111368e-08	0.0	0.0	0.0	0.0	0.0	0.0	1031.58682726	1086.86253473	1173.77163527	1252.85511796	1300.30520758	1173.77163527	125.70586493799999	55.6875898324
OUTSIDE	2.04224785477	2.52889695851e-09	1268.6718145	824.443101717	202.163811987	202.163811987	4.0	1.0	1.0	0.0	1.0	0.0	0.0	0.0	0.0	0.0	0.0	0.0	0.0	1.0	1.0	1.6852793102599999	0.468069589394	1.1747173276	1.56628927705	1.6852793102599999	1.98275274332	2.0422477788999998	-0.00396632559014	0.009376861377579999	-0.0185121712684	-0.010780894357600001	-0.00396632559014	-0.000991577604325	1.77009111368e-08	0.0	0.0	0.0	0.0	0.0	0.0	1031.58682726	1086.86253473	1173.77163527	1252.85511796	1300.30520758	1173.77163527	125.70586493799999	55.6875898324
OUTSIDE	1.5662887839500002	-0.00396631800399	1142.13824219	828.4868756430001	262.32118318700003	243.50871037299999	4.0	1.0	1.0	0.0	1.0	0.0	0.0	0.0	0.0	0.0	0.0	0.0	0.0	1.0	1.0	1.6852793102599999	0.468069589394	1.1747173276	1.56628927705	1.6852793102599999	1.98275274332	2.0422477788999998	-0.00396632559014	0.009376861377579999	-0.0185121712684	-0.010780894357600001	-0.00396632559014	-0.000991577604325	1.77009111368e-08	0.0	0.0	0.0	0.0	0.0	0.0	1031.58682726	1086.86253473	1173.77163527	1252.85511796	1300.30520758	1173.77163527	125.70586493799999	55.6875898324
OUTSIDE	1.56629075633	3.28729253152e-08	1068.4372989	898.510700486	193.443318735	193.443318735	3.0	1.0	1.0	0.0	1.0	0.0	0.0	0.0	0.0	0.0	0.0	0.0	0.0	1.0	1.0	1.6852793102599999	0.468069589394	1.1747173276	1.56628927705	1.6852793102599999	1.98275274332	2.0422477788999998	-0.00396632559014	0.009376861377579999	-0.0185121712684	-0.010780894357600001	-0.00396632559014	-0.000991577604325	1.77009111368e-08	0.0	0.0	0.0	0.0	0.0	0.0	1031.58682726	1086.86253473	1173.77163527	1252.85511796	1300.30520758	1173.77163527	125.70586493799999	55.6875898324
OUTSIDE	0.783145871249	-0.0130524147513	994.736355614	968.534525329	124.565454284	124.565454284	4.0	1.0	1.0	0.0	0.33333333333299997	0.0	0.0	0.0	0.0	0.0	0.0	0.0	0.0	1.0	1.0	1.6852793102599999	0.468069589394	1.1747173276	1.56628927705	1.6852793102599999	1.98275274332	2.0422477788999998	-0.00396632559014	0.009376861377579999	-0.0185121712684	-0.010780894357600001	-0.00396632559014	-0.000991577604325	1.77009111368e-08	0.0	0.0	0.0	0.0	0.0	0.0	1031.58682726	1086.86253473	1173.77163527	1252.85511796	1300.30520758	1173.77163527	125.70586493799999	55.6875898324
OUTSIDE	2.04224770303	-0.023971927785400002	1331.93860066	822.421214754	160.8189136	160.8189136	4.0	2.0	0.25	0.75	0.5	0.0	0.0	0.0	0.0	0.0	0.0	0.0	0.0	1.0	1.0	1.6852793102599999	0.468069589394	1.1747173276	1.56628927705	1.6852793102599999	1.98275274332	2.0422477788999998	-0.00396632559014	0.009376861377579999	-0.0185121712684	-0.010780894357600001	-0.00396632559014	-0.000991577604325	1.77009111368e-08	0.0	0.0	0.0	0.0	0.0	0.0	1031.58682726	1086.86253473	1173.77163527	1252.85511796	1300.30520758	1173.77163527	125.70586493799999	55.6875898324
BIKING	3.8702081425099997	-0.09111991087750002	114.44230824799999	1619.26377472	40.992120513	143.631156453	4.0	73.0	0.0	48.0	0.303703703704	0.0	0.0	0.0	0.0	0.0	0.0	0.0	0.0	15.0	0.0	5.66077525604	1.6702554682	3.9030094123500003	4.09291179329	5.66077525604	6.769931924630001	7.371853266910001	-0.000978288359755	0.0401972986029	-0.0356760221725	-0.0130999835627	-0.000978288359755	0.035686183966699994	0.0440849673987	0.0	0.0	0.5	0.0	0.0	0.0	294.209182721	371.40482414300004	517.953514746	891.1477283160001	1108.96184538	517.953514746	356.96198748300003	10.441699139099999
BIKING	9.337402795160001	0.061277125652	434.84432569	1630.34068229	4.2154842992	11.6307441117	4.0	89.0	0.0	45.75	0.191176470588	0.75	0.5	0.5	0.5	0.0	0.0	0.0	0.0	14.0	0.0	5.66077525604	1.6702554682	3.9030094123500003	4.09291179329	5.66077525604	6.769931924630001	7.371853266910001	-0.000978288359755	0.0401972986029	-0.0356760221725	-0.0130999835627	-0.000978288359755	0.035686183966699994	0.0440849673987	0.0	0.0	0.5	0.0	0.0	0.0	294.209182721	371.40482414300004	517.953514746	891.1477283160001	1108.96184538	517.953514746	356.96198748300003	10.441699139099999
BIKING	5.66077525604	0.0380436747981	448.58815880099996	1613.82833568	7.28803592173	7.28803592173	4.0	142.0	0.0	78.5	0.375	1.0	1.0	1.0	1.0	0.0	0.0	0.0	0.0	13.0	0.0	5.66077525604	1.6702554682	3.9030094123500003	4.09291179329	5.66077525604	6.769931924630001	7.371853266910001	-0.000978288359755	0.0401972986029	-0.0356760221725	-0.0130999835627	-0.000978288359755	0.035686183966699994	0.0440849673987	0.0	0.0	0.5	0.0	0.0	0.0	294.209182721	371.40482414300004	517.953514746	891.1477283160001	1108.96184538	517.953514746	356.96198748300003	10.441699139099999
BIKING	4.09291179329	0.0118447989526	296.930267846	381.19963965	10.2280601281	88.9332990181	6.0	118.0	0.0	36.3333333333	0.236559139785	0.0	0.0	0.0	0.0	0.0	0.0	0.0	0.0	5.0	0.0769230769231	5.66077525604	1.6702554682	3.9030094123500003	4.09291179329	5.66077525604	6.769931924630001	7.371853266910001	-0.000978288359755	0.0401972986029	-0.0356760221725	-0.0130999835627	-0.000978288359755	0.035686183966699994	0.0440849673987	0.0	0.0	0.5	0.0	0.0	0.0	294.209182721	371.40482414300004	517.953514746	891.1477283160001	1108.96184538	517.953514746	356.96198748300003	10.441699139099999
BIKING	5.71970182348	0.00216889507003	891.1477283160001	1264.35493866	0.7507127511470001	10.0604524412	4.0	124.0	0.0	73.75	0.33507853403099996	1.0	1.0	1.0	1.0	0.0	0.0	0.0	0.0	11.0	0.0	5.66077525604	1.6702554682	3.9030094123500003	4.09291179329	5.66077525604	6.769931924630001	7.371853266910001	-0.000978288359755	0.0401972986029	-0.0356760221725	-0.0130999835627	-0.000978288359755	0.035686183966699994	0.0440849673987	0.0	0.0	0.5	0.0	0.0	0.0	294.209182721	371.40482414300004	517.953514746	891.1477283160001	1108.96184538	517.953514746	356.96198748300003	10.441699139099999
BIKING	5.58956811928	-0.0222769738405	1140.98191148	1048.71680031	1.97948523396	7.358145668450001	4.0	130.0	0.0	63.5	0.329842931937	0.5	0.5	0.5	0.5	0.0	0.0	0.0	0.0	10.0	0.0	5.66077525604	1.6702554682	3.9030094123500003	4.09291179329	5.66077525604	6.769931924630001	7.371853266910001	-0.000978288359755	0.0401972986029	-0.0356760221725	-0.0130999835627	-0.000978288359755	0.035686183966699994	0.0440849673987	0.0	0.0	0.5	0.0	0.0	0.0	294.209182721	371.40482414300004	517.953514746	891.1477283160001	1108.96184538	517.953514746	356.96198748300003	10.441699139099999
BIKING	6.926186549710001	-0.00928472327495	1251.55927272	697.7727590339999	19.0536576974	6.84425705245	4.0	107.0	0.0	60.5	0.281081081081	0.75	0.0	0.0	0.0	0.0	0.0	0.0	0.0	9.0	0.0	5.66077525604	1.6702554682	3.9030094123500003	4.09291179329	5.66077525604	6.769931924630001	7.371853266910001	-0.000978288359755	0.0401972986029	-0.0356760221725	-0.0130999835627	-0.000978288359755	0.035686183966699994	0.0440849673987	0.0	0.0	0.5	0.0	0.0	0.0	294.209182721	371.40482414300004	517.953514746	891.1477283160001	1108.96184538	517.953514746	356.96198748300003	10.441699139099999
BIKING	7.48326994621	0.035686183966699994	980.881580986	440.29112286	4.855169720369999	7.358145668450001	3.0	93.0	0.0	67.0	0.37931034482799997	0.666666666667	0.0	0.0	0.0	0.0	0.0	0.0	0.0	8.333333333330001	0.0128205128205	5.66077525604	1.6702554682	3.9030094123500003	4.09291179329	5.66077525604	6.769931924630001	7.371853266910001	-0.000978288359755	0.0401972986029	-0.0356760221725	-0.0130999835627	-0.000978288359755	0.035686183966699994	0.0440849673987	0.0	0.0	0.5	0.0	0.0	0.0	294.209182721	371.40482414300004	517.953514746	891.1477283160001	1108.96184538	517.953514746	356.96198748300003	10.441699139099999
BIKING	5.3420989082	-0.0130999835627	846.854279247	317.169360321	2.09387530659	9.25265416643	3.0	64.0	0.0	35.6666666667	0.319327731092	1.0	0.0	0.0	0.0	0.0	0.0	0.0	0.0	7.666666666669999	0.025641025641	5.66077525604	1.6702554682	3.9030094123500003	4.09291179329	5.66077525604	6.769931924630001	7.371853266910001	-0.000978288359755	0.0401972986029	-0.0356760221725	-0.0130999835627	-0.000978288359755	0.035686183966699994	0.0440849673987	0.0	0.0	0.5	0.0	0.0	0.0	294.209182721	371.40482414300004	517.953514746	891.1477283160001	1108.96184538	517.953514746	356.96198748300003	10.441699139099999
BIKING	6.12809792197	-0.0106972333778	517.953514746	76.3246722133	9.08926710472	9.25265416643	4.0	66.0	0.0	41.5	0.25	0.5	0.0	0.0	0.0	0.0	0.0	0.0	0.0	7.0	0.0384615384615	5.66077525604	1.6702554682	3.9030094123500003	4.09291179329	5.66077525604	6.769931924630001	7.371853266910001	-0.000978288359755	0.0401972986029	-0.0356760221725	-0.0130999835627	-0.000978288359755	0.035686183966699994	0.0440849673987	0.0	0.0	0.5	0.0	0.0	0.0	294.209182721	371.40482414300004	517.953514746	891.1477283160001	1108.96184538	517.953514746	356.96198748300003	10.441699139099999
BIKING	6.769931924630001	0.04559529054880001	371.40482414300004	92.740851819	67.07928470680001	67.07928470680001	5.0	110.0	0.0	61.8	0.135483870968	0.0	0.0	0.0	0.0	0.0	0.0	0.0	0.0	6.333333333330001	0.0512820512821	5.66077525604	1.6702554682	3.9030094123500003	4.09291179329	5.66077525604	6.769931924630001	7.371853266910001	-0.000978288359755	0.0401972986029	-0.0356760221725	-0.0130999835627	-0.000978288359755	0.035686183966699994	0.0440849673987	0.0	0.0	0.5	0.0	0.0	0.0	294.209182721	371.40482414300004	517.953514746	891.1477283160001	1108.96184538	517.953514746	356.96198748300003	10.441699139099999
BIKING	4.03421449171	-0.000978288359755	293.52891144	167.39700265	9.99905656	88.9332990181	4.0	112.0	0.0	62.0	0.329341317365	0.0	0.0	0.0	0.0	0.0	0.0	0.0	0.0	5.666666666669999	0.0641025641026	5.66077525604	1.6702554682	3.9030094123500003	4.09291179329	5.66077525604	6.769931924630001	7.371853266910001	-0.000978288359755	0.0401972986029	-0.0356760221725	-0.0130999835627	-0.000978288359755	0.035686183966699994	0.0440849673987	0.0	0.0	0.5	0.0	0.0	0.0	294.209182721	371.40482414300004	517.953514746	891.1477283160001	1108.96184538	517.953514746	356.96198748300003	10.441699139099999
BIKING	3.37815476815	-0.0390257842555	689.2723751660001	1423.56529912	9.23971739876	7.28803592173	3.0	131.0	0.0	90.0	0.331707317073	1.0	1.0	1.0	1.0	0.0	0.0	0.0	0.0	12.0	0.0	5.66077525604	1.6702554682	3.9030094123500003	4.09291179329	5.66077525604	6.769931924630001	7.371853266910001	-0.000978288359755	0.0401972986029	-0.0356760221725	-0.0130999835627	-0.000978288359755	0.035686183966699994	0.0440849673987	0.0	0.0	0.5	0.0	0.0	0.0	294.209182721	371.40482414300004	517.953514746	891.1477283160001	1108.96184538	517.953514746	356.96198748300003	10.441699139099999
BIKING	4.48167166358	0.0267649752864	516.4646310759999	75.979973732	9.59395021988	16.7839900192	1.0	27.0	0.0	27.0	0.0338983050847	0.0	0.0	0.0	0.0	0.0	0.0	0.0	0.0	4.0	0.733333333333	4.30279033681	2.36117160312	2.4688637769299997	3.1878071123000002	4.30279033681	4.78525001634	6.87361284688	-0.0197369358979	0.044142477562300005	-0.0503024557929	-0.034152222758	-0.0197369358979	0.0185830537417	0.0402633769346	0.0	0.0	0.0	0.0	0.0	0.0	495.92997515900004	521.0712808440001	548.7894192809999	795.5893664519999	1042.38931362	548.7894192809999	290.459111362	87.39330191170001
BIKING	4.88644280059	-0.066239001543	873.223285798	362.575621864	13.3566825883	16.7839900192	0.0	0.0			0.024213075060499998		0.0	0.0	0.0		0.0	0.0	0.0	4.0	0.6	4.30279033681	2.36117160312	2.4688637769299997	3.1878071123000002	4.30279033681	4.78525001634	6.87361284688	-0.0197369358979	0.044142477562300005	-0.0503024557929	-0.034152222758	-0.0197369358979	0.0185830537417	0.0402633769346	0.0	0.0	0.0	0.0	0.0	0.0	495.92997515900004	521.0712808440001	548.7894192809999	795.5893664519999	1042.38931362	548.7894192809999	290.459111362	87.39330191170001
BIKING	4.12390901003	-0.00596271089243	562.687608413	309.449308555	183.037158449	183.037158449	1.0	34.0	0.0	34.0	0.0	0.0	0.0	0.0	0.0	0.0	0.0	0.0	0.0	3.25	0.8	4.30279033681	2.36117160312	2.4688637769299997	3.1878071123000002	4.30279033681	4.78525001634	6.87361284688	-0.0197369358979	0.044142477562300005	-0.0503024557929	-0.034152222758	-0.0197369358979	0.0185830537417	0.0402633769346	0.0	0.0	0.0	0.0	0.0	0.0	495.92997515900004	521.0712808440001	548.7894192809999	795.5893664519999	1042.38931362	548.7894192809999	290.459111362	87.39330191170001
BIKING	8.860782893180001	0.053761778582699996	1211.55534145	658.1494284419999	20.3299741082	20.3299741082	0.0	0.0			0.019370460048400002		0.0	0.0	0.0		0.0	0.0	0.0	4.0		4.30279033681	2.36117160312	2.4688637769299997	3.1878071123000002	4.30279033681	4.78525001634	6.87361284688	-0.0197369358979	0.044142477562300005	-0.0503024557929	-0.034152222758	-0.0197369358979	0.0185830537417	0.0402633769346	0.0	0.0	0.0	0.0	0.0	0.0	495.92997515900004	521.0712808440001	548.7894192809999	795.5893664519999	1042.38931362	548.7894192809999	290.459111362	87.39330191170001
BIKING	2.87577314639	-0.0335111609033	534.891230148	67.0018152856	3.76706722165	16.7839900192	1.0	31.0	0.0	31.0	0.029055690072599998	0.0	0.0	0.0	0.0	0.0	0.0	0.0	0.0	4.0	0.666666666667	4.30279033681	2.36117160312	2.4688637769299997	3.1878071123000002	4.30279033681	4.78525001634	6.87361284688	-0.0197369358979	0.044142477562300005	-0.0503024557929	-0.034152222758	-0.0197369358979	0.0185830537417	0.0402633769346	0.0	0.0	0.0	0.0	0.0	0.0	495.92997515900004	521.0712808440001	548.7894192809999	795.5893664519999	1042.38931362	548.7894192809999	290.459111362	87.39330191170001
OUTSIDE	0.9800984146289999	8.69111089578e-09	387.32419642800005	563.507781873	81.0428075545	81.0428075545	0.0	0.0			0.00571428571429		0.0	0.0	0.0		0.0	0.0	0.0	5.5	0.0	0.980097632421	0.86281967983	0.7350730939300001	0.980096980553	0.980097632421	0.980098284263	1.96019539518	8.69125513503e-09	0.0143028125091	-0.0204187050208	-0.0061256112890500005	8.69125513503e-09	8.691615734540001e-09	0.00408374013514	0.0	0.0	0.0	0.0	0.0	0.0	380.60246238699995	383.96332940800005	389.564774442	395.166219476	398.527086496	389.564774442	8.38347527538	84.0017418533
OUTSIDE	0.49004933768299996	-0.00816748461577	382.843040401	520.3221436000001	84.9880532863	84.9880532863	0.0	0.0			0.00285714285714		0.0	0.0	0.0		0.0	0.0	0.0	6.0	0.0	0.980097632421	0.86281967983	0.7350730939300001	0.980096980553	0.980097632421	0.980098284263	1.96019539518	8.69125513503e-09	0.0143028125091	-0.0204187050208	-0.0061256112890500005	8.69125513503e-09	8.691615734540001e-09	0.00408374013514	0.0	0.0	0.0	0.0	0.0	0.0	380.60246238699995	383.96332940800005	389.564774442	395.166219476	398.527086496	389.564774442	8.38347527538	84.0017418533
CAR	4.290291713119999	-0.090009941342	991.070423255	667.1008675830001	0.12104311980100001	4.90085534658	1.0	34.0	0.0	34.0	0.253968253968	0.0	0.0	0.0	0.0	0.0	0.0	0.0	0.0	11.4285714286	0.0	17.7669810346	14.225415865699999	6.23981692358	9.93932560533	17.7669810346	33.5705853633	44.4980502697	1.08184832162e-05	0.12192691855	-0.103063931663	-0.0391725401373	1.08184832162e-05	0.0325266319949	0.0963045522391	0.0	0.0	0.0	0.0	0.0	0.0	330.81713372400003	877.8050240719999	1186.40010373	1468.12079793	1633.51274294	1186.40010373	470.144944707	24.6116102044
CAR	26.108514647600003	6.84116643868e-06	1368.03836827	0.0	1207.55591806	1207.55591806	1.0	1.0	0.0	1.0	0.0	0.0	0.0	0.0	0.0	0.0	0.0	0.0	0.0	1.0	0.0	17.7669810346	14.225415865699999	6.23981692358	9.93932560533	17.7669810346	33.5705853633	44.4980502697	1.08184832162e-05	0.12192691855	-0.103063931663	-0.0391725401373	1.08184832162e-05	0.0325266319949	0.0963045522391	0.0	0.0	0.0	0.0	0.0	0.0	330.81713372400003	877.8050240719999	1186.40010373	1468.12079793	1633.51274294	1186.40010373	470.144944707	24.6116102044
CAR	17.7669810346	0.0578071413804	427.71264537400003	3302.7691326	291.184831181	291.184831181	1.0	17.0	0.0	17.0	0.0434782608696	0.0	0.0	0.0	0.0	0.0	0.0	0.0	0.0	3.0	0.6	17.7669810346	14.225415865699999	6.23981692358	9.93932560533	17.7669810346	33.5705853633	44.4980502697	1.08184832162e-05	0.12192691855	-0.103063931663	-0.0391725401373	1.08184832162e-05	0.0325266319949	0.0963045522391	0.0	0.0	0.0	0.0	0.0	0.0	330.81713372400003	877.8050240719999	1186.40010373	1468.12079793	1633.51274294	1186.40010373	470.144944707	24.6116102044
CAR	33.5705853633	0.263393405478	765.082822242	3633.71575119	17.148701787100002	291.184831181	2.0	31.0	0.0	22.5	0.36585365853699997	0.0	0.0	0.0	0.0	0.0	0.0	0.0	0.0	2.0	0.8	17.7669810346	14.225415865699999	6.23981692358	9.93932560533	17.7669810346	33.5705853633	44.4980502697	1.08184832162e-05	0.12192691855	-0.103063931663	-0.0391725401373	1.08184832162e-05	0.0325266319949	0.0963045522391	0.0	0.0	0.0	0.0	0.0	0.0	330.81713372400003	877.8050240719999	1186.40010373	1468.12079793	1633.51274294	1186.40010373	470.144944707	24.6116102044
CAR	45.9057869169	0.20558669256099998	1093.71763374	3776.17083389	34.5507631765	291.184831181	2.0	25.0	0.0	17.5	0.0	0.0	0.0	0.0	0.0	0.0	0.0	0.0	0.0	1.0	1.0	17.7669810346	14.225415865699999	6.23981692358	9.93932560533	17.7669810346	33.5705853633	44.4980502697	1.08184832162e-05	0.12192691855	-0.103063931663	-0.0391725401373	1.08184832162e-05	0.0325266319949	0.0963045522391	0.0	0.0	0.0	0.0	0.0	0.0	330.81713372400003	877.8050240719999	1186.40010373	1468.12079793	1633.51274294	1186.40010373	470.144944707	24.6116102044
CAR	45.905816717700006	4.9667919555e-07	1187.31842478	4925.64535213	1090.84781343	1090.84781343	2.0	8.0	0.0	8.0	1.0	0.0	0.0	0.0	0.0	0.0	0.0	0.0	0.0	1.0	1.0	17.7669810346	14.225415865699999	6.23981692358	9.93932560533	17.7669810346	33.5705853633	44.4980502697	1.08184832162e-05	0.12192691855	-0.103063931663	-0.0391725401373	1.08184832162e-05	0.0325266319949	0.0963045522391	0.0	0.0	0.0	0.0	0.0	0.0	330.81713372400003	877.8050240719999	1186.40010373	1468.12079793	1633.51274294	1186.40010373	470.144944707	24.6116102044
CAR	45.905846463100005	4.95755985123e-07	1280.91921583	6075.11987037	1783.93696344	1783.93696344	2.0	8.0	0.0	8.0	1.0	0.0	0.0	0.0	0.0	0.0	0.0	0.0	0.0	1.0	1.0	17.7669810346	14.225415865699999	6.23981692358	9.93932560533	17.7669810346	33.5705853633	44.4980502697	1.08184832162e-05	0.12192691855	-0.103063931663	-0.0391725401373	1.08184832162e-05	0.0325266319949	0.0963045522391	0.0	0.0	0.0	0.0	0.0	0.0	330.81713372400003	877.8050240719999	1186.40010373	1468.12079793	1633.51274294	1186.40010373	470.144944707	24.6116102044
CAR	45.905876153	4.94832456729e-07	1374.52000688	7224.59438861	1736.29619697	1736.29619697	1.0	8.0	0.0	8.0	0.888888888889	0.0	0.0	0.0	0.0	0.0	0.0	0.0	0.0	1.0	1.0	17.7669810346	14.225415865699999	6.23981692358	9.93932560533	17.7669810346	33.5705853633	44.4980502697	1.08184832162e-05	0.12192691855	-0.103063931663	-0.0391725401373	1.08184832162e-05	0.0325266319949	0.0963045522391	0.0	0.0	0.0	0.0	0.0	0.0	330.81713372400003	877.8050240719999	1186.40010373	1468.12079793	1633.51274294	1186.40010373	470.144944707	24.6116102044
CAR	23.385361606500002	-0.375341909108	1468.12079793	8374.06890685	1307.8212111	1307.8212111	3.0	9.0	0.0	5.666666666669999	0.111111111111	0.0	0.0	0.0	0.0	0.0	0.0	0.0	0.0	1.0	1.0	17.7669810346	14.225415865699999	6.23981692358	9.93932560533	17.7669810346	33.5705853633	44.4980502697	1.08184832162e-05	0.12192691855	-0.103063931663	-0.0391725401373	1.08184832162e-05	0.0325266319949	0.0963045522391	0.0	0.0	0.0	0.0	0.0	0.0	330.81713372400003	877.8050240719999	1186.40010373	1468.12079793	1633.51274294	1186.40010373	470.144944707	24.6116102044
CAR	14.2985525518	0.0301120373225	90.3424685067	2971.82251401	29.815655762800002	29.815655762800002	1.0	18.0	0.0	18.0	0.75	0.0	0.0	0.0	0.0	0.0	0.0	0.0	0.0	4.0	0.4	17.7669810346	14.225415865699999	6.23981692358	9.93932560533	17.7669810346	33.5705853633	44.4980502697	1.08184832162e-05	0.12192691855	-0.103063931663	-0.0391725401373	1.08184832162e-05	0.0325266319949	0.0963045522391	0.0	0.0	0.0	0.0	0.0	0.0	330.81713372400003	877.8050240719999	1186.40010373	1468.12079793	1633.51274294	1186.40010373	470.144944707	24.6116102044
CAR	19.864830067	-0.0586755256594	1561.72158897	0.0	135.74483248200002	1307.8212111	3.0	1.0	0.0	1.0	1.0	0.0	0.0	0.0	0.0	0.0	0.0	0.0	0.0	1.0	1.0	17.7669810346	14.225415865699999	6.23981692358	9.93932560533	17.7669810346	33.5705853633	44.4980502697	1.08184832162e-05	0.12192691855	-0.103063931663	-0.0391725401373	1.08184832162e-05	0.0325266319949	0.0963045522391	0.0	0.0	0.0	0.0	0.0	0.0	330.81713372400003	877.8050240719999	1186.40010373	1468.12079793	1633.51274294	1186.40010373	470.144944707	24.6116102044
CAR	38.865804546199996	1.08490245326e-05	1609.06220434	0.0	1629.83304377	1629.83304377	0.0	0.0			1.0		0.0	0.0	0.0		0.0	0.0	0.0	1.0	0.8	17.7669810346	14.225415865699999	6.23981692358	9.93932560533	17.7669810346	33.5705853633	44.4980502697	1.08184832162e-05	0.12192691855	-0.103063931663	-0.0391725401373	1.08184832162e-05	0.0325266319949	0.0963045522391	0.0	0.0	0.0	0.0	0.0	0.0	330.81713372400003	877.8050240719999	1186.40010373	1468.12079793	1633.51274294	1186.40010373	470.144944707	24.6116102044
CAR	38.8664545715	1.08337557005e-05	1639.62537759	0.0	2437.57625395	2437.57625395	0.0	0.0			1.0		0.0	0.0	0.0		0.0	0.0	0.0	1.0	0.6	17.7669810346	14.225415865699999	6.23981692358	9.93932560533	17.7669810346	33.5705853633	44.4980502697	1.08184832162e-05	0.12192691855	-0.103063931663	-0.0391725401373	1.08184832162e-05	0.0325266319949	0.0963045522391	0.0	0.0	0.0	0.0	0.0	0.0	330.81713372400003	877.8050240719999	1186.40010373	1468.12079793	1633.51274294	1186.40010373	470.144944707	24.6116102044
CAR	38.8671036805	1.08184832162e-05	1670.18855084	0.0	2157.78061612	2157.78061612	0.0	0.0			1.0		0.0	0.0	0.0		0.0	0.0	0.0	1.0	0.4	17.7669810346	14.225415865699999	6.23981692358	9.93932560533	17.7669810346	33.5705853633	44.4980502697	1.08184832162e-05	0.12192691855	-0.103063931663	-0.0391725401373	1.08184832162e-05	0.0325266319949	0.0963045522391	0.0	0.0	0.0	0.0	0.0	0.0	330.81713372400003	877.8050240719999	1186.40010373	1468.12079793	1633.51274294	1186.40010373	470.144944707	24.6116102044
CAR	32.487457926	-0.106327429243	1700.75172409	0.0	1302.59136039	1302.59136039	1.0	1.0	0.0	1.0	1.0	0.0	0.0	0.0	0.0	0.0	0.0	0.0	0.0	1.0	0.2	17.7669810346	14.225415865699999	6.23981692358	9.93932560533	17.7669810346	33.5705853633	44.4980502697	1.08184832162e-05	0.12192691855	-0.103063931663	-0.0391725401373	1.08184832162e-05	0.0325266319949	0.0963045522391	0.0	0.0	0.0	0.0	0.0	0.0	330.81713372400003	877.8050240719999	1186.40010373	1468.12079793	1633.51274294	1186.40010373	470.144944707	24.6116102044
CAR	26.1076933495	-0.10632940960699999	1731.31489734	0.0	379.873270941	1218.59878737	2.0	1.0	0.0	1.0	1.0	0.0	0.0	0.0	0.0	0.0	0.0	0.0	0.0	1.0	0.0	17.7669810346	14.225415865699999	6.23981692358	9.93932560533	17.7669810346	33.5705853633	44.4980502697	1.08184832162e-05	0.12192691855	-0.103063931663	-0.0391725401373	1.08184832162e-05	0.0325266319949	0.0963045522391	0.0	0.0	0.0	0.0	0.0	0.0	330.81713372400003	877.8050240719999	1186.40010373	1468.12079793	1633.51274294	1186.40010373	470.144944707	24.6116102044
CAR	26.1081041776	6.84713384539e-06	1549.6766327999999	0.0	1183.98621829	1213.07735272	2.0	1.0	0.0	1.0	1.0	0.0	0.0	0.0	0.0	0.0	0.0	0.0	0.0	1.0	0.0	17.7669810346	14.225415865699999	6.23981692358	9.93932560533	17.7669810346	33.5705853633	44.4980502697	1.08184832162e-05	0.12192691855	-0.103063931663	-0.0391725401373	1.08184832162e-05	0.0325266319949	0.0963045522391	0.0	0.0	0.0	0.0	0.0	0.0	330.81713372400003	877.8050240719999	1186.40010373	1468.12079793	1633.51274294	1186.40010373	470.144944707	24.6116102044
CAR	26.1089247595	6.83519819417e-06	1186.40010373	0.0	1202.0344834	1202.0344834	1.0	1.0	0.0	1.0	1.0	0.0	0.0	0.0	0.0	0.0	0.0	0.0	0.0	1.0	0.0	17.7669810346	14.225415865699999	6.23981692358	9.93932560533	17.7669810346	33.5705853633	44.4980502697	1.08184832162e-05	0.12192691855	-0.103063931663	-0.0391725401373	1.08184832162e-05	0.0325266319949	0.0963045522391	0.0	0.0	0.0	0.0	0.0	0.0	330.81713372400003	877.8050240719999	1186.40010373	1468.12079793	1633.51274294	1186.40010373	470.144944707	24.6116102044
CAR	38.8651536047	0.316672058963	1578.4990311	0.0	134.671034848	1307.8212111	2.0	1.0	0.0	1.0	1.0	0.0	0.0	0.0	0.0	0.0	0.0	0.0	0.0	1.0	1.0	17.7669810346	14.225415865699999	6.23981692358	9.93932560533	17.7669810346	33.5705853633	44.4980502697	1.08184832162e-05	0.12192691855	-0.103063931663	-0.0391725401373	1.08184832162e-05	0.0325266319949	0.0963045522391	0.0	0.0	0.0	0.0	0.0	0.0	330.81713372400003	877.8050240719999	1186.40010373	1468.12079793	1633.51274294	1186.40010373	470.144944707	24.6116102044
CAR	13.0545648629	-0.21757266494199998	1004.7618392	0.0	1193.90976131	1193.90976131	1.0	1.0	0.0	1.0	0.0	0.0	0.0	0.0	0.0	0.0	0.0	0.0	0.0	1.0	0.0	17.7669810346	14.225415865699999	6.23981692358	9.93932560533	17.7669810346	33.5705853633	44.4980502697	1.08184832162e-05	0.12192691855	-0.103063931663	-0.0391725401373	1.08184832162e-05	0.0325266319949	0.0963045522391	0.0	0.0	0.0	0.0	0.0	0.0	330.81713372400003	877.8050240719999	1186.40010373	1468.12079793	1633.51274294	1186.40010373	470.144944707	24.6116102044
CAR	12.4918303124	0.0301125551769	182.17554493400002	2357.65672681	19.547642378	20.387174517400002	3.0	53.0	0.0	29.6666666667	0.0441176470588	0.0	0.0	0.0	0.0	0.0	0.0	0.0	0.0	5.0	0.2	17.7669810346	14.225415865699999	6.23981692358	9.93932560533	17.7669810346	33.5705853633	44.4980502697	1.08184832162e-05	0.12192691855	-0.103063931663	-0.0391725401373	1.08184832162e-05	0.0325266319949	0.0963045522391	0.0	0.0	0.0	0.0	0.0	0.0	330.81713372400003	877.8050240719999	1186.40010373	1468.12079793	1633.51274294	1186.40010373	470.144944707	24.6116102044
CAR	8.73347908212	-0.0573905723424	306.593255811	1666.6570019	4.04098230664	10.5510734645	2.0	52.0	0.0	35.5	0.30612244898	0.5	0.666666666667	0.666666666667	0.666666666667	0.0	0.0	0.0	0.0	7.333333333330001	0.0	17.7669810346	14.225415865699999	6.23981692358	9.93932560533	17.7669810346	33.5705853633	44.4980502697	1.08184832162e-05	0.12192691855	-0.103063931663	-0.0391725401373	1.08184832162e-05	0.0325266319949	0.0963045522391	0.0	0.0	0.0	0.0	0.0	0.0	330.81713372400003	877.8050240719999	1186.40010373	1468.12079793	1633.51274294	1186.40010373	470.144944707	24.6116102044
CAR	6.19255599885	0.023073159295700002	1334.49636936	782.8412118910001	3.12210580852	16.9557151692	3.0	53.0	0.0	37.3333333333	0.254237288136	0.0	0.0	0.0	0.0	0.0	0.0	0.0	0.0	8.85714285714	0.0	17.7669810346	14.225415865699999	6.23981692358	9.93932560533	17.7669810346	33.5705853633	44.4980502697	1.08184832162e-05	0.12192691855	-0.103063931663	-0.0391725401373	1.08184832162e-05	0.0325266319949	0.0963045522391	0.0	0.0	0.0	0.0	0.0	0.0	330.81713372400003	877.8050240719999	1186.40010373	1468.12079793	1633.51274294	1186.40010373	470.144944707	24.6116102044
CAR	10.6850770018	0.0325266319949	274.008621362	1743.49093961	9.279628993080001	19.547642378	3.0	76.0	0.0	37.3333333333	0.12173913043500001	0.666666666667	0.0	0.0	0.0	0.0	0.0	0.0	0.0	6.0	0.0	17.7669810346	14.225415865699999	6.23981692358	9.93932560533	17.7669810346	33.5705853633	44.4980502697	1.08184832162e-05	0.12192691855	-0.103063931663	-0.0391725401373	1.08184832162e-05	0.0325266319949	0.0963045522391	0.0	0.0	0.0	0.0	0.0	0.0	330.81713372400003	877.8050240719999	1186.40010373	1468.12079793	1633.51274294	1186.40010373	470.144944707	24.6116102044
CAR	9.69088819364	-0.0144771294031	877.8050240719999	1260.19336897	5.784613831900001	9.40466687979	1.0	59.0	0.0	59.0	0.256756756757	0.0	0.0	0.0	0.0	0.0	0.0	0.0	0.0	10.5714285714	0.0	17.7669810346	14.225415865699999	6.23981692358	9.93932560533	17.7669810346	33.5705853633	44.4980502697	1.08184832162e-05	0.12192691855	-0.103063931663	-0.0391725401373	1.08184832162e-05	0.0325266319949	0.0963045522391	0.0	0.0	0.0	0.0	0.0	0.0	330.81713372400003	877.8050240719999	1186.40010373	1468.12079793	1633.51274294	1186.40010373	470.144944707	24.6116102044
CAR	9.93932560533	0.09415056487019999	1092.66335942	516.8502556369999	4.38398579432	4.90085534658	2.0	45.0	0.0	29.5	0.20253164557	0.0	0.0	0.0	0.0	0.0	0.0	0.0	0.0	12.2857142857	0.0	17.7669810346	14.225415865699999	6.23981692358	9.93932560533	17.7669810346	33.5705853633	44.4980502697	1.08184832162e-05	0.12192691855	-0.103063931663	-0.0391725401373	1.08184832162e-05	0.0325266319949	0.0963045522391	0.0	0.0	0.0	0.0	0.0	0.0	330.81713372400003	877.8050240719999	1186.40010373	1468.12079793	1633.51274294	1186.40010373	470.144944707	24.6116102044
CAR	10.4778149415	0.0089748222703	1217.42074574	400.723743132	4.81270264402	4.90085534658	2.0	50.0	0.0	30.0	0.244897959184	0.0	0.0	0.0	0.0	0.0	0.0	0.0	0.0	13.142857142899999	0.0	17.7669810346	14.225415865699999	6.23981692358	9.93932560533	17.7669810346	33.5705853633	44.4980502697	1.08184832162e-05	0.12192691855	-0.103063931663	-0.0391725401373	1.08184832162e-05	0.0325266319949	0.0963045522391	0.0	0.0	0.0	0.0	0.0	0.0	330.81713372400003	877.8050240719999	1186.40010373	1468.12079793	1633.51274294	1186.40010373	470.144944707	24.6116102044
CAR	10.5595159578	0.0727826659829	1119.6097772	1062.19623425	16.9557151692	16.9557151692	2.0	95.0	0.0	60.0	0.362831858407	0.0	0.0	0.0	0.0	0.0	0.0	0.0	0.0	9.71428571429	0.0	17.7669810346	14.225415865699999	6.23981692358	9.93932560533	17.7669810346	33.5705853633	44.4980502697	1.08184832162e-05	0.12192691855	-0.103063931663	-0.0391725401373	1.08184832162e-05	0.0325266319949	0.0963045522391	0.0	0.0	0.0	0.0	0.0	0.0	330.81713372400003	877.8050240719999	1186.40010373	1468.12079793	1633.51274294	1186.40010373	470.144944707	24.6116102044
CAR	6.39729384833	0.00328076926566	1292.68475558	557.068710138	10.7743030976	9.01045505285	2.0	54.0	0.0	32.5	0.256097560976	0.5	0.5	0.5	0.5	0.0	0.0	0.0	0.0	12.666666666700001	0.0	17.7669810346	14.225415865699999	6.23981692358	9.93932560533	17.7669810346	33.5705853633	44.4980502697	1.08184832162e-05	0.12192691855	-0.103063931663	-0.0391725401373	1.08184832162e-05	0.0325266319949	0.0963045522391	0.0	0.0	0.0	0.0	0.0	0.0	330.81713372400003	877.8050240719999	1186.40010373	1468.12079793	1633.51274294	1186.40010373	470.144944707	24.6116102044
CAR	4.04694144009	-0.0391725401373	1005.19778756	955.31754785	0.591571786286	9.01045505285	2.0	49.0	0.0	30.5	0.197802197802	1.0	1.0	1.0	1.0	0.0	0.0	0.0	0.0	11.333333333299999	0.0	17.7669810346	14.225415865699999	6.23981692358	9.93932560533	17.7669810346	33.5705853633	44.4980502697	1.08184832162e-05	0.12192691855	-0.103063931663	-0.0391725401373	1.08184832162e-05	0.0325266319949	0.0963045522391	0.0	0.0	0.0	0.0	0.0	0.0	330.81713372400003	877.8050240719999	1186.40010373	1468.12079793	1633.51274294	1186.40010373	470.144944707	24.6116102044
CAR	9.85752438497	0.0968430490813	647.247883637	1311.41740694	10.5510734645	10.2281581775	2.0	60.0	0.0	35.5	0.47142857142899997	1.0	1.0	1.0	1.0	0.0	0.0	0.0	0.0	10.0	0.0	17.7669810346	14.225415865699999	6.23981692358	9.93932560533	17.7669810346	33.5705853633	44.4980502697	1.08184832162e-05	0.12192691855	-0.103063931663	-0.0391725401373	1.08184832162e-05	0.0325266319949	0.0963045522391	0.0	0.0	0.0	0.0	0.0	0.0	330.81713372400003	877.8050240719999	1186.40010373	1468.12079793	1633.51274294	1186.40010373	470.144944707	24.6116102044
CAR	12.1769134227	0.038656483961499996	527.068862615	1430.86507321	6.3831091759800005	9.279628993080001	2.0	43.0	0.0	24.0	0.06741573033710001	1.0	1.0	1.0	1.0	0.0	0.0	0.0	0.0	8.666666666669999	0.0	17.7669810346	14.225415865699999	6.23981692358	9.93932560533	17.7669810346	33.5705853633	44.4980502697	1.08184832162e-05	0.12192691855	-0.103063931663	-0.0391725401373	1.08184832162e-05	0.0325266319949	0.0963045522391	0.0	0.0	0.0	0.0	0.0	0.0	330.81713372400003	877.8050240719999	1186.40010373	1468.12079793	1633.51274294	1186.40010373	470.144944707	24.6116102044
CAR	6.20044769239	-0.0712894541527	1182.31386493	228.51298852	9.01045505285	4.90085534658	2.0	72.0	0.0	52.0	0.211538461538	0.0	0.0	0.0	0.0	0.0	0.0	0.0	0.0	14.0	0.0	17.7669810346	14.225415865699999	6.23981692358	9.93932560533	17.7669810346	33.5705853633	44.4980502697	1.08184832162e-05	0.12192691855	-0.103063931663	-0.0391725401373	1.08184832162e-05	0.0325266319949	0.0963045522391	0.0	0.0	0.0	0.0	0.0	0.0	330.81713372400003	877.8050240719999	1186.40010373	1468.12079793	1633.51274294	1186.40010373	470.144944707	24.6116102044
BIKING	8.41963151791	0.027860239537	966.0558933760001	1209.51921554	0.10239264793700001	0.5865426243999999	2.0	88.0	0.0	61.0	0.0	0.5	0.5	0.5	0.5	0.0	0.0	0.0	0.0	8.2	0.0	5.628744741419999	2.33307521353	2.15265263552	3.13395753363	5.628744741419999	6.74801714569	8.18602778409	-4.5020748083599994e-07	0.0259641732696	-0.0258095246191	-0.019464726781	-4.5020748083599994e-07	0.019473662927	0.026376959161799995	0.0	0.5	1.0	0.0	0.0	0.0	238.85984952599998	365.138867231	517.755142865	764.784122321	875.714729218	517.755142865	275.996050803	14.213930469300001
BIKING	8.41960450546	-4.5020748083599994e-07	890.7715899110001	879.6127917919999	0.34446763616899995	0.5865426243999999	0.0	0.0			0.008333333333329999		0.5	0.5	0.5		0.0	0.0	0.0	9.0	0.0	5.628744741419999	2.33307521353	2.15265263552	3.13395753363	5.628744741419999	6.74801714569	8.18602778409	-4.5020748083599994e-07	0.0259641732696	-0.0258095246191	-0.019464726781	-4.5020748083599994e-07	0.019473662927	0.026376959161799995	0.0	0.5	1.0	0.0	0.0	0.0	238.85984952599998	365.138867231	517.755142865	764.784122321	875.714729218	517.755142865	275.996050803	14.213930469300001
BIKING	7.25172089861	-0.019464726781	815.4872864460001	549.706368047	0.5865426243999999	0.5865426243999999	0.0	0.0			0.0166666666667		0.5	0.5	0.5		0.0	0.0	0.0	10.2	0.0	5.628744741419999	2.33307521353	2.15265263552	3.13395753363	5.628744741419999	6.74801714569	8.18602778409	-4.5020748083599994e-07	0.0259641732696	-0.0258095246191	-0.019464726781	-4.5020748083599994e-07	0.019473662927	0.026376959161799995	0.0	0.5	1.0	0.0	0.0	0.0	238.85984952599998	365.138867231	517.755142865	764.784122321	875.714729218	517.755142865	275.996050803	14.213930469300001
BIKING	3.38227304425	-0.0644907975726	740.2029829810001	219.799944302	0.431715318266	0.828617612632	1.0	22.0	0.0	22.0	0.025	1.0	0.5	0.5	0.5	0.0	0.0	0.0	0.0	11.4	0.0	5.628744741419999	2.33307521353	2.15265263552	3.13395753363	5.628744741419999	6.74801714569	8.18602778409	-4.5020748083599994e-07	0.0259641732696	-0.0258095246191	-0.019464726781	-4.5020748083599994e-07	0.019473662927	0.026376959161799995	0.0	0.5	1.0	0.0	0.0	0.0	238.85984952599998	365.138867231	517.755142865	764.784122321	875.714729218	517.755142865	275.996050803	14.213930469300001
BIKING	1.9073272739900002	-0.024582429504299997	517.755142865	76.0196065015	8.83184272653	8.83184272653	1.0	60.0	0.0	60.0	0.493150684932	1.0	0.5	0.5	0.5	0.0	0.0	0.0	0.0	12.6	0.0	5.628744741419999	2.33307521353	2.15265263552	3.13395753363	5.628744741419999	6.74801714569	8.18602778409	-4.5020748083599994e-07	0.0259641732696	-0.0258095246191	-0.019464726781	-4.5020748083599994e-07	0.019473662927	0.026376959161799995	0.0	0.5	1.0	0.0	0.0	0.0	238.85984952599998	365.138867231	517.755142865	764.784122321	875.714729218	517.755142865	275.996050803	14.213930469300001
BIKING	3.13395753363	0.020443837660599998	492.186586298	34.240656709	17.0843233899	18.732550089300002	2.0	49.0	0.0	48.5	0.0	0.5	0.5	0.5	0.5	0.0	0.0	0.0	0.0	13.8	0.0	5.628744741419999	2.33307521353	2.15265263552	3.13395753363	5.628744741419999	6.74801714569	8.18602778409	-4.5020748083599994e-07	0.0259641732696	-0.0258095246191	-0.019464726781	-4.5020748083599994e-07	0.019473662927	0.026376959161799995	0.0	0.5	1.0	0.0	0.0	0.0	238.85984952599998	365.138867231	517.755142865	764.784122321	875.714729218	517.755142865	275.996050803	14.213930469300001
BIKING	6.74801714569	0.0278603452727	764.784122321	1373.04097072	6.9079861909	6.9079861909	0.0	0.0			0.153409090909		1.0	1.0	1.0		0.0	0.0	0.0	7.4	0.0	5.628744741419999	2.33307521353	2.15265263552	3.13395753363	5.628744741419999	6.74801714569	8.18602778409	-4.5020748083599994e-07	0.0259641732696	-0.0258095246191	-0.019464726781	-4.5020748083599994e-07	0.019473662927	0.026376959161799995	0.0	0.5	1.0	0.0	0.0	0.0	238.85984952599998	365.138867231	517.755142865	764.784122321	875.714729218	517.755142865	275.996050803	14.213930469300001
BIKING	3.1339540816400002	-5.75331507324e-08	365.138867231	42.4820945071	29.7782079507	29.7782079507	0.0	0.0			0.217948717949		0.5	0.5	0.5		0.0	0.0	0.0	15.0	0.0	5.628744741419999	2.33307521353	2.15265263552	3.13395753363	5.628744741419999	6.74801714569	8.18602778409	-4.5020748083599994e-07	0.0259641732696	-0.0258095246191	-0.019464726781	-4.5020748083599994e-07	0.019473662927	0.026376959161799995	0.0	0.5	1.0	0.0	0.0	0.0	238.85984952599998	365.138867231	517.755142865	764.784122321	875.714729218	517.755142865	275.996050803	14.213930469300001
BIKING	5.07639642933	-0.009205805201639999	563.512351266	1536.56272591	13.713579733900001	13.713579733900001	1.0	27.0	0.0	27.0	0.306818181818	1.0	1.0	1.0	1.0	0.0	0.0	0.0	0.0	6.6	0.0	5.628744741419999	2.33307521353	2.15265263552	3.13395753363	5.628744741419999	6.74801714569	8.18602778409	-4.5020748083599994e-07	0.0259641732696	-0.0258095246191	-0.019464726781	-4.5020748083599994e-07	0.019473662927	0.026376959161799995	0.0	0.5	1.0	0.0	0.0	0.0	238.85984952599998	365.138867231	517.755142865	764.784122321	875.714729218	517.755142865	275.996050803	14.213930469300001
BIKING	6.181116835630001	0.019473662927	81.1458068325	2226.08315162	28.1441530594	48.491493137	2.0	32.0	0.0	32.0	0.0	0.0	0.0	0.0	0.0	0.0	0.0	0.0	0.0	4.5	0.0	5.628744741419999	2.33307521353	2.15265263552	3.13395753363	5.628744741419999	6.74801714569	8.18602778409	-4.5020748083599994e-07	0.0259641732696	-0.0258095246191	-0.019464726781	-4.5020748083599994e-07	0.019473662927	0.026376959161799995	0.0	0.5	1.0	0.0	0.0	0.0	238.85984952599998	365.138867231	517.755142865	764.784122321	875.714729218	517.755142865	275.996050803	14.213930469300001
BIKING	6.1810962082700005	-3.4378937551599997e-07	241.934654977	1996.24300972	89.8249286929	89.8249286929	0.0	0.0			0.10227272727299999		0.0	0.0	0.0		0.0	0.0	0.0	5.0	0.0	5.628744741419999	2.33307521353	2.15265263552	3.13395753363	5.628744741419999	6.74801714569	8.18602778409	-4.5020748083599994e-07	0.0259641732696	-0.0258095246191	-0.019464726781	-4.5020748083599994e-07	0.019473662927	0.026376959161799995	0.0	0.5	1.0	0.0	0.0	0.0	238.85984952599998	365.138867231	517.755142865	764.784122321	875.714729218	517.755142865	275.996050803	14.213930469300001
BIKING	5.628744741419999	-0.009205857780780001	402.72350312199995	1766.40286781	52.0740218067	52.0740218067	0.0	0.0			0.204545454545		1.0	1.0	1.0		0.0	0.0	0.0	5.8	0.0	5.628744741419999	2.33307521353	2.15265263552	3.13395753363	5.628744741419999	6.74801714569	8.18602778409	-4.5020748083599994e-07	0.0259641732696	-0.0258095246191	-0.019464726781	-4.5020748083599994e-07	0.019473662927	0.026376959161799995	0.0	0.5	1.0	0.0	0.0	0.0	238.85984952599998	365.138867231	517.755142865	764.784122321	875.714729218	517.755142865	275.996050803	14.213930469300001
OUTSIDE	0.484005807334	-0.008066769714899998	353.011837411	428.44592239900004	68.2921739669	68.2921739669	0.0	0.0			0.35526315789499996		0.0	0.0	0.0		0.0	0.0	0.0	7.22222222222	0.17777777777800002	0.968013492464	0.18293785157900003	0.77440951707	0.9680123657899999	0.968013492464	0.9680146190819999	0.968015295035	-1.2518530271700001e-08	0.00445492411816	-0.00885714809687	-0.004033391116820001	-1.2518530271700001e-08	-1.2517911310299998e-08	-1.25176513747e-08	0.0	0.0	0.0	0.0	0.0	0.0	273.912029293	287.095330646	309.067499567	331.039668489	344.222969842	309.067499567	31.6435398584	18.7899120081
OUTSIDE	0.968015745667	-0.010042715669799999	265.123161724	125.59722508700001	6.247677721830001	26.929176470199998	2.0	50.0	0.0	33.0	0.0	0.0	0.0	0.0	0.0	0.0	0.0	0.0	0.0	2.55555555556	0.044444444444399996	0.968013492464	0.18293785157900003	0.77440951707	0.9680123657899999	0.968013492464	0.9680146190819999	0.968015295035	-1.2518530271700001e-08	0.00445492411816	-0.00885714809687	-0.004033391116820001	-1.2518530271700001e-08	-1.2517911310299998e-08	-1.25176513747e-08	0.0	0.0	0.0	0.0	0.0	0.0	273.912029293	287.095330646	309.067499567	331.039668489	344.222969842	309.067499567	31.6435398584	18.7899120081
OUTSIDE	0.968011990228	-1.2518736839799999e-08	338.363724796	377.971139514	57.95142459270001	57.95142459270001	0.0	0.0			0.296052631579		0.0	0.0	0.0		0.0	0.0	0.0	6.44444444444	0.155555555556	0.968013492464	0.18293785157900003	0.77440951707	0.9680123657899999	0.968013492464	0.9680146190819999	0.968015295035	-1.2518530271700001e-08	0.00445492411816	-0.00885714809687	-0.004033391116820001	-1.2518530271700001e-08	-1.2517911310299998e-08	-1.25176513747e-08	0.0	0.0	0.0	0.0	0.0	0.0	273.912029293	287.095330646	309.067499567	331.039668489	344.222969842	309.067499567	31.6435398584	18.7899120081
OUTSIDE	0.96801424355	-1.25177100759e-08	294.419386953	226.54679085799998	26.929176470199998	26.929176470199998	0.0	0.0			0.11842105263199999		0.0	0.0	0.0		0.0	0.0	0.0	4.11111111111	0.0888888888889	0.968013492464	0.18293785157900003	0.77440951707	0.9680123657899999	0.968013492464	0.9680146190819999	0.968015295035	-1.2518530271700001e-08	0.00445492411816	-0.00885714809687	-0.004033391116820001	-1.2518530271700001e-08	-1.2517911310299998e-08	-1.25176513747e-08	0.0	0.0	0.0	0.0	0.0	0.0	273.912029293	287.095330646	309.067499567	331.039668489	344.222969842	309.067499567	31.6435398584	18.7899120081
OUTSIDE	0.968013492464	-1.2518112544700001e-08	309.067499567	277.021573743	37.2699258443	37.2699258443	0.0	0.0			0.177631578947		0.0	0.0	0.0		0.0	0.0	0.0	4.88888888889	0.111111111111	0.968013492464	0.18293785157900003	0.77440951707	0.9680123657899999	0.968013492464	0.9680146190819999	0.968015295035	-1.2518530271700001e-08	0.00445492411816	-0.00885714809687	-0.004033391116820001	-1.2518530271700001e-08	-1.2517911310299998e-08	-1.25176513747e-08	0.0	0.0	0.0	0.0	0.0	0.0	273.912029293	287.095330646	309.067499567	331.039668489	344.222969842	309.067499567	31.6435398584	18.7899120081
OUTSIDE	0.9680127413519999	-1.2518530271700001e-08	323.71561218200003	327.496356628	47.610675218500006	47.610675218500006	0.0	0.0			0.23684210526299998		0.0	0.0	0.0		0.0	0.0	0.0	5.666666666669999	0.133333333333	0.968013492464	0.18293785157900003	0.77440951707	0.9680123657899999	0.968013492464	0.9680146190819999	0.968015295035	-1.2518530271700001e-08	0.00445492411816	-0.00885714809687	-0.004033391116820001	-1.2518530271700001e-08	-1.2517911310299998e-08	-1.25176513747e-08	0.0	0.0	0.0	0.0	0.0	0.0	273.912029293	287.095330646	309.067499567	331.039668489	344.222969842	309.067499567	31.6435398584	18.7899120081
OUTSIDE	0.968014994613	-1.25175633229e-08	279.771274339	176.07200797299998	16.588427096	26.929176470199998	0.0	0.0			0.05921052631580001		0.0	0.0	0.0		0.0	0.0	0.0	3.33333333333	0.06666666666669999	0.968013492464	0.18293785157900003	0.77440951707	0.9680123657899999	0.968013492464	0.9680146190819999	0.968015295035	-1.2518530271700001e-08	0.00445492411816	-0.00885714809687	-0.004033391116820001	-1.2518530271700001e-08	-1.2517911310299998e-08	-1.25176513747e-08	0.0	0.0	0.0	0.0	0.0	0.0	273.912029293	287.095330646	309.067499567	331.039668489	344.222969842	309.067499567	31.6435398584	18.7899120081
BIKING	5.50676875163	0.026330883297	976.9530792769999	318.252887743	30.8503557461	30.8503557461	4.0	108.0	0.0	48.0	0.0994152046784	0.0	0.0	0.0	0.0	0.0	0.0	0.0	0.0	7.0	0.035714285714300006	6.23990609839	1.7806647547999999	4.41077288112	4.88630372817	6.23990609839	7.501831738010001	8.17160236989	0.006271385832270001	0.0370988557202	-0.0376920544076	-0.0157847245977	0.006271385832270001	0.0277335557284	0.0332135681983	0.0	0.0	0.0	0.0	0.0	0.0	453.390025664	507.095989019	524.468704739	699.026661963	865.06400073	524.468704739	211.85773718299998	12.873420917699999
BIKING	4.14206370855	-0.0589338465625	536.581881303	276.955450013	190.658088943	190.658088943	4.0	70.0	0.0	29.75	0.0336538461538	0.0	0.0	0.0	0.0	0.0	0.0	0.0	0.0	7.5	0.0857142857143	6.23990609839	1.7806647547999999	4.41077288112	4.88630372817	6.23990609839	7.501831738010001	8.17160236989	0.006271385832270001	0.0370988557202	-0.0376920544076	-0.0157847245977	0.006271385832270001	0.0277335557284	0.0332135681983	0.0	0.0	0.0	0.0	0.0	0.0	453.390025664	507.095989019	524.468704739	699.026661963	865.06400073	524.468704739	211.85773718299998	12.873420917699999
BIKING	7.6780945023000005	-0.0164502622528	512.355528175	13.8995075422	94.9669785716	254.490672376	4.0	63.0	0.0	25.25	0.176991150442	0.0	0.0	0.0	0.0	0.0	0.0	0.0	0.0	8.75	0.0785714285714	6.23990609839	1.7806647547999999	4.41077288112	4.88630372817	6.23990609839	7.501831738010001	8.17160236989	0.006271385832270001	0.0370988557202	-0.0376920544076	-0.0157847245977	0.006271385832270001	0.0277335557284	0.0332135681983	0.0	0.0	0.0	0.0	0.0	0.0	453.390025664	507.095989019	524.468704739	699.026661963	865.06400073	524.468704739	211.85773718299998	12.873420917699999
BIKING	8.66511023747	0.0282011132055	401.43724202699997	121.906255907	13.9660052381	30.3247147177	4.0	45.0	0.0	19.5	0.0909090909091	0.0	0.0	0.0	0.0	0.0	0.0	0.0	0.0	10.0	0.07142857142860001	6.23990609839	1.7806647547999999	4.41077288112	4.88630372817	6.23990609839	7.501831738010001	8.17160236989	0.006271385832270001	0.0370988557202	-0.0376920544076	-0.0157847245977	0.006271385832270001	0.0277335557284	0.0332135681983	0.0	0.0	0.0	0.0	0.0	0.0	453.390025664	507.095989019	524.468704739	699.026661963	865.06400073	524.468704739	211.85773718299998	12.873420917699999
BIKING	4.67948205368	-0.013788111632499999	753.1749221819999	216.61070692299998	7.77279982733	30.3247147177	4.0	80.0	0.0	39.5	0.126050420168	0.0	0.0	0.0	0.0	0.0	0.0	0.0	0.0	8.0	0.047619047619	6.23990609839	1.7806647547999999	4.41077288112	4.88630372817	6.23990609839	7.501831738010001	8.17160236989	0.006271385832270001	0.0370988557202	-0.0376920544076	-0.0157847245977	0.006271385832270001	0.0277335557284	0.0332135681983	0.0	0.0	0.0	0.0	0.0	0.0	453.390025664	507.095989019	524.468704739	699.026661963	865.06400073	524.468704739	211.85773718299998	12.873420917699999
BIKING	6.973043445139999	0.038226023191	505.342809301	24.8159558075	22.283599947	30.3247147177	3.0	54.0	0.0	28.6666666667	0.17857142857099997	0.0	0.0	0.0	0.0	0.0	0.0	0.0	0.0	9.0	0.05952380952380001	6.23990609839	1.7806647547999999	4.41077288112	4.88630372817	6.23990609839	7.501831738010001	8.17160236989	0.006271385832270001	0.0370988557202	-0.0376920544076	-0.0157847245977	0.006271385832270001	0.0277335557284	0.0332135681983	0.0	0.0	0.0	0.0	0.0	0.0	453.390025664	507.095989019	524.468704739	699.026661963	865.06400073	524.468704739	211.85773718299998	12.873420917699999
CAR	14.5076781629	0.113485162361	1527.68977407	0.0	60.8391768813	60.8391768813	1.0	2.0	0.0	2.0	0.0	0.0	0.0	0.0	0.0	0.0	0.0	0.0	0.0	4.2	0.0	14.507553725	4.6301544804	10.6636253378	12.0187902207	14.507553725	18.3343193927	19.6461733193	-2.07396479087e-06	0.0927283293977	-0.0998929127665	-0.00864147034165	-2.07396479087e-06	0.0713717167222	0.0853886529073	0.0	0.0	0.0	0.0	0.0	0.0	193.11061001099998	807.439895553	1594.19745885	1954.32239811	2210.30197253	1594.19745885	815.739590555	45.304273429300004
CAR	14.507553725	-2.07396479087e-06	1741.00608609	0.0	454.19813592	454.19813592	2.0	3.0	0.0	3.0	1.0	0.0	0.0	0.0	0.0	0.0	0.0	0.0	0.0	3.4	0.0	14.507553725	4.6301544804	10.6636253378	12.0187902207	14.507553725	18.3343193927	19.6461733193	-2.07396479087e-06	0.0927283293977	-0.0998929127665	-0.00864147034165	-2.07396479087e-06	0.0713717167222	0.0853886529073	0.0	0.0	0.0	0.0	0.0	0.0	193.11061001099998	807.439895553	1594.19745885	1954.32239811	2210.30197253	1594.19745885	815.739590555	45.304273429300004
CAR	14.507429227200001	-2.07496290988e-06	1954.32239811	0.0	529.9079367080001	529.9079367080001	2.0	3.0	0.0	3.0	1.0	0.0	0.0	0.0	0.0	0.0	0.0	0.0	0.0	2.6	0.0	14.507553725	4.6301544804	10.6636253378	12.0187902207	14.507553725	18.3343193927	19.6461733193	-2.07396479087e-06	0.0927283293977	-0.0998929127665	-0.00864147034165	-2.07396479087e-06	0.0713717167222	0.0853886529073	0.0	0.0	0.0	0.0	0.0	0.0	193.11061001099998	807.439895553	1594.19745885	1954.32239811	2210.30197253	1594.19745885	815.739590555	45.304273429300004
CAR	23.0719376741	0.07137009072480001	2380.95502215	3323.52661692	297.030523593	297.030523593	2.0	3.0	0.0	3.0	0.0	0.0	0.0	0.0	0.0	0.0	0.0	0.0	0.0	1.0	0.0	14.507553725	4.6301544804	10.6636253378	12.0187902207	14.507553725	18.3343193927	19.6461733193	-2.07396479087e-06	0.0927283293977	-0.0998929127665	-0.00864147034165	-2.07396479087e-06	0.0713717167222	0.0853886529073	0.0	0.0	0.0	0.0	0.0	0.0	193.11061001099998	807.439895553	1594.19745885	1954.32239811	2210.30197253	1594.19745885	815.739590555	45.304273429300004
CAR	18.3343193927	-0.0789603046887	1594.19745885	2689.62333835	185.462881308	185.462881308	2.0	8.0	0.0	5.0	0.166666666667	0.0	0.0	0.0	0.0	0.0	0.0	0.0	0.0	1.4	0.0	14.507553725	4.6301544804	10.6636253378	12.0187902207	14.507553725	18.3343193927	19.6461733193	-2.07396479087e-06	0.0927283293977	-0.0998929127665	-0.00864147034165	-2.07396479087e-06	0.0713717167222	0.0853886529073	0.0	0.0	0.0	0.0	0.0	0.0	193.11061001099998	807.439895553	1594.19745885	1954.32239811	2210.30197253	1594.19745885	815.739590555	45.304273429300004
CAR	7.316918688060001	-0.18362334507800002	807.439895553	2055.72005977	0.472160102828	26.497103169899997	1.0	34.0	0.0	34.0	0.388888888889	0.0	0.0	0.0	0.0	0.0	0.0	0.0	0.0	1.8	0.0	14.507553725	4.6301544804	10.6636253378	12.0187902207	14.507553725	18.3343193927	19.6461733193	-2.07396479087e-06	0.0927283293977	-0.0998929127665	-0.00864147034165	-2.07396479087e-06	0.0713717167222	0.0853886529073	0.0	0.0	0.0	0.0	0.0	0.0	193.11061001099998	807.439895553	1594.19745885	1954.32239811	2210.30197253	1594.19745885	815.739590555	45.304273429300004
CAR	12.0187902207	0.0783645255439	197.261556329	1673.47602652	0.845731308872	26.497103169899997	4.0	66.0	0.0	30.25	0.112582781457	0.0	0.0	0.0	0.0	0.0	0.0	0.0	0.0	2.2	0.0	14.507553725	4.6301544804	10.6636253378	12.0187902207	14.507553725	18.3343193927	19.6461733193	-2.07396479087e-06	0.0927283293977	-0.0998929127665	-0.00864147034165	-2.07396479087e-06	0.0713717167222	0.0853886529073	0.0	0.0	0.0	0.0	0.0	0.0	193.11061001099998	807.439895553	1594.19745885	1954.32239811	2210.30197253	1594.19745885	815.739590555	45.304273429300004
CAR	11.5003020002	-0.00864147034165	176.50682474200002	1675.92724089	15.4921799497	26.497103169899997	4.0	102.0	0.0	44.75	0.244094488189	0.0	0.0	0.0	0.0	0.0	0.0	0.0	0.0	2.6	0.0	14.507553725	4.6301544804	10.6636253378	12.0187902207	14.507553725	18.3343193927	19.6461733193	-2.07396479087e-06	0.0927283293977	-0.0998929127665	-0.00864147034165	-2.07396479087e-06	0.0713717167222	0.0853886529073	0.0	0.0	0.0	0.0	0.0	0.0	193.11061001099998	807.439895553	1594.19745885	1954.32239811	2210.30197253	1594.19745885	815.739590555	45.304273429300004
CAR	18.7897322306	0.0713717167222	2167.63871013	0.0	413.46923015	413.46923015	2.0	3.0	0.0	3.0	1.0	0.0	0.0	0.0	0.0	0.0	0.0	0.0	0.0	1.8	0.0	14.507553725	4.6301544804	10.6636253378	12.0187902207	14.507553725	18.3343193927	19.6461733193	-2.07396479087e-06	0.0927283293977	-0.0998929127665	-0.00864147034165	-2.07396479087e-06	0.0713717167222	0.0853886529073	0.0	0.0	0.0	0.0	0.0	0.0	193.11061001099998	807.439895553	1594.19745885	1954.32239811	2210.30197253	1594.19745885	815.739590555	45.304273429300004
BIKING	7.88568150097	8.25236527691e-07	213.92213841900002	3856.95140854	4.8827017849	4.8827017849	1.0	32.0	0.0	32.0	0.540540540541	0.0	0.0	0.0	0.0	0.0	0.0	0.0	0.0	1.0	1.0	5.753374237819999	2.62460883348	2.1950448061700003	4.23586125291	5.753374237819999	7.82032027984	8.019603003530001	7.12387652831e-07	0.0369840391191	-0.057396917136500004	-0.010944496319	7.12387652831e-07	0.0087673428894	0.05164266757	0.0	0.0	0.0	0.0	0.0	0.0	109.804605578	175.374140443	420.078101446	719.898246214	836.081266283	420.078101446	320.707113316	7.577049818660001
BIKING	4.865663255199999	0.00620062727668	696.19627378	2337.08747104	99.78959142030001	20.9112509266	4.0	233.0	0.0	102.25	0.250936329588	0.0	0.0	0.0	0.0	0.0	0.0	0.0	0.0	6.1428571428600005	0.14285714285700002	5.753374237819999	2.62460883348	2.1950448061700003	4.23586125291	5.753374237819999	7.82032027984	8.019603003530001	7.12387652831e-07	0.0369840391191	-0.057396917136500004	-0.010944496319	7.12387652831e-07	0.0087673428894	0.05164266757	0.0	0.0	0.0	0.0	0.0	0.0	109.804605578	175.374140443	420.078101446	719.898246214	836.081266283	420.078101446	320.707113316	7.577049818660001
BIKING	2.33936940467	-0.0421048975089	435.850800814	2584.87010448	15.984765610699998	20.9112509266	1.0	101.0	0.0	101.0	0.195652173913	0.0	0.0	0.0	0.0	0.0	0.0	0.0	0.0	5.28571428571	0.28571428571400004	5.753374237819999	2.62460883348	2.1950448061700003	4.23586125291	5.753374237819999	7.82032027984	8.019603003530001	7.12387652831e-07	0.0369840391191	-0.057396917136500004	-0.010944496319	7.12387652831e-07	0.0087673428894	0.05164266757	0.0	0.0	0.0	0.0	0.0	0.0	109.804605578	175.374140443	420.078101446	719.898246214	836.081266283	420.078101446	320.707113316	7.577049818660001
BIKING	0.200085882831	-0.035654725364	404.30540207800004	2736.28728751	17.0955697452	17.0955697452	3.0	119.0	0.0	60.6666666667	0.246478873239	0.0	0.0	0.0	0.0	0.0	0.0	0.0	0.0	4.42857142857	0.428571428571	5.753374237819999	2.62460883348	2.1950448061700003	4.23586125291	5.753374237819999	7.82032027984	8.019603003530001	7.12387652831e-07	0.0369840391191	-0.057396917136500004	-0.010944496319	7.12387652831e-07	0.0087673428894	0.05164266757	0.0	0.0	0.0	0.0	0.0	0.0	109.804605578	175.374140443	420.078101446	719.898246214	836.081266283	420.078101446	320.707113316	7.577049818660001
BIKING	0.200085856038	-4.4655593112199995e-10	398.56931768199996	2747.50086882	11.531252759400001	11.531252759400001	0.0	0.0			0.28048086498799996		0.0	0.0	0.0		0.0	0.0	0.0	3.5714285714300003	0.5714285714289999	5.753374237819999	2.62460883348	2.1950448061700003	4.23586125291	5.753374237819999	7.82032027984	8.019603003530001	7.12387652831e-07	0.0369840391191	-0.057396917136500004	-0.010944496319	7.12387652831e-07	0.0087673428894	0.05164266757	0.0	0.0	0.0	0.0	0.0	0.0	109.804605578	175.374140443	420.078101446	719.898246214	836.081266283	420.078101446	320.707113316	7.577049818660001
BIKING	2.6501269125999998	0.0408340176094	392.833233286	2758.71445013	5.96693577363	10.937517804	0.0	0.0			0.314482856736		0.0	0.0	0.0		0.0	0.0	0.0	2.7142857142900003	0.714285714286	5.753374237819999	2.62460883348	2.1950448061700003	4.23586125291	5.753374237819999	7.82032027984	8.019603003530001	7.12387652831e-07	0.0369840391191	-0.057396917136500004	-0.010944496319	7.12387652831e-07	0.0087673428894	0.05164266757	0.0	0.0	0.0	0.0	0.0	0.0	109.804605578	175.374140443	420.078101446	719.898246214	836.081266283	420.078101446	320.707113316	7.577049818660001
BIKING	6.008695393080001	0.0559761413413	387.09714888900004	2769.92803144	0.402618787827	5.950651242669999	1.0	58.0	0.0	58.0	0.348484848485	0.0	0.0	0.0	0.0	0.0	0.0	0.0	0.0	1.8571428571400002	0.8571428571430001	5.753374237819999	2.62460883348	2.1950448061700003	4.23586125291	5.753374237819999	7.82032027984	8.019603003530001	7.12387652831e-07	0.0369840391191	-0.057396917136500004	-0.010944496319	7.12387652831e-07	0.0087673428894	0.05164266757	0.0	0.0	0.0	0.0	0.0	0.0	109.804605578	175.374140443	420.078101446	719.898246214	836.081266283	420.078101446	320.707113316	7.577049818660001
BIKING	7.4014150153600005	0.0232119937047	145.695625915	3066.23860259	3.64363252745	4.8827017849	1.0	31.0	0.0	31.0	0.0941176470588	0.0	0.0	0.0	0.0	0.0	0.0	0.0	0.0	1.0	1.0	5.753374237819999	2.62460883348	2.1950448061700003	4.23586125291	5.753374237819999	7.82032027984	8.019603003530001	7.12387652831e-07	0.0369840391191	-0.057396917136500004	-0.010944496319	7.12387652831e-07	0.0087673428894	0.05164266757	0.0	0.0	0.0	0.0	0.0	0.0	109.804605578	175.374140443	420.078101446	719.898246214	836.081266283	420.078101446	320.707113316	7.577049818660001
BIKING	7.885631986769999	0.00807028285697	132.560247355	3456.79967268	3.8084715377	4.8827017849	2.0	62.0	0.0	51.0	0.175	0.0	0.0	0.0	0.0	0.0	0.0	0.0	0.0	1.0	1.0	5.753374237819999	2.62460883348	2.1950448061700003	4.23586125291	5.753374237819999	7.82032027984	8.019603003530001	7.12387652831e-07	0.0369840391191	-0.057396917136500004	-0.010944496319	7.12387652831e-07	0.0087673428894	0.05164266757	0.0	0.0	0.0	0.0	0.0	0.0	109.804605578	175.374140443	420.078101446	719.898246214	836.081266283	420.078101446	320.707113316	7.577049818660001
BIKING	7.88573100492	8.25065921332e-07	295.284029482	4257.1031444	5.95693203209	5.95693203209	2.0	25.0	0.0	14.0	0.06666666666669999	0.0	0.0	0.0	0.0	0.0	0.0	0.0	0.0	1.0	1.0	5.753374237819999	2.62460883348	2.1950448061700003	4.23586125291	5.753374237819999	7.82032027984	8.019603003530001	7.12387652831e-07	0.0369840391191	-0.057396917136500004	-0.010944496319	7.12387652831e-07	0.0087673428894	0.05164266757	0.0	0.0	0.0	0.0	0.0	0.0	109.804605578	175.374140443	420.078101446	719.898246214	836.081266283	420.078101446	320.707113316	7.577049818660001
BIKING	7.8058126665	8.131399627850001e-07	499.35177591	0.0	61.5410101891	61.5410101891	1.0	1.0	0.0	1.0	1.0	0.0	0.0	0.0	0.0	0.0	0.0	0.0	0.0	1.0	1.0	5.753374237819999	2.62460883348	2.1950448061700003	4.23586125291	5.753374237819999	7.82032027984	8.019603003530001	7.12387652831e-07	0.0369840391191	-0.057396917136500004	-0.010944496319	7.12387652831e-07	0.0087673428894	0.05164266757	0.0	0.0	0.0	0.0	0.0	0.0	109.804605578	175.374140443	420.078101446	719.898246214	836.081266283	420.078101446	320.707113316	7.577049818660001
BIKING	7.852971946649999	-0.000546809199556	458.00781160900004	5057.40661613	7.926153705610001	7.926153705610001	1.0	12.0	0.0	12.0	0.45	1.0	0.0	0.0	0.0	0.0	0.0	0.0	0.0	1.0	1.0	5.753374237819999	2.62460883348	2.1950448061700003	4.23586125291	5.753374237819999	7.82032027984	8.019603003530001	7.12387652831e-07	0.0369840391191	-0.057396917136500004	-0.010944496319	7.12387652831e-07	0.0087673428894	0.05164266757	0.0	0.0	0.0	0.0	0.0	0.0	109.804605578	175.374140443	420.078101446	719.898246214	836.081266283	420.078101446	320.707113316	7.577049818660001
BIKING	5.49805308256	-0.0559972696743	64.34120071609999	0.0	100.989064955	100.989064955	1.0	32.0	0.0	32.0	0.41538461538500004	0.0	0.0	0.0	0.0	0.0	0.0	0.0	0.0	1.0	0.666666666667	5.753374237819999	2.62460883348	2.1950448061700003	4.23586125291	5.753374237819999	7.82032027984	8.019603003530001	7.12387652831e-07	0.0369840391191	-0.057396917136500004	-0.010944496319	7.12387652831e-07	0.0087673428894	0.05164266757	0.0	0.0	0.0	0.0	0.0	0.0	109.804605578	175.374140443	420.078101446	719.898246214	836.081266283	420.078101446	320.707113316	7.577049818660001
BIKING	1.85828740966	-0.0606627612151	87.29650558719999	0.0	2.3327614849900002	49.0864247152	2.0	60.0	0.0	37.5	0.266055045872	0.0	0.0	0.0	0.0	0.0	0.0	0.0	0.0	1.0	0.5	5.753374237819999	2.62460883348	2.1950448061700003	4.23586125291	5.753374237819999	7.82032027984	8.019603003530001	7.12387652831e-07	0.0369840391191	-0.057396917136500004	-0.010944496319	7.12387652831e-07	0.0087673428894	0.05164266757	0.0	0.0	0.0	0.0	0.0	0.0	109.804605578	175.374140443	420.078101446	719.898246214	836.081266283	420.078101446	320.707113316	7.577049818660001
BIKING	4.84541528117	0.049785464525199996	89.27837848819999	0.0	0.519698965941	49.0864247152	2.0	78.0	0.0	55.0	0.225490196078	0.0	0.0	0.0	0.0	0.0	0.0	0.0	0.0	1.0	0.33333333333299997	5.753374237819999	2.62460883348	2.1950448061700003	4.23586125291	5.753374237819999	7.82032027984	8.019603003530001	7.12387652831e-07	0.0369840391191	-0.057396917136500004	-0.010944496319	7.12387652831e-07	0.0087673428894	0.05164266757	0.0	0.0	0.0	0.0	0.0	0.0	109.804605578	175.374140443	420.078101446	719.898246214	836.081266283	420.078101446	320.707113316	7.577049818660001
BIKING	5.206807170759999	0.00602319815985	118.601560045	0.0	34.3623948903	49.0864247152	1.0	47.0	0.0	47.0	0.34782608695699996	0.0	0.0	0.0	0.0	0.0	0.0	0.0	0.0	1.0	0.166666666667	5.753374237819999	2.62460883348	2.1950448061700003	4.23586125291	5.753374237819999	7.82032027984	8.019603003530001	7.12387652831e-07	0.0369840391191	-0.057396917136500004	-0.010944496319	7.12387652831e-07	0.0087673428894	0.05164266757	0.0	0.0	0.0	0.0	0.0	0.0	109.804605578	175.374140443	420.078101446	719.898246214	836.081266283	420.078101446	320.707113316	7.577049818660001
BIKING	7.88578049863	8.24895119293e-07	376.64592054599996	4657.25488026	7.03116227928	7.03116227928	2.0	7.0	0.0	5.0	0.1875	0.0	0.0	0.0	0.0	0.0	0.0	0.0	0.0	1.0	1.0	5.753374237819999	2.62460883348	2.1950448061700003	4.23586125291	5.753374237819999	7.82032027984	8.019603003530001	7.12387652831e-07	0.0369840391191	-0.057396917136500004	-0.010944496319	7.12387652831e-07	0.0087673428894	0.05164266757	0.0	0.0	0.0	0.0	0.0	0.0	109.804605578	175.374140443	420.078101446	719.898246214	836.081266283	420.078101446	320.707113316	7.577049818660001
BIKING	5.1230335368099995	0.06125832855169999	162.524807784	0.0	23.690936634099998	34.3623948903	2.0	25.0	0.0	19.5	0.166666666667	0.0	0.0	0.0	0.0	0.0	0.0	0.0	0.0	1.2	0.0	5.753374237819999	2.62460883348	2.1950448061700003	4.23586125291	5.753374237819999	7.82032027984	8.019603003530001	7.12387652831e-07	0.0369840391191	-0.057396917136500004	-0.010944496319	7.12387652831e-07	0.0087673428894	0.05164266757	0.0	0.0	0.0	0.0	0.0	0.0	109.804605578	175.374140443	420.078101446	719.898246214	836.081266283	420.078101446	320.707113316	7.577049818660001
BIKING	8.857889263019999	0.00876722913429	41.3858958449	0.0	173.86910847	100.989064955	1.0	5.0	0.0	5.0	0.15625	0.0	0.0	0.0	0.0	0.0	0.0	0.0	0.0	1.0	0.833333333333	5.753374237819999	2.62460883348	2.1950448061700003	4.23586125291	5.753374237819999	7.82032027984	8.019603003530001	7.12387652831e-07	0.0369840391191	-0.057396917136500004	-0.010944496319	7.12387652831e-07	0.0087673428894	0.05164266757	0.0	0.0	0.0	0.0	0.0	0.0	109.804605578	175.374140443	420.078101446	719.898246214	836.081266283	420.078101446	320.707113316	7.577049818660001
BIKING	9.65215219631	0.07548531099160001	136.780872553	0.0	30.2111702122	46.544555090699994	2.0	10.0	0.0	8.0	0.08333333333330001	0.0	0.0	0.0	0.0	0.0	0.0	0.0	0.0	1.4	0.0	5.753374237819999	2.62460883348	2.1950448061700003	4.23586125291	5.753374237819999	7.82032027984	8.019603003530001	7.12387652831e-07	0.0369840391191	-0.057396917136500004	-0.010944496319	7.12387652831e-07	0.0087673428894	0.05164266757	0.0	0.0	0.0	0.0	0.0	0.0	109.804605578	175.374140443	420.078101446	719.898246214	836.081266283	420.078101446	320.707113316	7.577049818660001
BIKING	4.94534530814	-0.0784466408542	602.947701403	0.0	62.8779399693	62.8779399693	2.0	20.0	0.0	13.0	0.225806451613	0.0	0.0	0.0	0.0	0.0	0.0	0.0	0.0	1.8	0.0	5.753374237819999	2.62460883348	2.1950448061700003	4.23586125291	5.753374237819999	7.82032027984	8.019603003530001	7.12387652831e-07	0.0369840391191	-0.057396917136500004	-0.010944496319	7.12387652831e-07	0.0087673428894	0.05164266757	0.0	0.0	0.0	0.0	0.0	0.0	109.804605578	175.374140443	420.078101446	719.898246214	836.081266283	420.078101446	320.707113316	7.577049818660001
BIKING	2.61001928032	-0.038922100463699996	836.031115828	0.0	48.179982981	76.49843638770001	3.0	18.0	0.0	11.333333333299999	0.1875	0.0	0.0	0.0	0.0	0.0	0.0	0.0	0.0	2.0	0.0	5.753374237819999	2.62460883348	2.1950448061700003	4.23586125291	5.753374237819999	7.82032027984	8.019603003530001	7.12387652831e-07	0.0369840391191	-0.057396917136500004	-0.010944496319	7.12387652831e-07	0.0087673428894	0.05164266757	0.0	0.0	0.0	0.0	0.0	0.0	109.804605578	175.374140443	420.078101446	719.898246214	836.081266283	420.078101446	320.707113316	7.577049818660001
BIKING	4.98148369246	0.039524406869	836.198284011	0.0	39.8817966874	79.2113248479	3.0	20.0	0.0	14.0	0.181818181818	0.0	0.0	0.0	0.0	0.0	0.0	0.0	0.0	1.8	0.0	5.753374237819999	2.62460883348	2.1950448061700003	4.23586125291	5.753374237819999	7.82032027984	8.019603003530001	7.12387652831e-07	0.0369840391191	-0.057396917136500004	-0.010944496319	7.12387652831e-07	0.0087673428894	0.05164266757	0.0	0.0	0.0	0.0	0.0	0.0	109.804605578	175.374140443	420.078101446	719.898246214	836.081266283	420.078101446	320.707113316	7.577049818660001
BIKING	4.98147610828	-1.26403114153e-07	997.716178171	0.0	79.3352690101	79.3352690101	0.0	0.0			0.126623376623		0.0	0.0	0.0		0.0	0.0	0.0	1.6	0.0	5.753374237819999	2.62460883348	2.1950448061700003	4.23586125291	5.753374237819999	7.82032027984	8.019603003530001	7.12387652831e-07	0.0369840391191	-0.057396917136500004	-0.010944496319	7.12387652831e-07	0.0087673428894	0.05164266757	0.0	0.0	0.0	0.0	0.0	0.0	109.804605578	175.374140443	420.078101446	719.898246214	836.081266283	420.078101446	320.707113316	7.577049818660001
BIKING	4.98146852385	-1.2640709523599998e-07	1159.23407233	0.0	118.78874133299999	118.78874133299999	2.0	6.0	0.0	3.0	0.07142857142860001	0.0	0.0	0.0	0.0	0.0	0.0	0.0	0.0	1.4	0.0	5.753374237819999	2.62460883348	2.1950448061700003	4.23586125291	5.753374237819999	7.82032027984	8.019603003530001	7.12387652831e-07	0.0369840391191	-0.057396917136500004	-0.010944496319	7.12387652831e-07	0.0087673428894	0.05164266757	0.0	0.0	0.0	0.0	0.0	0.0	109.804605578	175.374140443	420.078101446	719.898246214	836.081266283	420.078101446	320.707113316	7.577049818660001
BIKING	2.4907323657900005	-0.041512269301	1320.75196649	0.0	142.178457372	142.178457372	2.0	24.0	0.0	23.0	0.0	0.0	0.0	0.0	0.0	0.0	0.0	0.0	0.0	1.2	0.0	5.753374237819999	2.62460883348	2.1950448061700003	4.23586125291	5.753374237819999	7.82032027984	8.019603003530001	7.12387652831e-07	0.0369840391191	-0.057396917136500004	-0.010944496319	7.12387652831e-07	0.0087673428894	0.05164266757	0.0	0.0	0.0	0.0	0.0	0.0	109.804605578	175.374140443	420.078101446	719.898246214	836.081266283	420.078101446	320.707113316	7.577049818660001
BIKING	9.652143759389999	-1.40615264321e-07	369.86428697800005	0.0	46.544555090699994	46.544555090699994	2.0	16.0	0.0	11.5	0.241379310345	0.0	0.0	0.0	0.0	0.0	0.0	0.0	0.0	1.6	0.0	5.753374237819999	2.62460883348	2.1950448061700003	4.23586125291	5.753374237819999	7.82032027984	8.019603003530001	7.12387652831e-07	0.0369840391191	-0.057396917136500004	-0.010944496319	7.12387652831e-07	0.0087673428894	0.05164266757	0.0	0.0	0.0	0.0	0.0	0.0	109.804605578	175.374140443	420.078101446	719.898246214	836.081266283	420.078101446	320.707113316	7.577049818660001
BIKING	8.33185551496	0.00876738080777	270.368835877	0.0	117.705059329	100.989064955	1.0	1.0	0.0	1.0	0.0	0.0	0.0	0.0	0.0	0.0	0.0	0.0	0.0	1.0	1.0	5.753374237819999	2.62460883348	2.1950448061700003	4.23586125291	5.753374237819999	7.82032027984	8.019603003530001	7.12387652831e-07	0.0369840391191	-0.057396917136500004	-0.010944496319	7.12387652831e-07	0.0087673428894	0.05164266757	0.0	0.0	0.0	0.0	0.0	0.0	109.804605578	175.374140443	420.078101446	719.898246214	836.081266283	420.078101446	320.707113316	7.577049818660001
BIKING	1.44753382371	-0.0626545557842	138.036185681	0.0	51.5500269219	34.3623948903	2.0	46.0	0.0	33.5	0.109375	0.0	0.0	0.0	0.0	0.0	0.0	0.0	0.0	1.0	0.0	5.753374237819999	2.62460883348	2.1950448061700003	4.23586125291	5.753374237819999	7.82032027984	8.019603003530001	7.12387652831e-07	0.0369840391191	-0.057396917136500004	-0.010944496319	7.12387652831e-07	0.0087673428894	0.05164266757	0.0	0.0	0.0	0.0	0.0	0.0	109.804605578	175.374140443	420.078101446	719.898246214	836.081266283	420.078101446	320.707113316	7.577049818660001
BIKING	7.820160027130001	-0.000546865325497	539.369702673	0.0	6.398077676590001	6.398077676590001	2.0	17.0	0.0	12.0	0.05	0.5	0.0	0.0	0.0	0.0	0.0	0.0	0.0	1.0	1.0	5.753374237819999	2.62460883348	2.1950448061700003	4.23586125291	5.753374237819999	7.82032027984	8.019603003530001	7.12387652831e-07	0.0369840391191	-0.057396917136500004	-0.010944496319	7.12387652831e-07	0.0087673428894	0.05164266757	0.0	0.0	0.0	0.0	0.0	0.0	109.804605578	175.374140443	420.078101446	719.898246214	836.081266283	420.078101446	320.707113316	7.577049818660001
BIKING	7.8057638781	0.0628847883546	728.334715942	0.0	5.37696104883	5.65399146734	2.0	15.0	0.0	10.5	0.06666666666669999	0.0	0.0	0.0	0.0	0.0	0.0	0.0	0.0	1.0	1.0	5.753374237819999	2.62460883348	2.1950448061700003	4.23586125291	5.753374237819999	7.82032027984	8.019603003530001	7.12387652831e-07	0.0369840391191	-0.057396917136500004	-0.010944496319	7.12387652831e-07	0.0087673428894	0.05164266757	0.0	0.0	0.0	0.0	0.0	0.0	109.804605578	175.374140443	420.078101446	719.898246214	836.081266283	420.078101446	320.707113316	7.577049818660001
BIKING	7.820202775489999	7.124727800770001e-07	587.648753186	0.0	6.274063308380001	6.274063308380001	1.0	4.0	0.0	4.0	0.23076923076900002	0.0	0.0	0.0	0.0	0.0	0.0	0.0	0.0	1.0	1.0	5.753374237819999	2.62460883348	2.1950448061700003	4.23586125291	5.753374237819999	7.82032027984	8.019603003530001	7.12387652831e-07	0.0369840391191	-0.057396917136500004	-0.010944496319	7.12387652831e-07	0.0087673428894	0.05164266757	0.0	0.0	0.0	0.0	0.0	0.0	109.804605578	175.374140443	420.078101446	719.898246214	836.081266283	420.078101446	320.707113316	7.577049818660001
BIKING	7.82024551364	7.12302525585e-07	635.927803699	0.0	6.15004894017	6.15004894017	1.0	12.0	0.0	12.0	0.36	0.0	0.0	0.0	0.0	0.0	0.0	0.0	0.0	1.0	1.0	5.753374237819999	2.62460883348	2.1950448061700003	4.23586125291	5.753374237819999	7.82032027984	8.019603003530001	7.12387652831e-07	0.0369840391191	-0.057396917136500004	-0.010944496319	7.12387652831e-07	0.0087673428894	0.05164266757	0.0	0.0	0.0	0.0	0.0	0.0	109.804605578	175.374140443	420.078101446	719.898246214	836.081266283	420.078101446	320.707113316	7.577049818660001
BIKING	7.82028824156	7.12131953821e-07	684.2068542119999	0.0	6.0260345719599995	6.0260345719599995	2.0	22.0	0.0	16.0	0.1	0.0	0.0	0.0	0.0	0.0	0.0	0.0	0.0	1.0	1.0	5.753374237819999	2.62460883348	2.1950448061700003	4.23586125291	5.753374237819999	7.82032027984	8.019603003530001	7.12387652831e-07	0.0369840391191	-0.057396917136500004	-0.010944496319	7.12387652831e-07	0.0087673428894	0.05164266757	0.0	0.0	0.0	0.0	0.0	0.0	109.804605578	175.374140443	420.078101446	719.898246214	836.081266283	420.078101446	320.707113316	7.577049818660001
BIKING	7.820330959260001	7.119616601010001e-07	732.485904725	0.0	5.902020203759999	5.902020203759999	3.0	11.0	0.0	6.0	0.272727272727	0.0	0.0	0.0	0.0	0.0	0.0	0.0	0.0	1.0	1.0	5.753374237819999	2.62460883348	2.1950448061700003	4.23586125291	5.753374237819999	7.82032027984	8.019603003530001	7.12387652831e-07	0.0369840391191	-0.057396917136500004	-0.010944496319	7.12387652831e-07	0.0087673428894	0.05164266757	0.0	0.0	0.0	0.0	0.0	0.0	109.804605578	175.374140443	420.078101446	719.898246214	836.081266283	420.078101446	320.707113316	7.577049818660001
BIKING	3.17533923856	-0.0630061553616	829.0440057510001	0.0	5.65399146734	5.65399146734	2.0	9.0	0.0	4.5	0.117647058824	0.0	0.0	0.0	0.0	0.0	0.0	0.0	0.0	1.0	1.0	5.753374237819999	2.62460883348	2.1950448061700003	4.23586125291	5.753374237819999	7.82032027984	8.019603003530001	7.12387652831e-07	0.0369840391191	-0.057396917136500004	-0.010944496319	7.12387652831e-07	0.0087673428894	0.05164266757	0.0	0.0	0.0	0.0	0.0	0.0	109.804605578	175.374140443	420.078101446	719.898246214	836.081266283	420.078101446	320.707113316	7.577049818660001
BIKING	6.95570856025	-0.014410373316899998	780.7649552380001	0.0	5.778005835549999	5.778005835549999	1.0	3.0	0.0	3.0	0.33333333333299997	0.0	0.0	0.0	0.0	0.0	0.0	0.0	0.0	1.0	1.0	5.753374237819999	2.62460883348	2.1950448061700003	4.23586125291	5.753374237819999	7.82032027984	8.019603003530001	7.12387652831e-07	0.0369840391191	-0.057396917136500004	-0.010944496319	7.12387652831e-07	0.0087673428894	0.05164266757	0.0	0.0	0.0	0.0	0.0	0.0	109.804605578	175.374140443	420.078101446	719.898246214	836.081266283	420.078101446	320.707113316	7.577049818660001
BIKING	4.03267657682	0.0142889556378	727.7989036910001	0.0	1.55147875866	5.65399146734	2.0	48.0	0.0	42.0	0.145454545455	0.0	0.0	0.0	0.0	0.0	0.0	0.0	0.0	1.0	1.0	5.753374237819999	2.62460883348	2.1950448061700003	4.23586125291	5.753374237819999	7.82032027984	8.019603003530001	7.12387652831e-07	0.0369840391191	-0.057396917136500004	-0.010944496319	7.12387652831e-07	0.0087673428894	0.05164266757	0.0	0.0	0.0	0.0	0.0	0.0	109.804605578	175.374140443	420.078101446	719.898246214	836.081266283	420.078101446	320.707113316	7.577049818660001
BIKING	9.02013791129	0.0709788738876	293.573521775	2456.5722340999996	6.79060453383	43.243371101	2.0	92.0	0.0	63.5	0.31914893617	0.0	0.0	0.0	0.0	0.0	0.0	0.0	0.0	4.5	0.0	4.48928616348	2.2947274470299996	3.39146406167	4.21579468818	4.48928616348	6.57289642148	9.02679479781	0.00394951956629	0.0449939216053	-0.049857201733800004	-0.018189771328200002	0.00394951956629	0.0357387208676	0.052203054641199995	0.0	0.0	0.0	0.0	0.0	0.0	43.0630545602	122.589364637	219.75030730900002	302.050457155	424.874781307	219.75030730900002	162.909524239	48.418886458
BIKING	4.35403199532	-0.047044912344	299.4327908	2080.35780101	258.310020901	90.2532801752	5.0	99.0	0.0	40.6	0.20261437908500002	0.0	0.0	0.0	0.0	0.0	0.0	0.0	0.0	4.83333333333	0.0	4.48928616348	2.2947274470299996	3.39146406167	4.21579468818	4.48928616348	6.57289642148	9.02679479781	0.00394951956629	0.0449939216053	-0.049857201733800004	-0.018189771328200002	0.00394951956629	0.0357387208676	0.052203054641199995	0.0	0.0	0.0	0.0	0.0	0.0	43.0630545602	122.589364637	219.75030730900002	302.050457155	424.874781307	219.75030730900002	162.909524239	48.418886458
BIKING	7.17672673597	0.050116852502699996	116.013601866	2030.18740723	65.6358112174	65.6358112174	2.0	115.0	0.0	92.0	0.215909090909	0.0	0.0	0.0	0.0	0.0	0.0	0.0	0.0	4.66666666667	0.0	4.48928616348	2.2947274470299996	3.39146406167	4.21579468818	4.48928616348	6.57289642148	9.02679479781	0.00394951956629	0.0449939216053	-0.049857201733800004	-0.018189771328200002	0.00394951956629	0.0357387208676	0.052203054641199995	0.0	0.0	0.0	0.0	0.0	0.0	43.0630545602	122.589364637	219.75030730900002	302.050457155	424.874781307	219.75030730900002	162.909524239	48.418886458
BIKING	4.1697155858	0.030324696264	43.7995273882	2023.44021295	12.462593959000001	65.6358112174	2.0	114.0	0.0	82.0	0.316091954023	0.0	0.0	0.0	0.0	0.0	0.0	0.0	0.0	4.5	0.0	4.48928616348	2.2947274470299996	3.39146406167	4.21579468818	4.48928616348	6.57289642148	9.02679479781	0.00394951956629	0.0449939216053	-0.049857201733800004	-0.018189771328200002	0.00394951956629	0.0357387208676	0.052203054641199995	0.0	0.0	0.0	0.0	0.0	0.0	43.0630545602	122.589364637	219.75030730900002	302.050457155	424.874781307	219.75030730900002	162.909524239	48.418886458
BIKING	2.3502338099599998	-0.0192820416983	36.434799108200004	2063.20186939	0.6719979846619999	65.6358112174	3.0	109.0	0.0	74.0	0.46710526315800005	0.0	0.0	0.0	0.0	0.0	0.0	0.0	0.0	4.33333333333	0.0	4.48928616348	2.2947274470299996	3.39146406167	4.21579468818	4.48928616348	6.57289642148	9.02679479781	0.00394951956629	0.0449939216053	-0.049857201733800004	-0.018189771328200002	0.00394951956629	0.0357387208676	0.052203054641199995	0.0	0.0	0.0	0.0	0.0	0.0	43.0630545602	122.589364637	219.75030730900002	302.050457155	424.874781307	219.75030730900002	162.909524239	48.418886458
BIKING	3.5071563118599998	-0.014912960217799998	142.316652951	1959.40702018	84.4632512036	100.173276179	3.0	86.0	0.0	64.6666666667	0.160714285714	0.0	0.0	0.0	0.0	0.0	0.0	0.0	0.0	4.16666666667	0.0	4.48928616348	2.2947274470299996	3.39146406167	4.21579468818	4.48928616348	6.57289642148	9.02679479781	0.00394951956629	0.0449939216053	-0.049857201733800004	-0.018189771328200002	0.00394951956629	0.0357387208676	0.052203054641199995	0.0	0.0	0.0	0.0	0.0	0.0	43.0630545602	122.589364637	219.75030730900002	302.050457155	424.874781307	219.75030730900002	162.909524239	48.418886458
BIKING	9.08670677654	0.00110948108748	412.938303168	2415.13384738	43.243371101	43.243371101	2.0	94.0	0.0	59.5	0.322033898305	0.0	0.0	0.0	0.0	0.0	0.0	0.0	0.0	4.0	0.0	4.48928616348	2.2947274470299996	3.39146406167	4.21579468818	4.48928616348	6.57289642148	9.02679479781	0.00394951956629	0.0449939216053	-0.049857201733800004	-0.018189771328200002	0.00394951956629	0.0357387208676	0.052203054641199995	0.0	0.0	0.0	0.0	0.0	0.0	43.0630545602	122.589364637	219.75030730900002	302.050457155	424.874781307	219.75030730900002	162.909524239	48.418886458
BIKING	4.5766384020199995	-0.07516780624189999	532.303084561	2373.69546066	60.7508937555	60.7508937555	2.0	62.0	0.0	44.5	0.301204819277	0.0	0.0	0.0	0.0	0.0	0.0	0.0	0.0	3.5	0.0	4.48928616348	2.2947274470299996	3.39146406167	4.21579468818	4.48928616348	6.57289642148	9.02679479781	0.00394951956629	0.0449939216053	-0.049857201733800004	-0.018189771328200002	0.00394951956629	0.0357387208676	0.052203054641199995	0.0	0.0	0.0	0.0	0.0	0.0	43.0630545602	122.589364637	219.75030730900002	302.050457155	424.874781307	219.75030730900002	162.909524239	48.418886458
BIKING	4.76140547803	0.0067895580451	302.92301260700003	2437.33954528	29.6294889903	43.243371101	4.0	85.0	0.0	61.75	0.220689655172	0.0	0.0	0.0	0.0	0.0	0.0	0.0	0.0	5.0	0.0	4.48928616348	2.2947274470299996	3.39146406167	4.21579468818	4.48928616348	6.57289642148	9.02679479781	0.00394951956629	0.0449939216053	-0.049857201733800004	-0.018189771328200002	0.00394951956629	0.0357387208676	0.052203054641199995	0.0	0.0	0.0	0.0	0.0	0.0	43.0630545602	122.589364637	219.75030730900002	302.050457155	424.874781307	219.75030730900002	162.909524239	48.418886458
OUTSIDE	1.75414080133	5.82645085882e-09	1189.49943712	802.408469314	234.571793792	234.571793792	3.0	1.0	1.0	0.0	1.0	0.0	0.0	0.0	0.0	0.0	0.0	0.0	0.0	1.0	0.0	1.75414080133	2.17298221711	1.7541399622799998	1.75414027694	1.75414080133	4.16465969429	5.573567515850001	5.82687545251e-09	0.035057263039199996	-0.026835077355299997	-0.00496736354329	5.82687545251e-09	0.0187838806458	0.04550093842069999	0.0	0.0	0.0	0.0	0.0	0.0	1014.67896449	1130.50483511	1189.49943712	1248.49403912	1283.89080033	1189.49943712	144.576696264	120.895783439
OUTSIDE	1.75414045175	5.82687545251e-09	1228.82917179	781.652799064	207.437935566	207.437935566	4.0	1.0	1.0	0.0	1.0	0.0	0.0	0.0	0.0	0.0	0.0	0.0	0.0	1.0	0.0	1.75414080133	2.17298221711	1.7541399622799998	1.75414027694	1.75414080133	4.16465969429	5.573567515850001	5.82687545251e-09	0.035057263039199996	-0.026835077355299997	-0.00496736354329	5.82687545251e-09	0.0187838806458	0.04550093842069999	0.0	0.0	0.0	0.0	0.0	0.0	1014.67896449	1130.50483511	1189.49943712	1248.49403912	1283.89080033	1189.49943712	144.576696264	120.895783439
OUTSIDE	4.00820612918	0.03756775546419999	1150.16970245	823.164139563	261.70565201799997	261.70565201799997	4.0	1.0	1.0	0.0	1.0	0.0	0.0	0.0	0.0	0.0	0.0	0.0	0.0	1.0	0.0	1.75414080133	2.17298221711	1.7541399622799998	1.75414027694	1.75414080133	4.16465969429	5.573567515850001	5.82687545251e-09	0.035057263039199996	-0.026835077355299997	-0.00496736354329	5.82687545251e-09	0.0187838806458	0.04550093842069999	0.0	0.0	0.0	0.0	0.0	0.0	1014.67896449	1130.50483511	1189.49943712	1248.49403912	1283.89080033	1189.49943712	144.576696264	120.895783439
OUTSIDE	1.7541397524900002	-0.00993473291303	1307.48864113	740.1414585660001	153.170219115	153.170219115	4.0	19.0	0.25	7.75	0.052631578947400004	0.0	0.0	0.0	0.0	0.0	0.0	0.0	0.0	1.0	0.0	1.75414080133	2.17298221711	1.7541399622799998	1.75414027694	1.75414080133	4.16465969429	5.573567515850001	5.82687545251e-09	0.035057263039199996	-0.026835077355299997	-0.00496736354329	5.82687545251e-09	0.0187838806458	0.04550093842069999	0.0	0.0	0.0	0.0	0.0	0.0	1014.67896449	1130.50483511	1189.49943712	1248.49403912	1283.89080033	1189.49943712	144.576696264	120.895783439
OUTSIDE	4.3211132594	-0.052185594018699995	870.4374595539999	963.628117989	10.900224658199999	261.70565201799997	4.0	4.0	0.5	1.0	0.111111111111	0.0	0.0	0.0	0.0	0.0	0.0	0.0	0.0	1.5	0.0	1.75414080133	2.17298221711	1.7541399622799998	1.75414027694	1.75414080133	4.16465969429	5.573567515850001	5.82687545251e-09	0.035057263039199996	-0.026835077355299997	-0.00496736354329	5.82687545251e-09	0.0187838806458	0.04550093842069999	0.0	0.0	0.0	0.0	0.0	0.0	1014.67896449	1130.50483511	1189.49943712	1248.49403912	1283.89080033	1189.49943712	144.576696264	120.895783439
OUTSIDE	1.75414010213	5.82736791784e-09	1268.15890646	760.897128815	180.30407734099998	180.30407734099998	3.0	1.0	1.0	0.0	1.0	0.0	0.0	0.0	0.0	0.0	0.0	0.0	0.0	1.0	0.0	1.75414080133	2.17298221711	1.7541399622799998	1.75414027694	1.75414080133	4.16465969429	5.573567515850001	5.82687545251e-09	0.035057263039199996	-0.026835077355299997	-0.00496736354329	5.82687545251e-09	0.0187838806458	0.04550093842069999	0.0	0.0	0.0	0.0	0.0	0.0	1014.67896449	1130.50483511	1189.49943712	1248.49403912	1283.89080033	1189.49943712	144.576696264	120.895783439
OUTSIDE	7.452248900519999	0.0574007128556	1110.83996778	843.919809813	231.408091517	261.70565201799997	3.0	1.0	1.0	0.0	0.25	0.0	0.0	0.0	0.0	0.0	0.0	0.0	0.0	1.0	0.0	1.75414080133	2.17298221711	1.7541399622799998	1.75414027694	1.75414080133	4.16465969429	5.573567515850001	5.82687545251e-09	0.035057263039199996	-0.026835077355299997	-0.00496736354329	5.82687545251e-09	0.0187838806458	0.04550093842069999	0.0	0.0	0.0	0.0	0.0	0.0	1014.67896449	1130.50483511	1189.49943712	1248.49403912	1283.89080033	1189.49943712	144.576696264	120.895783439
BIKING	4.13303390251	-0.0699307331284	722.8027938289999	188.006345468	5.57139882964	20.037915389600002	4.0	97.0	0.0	53.5	0.342465753425	0.0	0.0	0.0	0.0	0.0	0.0	0.0	0.0	10.75	0.0	4.73749783936	1.4425678645	4.09545843393	4.12835404894	4.73749783936	5.2339272778099994	6.71627983304	-0.005806408946249999	0.0414363951185	-0.0579727560446	-0.0302276554684	-0.005806408946249999	0.011790242800799999	0.0390867569692	0.0	0.0	0.0625	0.0	0.0	0.0	109.960897352	268.64240728	364.812079498	463.775485425	563.863333047	364.812079498	216.199502004	45.018587379799996
BIKING	8.32887789021	0.0559782829964	396.967290471	126.2363606	5.30438079188	12.456946457799999	4.0	89.0	0.0	50.25	0.265306122449	0.0	0.0	0.0	0.0	0.0	0.0	0.0	0.0	14.0	0.0	4.73749783936	1.4425678645	4.09545843393	4.12835404894	4.73749783936	5.2339272778099994	6.71627983304	-0.005806408946249999	0.0414363951185	-0.0579727560446	-0.0302276554684	-0.005806408946249999	0.011790242800799999	0.0390867569692	0.0	0.0	0.0625	0.0	0.0	0.0	109.960897352	268.64240728	364.812079498	463.775485425	563.863333047	364.812079498	216.199502004	45.018587379799996
BIKING	4.970180910430001	0.00510447989136	332.656868526	190.61657153	4.0983190635	12.456946457799999	4.0	92.0	0.0	55.5	0.381679389313	0.0	0.0	0.0	0.0	0.0	0.0	0.0	0.0	13.0	0.0	4.73749783936	1.4425678645	4.09545843393	4.12835404894	4.73749783936	5.2339272778099994	6.71627983304	-0.005806408946249999	0.0414363951185	-0.0579727560446	-0.0302276554684	-0.005806408946249999	0.011790242800799999	0.0390867569692	0.0	0.0	0.0625	0.0	0.0	0.0	109.960897352	268.64240728	364.812079498	463.775485425	563.863333047	364.812079498	216.199502004	45.018587379799996
BIKING	4.66391211695	-0.0226875710502	13.471151369300001	512.815257687	12.456946457799999	12.456946457799999	3.0	62.0	0.0	43.3333333333	0.375	0.0	0.0	0.0	0.0	0.0	0.0	0.0	0.0	12.0	0.0	4.73749783936	1.4425678645	4.09545843393	4.12835404894	4.73749783936	5.2339272778099994	6.71627983304	-0.005806408946249999	0.0414363951185	-0.0579727560446	-0.0302276554684	-0.005806408946249999	0.011790242800799999	0.0390867569692	0.0	0.0	0.0625	0.0	0.0	0.0	109.960897352	268.64240728	364.812079498	463.775485425	563.863333047	364.812079498	216.199502004	45.018587379799996
BIKING	6.025166379959999	0.031847531529	151.313645631	699.706209684	3.29251869857	32.374615295	4.0	92.0	0.0	60.75	0.339130434783	0.25	0.0	0.0	0.0	0.0	0.0	0.0	0.0	11.0	0.0	4.73749783936	1.4425678645	4.09545843393	4.12835404894	4.73749783936	5.2339272778099994	6.71627983304	-0.005806408946249999	0.0414363951185	-0.0579727560446	-0.0302276554684	-0.005806408946249999	0.011790242800799999	0.0390867569692	0.0	0.0	0.0625	0.0	0.0	0.0	109.960897352	268.64240728	364.812079498	463.775485425	563.863333047	364.812079498	216.199502004	45.018587379799996
BIKING	4.11431448822	0.0010475585719400002	307.751994497	766.0604098919999	32.8366516236	39.9214493141	4.0	115.0	0.0	57.25	0.210526315789	1.0	0.0	0.0	0.0	0.0	0.0	0.0	0.0	10.0	0.0	4.73749783936	1.4425678645	4.09545843393	4.12835404894	4.73749783936	5.2339272778099994	6.71627983304	-0.005806408946249999	0.0414363951185	-0.0579727560446	-0.0302276554684	-0.005806408946249999	0.011790242800799999	0.0390867569692	0.0	0.0	0.0625	0.0	0.0	0.0	109.960897352	268.64240728	364.812079498	463.775485425	563.863333047	364.812079498	216.199502004	45.018587379799996
BIKING	4.051460973909999	-0.012660376464499998	453.11850680599997	793.921001125	34.0647899246	101.340849151	4.0	175.0	0.0	116.5	0.355140186916	0.25	0.25	0.25	0.25	0.0	0.0	0.0	0.0	9.0	0.0	4.73749783936	1.4425678645	4.09545843393	4.12835404894	4.73749783936	5.2339272778099994	6.71627983304	-0.005806408946249999	0.0414363951185	-0.0579727560446	-0.0302276554684	-0.005806408946249999	0.011790242800799999	0.0390867569692	0.0	0.0	0.0625	0.0	0.0	0.0	109.960897352	268.64240728	364.812079498	463.775485425	563.863333047	364.812079498	216.199502004	45.018587379799996
BIKING	4.81108356177	-0.052847908723	495.746421282	875.8084153919999	25.3936533425	107.40331648600001	4.0	156.0	0.0	91.75	0.36213991769500004	1.0	0.25	0.25	0.25	0.0	0.0	0.0	0.0	8.0	0.0	4.73749783936	1.4425678645	4.09545843393	4.12835404894	4.73749783936	5.2339272778099994	6.71627983304	-0.005806408946249999	0.0414363951185	-0.0579727560446	-0.0302276554684	-0.005806408946249999	0.011790242800799999	0.0390867569692	0.0	0.0	0.0625	0.0	0.0	0.0	109.960897352	268.64240728	364.812079498	463.775485425	563.863333047	364.812079498	216.199502004	45.018587379799996
CAR	9.88604322217	-1.02520707429e-06	605.203491093	3059.88619871	3.10207322801	4.8760724066400005	2.0	46.0	0.0	29.5	0.379746835443	0.0	0.0	0.0	0.0	0.0	0.0	0.0	0.0	3.0	0.0	7.9713895078	1.91170337947	5.63825444455	6.181918415	7.9713895078	9.88605860028	9.88720512097	-0.006883410801649999	0.0390245247555	-0.0388096205174	-0.0255753568213	-0.006883410801649999	0.009945453235700001	0.0496969032312	0.0	0.0	0.0	0.0	0.0	0.0	519.587159013	588.738811847	721.373623133	889.6230973710001	923.941897842	721.373623133	179.013171287	16.15667489
CAR	8.58687914564	-0.0216527346088	539.344774108	2651.44550849	4.8760724066400005	4.8760724066400005	2.0	63.0	0.0	47.0	0.0172413793103	0.0	0.0	0.0	0.0	0.0	0.0	0.0	0.0	3.0	0.0	7.9713895078	1.91170337947	5.63825444455	6.181918415	7.9713895078	9.88605860028	9.88720512097	-0.006883410801649999	0.0390245247555	-0.0388096205174	-0.0255753568213	-0.006883410801649999	0.009945453235700001	0.0496969032312	0.0	0.0	0.0	0.0	0.0	0.0	519.587159013	588.738811847	721.373623133	889.6230973710001	923.941897842	721.373623133	179.013171287	16.15667489
CAR	6.34628573811	-0.0373432234589	473.486057123	2243.00481828	5.05568383791	6.65007158528	3.0	55.0	0.0	35.0	0.051724137931	0.0	0.0	0.0	0.0	0.0	0.0	0.0	0.0	3.0	0.0	7.9713895078	1.91170337947	5.63825444455	6.181918415	7.9713895078	9.88605860028	9.88720512097	-0.006883410801649999	0.0390245247555	-0.0388096205174	-0.0255753568213	-0.006883410801649999	0.009945453235700001	0.0496969032312	0.0	0.0	0.0	0.0	0.0	0.0	519.587159013	588.738811847	721.373623133	889.6230973710001	923.941897842	721.373623133	179.013171287	16.15667489
CAR	5.6888164456800006	-0.0109578215406	771.685038188	1919.52557359	39.0702888931	39.0702888931	1.0	6.0	0.0	6.0	0.050847457627099996	0.0	0.0	0.0	0.0	0.0	0.0	0.0	0.0	3.0	0.0	7.9713895078	1.91170337947	5.63825444455	6.181918415	7.9713895078	9.88605860028	9.88720512097	-0.006883410801649999	0.0390245247555	-0.0388096205174	-0.0255753568213	-0.006883410801649999	0.009945453235700001	0.0496969032312	0.0	0.0	0.0	0.0	0.0	0.0	519.587159013	588.738811847	721.373623133	889.6230973710001	923.941897842	721.373623133	179.013171287	16.15667489
CAR	5.52027644191	-0.0028090000627199996	939.573692309	1645.51544602	76.973930628	76.973930628	2.0	56.0	0.0	36.5	0.339622641509	0.0	0.0	0.0	0.0	0.0	0.0	0.0	0.0	3.0	0.0	7.9713895078	1.91170337947	5.63825444455	6.181918415	7.9713895078	9.88605860028	9.88720512097	-0.006883410801649999	0.0390245247555	-0.0388096205174	-0.0255753568213	-0.006883410801649999	0.009945453235700001	0.0496969032312	0.0	0.0	0.0	0.0	0.0	0.0	519.587159013	588.738811847	721.373623133	889.6230973710001	923.941897842	721.373623133	179.013171287	16.15667489
CAR	9.88977268919	0.07282493745469999	917.242557357	1416.6028483	3.32616836009	76.973930628	2.0	86.0	0.0	59.0	0.163636363636	0.0	0.0	0.0	0.0	0.0	0.0	0.0	0.0	3.0	0.0	7.9713895078	1.91170337947	5.63825444455	6.181918415	7.9713895078	9.88605860028	9.88720512097	-0.006883410801649999	0.0390245247555	-0.0388096205174	-0.0255753568213	-0.006883410801649999	0.009945453235700001	0.0496969032312	0.0	0.0	0.0	0.0	0.0	0.0	519.587159013	588.738811847	721.373623133	889.6230973710001	923.941897842	721.373623133	179.013171287	16.15667489
CAR	9.886104734589999	0.039784888564	671.062208078	3468.32688893	1.32807404937	4.8760724066400005	2.0	38.0	0.0	28.0	0.135135135135	0.0	0.0	0.0	0.0	0.0	0.0	0.0	0.0	3.0	0.0	7.9713895078	1.91170337947	5.63825444455	6.181918415	7.9713895078	9.88605860028	9.88720512097	-0.006883410801649999	0.0390245247555	-0.0388096205174	-0.0255753568213	-0.006883410801649999	0.009945453235700001	0.0496969032312	0.0	0.0	0.0	0.0	0.0	0.0	519.587159013	588.738811847	721.373623133	889.6230973710001	923.941897842	721.373623133	179.013171287	16.15667489
CAR	7.355899869960001	-0.042231213653800004	880.4166107089999	1257.22574397	7.07329426128	76.973930628	2.0	42.0	0.0	31.0	0.117647058824	0.0	0.0	0.0	0.0	0.0	0.0	0.0	0.0	3.0	0.0	7.9713895078	1.91170337947	5.63825444455	6.181918415	7.9713895078	9.88605860028	9.88720512097	-0.006883410801649999	0.0390245247555	-0.0388096205174	-0.0255753568213	-0.006883410801649999	0.009945453235700001	0.0496969032312	0.0	0.0	0.0	0.0	0.0	0.0	519.587159013	588.738811847	721.373623133	889.6230973710001	923.941897842	721.373623133	179.013171287	16.15667489
BUS	5.0485149446	-0.00100214922851	1114.7990330999999	473.246409661	6.22443781962	14.736025874600001	4.0	171.0	0.0	75.5	0.18487394958	1.0	1.0	1.0	1.0	0.0	0.0	0.0	0.0			3.67139425216	1.89522364716	1.80043377347	2.67554278033	3.67139425216	5.467817128819999	5.8901943790199995	-0.00803174619203	0.04515282856430001	-0.036982428486900004	-0.0316796247196	-0.00803174619203	0.017988926442900004	0.05450179470409999	0.5	1.0	1.0	0.0	0.0	0.0	756.695922608	975.046834996	1050.63793367	1065.42512683	1094.52394641	1050.63793367	169.92798475	14.736025874600001
BUS	0.401286569908	-0.0914305457189	1025.3801875	883.840839213	18.577858676600002	22.076810161100003	4.0	118.0	0.0	56.25	0.175	1.0	1.0	1.0	1.0	0.0	0.0	0.0	0.0			3.67139425216	1.89522364716	1.80043377347	2.67554278033	3.67139425216	5.467817128819999	5.8901943790199995	-0.00803174619203	0.04515282856430001	-0.036982428486900004	-0.0316796247196	-0.00803174619203	0.017988926442900004	0.05450179470409999	0.5	1.0	1.0	0.0	0.0	0.0	756.695922608	975.046834996	1050.63793367	1065.42512683	1094.52394641	1050.63793367	169.92798475	14.736025874600001
OUTSIDE	5.8901943790199995	0.0369800021144	1062.75416551	932.70322592	0.400113379687	7.720201262560001	5.0	111.0	0.0	54.2	0.166666666667	0.6	0.6	0.6	0.6	0.0	0.0	0.0	0.0			3.67139425216	1.89522364716	1.80043377347	2.67554278033	3.67139425216	5.467817128819999	5.8901943790199995	-0.00803174619203	0.04515282856430001	-0.036982428486900004	-0.0316796247196	-0.00803174619203	0.017988926442900004	0.05450179470409999	0.5	1.0	1.0	0.0	0.0	0.0	756.695922608	975.046834996	1050.63793367	1065.42512683	1094.52394641	1050.63793367	169.92798475	14.736025874600001
OUTSIDE	4.01937948269	-0.0311802482722	756.695922608	756.306714968	7.720201262560001	7.720201262560001	4.0	134.0	0.0	70.75	0.19791666666700003	1.0	1.0	1.0	1.0	0.0	0.0	0.0	0.0			3.67139425216	1.89522364716	1.80043377347	2.67554278033	3.67139425216	5.467817128819999	5.8901943790199995	-0.00803174619203	0.04515282856430001	-0.036982428486900004	-0.0316796247196	-0.00803174619203	0.017988926442900004	0.05450179470409999	0.5	1.0	1.0	0.0	0.0	0.0	756.695922608	975.046834996	1050.63793367	1065.42512683	1094.52394641	1050.63793367	169.92798475	14.736025874600001
OUTSIDE	1.80043377347	-0.036982428486900004	556.965091938	647.207076185	42.385418133499996	42.385418133499996	4.0	96.0	0.0	42.0	0.28104575163400003	1.0	1.0	1.0	1.0	0.0	0.0	0.0	0.0			3.67139425216	1.89522364716	1.80043377347	2.67554278033	3.67139425216	5.467817128819999	5.8901943790199995	-0.00803174619203	0.04515282856430001	-0.036982428486900004	-0.0316796247196	-0.00803174619203	0.017988926442900004	0.05450179470409999	0.5	1.0	1.0	0.0	0.0	0.0	756.695922608	975.046834996	1050.63793367	1065.42512683	1094.52394641	1050.63793367	169.92798475	14.736025874600001
BUS	3.11777487459	-0.032179001167	1094.52394641	527.562288228	16.6472213343	15.121053764200001	4.0	111.0	0.0	47.25	0.111111111111	1.0	1.0	1.0	1.0	0.0	0.0	0.0	0.0			3.67139425216	1.89522364716	1.80043377347	2.67554278033	3.67139425216	5.467817128819999	5.8901943790199995	-0.00803174619203	0.04515282856430001	-0.036982428486900004	-0.0316796247196	-0.00803174619203	0.017988926442900004	0.05450179470409999	0.5	1.0	1.0	0.0	0.0	0.0	756.695922608	975.046834996	1050.63793367	1065.42512683	1094.52394641	1050.63793367	169.92798475	14.736025874600001
[truncated: 6,402 more rows]
[truncated: 40 more columns]
