# Supplementary material for: Inferring transportation mode from smartphone sensors: Evaluating the potential of Wi-Fi and Bluetooth
Source: PLoS One. 2020 Jul 2;15(7):e0234003. doi: 10.1371/journal.pone.0234003 (PMC7332005; doi:10.1371/journal.pone.0234003)
Supplement: S1 File — This compressed folder of files contains the dataset, code for training and evaluating models as well as model output. (GZ) [file pone.0234003.s008.tar.gz › transport_public/output/RFC_All Modes_no_ssid__geo.csv]

X_label	acc	acc_m	f1	f1_BUS	f1_CAR	f1_METRO	f1_SELF	f1_TRAIN	f1_m	f1_m_BUS	f1_m_CAR	f1_m_METRO	f1_m_SELF	f1_m_TRAIN	iteration	model	prec	prec_BUS	prec_CAR	prec_METRO	prec_SELF	prec_TRAIN	prec_m	prec_m_BUS	prec_m_CAR	prec_m_METRO	prec_m_SELF	prec_m_TRAIN	rec	rec_BUS	rec_CAR	rec_METRO	rec_SELF	rec_TRAIN	rec_m	rec_m_BUS	rec_m_CAR	rec_m_METRO	rec_m_SELF	rec_m_TRAIN	y_var
no_ssid__geo	0.8130990415335463	0.8859649122807017	0.7700266757293712	0.5342019543973942	0.6894865525672371	0.8376068376068375	0.8922863099374564	0.8965517241379309	0.8079817201768421	0.6153846153846154	0.7272727272727274	0.888888888888889	0.951219512195122	0.8571428571428571	0	RFC	0.7800585990240186	0.5616438356164384	0.8057142857142857	0.7903225806451613	0.8537234042553191	0.8888888888888888	0.8465689865689866	0.6153846153846154	0.8888888888888888	0.8	0.9285714285714286	1.0	0.7683271212680743	0.5093167701863354	0.6025641025641025	0.8909090909090909	0.9344978165938864	0.9043478260869565	0.7911538461538462	0.6153846153846154	0.6153846153846154	1.0	0.975	0.75	All Modes
no_ssid__geo	0.7650429799426934	0.8421052631578947	0.7139280248445636	0.44931506849315067	0.5894736842105263	0.7868852459016393	0.8721712538226299	0.8717948717948718	0.7278255211189343	0.4444444444444444	0.6153846153846154	0.8571428571428571	0.9221556886227545	0.8	1	RFC	0.7159971035306822	0.5578231292517006	0.5932203389830508	0.7619047619047619	0.8417945690672963	0.8252427184466019	0.79342175066313	0.8	0.6153846153846154	1.0	0.8850574712643678	0.6666666666666666	0.7208431096211543	0.3761467889908257	0.5857740585774058	0.8135593220338984	0.9048223350253807	0.9239130434782609	0.7271153846153846	0.3076923076923077	0.6153846153846154	0.75	0.9625	1.0	All Modes
no_ssid__geo	0.8001359619306594	0.9122807017543859	0.7656041734399116	0.5031446540880503	0.7407407407407407	0.8250000000000001	0.8651960784313726	0.8939393939393939	0.877142857142857	0.6	0.8333333333333333	1.0	0.9523809523809523	1.0	2	RFC	0.8079735330225555	0.6201550387596899	0.8108108108108109	0.9166666666666666	0.8050171037628279	0.8872180451127819	0.935064935064935	0.8571428571428571	0.9090909090909091	1.0	0.9090909090909091	1.0	0.7381922603251151	0.42328042328042326	0.6818181818181818	0.75	0.9350993377483444	0.9007633587786259	0.8461538461538461	0.46153846153846156	0.7692307692307693	1.0	1.0	1.0	All Modes
no_ssid__geo	0.7578125	0.8771929824561403	0.7306521522920045	0.4498480243161094	0.6423135464231354	0.8571428571428571	0.8551191242755956	0.8488372093023254	0.8077451533973272	0.5454545454545455	0.6956521739130435	0.8571428571428571	0.9404761904761905	1.0	3	RFC	0.7327743105979029	0.4539877300613497	0.6261127596439169	0.8823529411764706	0.8623376623376623	0.8390804597701149	0.8728787878787878	0.6666666666666666	0.8	1.0	0.8977272727272727	1.0	0.72906708590051	0.4457831325301205	0.659375	0.8333333333333334	0.8480204342273308	0.8588235294117647	0.7628846153846155	0.46153846153846156	0.6153846153846154	0.75	0.9875	1.0	All Modes
no_ssid__geo	0.813803019410496	0.8771929824561403	0.7831353219232405	0.6330935251798561	0.73046875	0.8387096774193548	0.8848332284455633	0.8285714285714286	0.8238095238095238	0.6666666666666667	0.6666666666666667	0.8571428571428571	0.9285714285714285	1.0	4	RFC	0.8124577068369199	0.7810650887573964	0.7030075187969925	0.9122807017543859	0.8490338164251208	0.8169014084507042	0.8977272727272727	0.875	0.7272727272727273	1.0	0.8863636363636364	1.0	0.7665808546717751	0.532258064516129	0.7601626016260162	0.7761194029850746	0.923784494086728	0.8405797101449275	0.7757692307692308	0.5384615384615384	0.6153846153846154	0.75	0.975	1.0	All Modes
no_ssid__geo	0.7980965329707682	0.868421052631579	0.7520932922157217	0.43569553805774275	0.7042735042735042	0.8210526315789474	0.8994447871684146	0.9	0.7530654084870952	0.4545454545454546	0.6923076923076923	0.6666666666666666	0.9518072289156626	1.0	5	RFC	0.7919882362016896	0.5533333333333333	0.7410071942446043	0.975	0.8427745664739884	0.8478260869565217	0.8332935798052077	0.5555555555555556	0.6923076923076923	1.0	0.9186046511627907	1.0	0.7325420296227153	0.3593073593073593	0.6710097719869706	0.7090909090909091	0.9642857142857143	0.9590163934426229	0.7128846153846153	0.38461538461538464	0.6923076923076923	0.5	0.9875	1.0	All Modes
no_ssid__geo	0.7910635619886721	0.8421052631578947	0.7622788410333488	0.5896656534954406	0.7484957882069795	0.7794117647058824	0.8456534594914252	0.8481675392670156	0.6913437439753229	0.5263157894736842	0.6923076923076923	0.5714285714285715	0.9166666666666667	0.75	6	RFC	0.7599666295138344	0.6339869281045751	0.7020316027088036	0.803030303030303	0.8666666666666667	0.7941176470588235	0.7634615384615384	0.8333333333333334	0.6923076923076923	0.6666666666666666	0.875	0.75	0.7691146152016912	0.5511363636363636	0.8015463917525774	0.7571428571428571	0.825635103926097	0.9101123595505618	0.6578846153846154	0.38461538461538464	0.6923076923076923	0.5	0.9625	0.75	All Modes
no_ssid__geo	0.8214285714285714	0.868421052631579	0.801064273058276	0.6298850574712643	0.6798029556650247	0.8952380952380952	0.891304347826087	0.9090909090909091	0.7748917748917749	0.5833333333333334	0.6363636363636364	0.8571428571428571	0.9404761904761905	0.8571428571428571	7	RFC	0.8409666073631271	0.7486338797814208	0.7076923076923077	0.9791666666666666	0.8415051311288484	0.9278350515463918	0.8623737373737373	0.6363636363636364	0.7777777777777778	1.0	0.8977272727272727	1.0	0.7721396326284091	0.5436507936507936	0.6540284360189573	0.8245614035087719	0.9473684210526315	0.8910891089108911	0.7128846153846153	0.5384615384615384	0.5384615384615384	0.75	0.9875	0.75	All Modes
no_ssid__geo	0.7809859154929577	0.9035087719298246	0.7293884891151363	0.5588822355289421	0.5485714285714286	0.7819548872180451	0.886945658963148	0.8705882352941177	0.8414884696016772	0.7499999999999999	0.6	0.888888888888889	0.9685534591194969	1.0	8	RFC	0.7130213051466309	0.5363984674329502	0.6274509803921569	0.7027027027027027	0.8942065491183879	0.8043478260869565	0.852681069763015	0.631578947368421	0.8571428571428571	0.8	0.9746835443037974	1.0	0.756103718749009	0.5833333333333334	0.4873096446700508	0.8813559322033898	0.8798017348203222	0.9487179487179487	0.8694230769230769	0.9230769230769231	0.46153846153846156	1.0	0.9625	1.0	All Modes
no_ssid__geo	0.7894012388162422	0.8859649122807017	0.7430742830503771	0.5615550755939526	0.7085020242914979	0.7222222222222223	0.8759305210918114	0.8471615720524017	0.8043017105593793	0.6923076923076923	0.7272727272727274	0.8	0.9447852760736196	0.8571428571428571	9	RFC	0.7328613525402916	0.593607305936073	0.7847533632286996	0.65	0.8536880290205562	0.782258064516129	0.8351148182473483	0.6923076923076923	0.8888888888888888	0.6666666666666666	0.927710843373494	1.0	0.7628431847889685	0.5327868852459017	0.6457564575645757	0.8125	0.8993630573248408	0.9238095238095239	0.8040384615384614	0.6923076923076923	0.6153846153846154	1.0	0.9625	0.75	All Modes
no_ssid__geo	0.8154172560113154	0.8421052631578947	0.7804188175538583	0.5623471882640587	0.734402852049911	0.8521739130434782	0.9024238657551275	0.8507462686567164	0.7423184223184223	0.5185185185185186	0.5454545454545455	0.8571428571428571	0.9333333333333333	0.8571428571428571	10	RFC	0.7928493955531171	0.5778894472361809	0.7253521126760564	0.9607843137254902	0.8974042027194067	0.8028169014084507	0.8145098039215686	0.5	0.6666666666666666	1.0	0.9058823529411765	1.0	0.7738376525700533	0.5476190476190477	0.7436823104693141	0.765625	0.9075	0.9047619047619048	0.6925	0.5384615384615384	0.46153846153846156	0.75	0.9625	0.75	All Modes
no_ssid__geo	0.7450682852807283	0.8859649122807017	0.682673693535649	0.620347394540943	0.5513078470824949	0.7326732673267328	0.8483256730137886	0.6607142857142857	0.7652139937357328	0.7692307692307693	0.64	0.888888888888889	0.9565217391304348	0.5714285714285715	11	RFC	0.6508194942946434	0.6127450980392157	0.49458483754512633	0.6851851851851852	0.900976290097629	0.5606060606060606	0.7706362773029439	0.7692307692307693	0.6666666666666666	0.8	0.9506172839506173	0.6666666666666666	0.7287877357263814	0.628140703517588	0.6227272727272727	0.7872340425531915	0.8014888337468983	0.8043478260869565	0.7694230769230769	0.7692307692307693	0.6153846153846154	1.0	0.9625	0.5	All Modes
no_ssid__geo	0.7929547088425594	0.8947368421052632	0.7372130206860957	0.5241379310344828	0.6625514403292182	0.8085106382978724	0.9013914095583787	0.7894736842105264	0.8572215568862276	0.64	0.7000000000000001	1.0	0.9461077844311377	1.0	12	RFC	0.733966479554985	0.4523809523809524	0.8131313131313131	0.7450980392156863	0.8965102286401926	0.7627118644067796	0.9149425287356323	0.6666666666666666	1.0	1.0	0.9080459770114943	1.0	0.7580414759855091	0.6229508196721312	0.5590277777777778	0.8837209302325582	0.9063260340632603	0.8181818181818182	0.8282692307692308	0.6153846153846154	0.5384615384615384	1.0	0.9875	1.0	All Modes
no_ssid__geo	0.8068424803991446	0.8245614035087719	0.7833565924651813	0.5317220543806647	0.6108374384236454	0.968421052631579	0.8776978417266187	0.9281045751633987	0.7422889399067477	0.4545454545454546	0.608695652173913	1.0	0.8982035928143712	0.75	13	RFC	0.7964573587446508	0.6027397260273972	0.6666666666666666	0.9583333333333334	0.8442906574394463	0.9102564102564102	0.7735249042145593	0.5555555555555556	0.7	1.0	0.8620689655172413	0.75	0.7757119576273294	0.4756756756756757	0.5636363636363636	0.9787234042553191	0.9138576779026217	0.9466666666666667	0.7221153846153847	0.38461538461538464	0.5384615384615384	1.0	0.9375	0.75	All Modes
no_ssid__geo	0.7815013404825737	0.8596491228070176	0.7236948714354824	0.5701357466063348	0.6035805626598466	0.6749999999999999	0.8558507631430187	0.913907284768212	0.7488043692834112	0.5384615384615384	0.7000000000000001	0.5714285714285715	0.934131736526946	1.0	14	RFC	0.7373311020196773	0.6206896551724138	0.7283950617283951	0.6428571428571429	0.8157327586206896	0.8789808917197452	0.8203359858532272	0.5384615384615384	1.0	0.6666666666666666	0.896551724137931	1.0	0.7209699710598285	0.5271966527196653	0.5152838427947598	0.7105263157894737	0.9001189060642093	0.9517241379310345	0.7103846153846154	0.5384615384615384	0.5384615384615384	0.5	0.975	1.0	All Modes
no_ssid__geo	0.8088761632068718	0.8947368421052632	0.7609218885357635	0.5956521739130436	0.512396694214876	0.9064748201438849	0.8876467300167691	0.9024390243902439	0.8379834616481323	0.7199999999999999	0.6666666666666667	0.8571428571428571	0.9461077844311377	1.0	15	RFC	0.7925507692262245	0.6650485436893204	0.6019417475728155	0.9692307692307692	0.845580404685836	0.8809523809523809	0.9066091954022989	0.75	0.875	1.0	0.9080459770114943	1.0	0.7391764485235915	0.5393700787401575	0.4460431654676259	0.8513513513513513	0.9341176470588235	0.925	0.7936538461538462	0.6923076923076923	0.5384615384615384	0.75	0.9875	1.0	All Modes
no_ssid__geo	0.7950116913484022	0.868421052631579	0.7353328733774566	0.5527065527065527	0.6695095948827293	0.6739130434782609	0.8884488448844885	0.8920863309352518	0.7640190727147249	0.7272727272727274	0.608695652173913	0.6666666666666666	0.9285714285714285	0.888888888888889	16	RFC	0.7447727240186441	0.6139240506329114	0.6885964912280702	0.6739130434782609	0.8617157490396927	0.8857142857142857	0.8550505050505051	0.8888888888888888	0.7	1.0	0.8863636363636364	0.8	0.728680091363755	0.5025906735751295	0.6514522821576764	0.6739130434782609	0.9168937329700273	0.8985507246376812	0.7257692307692307	0.6153846153846154	0.5384615384615384	0.5	0.975	1.0	All Modes
no_ssid__geo	0.8207036535859269	0.8421052631578947	0.7799153657653892	0.4785714285714286	0.729950900163666	0.8705882352941177	0.8884934756820878	0.9319727891156463	0.7409249363236127	0.42105263157894735	0.6153846153846154	0.8571428571428571	0.9221556886227545	0.888888888888889	17	RFC	0.8169522082206393	0.5630252100840336	0.7770034843205574	0.9736842105263158	0.845372460496614	0.9256756756756757	0.7934217506631299	0.6666666666666666	0.6153846153846154	1.0	0.8850574712643678	0.8	0.7532521760396012	0.4161490683229814	0.6882716049382716	0.7872340425531915	0.93625	0.9383561643835616	0.7271153846153846	0.3076923076923077	0.6153846153846154	0.75	0.9625	1.0	All Modes
no_ssid__geo	0.8065693430656934	0.8508771929824561	0.7673332378790253	0.543640897755611	0.7338129496402879	0.7704918032786885	0.8813131313131314	0.9074074074074074	0.7774013578006318	0.5517241379310345	0.631578947368421	0.888888888888889	0.925925925925926	0.888888888888889	18	RFC	0.7611214768350176	0.558974358974359	0.8693181818181818	0.6811594202898551	0.8585485854858549	0.8376068376068376	0.8029268292682927	0.5	1.0	0.8	0.9146341463414634	0.8	0.7891980394473286	0.529126213592233	0.6348547717842323	0.8867924528301887	0.9053177691309987	0.98989898989899	0.8028846153846153	0.6153846153846154	0.46153846153846156	1.0	0.9375	1.0	All Modes
no_ssid__geo	0.8098449089683075	0.8859649122807017	0.7712531446540881	0.6	0.7666666666666666	0.7358490566037735	0.88375	0.87	0.8200138026224982	0.7142857142857142	0.6956521739130435	0.888888888888889	0.9440993788819876	0.8571428571428571	19	RFC	0.7469719259238077	0.6160714285714286	0.7903780068728522	0.6	0.88375	0.8446601941747572	0.8409876543209875	0.6666666666666666	0.8	0.8	0.9382716049382716	1.0	0.812191812196224	0.5847457627118644	0.7443365695792881	0.9512195121951219	0.88375	0.8969072164948454	0.8169230769230769	0.7692307692307693	0.6153846153846154	1.0	0.95	0.75	All Modes
no_ssid__geo	0.7894021739130435	0.8771929824561403	0.7844558849756815	0.5947242206235013	0.6920731707317074	0.9122807017543859	0.8647942521227955	0.8584070796460176	0.8092929292929293	0.6666666666666667	0.5454545454545455	1.0	0.9454545454545454	0.888888888888889	20	RFC	0.7927214319301873	0.6424870466321243	0.7346278317152104	0.9454545454545454	0.8327044025157233	0.8083333333333333	0.8223172905525846	0.7272727272727273	0.6666666666666666	1.0	0.9176470588235294	0.8	0.780731379297635	0.5535714285714286	0.654178674351585	0.8813559322033898	0.8994565217391305	0.9150943396226415	0.8103846153846155	0.6153846153846154	0.46153846153846156	1.0	0.975	1.0	All Modes
no_ssid__geo	0.7667844522968198	0.8771929824561403	0.7014959632196744	0.43526170798898073	0.7391304347826088	0.6511627906976744	0.8485915492957747	0.8333333333333334	0.780063278465297	0.4761904761904762	0.7586206896551724	0.8571428571428571	0.951219512195122	0.8571428571428571	21	RFC	0.6952124191285709	0.5266666666666666	0.7019748653500898	0.6086956521739131	0.8536009445100354	0.7851239669421488	0.8482142857142858	0.625	0.6875	1.0	0.9285714285714286	1.0	0.7165644429186687	0.37089201877934275	0.780439121756487	0.7	0.8436406067677946	0.8878504672897196	0.7411538461538462	0.38461538461538464	0.8461538461538461	0.75	0.975	0.75	All Modes
no_ssid__geo	0.7808599167822469	0.8333333333333334	0.7267987748794885	0.4115942028985507	0.6839546191247974	0.7872340425531915	0.8854101440200376	0.8658008658008658	0.6950801393728223	0.48000000000000004	0.64	0.8571428571428571	0.9268292682926829	0.5714285714285715	22	RFC	0.7309164105289425	0.4057142857142857	0.7377622377622378	0.8043478260869565	0.866421568627451	0.8403361344537815	0.7476190476190475	0.5	0.6666666666666666	1.0	0.9047619047619048	0.6666666666666666	0.7248098901122239	0.4176470588235294	0.6374622356495468	0.7708333333333334	0.9052496798975672	0.8928571428571429	0.6553846153846153	0.46153846153846156	0.6153846153846154	0.75	0.95	0.5	All Modes
no_ssid__geo	0.806047197640118	0.8771929824561403	0.7327291125612162	0.5	0.7006369426751592	0.7733333333333332	0.8968824940047961	0.7927927927927927	0.7890623721501097	0.5714285714285714	0.7826086956521738	0.8	0.934131736526946	0.8571428571428571	23	RFC	0.7336793240870467	0.5165562913907285	0.825	0.6590909090909091	0.8677494199535963	0.8	0.8426436781609195	0.75	0.9	0.6666666666666666	0.896551724137931	1.0	0.7485131994331209	0.484472049689441	0.6088560885608856	0.9354838709677419	0.9280397022332506	0.7857142857142857	0.7757692307692308	0.46153846153846156	0.6923076923076923	1.0	0.975	0.75	All Modes
no_ssid__geo	0.8146911519198664	0.8596491228070176	0.7319232230089777	0.5353846153846153	0.6811989100817439	0.8354430379746834	0.9119373776908023	0.6956521739130435	0.7375151515151515	0.48000000000000004	0.5833333333333334	1.0	0.9575757575757576	0.6666666666666666	24	RFC	0.7583903197983	0.5370370370370371	0.7225433526011561	0.9428571428571428	0.8938618925831202	0.6956521739130435	0.8131550802139037	0.5	0.6363636363636364	1.0	0.9294117647058824	1.0	0.7108966780249164	0.5337423312883436	0.6443298969072165	0.75	0.9307589880159787	0.6956521739130435	0.6975	0.46153846153846156	0.5384615384615384	1.0	0.9875	0.5	All Modes
no_ssid__geo	0.7608554763447829	0.8333333333333334	0.7329131239733305	0.454054054054054	0.6464646464646464	0.8000000000000002	0.8365106874638938	0.9275362318840579	0.7166666666666666	0.42105263157894735	0.5833333333333334	0.6666666666666666	0.9122807017543859	1.0	25	RFC	0.7633455934207813	0.5714285714285714	0.5454545454545454	0.9387755102040817	0.8467836257309942	0.9142857142857143	0.8320346320346321	0.6666666666666666	0.6363636363636364	1.0	0.8571428571428571	1.0	0.7269400459849228	0.37668161434977576	0.7933884297520661	0.696969696969697	0.8264840182648402	0.9411764705882353	0.6642307692307693	0.3076923076923077	0.5384615384615384	0.5	0.975	1.0	All Modes
no_ssid__geo	0.8222996515679443	0.8947368421052632	0.7596709871782787	0.5793871866295265	0.6960784313725491	0.7466666666666667	0.8952702702702704	0.8809523809523809	0.8528361430800455	0.7407407407407408	0.7272727272727274	0.8571428571428571	0.9390243902439025	1.0	26	RFC	0.7825686345167655	0.5416666666666666	0.743455497382199	0.875	0.8922558922558923	0.8604651162790697	0.903968253968254	0.7142857142857143	0.8888888888888888	1.0	0.9166666666666666	1.0	0.7458078542071954	0.6227544910179641	0.6543778801843319	0.6511627906976745	0.8983050847457628	0.9024390243902439	0.8194230769230769	0.7692307692307693	0.6153846153846154	0.75	0.9625	1.0	All Modes
no_ssid__geo	0.8389012620638456	0.868421052631579	0.7842248993829839	0.5214521452145214	0.7991169977924946	0.7792207792207791	0.9005424954792043	0.9207920792079208	0.7929911483912092	0.42105263157894735	0.761904761904762	0.8571428571428571	0.9248554913294798	1.0	27	RFC	0.8413819967580288	0.6810344827586207	0.861904761904762	0.9090909090909091	0.8431151241534989	0.9117647058823529	0.9053763440860216	0.6666666666666666	1.0	1.0	0.8602150537634409	1.0	0.7490997708727292	0.42245989304812837	0.7448559670781894	0.6818181818181818	0.9663648124191462	0.93	0.7346153846153847	0.3076923076923077	0.6153846153846154	0.75	1.0	1.0	All Modes
no_ssid__geo	0.8101439342015079	0.8771929824561403	0.7819564673349203	0.5606060606060606	0.7293354943273905	0.962962962962963	0.8929889298892989	0.7638888888888888	0.8154580904114113	0.6666666666666666	0.608695652173913	1.0	0.9447852760736196	0.8571428571428571	28	RFC	0.7602126276339094	0.5336538461538461	0.7165605095541401	0.9420289855072463	0.9213197969543148	0.6875	0.8541135972461273	0.6428571428571429	0.7	1.0	0.927710843373494	1.0	0.8087143445752943	0.5904255319148937	0.7425742574257426	0.9848484848484849	0.8663484486873508	0.859375	0.7886538461538461	0.6923076923076923	0.5384615384615384	1.0	0.9625	0.75	All Modes
no_ssid__geo	0.8142389525368249	0.8947368421052632	0.7601832456615506	0.591715976331361	0.72265625	0.7884615384615384	0.9077598828696924	0.7903225806451613	0.8124098124098126	0.6363636363636364	0.7272727272727274	0.8571428571428571	0.9523809523809523	0.888888888888889	29	RFC	0.7664264199327049	0.5952380952380952	0.8447488584474886	0.7735849056603774	0.8647140864714087	0.7538461538461538	0.8751515151515152	0.7777777777777778	0.8888888888888888	1.0	0.9090909090909091	0.8	0.7618761050595241	0.5882352941176471	0.6313993174061433	0.803921568627451	0.9553158705701078	0.8305084745762712	0.7807692307692308	0.5384615384615384	0.6153846153846154	0.75	1.0	1.0	All Modes
no_ssid__geo	0.8127090301003345	0.9298245614035088	0.7831932445283976	0.6415929203539823	0.6759443339960239	0.8863636363636364	0.8915525114155252	0.8205128205128204	0.8940970682434097	0.8	0.8181818181818181	1.0	0.9634146341463415	0.888888888888889	30	RFC	0.8091380420060735	0.6807511737089202	0.7727272727272727	0.9512195121951219	0.8489130434782609	0.7920792079207921	0.9147619047619047	0.8333333333333334	1.0	1.0	0.9404761904761905	0.8	0.7653908522714171	0.606694560669456	0.6007067137809188	0.8297872340425532	0.9387019230769231	0.851063829787234	0.8898076923076923	0.7692307692307693	0.6923076923076923	1.0	0.9875	1.0	All Modes
no_ssid__geo	0.8090379008746356	0.8596491228070176	0.7638574782042589	0.5786802030456852	0.662004662004662	0.7747747747747749	0.8947368421052633	0.9090909090909092	0.7966971136280598	0.608695652173913	0.6	0.8571428571428571	0.9176470588235294	1.0	31	RFC	0.7972204469395427	0.6867469879518072	0.6794258373205742	0.9148936170212766	0.8539719626168224	0.851063829787234	0.8847619047619049	0.7	0.8571428571428571	1.0	0.8666666666666667	1.0	0.7465055980996244	0.5	0.6454545454545455	0.671875	0.9395886889460154	0.975609756097561	0.745	0.5384615384615384	0.46153846153846156	0.75	0.975	1.0	All Modes
no_ssid__geo	0.80470737913486	0.8508771929824561	0.7503048861318427	0.4158415841584158	0.7916666666666667	0.7659574468085107	0.8669476219145094	0.9111111111111111	0.7478765158758114	0.3529411764705882	0.7142857142857142	0.75	0.9221556886227545	1.0	32	RFC	0.7698116955817582	0.47368421052631576	0.8411458333333334	0.8181818181818182	0.8247422680412371	0.8913043478260869	0.8103448275862067	0.75	0.6666666666666666	0.75	0.8850574712643678	1.0	0.7367594372107659	0.37058823529411766	0.7476851851851852	0.72	0.9137055837563451	0.9318181818181818	0.7424999999999999	0.23076923076923078	0.7692307692307693	0.75	0.9625	1.0	All Modes
no_ssid__geo	0.8018362662586075	0.8596491228070176	0.717541955157403	0.6084656084656085	0.7221095334685598	0.6419753086419754	0.8878865979381443	0.7272727272727274	0.7172402959359481	0.608695652173913	0.6153846153846154	0.75	0.9454545454545454	0.6666666666666666	33	RFC	0.7274707849435648	0.688622754491018	0.7542372881355932	0.65	0.8548387096774194	0.6896551724137931	0.7966063348416289	0.7	0.6153846153846154	0.75	0.9176470588235294	1.0	0.7129200609130572	0.5450236966824644	0.6926070038910506	0.6341463414634146	0.9235924932975871	0.7692307692307693	0.6757692307692308	0.5384615384615384	0.6153846153846154	0.75	0.975	0.5	All Modes
no_ssid__geo	0.7819971870604782	0.868421052631579	0.7383016516331201	0.5238095238095238	0.6256410256410256	0.763157894736842	0.8732394366197184	0.9056603773584906	0.7725490196078431	0.6666666666666667	0.6	0.6666666666666666	0.9294117647058824	1.0	34	RFC	0.8036368236472662	0.657608695652174	0.6594594594594595	1.0	0.8122270742358079	0.8888888888888888	0.8924386724386725	0.7272727272727273	0.8571428571428571	1.0	0.8777777777777778	1.0	0.7029268772003109	0.4352517985611511	0.5951219512195122	0.6170212765957447	0.9441624365482234	0.9230769230769231	0.7128846153846154	0.6153846153846154	0.46153846153846156	0.5	0.9875	1.0	All Modes
no_ssid__geo	0.8216939078751857	0.868421052631579	0.7720517151703508	0.50625	0.7984189723320158	0.7816091954022989	0.8870238863783086	0.8869565217391304	0.7894660894660894	0.5454545454545455	0.7272727272727274	0.8571428571428571	0.9285714285714285	0.888888888888889	35	RFC	0.8169190002218114	0.49693251533742333	0.9017857142857143	1.0	0.8566084788029925	0.8292682926829268	0.8483838383838384	0.6666666666666666	0.8888888888888888	1.0	0.8863636363636364	0.8	0.7493389600951309	0.5159235668789809	0.7163120567375887	0.6415094339622641	0.9196787148594378	0.9532710280373832	0.7603846153846154	0.46153846153846156	0.6153846153846154	0.75	0.975	1.0	All Modes
no_ssid__geo	0.8125937031484258	0.8596491228070176	0.7453032112726978	0.5357142857142856	0.5338983050847459	0.8347826086956522	0.8839390386869872	0.9381818181818182	0.7481653746770026	0.6	0.6666666666666667	0.6666666666666666	0.9186046511627908	0.888888888888889	36	RFC	0.7990746589391453	0.6923076923076923	0.65625	0.8888888888888888	0.8231441048034934	0.9347826086956522	0.8781677018633541	0.8571428571428571	0.875	1.0	0.8586956521739131	0.8	0.7139629337896057	0.4368932038834951	0.45	0.7868852459016393	0.9544303797468354	0.9416058394160584	0.6975	0.46153846153846156	0.5384615384615384	0.5	0.9875	1.0	All Modes
no_ssid__geo	0.742445054945055	0.8508771929824561	0.6835818263576843	0.5168539325842696	0.5784499054820416	0.7073170731707318	0.8333333333333334	0.7819548872180452	0.716080586080586	0.6923076923076923	0.5714285714285714	0.4	0.9166666666666667	1.0	37	RFC	0.693925387453731	0.5257142857142857	0.5583941605839416	0.7837837837837838	0.8370288248337029	0.7647058823529411	0.8634615384615385	0.6923076923076923	0.75	1.0	0.875	1.0	0.6764804133864908	0.5082872928176796	0.6	0.6444444444444445	0.8296703296703297	0.8	0.6732692307692307	0.6923076923076923	0.46153846153846156	0.25	0.9625	1.0	All Modes
no_ssid__geo	0.764002517306482	0.8508771929824561	0.7361761320571715	0.4869109947643979	0.6782376502002669	0.7845303867403315	0.8479899497487438	0.8832116788321168	0.771965811965812	0.5185185185185186	0.5925925925925927	0.8	0.9487179487179489	1.0	38	RFC	0.7076257409152064	0.5314285714285715	0.625615763546798	0.6513761467889908	0.8952254641909815	0.8344827586206897	0.7423558897243108	0.5	0.5714285714285714	0.6666666666666666	0.9736842105263158	1.0	0.7838770022076578	0.4492753623188406	0.7405247813411079	0.9861111111111112	0.8054892601431981	0.937984496124031	0.8157692307692308	0.5384615384615384	0.6153846153846154	1.0	0.925	1.0	All Modes
no_ssid__geo	0.8092664092664092	0.8771929824561403	0.7453559606760173	0.513595166163142	0.7716535433070866	0.7207207207207208	0.8927848954821308	0.8280254777070064	0.8120132953466287	0.5384615384615384	0.8333333333333333	0.75	0.9382716049382716	1.0	39	RFC	0.7430146919672898	0.5029585798816568	0.8448275862068966	0.6779661016949152	0.8768211920529801	0.8125	0.824876343169026	0.5384615384615384	0.9090909090909091	0.75	0.926829268292683	1.0	0.7515127116576392	0.5246913580246914	0.7101449275362319	0.7692307692307693	0.9093406593406593	0.8441558441558441	0.8015384615384615	0.5384615384615384	0.7692307692307693	0.75	0.95	1.0	All Modes
no_ssid__geo	0.7855051244509517	0.8771929824561403	0.6912315371035354	0.6135831381733021	0.5684210526315788	0.5504587155963302	0.8903614457831325	0.8333333333333334	0.7677777777777778	0.7500000000000001	0.7000000000000001	0.5714285714285715	0.9285714285714285	0.888888888888889	40	RFC	0.6880075994640384	0.5796460176991151	0.75	0.4918032786885246	0.8714622641509434	0.7471264367816092	0.8342424242424242	0.8181818181818182	1.0	0.6666666666666666	0.8863636363636364	0.8	0.7172991839702281	0.6517412935323383	0.4576271186440678	0.625	0.9100985221674877	0.9420289855072463	0.7411538461538462	0.6923076923076923	0.5384615384615384	0.5	0.975	1.0	All Modes
no_ssid__geo	0.7944693572496263	0.8947368421052632	0.6849296102666541	0.558904109589041	0.7611650485436894	0.4523809523809524	0.8820116054158608	0.7701863354037267	0.8089570552147238	0.6666666666666667	0.8333333333333333	0.8	0.9447852760736196	0.8	41	RFC	0.6691859319333415	0.6538461538461539	0.7808764940239044	0.34545454545454546	0.8691232528589581	0.6966292134831461	0.8090270171595473	0.875	0.9090909090909091	0.6666666666666666	0.927710843373494	0.6666666666666666	0.7284068005911204	0.4880382775119617	0.7424242424242424	0.6551724137931034	0.8952879581151832	0.8611111111111112	0.8540384615384614	0.5384615384615384	0.7692307692307693	1.0	0.9625	1.0	All Modes
no_ssid__geo	0.7729903536977492	0.8859649122807017	0.7403222403740544	0.4265927977839335	0.6229508196721313	0.9014084507042254	0.8728813559322035	0.8777777777777779	0.8181738015071348	0.5454545454545455	0.8571428571428571	1.0	0.9382716049382716	0.75	42	RFC	0.7556310750862175	0.4935897435897436	0.5637982195845698	1.0	0.8803418803418803	0.8404255319148937	0.82869918699187	0.6666666666666666	0.8	1.0	0.926829268292683	0.75	0.7352488284462526	0.375609756097561	0.6959706959706959	0.8205128205128205	0.865546218487395	0.9186046511627907	0.8169230769230769	0.46153846153846156	0.9230769230769231	1.0	0.95	0.75	All Modes
no_ssid__geo	0.8323108384458078	0.9122807017543859	0.8040395629693027	0.5129682997118155	0.8016528925619836	0.8823529411764706	0.902061855670103	0.921161825726141	0.8681386514719847	0.6153846153846154	0.7500000000000001	1.0	0.9753086419753086	1.0	43	RFC	0.7997600855173153	0.48633879781420764	0.8953846153846153	0.8333333333333334	0.8739076154806492	0.9098360655737705	0.879396213542555	0.6153846153846154	0.8181818181818182	1.0	0.9634146341463414	1.0	0.8141464735095747	0.5426829268292683	0.7256857855361596	0.9375	0.9320905459387483	0.9327731092436975	0.8590384615384614	0.6153846153846154	0.6923076923076923	1.0	0.9875	1.0	All Modes
no_ssid__geo	0.77	0.8596491228070176	0.7426744356775268	0.5444743935309972	0.6537396121883656	0.8591549295774646	0.8539199097574732	0.8020833333333333	0.7328975048061922	0.5263157894736842	0.6428571428571429	0.888888888888889	0.9397590361445783	0.6666666666666666	44	RFC	0.7513260403408948	0.7013888888888888	0.5856079404466501	0.7922077922077922	0.8582766439909297	0.8191489361702128	0.8280620155038759	0.8333333333333334	0.6	0.8	0.9069767441860465	1.0	0.7517057680093783	0.44493392070484583	0.7398119122257053	0.9384615384615385	0.8496071829405163	0.7857142857142857	0.7103846153846154	0.38461538461538464	0.6923076923076923	1.0	0.975	0.5	All Modes
no_ssid__geo	0.8181818181818182	0.8771929824561403	0.7640780700606846	0.5352112676056339	0.7549148099606815	0.7628865979381443	0.9021739130434783	0.8652037617554857	0.8017553688141925	0.6666666666666667	0.6666666666666667	0.8571428571428571	0.9294117647058824	0.888888888888889	45	RFC	0.7792373277038361	0.521978021978022	0.8727272727272727	0.8043478260869565	0.8556701030927835	0.8414634146341463	0.8855555555555557	0.875	0.875	1.0	0.8777777777777778	0.8	0.7568191467982877	0.5491329479768786	0.6651270207852193	0.7254901960784313	0.9540229885057471	0.8903225806451613	0.7628846153846154	0.5384615384615384	0.5384615384615384	0.75	0.9875	1.0	All Modes
no_ssid__geo	0.7641449459631278	0.8508771929824561	0.7230258092895488	0.45569620253164556	0.6366782006920415	0.7794117647058824	0.8775894538606404	0.8657534246575341	0.7424154589371981	0.5333333333333333	0.4761904761904762	0.8571428571428571	0.9565217391304348	0.888888888888889	46	RFC	0.7256255424048584	0.4044943820224719	0.7479674796747967	0.7681159420289855	0.871571072319202	0.8359788359788359	0.769241103848947	0.47058823529411764	0.625	1.0	0.9506172839506173	0.8	0.7296839152921132	0.5217391304347826	0.5542168674698795	0.7910447761194029	0.8836915297092288	0.8977272727272727	0.7424999999999999	0.6153846153846154	0.38461538461538464	0.75	0.9625	1.0	All Modes
no_ssid__geo	0.7779632721202003	0.868421052631579	0.7355621042863578	0.5111111111111112	0.5083612040133779	0.9024390243902439	0.8787061994609164	0.8771929824561402	0.7869358426005133	0.5599999999999999	0.5714285714285714	0.8571428571428571	0.9461077844311377	1.0	47	RFC	0.7557808750768702	0.5054945054945055	0.6333333333333333	0.9736842105263158	0.8511749347258486	0.8152173913043478	0.8482758620689654	0.5833333333333334	0.75	1.0	0.9080459770114943	1.0	0.7279578224233034	0.5168539325842697	0.4245810055865922	0.8409090909090909	0.9080779944289693	0.9493670886075949	0.7474999999999999	0.5384615384615384	0.46153846153846156	0.75	0.9875	1.0	All Modes
no_ssid__geo	0.8336917562724014	0.8947368421052632	0.7780417717052679	0.534201954397394	0.7741935483870969	0.8609271523178809	0.9075528700906343	0.8133333333333332	0.8361698283649502	0.6	0.7407407407407408	0.888888888888889	0.951219512195122	1.0	48	RFC	0.7770829740250127	0.6165413533834586	0.7555555555555555	0.8227848101265823	0.8983253588516746	0.7922077922077922	0.86	0.8571428571428571	0.7142857142857143	0.8	0.9285714285714286	1.0	0.7840809639976196	0.47126436781609193	0.7937743190661478	0.9027777777777778	0.9169719169719169	0.8356164383561644	0.8411538461538463	0.46153846153846156	0.7692307692307693	1.0	0.975	1.0	All Modes
no_ssid__geo	0.7887218045112782	0.8596491228070176	0.6972878720392646	0.5669642857142857	0.583554376657825	0.5614035087719299	0.8973242065961419	0.8771929824561403	0.7604310219694834	0.4545454545454546	0.6666666666666667	0.8571428571428571	0.9349112426035503	0.888888888888889	49	RFC	0.7316253440109213	0.5594713656387665	0.8208955223880597	0.5714285714285714	0.8442622950819673	0.8620689655172413	0.8236392009987515	0.5555555555555556	0.875	1.0	0.8876404494382022	0.8	0.6858840262889605	0.5746606334841629	0.45267489711934156	0.5517241379310345	0.9575033200531209	0.8928571428571429	0.7321153846153846	0.38461538461538464	0.5384615384615384	0.75	0.9875	1.0	All Modes
no_ssid__geo	0.802939211756847	0.8771929824561403	0.7352264469505776	0.53125	0.7482014388489209	0.6419753086419754	0.8779931584948687	0.8767123287671234	0.8153835186769317	0.5714285714285714	0.8333333333333333	0.75	0.9221556886227545	1.0	50	RFC	0.7450897574139248	0.6754966887417219	0.7323943661971831	0.6190476190476191	0.8489525909592062	0.8495575221238938	0.8588296760710554	0.75	0.9090909090909091	0.75	0.8850574712643678	1.0	0.736778415162471	0.43776824034334766	0.7647058823529411	0.6666666666666666	0.9090909090909091	0.9056603773584906	0.7886538461538461	0.46153846153846156	0.7692307692307693	0.75	0.9625	1.0	All Modes
no_ssid__geo	0.7892255892255893	0.8508771929824561	0.6856684249795277	0.36771300448430494	0.7298850574712643	0.5825242718446602	0.8676737160120847	0.8805460750853242	0.6923490544543176	0.42105263157894735	0.6666666666666667	0.5714285714285715	0.9454545454545454	0.8571428571428571	51	RFC	0.7167327561876711	0.5	0.7888198757763976	0.5769230769230769	0.8094701240135288	0.9084507042253521	0.7678431372549019	0.6666666666666666	0.5882352941176471	0.6666666666666666	0.9176470588235294	1.0	0.669472058016656	0.2907801418439716	0.679144385026738	0.5882352941176471	0.9348958333333334	0.8543046357615894	0.6603846153846155	0.3076923076923077	0.7692307692307693	0.5	0.975	0.75	All Modes
no_ssid__geo	0.7518745739604635	0.8070175438596491	0.7034244757762461	0.5272206303724929	0.6473429951690821	0.7659574468085106	0.8332384746727377	0.743362831858407	0.6864671738517892	0.380952380952381	0.64	0.8571428571428571	0.8875739644970413	0.6666666666666666	52	RFC	0.7347060679275899	0.5714285714285714	0.5809248554913294	0.972972972972973	0.8482039397450754	0.7	0.8018726591760299	0.5	0.6666666666666666	1.0	0.8426966292134831	1.0	0.6926189033805151	0.48936170212765956	0.730909090909091	0.631578947368421	0.8187919463087249	0.7924528301886793	0.6221153846153846	0.3076923076923077	0.6153846153846154	0.75	0.9375	0.5	All Modes
no_ssid__geo	0.8224687933425797	0.8508771929824561	0.7949058205129865	0.5092024539877301	0.722323049001815	0.9322033898305084	0.895767530006317	0.9150326797385621	0.7548051948051947	0.5	0.5454545454545455	1.0	0.9285714285714285	0.8	53	RFC	0.8223147220233834	0.6535433070866141	0.7236363636363636	1.0	0.8593939393939394	0.875	0.7867965367965367	0.7142857142857143	0.6666666666666666	1.0	0.8863636363636364	0.6666666666666666	0.781075220604384	0.41708542713567837	0.7210144927536232	0.873015873015873	0.9353562005277045	0.958904109589041	0.7642307692307693	0.38461538461538464	0.46153846153846156	1.0	0.975	1.0	All Modes
no_ssid__geo	0.8421052631578947	0.8859649122807017	0.8226961951666002	0.5928143712574852	0.8217054263565893	0.904109589041096	0.8936170212765957	0.9012345679012346	0.8137486887020096	0.608695652173913	0.7692307692307693	0.8571428571428571	0.9447852760736196	0.888888888888889	54	RFC	0.8348490126786331	0.6346153846153846	0.8745874587458746	0.9428571428571428	0.8633615477629988	0.8588235294117647	0.8393883225208526	0.7	0.7692307692307693	1.0	0.927710843373494	0.8	0.8147153232089046	0.5561797752808989	0.7748538011695907	0.868421052631579	0.9260700389105059	0.948051948051948	0.8040384615384614	0.5384615384615384	0.7692307692307693	0.75	0.9625	1.0	All Modes
no_ssid__geo	0.7888100866824271	0.8333333333333334	0.7054983112848718	0.46979865771812085	0.617169373549884	0.711864406779661	0.8932160804020101	0.8354430379746834	0.6518161683277962	0.5	0.5833333333333334	0.4	0.9186046511627908	0.8571428571428571	55	RFC	0.7497483913160872	0.5982905982905983	0.6363636363636364	0.7777777777777778	0.8444180522565321	0.8918918918918919	0.8418690005646529	0.7142857142857143	0.6363636363636364	1.0	0.8586956521739131	1.0	0.6751607432610195	0.3867403314917127	0.5990990990990991	0.65625	0.948	0.7857142857142857	0.5821153846153846	0.38461538461538464	0.5384615384615384	0.25	0.9875	0.75	All Modes
no_ssid__geo	0.8035143769968051	0.8508771929824561	0.6699798901061932	0.5967213114754099	0.6068601583113457	0.4999999999999999	0.9034608378870674	0.742857142857143	0.7243578053394004	0.5925925925925927	0.6363636363636364	0.5714285714285715	0.9325153374233127	0.888888888888889	56	RFC	0.6832286321480894	0.610738255033557	0.71875	0.53125	0.8711943793911007	0.6842105263157895	0.746307133295085	0.5714285714285714	0.7777777777777778	0.6666666666666666	0.9156626506024096	0.8	0.6662758084917304	0.5833333333333334	0.5251141552511416	0.4722222222222222	0.9382093316519546	0.8125	0.7207692307692307	0.6153846153846154	0.5384615384615384	0.5	0.95	1.0	All Modes
no_ssid__geo	0.8156583629893238	0.8859649122807017	0.7540299700448359	0.5276073619631901	0.6928571428571428	0.825	0.9117821195973949	0.8129032258064516	0.713088276246171	0.631578947368421	0.8148148148148148	0.6666666666666666	0.9523809523809523	0.5	57	RFC	0.7648943996203132	0.5850340136054422	0.751937984496124	0.825	0.875	0.7875	0.8389610389610389	1.0	0.7857142857142857	1.0	0.9090909090909091	0.5	0.7479246739104238	0.48044692737430167	0.6423841059602649	0.825	0.9517923362175525	0.84	0.6615384615384615	0.46153846153846156	0.8461538461538461	0.5	1.0	0.5	All Modes
no_ssid__geo	0.8071570576540755	0.8771929824561403	0.7687485440920592	0.4742268041237113	0.7477313974591652	0.8333333333333333	0.884160756501182	0.9042904290429044	0.8040176198070934	0.5	0.7272727272727274	0.8571428571428571	0.935672514619883	1.0	58	RFC	0.8049298499444941	0.647887323943662	0.762962962962963	0.9210526315789473	0.8311111111111111	0.8616352201257862	0.8964590964590965	0.7142857142857143	0.8888888888888888	1.0	0.8791208791208791	1.0	0.7527565447594751	0.37398373983739835	0.7330960854092526	0.7608695652173914	0.9444444444444444	0.9513888888888888	0.75	0.38461538461538464	0.6153846153846154	0.75	1.0	1.0	All Modes
no_ssid__geo	0.8049764626765299	0.8596491228070176	0.7479447463710753	0.5846153846153845	0.7159904534606206	0.736	0.8849360755975542	0.8181818181818181	0.7275484677923701	0.6153846153846154	0.6666666666666667	0.75	0.9390243902439025	0.6666666666666665	59	RFC	0.7456618285353558	0.6129032258064516	0.7772020725388601	0.7419354838709677	0.868995633187773	0.7272727272727273	0.7514102564102564	0.6153846153846154	0.875	0.75	0.9166666666666666	0.6	0.7578472524950712	0.5588235294117647	0.6637168141592921	0.7301587301587301	0.9014722536806342	0.935064935064935	0.7232692307692308	0.6153846153846154	0.5384615384615384	0.75	0.9625	0.75	All Modes
no_ssid__geo	0.7682926829268293	0.8333333333333334	0.6980904303931144	0.4322580645161291	0.6984615384615385	0.7058823529411765	0.8566473988439306	0.7972027972027972	0.6963795380084974	0.3529411764705882	0.7692307692307693	0.5714285714285715	0.8994082840236686	0.888888888888889	60	RFC	0.7035537807046708	0.5275590551181102	0.7467105263157895	0.65625	0.8169790518191842	0.7702702702702703	0.7679660040334196	0.75	0.7692307692307693	0.6666666666666666	0.8539325842696629	0.8	0.7024554845895581	0.366120218579235	0.6560693641618497	0.7636363636363637	0.9003645200486027	0.8260869565217391	0.6900000000000001	0.23076923076923078	0.7692307692307693	0.5	0.95	1.0	All Modes
no_ssid__geo	0.8161172161172161	0.9122807017543859	0.7836391744848867	0.6226012793176972	0.5889967637540454	0.9423076923076924	0.9018366054464851	0.862453531598513	0.8717960651576053	0.6896551724137931	0.7000000000000001	1.0	0.9693251533742331	1.0	61	RFC	0.8037031773056645	0.6160337552742616	0.6842105263157895	0.98	0.8790123456790123	0.8592592592592593	0.9153614457831324	0.625	1.0	1.0	0.9518072289156626	1.0	0.7690625223800983	0.6293103448275862	0.5170454545454546	0.9074074074074074	0.9258777633289987	0.8656716417910447	0.8590384615384614	0.7692307692307693	0.5384615384615384	1.0	0.9875	1.0	All Modes
no_ssid__geo	0.8431786216596343	0.8771929824561403	0.7848422727634821	0.5346534653465346	0.8341968911917099	0.8	0.9092071611253197	0.8461538461538461	0.8151774801067624	0.5833333333333334	0.6956521739130435	0.8571428571428571	0.9397590361445783	1.0	62	RFC	0.8104899444081098	0.5827338129496403	0.8385416666666666	0.9090909090909091	0.88875	0.8333333333333334	0.8686680761099366	0.6363636363636364	0.8	1.0	0.9069767441860465	1.0	0.7656176665555817	0.49390243902439024	0.8298969072164949	0.7142857142857143	0.930628272251309	0.859375	0.7757692307692308	0.5384615384615384	0.6153846153846154	0.75	0.975	1.0	All Modes
no_ssid__geo	0.8069340584636302	0.8596491228070176	0.7645634524952631	0.4698412698412699	0.7554806070826307	0.8297872340425532	0.8735905044510387	0.8941176470588236	0.8045642763034067	0.5217391304347826	0.7272727272727274	0.8571428571428571	0.9166666666666667	1.0	63	RFC	0.7803408988648488	0.4625	0.8296296296296296	0.9069767441860465	0.8518518518518519	0.8507462686567164	0.8727777777777778	0.6	0.8888888888888888	1.0	0.875	1.0	0.7548480343649008	0.4774193548387097	0.6934984520123839	0.7647058823529411	0.8964677222898904	0.9421487603305785	0.7578846153846154	0.46153846153846156	0.6153846153846154	0.75	0.9625	1.0	All Modes
no_ssid__geo	0.7669902912621359	0.8596491228070176	0.6932578697073792	0.5074626865671642	0.6264501160092808	0.6938775510204082	0.8746101060511541	0.7638888888888887	0.7313812976389664	0.6666666666666666	0.5454545454545455	0.75	0.9447852760736196	0.75	64	RFC	0.6743904737392867	0.4975609756097561	0.6683168316831684	0.5964912280701754	0.87625	0.7333333333333333	0.7474469305794607	0.6428571428571429	0.6666666666666666	0.75	0.927710843373494	0.75	0.7213264457610007	0.5177664974619289	0.5895196506550219	0.8292682926829268	0.8729763387297634	0.7971014492753623	0.7232692307692308	0.6923076923076923	0.46153846153846156	0.75	0.9625	0.75	All Modes
no_ssid__geo	0.8143669985775249	0.8771929824561403	0.7475298865064417	0.636604774535809	0.5975308641975309	0.6923076923076923	0.8919078558771412	0.9192982456140351	0.7826249113205634	0.6923076923076923	0.608695652173913	0.6666666666666666	0.9454545454545454	1.0	65	RFC	0.7953406869539874	0.6818181818181818	0.6173469387755102	0.9	0.867816091954023	0.9097222222222222	0.8619909502262443	0.6923076923076923	0.7	1.0	0.9176470588235294	1.0	0.716983152725729	0.5970149253731343	0.5789473684210527	0.5625	0.9173754556500607	0.9290780141843972	0.7411538461538462	0.6923076923076923	0.5384615384615384	0.5	0.975	1.0	All Modes
no_ssid__geo	0.7789623312011372	0.8508771929824561	0.75210853821197	0.5145888594164455	0.7160493827160495	0.8760330578512396	0.862204724409449	0.7916666666666666	0.7547503576899123	0.48000000000000004	0.608695652173913	0.8571428571428571	0.9390243902439025	0.888888888888889	66	RFC	0.7745311065200183	0.5243243243243243	0.8285714285714286	0.9298245614035088	0.8091133004926109	0.7808219178082192	0.7833333333333334	0.5	0.7	1.0	0.9166666666666666	0.8	0.7378675652678488	0.5052083333333334	0.6304347826086957	0.828125	0.922752808988764	0.8028169014084507	0.7424999999999999	0.46153846153846156	0.5384615384615384	0.75	0.9625	1.0	All Modes
no_ssid__geo	0.8110181311018131	0.8771929824561403	0.7716810466736641	0.5260115606936417	0.7542662116040956	0.7872340425531916	0.8786127167630058	0.9122807017543859	0.7940303657694963	0.5217391304347826	0.761904761904762	0.8571428571428571	0.9404761904761905	0.888888888888889	67	RFC	0.8047187439343135	0.5515151515151515	0.9020408163265307	0.8604651162790697	0.8191616766467066	0.8904109589041096	0.8595454545454546	0.6	1.0	1.0	0.8977272727272727	0.8	0.7517933376547339	0.5027624309392266	0.6480938416422287	0.7254901960784313	0.9473684210526315	0.935251798561151	0.7628846153846155	0.46153846153846156	0.6153846153846154	0.75	0.9875	1.0	All Modes
no_ssid__geo	0.799036476256022	0.8771929824561403	0.7433360009544464	0.5579710144927538	0.763124199743918	0.676923076923077	0.8559166155732679	0.8627450980392156	0.7870242709970315	0.608695652173913	0.7199999999999999	0.6666666666666666	0.9397590361445783	1.0	68	RFC	0.7737659618660438	0.6015625	0.691415313225058	0.8461538461538461	0.8835443037974684	0.8461538461538461	0.8713953488372093	0.7	0.75	1.0	0.9069767441860465	1.0	0.7291531467964285	0.5202702702702703	0.8514285714285714	0.5641025641025641	0.8299643281807372	0.88	0.7411538461538462	0.5384615384615384	0.6923076923076923	0.5	0.975	1.0	All Modes
no_ssid__geo	0.7996632996632996	0.8771929824561403	0.7717680038319289	0.4951768488745981	0.7226463104325701	0.8461538461538461	0.8698630136986301	0.9249999999999999	0.8371762740183794	0.5	0.761904761904762	1.0	0.9239766081871346	1.0	69	RFC	0.8020189958090187	0.5167785234899329	0.7932960893854749	0.9565217391304348	0.8410596026490066	0.9024390243902439	0.9164835164835164	0.7142857142857143	1.0	1.0	0.8681318681318682	1.0	0.7493815804151488	0.47530864197530864	0.6635514018691588	0.7586206896551724	0.900709219858156	0.9487179487179487	0.7975	0.38461538461538464	0.6153846153846154	1.0	0.9875	1.0	All Modes
no_ssid__geo	0.8276113951789628	0.8771929824561403	0.7384848190424517	0.5714285714285714	0.8163265306122448	0.6588235294117647	0.8978779840848807	0.7479674796747968	0.7828314197879415	0.5454545454545455	0.7857142857142856	0.888888888888889	0.9440993788819876	0.75	70	RFC	0.7266553902471589	0.6456692913385826	0.872093023255814	0.5185185185185185	0.8668373879641486	0.7301587301587301	0.7776543209876543	0.6666666666666666	0.7333333333333333	0.8	0.9382716049382716	0.75	0.7761760218613316	0.5125	0.7672634271099744	0.9032258064516129	0.9312242090784044	0.7666666666666667	0.8015384615384615	0.46153846153846156	0.8461538461538461	1.0	0.95	0.75	All Modes
no_ssid__geo	0.7762237762237763	0.868421052631579	0.7231353125190534	0.5641025641025641	0.7	0.7142857142857143	0.8568004793289394	0.7804878048780488	0.7956431787757089	0.6363636363636364	0.6363636363636364	0.888888888888889	0.927710843373494	0.888888888888889	71	RFC	0.7135404888719111	0.6759776536312849	0.7543103448275862	0.5555555555555556	0.819954128440367	0.7619047619047619	0.8101808785529716	0.7777777777777778	0.7777777777777778	0.8	0.8953488372093024	0.8	0.7668198505589991	0.484	0.6529850746268657	1.0	0.8971141781681304	0.8	0.8078846153846154	0.5384615384615384	0.5384615384615384	1.0	0.9625	1.0	All Modes
no_ssid__geo	0.8183791606367583	0.8421052631578947	0.755470180453771	0.594900849858357	0.7647058823529411	0.712121212121212	0.8908081431215299	0.8148148148148148	0.7314117171172386	0.6153846153846154	0.5714285714285714	0.75	0.920245398773006	0.8	72	RFC	0.7449434522942484	0.5898876404494382	0.8125	0.7014925373134329	0.8935643564356436	0.7272727272727273	0.7371331479765215	0.6153846153846154	0.75	0.75	0.9036144578313253	0.6666666666666666	0.7719367630923273	0.6	0.7222222222222222	0.7230769230769231	0.8880688806888068	0.9263157894736842	0.7528846153846154	0.6153846153846154	0.46153846153846156	0.75	0.9375	1.0	All Modes
no_ssid__geo	0.7366071428571429	0.8245614035087719	0.704490332206472	0.5159235668789809	0.5056947608200456	0.8000000000000002	0.8175	0.8833333333333333	0.7488901436727524	0.4347826086956522	0.6666666666666667	0.8571428571428571	0.896969696969697	0.888888888888889	73	RFC	0.7175816915550416	0.5364238410596026	0.4493927125506073	0.926829268292683	0.8406169665809768	0.8346456692913385	0.7795721925133691	0.5	0.7272727272727273	1.0	0.8705882352941177	0.8	0.7024869508684929	0.49693251533742333	0.578125	0.7037037037037037	0.7956204379562044	0.9380530973451328	0.735	0.38461538461538464	0.6153846153846154	0.75	0.925	1.0	All Modes
no_ssid__geo	0.8475398475398476	0.9298245614035088	0.8239988951110281	0.5427728613569321	0.8671328671328671	0.9508196721311476	0.8985095812633074	0.8607594936708861	0.9139789196310936	0.6956521739130435	0.9166666666666666	1.0	0.9575757575757576	1.0	74	RFC	0.8325499735951162	0.5317919075144508	0.9253731343283582	0.9666666666666667	0.8671232876712329	0.8717948717948718	0.9458823529411765	0.8	1.0	1.0	0.9294117647058824	1.0	0.8175487051636889	0.5542168674698795	0.8157894736842105	0.9354838709677419	0.9322533136966127	0.85	0.8898076923076923	0.6153846153846154	0.8461538461538461	1.0	0.9875	1.0	All Modes
no_ssid__geo	0.7799145299145299	0.8508771929824561	0.7052086250794674	0.5491990846681922	0.6389496717724288	0.7755102040816326	0.8815331010452961	0.6808510638297872	0.7615659879671616	0.64	0.608695652173913	0.75	0.920245398773006	0.888888888888889	75	RFC	0.7041816004977257	0.594059405940594	0.6728110599078341	0.7916666666666666	0.8585972850678733	0.6037735849056604	0.7640562248995983	0.6666666666666666	0.7	0.75	0.9036144578313253	0.8	0.7130374719422814	0.5106382978723404	0.6083333333333333	0.76	0.905727923627685	0.7804878048780488	0.7682692307692307	0.6153846153846154	0.5384615384615384	0.75	0.9375	1.0	All Modes
no_ssid__geo	0.7680377612946729	0.8596491228070176	0.7074512441942484	0.46006389776357826	0.6987620357634113	0.7647058823529412	0.8573141486810552	0.7564102564102564	0.7905314009661837	0.5217391304347826	0.608695652173913	0.888888888888889	0.9333333333333333	1.0	76	RFC	0.6998974160257971	0.496551724137931	0.6446700507614214	0.7647058823529411	0.8827160493827161	0.7108433734939759	0.8011764705882353	0.6	0.7	0.8	0.9058823529411765	1.0	0.7195185170205315	0.42857142857142855	0.7627627627627628	0.7647058823529411	0.8333333333333334	0.8082191780821918	0.7925	0.46153846153846156	0.5384615384615384	1.0	0.9625	1.0	All Modes
no_ssid__geo	0.8225175918686474	0.8421052631578947	0.7499642595171357	0.604810996563574	0.7245657568238213	0.6771653543307087	0.8998009289980093	0.8434782608695652	0.7269725829725829	0.5454545454545455	0.7199999999999999	0.5714285714285715	0.9090909090909091	0.888888888888889	77	RFC	0.7402097950662923	0.6423357664233577	0.7448979591836735	0.6323529411764706	0.8992042440318302	0.782258064516129	0.7531372549019608	0.6666666666666666	0.75	0.6666666666666666	0.8823529411764706	0.8	0.764209777281917	0.5714285714285714	0.7053140096618358	0.7288135593220338	0.900398406374502	0.9150943396226415	0.7182692307692308	0.46153846153846156	0.6923076923076923	0.5	0.9375	1.0	All Modes
no_ssid__geo	0.7579018157363819	0.8508771929824561	0.708814291041479	0.4767441860465117	0.7016574585635359	0.6428571428571428	0.8271604938271606	0.8956521739130435	0.7514641047575179	0.4761904761904762	0.6923076923076923	0.6666666666666666	0.9221556886227545	1.0	78	RFC	0.7873688508030718	0.6612903225806451	0.6033254156769596	0.9473684210526315	0.8292079207920792	0.8956521739130435	0.8404730327144121	0.625	0.6923076923076923	1.0	0.8850574712643678	1.0	0.6836545828438001	0.37272727272727274	0.8382838283828383	0.4864864864864865	0.8251231527093597	0.8956521739130435	0.7078846153846154	0.38461538461538464	0.6923076923076923	0.5	0.9625	1.0	All Modes
no_ssid__geo	0.8474702380952381	0.9298245614035088	0.8076476692526657	0.6310160427807486	0.7993197278911565	0.823529411764706	0.9183937823834196	0.865979381443299	0.8832810088462264	0.7199999999999999	0.8695652173913044	0.8571428571428571	0.9696969696969697	1.0	79	RFC	0.8258626436360605	0.7375	0.8103448275862069	0.875	0.8829389788293898	0.8235294117647058	0.9382352941176471	0.75	1.0	1.0	0.9411764705882353	1.0	0.7975257687868446	0.5514018691588785	0.7885906040268457	0.7777777777777778	0.9568151147098516	0.9130434782608695	0.8423076923076923	0.6923076923076923	0.7692307692307693	0.75	1.0	1.0	All Modes
no_ssid__geo	0.8266579120157583	0.8771929824561403	0.7647764946080833	0.6143497757847534	0.713216957605985	0.6792452830188679	0.8983425414364641	0.9187279151943463	0.7926224982746721	0.6956521739130435	0.7000000000000001	0.75	0.9285714285714285	0.888888888888889	80	RFC	0.7797018280114886	0.7210526315789474	0.7486910994764397	0.6923076923076923	0.8639744952178533	0.87248322147651	0.8472727272727273	0.8	1.0	0.75	0.8863636363636364	0.8	0.7576965328247387	0.53515625	0.680952380952381	0.6666666666666666	0.9355581127733027	0.9701492537313433	0.7757692307692308	0.6153846153846154	0.5384615384615384	0.75	0.975	1.0	All Modes
no_ssid__geo	0.7911490683229814	0.8245614035087719	0.7072766976702806	0.5064102564102563	0.6786516853932584	0.6976744186046511	0.8830049261083743	0.7706422018348624	0.6543322411184685	0.3157894736842105	0.608695652173913	0.5714285714285715	0.9186046511627908	0.8571428571428571	81	RFC	0.7273014362533577	0.6583333333333333	0.7438423645320197	0.6666666666666666	0.8308227114716107	0.7368421052631579	0.745072463768116	0.5	0.7	0.6666666666666666	0.8586956521739131	1.0	0.7034012481178455	0.4114583333333333	0.6239669421487604	0.7317073170731707	0.9421813403416557	0.8076923076923077	0.6013461538461538	0.23076923076923078	0.5384615384615384	0.5	0.9875	0.75	All Modes
no_ssid__geo	0.8299139642620781	0.8947368421052632	0.81314395789963	0.5357142857142857	0.7768860353130017	0.9090909090909091	0.8975265017667844	0.9465020576131687	0.8364077040723747	0.5454545454545455	0.8333333333333333	0.8571428571428571	0.9461077844311377	1.0	82	RFC	0.8567795516552495	0.6687898089171974	0.8175675675675675	1.0	0.8392070484581498	0.9583333333333334	0.8967607105538139	0.6666666666666666	0.9090909090909091	1.0	0.9080459770114943	1.0	0.7839438635339909	0.44680851063829785	0.7400611620795107	0.8333333333333334	0.9645569620253165	0.9349593495934959	0.7936538461538462	0.46153846153846156	0.7692307692307693	0.75	0.9875	1.0	All Modes
no_ssid__geo	0.8158429248476642	0.8771929824561403	0.787199827848483	0.5668934240362812	0.7021791767554478	0.8549618320610687	0.8868832731648616	0.9250814332247558	0.8415538847117794	0.6428571428571429	0.631578947368421	1.0	0.9333333333333333	1.0	83	RFC	0.805187093619854	0.6127450980392157	0.8238636363636364	0.835820895522388	0.8432494279176201	0.9102564102564102	0.9011764705882352	0.6	1.0	1.0	0.9058823529411765	1.0	0.77798340902795	0.5274261603375527	0.6118143459915611	0.875	0.9352791878172588	0.9403973509933775	0.8232692307692308	0.6923076923076923	0.46153846153846156	1.0	0.9625	1.0	All Modes
no_ssid__geo	0.7857601026298909	0.8859649122807017	0.7619412039140885	0.5101449275362319	0.7258064516129032	0.888888888888889	0.8540965207631875	0.8307692307692308	0.8422454064154469	0.5263157894736842	0.7500000000000001	1.0	0.9349112426035503	1.0	84	RFC	0.7616000119773386	0.6567164179104478	0.6818181818181818	0.8813559322033898	0.8483835005574136	0.7397260273972602	0.9078311201906708	0.8333333333333334	0.8181818181818182	1.0	0.8876404494382022	1.0	0.779346166236041	0.41706161137440756	0.7758620689655172	0.896551724137931	0.8598870056497175	0.9473684210526315	0.8128846153846153	0.38461538461538464	0.6923076923076923	1.0	0.9875	1.0	All Modes
no_ssid__geo	0.7876169906407487	0.868421052631579	0.7294672783264561	0.49723756906077343	0.7182130584192441	0.7252747252747254	0.8797953964194373	0.8268156424581005	0.7511120615911036	0.5714285714285714	0.7500000000000001	0.75	0.934131736526946	0.75	85	RFC	0.7493453593229452	0.5806451612903226	0.7464285714285714	0.7674418604651163	0.8390243902439024	0.8131868131868132	0.7929467084639499	0.75	0.8181818181818182	0.75	0.896551724137931	0.75	0.7159951725065785	0.43478260869565216	0.6920529801324503	0.6875	0.9247311827956989	0.8409090909090909	0.7257692307692307	0.46153846153846156	0.6923076923076923	0.75	0.975	0.75	All Modes
no_ssid__geo	0.802158273381295	0.868421052631579	0.7019235373367938	0.563953488372093	0.7651515151515151	0.5434782608695652	0.8823174411587206	0.7547169811320754	0.7902810715854194	0.608695652173913	0.7826086956521738	0.75	0.9212121212121211	0.888888888888889	86	RFC	0.6936981882728691	0.6024844720496895	0.8047808764940239	0.5102040816326531	0.8692033293697978	0.6818181818181818	0.8088235294117647	0.7	0.9	0.75	0.8941176470588236	0.8	0.716319125354163	0.5300546448087432	0.7292418772563177	0.5813953488372093	0.8958333333333334	0.8450704225352113	0.7861538461538462	0.5384615384615384	0.6923076923076923	0.75	0.95	1.0	All Modes
no_ssid__geo	0.7909336941813261	0.8508771929824561	0.7468291788227222	0.5360824742268042	0.7204116638078901	0.7184466019417477	0.8652657601977749	0.8939393939393939	0.761827882960413	0.5714285714285714	0.5599999999999999	0.75	0.927710843373494	1.0	87	RFC	0.744153408929264	0.5810055865921788	0.7317073170731707	0.7115384615384616	0.8536585365853658	0.8428571428571429	0.7957364341085272	0.75	0.5833333333333334	0.75	0.8953488372093024	1.0	0.752272639344446	0.49760765550239233	0.7094594594594594	0.7254901960784313	0.8771929824561403	0.9516129032258065	0.7424999999999999	0.46153846153846156	0.5384615384615384	0.75	0.9625	1.0	All Modes
no_ssid__geo	0.7868145409735059	0.8771929824561403	0.7573354209987324	0.4812834224598931	0.7592814371257486	0.7954545454545454	0.8492492492492493	0.9014084507042254	0.7769895753877447	0.5	0.7826086956521738	0.6666666666666666	0.935672514619883	1.0	88	RFC	0.7904207407975969	0.5555555555555556	0.883008356545961	0.8536585365853658	0.7709923664122137	0.8888888888888888	0.8986813186813187	0.7142857142857143	0.9	1.0	0.8791208791208791	1.0	0.7389296839132719	0.42452830188679247	0.6659663865546218	0.7446808510638298	0.9451871657754011	0.9142857142857143	0.7153846153846153	0.38461538461538464	0.6923076923076923	0.5	1.0	1.0	All Modes
no_ssid__geo	0.8007042253521127	0.8771929824561403	0.7660183957829558	0.5228426395939085	0.7952218430034129	0.784	0.8675623800383877	0.8604651162790699	0.8191822787793095	0.608695652173913	0.7826086956521738	0.888888888888889	0.9268292682926829	0.888888888888889	89	RFC	0.7441586688666344	0.544973544973545	0.8411552346570397	0.6621621621621622	0.8593155893536122	0.8131868131868132	0.8209523809523811	0.7	0.9	0.8	0.9047619047619048	0.8	0.8013635769441484	0.5024390243902439	0.7540453074433657	0.9607843137254902	0.875968992248062	0.9135802469135802	0.8361538461538462	0.5384615384615384	0.6923076923076923	1.0	0.95	1.0	All Modes
no_ssid__geo	0.8304134548002803	0.9035087719298246	0.7705493619122576	0.5605095541401273	0.7923875432525951	0.7118644067796609	0.896265560165975	0.8917197452229301	0.8420453744803776	0.631578947368421	0.888888888888889	0.75	0.9397590361445783	1.0	90	RFC	0.7659276387819697	0.6197183098591549	0.7896551724137931	0.6885245901639344	0.8883666274970623	0.8433734939759037	0.9028239202657808	1.0	0.8571428571428571	0.75	0.9069767441860465	1.0	0.7787722134340862	0.5116279069767442	0.7951388888888888	0.7368421052631579	0.9043062200956937	0.9459459459459459	0.821923076923077	0.46153846153846156	0.9230769230769231	0.75	0.975	1.0	All Modes
no_ssid__geo	0.7941988950276243	0.8859649122807017	0.7015874012981098	0.52	0.7820343461030382	0.5142857142857143	0.8600379987333756	0.8315789473684211	0.7806253006253006	0.5714285714285714	0.8148148148148148	0.5714285714285715	0.9454545454545454	1.0	91	RFC	0.7183184836264391	0.5454545454545454	0.8862275449101796	0.5454545454545454	0.8083333333333333	0.8061224489795918	0.8240056022408963	0.75	0.7857142857142857	0.6666666666666666	0.9176470588235294	1.0	0.6921140440578067	0.4968152866242038	0.6997635933806147	0.4864864864864865	0.918809201623816	0.8586956521739131	0.7565384615384615	0.46153846153846156	0.8461538461538461	0.5	0.975	1.0	All Modes
no_ssid__geo	0.82109375	0.8859649122807017	0.7358833355530534	0.6157894736842104	0.6130952380952381	0.64	0.9148797920727745	0.8956521739130435	0.7582142857142858	0.7333333333333334	0.6666666666666667	0.5714285714285715	0.9625000000000001	0.8571428571428571	92	RFC	0.7226499934118309	0.6464088397790055	0.6167664670658682	0.5714285714285714	0.9130998702983139	0.865546218487395	0.8006996434937612	0.6470588235294118	0.7272727272727273	0.6666666666666666	0.9625	1.0	0.7538548951962172	0.5879396984924623	0.6094674556213018	0.7272727272727273	0.9166666666666666	0.9279279279279279	0.7348076923076923	0.8461538461538461	0.6153846153846154	0.5	0.9625	0.75	All Modes
no_ssid__geo	0.7431059506531205	0.8245614035087719	0.7038025137345968	0.4197530864197532	0.546875	0.8085106382978724	0.8422344996930632	0.901639344262295	0.7132009016624401	0.41666666666666663	0.5714285714285714	0.6666666666666666	0.911242603550296	1.0	93	RFC	0.7393098902839116	0.5089820359281437	0.6687898089171974	0.8636363636363636	0.7751412429378531	0.88	0.8139427987742595	0.45454545454545453	0.75	1.0	0.8651685393258427	1.0	0.6852221363748001	0.35714285714285715	0.46255506607929514	0.76	0.9220430107526881	0.9243697478991597	0.6617307692307692	0.38461538461538464	0.46153846153846156	0.5	0.9625	1.0	All Modes
no_ssid__geo	0.811948404616429	0.8596491228070176	0.7700760375939978	0.4914285714285714	0.7625649913344889	0.823529411764706	0.8848263254113344	0.888030888030888	0.7785187812395067	0.5217391304347826	0.6923076923076923	0.8571428571428571	0.9325153374233127	0.888888888888889	94	RFC	0.8015078901079432	0.5119047619047619	0.8301886792452831	0.98	0.852112676056338	0.8333333333333334	0.8015940685820203	0.6	0.6923076923076923	1.0	0.9156626506024096	0.8	0.7516731839174317	0.4725274725274725	0.7051282051282052	0.7101449275362319	0.9201520912547528	0.9504132231404959	0.7707692307692307	0.46153846153846156	0.6923076923076923	0.75	0.95	1.0	All Modes
no_ssid__geo	0.762043795620438	0.8859649122807017	0.6991446285164793	0.5787234042553191	0.46739130434782605	0.7926829268292682	0.8827319587628866	0.7741935483870968	0.7816226831564255	0.7407407407407408	0.5714285714285714	0.888888888888889	0.9570552147239264	0.75	95	RFC	0.6878749577293344	0.6210045662100456	0.5408805031446541	0.7142857142857143	0.8573216520650814	0.7058823529411765	0.7908089500860586	0.7142857142857143	0.75	0.8	0.9397590361445783	0.75	0.7221128588142148	0.5418326693227091	0.41148325358851673	0.8904109589041096	0.9096945551128818	0.8571428571428571	0.7911538461538462	0.7692307692307693	0.46153846153846156	1.0	0.975	0.75	All Modes
no_ssid__geo	0.7722772277227723	0.868421052631579	0.67790986232989	0.49214659685863876	0.5991902834008097	0.5555555555555556	0.8855140186915887	0.8571428571428572	0.783727051391722	0.5	0.6153846153846154	0.8571428571428571	0.9461077844311377	1.0	96	RFC	0.7064521297844959	0.6266666666666667	0.6636771300448431	0.625	0.8257080610021786	0.7912087912087912	0.8475432613363647	0.7142857142857143	0.6153846153846154	1.0	0.9080459770114943	1.0	0.6682045519469634	0.4051724137931034	0.5461254612546126	0.5	0.9546599496221663	0.935064935064935	0.7474999999999999	0.38461538461538464	0.6153846153846154	0.75	0.9875	1.0	All Modes
no_ssid__geo	0.8188795088257866	0.9035087719298246	0.7800970985176641	0.6020408163265306	0.7905982905982906	0.7045454545454545	0.8775367389783066	0.9257641921397379	0.8544715447154472	0.7500000000000001	0.8333333333333333	0.75	0.9390243902439025	1.0	97	RFC	0.773824151781594	0.6145833333333334	0.8564814814814815	0.6595744680851063	0.8624484181568088	0.8760330578512396	0.8787878787878789	0.8181818181818182	0.9090909090909091	0.75	0.9166666666666666	1.0	0.7909736839492936	0.59	0.7341269841269841	0.7560975609756098	0.8931623931623932	0.9814814814814815	0.8348076923076924	0.6923076923076923	0.7692307692307693	0.75	0.9625	1.0	All Modes
no_ssid__geo	0.7909379968203497	0.868421052631579	0.7499664774885654	0.4438040345821325	0.6738544474393531	0.8785046728971962	0.8835393623942744	0.8701298701298701	0.8200828157349896	0.4761904761904762	0.6956521739130435	1.0	0.9285714285714285	1.0	98	RFC	0.7914874075808381	0.5460992907801419	0.7225433526011561	0.9791666666666666	0.8280487804878048	0.881578947368421	0.8622727272727271	0.625	0.8	1.0	0.8863636363636364	1.0	0.721537092449229	0.3737864077669903	0.6313131313131313	0.7966101694915254	0.9470013947001394	0.8589743589743589	0.795	0.38461538461538464	0.6153846153846154	1.0	0.975	1.0	All Modes
no_ssid__geo	0.7715302491103203	0.8508771929824561	0.7203817996036348	0.4201183431952663	0.7410468319559229	0.7297297297297297	0.8580729166666667	0.8529411764705883	0.7392764857881137	0.4444444444444444	0.6666666666666667	0.6666666666666666	0.9186046511627908	1.0	99	RFC	0.7488317428660808	0.5259259259259259	0.8459119496855346	0.8181818181818182	0.7808056872037915	0.7733333333333333	0.8771936758893281	0.8	0.7272727272727273	1.0	0.8586956521739131	1.0	0.7141471632593603	0.3497536945812808	0.6593137254901961	0.6585365853658537	0.9523121387283237	0.9508196721311475	0.6821153846153847	0.3076923076923077	0.6153846153846154	0.5	0.9875	1.0	All Modes
no_ssid__geo	0.8123515439429929	0.868421052631579	0.7563212176765914	0.5706806282722514	0.6263345195729537	0.8571428571428572	0.8994910941475827	0.8279569892473118	0.7570058072009291	0.5599999999999999	0.6666666666666667	0.8571428571428571	0.951219512195122	0.75	100	RFC	0.7870944054153349	0.5677083333333334	0.7586206896551724	0.9574468085106383	0.8739184177997528	0.7777777777777778	0.7978354978354979	0.5833333333333334	0.7272727272727273	1.0	0.9285714285714286	0.75	0.738908517735338	0.5736842105263158	0.5333333333333333	0.7758620689655172	0.926605504587156	0.8850574712643678	0.7257692307692307	0.5384615384615384	0.6153846153846154	0.75	0.975	0.75	All Modes
no_ssid__geo	0.7758738862234407	0.868421052631579	0.7174349073082663	0.5318559556786703	0.6620450606585788	0.7291666666666666	0.8663540445486518	0.797752808988764	0.7856073995522563	0.6666666666666667	0.6956521739130435	0.75	0.9268292682926829	0.888888888888889	101	RFC	0.6975383194738225	0.588957055214724	0.720754716981132	0.6363636363636364	0.8455377574370709	0.696078431372549	0.7964069264069265	0.7272727272727273	0.8	0.75	0.9047619047619048	0.8	0.7546236377550561	0.48484848484848486	0.6121794871794872	0.8536585365853658	0.8882211538461539	0.9342105263157895	0.7861538461538462	0.6153846153846154	0.6153846153846154	0.75	0.95	1.0	All Modes
no_ssid__geo	0.788881069669247	0.8508771929824561	0.7251608134650515	0.4651162790697675	0.7170953101361575	0.6666666666666667	0.8657289002557544	0.9111969111969113	0.6822852845034568	0.5217391304347826	0.6666666666666667	0.4	0.934131736526946	0.888888888888889	102	RFC	0.7934484013396504	0.5511811023622047	0.7821782178217822	0.95	0.8098086124401914	0.8740740740740741	0.8047648902821317	0.6	0.7272727272727273	1.0	0.896551724137931	0.8	0.6918762990886891	0.40229885057471265	0.6620111731843575	0.5135135135135135	0.929945054945055	0.9516129032258065	0.6603846153846155	0.46153846153846156	0.6153846153846154	0.25	0.975	1.0	All Modes
no_ssid__geo	0.8033873343151694	0.8771929824561403	0.7973534570213281	0.585480093676815	0.7485148514851485	0.9275362318840579	0.8700636942675158	0.8551724137931034	0.830947511929107	0.6666666666666666	0.6666666666666667	1.0	0.9325153374233127	0.888888888888889	103	RFC	0.7941120140899712	0.5530973451327433	0.84	0.9411764705882353	0.8612862547288777	0.775	0.8467039586919105	0.6428571428571429	0.875	1.0	0.9156626506024096	0.8	0.8088088588834857	0.6218905472636815	0.675	0.9142857142857143	0.879021879021879	0.9538461538461539	0.8361538461538462	0.6923076923076923	0.5384615384615384	1.0	0.95	1.0	All Modes
no_ssid__geo	0.7927989130434783	0.9122807017543859	0.7475536676561257	0.5412371134020618	0.7182866556836903	0.7173913043478259	0.8703939008894536	0.8904593639575973	0.8075329890992542	0.7500000000000001	0.8	0.6666666666666666	0.963855421686747	0.8571428571428571	104	RFC	0.7921045323565654	0.7608695652173914	0.7364864864864865	0.7674418604651163	0.8021077283372365	0.8936170212765957	0.9163495419309372	0.8181818181818182	0.8333333333333334	1.0	0.9302325581395349	1.0	0.7266293701062086	0.42	0.7009646302250804	0.673469387755102	0.9513888888888888	0.8873239436619719	0.7423076923076923	0.6923076923076923	0.7692307692307693	0.5	1.0	0.75	All Modes
no_ssid__geo	0.8530006743088334	0.8771929824561403	0.823435831580877	0.529968454258675	0.8335745296671491	0.9489051094890512	0.9113300492610837	0.8934010152284263	0.8033629710276419	0.4545454545454546	0.7272727272727274	1.0	0.9461077844311377	0.888888888888889	105	RFC	0.8383789480758047	0.56	0.9028213166144201	1.0	0.8747044917257684	0.8543689320388349	0.8304980842911878	0.5555555555555556	0.8888888888888888	1.0	0.9080459770114943	0.8	0.8134584726492424	0.5029940119760479	0.7741935483870968	0.9027777777777778	0.9511568123393316	0.9361702127659575	0.7975	0.38461538461538464	0.6153846153846154	1.0	0.9875	1.0	All Modes
no_ssid__geo	0.8475894245723172	0.868421052631579	0.767464339543914	0.59672131147541	0.8050314465408805	0.759493670886076	0.9260752688172043	0.7500000000000001	0.7458008658008658	0.5454545454545455	0.7142857142857142	0.6666666666666666	0.9454545454545454	0.8571428571428571	106	RFC	0.7979797581938911	0.6842105263157895	0.7975077881619937	0.8333333333333334	0.9006535947712418	0.7741935483870968	0.8501960784313723	0.6666666666666666	0.6666666666666666	1.0	0.9176470588235294	1.0	0.7439378093252454	0.5290697674418605	0.8126984126984127	0.6976744186046512	0.9529737206085753	0.7272727272727273	0.6911538461538462	0.46153846153846156	0.7692307692307693	0.5	0.975	0.75	All Modes
no_ssid__geo	0.770392749244713	0.8596491228070176	0.7253273427719531	0.504201680672269	0.5494505494505494	0.896551724137931	0.8823151125401929	0.7941176470588235	0.7827859432649851	0.5454545454545455	0.5454545454545455	1.0	0.934131736526946	0.888888888888889	107	RFC	0.7261754625398954	0.5232558139534884	0.6097560975609756	0.9027777777777778	0.8553615960099751	0.7397260273972602	0.8059770114942528	0.6666666666666666	0.6666666666666666	1.0	0.896551724137931	0.8	0.729012575778935	0.4864864864864865	0.5	0.8904109589041096	0.9110225763612217	0.8571428571428571	0.7796153846153846	0.46153846153846156	0.46153846153846156	1.0	0.975	1.0	All Modes
no_ssid__geo	0.8398496240601504	0.8771929824561403	0.7667215064179855	0.5263157894736843	0.7728337236533959	0.7142857142857143	0.9103362391033625	0.9098360655737704	0.7968263473053891	0.5	0.8	0.75	0.934131736526946	1.0	108	RFC	0.7684458073364764	0.6147540983606558	0.7746478873239436	0.6363636363636364	0.8914634146341464	0.925	0.8388341543513956	0.7142857142857143	0.8333333333333334	0.75	0.896551724137931	1.0	0.7740581921513952	0.4601226993865031	0.7710280373831776	0.813953488372093	0.9300254452926209	0.8951612903225806	0.7757692307692308	0.38461538461538464	0.7692307692307693	0.75	0.975	1.0	All Modes
no_ssid__geo	0.8015988372093024	0.8859649122807017	0.7727365775023228	0.5950413223140496	0.7552674230145866	0.8089887640449439	0.8646907216494845	0.8396946564885496	0.8525981768908597	0.7199999999999999	0.7272727272727274	0.888888888888889	0.9268292682926829	1.0	109	RFC	0.7574240685855821	0.6067415730337079	0.8694029850746269	0.7058823529411765	0.8304455445544554	0.7746478873239436	0.8687301587301587	0.75	0.8888888888888888	0.8	0.9047619047619048	1.0	0.8034644736874975	0.5837837837837838	0.667621776504298	0.9473684210526315	0.9018817204301075	0.9166666666666666	0.8515384615384616	0.6923076923076923	0.6153846153846154	1.0	0.95	1.0	All Modes
no_ssid__geo	0.7644710578842315	0.868421052631579	0.7142757861534972	0.5555555555555556	0.5531135531135531	0.7899159663865546	0.8702460850111857	0.8025477707006369	0.7794438707209792	0.64	0.5714285714285714	0.8571428571428571	0.9397590361445783	0.888888888888889	110	RFC	0.7029111655547389	0.5288461538461539	0.569811320754717	0.7704918032786885	0.8771138669673055	0.7682926829268293	0.8247286821705426	0.6666666666666666	0.75	1.0	0.9069767441860465	0.8	0.7272605550511606	0.5851063829787234	0.5373665480427047	0.8103448275862069	0.8634850166481687	0.84	0.7603846153846154	0.6153846153846154	0.46153846153846156	0.75	0.975	1.0	All Modes
no_ssid__geo	0.8536585365853658	0.8947368421052632	0.8160800461948563	0.555205047318612	0.8340425531914895	0.8750000000000001	0.9218436873747495	0.894308943089431	0.8136205258156478	0.5454545454545455	0.8571428571428571	0.8571428571428571	0.951219512195122	0.8571428571428571	111	RFC	0.8329379379878187	0.546583850931677	0.8776119402985074	0.9655172413793104	0.9019607843137255	0.873015873015873	0.8790476190476191	0.6666666666666666	0.8	1.0	0.9285714285714286	1.0	0.8035973552366995	0.5641025641025641	0.7945945945945946	0.8	0.9426229508196722	0.9166666666666666	0.7719230769230769	0.46153846153846156	0.9230769230769231	0.75	0.975	0.75	All Modes
no_ssid__geo	0.8175505050505051	0.9035087719298246	0.7838765850218927	0.6216867469879518	0.7678767876787679	0.8235294117647058	0.8967661691542288	0.8095238095238095	0.823503105590062	0.7142857142857142	0.7199999999999999	0.8571428571428571	0.9689440993788819	0.8571428571428571	112	RFC	0.806485363370048	0.57847533632287	0.8429951690821256	1.0	0.871825876662636	0.7391304347826086	0.875925925925926	0.6666666666666666	0.75	1.0	0.9629629629629629	1.0	0.7789675526577862	0.671875	0.705050505050505	0.7	0.9231754161331626	0.8947368421052632	0.7873076923076924	0.7692307692307693	0.6923076923076923	0.75	0.975	0.75	All Modes
no_ssid__geo	0.8035350101971448	0.8421052631578947	0.7597296140601393	0.515406162464986	0.7664516129032258	0.8347826086956521	0.8873056994818652	0.794701986754967	0.7474542124542124	0.5384615384615384	0.6666666666666666	0.8571428571428571	0.925	0.75	113	RFC	0.764182085068012	0.5139664804469274	0.7714285714285715	0.9411764705882353	0.8884565499351491	0.7058823529411765	0.7712637362637362	0.5384615384615384	0.6428571428571429	1.0	0.925	0.75	0.7647282259726117	0.5168539325842697	0.7615384615384615	0.75	0.8861578266494179	0.9090909090909091	0.7311538461538462	0.5384615384615384	0.6923076923076923	0.75	0.925	0.75	All Modes
no_ssid__geo	0.8049095607235142	0.8859649122807017	0.7614481548653973	0.5950413223140496	0.7221095334685599	0.7	0.8776811594202898	0.9124087591240875	0.7971717171717171	0.5833333333333334	0.8181818181818181	0.75	0.9454545454545454	0.888888888888889	114	RFC	0.770543663015897	0.6343612334801763	0.839622641509434	0.6774193548387096	0.8392461197339246	0.8620689655172413	0.820802139037433	0.6363636363636364	1.0	0.75	0.9176470588235294	0.8	0.7613398019491953	0.5603112840466926	0.6334519572953736	0.7241379310344828	0.9198055893074119	0.9689922480620154	0.7911538461538462	0.5384615384615384	0.6923076923076923	0.75	0.975	1.0	All Modes
no_ssid__geo	0.7648667122351333	0.8596491228070176	0.7001450462161355	0.48970251716247143	0.727802037845706	0.5822784810126581	0.8606060606060606	0.8403361344537814	0.7570372012811037	0.48000000000000004	0.7272727272727274	0.75	0.9390243902439025	0.888888888888889	115	RFC	0.6838092413565955	0.4841628959276018	0.778816199376947	0.5476190476190477	0.8565683646112601	0.7518796992481203	0.7711111111111111	0.5	0.8888888888888888	0.75	0.9166666666666666	0.8	0.7234230112737844	0.49537037037037035	0.6830601092896175	0.6216216216216216	0.86468200270636	0.9523809523809523	0.7578846153846154	0.46153846153846156	0.6153846153846154	0.75	0.9625	1.0	All Modes
no_ssid__geo	0.7982689747003995	0.8771929824561403	0.765200867016527	0.575	0.7269789983844911	0.8247422680412372	0.889026658400496	0.8102564102564104	0.8123723980084299	0.6451612903225806	0.7272727272727274	0.8571428571428571	0.9433962264150944	0.888888888888889	116	RFC	0.7624702830868448	0.5454545454545454	0.7894736842105263	0.7843137254901961	0.8786764705882353	0.8144329896907216	0.8387623066104078	0.5555555555555556	0.8888888888888888	1.0	0.9493670886075949	0.8	0.771378692971378	0.6079295154185022	0.6736526946107785	0.8695652173913043	0.8996235884567126	0.8061224489795918	0.814423076923077	0.7692307692307693	0.6153846153846154	0.75	0.9375	1.0	All Modes
no_ssid__geo	0.7903225806451613	0.8771929824561403	0.7256838985222618	0.5340050377833754	0.6426966292134833	0.6753246753246753	0.87953216374269	0.8968609865470852	0.7749354005167958	0.4444444444444444	0.8333333333333333	0.6666666666666666	0.9302325581395349	1.0	117	RFC	0.8056558065807435	0.6309523809523809	0.7258883248730964	0.9629629629629629	0.8156182212581344	0.8928571428571429	0.9157312252964427	0.8	0.9090909090909091	1.0	0.8695652173913043	1.0	0.6829421242017518	0.462882096069869	0.5766129032258065	0.52	0.9543147208121827	0.9009009009009009	0.7153846153846154	0.3076923076923077	0.7692307692307693	0.5	1.0	1.0	All Modes
no_ssid__geo	0.7610789980732178	0.8333333333333334	0.7101937806716594	0.517162471395881	0.5961871750433275	0.6837606837606838	0.8623629719853837	0.8914956011730205	0.7174914575232709	0.4999999999999999	0.5217391304347826	0.888888888888889	0.9268292682926829	0.75	118	RFC	0.7033706740155399	0.518348623853211	0.7136929460580913	0.5970149253731343	0.8290398126463701	0.8587570621468926	0.72004329004329	0.5454545454545454	0.6	0.8	0.9047619047619048	0.75	0.7306385845435337	0.5159817351598174	0.5119047619047619	0.8	0.8984771573604061	0.926829268292683	0.7246153846153847	0.46153846153846156	0.46153846153846156	1.0	0.95	0.75	All Modes
no_ssid__geo	0.7888475836431227	0.868421052631579	0.7049940642258049	0.5224274406332453	0.5987654320987654	0.6562499999999999	0.878840579710145	0.8686868686868686	0.6349122807017544	0.6	0.7500000000000001	0.0	0.935672514619883	0.888888888888889	119	RFC	0.7817179002756101	0.7071428571428572	0.6258064516129033	0.9130434782608695	0.8194594594594594	0.8431372549019608	0.6708891108891109	0.8571428571428571	0.8181818181818182	0.0	0.8791208791208791	0.8	0.6687437787497135	0.41422594142259417	0.5739644970414202	0.5121951219512195	0.9475	0.8958333333333334	0.6307692307692307	0.46153846153846156	0.6923076923076923	0.0	1.0	1.0	All Modes
no_ssid__geo	0.8251533742331288	0.8859649122807017	0.7429145269971302	0.5647058823529412	0.7620889748549323	0.6785714285714285	0.9092063492063491	0.7999999999999999	0.8202699261522792	0.6363636363636364	0.6666666666666667	0.8571428571428571	0.9411764705882353	1.0	120	RFC	0.7968319359805205	0.6530612244897959	0.8565217391304348	0.9047619047619048	0.8533969010727056	0.7164179104477612	0.9083333333333332	0.7777777777777778	0.875	1.0	0.8888888888888888	1.0	0.7210328166845619	0.49740932642487046	0.686411149825784	0.5428571428571428	0.9728260869565217	0.9056603773584906	0.7653846153846153	0.5384615384615384	0.5384615384615384	0.75	1.0	1.0	All Modes
no_ssid__geo	0.8158795345653662	0.8947368421052632	0.7899854614437103	0.5959367945823928	0.7740805604203154	0.8695652173913043	0.8861689106487148	0.8241758241758241	0.8378067880801543	0.5714285714285714	0.7826086956521738	1.0	0.9461077844311377	0.888888888888889	121	RFC	0.8043533469539301	0.673469387755102	0.8277153558052435	0.9302325581395349	0.8477751756440282	0.7425742574257426	0.8716091954022989	0.75	0.9	1.0	0.9080459770114943	0.8	0.7863688448838825	0.5344129554655871	0.7269736842105263	0.8163265306122449	0.9282051282051282	0.9259259259259259	0.8282692307692308	0.46153846153846156	0.6923076923076923	1.0	0.9875	1.0	All Modes
no_ssid__geo	0.8002735978112175	0.868421052631579	0.7872137988341039	0.546031746031746	0.6897746967071058	0.9166666666666666	0.8633504859919954	0.920245398773006	0.8188263473053892	0.5599999999999999	0.6	1.0	0.934131736526946	1.0	122	RFC	0.8082314986560318	0.581081081081081	0.8223140495867769	0.9322033898305084	0.8127018299246501	0.8928571428571429	0.8674055829228244	0.5833333333333334	0.8571428571428571	1.0	0.896551724137931	1.0	0.7761476101626943	0.5149700598802395	0.5940298507462687	0.9016393442622951	0.9207317073170732	0.9493670886075949	0.795	0.5384615384615384	0.46153846153846156	1.0	0.975	1.0	All Modes
no_ssid__geo	0.8132660418168709	0.8947368421052632	0.7583579867132281	0.5180722891566265	0.7422003284072249	0.8739495798319329	0.9008109794135996	0.7567567567567567	0.8067319539178701	0.6956521739130435	0.7142857142857142	1.0	0.9570552147239264	0.6666666666666666	123	RFC	0.7627992672900827	0.5088757396449705	0.7661016949152543	0.9454545454545454	0.8935643564356436	0.7	0.881285140562249	0.8	0.6666666666666666	1.0	0.9397590361445783	1.0	0.7583116194573526	0.5276073619631901	0.7197452229299363	0.8125	0.9081761006289308	0.8235294117647058	0.7719230769230769	0.6153846153846154	0.7692307692307693	1.0	0.975	0.5	All Modes
no_ssid__geo	0.843404808317089	0.8421052631578947	0.7481837544217561	0.48979591836734687	0.8062283737024222	0.64	0.9138533178114085	0.891041162227603	0.7277281618418743	0.4761904761904762	0.6956521739130435	0.6666666666666666	0.911242603550296	0.888888888888889	124	RFC	0.7502852267718942	0.5581395348837209	0.8062283737024222	0.6	0.8981693363844394	0.8888888888888888	0.8180337078651686	0.625	0.8	1.0	0.8651685393258427	0.8	0.7503209932010695	0.43636363636363634	0.8062283737024222	0.6857142857142857	0.9300947867298578	0.8932038834951457	0.6925	0.38461538461538464	0.6153846153846154	0.5	0.9625	1.0	All Modes
no_ssid__geo	0.7821428571428571	0.8596491228070176	0.7081275672968266	0.5512820512820513	0.671559633027523	0.577319587628866	0.8632835820895522	0.8771929824561403	0.7701296658351874	0.6666666666666667	0.6923076923076923	0.5714285714285715	0.920245398773006	1.0	125	RFC	0.6972089744249783	0.5695364238410596	0.7120622568093385	0.5185185185185185	0.8525943396226415	0.8333333333333334	0.7979723088156823	0.7272727272727273	0.6923076923076923	0.6666666666666666	0.9036144578313253	1.0	0.7241822260643487	0.5341614906832298	0.6354166666666666	0.6511627906976745	0.8742442563482467	0.9259259259259259	0.7490384615384615	0.6153846153846154	0.6923076923076923	0.5	0.9375	1.0	All Modes
no_ssid__geo	0.7743142144638404	0.868421052631579	0.7515170510925158	0.5142857142857142	0.6583850931677019	0.8316831683168316	0.8471910112359552	0.9060402684563759	0.7917582417582418	0.5714285714285714	0.7500000000000001	0.8571428571428571	0.9230769230769231	0.8571428571428571	126	RFC	0.7763450255198073	0.6305732484076433	0.5638297872340425	0.875	0.854875283446712	0.9574468085106383	0.8889172625127681	0.75	0.8181818181818182	1.0	0.8764044943820225	1.0	0.7434448793300175	0.4342105263157895	0.7910447761194029	0.7924528301886793	0.8396436525612472	0.8598726114649682	0.7257692307692307	0.46153846153846156	0.6923076923076923	0.75	0.975	0.75	All Modes
no_ssid__geo	0.7572368421052632	0.9035087719298246	0.7219855489381952	0.5615550755939525	0.685459940652819	0.6825396825396826	0.8408668730650155	0.8395061728395062	0.8576543209876544	0.64	0.9600000000000001	0.75	0.9382716049382716	1.0	127	RFC	0.720922972936623	0.625	0.843065693430657	0.6231884057971014	0.774230330672748	0.7391304347826086	0.86869918699187	0.6666666666666666	1.0	0.75	0.926829268292683	1.0	0.746634531690297	0.5098039215686274	0.5775	0.7543859649122807	0.9200542005420054	0.9714285714285714	0.8476923076923077	0.6153846153846154	0.9230769230769231	0.75	0.95	1.0	All Modes
no_ssid__geo	0.8412596401028277	0.9298245614035088	0.7951378858126226	0.6023391812865496	0.853828306264501	0.7358490566037735	0.8848874598070741	0.8987854251012145	0.8896807151979566	0.7000000000000001	0.896551724137931	0.888888888888889	0.9629629629629629	1.0	128	RFC	0.7808169433867163	0.6167664670658682	0.9064039408866995	0.6724137931034483	0.8675914249684742	0.8409090909090909	0.9127439024390244	1.0	0.8125	0.8	0.9512195121951219	1.0	0.8152387005686073	0.5885714285714285	0.8070175438596491	0.8125	0.9028871391076115	0.9652173913043478	0.9026923076923076	0.5384615384615384	1.0	1.0	0.975	1.0	All Modes
no_ssid__geo	0.7658438959306204	0.8245614035087719	0.7065350829401739	0.5804597701149425	0.636986301369863	0.6376811594202899	0.8407281001137658	0.8368200836820083	0.652327040540088	0.42105263157894735	0.6923076923076923	0.5714285714285715	0.9101796407185629	0.6666666666666665	129	RFC	0.7315250439460026	0.8211382113821138	0.5723076923076923	0.6111111111111112	0.8266219239373602	0.8264462809917356	0.6998408488063661	0.6666666666666666	0.6923076923076923	0.6666666666666666	0.8735632183908046	0.6	0.7072967949789983	0.4488888888888889	0.7181467181467182	0.6666666666666666	0.8553240740740741	0.847457627118644	0.64	0.3076923076923077	0.6923076923076923	0.5	0.95	0.75	All Modes
no_ssid__geo	0.8041237113402062	0.8508771929824561	0.7799920029891214	0.484375	0.812933025404157	0.888888888888889	0.8676092544987146	0.8461538461538461	0.7621973714907846	0.4545454545454546	0.7199999999999999	0.8571428571428571	0.9221556886227545	0.8571428571428571	130	RFC	0.8092825980726438	0.5535714285714286	0.8502415458937198	1.0	0.8201701093560145	0.822429906542056	0.8381226053639846	0.5555555555555556	0.75	1.0	0.8850574712643678	1.0	0.7602953740725338	0.4305555555555556	0.7787610619469026	0.8	0.9208731241473397	0.8712871287128713	0.7078846153846154	0.38461538461538464	0.6923076923076923	0.75	0.9625	0.75	All Modes
no_ssid__geo	0.7724458204334366	0.8508771929824561	0.6994496124161208	0.47868852459016387	0.5325779036827196	0.7407407407407408	0.8695652173913043	0.8756756756756756	0.7802415458937197	0.4	0.6956521739130435	0.888888888888889	0.9166666666666667	1.0	131	RFC	0.7001031691765831	0.5251798561151079	0.6266666666666667	0.6666666666666666	0.8382526564344747	0.84375	0.8092857142857144	0.5714285714285714	0.8	0.8	0.875	1.0	0.7099133608522609	0.4397590361445783	0.4630541871921182	0.8333333333333334	0.9033078880407125	0.9101123595505618	0.7771153846153847	0.3076923076923077	0.6153846153846154	1.0	0.9625	1.0	All Modes
no_ssid__geo	0.7602230483271375	0.8421052631578947	0.7284694877094436	0.566326530612245	0.6609929078014184	0.7397260273972602	0.8343125734430082	0.8409893992932862	0.7296969696969697	0.6363636363636364	0.6363636363636364	0.6666666666666665	0.9090909090909091	0.8	132	RFC	0.7020240242149224	0.6568047337278107	0.6099476439790575	0.6136363636363636	0.8669108669108669	0.7628205128205128	0.7409150326797385	0.7777777777777778	0.7777777777777778	0.6	0.8823529411764706	0.6666666666666666	0.7782478887205387	0.4977578475336323	0.7213622291021672	0.9310344827586207	0.8040770101925255	0.937007874015748	0.7528846153846154	0.5384615384615384	0.5384615384615384	0.75	0.9375	1.0	All Modes
no_ssid__geo	0.8	0.8859649122807017	0.7367550769355267	0.48750000000000004	0.72	0.707070707070707	0.8818807339449541	0.8873239436619719	0.7849279511573456	0.608695652173913	0.7199999999999999	0.75	0.9570552147239264	0.888888888888889	133	RFC	0.7218834326353123	0.4642857142857143	0.7961538461538461	0.6481481481481481	0.8718820861678005	0.8289473684210527	0.7879518072289157	0.7	0.75	0.75	0.9397590361445783	0.8	0.758947070622489	0.5131578947368421	0.6571428571428571	0.7777777777777778	0.8921113689095128	0.9545454545454546	0.7911538461538462	0.5384615384615384	0.6923076923076923	0.75	0.975	1.0	All Modes
no_ssid__geo	0.7769985974754559	0.8245614035087719	0.6879886173701844	0.46296296296296297	0.7282415630550623	0.5679012345679012	0.8573079145002889	0.8235294117647058	0.6716425534025119	0.380952380952381	0.6956521739130435	0.5714285714285715	0.9101796407185629	0.8	134	RFC	0.6808397183862664	0.4966887417218543	0.8686440677966102	0.5111111111111111	0.8198895027624309	0.7078651685393258	0.7013793103448276	0.5	0.8	0.6666666666666666	0.8735632183908046	0.6666666666666666	0.716401260036011	0.43352601156069365	0.6269113149847095	0.6388888888888888	0.8983050847457628	0.984375	0.6746153846153846	0.3076923076923077	0.6153846153846154	0.5	0.95	1.0	All Modes
no_ssid__geo	0.7746913580246914	0.8771929824561403	0.6769486676735567	0.5041551246537396	0.6600790513833992	0.6944444444444444	0.8868894601542416	0.6391752577319587	0.7584167943128707	0.6956521739130435	0.7407407407407408	0.6666666666666666	0.9390243902439025	0.75	135	RFC	0.6954789623268326	0.52	0.7422222222222222	0.7575757575757576	0.8497536945812808	0.6078431372549019	0.836190476190476	0.8	0.7142857142857143	1.0	0.9166666666666666	0.75	0.6651822801985265	0.489247311827957	0.594306049822064	0.6410256410256411	0.9274193548387096	0.6739130434782609	0.7194230769230769	0.6153846153846154	0.7692307692307693	0.5	0.9625	0.75	All Modes
no_ssid__geo	0.7600286532951289	0.8245614035087719	0.653258125550327	0.5142857142857141	0.6737160120845922	0.4074074074074074	0.8496894409937888	0.8211920529801324	0.6362829895764028	0.4761904761904762	0.5925925925925927	0.3333333333333333	0.9221556886227545	0.8571428571428571	136	RFC	0.6338985367233643	0.49390243902439024	0.6317280453257791	0.4074074074074074	0.8894668400520156	0.7469879518072289	0.7162972085385879	0.625	0.5714285714285714	0.5	0.8850574712643678	1.0	0.6781192562874483	0.5364238410596026	0.7216828478964401	0.4074074074074074	0.8133174791914387	0.9117647058823529	0.5925	0.38461538461538464	0.6153846153846154	0.25	0.9625	0.75	All Modes
no_ssid__geo	0.8011653313911143	0.9298245614035088	0.75016127222031	0.6270783847980996	0.6821705426356589	0.6956521739130435	0.8845913911416095	0.8613138686131386	0.8654465669231872	0.7857142857142856	0.7826086956521738	0.888888888888889	0.9811320754716981	0.888888888888889	137	RFC	0.7408241617923672	0.6376811594202898	0.775330396475771	0.6153846153846154	0.856280193236715	0.8194444444444444	0.8441350210970464	0.7333333333333333	0.9	0.8	0.9873417721518988	0.8	0.7696699974137313	0.616822429906542	0.6089965397923875	0.8	0.9148387096774193	0.9076923076923077	0.9026923076923076	0.8461538461538461	0.6923076923076923	1.0	0.975	1.0	All Modes
no_ssid__geo	0.7783857729138167	0.8508771929824561	0.6904618706559356	0.5186915887850467	0.701812191103789	0.7747747747747747	0.8823181549379066	0.5747126436781609	0.692054712288826	0.5833333333333334	0.608695652173913	0.6666666666666666	0.9349112426035503	0.6666666666666666	138	RFC	0.7005482119450124	0.4911504424778761	0.8223938223938224	0.7288135593220338	0.8506271379703535	0.6097560975609756	0.8448008171603677	0.6363636363636364	0.7	1.0	0.8876404494382022	1.0	0.68968743405337	0.5495049504950495	0.6120689655172413	0.8269230769230769	0.9164619164619164	0.5434782608695652	0.6128846153846154	0.5384615384615384	0.5384615384615384	0.5	0.9875	0.5	All Modes
no_ssid__geo	0.7787418655097614	0.8421052631578947	0.696966180909559	0.4823529411764706	0.7411545623836128	0.6618705035971224	0.8698931489629164	0.7295597484276729	0.7145464976790279	0.4545454545454546	0.6666666666666667	0.6666666666666665	0.927710843373494	0.8571428571428571	139	RFC	0.6709713464163862	0.47398843930635837	0.8155737704918032	0.5679012345679012	0.8737373737373737	0.6236559139784946	0.7556354240075172	0.5555555555555556	0.7272727272727273	0.6	0.8953488372093024	1.0	0.7416345563523358	0.49101796407185627	0.6791808873720137	0.7931034482758621	0.8660826032540676	0.8787878787878788	0.6925	0.38461538461538464	0.6153846153846154	0.75	0.9625	0.75	All Modes
no_ssid__geo	0.8135487880671224	0.8947368421052632	0.7758463005791603	0.5693779904306219	0.8288100208768266	0.8333333333333334	0.8690842040565457	0.7786259541984732	0.786398689030268	0.5263157894736842	0.8461538461538461	0.8571428571428571	0.9523809523809523	0.75	140	RFC	0.7866304577889798	0.6574585635359116	0.9022727272727272	0.7954545454545454	0.8052391799544419	0.7727272727272727	0.8677156177156178	0.8333333333333334	0.8461538461538461	1.0	0.9090909090909091	0.75	0.7744119178621721	0.5021097046413502	0.7664092664092664	0.875	0.9439252336448598	0.7846153846153846	0.7461538461538462	0.38461538461538464	0.8461538461538461	0.75	1.0	0.75	All Modes
no_ssid__geo	0.8111111111111111	0.8333333333333334	0.7666738096924773	0.6074074074074075	0.5704225352112677	0.8529411764705881	0.8827667057444315	0.9198312236286919	0.7263002319838359	0.4999999999999999	0.608695652173913	0.8571428571428571	0.9156626506024096	0.75	141	RFC	0.8012308698153753	0.6758241758241759	0.6328125	0.9354838709677419	0.8460674157303371	0.9159663865546218	0.7758350951374207	0.5454545454545454	0.7	1.0	0.8837209302325582	0.75	0.7402213981894782	0.5515695067264574	0.5192307692307693	0.7837837837837838	0.9227941176470589	0.923728813559322	0.6900000000000001	0.46153846153846156	0.5384615384615384	0.75	0.95	0.75	All Modes
no_ssid__geo	0.81006006006006	0.8947368421052632	0.776806971474605	0.5083798882681563	0.7402135231316725	0.8648648648648648	0.898093359631821	0.87248322147651	0.8349358426005132	0.5714285714285714	0.8	0.8571428571428571	0.9461077844311377	1.0	142	RFC	0.7997015494066777	0.5870967741935483	0.7323943661971831	0.9411764705882353	0.8711734693877551	0.8666666666666667	0.8982758620689655	0.75	0.8333333333333334	1.0	0.9080459770114943	1.0	0.7603171331455487	0.4482758620689655	0.7482014388489209	0.8	0.926729986431479	0.8783783783783784	0.7936538461538462	0.46153846153846156	0.7692307692307693	0.75	0.9875	1.0	All Modes
no_ssid__geo	0.8122302158273381	0.8947368421052632	0.7980695203960242	0.5258215962441315	0.7857142857142858	0.85	0.8814432989690723	0.9473684210526316	0.8219047619047618	0.5	0.8	0.8571428571428571	0.9523809523809523	1.0	143	RFC	0.841660387167954	0.6829268292682927	0.806949806949807	0.9714285714285714	0.8191616766467066	0.9278350515463918	0.8913419913419913	0.7142857142857143	0.8333333333333334	1.0	0.9090909090909091	1.0	0.7740642136070432	0.42748091603053434	0.7655677655677655	0.7555555555555555	0.9539748953974896	0.967741935483871	0.7807692307692309	0.38461538461538464	0.7692307692307693	0.75	1.0	1.0	All Modes
no_ssid__geo	0.7953135768435562	0.8947368421052632	0.7591111128719057	0.6171171171171171	0.6599597585513078	0.8235294117647057	0.8778761061946903	0.8170731707317074	0.8285714285714286	0.6666666666666667	0.6666666666666667	0.8571428571428571	0.9523809523809523	1.0	144	RFC	0.795245437673852	0.7365591397849462	0.7699530516431925	0.9130434782608695	0.8122270742358079	0.7444444444444445	0.9022727272727273	0.7272727272727273	0.875	1.0	0.9090909090909091	1.0	0.7437897098826793	0.5310077519379846	0.5774647887323944	0.75	0.9550706033376123	0.9054054054054054	0.7807692307692308	0.6153846153846154	0.5384615384615384	0.75	1.0	1.0	All Modes
no_ssid__geo	0.8077474892395983	0.8508771929824561	0.7592811015165986	0.43037974683544306	0.676056338028169	0.9	0.9025522041763341	0.8874172185430463	0.7571572218631042	0.3529411764705882	0.6153846153846154	1.0	0.9285714285714285	0.888888888888889	145	RFC	0.7711525550247356	0.5230769230769231	0.6486486486486487	0.9183673469387755	0.884090909090909	0.881578947368421	0.8103496503496503	0.75	0.6153846153846154	1.0	0.8863636363636364	0.8	0.7537921946335484	0.3655913978494624	0.7058823529411765	0.8823529411764706	0.9218009478672986	0.8933333333333333	0.7642307692307693	0.23076923076923078	0.6153846153846154	1.0	0.975	1.0	All Modes
no_ssid__geo	0.7641509433962265	0.8508771929824561	0.7203554631338986	0.4716417910447761	0.6705202312138728	0.7326732673267325	0.8529924462521788	0.8739495798319327	0.7563545150501673	0.5	0.608695652173913	0.75	0.9230769230769231	1.0	146	RFC	0.7235236588569606	0.632	0.6089238845144357	0.6727272727272727	0.851508120649652	0.8524590163934426	0.8081380417335474	0.7142857142857143	0.7	0.75	0.8764044943820225	1.0	0.7355105379146754	0.3761904761904762	0.7459807073954984	0.8043478260869565	0.8544819557625145	0.896551724137931	0.7296153846153846	0.38461538461538464	0.5384615384615384	0.75	0.975	1.0	All Modes
no_ssid__geo	0.7538688282977155	0.8508771929824561	0.7189944115009624	0.4660194174757281	0.624229979466119	0.8297872340425532	0.8591459528362014	0.8157894736842105	0.7644706634162505	0.4545454545454546	0.6956521739130435	1.0	0.9221556886227545	0.75	147	RFC	0.7175079398070491	0.48484848484848486	0.6816143497757847	0.8297872340425532	0.8351920693928129	0.7560975609756098	0.7981226053639847	0.5555555555555556	0.8	1.0	0.8850574712643678	0.75	0.7248743324102148	0.4485981308411215	0.5757575757575758	0.8297872340425532	0.884514435695538	0.8857142857142857	0.7424999999999999	0.38461538461538464	0.6153846153846154	1.0	0.9625	0.75	All Modes
no_ssid__geo	0.8260869565217391	0.868421052631579	0.7553412619594264	0.4970414201183432	0.7960444993819531	0.626865671641791	0.9010025062656641	0.9557522123893805	0.8105939285090674	0.4347826086956522	0.8333333333333333	0.8571428571428571	0.927710843373494	1.0	148	RFC	0.7533185810418225	0.5185185185185185	0.8726287262872628	0.5833333333333334	0.8610778443113772	0.9310344827586207	0.8608879492600423	0.5	0.9090909090909091	1.0	0.8953488372093024	1.0	0.7626275813966035	0.4772727272727273	0.7318181818181818	0.6774193548387096	0.9448094612352168	0.9818181818181818	0.7732692307692308	0.38461538461538464	0.7692307692307693	0.75	0.9625	1.0	All Modes
no_ssid__geo	0.7725947521865889	0.8421052631578947	0.7368851011086269	0.5324675324675325	0.638961038961039	0.8048780487804876	0.8619650391802292	0.8461538461538461	0.7716260347839295	0.5714285714285715	0.631578947368421	0.8571428571428571	0.9090909090909091	0.888888888888889	149	RFC	0.7482062276508123	0.5278969957081545	0.7321428571428571	0.825	0.8411764705882353	0.8148148148148148	0.8431372549019608	0.5333333333333333	1.0	1.0	0.8823529411764706	0.8	0.7306919270973965	0.537117903930131	0.5668202764976958	0.7857142857142857	0.8838071693448702	0.88	0.7528846153846154	0.6153846153846154	0.46153846153846156	0.75	0.9375	1.0	All Modes
no_ssid__geo	0.7682375726275016	0.8070175438596491	0.7044007756589892	0.47741935483870973	0.6238938053097345	0.6296296296296297	0.861397479954181	0.9296636085626913	0.7034502423723981	0.2857142857142857	0.5833333333333334	0.75	0.8982035928143712	1.0	150	RFC	0.7053986681888001	0.5362318840579711	0.7014925373134329	0.5396825396825397	0.8227571115973742	0.926829268292683	0.7246865203761755	0.375	0.6363636363636364	0.75	0.8620689655172413	1.0	0.7167805186024732	0.43023255813953487	0.5617529880478087	0.7555555555555555	0.9038461538461539	0.9325153374233128	0.6913461538461538	0.23076923076923078	0.5384615384615384	0.75	0.9375	1.0	All Modes
no_ssid__geo	0.8079561042524005	0.868421052631579	0.7432999123375277	0.49357326478149105	0.7781954887218047	0.6415094339622641	0.8771513353115727	0.9260700389105059	0.7258823529411765	0.5	0.8	0.4	0.9294117647058824	1.0	151	RFC	0.8216985126995239	0.6153846153846154	0.8023255813953488	0.9444444444444444	0.8238573021181717	0.9224806201550387	0.8850793650793651	0.7142857142857143	0.8333333333333334	1.0	0.8777777777777778	1.0	0.7041421329068507	0.41201716738197425	0.7554744525547445	0.4857142857142857	0.9378172588832487	0.9296875	0.6782692307692308	0.38461538461538464	0.7692307692307693	0.25	0.9875	1.0	All Modes
no_ssid__geo	0.7581653926337735	0.8508771929824561	0.7352910825785777	0.5450236966824645	0.6446886446886446	0.7812500000000001	0.8370720188902007	0.8684210526315789	0.7226933613102523	0.42105263157894735	0.7500000000000001	0.6666666666666666	0.9186046511627908	0.8571428571428571	152	RFC	0.7894637237797323	0.7516339869281046	0.5886287625418061	0.9259259259259259	0.8011299435028248	0.88	0.8687088274044796	0.6666666666666666	0.8181818181818182	1.0	0.8586956521739131	1.0	0.7098538078944624	0.4275092936802974	0.7125506072874493	0.6756756756756757	0.8763906056860321	0.8571428571428571	0.6475	0.3076923076923077	0.6923076923076923	0.5	0.9875	0.75	All Modes
no_ssid__geo	0.7776940467219292	0.8859649122807017	0.7457986652972314	0.6005665722379604	0.6077586206896551	0.9056603773584905	0.8591022443890275	0.7559055118110236	0.80597816817329	0.6363636363636364	0.6923076923076923	1.0	0.951219512195122	0.75	153	RFC	0.7550999277878951	0.7019867549668874	0.5035714285714286	0.9795918367346939	0.8844672657252889	0.7058823529411765	0.8297313797313798	0.7777777777777778	0.6923076923076923	1.0	0.9285714285714286	0.75	0.756374584683384	0.5247524752475248	0.7663043478260869	0.8421052631578947	0.8351515151515152	0.8135593220338984	0.7911538461538462	0.5384615384615384	0.6923076923076923	1.0	0.975	0.75	All Modes
no_ssid__geo	0.8078635014836796	0.8771929824561403	0.7739664857719195	0.5201238390092879	0.7692307692307692	0.8737864077669902	0.881516587677725	0.8251748251748252	0.7926450843842148	0.5217391304347826	0.7500000000000001	0.8571428571428571	0.9454545454545454	0.888888888888889	154	RFC	0.7935520323202162	0.5637583892617449	0.8741258741258742	0.9375	0.8261421319796954	0.7662337662337663	0.8271657754010695	0.6	0.8181818181818182	1.0	0.9176470588235294	0.8	0.7653081249698036	0.4827586206896552	0.6868131868131868	0.8181818181818182	0.9448476052249637	0.8939393939393939	0.7757692307692308	0.46153846153846156	0.6923076923076923	0.75	0.975	1.0	All Modes
no_ssid__geo	0.74943904263276	0.8421052631578947	0.6974942246288467	0.3581081081081081	0.6044444444444443	0.8333333333333334	0.843585237258348	0.848	0.7666196122717862	0.3636363636363637	0.6956521739130435	0.8571428571428571	0.9166666666666667	1.0	155	RFC	0.6731465960719305	0.34415584415584416	0.5690376569037657	0.8333333333333334	0.8727272727272727	0.7464788732394366	0.8238888888888889	0.4444444444444444	0.8	1.0	0.875	1.0	0.7297861090159906	0.3732394366197183	0.6445497630331753	0.8333333333333334	0.8163265306122449	0.9814814814814815	0.7271153846153846	0.3076923076923077	0.6153846153846154	0.75	0.9625	1.0	All Modes
no_ssid__geo	0.7819548872180451	0.8859649122807017	0.7472932056637259	0.5137614678899082	0.6655683690280066	0.8759124087591241	0.8898568761667704	0.7913669064748202	0.8052252967915619	0.5384615384615384	0.6666666666666667	0.8571428571428571	0.963855421686747	1.0	156	RFC	0.7623834136796415	0.5022421524663677	0.8416666666666667	0.9375	0.8343057176196033	0.6962025316455697	0.8687388193202146	0.5384615384615384	0.875	1.0	0.9302325581395349	1.0	0.7536296247618717	0.5258215962441315	0.5504087193460491	0.821917808219178	0.9533333333333334	0.9166666666666666	0.7653846153846153	0.5384615384615384	0.5384615384615384	0.75	1.0	1.0	All Modes
no_ssid__geo	0.7835723598435462	0.8859649122807017	0.7634682432822796	0.5626477541371159	0.6729323308270676	0.868421052631579	0.8548034934497817	0.8585365853658536	0.7985108134400958	0.6956521739130435	0.7500000000000001	0.8571428571428571	0.9397590361445783	0.75	157	RFC	0.8171542285180055	0.6397849462365591	0.7991071428571429	1.0	0.7925101214574899	0.8543689320388349	0.8550317124735729	0.8	0.8181818181818182	1.0	0.9069767441860465	0.75	0.7282381225595851	0.5021097046413502	0.5811688311688312	0.7674418604651163	0.9277251184834123	0.8627450980392157	0.7565384615384615	0.6153846153846154	0.6923076923076923	0.75	0.975	0.75	All Modes
no_ssid__geo	0.7937743190661478	0.8947368421052632	0.7876485331848297	0.6036745406824147	0.7267833109017496	0.890909090909091	0.8527980535279804	0.8640776699029126	0.8222223724957388	0.7826086956521738	0.6363636363636364	0.8571428571428571	0.9461077844311377	0.888888888888889	158	RFC	0.8023171632269582	0.7012195121951219	0.6940874035989717	0.98	0.8486682808716707	0.7876106194690266	0.8771647509578544	0.9	0.7777777777777778	1.0	0.9080459770114943	0.8	0.784657982118978	0.5299539170506913	0.7627118644067796	0.8166666666666667	0.8569682151589242	0.956989247311828	0.7936538461538462	0.6923076923076923	0.5384615384615384	0.75	0.9875	1.0	All Modes
no_ssid__geo	0.8011527377521613	0.8596491228070176	0.7639275230690483	0.6242544731610338	0.6027397260273973	0.8250000000000001	0.8900062853551225	0.8776371308016878	0.7742745155321842	0.625	0.4444444444444444	0.8571428571428571	0.9447852760736196	1.0	159	RFC	0.7980877879607127	0.6382113821138211	0.7189542483660131	0.9166666666666666	0.8499399759903962	0.8666666666666667	0.8508053265694357	0.5263157894736842	0.8	1.0	0.927710843373494	1.0	0.7405377388730832	0.6108949416342413	0.5188679245283019	0.75	0.9340369393139841	0.8888888888888888	0.7578846153846154	0.7692307692307693	0.3076923076923077	0.75	0.9625	1.0	All Modes
no_ssid__geo	0.7676056338028169	0.8771929824561403	0.7352917674449045	0.5319148936170213	0.6807909604519774	0.7083333333333334	0.8645899554990465	0.890829694323144	0.8152777777777779	0.6428571428571429	0.7500000000000001	0.888888888888889	0.9375	0.8571428571428571	160	RFC	0.7075211189471776	0.49407114624505927	0.7347560975609756	0.5930232558139535	0.8796895213454075	0.8360655737704918	0.8311363636363638	0.6	0.8181818181818182	0.8	0.9375	1.0	0.7785657531080411	0.576036866359447	0.6342105263157894	0.8793103448275862	0.85	0.9532710280373832	0.814423076923077	0.6923076923076923	0.6923076923076923	1.0	0.9375	0.75	All Modes
no_ssid__geo	0.7572327044025158	0.8859649122807017	0.7234511855608027	0.46567164179104475	0.6847090663058186	0.743801652892562	0.8268471517202483	0.8962264150943398	0.8433199464524765	0.6	0.8	0.888888888888889	0.927710843373494	1.0	161	RFC	0.7135179107938008	0.5571428571428572	0.6640419947506562	0.6521739130434783	0.8226711560044894	0.8715596330275229	0.8771650055370985	0.8571428571428571	0.8333333333333334	0.8	0.8953488372093024	1.0	0.7450968765447415	0.4	0.7067039106145251	0.8653846153846154	0.8310657596371882	0.9223300970873787	0.8386538461538461	0.46153846153846156	0.7692307692307693	1.0	0.9625	1.0	All Modes
no_ssid__geo	0.765440666204025	0.8333333333333334	0.7407203249266436	0.43010752688172044	0.6839546191247974	0.8627450980392157	0.8556832694763729	0.8711111111111112	0.6709633278598796	0.25	0.6206896551724138	0.6666666666666666	0.9285714285714285	0.888888888888889	162	RFC	0.7679144450573021	0.5797101449275363	0.6698412698412698	0.8979591836734694	0.8091787439613527	0.8828828828828829	0.7831060606060605	0.6666666666666666	0.5625	1.0	0.8863636363636364	0.8	0.7276505438424341	0.3418803418803419	0.6986754966887417	0.8301886792452831	0.907859078590786	0.8596491228070176	0.6642307692307693	0.15384615384615385	0.6923076923076923	0.5	0.975	1.0	All Modes
no_ssid__geo	0.8054089709762533	0.868421052631579	0.755941686539993	0.4867469879518072	0.6625258799171843	0.8225806451612903	0.9046291132180704	0.9032258064516129	0.8009625668449198	0.3636363636363637	0.7000000000000001	1.0	0.9411764705882353	1.0	163	RFC	0.7591191799504079	0.46543778801843316	0.8421052631578947	0.7391304347826086	0.8739224137931034	0.875	0.8666666666666668	0.4444444444444444	1.0	1.0	0.8888888888888888	1.0	0.7708708820733126	0.51010101010101	0.5460750853242321	0.9272727272727272	0.9375722543352601	0.9333333333333333	0.7692307692307693	0.3076923076923077	0.5384615384615384	1.0	1.0	1.0	All Modes
no_ssid__geo	0.8163418290854573	0.8859649122807017	0.7229822059151928	0.5441696113074205	0.7520259319286872	0.6538461538461539	0.8992443324937027	0.7656250000000001	0.7533244087460955	0.5714285714285714	0.8148148148148148	0.5714285714285715	0.9518072289156626	0.8571428571428571	164	RFC	0.7690419329253977	0.652542372881356	0.7891156462585034	0.7727272727272727	0.8530465949820788	0.7777777777777778	0.8241971207087484	0.75	0.7857142857142857	0.6666666666666666	0.9186046511627907	1.0	0.6912356195813959	0.4666666666666667	0.718266253869969	0.5666666666666667	0.9507323568575233	0.7538461538461538	0.7090384615384615	0.46153846153846156	0.8461538461538461	0.5	0.9875	0.75	All Modes
no_ssid__geo	0.7865412445730825	0.8421052631578947	0.7379747162781625	0.5219941348973608	0.673773987206823	0.7651006711409395	0.8682452944748028	0.8607594936708861	0.7369735720375107	0.4444444444444444	0.6956521739130435	0.75	0.9058823529411764	0.888888888888889	165	RFC	0.7409282772410141	0.6054421768707483	0.7669902912621359	0.7037037037037037	0.828505214368482	0.8	0.8011111111111111	0.8	0.8	0.75	0.8555555555555555	0.8	0.748251056444557	0.4587628865979381	0.6007604562737643	0.8382352941176471	0.9119897959183674	0.9315068493150684	0.7271153846153846	0.3076923076923077	0.6153846153846154	0.75	0.9625	1.0	All Modes
no_ssid__geo	0.8150782361308677	0.8771929824561403	0.7492989056426659	0.514792899408284	0.8087986463620982	0.6597938144329897	0.8826060233558697	0.8805031446540881	0.767934629473091	0.5	0.8333333333333333	0.5714285714285715	0.9349112426035503	1.0	166	RFC	0.7845849536246735	0.6590909090909091	0.8505338078291815	0.7111111111111111	0.8271889400921659	0.875	0.8355367478962984	0.7142857142857143	0.9090909090909091	0.6666666666666666	0.8876404494382022	1.0	0.7281479916903547	0.4223300970873786	0.7709677419354839	0.6153846153846154	0.9459815546772069	0.8860759493670886	0.7282692307692308	0.38461538461538464	0.7692307692307693	0.5	0.9875	1.0	All Modes
no_ssid__geo	0.806060606060606	0.8771929824561403	0.7505407172951541	0.5607064017660044	0.610062893081761	0.8395061728395062	0.9063625450180073	0.8360655737704918	0.8121952848460563	0.5806451612903226	0.6666666666666667	1.0	0.9565217391304348	0.8571428571428571	167	RFC	0.7536201490043494	0.5336134453781513	0.6879432624113475	0.8095238095238095	0.9009546539379475	0.8360655737704918	0.8651234567901234	0.5	0.875	1.0	0.9506172839506173	1.0	0.7516832935292591	0.5906976744186047	0.5480225988700564	0.8717948717948718	0.9118357487922706	0.8360655737704918	0.7886538461538461	0.6923076923076923	0.5384615384615384	1.0	0.9625	0.75	All Modes
no_ssid__geo	0.8248502994011976	0.8771929824561403	0.7599219444270296	0.5869565217391305	0.748235294117647	0.7361111111111112	0.9088623507228158	0.8194444444444444	0.8122793148880106	0.5454545454545455	0.7826086956521738	0.8	0.9333333333333333	1.0	168	RFC	0.7484308026875802	0.6067415730337079	0.7718446601941747	0.6708860759493671	0.9060150375939849	0.7866666666666666	0.8278431372549019	0.6666666666666666	0.9	0.6666666666666666	0.9058823529411765	1.0	0.7753266291380468	0.5684210526315789	0.726027397260274	0.8153846153846154	0.9117276166456494	0.855072463768116	0.8232692307692308	0.46153846153846156	0.6923076923076923	1.0	0.9625	1.0	All Modes
no_ssid__geo	0.8117014122394082	0.868421052631579	0.7804751542798166	0.41297935103244837	0.8339973439575032	0.8842105263157896	0.8711885500933417	0.8999999999999999	0.7628282411230388	0.375	0.8	0.8571428571428571	0.9248554913294798	0.8571428571428571	169	RFC	0.8273238731006591	0.5555555555555556	0.8626373626373627	1.0	0.8083140877598153	0.9101123595505618	0.9387096774193548	1.0	0.8333333333333334	1.0	0.8602150537634409	1.0	0.7526137054235759	0.3286384976525822	0.8071979434447301	0.7924528301886793	0.9446693657219973	0.8901098901098901	0.7	0.23076923076923078	0.7692307692307693	0.75	1.0	0.75	All Modes
no_ssid__geo	0.7289540816326531	0.8508771929824561	0.6967397278939312	0.5477178423236515	0.5553470919324579	0.6721311475409837	0.8116771608471666	0.8968253968253969	0.7436413559601965	0.6923076923076923	0.6956521739130435	0.6666666666666665	0.9135802469135802	0.75	170	RFC	0.6751119696466741	0.559322033898305	0.5174825174825175	0.5857142857142857	0.8370720188902007	0.875968992248062	0.7489493433395873	0.6923076923076923	0.8	0.6	0.9024390243902439	0.75	0.7261428304971309	0.5365853658536586	0.5991902834008097	0.7884615384615384	0.7877777777777778	0.9186991869918699	0.7465384615384615	0.6923076923076923	0.6153846153846154	0.75	0.925	0.75	All Modes
no_ssid__geo	0.7987594762232942	0.868421052631579	0.7590705569061357	0.5101010101010102	0.7835926449787837	0.7741935483870969	0.8777923784494087	0.8496732026143791	0.800717114307405	0.5384615384615384	0.7826086956521738	0.75	0.9325153374233127	1.0	171	RFC	0.7473465619763419	0.517948717948718	0.8028985507246377	0.75	0.873202614379085	0.7926829268292683	0.8208248378127896	0.5384615384615384	0.9	0.75	0.9156626506024096	1.0	0.7731209074786444	0.5024875621890548	0.7651933701657458	0.8	0.8824306472919419	0.9154929577464789	0.7861538461538462	0.5384615384615384	0.6923076923076923	0.75	0.95	1.0	All Modes
no_ssid__geo	0.7942743009320905	0.8596491228070176	0.6954775221771217	0.5631929046563193	0.6487935656836461	0.4827586206896552	0.8794167134043747	0.9032258064516128	0.6721678321678322	0.6153846153846154	0.6666666666666667	0.3333333333333333	0.9454545454545454	0.8	172	RFC	0.7132830103409434	0.6105769230769231	0.75625	0.4666666666666667	0.8412017167381974	0.89171974522293	0.7149396681749622	0.6153846153846154	0.875	0.5	0.9176470588235294	0.6666666666666666	0.6854021274295119	0.522633744855967	0.568075117370892	0.5	0.9212690951821386	0.9150326797385621	0.6757692307692308	0.6153846153846154	0.5384615384615384	0.25	0.975	1.0	All Modes
no_ssid__geo	0.8175535590877678	0.8947368421052632	0.7621224903853905	0.4859154929577465	0.722753346080306	0.8571428571428571	0.8933951332560833	0.8514056224899599	0.8509199145568512	0.631578947368421	0.8	1.0	0.934131736526946	0.888888888888889	173	RFC	0.7737876607329475	0.5798319327731093	0.7470355731225297	0.8421052631578947	0.8653198653198653	0.8346456692913385	0.9059770114942529	1.0	0.8333333333333334	1.0	0.896551724137931	0.8	0.7566229686677316	0.41818181818181815	0.7	0.8727272727272727	0.9233532934131736	0.8688524590163934	0.8411538461538463	0.46153846153846156	0.7692307692307693	1.0	0.975	1.0	All Modes
no_ssid__geo	0.833917309039944	0.8859649122807017	0.7765811921053857	0.5747800586510264	0.7777777777777778	0.7272727272727273	0.9062500000000001	0.8968253968253969	0.7947745750184774	0.6666666666666667	0.8181818181818181	0.75	0.9390243902439025	0.8	174	RFC	0.7732243551620208	0.5697674418604651	0.8502024291497976	0.7213114754098361	0.8939580764488286	0.8308823529411765	0.8121212121212121	0.7272727272727273	1.0	0.75	0.9166666666666666	0.6666666666666666	0.7845922269584833	0.5798816568047337	0.7167235494880546	0.7333333333333333	0.9188846641318125	0.9741379310344828	0.8040384615384614	0.6153846153846154	0.6923076923076923	0.75	0.9625	1.0	All Modes
no_ssid__geo	0.757787666878576	0.8771929824561403	0.7270983993339681	0.46009389671361506	0.7164556962025316	0.7761194029850748	0.8430439952437574	0.839779005524862	0.7825490196078432	0.4	0.9166666666666666	0.6666666666666666	0.9294117647058824	1.0	175	RFC	0.7600227813620271	0.5157894736842106	0.8628048780487805	0.8666666666666667	0.7631862217438106	0.7916666666666666	0.8898412698412699	0.5714285714285714	1.0	1.0	0.8777777777777778	1.0	0.7132391529353631	0.4152542372881356	0.6125541125541125	0.7027027027027027	0.9415670650730412	0.8941176470588236	0.7282692307692308	0.3076923076923077	0.8461538461538461	0.5	0.9875	1.0	All Modes
no_ssid__geo	0.7542545949625595	0.8508771929824561	0.6841136520804513	0.579088471849866	0.5730337078651685	0.6226415094339622	0.8490566037735849	0.7967479674796748	0.7141135972461273	0.5	0.7142857142857142	0.5714285714285715	0.927710843373494	0.8571428571428571	176	RFC	0.7044647366428503	0.7552447552447552	0.48881789137380194	0.673469387755102	0.8509454949944383	0.7538461538461538	0.7885935769656699	0.7142857142857143	0.6666666666666666	0.6666666666666666	0.8953488372093024	1.0	0.686564788812233	0.46956521739130436	0.6923076923076923	0.5789473684210527	0.8471760797342193	0.8448275862068966	0.6732692307692308	0.38461538461538464	0.7692307692307693	0.5	0.9625	0.75	All Modes
no_ssid__geo	0.8273527420446851	0.9122807017543859	0.8128819243199723	0.5750636132315522	0.7678244972577696	0.9375	0.890166762507188	0.8938547486033519	0.8447878787878788	0.6363636363636364	0.8799999999999999	1.0	0.9575757575757576	0.75	177	RFC	0.851145318482129	0.6647058823529411	0.8860759493670886	0.9782608695652174	0.827807486631016	0.898876404494382	0.8747712418300655	0.7777777777777778	0.9166666666666666	1.0	0.9294117647058824	0.75	0.7871442536581761	0.5067264573991032	0.6774193548387096	0.9	0.9626865671641791	0.8888888888888888	0.8244230769230769	0.5384615384615384	0.8461538461538461	1.0	0.9875	0.75	All Modes
no_ssid__geo	0.7315530569219958	0.8508771929824561	0.6591505737352468	0.5255474452554745	0.5152129817444219	0.5671641791044776	0.8383658969804618	0.849462365591398	0.740899470899471	0.5714285714285714	0.5925925925925927	0.75	0.9333333333333333	0.8571428571428571	178	RFC	0.6620412723559469	0.6171428571428571	0.41914191419141916	0.5757575757575758	0.8665850673194615	0.8315789473684211	0.7954621848739495	0.75	0.5714285714285714	0.75	0.9058823529411765	1.0	0.6729860348647734	0.4576271186440678	0.6684210526315789	0.5588235294117647	0.8119266055045872	0.8681318681318682	0.7078846153846154	0.46153846153846156	0.6153846153846154	0.75	0.9625	0.75	All Modes
no_ssid__geo	0.7609405617243632	0.8771929824561403	0.6902416484319047	0.5714285714285714	0.6365217391304349	0.7010309278350516	0.849919311457773	0.6923076923076924	0.7856141785957736	0.7199999999999999	0.7199999999999999	0.888888888888889	0.9325153374233127	0.6666666666666666	179	RFC	0.654262590226609	0.5622119815668203	0.5960912052117264	0.6181818181818182	0.8846584546472565	0.6101694915254238	0.8431325301204818	0.75	0.75	0.8	0.9156626506024096	1.0	0.7382234788788974	0.580952380952381	0.6828358208955224	0.8095238095238095	0.8178053830227743	0.8	0.7669230769230768	0.6923076923076923	0.6923076923076923	1.0	0.95	0.5	All Modes
no_ssid__geo	0.7785123966942149	0.8157894736842105	0.6343847050034472	0.33466135458167334	0.6642335766423357	0.47058823529411764	0.8753726893261776	0.8270676691729323	0.6623093027717305	0.1111111111111111	0.7272727272727274	0.5714285714285715	0.9017341040462428	1.0	180	RFC	0.6431858563051454	0.3783783783783784	0.7913043478260869	0.43478260869565216	0.8475750577367206	0.7638888888888888	0.7188530465949821	0.2	0.8888888888888888	0.6666666666666666	0.8387096774193549	1.0	0.6383684776321972	0.3	0.5723270440251572	0.5128205128205128	0.905055487053021	0.9016393442622951	0.6334615384615384	0.07692307692307693	0.6153846153846154	0.5	0.975	1.0	All Modes
no_ssid__geo	0.8474341192787794	0.9210526315789473	0.8277120187639697	0.648936170212766	0.8019801980198019	0.9	0.904109589041096	0.8835341365461847	0.8585559427022842	0.7500000000000001	0.8333333333333333	0.8571428571428571	0.9634146341463415	0.888888888888889	181	RFC	0.8542564780092368	0.7052023121387283	0.8804347826086957	0.9818181818181818	0.8576732673267327	0.8461538461538461	0.8935497835497836	0.8181818181818182	0.9090909090909091	1.0	0.9404761904761905	0.8	0.8096699811344843	0.6009852216748769	0.7363636363636363	0.8307692307692308	0.9558620689655173	0.9243697478991597	0.8398076923076923	0.6923076923076923	0.7692307692307693	0.75	0.9875	1.0	All Modes
no_ssid__geo	0.7998595505617978	0.9385964912280702	0.7722038731838754	0.6730310262529833	0.7094703049759229	0.7474747474747475	0.8674069235793599	0.8636363636363636	0.8999394710384309	0.8695652173913044	0.9230769230769231	0.75	0.9570552147239264	1.0	182	RFC	0.7637311614095472	0.705	0.7836879432624113	0.6851851851851852	0.836272040302267	0.8085106382978723	0.9225671918443004	1.0	0.9230769230769231	0.75	0.9397590361445783	1.0	0.7883861490135349	0.6438356164383562	0.6480938416422287	0.8222222222222222	0.9009497964721845	0.926829268292683	0.8834615384615386	0.7692307692307693	0.9230769230769231	0.75	0.975	1.0	All Modes
no_ssid__geo	0.7878326996197719	0.868421052631579	0.7478739834060119	0.5056818181818182	0.6455696202531646	0.8275862068965518	0.8847926267281105	0.8757396449704142	0.7624220786580528	0.47058823529411764	0.7500000000000001	0.6666666666666666	0.9248554913294798	1.0	183	RFC	0.7709552089957107	0.5933333333333334	0.7251184834123223	0.8571428571428571	0.8286066584463625	0.8505747126436781	0.9356793743890519	1.0	0.8181818181818182	1.0	0.8602150537634409	1.0	0.7347869351197447	0.4405940594059406	0.5817490494296578	0.8	0.9491525423728814	0.9024390243902439	0.7	0.3076923076923077	0.6923076923076923	0.5	1.0	1.0	All Modes
no_ssid__geo	0.7699316628701595	0.8245614035087719	0.6597142125247112	0.5255102040816327	0.6638477801268499	0.4888888888888889	0.8703241895261845	0.7499999999999999	0.641406557514342	0.4545454545454546	0.6923076923076923	0.4	0.9101796407185629	0.75	184	RFC	0.7233949276142944	0.533678756476684	0.7072072072072072	0.8461538461538461	0.8481166464155528	0.6818181818181818	0.7742852932508105	0.5555555555555556	0.6923076923076923	1.0	0.8735632183908046	0.75	0.642779054663499	0.5175879396984925	0.6254980079681275	0.34375	0.8937259923175416	0.8333333333333334	0.6053846153846154	0.38461538461538464	0.6923076923076923	0.25	0.95	0.75	All Modes
no_ssid__geo	0.8054123711340206	0.8508771929824561	0.7810407096062717	0.5650000000000001	0.7583547557840615	0.7920792079207921	0.8727735368956743	0.9169960474308301	0.7685406330196749	0.48000000000000004	0.5714285714285714	0.8571428571428571	0.934131736526946	1.0	185	RFC	0.7893042938905419	0.5707070707070707	0.8404558404558404	0.8163265306122449	0.8335358444714459	0.8854961832061069	0.8293103448275861	0.5	0.75	1.0	0.896551724137931	1.0	0.7772421485923815	0.5594059405940595	0.6908665105386417	0.7692307692307693	0.9158878504672897	0.9508196721311475	0.7296153846153846	0.46153846153846156	0.46153846153846156	0.75	0.975	1.0	All Modes
no_ssid__geo	0.8230616302186878	0.8771929824561403	0.7940064543180881	0.5560747663551403	0.8139183055975794	0.7796610169491525	0.8844807467911319	0.935897435897436	0.8179169849758086	0.6363636363636364	0.6666666666666667	0.8571428571428571	0.9294117647058824	1.0	186	RFC	0.8442910271727477	0.6102564102564103	0.867741935483871	1.0	0.8422222222222222	0.9012345679012346	0.906111111111111	0.7777777777777778	0.875	1.0	0.8777777777777778	1.0	0.7641075067083651	0.5107296137339056	0.7663817663817664	0.6388888888888888	0.9312039312039312	0.9733333333333334	0.7628846153846154	0.5384615384615384	0.5384615384615384	0.75	0.9875	1.0	All Modes
no_ssid__geo	0.7896174863387978	0.8771929824561403	0.7557966328095025	0.625242718446602	0.6103896103896105	0.8166666666666667	0.8825283243887895	0.8441558441558441	0.7996035083503544	0.6896551724137931	0.5	0.8571428571428571	0.951219512195122	1.0	187	RFC	0.7563884409840889	0.5985130111524164	0.7621621621621621	0.8166666666666667	0.8574739281575898	0.7471264367816092	0.8535714285714286	0.625	0.7142857142857143	1.0	0.9285714285714286	1.0	0.7718807289924977	0.6544715447154471	0.5090252707581228	0.8166666666666667	0.9090909090909091	0.9701492537313433	0.7757692307692308	0.7692307692307693	0.38461538461538464	0.75	0.975	1.0	All Modes
no_ssid__geo	0.7997416020671835	0.8771929824561403	0.7390840189986834	0.6333333333333333	0.72751677852349	0.7166666666666666	0.8679033164699269	0.7500000000000001	0.8137295850066935	0.6	0.64	0.888888888888889	0.9397590361445783	1.0	188	RFC	0.7353624352546992	0.7364341085271318	0.6674876847290641	0.7049180327868853	0.8894009216589862	0.6785714285714286	0.846157253599114	0.8571428571428571	0.6666666666666666	0.8	0.9069767441860465	1.0	0.7538869711235602	0.5555555555555556	0.799410029498525	0.7288135593220338	0.8474204171240395	0.8382352941176471	0.8103846153846155	0.46153846153846156	0.6153846153846154	1.0	0.975	1.0	All Modes
no_ssid__geo	0.7859751643535428	0.8596491228070176	0.7076358587738378	0.6419753086419753	0.6572008113590264	0.6268656716417911	0.8704156479217604	0.7417218543046358	0.7550213675213675	0.6153846153846154	0.6666666666666667	0.6666666666666665	0.9375	0.888888888888889	189	RFC	0.689751316354313	0.6303030303030303	0.7788461538461539	0.5316455696202531	0.8567990373044525	0.6511627906976745	0.7360314685314686	0.6153846153846154	0.7272727272727273	0.6	0.9375	0.8	0.7464311955620622	0.6540880503144654	0.5684210526315789	0.7636363636363637	0.884472049689441	0.8615384615384616	0.7836538461538461	0.6153846153846154	0.6153846153846154	0.75	0.9375	1.0	All Modes
no_ssid__geo	0.7687028140013726	0.8859649122807017	0.7326016155686521	0.5011286681715575	0.6572008113590263	0.810344827586207	0.8626506024096386	0.8316831683168316	0.8452102218439907	0.7407407407407408	0.6956521739130435	0.8571428571428571	0.9325153374233127	1.0	190	RFC	0.767772330472736	0.5721649484536082	0.6377952755905512	1.0	0.8364485981308412	0.7924528301886793	0.8859896729776248	0.7142857142857143	0.8	1.0	0.9156626506024096	1.0	0.714062816856799	0.4457831325301205	0.6778242677824268	0.6811594202898551	0.8905472636815921	0.875	0.8169230769230769	0.7692307692307693	0.6153846153846154	0.75	0.95	1.0	All Modes
no_ssid__geo	0.7983651226158038	0.8596491228070176	0.7556606336466941	0.45238095238095233	0.7054545454545454	0.8115942028985508	0.8775757575757577	0.931297709923664	0.7679008431386365	0.42105263157894735	0.7407407407407408	0.75	0.927710843373494	1.0	191	RFC	0.7492375552920109	0.5390070921985816	0.7106227106227107	0.7272727272727273	0.8588374851720048	0.9104477611940298	0.8052602436323367	0.6666666666666666	0.7142857142857143	0.75	0.8953488372093024	1.0	0.7716824651002583	0.38974358974358975	0.7003610108303249	0.9180327868852459	0.8971499380421314	0.953125	0.7578846153846154	0.3076923076923077	0.7692307692307693	0.75	0.9625	1.0	All Modes
no_ssid__geo	0.7504924491135916	0.868421052631579	0.6791548554987141	0.5076142131979695	0.6240000000000001	0.5882352941176472	0.8495774647887324	0.8263473053892216	0.7878048780487805	0.5833333333333334	0.6666666666666667	0.75	0.9390243902439025	1.0	192	RFC	0.6559544718124835	0.546448087431694	0.5855855855855856	0.5208333333333334	0.868663594470046	0.7582417582417582	0.806060606060606	0.6363636363636364	0.7272727272727273	0.75	0.9166666666666666	1.0	0.7113248597251072	0.47393364928909953	0.6678082191780822	0.6756756756756757	0.8313120176405733	0.9078947368421053	0.7732692307692307	0.5384615384615384	0.6153846153846154	0.75	0.9625	1.0	All Modes
no_ssid__geo	0.7686395080707148	0.9035087719298246	0.7395150926513177	0.47811447811447805	0.5991902834008097	0.8990825688073395	0.8600770218228498	0.861111111111111	0.8779503105590063	0.6666666666666667	0.7826086956521738	1.0	0.9404761904761905	1.0	193	RFC	0.7597352550135069	0.5634920634920635	0.550185873605948	0.98	0.855683269476373	0.8493150684931506	0.9345454545454546	0.875	0.9	1.0	0.8977272727272727	1.0	0.7282492992737197	0.4152046783625731	0.6577777777777778	0.8305084745762712	0.864516129032258	0.8732394366197183	0.8436538461538461	0.5384615384615384	0.6923076923076923	1.0	0.9875	1.0	All Modes
no_ssid__geo	0.8188854489164087	0.8508771929824561	0.7513491585741662	0.48484848484848486	0.5961538461538461	0.8947368421052632	0.8990190421234852	0.8819875776397514	0.7752599890530926	0.4444444444444444	0.6666666666666667	0.8571428571428571	0.9080459770114943	1.0	194	RFC	0.7837474500203998	0.5614035087719298	0.7209302325581395	0.8947368421052632	0.8541666666666666	0.8875	0.9030851063829786	0.8	0.875	1.0	0.8404255319148937	1.0	0.7309972629006377	0.4266666666666667	0.5081967213114754	0.8947368421052632	0.9488428745432399	0.8765432098765432	0.7167307692307693	0.3076923076923077	0.5384615384615384	0.75	0.9875	1.0	All Modes
no_ssid__geo	0.7930298719772404	0.8421052631578947	0.7239281040677052	0.3642611683848797	0.7640117994100296	0.8247422680412371	0.8814400993171942	0.7851851851851853	0.7082351079193622	0.4	0.6896551724137931	0.6666666666666666	0.927710843373494	0.8571428571428571	195	RFC	0.7555493645839707	0.452991452991453	0.7708333333333334	1.0	0.847255369928401	0.7066666666666667	0.8183554817275747	0.5714285714285714	0.625	1.0	0.8953488372093024	1.0	0.7130989430275216	0.3045977011494253	0.7573099415204678	0.7017543859649122	0.9184993531694696	0.8833333333333333	0.6578846153846154	0.3076923076923077	0.7692307692307693	0.5	0.9625	0.75	All Modes
no_ssid__geo	0.8232081911262799	0.8947368421052632	0.7562658796475807	0.5573770491803278	0.8045977011494253	0.7368421052631579	0.8958458759783263	0.7866666666666666	0.8493199108583724	0.6363636363636364	0.8181818181818181	0.8571428571428571	0.9349112426035503	1.0	196	RFC	0.7702277801209718	0.5543478260869565	0.8641975308641975	0.875	0.8794326241134752	0.6781609195402298	0.933083645443196	0.7777777777777778	1.0	1.0	0.8876404494382022	1.0	0.7597765481873932	0.5604395604395604	0.7526881720430108	0.6363636363636364	0.912883435582822	0.9365079365079365	0.7936538461538462	0.5384615384615384	0.6923076923076923	0.75	0.9875	1.0	All Modes
no_ssid__geo	0.7901946647440519	0.8421052631578947	0.7443422757024513	0.436046511627907	0.7276190476190476	0.8737864077669902	0.8806064434617815	0.8036529680365297	0.7401125703564728	0.46153846153846156	0.5	1.0	0.9390243902439025	0.8	197	RFC	0.7577726621503107	0.36585365853658536	0.8197424892703863	1.0	0.8935897435897436	0.7096774193548387	0.7518315018315018	0.46153846153846156	0.7142857142857143	1.0	0.9166666666666666	0.6666666666666666	0.7527701622967976	0.539568345323741	0.6541095890410958	0.7758620689655172	0.8679950186799502	0.9263157894736842	0.7617307692307692	0.46153846153846156	0.38461538461538464	1.0	0.9625	1.0	All Modes
no_ssid__geo	0.8164603058994901	0.8596491228070176	0.797796332050585	0.5422885572139303	0.7719298245614035	0.8607594936708862	0.8880778588807785	0.9259259259259259	0.8104980842911879	0.4444444444444444	0.7000000000000001	1.0	0.9080459770114943	1.0	198	RFC	0.8401426852830536	0.7124183006535948	0.8148148148148148	0.9714285714285714	0.8248587570621468	0.8771929824561403	0.9280851063829786	0.8	1.0	1.0	0.8404255319148937	1.0	0.7771991196592929	0.43775100401606426	0.7333333333333333	0.7727272727272727	0.9617918313570487	0.9803921568627451	0.7667307692307693	0.3076923076923077	0.5384615384615384	1.0	0.9875	1.0	All Modes
no_ssid__geo	0.833117723156533	0.8421052631578947	0.7826030350332294	0.551532033426184	0.8	0.7628865979381444	0.8978873239436619	0.9007092198581561	0.7147201336675021	0.42105263157894735	0.5714285714285714	0.8571428571428571	0.9239766081871346	0.8	199	RFC	0.8201484665500356	0.6470588235294118	0.8176100628930818	0.925	0.864406779661017	0.8466666666666667	0.7902930402930403	0.6666666666666666	0.75	1.0	0.8681318681318682	0.6666666666666666	0.7618050015194033	0.48058252427184467	0.7831325301204819	0.6491228070175439	0.9340659340659341	0.9621212121212122	0.7013461538461538	0.3076923076923077	0.46153846153846156	0.75	0.9875	1.0	All Modes
no_ssid__geo	0.8444130127298444	0.9035087719298246	0.7915902259677579	0.5864197530864198	0.801762114537445	0.7738095238095238	0.9086357947434291	0.8873239436619718	0.8388560451137138	0.7272727272727274	0.8333333333333333	0.8	0.9447852760736196	0.888888888888889	200	RFC	0.7908132178644989	0.6884057971014492	0.8425925925925926	0.6989247311827957	0.8897058823529411	0.8344370860927153	0.8384714616039917	0.8888888888888888	0.9090909090909091	0.6666666666666666	0.927710843373494	0.8	0.8035764810094703	0.510752688172043	0.7647058823529411	0.8666666666666667	0.928388746803069	0.9473684210526315	0.8694230769230769	0.6153846153846154	0.7692307692307693	1.0	0.9625	1.0	All Modes
no_ssid__geo	0.8328530259365994	0.8508771929824561	0.7723181210285259	0.6062322946175638	0.720554272517321	0.719298245614035	0.9085290482076638	0.9069767441860465	0.7586446886446886	0.5384615384615384	0.5714285714285714	0.75	0.9333333333333333	1.0	201	RFC	0.7728610022062072	0.6331360946745562	0.7839195979899497	0.6721311475409836	0.8887545344619106	0.8863636363636364	0.7888687782805429	0.5384615384615384	0.75	0.75	0.9058823529411765	1.0	0.7759096559703833	0.5815217391304348	0.6666666666666666	0.7735849056603774	0.9292035398230089	0.9285714285714286	0.7424999999999999	0.5384615384615384	0.46153846153846156	0.75	0.9625	1.0	All Modes
no_ssid__geo	0.8352769679300291	0.9210526315789473	0.8242899996932815	0.6122448979591836	0.7899159663865547	0.9423076923076923	0.8899521531100478	0.8870292887029289	0.8623332223332223	0.761904761904762	0.8461538461538461	0.8571428571428571	0.9575757575757576	0.888888888888889	202	RFC	0.8587801012872486	0.7777777777777778	0.8608058608058609	1.0	0.8271918678526048	0.828125	0.9151131221719456	1.0	0.8461538461538461	1.0	0.9294117647058824	0.8	0.8087006308494603	0.5048076923076923	0.7298136645962733	0.8909090909090909	0.9630177514792899	0.954954954954955	0.8398076923076923	0.6153846153846154	0.8461538461538461	0.75	0.9875	1.0	All Modes
no_ssid__geo	0.7530468248877485	0.8596491228070176	0.7234604306833615	0.4883116883116883	0.7111111111111111	0.863013698630137	0.8256989886972042	0.7291666666666667	0.7884057971014492	0.608695652173913	0.6666666666666667	0.75	0.9166666666666667	1.0	203	RFC	0.7064185944484391	0.5662650602409639	0.684085510688836	0.7682926829268293	0.8271752085816448	0.6862745098039216	0.8400000000000001	0.7	0.875	0.75	0.875	1.0	0.7511928895491629	0.4292237442922374	0.7403598971722365	0.984375	0.8242280285035629	0.7777777777777778	0.7578846153846154	0.5384615384615384	0.5384615384615384	0.75	0.9625	1.0	All Modes
no_ssid__geo	0.7779329608938548	0.8859649122807017	0.743296029342541	0.5315614617940199	0.6926406926406926	0.7837837837837838	0.8513513513513514	0.8571428571428571	0.8318441467734292	0.6956521739130435	0.6666666666666667	0.8571428571428571	0.9397590361445783	1.0	204	RFC	0.7467893690658232	0.6349206349206349	0.6201550387596899	0.8285714285714286	0.8761061946902655	0.7741935483870968	0.8868498942917548	0.8	0.7272727272727273	1.0	0.9069767441860465	1.0	0.7546006630940217	0.45714285714285713	0.7843137254901961	0.7435897435897436	0.8279569892473119	0.96	0.7911538461538462	0.6153846153846154	0.6153846153846154	0.75	0.975	1.0	All Modes
no_ssid__geo	0.7566176470588235	0.8508771929824561	0.7013088836655176	0.565947242206235	0.5495867768595042	0.7526881720430108	0.8678304239401496	0.7704918032786884	0.7509972412411436	0.6153846153846154	0.4545454545454546	0.888888888888889	0.9390243902439025	0.8571428571428571	205	RFC	0.681550115837719	0.5700483091787439	0.642512077294686	0.660377358490566	0.8436363636363636	0.6911764705882353	0.7775213675213675	0.6153846153846154	0.5555555555555556	0.8	0.9166666666666666	1.0	0.7361745363330057	0.5619047619047619	0.48014440433212996	0.875	0.8934531450577664	0.8703703703703703	0.7424999999999999	0.6153846153846154	0.38461538461538464	1.0	0.9625	0.75	All Modes
no_ssid__geo	0.7677318784099766	0.8771929824561403	0.7176035706706442	0.6161616161616161	0.5303030303030303	0.7123287671232877	0.8592692828146143	0.8699551569506727	0.7099578253201442	0.8000000000000002	0.608695652173913	0.3333333333333333	0.9506172839506174	0.8571428571428571	206	RFC	0.7157865386475741	0.6161616161616161	0.46875	0.7647058823529411	0.8931082981715893	0.8362068965517241	0.7689813486370157	0.7058823529411765	0.7	0.5	0.9390243902439024	1.0	0.7255472735657588	0.6161616161616161	0.6104651162790697	0.6666666666666666	0.8279009126466753	0.9065420560747663	0.6848076923076923	0.9230769230769231	0.5384615384615384	0.25	0.9625	0.75	All Modes
no_ssid__geo	0.7631578947368421	0.8070175438596491	0.6928167899202243	0.37499999999999994	0.6048109965635737	0.7999999999999999	0.8607435412728418	0.823529411764706	0.6779348370927318	0.2	0.631578947368421	0.6666666666666666	0.8914285714285713	1.0	207	RFC	0.7448498214454269	0.5135135135135135	0.7333333333333333	0.9166666666666666	0.7951105937136205	0.765625	0.8213533834586466	0.2857142857142857	1.0	1.0	0.8210526315789474	1.0	0.6697459988112889	0.29533678756476683	0.5146198830409356	0.7096774193548387	0.9381868131868132	0.8909090909090909	0.6180769230769231	0.15384615384615385	0.46153846153846156	0.5	0.975	1.0	All Modes
no_ssid__geo	0.8090032154340836	0.8508771929824561	0.766495338936945	0.5597964376590331	0.7500000000000001	0.7999999999999999	0.8830576155162578	0.839622641509434	0.721935208866155	0.6666666666666667	0.608695652173913	0.75	0.9176470588235294	0.6666666666666666	208	RFC	0.7615792565896932	0.5882352941176471	0.7873754152823921	0.75	0.8657718120805369	0.8165137614678899	0.8383333333333333	0.875	0.7	0.75	0.8666666666666667	1.0	0.7744521848161393	0.5339805825242718	0.716012084592145	0.8571428571428571	0.9010477299185099	0.8640776699029126	0.6603846153846153	0.5384615384615384	0.5384615384615384	0.75	0.975	0.5	All Modes
no_ssid__geo	0.8049645390070922	0.8859649122807017	0.7597158677878987	0.4946236559139785	0.7285464098073555	0.8205128205128205	0.89592209373098	0.8589743589743589	0.7633339381842376	0.6666666666666667	0.6363636363636364	0.6666666666666666	0.9580838323353293	0.888888888888889	209	RFC	0.7715197370151003	0.5859872611464968	0.7536231884057971	0.8421052631578947	0.8588098016336057	0.8170731707317073	0.8449181469871124	0.7272727272727273	0.7777777777777778	1.0	0.9195402298850575	0.8	0.7549567792720281	0.42790697674418604	0.7050847457627119	0.8	0.9363867684478372	0.9054054054054054	0.7307692307692307	0.6153846153846154	0.5384615384615384	0.5	1.0	1.0	All Modes
no_ssid__geo	0.8279103398409255	0.8859649122807017	0.7766703116783111	0.4819277108433735	0.7208791208791209	0.8250000000000001	0.9089798411728773	0.9465648854961832	0.8235238095238095	0.6	0.7199999999999999	0.8571428571428571	0.9404761904761905	1.0	210	RFC	0.8104500867119707	0.6106870229007634	0.703862660944206	0.9428571428571428	0.8763250883392226	0.9185185185185185	0.900974025974026	0.8571428571428571	0.75	1.0	0.8977272727272727	1.0	0.7581244823249914	0.39800995024875624	0.7387387387387387	0.7333333333333333	0.9441624365482234	0.9763779527559056	0.7782692307692308	0.46153846153846156	0.6923076923076923	0.75	0.9875	1.0	All Modes
no_ssid__geo	0.7590847913862718	0.868421052631579	0.6842031793291332	0.5251396648044694	0.5777777777777777	0.5542168674698795	0.8529904974846283	0.9108910891089108	0.766536308565294	0.608695652173913	0.7142857142857142	0.5714285714285715	0.9382716049382716	1.0	211	RFC	0.6894215129543834	0.6811594202898551	0.4984025559105431	0.5227272727272727	0.8602029312288614	0.8846153846153846	0.7920325203252032	0.7	0.6666666666666666	0.6666666666666666	0.926829268292683	1.0	0.6977829002517025	0.42727272727272725	0.6872246696035242	0.5897435897435898	0.8458980044345898	0.9387755102040817	0.7515384615384615	0.5384615384615384	0.7692307692307693	0.5	0.95	1.0	All Modes
no_ssid__geo	0.8045580110497238	0.8421052631578947	0.7509057588884598	0.4732394366197183	0.7358916478555305	0.7663551401869158	0.8782161234991424	0.9008264462809916	0.7349199084668191	0.4	0.6956521739130435	0.6666666666666666	0.9122807017543859	1.0	212	RFC	0.8121504740580724	0.6268656716417911	0.7546296296296297	0.9761904761904762	0.8240343347639485	0.8790322580645161	0.8457142857142858	0.5714285714285714	0.8	1.0	0.8571428571428571	1.0	0.7185349391758162	0.38009049773755654	0.7180616740088106	0.6307692307692307	0.9400244798041616	0.923728813559322	0.6796153846153846	0.3076923076923077	0.6153846153846154	0.5	0.975	1.0	All Modes
no_ssid__geo	0.8127753303964758	0.8947368421052632	0.7689520945078474	0.4624277456647399	0.754032258064516	0.7938931297709924	0.8937293729372936	0.940677966101695	0.8398165520116739	0.6923076923076923	0.6666666666666667	0.888888888888889	0.951219512195122	1.0	213	RFC	0.7612142103002923	0.5	0.827433628318584	0.6933333333333334	0.867948717948718	0.9173553719008265	0.8591758241758243	0.6923076923076923	0.875	0.8	0.9285714285714286	1.0	0.7875154749448479	0.43010752688172044	0.6925925925925925	0.9285714285714286	0.9210884353741496	0.9652173913043478	0.8411538461538463	0.6923076923076923	0.5384615384615384	1.0	0.975	1.0	All Modes
no_ssid__geo	0.7884078212290503	0.8771929824561403	0.7711814141192561	0.5900783289817232	0.5538461538461539	0.9323308270676691	0.8716763005780347	0.9079754601226995	0.8318912011683096	0.5833333333333334	0.6363636363636364	1.0	0.9397590361445783	1.0	214	RFC	0.7835410983011479	0.70625	0.4701492537313433	1.0	0.8808411214953271	0.8604651162790697	0.8642236316654921	0.6363636363636364	0.7777777777777778	1.0	0.9069767441860465	1.0	0.7755003750669169	0.5067264573991032	0.6737967914438503	0.8732394366197183	0.8627002288329519	0.961038961038961	0.8103846153846153	0.5384615384615384	0.5384615384615384	1.0	0.975	1.0	All Modes
no_ssid__geo	0.7716535433070866	0.8421052631578947	0.7306307555374547	0.4795640326975477	0.657243816254417	0.8	0.8697850821744626	0.8465608465608466	0.7748927875243664	0.5333333333333333	0.5263157894736842	1.0	0.925925925925926	0.888888888888889	215	RFC	0.7502397221155542	0.4583333333333333	0.7717842323651453	0.8780487804878049	0.8349514563106796	0.8080808080808081	0.8037111429937829	0.47058823529411764	0.8333333333333334	1.0	0.9146341463414634	0.8	0.7212798633288644	0.5028571428571429	0.5723076923076923	0.7346938775510204	0.9076517150395779	0.8888888888888888	0.7875	0.6153846153846154	0.38461538461538464	1.0	0.9375	1.0	All Modes
no_ssid__geo	0.7646165527714502	0.8421052631578947	0.713958792818674	0.5290322580645163	0.5891472868217055	0.693069306930693	0.872972972972973	0.8855721393034826	0.7569571728062294	0.5999999999999999	0.4761904761904762	0.888888888888889	0.9308176100628932	0.888888888888889	216	RFC	0.6937322788926653	0.5168067226890757	0.6666666666666666	0.5737704918032787	0.8717948717948718	0.839622641509434	0.7382241250930752	0.5294117647058824	0.625	0.8	0.9367088607594937	0.8	0.7511248731644334	0.5418502202643172	0.5277777777777778	0.875	0.8741542625169147	0.9368421052631579	0.8003846153846153	0.6923076923076923	0.38461538461538464	1.0	0.925	1.0	All Modes
no_ssid__geo	0.7817433081674674	0.8771929824561403	0.7303894070328084	0.5687203791469193	0.6877192982456141	0.6853146853146853	0.8742138364779874	0.835978835978836	0.7896745766310984	0.6153846153846154	0.7500000000000001	0.75	0.9440993788819876	0.888888888888889	217	RFC	0.7090366079785089	0.4979253112033195	0.8235294117647058	0.6125	0.879746835443038	0.7314814814814815	0.784367607700941	0.6153846153846154	0.8181818181818182	0.75	0.9382716049382716	0.8	0.7750362581901167	0.6629834254143646	0.5903614457831325	0.7777777777777778	0.86875	0.9753086419753086	0.8015384615384615	0.6153846153846154	0.6923076923076923	0.75	0.95	1.0	All Modes
no_ssid__geo	0.7750716332378224	0.8157894736842105	0.7227821578665699	0.5659163987138264	0.5311004784688995	0.7317073170731706	0.8498253783469151	0.9353612167300379	0.694557347125038	0.4	0.42105263157894735	0.75	0.9017341040462428	1.0	218	RFC	0.7409342568157598	0.7521367521367521	0.4625	0.7142857142857143	0.8439306358381503	0.9318181818181818	0.7653609831029187	0.5714285714285714	0.6666666666666666	0.75	0.8387096774193549	1.0	0.7243876197632464	0.4536082474226804	0.6235955056179775	0.75	0.8558030480656507	0.9389312977099237	0.6680769230769231	0.3076923076923077	0.3076923076923077	0.75	0.975	1.0	All Modes
no_ssid__geo	0.7799461641991925	0.8771929824561403	0.7612525439862597	0.5045871559633027	0.675623800383877	0.8688524590163935	0.8624624624624624	0.8947368421052632	0.8356441149212234	0.5384615384615384	0.7000000000000001	1.0	0.9397590361445783	1.0	219	RFC	0.7774982459351454	0.49327354260089684	0.8888888888888888	0.8412698412698413	0.8140589569160998	0.85	0.8890876565295169	0.5384615384615384	1.0	1.0	0.9069767441860465	1.0	0.7642118092816839	0.5164319248826291	0.544891640866873	0.8983050847457628	0.9169859514687101	0.9444444444444444	0.8103846153846153	0.5384615384615384	0.5384615384615384	1.0	0.975	1.0	All Modes
no_ssid__geo	0.8243243243243243	0.8859649122807017	0.7677054765581086	0.4702194357366771	0.82903981264637	0.7804878048780488	0.8929266709928617	0.8658536585365852	0.8353439153439153	0.5714285714285714	0.8148148148148148	0.8571428571428571	0.9333333333333333	1.0	220	RFC	0.7757569136495684	0.5681818181818182	0.8368794326241135	0.8205128205128205	0.864321608040201	0.7888888888888889	0.8883193277310923	0.75	0.7857142857142857	1.0	0.9058823529411765	1.0	0.7699101330460367	0.40106951871657753	0.8213457076566125	0.7441860465116279	0.9234899328859061	0.9594594594594594	0.8040384615384614	0.46153846153846156	0.8461538461538461	0.75	0.9625	1.0	All Modes
no_ssid__geo	0.7583892617449665	0.8333333333333334	0.6719498749914721	0.5108695652173912	0.5730337078651685	0.5432098765432098	0.8445006321112516	0.888135593220339	0.6858240415076454	0.5833333333333334	0.608695652173913	0.5714285714285715	0.9156626506024096	0.75	221	RFC	0.6642351488934042	0.5340909090909091	0.5964912280701754	0.4583333333333333	0.835	0.8972602739726028	0.7273502466525722	0.6363636363636364	0.7	0.6666666666666666	0.8837209302325582	0.75	0.688203186214588	0.4895833333333333	0.5513513513513514	0.6666666666666666	0.8542199488491049	0.8791946308724832	0.6553846153846153	0.5384615384615384	0.5384615384615384	0.5	0.95	0.75	All Modes
no_ssid__geo	0.7784850413749205	0.8596491228070176	0.7600769236525725	0.5286103542234332	0.7309236947791166	0.8828828828828829	0.8404494382022472	0.8175182481751825	0.7934077618288146	0.3157894736842105	0.7272727272727274	1.0	0.9239766081871346	1.0	222	RFC	0.7916457083623255	0.6554054054054054	0.6893939393939394	1.0	0.824696802646086	0.7887323943661971	0.8514041514041514	0.5	0.8888888888888888	1.0	0.8681318681318682	1.0	0.7432646319604148	0.4429223744292237	0.7777777777777778	0.7903225806451613	0.856815578465063	0.8484848484848485	0.7667307692307693	0.23076923076923078	0.6153846153846154	1.0	0.9875	1.0	All Modes
no_ssid__geo	0.7923458540042523	0.8245614035087719	0.6807261641366564	0.38028169014084506	0.7797716150081566	0.5063291139240507	0.8731707317073171	0.8640776699029126	0.6303966688582074	0.25	0.7407407407407408	0.5	0.911242603550296	0.75	223	RFC	0.6817925383441477	0.4576271186440678	0.7966666666666666	0.43478260869565216	0.8473372781065088	0.8725490196078431	0.6992241840556448	0.6666666666666666	0.7142857142857143	0.5	0.8651685393258427	0.75	0.6902676494454216	0.3253012048192771	0.7635782747603834	0.6060606060606061	0.9006289308176101	0.8557692307692307	0.6271153846153846	0.15384615384615385	0.7692307692307693	0.5	0.9625	0.75	All Modes
no_ssid__geo	0.7807933194154488	0.868421052631579	0.7219025618051802	0.5333333333333333	0.7208333333333332	0.7391304347826085	0.8680142687277052	0.748201438848921	0.7644528424256031	0.608695652173913	0.6666666666666667	0.75	0.9397590361445783	0.8571428571428571	224	RFC	0.7134300067718937	0.5550239234449761	0.7863636363636364	0.7611940298507462	0.852803738317757	0.611764705882353	0.8168498942917548	0.7	0.7272727272727273	0.75	0.9069767441860465	1.0	0.7487418026990273	0.5132743362831859	0.6653846153846154	0.7183098591549296	0.8837772397094431	0.9629629629629629	0.7257692307692307	0.5384615384615384	0.6153846153846154	0.75	0.975	0.75	All Modes
no_ssid__geo	0.8195488721804511	0.8771929824561403	0.7439935710124175	0.5722713864306785	0.7596153846153846	0.6451612903225806	0.9057104913678619	0.8372093023255814	0.7513495200451722	0.6666666666666666	0.608695652173913	0.6666666666666666	0.9575757575757576	0.8571428571428571	225	RFC	0.8156077490676521	0.5950920245398773	0.7926421404682275	1.0	0.8721227621483376	0.8181818181818182	0.854453781512605	0.6428571428571429	0.7	1.0	0.9294117647058824	1.0	0.7111378832953419	0.5511363636363636	0.7292307692307692	0.47619047619047616	0.9419889502762431	0.8571428571428571	0.6936538461538462	0.6923076923076923	0.5384615384615384	0.5	0.9875	0.75	All Modes
no_ssid__geo	0.8135368281353683	0.9035087719298246	0.7725202443228693	0.5368731563421828	0.7684887459807074	0.7521367521367521	0.8696186961869619	0.9354838709677419	0.8448880105401845	0.6956521739130435	0.8333333333333333	0.75	0.9454545454545454	1.0	226	RFC	0.7996437800921663	0.6453900709219859	0.8505338078291815	0.7719298245614035	0.8126436781609195	0.9177215189873418	0.8753475935828877	0.8	0.9090909090909091	0.75	0.9176470588235294	1.0	0.756588322386285	0.4595959595959596	0.7008797653958945	0.7333333333333333	0.9351851851851852	0.9539473684210527	0.821923076923077	0.6153846153846154	0.7692307692307693	0.75	0.975	1.0	All Modes
no_ssid__geo	0.8164251207729468	0.8859649122807017	0.7659529249849983	0.5953757225433526	0.7496463932107497	0.7384615384615384	0.8924798011187074	0.8538011695906433	0.7889109978800164	0.6956521739130435	0.6956521739130435	0.8571428571428571	0.9461077844311377	0.75	227	RFC	0.8226882236581716	0.7054794520547946	0.7840236686390533	0.96	0.8437132784958872	0.8202247191011236	0.851609195402299	0.8	0.8	1.0	0.9080459770114943	0.75	0.7341261270924055	0.515	0.7181571815718157	0.6	0.9472295514511874	0.8902439024390244	0.7436538461538461	0.6153846153846154	0.6153846153846154	0.75	0.9875	0.75	All Modes
no_ssid__geo	0.7331210191082802	0.8157894736842105	0.6652128702452075	0.3965014577259475	0.680794701986755	0.6526315789473685	0.8192771084337349	0.7768595041322315	0.6673626373626373	0.4	0.6153846153846154	0.75	0.9047619047619048	0.6666666666666666	228	RFC	0.648129795132841	0.46258503401360546	0.619277108433735	0.5849056603773585	0.8395061728395061	0.734375	0.7600899100899101	0.5714285714285714	0.6153846153846154	0.75	0.8636363636363636	1.0	0.6930955540110781	0.3469387755102041	0.7558823529411764	0.7380952380952381	0.8	0.8245614035087719	0.6246153846153846	0.3076923076923077	0.6153846153846154	0.75	0.95	0.5	All Modes
no_ssid__geo	0.7585776668746101	0.8771929824561403	0.6853782410386188	0.4803312629399586	0.6376360808709176	0.5777777777777778	0.867358708189158	0.8637873754152823	0.7689364312552718	0.6428571428571429	0.6956521739130435	0.6666666666666666	0.9506172839506174	0.888888888888889	229	RFC	0.7349685958846133	0.4344569288389513	0.7118055555555556	0.8666666666666667	0.864367816091954	0.7975460122699386	0.8278048780487804	0.6	0.8	1.0	0.9390243902439024	0.8	0.6720469029960763	0.5370370370370371	0.5774647887323944	0.43333333333333335	0.8703703703703703	0.9420289855072463	0.7540384615384615	0.6923076923076923	0.6153846153846154	0.5	0.9625	1.0	All Modes
no_ssid__geo	0.821656050955414	0.868421052631579	0.7823578476498285	0.49370277078085645	0.759941089837997	0.8653846153846154	0.9101316542644534	0.8826291079812206	0.7661585782638414	0.42105263157894735	0.7142857142857142	1.0	0.9454545454545454	0.75	230	RFC	0.8042951677552201	0.5975609756097561	0.7543859649122807	0.9375	0.8774834437086093	0.8545454545454545	0.8001960784313724	0.6666666666666666	0.6666666666666666	1.0	0.9176470588235294	0.75	0.7695350983284798	0.4206008583690987	0.7655786350148368	0.8035714285714286	0.9453032104637337	0.912621359223301	0.7603846153846154	0.3076923076923077	0.7692307692307693	1.0	0.975	0.75	All Modes
no_ssid__geo	0.7811320754716982	0.8771929824561403	0.6747229799976446	0.5454545454545454	0.6925064599483204	0.4411764705882353	0.8709480122324158	0.823529411764706	0.7898101898101899	0.6363636363636364	0.8181818181818181	0.5714285714285715	0.9230769230769231	1.0	231	RFC	0.6825634241394637	0.6132596685082873	0.783625730994152	0.40540540540540543	0.8327485380116959	0.7777777777777778	0.8641697877652934	0.7777777777777778	1.0	0.6666666666666666	0.8764044943820225	1.0	0.6766424586821389	0.4911504424778761	0.6203703703703703	0.4838709677419355	0.9128205128205128	0.875	0.7411538461538462	0.5384615384615384	0.6923076923076923	0.5	0.975	1.0	All Modes
no_ssid__geo	0.7652173913043478	0.8333333333333334	0.656542396013333	0.45317220543806647	0.7098445595854923	0.42307692307692313	0.8564356435643564	0.8401826484018265	0.6468246703715812	0.4761904761904762	0.6956521739130435	0.4	0.9122807017543859	0.75	232	RFC	0.6891638729251145	0.5	0.8253012048192772	0.55	0.7908571428571428	0.7796610169491526	0.8064285714285713	0.625	0.8	1.0	0.8571428571428571	0.75	0.6451212294239244	0.4143646408839779	0.6227272727272727	0.34375	0.9338731443994602	0.9108910891089109	0.595	0.38461538461538464	0.6153846153846154	0.25	0.975	0.75	All Modes
no_ssid__geo	0.8250355618776671	0.868421052631579	0.7861115930114971	0.5901639344262294	0.6944444444444445	0.8378378378378379	0.9063260340632603	0.9017857142857142	0.7751428571428571	0.7000000000000001	0.64	0.8571428571428571	0.9285714285714285	0.75	233	RFC	0.8320151588159239	0.7346938775510204	0.7113821138211383	0.96875	0.8592848904267589	0.8859649122807017	0.8606060606060606	1.0	0.6666666666666666	1.0	0.8863636363636364	0.75	0.7573076547335866	0.4931506849315068	0.6782945736434108	0.7380952380952381	0.9588159588159588	0.9181818181818182	0.7257692307692307	0.5384615384615384	0.6153846153846154	0.75	0.975	0.75	All Modes
no_ssid__geo	0.7721433400946586	0.868421052631579	0.7577924829727165	0.5771144278606964	0.6506410256410255	0.8571428571428572	0.8516050878255603	0.8524590163934426	0.7789648033126294	0.608695652173913	0.6956521739130435	0.8571428571428571	0.9333333333333333	0.8	234	RFC	0.7683796407212696	0.6373626373626373	0.6005917159763313	0.9545454545454546	0.8615196078431373	0.7878787878787878	0.8145098039215686	0.7	0.8	1.0	0.9058823529411765	0.6666666666666666	0.7570656622153628	0.5272727272727272	0.7097902097902098	0.7777777777777778	0.8419161676646707	0.9285714285714286	0.7732692307692307	0.5384615384615384	0.6153846153846154	0.75	0.9625	1.0	All Modes
no_ssid__geo	0.8318879252835224	0.8947368421052632	0.7665672243803001	0.5995316159250585	0.7987897125567323	0.6976744186046512	0.9125979505726342	0.8242424242424242	0.7963382911421087	0.6923076923076923	0.7826086956521738	0.6666666666666666	0.951219512195122	0.888888888888889	235	RFC	0.7805017367604259	0.6095238095238096	0.8380952380952381	0.7894736842105263	0.8926886792452831	0.7727272727272727	0.8641758241758242	0.6923076923076923	0.9	1.0	0.9285714285714286	0.8	0.7588799901981247	0.5898617511520737	0.7630057803468208	0.625	0.9334155363748459	0.8831168831168831	0.7719230769230769	0.6923076923076923	0.6923076923076923	0.5	0.975	1.0	All Modes
no_ssid__geo	0.7969978556111508	0.8771929824561403	0.7501892920775097	0.5	0.6000000000000001	0.825	0.8882175226586103	0.9377289377289377	0.8160130718954248	0.5555555555555556	0.5833333333333334	1.0	0.9411764705882353	1.0	236	RFC	0.78046645314938	0.7142857142857143	0.6292682926829268	0.7857142857142857	0.8249158249158249	0.9481481481481482	0.905050505050505	1.0	0.6363636363636364	1.0	0.8888888888888888	1.0	0.7431895774562218	0.38461538461538464	0.5733333333333334	0.868421052631579	0.9620418848167539	0.927536231884058	0.7846153846153847	0.38461538461538464	0.5384615384615384	1.0	1.0	1.0	All Modes
no_ssid__geo	0.7436797752808989	0.8070175438596491	0.6897142375838293	0.4054982817869416	0.6232876712328766	0.8333333333333333	0.8344519015659955	0.7519999999999999	0.646375939849624	0.3157894736842105	0.48000000000000004	0.8571428571428571	0.9122807017543859	0.6666666666666666	237	RFC	0.7282888289546658	0.5619047619047619	0.5565749235474006	0.9615384615384616	0.8270509977827051	0.734375	0.7714285714285715	0.5	0.5	1.0	0.8571428571428571	1.0	0.6746295768417276	0.3172043010752688	0.708171206225681	0.7352941176470589	0.8419864559819413	0.7704918032786885	0.5834615384615385	0.23076923076923078	0.46153846153846156	0.75	0.975	0.5	All Modes
no_ssid__geo	0.7952503209242618	0.8771929824561403	0.75322683720927	0.49444444444444446	0.7267833109017496	0.7633587786259541	0.8785625774473359	0.9029850746268656	0.8135426731078905	0.5833333333333334	0.8695652173913044	0.888888888888889	0.925925925925926	0.8	238	RFC	0.7387228371726434	0.4708994708994709	0.8766233766233766	0.6578947368421053	0.8420427553444181	0.8461538461538461	0.8035328898743532	0.6363636363636364	1.0	0.8	0.9146341463414634	0.6666666666666666	0.7873284365808105	0.52046783625731	0.6206896551724138	0.9090909090909091	0.9183937823834197	0.968	0.8490384615384615	0.5384615384615384	0.7692307692307693	1.0	0.9375	1.0	All Modes
no_ssid__geo	0.7917282127031019	0.9035087719298246	0.6959754611883187	0.5610859728506788	0.6815642458100559	0.5555555555555556	0.8845700824499411	0.7971014492753622	0.8383807399144823	0.6666666666666666	0.8181818181818181	0.75	0.9570552147239264	1.0	239	RFC	0.6980248113386325	0.6048780487804878	0.7530864197530864	0.5405405405405406	0.8582857142857143	0.7333333333333333	0.8665232358003443	0.6428571428571429	1.0	0.75	0.9397590361445783	1.0	0.7005230726852985	0.5232067510548524	0.6224489795918368	0.5714285714285714	0.9125151883353585	0.873015873015873	0.821923076923077	0.6923076923076923	0.6923076923076923	0.75	0.975	1.0	All Modes
no_ssid__geo	0.7770167427701674	0.8421052631578947	0.7043413029308982	0.5681818181818182	0.555205047318612	0.7169811320754718	0.8736462093862816	0.8076923076923077	0.7090909090909092	0.6666666666666667	0.5454545454545455	0.6666666666666666	0.9166666666666667	0.75	240	RFC	0.7729868867893653	0.6188118811881188	0.6376811594202898	1.0	0.8306636155606407	0.7777777777777778	0.8037878787878789	0.7272727272727273	0.6666666666666666	1.0	0.875	0.75	0.6673947044263073	0.5252100840336135	0.49162011173184356	0.5588235294117647	0.9213197969543148	0.84	0.6578846153846154	0.6153846153846154	0.46153846153846156	0.5	0.9625	0.75	All Modes
no_ssid__geo	0.790257104194858	0.8508771929824561	0.7316076771975184	0.3941176470588235	0.7377326565143822	0.743362831858407	0.8750761730652041	0.9077490774907749	0.755732644865175	0.380952380952381	0.7199999999999999	0.75	0.927710843373494	1.0	241	RFC	0.7320003187505613	0.4962962962962963	0.7465753424657534	0.6885245901639344	0.8437132784958872	0.8848920863309353	0.7790697674418604	0.5	0.75	0.75	0.8953488372093024	1.0	0.7408595014526796	0.32682926829268294	0.7290969899665551	0.8076923076923077	0.9088607594936708	0.9318181818181818	0.7424999999999999	0.3076923076923077	0.6923076923076923	0.75	0.9625	1.0	All Modes
no_ssid__geo	0.778119237861094	0.868421052631579	0.7464745634178283	0.5849056603773586	0.6755407653910149	0.6857142857142857	0.8538812785388128	0.9323308270676692	0.7678652677751103	0.5599999999999999	0.6956521739130435	0.888888888888889	0.9447852760736196	0.75	242	RFC	0.741157192874309	0.62	0.7748091603053435	0.5901639344262295	0.8157033805888768	0.9051094890510949	0.7722088353413655	0.5833333333333334	0.8	0.8	0.927710843373494	0.75	0.7655243998122698	0.5535714285714286	0.5988200589970502	0.8181818181818182	0.895808383233533	0.9612403100775194	0.7732692307692307	0.5384615384615384	0.6153846153846154	1.0	0.9625	0.75	All Modes
no_ssid__geo	0.7942973523421588	0.868421052631579	0.7256095201589613	0.43564356435643564	0.803129074315515	0.6585365853658538	0.8535453943008615	0.8771929824561403	0.796330802852542	0.608695652173913	0.8148148148148148	0.75	0.9192546583850932	0.888888888888889	243	RFC	0.7120209092730161	0.4782608695652174	0.8415300546448088	0.5869565217391305	0.8363636363636363	0.8169934640522876	0.7898589065255732	0.7	0.7857142857142857	0.75	0.9135802469135802	0.8	0.7472994800078985	0.4	0.7680798004987531	0.75	0.871447902571042	0.946969696969697	0.811923076923077	0.5384615384615384	0.8461538461538461	0.75	0.925	1.0	All Modes
no_ssid__geo	0.7965738758029979	0.8596491228070176	0.6901378446221825	0.5722070844686649	0.6782608695652174	0.4651162790697674	0.8892900120336944	0.8458149779735684	0.7526866423638896	0.608695652173913	0.6666666666666667	0.6666666666666665	0.9325153374233127	0.888888888888889	244	RFC	0.6761976492621654	0.625	0.7027027027027027	0.37037037037037035	0.8829151732377539	0.8	0.7485870755750273	0.7	0.7272727272727273	0.6	0.9156626506024096	0.8	0.7202108426537084	0.5276381909547738	0.6554621848739496	0.625	0.8957575757575758	0.897196261682243	0.7707692307692307	0.5384615384615384	0.6153846153846154	0.75	0.95	1.0	All Modes
no_ssid__geo	0.7970644543714104	0.8859649122807017	0.7734976997298256	0.5352941176470589	0.7845968712394704	0.823529411764706	0.8473557692307692	0.8767123287671235	0.8422799422799422	0.6666666666666667	0.7272727272727274	0.888888888888889	0.9285714285714285	1.0	245	RFC	0.7597920722876704	0.6319444444444444	0.7477064220183486	0.7325581395348837	0.8555825242718447	0.8311688311688312	0.890050505050505	0.875	0.8888888888888888	0.8	0.8863636363636364	1.0	0.7993445247228752	0.4642857142857143	0.8253164556962025	0.9402985074626866	0.8392857142857143	0.927536231884058	0.8257692307692308	0.5384615384615384	0.6153846153846154	1.0	0.975	1.0	All Modes
no_ssid__geo	0.8198412698412698	0.8947368421052632	0.718200925635687	0.6388206388206388	0.7185628742514969	0.4666666666666667	0.8967254408060453	0.8702290076335878	0.8125208607817302	0.608695652173913	0.8695652173913044	0.75	0.9454545454545454	0.888888888888889	246	RFC	0.7204900942898828	0.7784431137724551	0.718562874251497	0.4375	0.8651275820170109	0.8028169014084507	0.833529411764706	0.7	1.0	0.75	0.9176470588235294	0.8	0.728189699033306	0.5416666666666666	0.718562874251497	0.5	0.930718954248366	0.95	0.8065384615384616	0.5384615384615384	0.7692307692307693	0.75	0.975	1.0	All Modes
no_ssid__geo	0.7635933806146572	0.8333333333333334	0.7334114480765694	0.5298329355608592	0.7134637514384349	0.7216494845360826	0.8318181818181818	0.8702928870292888	0.7327576489533012	0.5925925925925927	0.608695652173913	0.75	0.9125	0.8	247	RFC	0.7071250921874499	0.511520737327189	0.6739130434782609	0.6481481481481481	0.8766467065868263	0.8253968253968254	0.7201190476190475	0.5714285714285714	0.7	0.75	0.9125	0.6666666666666666	0.7666219965576655	0.5495049504950495	0.7579462102689487	0.813953488372093	0.7913513513513514	0.9203539823008849	0.7632692307692308	0.6153846153846154	0.5384615384615384	0.75	0.9125	1.0	All Modes
no_ssid__geo	0.8379084967320262	0.8596491228070176	0.7856840670239811	0.5144927536231884	0.8084054388133497	0.8799999999999999	0.9027373325567851	0.8227848101265823	0.7676563868310808	0.5454545454545455	0.608695652173913	1.0	0.934131736526946	0.75	248	RFC	0.7980296427282163	0.568	0.8515625	0.9166666666666666	0.8707865168539326	0.7831325301204819	0.8026436781609195	0.6666666666666666	0.7	1.0	0.896551724137931	0.75	0.7779106162394415	0.47019867549668876	0.7694117647058824	0.8461538461538461	0.9371221281741233	0.8666666666666667	0.745	0.46153846153846156	0.5384615384615384	1.0	0.975	0.75	All Modes
no_ssid__geo	0.8389771941948859	0.8859649122807017	0.8023474807014102	0.5470588235294118	0.8356164383561644	0.88	0.900577293136626	0.8484848484848485	0.8021964124403148	0.6	0.8148148148148148	0.8571428571428571	0.9390243902439025	0.8	249	RFC	0.8244670775410032	0.636986301369863	0.8567415730337079	1.0	0.8677379480840544	0.7608695652173914	0.8452380952380952	0.8571428571428571	0.7857142857142857	1.0	0.9166666666666666	0.6666666666666666	0.7951015719985339	0.4793814432989691	0.8155080213903744	0.7857142857142857	0.936	0.958904109589041	0.8040384615384614	0.46153846153846156	0.8461538461538461	0.75	0.9625	1.0	All Modes
no_ssid__geo	0.7772312016865777	0.8421052631578947	0.709908162315606	0.380952380952381	0.7154696132596685	0.7804878048780488	0.8799480856586632	0.7926829268292683	0.7278255211189343	0.4444444444444444	0.6153846153846154	0.8571428571428571	0.9221556886227545	0.8	250	RFC	0.7013038978262124	0.3971631205673759	0.7896341463414634	0.75	0.8475	0.7222222222222222	0.79342175066313	0.8	0.6153846153846154	1.0	0.8850574712643678	0.6666666666666666	0.7253941866866251	0.3660130718954248	0.6540404040404041	0.8135593220338984	0.9149797570850202	0.8783783783783784	0.7271153846153846	0.3076923076923077	0.6153846153846154	0.75	0.9625	1.0	All Modes
no_ssid__geo	0.7592329545454546	0.8421052631578947	0.6582118915388336	0.43382352941176466	0.49261083743842365	0.6	0.8520775623268697	0.9125475285171102	0.7046838129191071	0.6	0.5454545454545455	0.5714285714285715	0.9176470588235294	0.888888888888889	251	RFC	0.6636663828206653	0.59	0.4132231404958678	0.6	0.8640449438202247	0.851063829787234	0.7714285714285714	0.8571428571428571	0.6666666666666666	0.6666666666666666	0.8666666666666667	0.8	0.6753646138443846	0.3430232558139535	0.6097560975609756	0.6	0.8404371584699454	0.9836065573770492	0.6796153846153846	0.46153846153846156	0.46153846153846156	0.5	0.975	1.0	All Modes
no_ssid__geo	0.7932031814895155	0.8245614035087719	0.7147234756693291	0.4585635359116022	0.7349397590361446	0.625	0.8841463414634146	0.870967741935484	0.7049579831932773	0.380952380952381	0.4761904761904762	0.75	0.9176470588235294	1.0	252	RFC	0.7231196651684275	0.5928571428571429	0.7956521739130434	0.5681818181818182	0.8323765786452354	0.826530612244898	0.7483333333333333	0.5	0.625	0.75	0.8666666666666667	1.0	0.7228783039037683	0.3738738738738739	0.6828358208955224	0.6944444444444444	0.9427828348504551	0.9204545454545454	0.6834615384615385	0.3076923076923077	0.38461538461538464	0.75	0.975	1.0	All Modes
no_ssid__geo	0.7918518518518518	0.8859649122807017	0.7305235577509871	0.5546218487394958	0.6855895196506551	0.6739130434782609	0.872996300863132	0.8654970760233919	0.7965598658369744	0.6666666666666667	0.7692307692307693	0.75	0.9397590361445783	0.8571428571428571	253	RFC	0.7449556861682463	0.7071428571428572	0.7104072398190046	0.5636363636363636	0.8300117233294255	0.9135802469135802	0.8602415026833631	0.875	0.7692307692307693	0.75	0.9069767441860465	1.0	0.7398809436923133	0.45622119815668205	0.6624472573839663	0.8378378378378378	0.9206762028608583	0.8222222222222222	0.7565384615384615	0.5384615384615384	0.7692307692307693	0.75	0.975	0.75	All Modes
no_ssid__geo	0.7911439114391144	0.8596491228070176	0.7268297357920859	0.5152354570637119	0.6287262872628725	0.743362831858407	0.8811524609843937	0.8656716417910447	0.7765737874097007	0.47058823529411764	0.7500000000000001	0.75	0.9122807017543859	1.0	254	RFC	0.7550322088958454	0.744	0.5829145728643216	0.7924528301886793	0.8427095292766934	0.8130841121495327	0.8850649350649352	1.0	0.8181818181818182	0.75	0.8571428571428571	1.0	0.7250446185863659	0.3940677966101695	0.6823529411764706	0.7	0.9232704402515723	0.925531914893617	0.745	0.3076923076923077	0.6923076923076923	0.75	0.975	1.0	All Modes
no_ssid__geo	0.7404980340760158	0.8771929824561403	0.7053259218074042	0.5044247787610618	0.6562499999999999	0.6722689075630252	0.8264984227129338	0.8671875	0.8030505844124353	0.6896551724137931	0.7500000000000001	0.75	0.9367088607594937	0.888888888888889	255	RFC	0.6915863156003148	0.48717948717948717	0.7342657342657343	0.5882352941176471	0.8136645962732919	0.8345864661654135	0.7883799533799534	0.625	0.8181818181818182	0.75	0.9487179487179487	0.8	0.7285304916847188	0.5229357798165137	0.5932203389830508	0.7843137254901961	0.8397435897435898	0.9024390243902439	0.8273076923076923	0.7692307692307693	0.6923076923076923	0.75	0.925	1.0	All Modes
no_ssid__geo	0.7551601423487544	0.8333333333333334	0.7111432993626603	0.44878048780487806	0.7048300536672629	0.7294117647058823	0.8464031108230718	0.8262910798122066	0.7298307148946535	0.380952380952381	0.6956521739130435	0.6666666666666666	0.9058823529411764	1.0	256	RFC	0.7527574745972692	0.5508982035928144	0.8140495867768595	0.8157894736842105	0.768235294117647	0.8148148148148148	0.831111111111111	0.5	0.8	1.0	0.8555555555555555	1.0	0.6880003151213001	0.3786008230452675	0.6214511041009464	0.6595744680851063	0.9422799422799423	0.8380952380952381	0.6771153846153847	0.3076923076923077	0.6153846153846154	0.5	0.9625	1.0	All Modes
no_ssid__geo	0.8281967213114754	0.868421052631579	0.8019604107304061	0.5944444444444446	0.7757575757575758	0.8461538461538461	0.8856447688564477	0.9078014184397163	0.8256876358334824	0.6923076923076923	0.631578947368421	1.0	0.9156626506024096	0.888888888888889	257	RFC	0.8178248372892396	0.6045197740112994	0.8677966101694915	0.9166666666666666	0.8524590163934426	0.847682119205298	0.87520572450805	0.6923076923076923	1.0	1.0	0.8837209302325582	0.8	0.7940803652525781	0.5846994535519126	0.7013698630136986	0.7857142857142857	0.9215189873417722	0.9770992366412213	0.8207692307692307	0.6923076923076923	0.46153846153846156	1.0	0.95	1.0	All Modes
no_ssid__geo	0.8077939233817701	0.868421052631579	0.7177764497168073	0.5438596491228069	0.8088426527958387	0.4842105263157894	0.8730456535334584	0.8789237668161435	0.7711927748364995	0.42105263157894735	0.7500000000000001	0.75	0.9349112426035503	1.0	258	RFC	0.7207666465516435	0.6595744680851063	0.9040697674418605	0.38333333333333336	0.8192488262910798	0.8376068376068376	0.8244977868573373	0.6666666666666666	0.8181818181818182	0.75	0.8876404494382022	1.0	0.7421053431756112	0.4626865671641791	0.731764705882353	0.6571428571428571	0.9344042838018741	0.9245283018867925	0.7474999999999999	0.3076923076923077	0.6923076923076923	0.75	0.9875	1.0	All Modes
no_ssid__geo	0.7815721649484536	0.8596491228070176	0.7528253923868502	0.5964912280701754	0.7303664921465969	0.7380952380952381	0.8313773934527486	0.8677966101694916	0.7356864828176413	0.5263157894736842	0.7586206896551724	0.6666666666666666	0.9268292682926829	0.8	259	RFC	0.7833602249730008	0.6754966887417219	0.6549295774647887	0.8857142857142857	0.85297845373891	0.847682119205298	0.818452380952381	0.8333333333333334	0.6875	1.0	0.9047619047619048	0.6666666666666666	0.7383721048404337	0.5340314136125655	0.8254437869822485	0.6326530612244898	0.810843373493976	0.8888888888888888	0.7361538461538462	0.38461538461538464	0.8461538461538461	0.5	0.95	1.0	All Modes
no_ssid__geo	0.7738246505717916	0.8508771929824561	0.7263532535401402	0.47549019607843135	0.7320872274143302	0.7241379310344827	0.8521246458923513	0.847926267281106	0.752929292929293	0.4545454545454546	0.7500000000000001	0.75	0.9212121212121211	0.888888888888889	260	RFC	0.7188001412662837	0.49238578680203043	0.7966101694915254	0.6461538461538462	0.8300220750551877	0.8288288288288288	0.7635710041592395	0.5555555555555556	0.8181818181818182	0.75	0.8941176470588236	0.8	0.7407679126809089	0.4597156398104265	0.6772334293948127	0.8235294117647058	0.8754365541327125	0.8679245283018868	0.7553846153846153	0.38461538461538464	0.6923076923076923	0.75	0.95	1.0	All Modes
no_ssid__geo	0.8239576439444076	0.8859649122807017	0.7728113622573309	0.6129753914988815	0.7616511318242344	0.7733333333333334	0.916096954630205	0.8000000000000002	0.7721362469865464	0.5454545454545455	0.7500000000000001	0.8571428571428571	0.9580838323353293	0.75	261	RFC	0.80734035658124	0.631336405529954	0.8289855072463768	0.90625	0.8701298701298701	0.8	0.8308777429467085	0.6666666666666666	0.8181818181818182	1.0	0.9195402298850575	0.75	0.7483391754302042	0.5956521739130435	0.7044334975369458	0.6744186046511628	0.9671916010498688	0.8	0.7307692307692307	0.46153846153846156	0.6923076923076923	0.75	1.0	0.75	All Modes
no_ssid__geo	0.8190140845070423	0.8421052631578947	0.7602926755556101	0.5434782608695651	0.7815384615384616	0.7256637168141593	0.8820960698689956	0.8686868686868686	0.6680532212885153	0.375	0.7142857142857142	0.3333333333333333	0.9176470588235294	1.0	262	RFC	0.7955084361694503	0.75	0.7962382445141066	0.7735849056603774	0.8386714116251482	0.819047619047619	0.8066666666666666	1.0	0.6666666666666666	0.5	0.8666666666666667	1.0	0.7463671277737184	0.42613636363636365	0.7673716012084593	0.6833333333333333	0.9302631578947368	0.9247311827956989	0.645	0.23076923076923078	0.7692307692307693	0.25	0.975	1.0	All Modes
no_ssid__geo	0.7748729121278141	0.8508771929824561	0.670449305214672	0.5604395604395604	0.6554307116104869	0.43137254901960786	0.8796068796068796	0.8253968253968254	0.7284311377245508	0.5	0.7199999999999999	0.5	0.9221556886227545	1.0	263	RFC	0.6651189649513926	0.5513513513513514	0.7709251101321586	0.3333333333333333	0.8574850299401198	0.8125	0.7698686371100164	0.7142857142857143	0.75	0.5	0.8850574712643678	1.0	0.698517228473044	0.5698324022346368	0.5700325732899023	0.6111111111111112	0.9029003783102144	0.8387096774193549	0.7078846153846154	0.38461538461538464	0.6923076923076923	0.5	0.9625	1.0	All Modes
no_ssid__geo	0.8086092715231789	0.8508771929824561	0.760890109121536	0.5427728613569323	0.823394495412844	0.8235294117647058	0.863075924724205	0.7516778523489932	0.7384541675473825	0.42105263157894735	0.8	0.888888888888889	0.9156626506024096	0.6666666666666665	264	RFC	0.7515234284874325	0.575	0.8527315914489311	0.8305084745762712	0.8482142857142857	0.6511627906976745	0.7567441860465116	0.6666666666666666	0.8333333333333334	0.8	0.8837209302325582	0.6	0.778799708116998	0.5139664804469274	0.7960088691796009	0.8166666666666667	0.8784676354029062	0.8888888888888888	0.7553846153846153	0.3076923076923077	0.7692307692307693	1.0	0.95	0.75	All Modes
no_ssid__geo	0.7827338129496403	0.868421052631579	0.7134668213105367	0.5206349206349206	0.6273062730627306	0.6966292134831462	0.8806584362139918	0.8421052631578948	0.782508809020437	0.6	0.7272727272727274	0.6666666666666666	0.9186046511627908	1.0	265	RFC	0.7506317205571928	0.543046357615894	0.7798165137614679	0.775	0.8194748358862144	0.835820895522388	0.9209454796411318	0.8571428571428571	0.8888888888888888	1.0	0.8586956521739131	1.0	0.6915089285150398	0.5	0.5246913580246914	0.6326530612244898	0.951715374841169	0.8484848484848485	0.7128846153846154	0.46153846153846156	0.6153846153846154	0.5	0.9875	1.0	All Modes
no_ssid__geo	0.773371104815864	0.8859649122807017	0.7357976544066887	0.3829787234042553	0.7425320056899005	0.8723404255319149	0.8603278688524589	0.8208092485549132	0.8349813928761296	0.42105263157894735	0.8181818181818181	1.0	0.935672514619883	1.0	266	RFC	0.744417072183978	0.4375	0.8642384105960265	0.8913043478260869	0.7970838396111786	0.7319587628865979	0.9091575091575091	0.6666666666666666	1.0	1.0	0.8791208791208791	1.0	0.7428526971902086	0.34054054054054056	0.6508728179551122	0.8541666666666666	0.9344729344729344	0.9342105263157895	0.8	0.3076923076923077	0.6923076923076923	1.0	1.0	1.0	All Modes
no_ssid__geo	0.8183701657458563	0.9035087719298246	0.7915096121108004	0.5266272189349113	0.7863777089783283	0.9107142857142857	0.8829516539440203	0.8508771929824562	0.8855440084835632	0.608695652173913	0.8799999999999999	1.0	0.9390243902439025	1.0	267	RFC	0.7924384834613886	0.4810810810810811	0.8581081081081081	0.9622641509433962	0.8784810126582279	0.782258064516129	0.9066666666666666	0.7	0.9166666666666666	1.0	0.9166666666666666	1.0	0.7983961500326752	0.5816993464052288	0.7257142857142858	0.864406779661017	0.887468030690537	0.9326923076923077	0.8694230769230769	0.5384615384615384	0.8461538461538461	1.0	0.9625	1.0	All Modes
no_ssid__geo	0.8051027639971652	0.8596491228070176	0.7484658813683527	0.5266903914590747	0.6368715083798882	0.86	0.8952380952380953	0.8235294117647058	0.7386442577030812	0.6	0.64	0.6666666666666666	0.9294117647058824	0.8571428571428571	268	RFC	0.781051760582691	0.556390977443609	0.8028169014084507	0.9555555555555556	0.8366492146596859	0.7538461538461538	0.8803174603174604	0.8571428571428571	0.6666666666666666	1.0	0.8777777777777778	1.0	0.7359307938826011	0.5	0.5277777777777778	0.7818181818181819	0.9626506024096385	0.9074074074074074	0.6628846153846155	0.46153846153846156	0.6153846153846154	0.5	0.9875	0.75	All Modes
no_ssid__geo	0.8303078137332282	0.8421052631578947	0.7841554685967843	0.5555555555555556	0.71356783919598	0.8615384615384616	0.9012265978050354	0.888888888888889	0.7152569169960474	0.5217391304347826	0.6666666666666667	0.6666666666666666	0.9212121212121211	0.8	269	RFC	0.8207454483246106	0.5925925925925926	0.7802197802197802	1.0	0.8714107365792759	0.859504132231405	0.7776114081996435	0.6	0.7272727272727273	1.0	0.8941176470588236	0.6666666666666666	0.7581098087344833	0.5228758169934641	0.6574074074074074	0.7567567567567568	0.9331550802139037	0.9203539823008849	0.7053846153846154	0.46153846153846156	0.6153846153846154	0.5	0.95	1.0	All Modes
no_ssid__geo	0.7742616033755274	0.8421052631578947	0.712053510738814	0.4207317073170732	0.7470588235294117	0.7012987012987012	0.8558842039018251	0.8352941176470587	0.7380543261303479	0.4347826086956522	0.6666666666666667	0.6666666666666666	0.9221556886227545	1.0	270	RFC	0.7603672314515068	0.38333333333333336	0.9169675090252708	0.9	0.8037825059101655	0.797752808988764	0.822466039707419	0.5	0.7272727272727273	1.0	0.8850574712643678	1.0	0.6925418155561739	0.46621621621621623	0.630272952853598	0.574468085106383	0.9152086137281292	0.8765432098765432	0.6925	0.38461538461538464	0.6153846153846154	0.5	0.9625	1.0	All Modes
no_ssid__geo	0.8230293663060279	0.8596491228070176	0.7631504792008394	0.47058823529411764	0.8043478260869565	0.7671232876712328	0.9041278295605858	0.8695652173913043	0.8155555555555557	0.4444444444444445	0.7000000000000001	1.0	0.9333333333333333	1.0	271	RFC	0.7693957319366322	0.4342857142857143	0.891566265060241	0.8484848484848485	0.8934210526315789	0.7792207792207793	0.8668907563025211	0.42857142857142855	1.0	1.0	0.9058823529411765	1.0	0.7689775355679874	0.5135135135135135	0.7326732673267327	0.7	0.9150943396226415	0.9836065573770492	0.7925	0.46153846153846156	0.5384615384615384	1.0	0.9625	1.0	All Modes
no_ssid__geo	0.7508532423208191	0.868421052631579	0.6697711390963768	0.45029239766081874	0.6238532110091743	0.5714285714285715	0.8435530085959886	0.8597285067873303	0.7370112272551297	0.5	0.7857142857142856	0.5714285714285715	0.9390243902439025	0.888888888888889	272	RFC	0.6940557863354548	0.7064220183486238	0.5167173252279635	0.5789473684210527	0.8421052631578947	0.8260869565217391	0.7661904761904761	0.7142857142857143	0.7333333333333333	0.6666666666666666	0.9166666666666666	0.8	0.6845687719532723	0.33047210300429186	0.7870370370370371	0.5641025641025641	0.8450057405281286	0.8962264150943396	0.7386538461538461	0.38461538461538464	0.8461538461538461	0.5	0.9625	1.0	All Modes
no_ssid__geo	0.7871986699916874	0.8508771929824561	0.681547677839695	0.4660194174757281	0.5294117647058824	0.6521739130434783	0.8878865979381444	0.8722466960352422	0.7548959102959711	0.42105263157894735	0.5714285714285714	0.8571428571428571	0.9248554913294798	1.0	273	RFC	0.7367838071746612	0.5581395348837209	0.6486486486486487	0.75	0.8271308523409364	0.9	0.8553763440860216	0.6666666666666666	0.75	1.0	0.8602150537634409	1.0	0.6457114548993366	0.4	0.4472049689440994	0.5769230769230769	0.9582753824756607	0.8461538461538461	0.7038461538461538	0.3076923076923077	0.46153846153846156	0.75	1.0	1.0	All Modes
no_ssid__geo	0.7930007446016382	0.8771929824561403	0.7440472814546941	0.4795640326975477	0.7829181494661922	0.7857142857142858	0.8744939271255061	0.7975460122699387	0.8150826590794582	0.5217391304347826	0.7199999999999999	0.888888888888889	0.9447852760736196	1.0	274	RFC	0.7317711175597525	0.5534591194968553	0.7971014492753623	0.7457627118644068	0.8560105680317041	0.7065217391304348	0.8155421686746989	0.6	0.75	0.8	0.927710843373494	1.0	0.766356486549546	0.4230769230769231	0.7692307692307693	0.8301886792452831	0.8937931034482759	0.9154929577464789	0.8232692307692308	0.46153846153846156	0.6923076923076923	1.0	0.9625	1.0	All Modes
no_ssid__geo	0.8418508287292817	0.9035087719298246	0.8137994947087452	0.5479452054794521	0.8315946348733234	0.8787878787878788	0.9036065573770492	0.9070631970260223	0.8683963899348515	0.7000000000000001	0.8181818181818181	1.0	0.9349112426035503	0.888888888888889	275	RFC	0.8530892136080169	0.6993006993006993	0.8532110091743119	1.0	0.8537794299876085	0.8591549295774648	0.9375280898876405	1.0	1.0	1.0	0.8876404494382022	0.8	0.7931041389954274	0.45045045045045046	0.811046511627907	0.7837837837837838	0.9596100278551533	0.9606299212598425	0.8436538461538461	0.5384615384615384	0.6923076923076923	1.0	0.9875	1.0	All Modes
no_ssid__geo	0.7365671641791045	0.7807017543859649	0.5674076181405587	0.449438202247191	0.4523160762942779	0.4675324675324675	0.8700501952035694	0.5977011494252873	0.5850764619995389	0.33333333333333337	0.4545454545454546	0.5714285714285715	0.8994082840236686	0.6666666666666666	276	RFC	0.5805365751003335	0.43243243243243246	0.5570469798657718	0.45	0.8441558441558441	0.6190476190476191	0.6879582340256498	0.36363636363636365	0.5555555555555556	0.6666666666666666	0.8539325842696629	1.0	0.5620835791514665	0.4678362573099415	0.38073394495412843	0.4864864864864865	0.8975834292289988	0.5777777777777777	0.5284615384615384	0.3076923076923077	0.38461538461538464	0.5	0.95	0.5	All Modes
no_ssid__geo	0.7614247311827957	0.8596491228070176	0.7461047249858626	0.5211267605633803	0.5775193798449613	0.9135802469135802	0.8553530751708429	0.8629441624365481	0.7771727603052905	0.5454545454545455	0.6666666666666667	0.8571428571428571	0.927710843373494	0.888888888888889	277	RFC	0.7262490541604247	0.5606060606060606	0.5209790209790209	0.9024390243902439	0.8814553990610329	0.7657657657657657	0.8178576462297393	0.6666666666666666	0.7272727272727273	1.0	0.8953488372093024	0.8	0.7757584995264633	0.4868421052631579	0.6478260869565218	0.925	0.8307522123893806	0.9883720930232558	0.7578846153846154	0.46153846153846156	0.6153846153846154	0.75	0.9625	1.0	All Modes
no_ssid__geo	0.7845417236662107	0.8596491228070176	0.7299345219786443	0.3649122807017544	0.648148148148148	0.8400000000000001	0.8684684684684686	0.9281437125748502	0.7623323885767325	0.3529411764705882	0.6666666666666666	0.8571428571428571	0.9349112426035503	1.0	278	RFC	0.7830679051513854	0.5306122448979592	0.6340579710144928	1.0	0.8225255972696246	0.9281437125748503	0.856099518459069	0.75	0.6428571428571429	1.0	0.8876404494382022	1.0	0.7026165252085111	0.27807486631016043	0.6628787878787878	0.7241379310344828	0.9198473282442748	0.9281437125748503	0.7321153846153846	0.23076923076923078	0.6923076923076923	0.75	0.9875	1.0	All Modes
no_ssid__geo	0.7872034507548527	0.8859649122807017	0.7147661216567547	0.5093457943925234	0.7478260869565218	0.6744186046511628	0.8863346104725416	0.7559055118110236	0.8379001161440186	0.5599999999999999	0.8333333333333333	0.8571428571428571	0.9390243902439025	1.0	279	RFC	0.7145878102879648	0.48878923766816146	0.9033613445378151	0.5918367346938775	0.8504901960784313	0.7384615384615385	0.8818181818181816	0.5833333333333334	0.9090909090909091	1.0	0.9166666666666666	1.0	0.7306000356846164	0.5317073170731708	0.6379821958456974	0.7837837837837838	0.9253333333333333	0.7741935483870968	0.8040384615384614	0.5384615384615384	0.7692307692307693	0.75	0.9625	1.0	All Modes
no_ssid__geo	0.8208955223880597	0.868421052631579	0.78080032380111	0.5780346820809249	0.75	0.9148936170212766	0.9007427413909521	0.7603305785123967	0.7771382113821138	0.64	0.64	1.0	0.9390243902439025	0.6666666666666666	280	RFC	0.7927488539814267	0.5714285714285714	0.7842323651452282	1.0	0.8893333333333333	0.71875	0.85	0.6666666666666666	0.6666666666666666	1.0	0.9166666666666666	1.0	0.7732059999033315	0.5847953216374269	0.7186311787072244	0.8431372549019608	0.9124487004103967	0.8070175438596491	0.7386538461538461	0.6153846153846154	0.6153846153846154	1.0	0.9625	0.5	All Modes
no_ssid__geo	0.7636746143057503	0.8947368421052632	0.7518803167646383	0.5434782608695651	0.5511111111111111	0.9310344827586207	0.8346951602765555	0.8990825688073395	0.8706208137085512	0.6363636363636364	0.7826086956521738	1.0	0.934131736526946	1.0	281	RFC	0.7604728620525874	0.5988023952095808	0.4979919678714859	0.9642857142857143	0.8394437420986094	0.901840490797546	0.9148659003831419	0.7777777777777778	0.9	1.0	0.896551724137931	1.0	0.7481538648222303	0.4975124378109453	0.6169154228855721	0.9	0.83	0.8963414634146342	0.8411538461538463	0.5384615384615384	0.6923076923076923	1.0	0.975	1.0	All Modes
no_ssid__geo	0.8265376641326884	0.8859649122807017	0.7649172656788666	0.5752508361204013	0.7965686274509803	0.821917808219178	0.8949999999999999	0.7358490566037736	0.7858401720978409	0.7272727272727274	0.7333333333333334	0.8571428571428571	0.9447852760736196	0.6666666666666666	282	RFC	0.7951385954802171	0.6466165413533834	0.7831325301204819	0.967741935483871	0.8817733990147784	0.6964285714285714	0.8927317111583589	0.8888888888888888	0.6470588235294118	1.0	0.927710843373494	1.0	0.7462922521056106	0.5180722891566265	0.8104738154613467	0.7142857142857143	0.9086294416243654	0.78	0.7348076923076923	0.6153846153846154	0.8461538461538461	0.75	0.9625	0.5	All Modes
no_ssid__geo	0.7830815709969788	0.868421052631579	0.7585618600446831	0.5781710914454279	0.7266666666666667	0.8095238095238094	0.8443670150987226	0.8340807174887891	0.7644444444444445	0.6666666666666667	0.6666666666666666	0.888888888888889	0.9333333333333333	0.6666666666666666	283	RFC	0.7525114342309556	0.6577181208053692	0.6673469387755102	0.75	0.8717026378896883	0.8157894736842105	0.844747899159664	0.875	0.6428571428571429	0.8	0.9058823529411765	1.0	0.7729130993979118	0.5157894736842106	0.7975609756097561	0.8793103448275862	0.8186936936936937	0.8532110091743119	0.7386538461538461	0.5384615384615384	0.6923076923076923	1.0	0.9625	0.5	All Modes
no_ssid__geo	0.7333831217326363	0.8508771929824561	0.6721387709214393	0.5171339563862929	0.49541284403669733	0.8067226890756303	0.8337320574162679	0.7076923076923077	0.7738069622685008	0.5714285714285714	0.6363636363636364	0.75	0.911242603550296	1.0	284	RFC	0.6696597124159325	0.6194029850746269	0.44813278008298757	0.7868852459016393	0.8367346938775511	0.6571428571428571	0.828589263420724	0.75	0.7777777777777778	0.75	0.8651685393258427	1.0	0.6845400377420773	0.44385026737967914	0.5538461538461539	0.8275862068965517	0.8307508939213349	0.7666666666666667	0.7424999999999999	0.46153846153846156	0.5384615384615384	0.75	0.9625	1.0	All Modes
no_ssid__geo	0.7807078417765441	0.8947368421052632	0.7442134974402719	0.5971830985915494	0.737864077669903	0.7559055118110236	0.8437900128040973	0.7863247863247863	0.7879021101597788	0.7199999999999999	0.8461538461538461	0.5714285714285715	0.9447852760736196	0.8571428571428571	285	RFC	0.7395458977549705	0.6127167630057804	0.8134556574923547	0.7058823529411765	0.8115763546798029	0.7540983606557377	0.8381062712388013	0.75	0.8461538461538461	0.6666666666666666	0.927710843373494	1.0	0.7542398092200037	0.5824175824175825	0.6751269035532995	0.8135593220338984	0.8786666666666667	0.8214285714285714	0.7501923076923076	0.6923076923076923	0.8461538461538461	0.5	0.9625	0.75	All Modes
no_ssid__geo	0.751432664756447	0.8333333333333334	0.6484296083995825	0.5587583148558758	0.5879828326180258	0.3461538461538462	0.8420365535248041	0.9072164948453608	0.7306366459627329	0.5625	0.6	0.5714285714285715	0.9192546583850932	1.0	286	RFC	0.6446887380408863	0.5526315789473685	0.6586538461538461	0.32142857142857145	0.82798459563543	0.8627450980392157	0.782214796249884	0.47368421052631576	0.8571428571428571	0.6666666666666666	0.9135802469135802	1.0	0.6568251235544732	0.5650224215246636	0.5310077519379846	0.375	0.8565737051792829	0.9565217391304348	0.7157692307692308	0.6923076923076923	0.46153846153846156	0.5	0.925	1.0	All Modes
no_ssid__geo	0.7614738202973497	0.9035087719298246	0.6919113830189447	0.5470085470085471	0.6949891067538126	0.619718309859155	0.852078239608802	0.7457627118644068	0.797396731543073	0.7272727272727274	0.7407407407407408	0.6666666666666666	0.9634146341463415	0.888888888888889	287	RFC	0.6855214816861299	0.6037735849056604	0.6919739696312365	0.6111111111111112	0.8438256658595642	0.676923076923077	0.8687301587301587	0.8888888888888888	0.7142857142857143	1.0	0.9404761904761905	0.8	0.703456913910102	0.5	0.6980306345733042	0.6285714285714286	0.8604938271604938	0.8301886792452831	0.774423076923077	0.6153846153846154	0.7692307692307693	0.5	0.9875	1.0	All Modes
no_ssid__geo	0.8102872411489646	0.8947368421052632	0.7853569569891015	0.5545454545454546	0.8048780487804879	0.8378378378378378	0.8751545117428924	0.854368932038835	0.833651744130786	0.5714285714285714	0.9166666666666666	0.8571428571428571	0.934131736526946	0.888888888888889	288	RFC	0.8072972620138188	0.7439024390243902	0.8098159509202454	0.7948717948717948	0.8166089965397924	0.8712871287128713	0.8893103448275863	0.75	1.0	1.0	0.896551724137931	0.8	0.7817163037275352	0.4420289855072464	0.8	0.8857142857142857	0.9427430093209055	0.8380952380952381	0.8065384615384616	0.46153846153846156	0.8461538461538461	0.75	0.975	1.0	All Modes
no_ssid__geo	0.8045668233713902	0.8859649122807017	0.7637881152408696	0.5958429561200924	0.6496062992125984	0.8354430379746836	0.8941176470588235	0.8439306358381503	0.8079710144927537	0.6666666666666666	0.6666666666666667	1.0	0.9565217391304348	0.75	289	RFC	0.7690847393468487	0.6323529411764706	0.6707317073170732	0.8461538461538461	0.8759604829857299	0.8202247191011236	0.8141494308160976	0.6428571428571429	0.7272727272727273	1.0	0.9506172839506173	0.75	0.7600361733934955	0.5633187772925764	0.6297709923664122	0.825	0.9130434782608695	0.8690476190476191	0.8040384615384614	0.6923076923076923	0.6153846153846154	1.0	0.9625	0.75	All Modes
no_ssid__geo	0.8076062639821029	0.868421052631579	0.7012991277019348	0.5614973262032086	0.6616541353383459	0.5	0.896551724137931	0.8867924528301887	0.7608691308691309	0.6153846153846154	0.6363636363636364	0.8571428571428571	0.9454545454545454	0.75	290	RFC	0.7254587378052142	0.5121951219512195	0.8198757763975155	0.55	0.8748524203069658	0.8703703703703703	0.8121618903971844	0.6153846153846154	0.7777777777777778	1.0	0.9176470588235294	0.75	0.6914915899553178	0.621301775147929	0.5546218487394958	0.4583333333333333	0.9193548387096774	0.9038461538461539	0.7257692307692307	0.6153846153846154	0.5384615384615384	0.75	0.975	0.75	All Modes
no_ssid__geo	0.8048780487804879	0.8771929824561403	0.783245705279963	0.5430809399477806	0.7770534550195568	0.8421052631578947	0.8682745825602969	0.8857142857142858	0.8437421247237198	0.5454545454545455	0.7407407407407408	1.0	0.9325153374233127	1.0	291	RFC	0.8167970419166698	0.6380368098159509	0.8075880758807588	0.9230769230769231	0.8210526315789474	0.8942307692307693	0.859323006310958	0.6666666666666666	0.7142857142857143	1.0	0.9156626506024096	1.0	0.7588565745586113	0.4727272727272727	0.7487437185929648	0.7741935483870968	0.9212598425196851	0.8773584905660378	0.8361538461538462	0.46153846153846156	0.7692307692307693	1.0	0.95	1.0	All Modes
no_ssid__geo	0.7087837837837838	0.8508771929824561	0.6892692333218381	0.5037783375314862	0.5804511278195489	0.7692307692307692	0.7984934086629002	0.794392523364486	0.7650014607069822	0.5714285714285714	0.6666666666666666	1.0	0.920245398773006	0.6666666666666665	292	RFC	0.6993387005151711	0.5882352941176471	0.5105820105820106	0.7954545454545454	0.8153846153846154	0.7870370370370371	0.7792943201376936	0.75	0.6428571428571429	1.0	0.9036144578313253	0.6	0.6883715936703882	0.44052863436123346	0.6724738675958188	0.7446808510638298	0.7822878228782287	0.8018867924528302	0.7682692307692307	0.46153846153846156	0.6923076923076923	1.0	0.9375	0.75	All Modes
no_ssid__geo	0.7777777777777778	0.8859649122807017	0.7136773951285347	0.5068119891008175	0.6993006993006994	0.732394366197183	0.8685162846803377	0.7613636363636362	0.7905590062111802	0.6956521739130435	0.7272727272727274	0.8571428571428571	0.9454545454545454	0.7272727272727273	293	RFC	0.7383507643884543	0.5284090909090909	0.7905138339920948	0.896551724137931	0.8381839348079162	0.638095238095238	0.835592903828198	0.8	0.8888888888888888	1.0	0.9176470588235294	0.5714285714285714	0.7155412482603837	0.4869109947643979	0.6269592476489029	0.6190476190476191	0.9011264080100125	0.9436619718309859	0.7911538461538462	0.6153846153846154	0.6153846153846154	0.75	0.975	1.0	All Modes
no_ssid__geo	0.8237762237762237	0.8947368421052632	0.7961309227547437	0.5629139072847681	0.7240143369175627	0.8653846153846154	0.8836923076923077	0.9446494464944649	0.855983032873807	0.608695652173913	0.7199999999999999	1.0	0.951219512195122	1.0	294	RFC	0.8328553934733476	0.648854961832061	0.8145161290322581	0.9375	0.8290993071593533	0.9343065693430657	0.8757142857142858	0.7	0.75	1.0	0.9285714285714286	1.0	0.7706931580926539	0.49707602339181284	0.6516129032258065	0.8035714285714286	0.9459815546772069	0.9552238805970149	0.8411538461538463	0.5384615384615384	0.6923076923076923	1.0	0.975	1.0	All Modes
no_ssid__geo	0.8336673346693386	0.9122807017543859	0.8104640000805251	0.617169373549884	0.7813084112149533	0.8198757763975154	0.8927899686520376	0.9411764705882353	0.8576401917865333	0.7692307692307693	0.6666666666666667	0.888888888888889	0.9634146341463415	1.0	295	RFC	0.802522773606302	0.6855670103092784	0.7977099236641222	0.75	0.8779284833538841	0.9014084507042254	0.876941391941392	0.7692307692307693	0.875	0.8	0.9404761904761905	1.0	0.8247274878259049	0.5611814345991561	0.7655677655677655	0.9041095890410958	0.9081632653061225	0.9846153846153847	0.8590384615384614	0.7692307692307693	0.5384615384615384	1.0	0.9875	1.0	All Modes
no_ssid__geo	0.7648831951770911	0.8508771929824561	0.7062505843916803	0.5475638051044084	0.6455026455026455	0.6969696969696969	0.8566013897662665	0.7846153846153846	0.7529832486354227	0.5454545454545455	0.6956521739130435	0.75	0.9166666666666667	0.8571428571428571	296	RFC	0.7042808372474473	0.5989847715736041	0.7530864197530864	0.647887323943662	0.8228155339805825	0.6986301369863014	0.8183333333333334	0.6666666666666666	0.8	0.75	0.875	1.0	0.7222408308520774	0.5042735042735043	0.5648148148148148	0.7540983606557377	0.8932806324110671	0.8947368421052632	0.7078846153846154	0.46153846153846156	0.6153846153846154	0.75	0.9625	0.75	All Modes
no_ssid__geo	0.8367658276125095	0.8859649122807017	0.7900736432219979	0.5318352059925093	0.735576923076923	0.8723404255319148	0.9007444168734491	0.9098712446351932	0.8194041252864782	0.5714285714285714	0.7272727272727274	0.8571428571428571	0.9411764705882353	1.0	297	RFC	0.8254202960196292	0.6228070175438597	0.7727272727272727	0.9534883720930233	0.8642857142857143	0.9137931034482759	0.9055555555555556	0.75	0.8888888888888888	1.0	0.8888888888888888	1.0	0.7632412264698796	0.46405228758169936	0.7018348623853211	0.803921568627451	0.9404145077720207	0.905982905982906	0.7653846153846154	0.46153846153846156	0.6153846153846154	0.75	1.0	1.0	All Modes
no_ssid__geo	0.7908415841584159	0.8596491228070176	0.7656277635581394	0.47783251231527096	0.7786458333333333	0.8243243243243242	0.8561444379732092	0.8911917098445595	0.7684265010351966	0.380952380952381	0.7826086956521738	0.75	0.9285714285714285	1.0	298	RFC	0.7767321042068164	0.5511363636363636	0.8518518518518519	0.7625	0.8032786885245902	0.9148936170212766	0.8072727272727273	0.5	0.9	0.75	0.8863636363636364	1.0	0.7641940108831552	0.4217391304347826	0.7170263788968825	0.8970588235294118	0.9164588528678305	0.8686868686868687	0.745	0.3076923076923077	0.6923076923076923	0.75	0.975	1.0	All Modes
no_ssid__geo	0.7666886979510905	0.8859649122807017	0.7147518149139476	0.41747572815533984	0.6888519134775375	0.6984126984126985	0.8581907090464548	0.910828025477707	0.7963155818540433	0.5	0.8799999999999999	0.6666666666666666	0.9349112426035503	1.0	299	RFC	0.7543505584880184	0.5029239766081871	0.75	0.7857142857142857	0.7923250564334086	0.9407894736842105	0.9037185660781166	0.7142857142857143	0.9166666666666666	1.0	0.8876404494382022	1.0	0.6882114055812535	0.35684647302904565	0.6369230769230769	0.6285714285714286	0.936	0.8827160493827161	0.7436538461538461	0.38461538461538464	0.8461538461538461	0.5	0.9875	1.0	All Modes
no_ssid__geo	0.7847124824684432	0.8421052631578947	0.7136681072711866	0.5117493472584856	0.6928406466512702	0.5846153846153846	0.855471035693388	0.9236641221374046	0.7129121725731895	0.2666666666666667	0.7272727272727274	0.6666666666666666	0.903954802259887	1.0	300	RFC	0.7841779775542896	0.7368421052631579	0.7425742574257426	0.76	0.7851772287862513	0.8962962962962963	0.9427262313860252	1.0	0.8888888888888888	1.0	0.8247422680412371	1.0	0.6817390487616952	0.392	0.6493506493506493	0.475	0.9395886889460154	0.952755905511811	0.6538461538461539	0.15384615384615385	0.6153846153846154	0.5	1.0	1.0	All Modes
no_ssid__geo	0.7561475409836066	0.8157894736842105	0.7073095861211012	0.5157894736842104	0.45112781954887216	0.8059701492537313	0.8413547237076648	0.9223057644110275	0.6985409652076319	0.5185185185185186	0.4761904761904762	0.8571428571428571	0.9135802469135802	0.7272727272727273	301	RFC	0.7365375899245887	0.5444444444444444	0.4017857142857143	1.0	0.8602673147023087	0.8761904761904762	0.719773519163763	0.5	0.625	1.0	0.9024390243902439	0.5714285714285714	0.6952173003568352	0.49	0.5142857142857142	0.675	0.8232558139534883	0.9735449735449735	0.7196153846153847	0.5384615384615384	0.38461538461538464	0.75	0.925	1.0	All Modes
no_ssid__geo	0.756331279945243	0.8421052631578947	0.6570615595000124	0.5223880597014925	0.6606875934230195	0.4225352112676056	0.8626237623762376	0.8170731707317073	0.7169683344129864	0.5217391304347826	0.7142857142857142	0.5714285714285715	0.920245398773006	0.8571428571428571	302	RFC	0.6469098669437966	0.4976303317535545	0.7491525423728813	0.38461538461538464	0.8417874396135265	0.7613636363636364	0.7673895582329318	0.6	0.6666666666666666	0.6666666666666666	0.9036144578313253	1.0	0.6750988049340524	0.5497382198952879	0.5909090909090909	0.46875	0.8845177664974619	0.881578947368421	0.6836538461538462	0.46153846153846156	0.7692307692307693	0.5	0.9375	0.75	All Modes
no_ssid__geo	0.7840670859538784	0.8157894736842105	0.7162261768264468	0.5174129353233832	0.5362776025236593	0.7894736842105262	0.8773109243697479	0.8606557377049181	0.7204776593998152	0.380952380952381	0.5454545454545455	0.888888888888889	0.8982035928143712	0.888888888888889	303	RFC	0.7150582402158261	0.611764705882353	0.5666666666666667	0.7142857142857143	0.8492407809110629	0.8333333333333334	0.7257471264367815	0.5	0.6666666666666666	0.8	0.8620689655172413	0.8	0.7273482927046022	0.4482758620689655	0.5089820359281437	0.8823529411764706	0.9073001158748552	0.8898305084745762	0.7413461538461539	0.3076923076923077	0.46153846153846156	1.0	0.9375	1.0	All Modes
no_ssid__geo	0.8159722222222222	0.8333333333333334	0.7185555476976677	0.5266903914590748	0.7947214076246335	0.49350649350649356	0.8786346396965866	0.8992248062015503	0.7085000469615854	0.4444444444444444	0.6153846153846154	0.5714285714285715	0.911242603550296	1.0	304	RFC	0.7312888318942385	0.6851851851851852	0.8364197530864198	0.4318181818181818	0.8373493975903614	0.8656716417910447	0.789443964275425	0.8	0.6153846153846154	0.6666666666666666	0.8651685393258427	1.0	0.7240344958696481	0.4277456647398844	0.7569832402234636	0.5757575757575758	0.9242021276595744	0.9354838709677419	0.6771153846153847	0.3076923076923077	0.6153846153846154	0.5	0.9625	1.0	All Modes
no_ssid__geo	0.80178716490658	0.8859649122807017	0.7593322186840428	0.5694117647058823	0.6615384615384615	0.8205128205128205	0.9030927835051548	0.8421052631578948	0.8454715043283239	0.6451612903225806	0.631578947368421	1.0	0.9506172839506174	1.0	305	RFC	0.7761223548405697	0.5148936170212766	0.7865853658536586	0.8	0.8902439024390244	0.8888888888888888	0.8989159891598917	0.5555555555555556	1.0	1.0	0.9390243902439024	1.0	0.7532123640459686	0.6368421052631579	0.5707964601769911	0.8421052631578947	0.9163179916317992	0.8	0.8386538461538461	0.7692307692307693	0.46153846153846156	1.0	0.9625	1.0	All Modes
no_ssid__geo	0.7543071161048689	0.868421052631579	0.7041019832302412	0.5760368663594471	0.5798319327731093	0.6875	0.8543563068920675	0.8227848101265823	0.7354048420715088	0.7142857142857142	0.5454545454545455	0.6666666666666666	0.9506172839506174	0.8	306	RFC	0.7244914143530212	0.589622641509434	0.7225130890052356	0.7333333333333333	0.8031784841075794	0.7738095238095238	0.7878048780487804	0.6666666666666666	0.6666666666666666	1.0	0.9390243902439024	0.6666666666666666	0.6970421582573285	0.5630630630630631	0.4842105263157895	0.6470588235294118	0.9125	0.8783783783783784	0.7386538461538461	0.7692307692307693	0.46153846153846156	0.5	0.9625	1.0	All Modes
no_ssid__geo	0.8012958963282938	0.8508771929824561	0.7341097350316014	0.458498023715415	0.7007874015748031	0.7339449541284404	0.8738095238095238	0.9035087719298245	0.7538961038961038	0.4545454545454546	0.6363636363636364	0.75	0.9285714285714285	1.0	307	RFC	0.7593822508587325	0.5272727272727272	0.8557692307692307	0.7017543859649122	0.8164627363737486	0.8956521739130435	0.793939393939394	0.5555555555555556	0.7777777777777778	0.75	0.8863636363636364	1.0	0.7238967351149826	0.40559440559440557	0.5933333333333334	0.7692307692307693	0.939820742637644	0.911504424778761	0.7296153846153846	0.38461538461538464	0.5384615384615384	0.75	0.975	1.0	All Modes
no_ssid__geo	0.7612818835840418	0.8596491228070176	0.7230821059404337	0.48158640226628896	0.6613545816733069	0.7777777777777778	0.854997111496245	0.8396946564885496	0.7966474594028288	0.4347826086956522	0.608695652173913	1.0	0.9397590361445783	1.0	308	RFC	0.7031260142945965	0.47752808988764045	0.6552631578947369	0.7608695652173914	0.8685446009389671	0.7534246575342466	0.8213953488372093	0.5	0.7	1.0	0.9069767441860465	1.0	0.7477741542990278	0.4857142857142857	0.6675603217158177	0.7954545454545454	0.8418657565415245	0.9482758620689655	0.7796153846153846	0.38461538461538464	0.5384615384615384	1.0	0.975	1.0	All Modes
no_ssid__geo	0.8305084745762712	0.9122807017543859	0.8033129146335309	0.6436781609195403	0.7588652482269503	0.9037037037037037	0.9047619047619048	0.8055555555555556	0.8716724738675958	0.8	0.7500000000000001	1.0	0.951219512195122	0.8571428571428571	309	RFC	0.8039452718683077	0.6763285024154589	0.8294573643410853	0.8970588235294118	0.8732919254658386	0.7435897435897436	0.9160173160173161	0.8333333333333334	0.8181818181818182	1.0	0.9285714285714286	1.0	0.8082403825272481	0.6140350877192983	0.6993464052287581	0.9104477611940298	0.9385847797062751	0.8787878787878788	0.8373076923076923	0.7692307692307693	0.6923076923076923	1.0	0.975	0.75	All Modes
no_ssid__geo	0.7663551401869159	0.8333333333333334	0.7074634594399644	0.4020618556701031	0.6994535519125683	0.8051948051948051	0.8651749856569133	0.7654320987654322	0.7415151515151515	0.4	0.6363636363636364	0.75	0.9212121212121211	1.0	310	RFC	0.7063434811606674	0.430939226519337	0.768	0.7209302325581395	0.8368479467258602	0.775	0.7677124183006536	0.4166666666666667	0.7777777777777778	0.75	0.8941176470588236	1.0	0.7164602530310539	0.37681159420289856	0.6421404682274248	0.9117647058823529	0.8954869358669834	0.7560975609756098	0.7246153846153847	0.38461538461538464	0.5384615384615384	0.75	0.95	1.0	All Modes
no_ssid__geo	0.7828212290502793	0.868421052631579	0.7460687888560082	0.56231884057971	0.6164874551971326	0.8750000000000001	0.873388042203986	0.8031496062992126	0.7971697341513292	0.5833333333333334	0.7199999999999999	1.0	0.9325153374233127	0.75	311	RFC	0.7280832690416001	0.5705882352941176	0.5639344262295082	0.8615384615384616	0.905224787363305	0.7391304347826086	0.810405257393209	0.6363636363636364	0.75	1.0	0.9156626506024096	0.75	0.7692082909043829	0.5542857142857143	0.6798418972332015	0.8888888888888888	0.8437146092865232	0.8793103448275862	0.7861538461538462	0.5384615384615384	0.6923076923076923	1.0	0.95	0.75	All Modes
no_ssid__geo	0.7758074730842305	0.8596491228070176	0.7400997928826374	0.5146198830409358	0.6715063520871143	0.7441860465116279	0.8682258984597832	0.9019607843137255	0.7941598154931488	0.5599999999999999	0.6153846153846154	0.8571428571428571	0.9382716049382716	1.0	312	RFC	0.7485842855946959	0.5689655172413793	0.6654676258992805	0.8	0.8502793296089386	0.8582089552238806	0.8251094434021263	0.5833333333333334	0.6153846153846154	1.0	0.926829268292683	1.0	0.7360836702670639	0.4697508896797153	0.6776556776556777	0.6956521739130435	0.8869463869463869	0.9504132231404959	0.7707692307692307	0.5384615384615384	0.6153846153846154	0.75	0.95	1.0	All Modes
no_ssid__geo	0.7298701298701299	0.868421052631579	0.6762740565254765	0.4752941176470588	0.5371024734982331	0.6666666666666667	0.8365061590145577	0.8658008658008658	0.7725490196078431	0.6666666666666667	0.6	0.6666666666666666	0.9294117647058824	1.0	313	RFC	0.6744953916482342	0.4488888888888889	0.5846153846153846	0.7272727272727273	0.8365061590145577	0.7751937984496124	0.8924386724386725	0.7272727272727273	0.8571428571428571	1.0	0.8777777777777778	1.0	0.6868029914811418	0.505	0.49673202614379086	0.6153846153846154	0.8365061590145577	0.9803921568627451	0.7128846153846154	0.6153846153846154	0.46153846153846156	0.5	0.9875	1.0	All Modes
no_ssid__geo	0.8082089552238806	0.8771929824561403	0.7524332358811321	0.6025974025974026	0.6997635933806147	0.8205128205128206	0.8869987849331712	0.7522935779816514	0.784604125083167	0.7500000000000001	0.6	0.888888888888889	0.934131736526946	0.75	314	RFC	0.733456393297889	0.5631067961165048	0.7668393782383419	0.75	0.8924205378973105	0.6949152542372882	0.8243752798925212	0.8181818181818182	0.8571428571428571	0.8	0.896551724137931	0.75	0.779765168608556	0.6480446927374302	0.6434782608695652	0.9056603773584906	0.8816425120772947	0.82	0.7757692307692308	0.6923076923076923	0.46153846153846156	1.0	0.975	0.75	All Modes
no_ssid__geo	0.8017429193899782	0.8245614035087719	0.7443018833660607	0.4113475177304965	0.7638190954773869	0.8985507246376812	0.8771498771498771	0.7706422018348624	0.7068407269884698	0.3529411764705882	0.5599999999999999	0.8571428571428571	0.9069767441860466	0.8571428571428571	315	RFC	0.7917613350434994	0.6170212765957447	0.7755102040816326	0.96875	0.8197474167623421	0.7777777777777778	0.8362318840579711	0.75	0.5833333333333334	1.0	0.8478260869565217	1.0	0.7211313833774631	0.30851063829787234	0.7524752475247525	0.8378378378378378	0.9431968295904888	0.7636363636363637	0.6488461538461539	0.23076923076923078	0.5384615384615384	0.75	0.975	0.75	All Modes
no_ssid__geo	0.8399401645474944	0.8947368421052632	0.8180491975797392	0.6406685236768802	0.7615062761506277	0.9107142857142856	0.9023569023569024	0.875	0.8625454545454545	0.64	0.7272727272727274	1.0	0.9454545454545454	1.0	316	RFC	0.8171438198756824	0.672514619883041	0.8425925925925926	0.8947368421052632	0.8804204993429697	0.7954545454545454	0.894640522875817	0.6666666666666666	0.8888888888888888	1.0	0.9176470588235294	1.0	0.8262535860690052	0.6117021276595744	0.6946564885496184	0.9272727272727272	0.925414364640884	0.9722222222222222	0.8411538461538463	0.6153846153846154	0.6153846153846154	1.0	0.975	1.0	All Modes
no_ssid__geo	0.7086567164179104	0.8333333333333334	0.6329452713935785	0.4819277108433735	0.5775577557755777	0.43902439024390244	0.8045977011494254	0.8616187989556136	0.7502106959162174	0.4444444444444445	0.6363636363636364	0.75	0.920245398773006	1.0	317	RFC	0.6111911357103803	0.4316546762589928	0.5663430420711975	0.35064935064935066	0.8567931456548348	0.8505154639175257	0.7719927328361063	0.42857142857142855	0.7777777777777778	0.75	0.9036144578313253	1.0	0.6706098124959117	0.5454545454545454	0.5892255892255892	0.5869565217391305	0.7583965330444203	0.873015873015873	0.7375	0.46153846153846156	0.5384615384615384	0.75	0.9375	1.0	All Modes
no_ssid__geo	0.8048956083513319	0.9298245614035088	0.7928740082400856	0.4970414201183432	0.7614035087719297	0.927536231884058	0.861392832995267	0.91699604743083	0.9174110429447853	0.7500000000000001	0.8799999999999999	1.0	0.9570552147239264	1.0	318	RFC	0.7762867528575559	0.5	0.7587412587412588	0.8767123287671232	0.8737997256515775	0.8721804511278195	0.9349215041986128	0.8181818181818182	0.9166666666666666	1.0	0.9397590361445783	1.0	0.8117635077432924	0.49411764705882355	0.7640845070422535	0.9846153846153847	0.8493333333333334	0.9666666666666667	0.9026923076923076	0.6923076923076923	0.8461538461538461	1.0	0.975	1.0	All Modes
no_ssid__geo	0.7481872116018458	0.8508771929824561	0.692166215305403	0.4887640449438202	0.6694101508916324	0.676923076923077	0.8335260115606936	0.7922077922077922	0.7487787574744097	0.5454545454545455	0.608695652173913	0.6666666666666666	0.9230769230769231	1.0	319	RFC	0.7425433966939223	0.58	0.6304909560723514	0.9166666666666666	0.8230593607305936	0.7625	0.8486142322097379	0.6666666666666666	0.7	1.0	0.8764044943820225	1.0	0.6681904749489979	0.4223300970873786	0.7134502923976608	0.5365853658536586	0.8442622950819673	0.8243243243243243	0.6950000000000001	0.46153846153846156	0.5384615384615384	0.5	0.975	1.0	All Modes
no_ssid__geo	0.7858752817430503	0.8508771929824561	0.710119028127112	0.5388601036269429	0.6584158415841584	0.5897435897435898	0.87468671679198	0.888888888888889	0.6330166655109447	0.5454545454545455	0.6956521739130435	0.0	0.9239766081871346	1.0	320	RFC	0.7859087098133175	0.5777777777777777	0.7964071856287425	0.8846153846153846	0.816374269005848	0.8543689320388349	0.666959706959707	0.6666666666666666	0.8	0.0	0.8681318681318682	1.0	0.6753259191407869	0.5048543689320388	0.5611814345991561	0.4423076923076923	0.941970310391363	0.9263157894736842	0.6128846153846155	0.46153846153846156	0.6153846153846154	0.0	0.9875	1.0	All Modes
no_ssid__geo	0.7364285714285714	0.8070175438596491	0.6572919530188204	0.423841059602649	0.5857605177993527	0.5660377358490566	0.8418549346016646	0.8689655172413794	0.6310784113686282	0.23529411764705882	0.6206896551724138	0.4	0.8994082840236686	1.0	321	RFC	0.7269019521208536	0.5161290322580645	0.5013850415512465	0.9375	0.8613138686131386	0.8181818181818182	0.7832865168539326	0.5	0.5625	1.0	0.8539325842696629	1.0	0.6437925050067929	0.3595505617977528	0.7042801556420234	0.40540540540540543	0.8232558139534883	0.9264705882352942	0.6092307692307692	0.15384615384615385	0.6923076923076923	0.25	0.95	1.0	All Modes
no_ssid__geo	0.7488183659689399	0.8859649122807017	0.7162270364647172	0.5498007968127488	0.6167247386759581	0.7575757575757576	0.8552717747216765	0.8017621145374451	0.8427654320987654	0.7199999999999999	0.6666666666666667	0.888888888888889	0.9382716049382716	1.0	322	RFC	0.7106922643116491	0.575	0.6654135338345865	0.746268656716418	0.8329081632653061	0.7338709677419355	0.840820399113082	0.75	0.7272727272727273	0.8	0.926829268292683	1.0	0.7265976489944224	0.5267175572519084	0.5746753246753247	0.7692307692307693	0.8788694481830417	0.883495145631068	0.8515384615384616	0.6923076923076923	0.6153846153846154	1.0	0.95	1.0	All Modes
no_ssid__geo	0.7154202514890801	0.868421052631579	0.6959607401943082	0.523517382413088	0.4966887417218543	0.8247422680412372	0.8369829683698297	0.7978723404255319	0.7797510361417849	0.6451612903225806	0.5833333333333334	0.8571428571428571	0.9559748427672956	0.8571428571428571	323	RFC	0.694092572481326	0.4794007490636704	0.48859934853420195	0.8695652173913043	0.8675914249684742	0.7653061224489796	0.8307889016749777	0.5555555555555556	0.6363636363636364	1.0	0.9620253164556962	1.0	0.7015469549996405	0.5765765765765766	0.5050505050505051	0.7843137254901961	0.8084606345475911	0.8333333333333334	0.7515384615384615	0.7692307692307693	0.5384615384615384	0.75	0.95	0.75	All Modes
no_ssid__geo	0.7627345844504021	0.8333333333333334	0.6952181217279159	0.4922118380062306	0.6878172588832486	0.8118811881188119	0.8537455410225921	0.6304347826086958	0.7056657083864339	0.5217391304347826	0.5185185185185186	0.888888888888889	0.9325153374233127	0.6666666666666666	324	RFC	0.6998372752033243	0.632	0.6187214611872146	0.7068965517241379	0.8671497584541062	0.6744186046511628	0.763132530120482	0.6	0.5	0.8	0.9156626506024096	1.0	0.7126842920164635	0.4030612244897959	0.7742857142857142	0.9534883720930233	0.8407494145199064	0.5918367346938775	0.6900000000000001	0.46153846153846156	0.5384615384615384	1.0	0.95	0.5	All Modes
no_ssid__geo	0.7945906432748538	0.8947368421052632	0.7633202541731183	0.5925925925925924	0.7201166180758017	0.9024390243902439	0.8780487804878048	0.7234042553191489	0.8047443762781187	0.6666666666666667	0.7333333333333334	1.0	0.9570552147239264	0.6666666666666666	325	RFC	0.7816987610091058	0.6303030303030303	0.774294670846395	1.0	0.8415584415584415	0.6623376623376623	0.8923635719347981	0.875	0.6470588235294118	1.0	0.9397590361445783	1.0	0.7538217111649944	0.5591397849462365	0.6730245231607629	0.8222222222222222	0.9178470254957507	0.796875	0.7719230769230769	0.5384615384615384	0.8461538461538461	1.0	0.975	0.5	All Modes
no_ssid__geo	0.8223826714801444	0.9035087719298246	0.7477695508903178	0.4969325153374233	0.7794361525704809	0.7250000000000001	0.9098928796471328	0.8275862068965516	0.8446828533785056	0.608695652173913	0.8	0.8571428571428571	0.9575757575757576	1.0	326	RFC	0.7788522139005778	0.6532258064516129	0.7755775577557755	0.8285714285714286	0.8709288299155609	0.7659574468085106	0.8925490196078432	0.7	0.8333333333333334	1.0	0.9294117647058824	1.0	0.7362548946187495	0.400990099009901	0.7833333333333333	0.6444444444444445	0.9525065963060686	0.9	0.8090384615384615	0.5384615384615384	0.7692307692307693	0.75	0.9875	1.0	All Modes
no_ssid__geo	0.7556980056980057	0.8333333333333334	0.7042409660913598	0.5185185185185185	0.688888888888889	0.6456692913385828	0.8385826771653544	0.8295454545454545	0.6885320529919088	0.5217391304347826	0.5217391304347826	0.6666666666666665	0.9325153374233127	0.8	327	RFC	0.6806045122370727	0.5947712418300654	0.6345029239766082	0.5394736842105263	0.8658536585365854	0.7684210526315789	0.6764658634538152	0.6	0.6	0.6	0.9156626506024096	0.6666666666666666	0.7462402835167017	0.4595959595959596	0.7534722222222222	0.803921568627451	0.8129770992366412	0.9012345679012346	0.7246153846153847	0.46153846153846156	0.46153846153846156	0.75	0.95	1.0	All Modes
no_ssid__geo	0.7591463414634146	0.9122807017543859	0.6782883842430497	0.47572815533980584	0.7500000000000001	0.6760563380281689	0.847682119205298	0.6419753086419753	0.8393298059964728	0.7500000000000001	0.888888888888889	0.75	0.9506172839506174	0.8571428571428571	328	RFC	0.646749269479351	0.4537037037037037	0.7439516129032258	0.5783132530120482	0.88	0.5777777777777777	0.8728698131137154	0.8181818181818182	0.8571428571428571	0.75	0.9390243902439024	1.0	0.72191659521287	0.5	0.7561475409836066	0.8135593220338984	0.8176538908246226	0.7222222222222222	0.8155769230769231	0.6923076923076923	0.9230769230769231	0.75	0.9625	0.75	All Modes
no_ssid__geo	0.8355029585798817	0.8947368421052632	0.7874699809726178	0.6179540709812109	0.8565400843881856	0.7450980392156863	0.8873483535528597	0.8304093567251462	0.7859549848213491	0.7826086956521738	0.7857142857142856	0.6666666666666666	0.9447852760736196	0.75	329	RFC	0.8245555318107554	0.6218487394957983	0.8235294117647058	1.0	0.9056603773584906	0.7717391304347826	0.8622088353413655	0.9	0.7333333333333333	1.0	0.927710843373494	0.75	0.7737323855491491	0.6141078838174274	0.8923076923076924	0.59375	0.869762174405436	0.8987341772151899	0.7501923076923076	0.6923076923076923	0.8461538461538461	0.5	0.9625	0.75	All Modes
no_ssid__geo	0.7332317073170732	0.8157894736842105	0.6498028088469742	0.4794952681388013	0.4164383561643836	0.6428571428571428	0.8368055555555556	0.8734177215189873	0.6427972019702103	0.42105263157894735	0.608695652173913	0.4	0.8953488372093024	0.888888888888889	330	RFC	0.718414245334467	0.6031746031746031	0.3114754098360656	0.9473684210526315	0.8566350710900474	0.8734177215189873	0.8007246376811594	0.6666666666666666	0.7	1.0	0.8369565217391305	0.8	0.6407564887777835	0.39790575916230364	0.628099173553719	0.4864864864864865	0.8178733031674208	0.8734177215189873	0.6117307692307692	0.3076923076923077	0.5384615384615384	0.25	0.9625	1.0	All Modes
no_ssid__geo	0.7775280898876404	0.8508771929824561	0.6904422115826422	0.5692695214105793	0.6599496221662469	0.46464646464646475	0.8628230616302187	0.8955223880597014	0.7891708496002975	0.5833333333333334	0.7272727272727274	0.7272727272727273	0.9079754601226994	1.0	331	RFC	0.6796159931831863	0.6608187134502924	0.6931216931216931	0.3382352941176471	0.848761408083442	0.8571428571428571	0.7976494723482674	0.6363636363636364	0.8888888888888888	0.5714285714285714	0.891566265060241	1.0	0.7373203333489395	0.5	0.6298076923076923	0.7419354838709677	0.8773584905660378	0.9375	0.8157692307692308	0.5384615384615384	0.6153846153846154	1.0	0.925	1.0	All Modes
no_ssid__geo	0.7607843137254902	0.8596491228070176	0.6968779674555065	0.630952380952381	0.5947611710323574	0.5384615384615385	0.8405466970387243	0.879668049792531	0.7645272601794341	0.761904761904762	0.6956521739130435	0.5714285714285715	0.9047619047619048	0.888888888888889	332	RFC	0.6819397940575597	0.7019867549668874	0.5993788819875776	0.4666666666666667	0.8386363636363636	0.803030303030303	0.8260606060606062	1.0	0.8	0.6666666666666666	0.8636363636363636	0.8	0.7228986988519476	0.572972972972973	0.5902140672782875	0.6363636363636364	0.8424657534246576	0.9724770642201835	0.7361538461538462	0.6153846153846154	0.6153846153846154	0.5	0.95	1.0	All Modes
no_ssid__geo	0.7699859747545582	0.8333333333333334	0.7313450551188924	0.45108695652173914	0.6422764227642276	0.8907563025210085	0.8640949554896143	0.8085106382978724	0.7372482931466597	0.42105263157894735	0.5	1.0	0.9080459770114943	0.8571428571428571	333	RFC	0.753142706085368	0.50920245398773	0.7452830188679245	0.8833333333333333	0.8106904231625836	0.8172043010752689	0.8442755825734549	0.6666666666666666	0.7142857142857143	1.0	0.8404255319148937	1.0	0.7185001228025454	0.40487804878048783	0.5642857142857143	0.8983050847457628	0.9250317662007624	0.8	0.6859615384615385	0.3076923076923077	0.38461538461538464	1.0	0.9875	0.75	All Modes
no_ssid__geo	0.7742631200575126	0.8508771929824561	0.7120836047328828	0.6375838926174496	0.6707692307692308	0.6506024096385543	0.849689440993789	0.75177304964539	0.7101449275362318	0.7142857142857142	0.5833333333333334	0.5714285714285715	0.9316770186335404	0.75	334	RFC	0.6827732666394712	0.59375	0.6526946107784432	0.6428571428571429	0.8860103626943006	0.6385542168674698	0.7291245791245792	0.6666666666666666	0.6363636363636364	0.6666666666666666	0.9259259259259259	0.75	0.753367604116441	0.6884057971014492	0.689873417721519	0.6585365853658537	0.8162291169451074	0.9137931034482759	0.6990384615384615	0.7692307692307693	0.5384615384615384	0.5	0.9375	0.75	All Modes
no_ssid__geo	0.8186240444753301	0.8771929824561403	0.7852631676894204	0.562962962962963	0.6697038724373576	0.8955223880597014	0.9027777777777777	0.8953488372093023	0.825776397515528	0.5217391304347826	0.6666666666666667	1.0	0.9404761904761905	1.0	335	RFC	0.8084222300643888	0.5968586387434555	0.8166666666666667	0.9090909090909091	0.8543263964950711	0.8651685393258427	0.8745454545454546	0.6	0.875	1.0	0.8977272727272727	1.0	0.7734793694430581	0.5327102803738317	0.5675675675675675	0.8823529411764706	0.9570552147239264	0.927710843373494	0.7975	0.46153846153846156	0.5384615384615384	1.0	0.9875	1.0	All Modes
no_ssid__geo	0.7766032417195208	0.8947368421052632	0.7269993379576449	0.5250737463126843	0.7378048780487804	0.7422680412371134	0.8477987421383647	0.782051282051282	0.8439835102411788	0.5714285714285714	0.8148148148148148	0.888888888888889	0.9447852760736196	1.0	336	RFC	0.7201621446229887	0.5705128205128205	0.7908496732026143	0.6923076923076923	0.8209500609013398	0.7261904761904762	0.8526850258175559	0.75	0.7857142857142857	0.8	0.927710843373494	1.0	0.7402905060693332	0.48633879781420764	0.6914285714285714	0.8	0.8764629388816645	0.8472222222222222	0.8540384615384614	0.46153846153846156	0.8461538461538461	1.0	0.9625	1.0	All Modes
no_ssid__geo	0.786140089418778	0.8508771929824561	0.6747616571584023	0.5182724252491694	0.6808510638297872	0.36923076923076925	0.8682559598494354	0.9371980676328503	0.6799999999999999	0.47058823529411764	0.6666666666666666	0.3333333333333333	0.9294117647058824	1.0	337	RFC	0.7164085035496557	0.7959183673469388	0.7096774193548387	0.35294117647058826	0.8084112149532711	0.9150943396226415	0.8041269841269841	1.0	0.6428571428571429	0.5	0.8777777777777778	1.0	0.6647347473260099	0.3842364532019704	0.654275092936803	0.3870967741935484	0.9376693766937669	0.9603960396039604	0.6475	0.3076923076923077	0.6923076923076923	0.25	0.9875	1.0	All Modes
no_ssid__geo	0.7991967871485943	0.868421052631579	0.702613731531855	0.5161290322580645	0.7239263803680981	0.6666666666666665	0.8980132450331125	0.7083333333333334	0.7655536770921386	0.4761904761904762	0.7500000000000001	1.0	0.9349112426035503	0.6666666666666666	338	RFC	0.7318659371308257	0.5751633986928104	0.7224489795918367	0.75	0.8725868725868726	0.7391304347826086	0.8661644535240042	0.625	0.8181818181818182	1.0	0.8876404494382022	1.0	0.6796921672073094	0.46808510638297873	0.7254098360655737	0.6	0.9249658935879945	0.68	0.7128846153846153	0.38461538461538464	0.6923076923076923	1.0	0.9875	0.5	All Modes
no_ssid__geo	0.8159319412219644	0.8508771929824561	0.7129718616192806	0.38095238095238093	0.7642585551330798	0.7142857142857143	0.9017912291537986	0.8035714285714286	0.7428721804511278	0.3157894736842105	0.7199999999999999	0.75	0.9285714285714285	1.0	339	RFC	0.7299579492506664	0.5432098765432098	0.7389705882352942	0.6730769230769231	0.8763505402160864	0.8181818181818182	0.7772727272727272	0.5	0.75	0.75	0.8863636363636364	1.0	0.7127536692199989	0.29333333333333333	0.7913385826771654	0.7608695652173914	0.9287531806615776	0.7894736842105263	0.7296153846153846	0.23076923076923078	0.6923076923076923	0.75	0.975	1.0	All Modes
no_ssid__geo	0.774869109947644	0.8947368421052632	0.6870700409641477	0.5348314606741572	0.7011834319526628	0.5	0.8765505020673361	0.8227848101265822	0.8157575757575757	0.6666666666666667	0.8	0.6666666666666666	0.9454545454545454	1.0	340	RFC	0.6797324916479728	0.5409090909090909	0.8088737201365188	0.4772727272727273	0.8412698412698413	0.7303370786516854	0.8956506238859181	0.7272727272727273	0.8333333333333334	1.0	0.9176470588235294	1.0	0.7059273364088476	0.5288888888888889	0.618798955613577	0.525	0.9149198520345253	0.9420289855072463	0.7719230769230769	0.6153846153846154	0.7692307692307693	0.5	0.975	1.0	All Modes
no_ssid__geo	0.808868501529052	0.8245614035087719	0.7529709457783731	0.5614035087719298	0.5599999999999999	0.8800000000000001	0.8985863552550707	0.8648648648648648	0.6844311377245508	0.4999999999999999	0.4761904761904762	0.8571428571428571	0.9221556886227545	0.6666666666666665	341	RFC	0.7847845057450824	0.6442953020134228	0.5796178343949044	0.9777777777777777	0.8650887573964497	0.8571428571428571	0.7311024033437826	0.5454545454545454	0.625	1.0	0.8850574712643678	0.6	0.7293171749028924	0.49740932642487046	0.5416666666666666	0.8	0.9347826086956522	0.8727272727272727	0.6617307692307692	0.46153846153846156	0.38461538461538464	0.75	0.9625	0.75	All Modes
no_ssid__geo	0.7767272727272727	0.8421052631578947	0.686762396294079	0.5851318944844125	0.642156862745098	0.43678160919540227	0.8606507059545734	0.9090909090909091	0.7082225466840851	0.6363636363636364	0.6363636363636364	0.5	0.911242603550296	0.8571428571428571	342	RFC	0.6947276081245064	0.6354166666666666	0.7528735632183908	0.36538461538461536	0.8237367802585194	0.8962264150943396	0.7841448189762796	0.7777777777777778	0.7777777777777778	0.5	0.8651685393258427	1.0	0.693653359926153	0.5422222222222223	0.5598290598290598	0.5428571428571428	0.9010282776349614	0.9223300970873787	0.6578846153846154	0.5384615384615384	0.5384615384615384	0.5	0.9625	0.75	All Modes
no_ssid__geo	0.7652068126520681	0.8596491228070176	0.7476478045763761	0.4623376623376623	0.7291666666666666	0.8800000000000001	0.8367346938775511	0.8300000000000002	0.7903982861038076	0.5714285714285714	0.7142857142857142	0.8571428571428571	0.920245398773006	0.888888888888889	343	RFC	0.7716444449412622	0.5741935483870968	0.6494845360824743	0.9705882352941176	0.8502304147465438	0.8137254901960784	0.8240562248995984	0.75	0.6666666666666666	1.0	0.9036144578313253	0.8	0.7387137249918674	0.3869565217391304	0.8311345646437994	0.8048780487804879	0.8236607142857143	0.8469387755102041	0.7836538461538461	0.46153846153846156	0.7692307692307693	0.75	0.9375	1.0	All Modes
no_ssid__geo	0.8113337940566689	0.8947368421052632	0.7815091670608073	0.5761904761904763	0.7362831858407078	0.810126582278481	0.8873846153846154	0.8975609756097561	0.8756543209876542	0.7199999999999999	0.7199999999999999	1.0	0.9382716049382716	1.0	344	RFC	0.7884846780263325	0.6436170212765957	0.7591240875912408	0.8205128205128205	0.8593563766388558	0.8598130841121495	0.8853658536585366	0.75	0.75	1.0	0.926829268292683	1.0	0.7784813331253214	0.521551724137931	0.7147766323024055	0.8	0.9173027989821882	0.9387755102040817	0.8669230769230769	0.6923076923076923	0.6923076923076923	1.0	0.95	1.0	All Modes
no_ssid__geo	0.8156892612338157	0.8508771929824561	0.7337013236298839	0.5098039215686275	0.7259953161592506	0.6	0.8830670926517573	0.9496402877697842	0.7292156862745098	0.3	0.7500000000000001	0.6666666666666666	0.9294117647058824	1.0	345	RFC	0.8299155447150668	0.6290322580645161	0.7908163265306123	0.9375	0.821640903686088	0.9705882352941176	0.8249062049062049	0.42857142857142855	0.8181818181818182	1.0	0.8777777777777778	1.0	0.6849481848893659	0.42857142857142855	0.670995670995671	0.4411764705882353	0.9544198895027625	0.9295774647887324	0.6821153846153847	0.23076923076923078	0.6923076923076923	0.5	0.9875	1.0	All Modes
no_ssid__geo	0.8386396526772794	0.8859649122807017	0.8044777003560156	0.547112462006079	0.7723577235772358	0.888888888888889	0.905732484076433	0.908296943231441	0.8143996174765405	0.6	0.6363636363636364	1.0	0.9467455621301775	0.888888888888889	346	RFC	0.8384544126433857	0.7317073170731707	0.8260869565217391	0.927536231884058	0.8474374255065554	0.859504132231405	0.8667594078830033	0.8571428571428571	0.7777777777777778	1.0	0.898876404494382	0.8	0.7902041117505394	0.4368932038834951	0.7251908396946565	0.8533333333333334	0.9726402188782489	0.9629629629629629	0.8	0.46153846153846156	0.5384615384615384	1.0	1.0	1.0	All Modes
no_ssid__geo	0.7920289855072464	0.8245614035087719	0.7285965173542339	0.5344827586206897	0.7591836734693878	0.5942028985507245	0.8646023072252581	0.8905109489051095	0.63304217150371	0.4444444444444444	0.6666666666666666	0.28571428571428575	0.911242603550296	0.8571428571428571	347	RFC	0.7383898026807474	0.7380952380952381	0.7469879518072289	0.5394736842105263	0.8317757009345794	0.8356164383561644	0.7282718031032638	0.8	0.6428571428571429	0.3333333333333333	0.8651685393258427	1.0	0.741048979223005	0.4189189189189189	0.7717842323651453	0.6612903225806451	0.900126422250316	0.953125	0.5925	0.3076923076923077	0.6923076923076923	0.25	0.9625	0.75	All Modes
no_ssid__geo	0.7528089887640449	0.8333333333333334	0.6933620818483	0.5541125541125541	0.5764705882352941	0.6614173228346457	0.8560179977502811	0.8187919463087248	0.7257490913985731	0.4347826086956522	0.5263157894736842	0.75	0.9176470588235294	1.0	348	RFC	0.7041129399567232	0.6530612244897959	0.735	0.6	0.78860103626943	0.7439024390243902	0.79	0.5	0.8333333333333334	0.75	0.8666666666666667	1.0	0.7077451565513371	0.48120300751879697	0.47419354838709676	0.7368421052631579	0.9360393603936039	0.9104477611940298	0.6988461538461539	0.38461538461538464	0.38461538461538464	0.75	0.975	1.0	All Modes
no_ssid__geo	0.7227118644067797	0.8333333333333334	0.6939784461273839	0.5234899328859061	0.39999999999999997	0.8727272727272727	0.8311218335343787	0.8425531914893618	0.7020020481310805	0.5806451612903226	0.25	0.8571428571428571	0.9333333333333333	0.888888888888889	349	RFC	0.67684239228504	0.44150943396226416	0.4427860696517413	0.8888888888888888	0.8666666666666667	0.7443609022556391	0.7745098039215685	0.5	0.6666666666666666	1.0	0.9058823529411765	0.8	0.7267440171365166	0.6428571428571429	0.36475409836065575	0.8571428571428571	0.7983777520278099	0.9705882352941176	0.7117307692307693	0.6923076923076923	0.15384615384615385	0.75	0.9625	1.0	All Modes
no_ssid__geo	0.7170668397144712	0.7719298245614035	0.6553352177408989	0.47272727272727266	0.4638949671772429	0.6588235294117648	0.8215811965811965	0.8596491228070177	0.6374440052700923	0.34782608695652173	0.4999999999999999	0.6666666666666666	0.8727272727272727	0.8	350	RFC	0.6710958409481087	0.5333333333333333	0.4076923076923077	0.8	0.8304535637149028	0.784	0.6918360071301247	0.4	0.5454545454545454	1.0	0.8470588235294118	0.6666666666666666	0.6573827157014976	0.42448979591836733	0.5380710659898477	0.56	0.8128964059196617	0.9514563106796117	0.6338461538461538	0.3076923076923077	0.46153846153846156	0.5	0.9	1.0	All Modes
no_ssid__geo	0.7868087941372418	0.8771929824561403	0.755923737333897	0.589247311827957	0.647422680412371	0.8222222222222222	0.8684057971014493	0.8523206751054853	0.7642686461647225	0.7199999999999999	0.6956521739130435	0.6666666666666666	0.9390243902439025	0.8	351	RFC	0.795607676910987	0.6586538461538461	0.7235023041474654	1.0	0.8248898678414097	0.7709923664122137	0.8266666666666665	0.75	0.8	1.0	0.9166666666666666	0.6666666666666666	0.7373213775121131	0.5330739299610895	0.585820895522388	0.6981132075471698	0.9167686658506732	0.9528301886792453	0.7540384615384615	0.6923076923076923	0.6153846153846154	0.5	0.9625	1.0	All Modes
no_ssid__geo	0.7770833333333333	0.8508771929824561	0.7221538002260317	0.4742268041237114	0.7952167414050823	0.6212121212121211	0.8483184625943719	0.8717948717948718	0.764687207327333	0.5454545454545455	0.6956521739130435	0.6666666666666665	0.9156626506024096	1.0	352	RFC	0.7002931725904367	0.45098039215686275	0.869281045751634	0.5256410256410257	0.8524137931034482	0.8031496062992126	0.790077519379845	0.6666666666666666	0.8	0.6	0.8837209302325582	1.0	0.757914990304923	0.5	0.7327823691460055	0.7592592592592593	0.8442622950819673	0.9532710280373832	0.7553846153846153	0.46153846153846156	0.6153846153846154	0.75	0.95	1.0	All Modes
no_ssid__geo	0.8054830287206266	0.8421052631578947	0.7551006559225966	0.39310344827586213	0.8055944055944056	0.8205128205128205	0.8587022437841116	0.8975903614457832	0.762619550991644	0.4444444444444444	0.7272727272727274	0.8571428571428571	0.8953488372093024	0.888888888888889	353	RFC	0.818978555481826	0.6	0.8700906344410876	0.9411764705882353	0.7805953693495039	0.9030303030303031	0.865169082125604	0.8	0.8888888888888888	1.0	0.8369565217391305	0.8	0.7231947772033639	0.2923076923076923	0.75	0.7272727272727273	0.954177897574124	0.8922155688622755	0.7271153846153846	0.3076923076923077	0.6153846153846154	0.75	0.9625	1.0	All Modes
no_ssid__geo	0.7670537010159652	0.8771929824561403	0.7363511663930538	0.5074626865671642	0.6000000000000001	0.8735632183908046	0.8673965936739659	0.8333333333333334	0.7879210220673636	0.4761904761904762	0.6428571428571429	0.8571428571428571	0.9634146341463415	1.0	354	RFC	0.7447779769016328	0.5246913580246914	0.5625	0.95	0.8802469135802469	0.8064516129032258	0.8330952380952381	0.625	0.6	1.0	0.9404761904761905	1.0	0.731936458717465	0.4913294797687861	0.6428571428571429	0.8085106382978723	0.854916067146283	0.8620689655172413	0.7628846153846154	0.38461538461538464	0.6923076923076923	0.75	0.9875	1.0	All Modes
no_ssid__geo	0.744561403508772	0.8070175438596491	0.6659165243471119	0.5594855305466238	0.5873605947955391	0.48979591836734687	0.8270401948842875	0.8659003831417624	0.6244368779465689	0.5217391304347826	0.4347826086956522	0.5	0.9156626506024096	0.75	355	RFC	0.6498606308927662	0.6126760563380281	0.535593220338983	0.42105263157894735	0.8551637279596978	0.8248175182481752	0.6467441860465117	0.6	0.5	0.5	0.8837209302325582	0.75	0.6924724768268299	0.514792899408284	0.6502057613168725	0.5853658536585366	0.8007075471698113	0.9112903225806451	0.6092307692307692	0.46153846153846156	0.38461538461538464	0.5	0.95	0.75	All Modes
no_ssid__geo	0.8190743338008415	0.9122807017543859	0.7673700982469847	0.5822784810126582	0.7371794871794872	0.8524590163934426	0.8978102189781022	0.7671232876712328	0.8744220572640508	0.608695652173913	0.8	1.0	0.9634146341463415	1.0	356	RFC	0.7808361785471373	0.5897435897435898	0.8550185873605948	0.9285714285714286	0.8561484918793504	0.6746987951807228	0.8947619047619048	0.7	0.8333333333333334	1.0	0.9404761904761905	1.0	0.7686778032113215	0.575	0.647887323943662	0.7878787878787878	0.9437340153452686	0.8888888888888888	0.8590384615384614	0.5384615384615384	0.7692307692307693	1.0	0.9875	1.0	All Modes
no_ssid__geo	0.7617689015691869	0.868421052631579	0.7023164964082396	0.6133333333333334	0.634862385321101	0.5178571428571428	0.8427518427518428	0.9027777777777778	0.7688569454907145	0.6956521739130435	0.6923076923076923	0.6666666666666665	0.9325153374233127	0.8571428571428571	357	RFC	0.67534706077451	0.6182795698924731	0.5616883116883117	0.4084507042253521	0.8979057591623036	0.8904109589041096	0.8015940685820204	0.8	0.6923076923076923	0.6	0.9156626506024096	1.0	0.7510429853542948	0.6084656084656085	0.729957805907173	0.7073170731707317	0.7939814814814815	0.9154929577464789	0.7515384615384615	0.6153846153846154	0.6923076923076923	0.75	0.95	0.75	All Modes
no_ssid__geo	0.775599128540305	0.8859649122807017	0.7686236317565099	0.5665024630541872	0.6655052264808362	0.9420289855072465	0.8561782579338285	0.8129032258064518	0.8297295850066935	0.6	0.7199999999999999	1.0	0.9397590361445783	0.888888888888889	358	RFC	0.7777468594038416	0.558252427184466	0.7403100775193798	0.9558823529411765	0.8265971316818774	0.8076923076923077	0.8628239202657808	0.8571428571428571	0.75	1.0	0.9069767441860465	0.8	0.7628277617145822	0.575	0.6044303797468354	0.9285714285714286	0.8879551820728291	0.8181818181818182	0.8257692307692308	0.46153846153846156	0.6923076923076923	1.0	0.975	1.0	All Modes
no_ssid__geo	0.8247663551401869	0.8947368421052632	0.7648327167532996	0.5425867507886435	0.7008928571428571	0.7352941176470589	0.9076305220883534	0.9377593360995851	0.8164566439385222	0.5263157894736842	0.7407407407407408	0.8571428571428571	0.9580838323353293	1.0	359	RFC	0.7945219726069916	0.688	0.7370892018779343	0.7575757575757576	0.8560606060606061	0.9338842975206612	0.8934318555008209	0.8333333333333334	0.7142857142857143	1.0	0.9195402298850575	1.0	0.7475532239627984	0.4479166666666667	0.6680851063829787	0.7142857142857143	0.9658119658119658	0.9416666666666667	0.7807692307692309	0.38461538461538464	0.7692307692307693	0.75	1.0	1.0	All Modes
no_ssid__geo	0.7959183673469388	0.8508771929824561	0.70067841110248	0.45421245421245426	0.7450980392156863	0.6027397260273972	0.8808290155440415	0.8205128205128205	0.7518037518037518	0.4761904761904762	0.7272727272727274	0.75	0.9166666666666667	0.888888888888889	360	RFC	0.7127385833884251	0.5688073394495413	0.7712177121771218	0.5789473684210527	0.84472049689441	0.8	0.7877777777777778	0.625	0.8888888888888888	0.75	0.875	0.8	0.6979155017972588	0.3780487804878049	0.7206896551724138	0.6285714285714286	0.9201623815967523	0.8421052631578947	0.7424999999999999	0.38461538461538464	0.6153846153846154	0.75	0.9625	1.0	All Modes
no_ssid__geo	0.7293610911701364	0.8245614035087719	0.7067189324437032	0.5246753246753247	0.5104761904761904	0.8623853211009175	0.8330275229357799	0.8030303030303031	0.7203625805632494	0.4545454545454546	0.5217391304347826	0.8571428571428571	0.911242603550296	0.8571428571428571	361	RFC	0.7241081713446903	0.5872093023255814	0.4785714285714286	0.9591836734693877	0.827460510328068	0.7681159420289855	0.8041448189762797	0.5555555555555556	0.6	1.0	0.8651685393258427	1.0	0.6968780609216327	0.47417840375586856	0.5469387755102041	0.7833333333333333	0.8386699507389163	0.8412698412698413	0.6617307692307692	0.38461538461538464	0.46153846153846156	0.75	0.9625	0.75	All Modes
no_ssid__geo	0.8257575757575758	0.8859649122807017	0.7970597512895459	0.5511363636363638	0.693069306930693	0.9195402298850575	0.9031855090568396	0.9183673469387755	0.8141938329229298	0.5714285714285714	0.6956521739130435	0.8571428571428571	0.9467455621301775	1.0	362	RFC	0.8414690002724574	0.7028985507246377	0.7368421052631579	0.975609756097561	0.844626168224299	0.9473684210526315	0.8897752808988763	0.75	0.8	1.0	0.898876404494382	1.0	0.7677201520947865	0.4532710280373832	0.6542056074766355	0.8695652173913043	0.9704697986577181	0.8910891089108911	0.7653846153846154	0.46153846153846156	0.6153846153846154	0.75	1.0	1.0	All Modes
no_ssid__geo	0.8026936026936027	0.8859649122807017	0.7887595185910264	0.6065573770491803	0.6502057613168724	0.9302325581395349	0.8872366790582403	0.8695652173913043	0.8192863595302619	0.7407407407407408	0.6666666666666667	1.0	0.9390243902439025	0.75	363	RFC	0.7859509589497355	0.5896414342629482	0.7247706422018348	0.9230769230769231	0.8774509803921569	0.8148148148148148	0.8511904761904763	0.7142857142857143	0.875	1.0	0.9166666666666666	0.75	0.7961942620491129	0.6244725738396625	0.5895522388059702	0.9375	0.8972431077694235	0.9322033898305084	0.8040384615384614	0.7692307692307693	0.5384615384615384	1.0	0.9625	0.75	All Modes
no_ssid__geo	0.8030674846625767	0.8771929824561403	0.7551819987937494	0.5709023941068141	0.7577235772357723	0.7021276595744681	0.8880135059088352	0.8571428571428571	0.7792538915727322	0.6428571428571429	0.6956521739130435	0.8571428571428571	0.9506172839506174	0.75	364	RFC	0.7660785621408538	0.5827067669172933	0.7898305084745763	0.7857142857142857	0.8737541528239202	0.7983870967741935	0.8178048780487804	0.6	0.8	1.0	0.9390243902439024	0.75	0.7500573623804297	0.5595667870036101	0.728125	0.6346153846153846	0.902745995423341	0.9252336448598131	0.7540384615384614	0.6923076923076923	0.6153846153846154	0.75	0.9625	0.75	All Modes
no_ssid__geo	0.7781546811397557	0.8508771929824561	0.7055199529077475	0.5048543689320388	0.736318407960199	0.7045454545454545	0.8664343786295007	0.7154471544715446	0.7392764857881137	0.4444444444444444	0.6666666666666667	0.6666666666666666	0.9186046511627908	1.0	365	RFC	0.7265031256798068	0.5073170731707317	0.8604651162790697	0.7209302325581395	0.8224917309812569	0.7213114754098361	0.8771936758893281	0.8	0.7272727272727273	1.0	0.8586956521739131	1.0	0.6919594902726749	0.5024154589371981	0.6434782608695652	0.6888888888888889	0.9153374233128835	0.7096774193548387	0.6821153846153847	0.3076923076923077	0.6153846153846154	0.5	0.9875	1.0	All Modes
no_ssid__geo	0.7672064777327935	0.8859649122807017	0.7443065685079466	0.5714285714285715	0.6786206896551724	0.7796610169491525	0.8443649373881932	0.847457627118644	0.8179406038366801	0.7407407407407408	0.6956521739130435	0.8571428571428571	0.9390243902439025	0.8571428571428571	366	RFC	0.763240591876137	0.55	0.6422976501305483	0.9583333333333334	0.8719211822660099	0.7936507936507936	0.8861904761904761	0.7142857142857143	0.8	1.0	0.9166666666666666	1.0	0.7397247432537972	0.5945945945945946	0.7192982456140351	0.6571428571428571	0.8184971098265896	0.9090909090909091	0.7694230769230769	0.7692307692307693	0.6153846153846154	0.75	0.9625	0.75	All Modes
no_ssid__geo	0.7368821292775666	0.8508771929824561	0.627808334075121	0.4607329842931937	0.5852713178294574	0.43010752688172044	0.8726072607260726	0.7903225806451613	0.761827882960413	0.5599999999999999	0.5714285714285714	0.75	0.927710843373494	1.0	367	RFC	0.6099682379028956	0.4489795918367347	0.7122641509433962	0.3389830508474576	0.8496143958868895	0.7	0.7957364341085272	0.5833333333333334	0.75	0.75	0.8953488372093024	1.0	0.6724701495147117	0.4731182795698925	0.4967105263157895	0.5882352941176471	0.8968792401628223	0.9074074074074074	0.7424999999999999	0.5384615384615384	0.46153846153846156	0.75	0.9625	1.0	All Modes
no_ssid__geo	0.7840158520475562	0.8596491228070176	0.7166164028829836	0.45077720207253885	0.7348586810228802	0.6593406593406593	0.8859315589353612	0.8521739130434782	0.751090909090909	0.5599999999999999	0.5833333333333334	0.6666666666666666	0.9454545454545454	1.0	368	RFC	0.7253625411838668	0.4461538461538462	0.7867435158501441	0.7142857142857143	0.8629629629629629	0.8166666666666667	0.8274688057040998	0.5833333333333334	0.6363636363636364	1.0	0.9176470588235294	1.0	0.7116403120922333	0.45549738219895286	0.6893939393939394	0.6122448979591837	0.91015625	0.8909090909090909	0.7103846153846154	0.5384615384615384	0.5384615384615384	0.5	0.975	1.0	All Modes
no_ssid__geo	0.7792	0.8859649122807017	0.6947150760822958	0.5	0.6180257510729613	0.6666666666666666	0.9053778080326753	0.7835051546391754	0.8053831730478438	0.6363636363636364	0.6666666666666667	0.888888888888889	0.9461077844311377	0.888888888888889	369	RFC	0.6717533694056147	0.5058139534883721	0.7309644670050761	0.547945205479452	0.8831341301460823	0.6909090909090909	0.8321647509578544	0.7777777777777778	0.875	0.8	0.9080459770114943	0.8	0.7428461702436204	0.4943181818181818	0.5353159851301115	0.851063829787234	0.9287709497206704	0.9047619047619048	0.8128846153846153	0.5384615384615384	0.5384615384615384	1.0	0.9875	1.0	All Modes
no_ssid__geo	0.7883211678832117	0.8771929824561403	0.7738029361142869	0.591194968553459	0.6579925650557621	0.8925619834710744	0.8701223063482819	0.8571428571428571	0.8199824715162138	0.5714285714285715	0.5714285714285714	1.0	0.9570552147239264	1.0	370	RFC	0.7777079054733494	0.5617529880478087	0.7695652173913043	0.9152542372881356	0.8488636363636364	0.7931034482758621	0.8446184738955823	0.5333333333333333	0.75	1.0	0.9397590361445783	1.0	0.7788884845265092	0.6238938053097345	0.5746753246753247	0.8709677419354839	0.8924731182795699	0.9324324324324325	0.8103846153846155	0.6153846153846154	0.46153846153846156	1.0	0.975	1.0	All Modes
no_ssid__geo	0.7748064743138635	0.8508771929824561	0.7127431209633759	0.6048565121412803	0.6270022883295194	0.6301369863013698	0.856649395509499	0.8450704225352113	0.7585293555173073	0.6666666666666667	0.5714285714285714	0.75	0.9156626506024096	0.888888888888889	371	RFC	0.7185006211805037	0.7098445595854922	0.6954314720812182	0.575	0.8122270742358079	0.8	0.782198731501057	0.7272727272727273	0.75	0.75	0.8837209302325582	0.8	0.719292086389683	0.5269230769230769	0.5708333333333333	0.696969696969697	0.9062119366626066	0.8955223880597015	0.7553846153846153	0.6153846153846154	0.46153846153846156	0.75	0.95	1.0	All Modes
no_ssid__geo	0.8197080291970803	0.8947368421052632	0.7874012397575088	0.5404157043879907	0.676056338028169	0.9354838709677418	0.9081272084805653	0.8769230769230769	0.8524826579043445	0.5833333333333334	0.7272727272727274	1.0	0.9518072289156626	1.0	372	RFC	0.797734639137044	0.6030927835051546	0.7058823529411765	0.9508196721311475	0.878132118451025	0.8507462686567164	0.8887714352830631	0.6363636363636364	0.8888888888888888	1.0	0.9186046511627907	1.0	0.7807658250876947	0.4895397489539749	0.6486486486486487	0.9206349206349206	0.9402439024390243	0.9047619047619048	0.8282692307692308	0.5384615384615384	0.6153846153846154	1.0	0.9875	1.0	All Modes
no_ssid__geo	0.7383685800604229	0.8771929824561403	0.7014277676812232	0.5080091533180778	0.7070707070707071	0.6709677419354838	0.8151210868281158	0.8059701492537314	0.7796348884381338	0.47058823529411764	0.8275862068965517	0.6666666666666665	0.9333333333333333	1.0	373	RFC	0.6751001345749802	0.6132596685082873	0.6832971800433839	0.5591397849462365	0.8185053380782918	0.7012987012987013	0.8511764705882353	1.0	0.75	0.6	0.9058823529411765	1.0	0.7527989387778447	0.43359375	0.7325581395348837	0.8387096774193549	0.8117647058823529	0.9473684210526315	0.7886538461538461	0.3076923076923077	0.9230769230769231	0.75	0.9625	1.0	All Modes
no_ssid__geo	0.817910447761194	0.8508771929824561	0.7644467532981867	0.4952978056426332	0.5544554455445545	0.9465648854961831	0.9005424954792043	0.9253731343283582	0.750776518463177	0.5454545454545455	0.42105263157894735	1.0	0.9302325581395349	0.8571428571428571	374	RFC	0.7982042763880928	0.5766423357664233	0.6461538461538462	0.9841269841269841	0.8517673888255416	0.9323308270676691	0.8405797101449274	0.6666666666666666	0.6666666666666666	1.0	0.8695652173913043	1.0	0.7410282516333402	0.4340659340659341	0.48554913294797686	0.9117647058823529	0.9552429667519181	0.9185185185185185	0.7038461538461538	0.46153846153846156	0.3076923076923077	1.0	1.0	0.75	All Modes
no_ssid__geo	0.7891644908616188	0.868421052631579	0.7674712831556192	0.5703125	0.6900958466453674	0.8627450980392156	0.8858006042296073	0.8284023668639053	0.7522371141473289	0.6896551724137931	0.5599999999999999	0.6666666666666666	0.9559748427672956	0.888888888888889	375	RFC	0.7762982981606011	0.584	0.6605504587155964	0.9565217391304348	0.8939024390243903	0.7865168539325843	0.794071729957806	0.625	0.5833333333333334	1.0	0.9620253164556962	0.8	0.763643706448866	0.5572519083969466	0.7224080267558528	0.7857142857142857	0.8778443113772455	0.875	0.7515384615384615	0.7692307692307693	0.5384615384615384	0.5	0.95	1.0	All Modes
no_ssid__geo	0.8015482054890922	0.8771929824561403	0.724503330846854	0.5096774193548387	0.8129675810473816	0.65	0.8646864686468647	0.7851851851851852	0.7904872236197538	0.5714285714285714	0.8461538461538461	0.75	0.927710843373494	0.8571428571428571	376	RFC	0.7244549652465885	0.6076923076923076	0.8601583113456465	0.65	0.8249370277078085	0.6794871794871795	0.8483005366726297	0.75	0.8461538461538461	0.75	0.8953488372093024	1.0	0.7395719002111767	0.4388888888888889	0.7706855791962175	0.65	0.9084604715672677	0.9298245614035088	0.7540384615384614	0.46153846153846156	0.8461538461538461	0.75	0.9625	0.75	All Modes
no_ssid__geo	0.7716827279466272	0.8596491228070176	0.7261362277700165	0.47692307692307695	0.6131386861313868	0.890909090909091	0.8733944954128441	0.7763157894736843	0.8130971551261407	0.5185185185185186	0.608695652173913	1.0	0.9382716049382716	1.0	377	RFC	0.7319487965815437	0.46733668341708545	0.65625	0.9423076923076923	0.8654545454545455	0.7283950617283951	0.8253658536585367	0.5	0.7	1.0	0.926829268292683	1.0	0.7239096887398316	0.4869109947643979	0.5753424657534246	0.8448275862068966	0.8814814814814815	0.8309859154929577	0.8053846153846154	0.5384615384615384	0.5384615384615384	1.0	0.95	1.0	All Modes
no_ssid__geo	0.8208616780045351	0.8771929824561403	0.7848357925621512	0.6098191214470283	0.6822429906542056	0.8529411764705882	0.9014778325123153	0.8776978417266187	0.7948853615520284	0.6428571428571429	0.6666666666666667	0.8571428571428571	0.9506172839506174	0.8571428571428571	378	RFC	0.8052799971787596	0.592964824120603	0.7934782608695652	0.90625	0.8745519713261649	0.8591549295774648	0.8532594235033258	0.6	0.7272727272727273	1.0	0.9390243902439024	1.0	0.7717497935227005	0.6276595744680851	0.5983606557377049	0.8055555555555556	0.9301143583227446	0.8970588235294118	0.7540384615384614	0.6923076923076923	0.6153846153846154	0.75	0.9625	0.75	All Modes
no_ssid__geo	0.8405985686402082	0.9210526315789473	0.7987533056245042	0.5311653116531165	0.8543417366946778	0.8510638297872339	0.9024238657551275	0.8547717842323652	0.8987615283267457	0.6666666666666667	0.8695652173913044	1.0	0.9575757575757576	1.0	379	RFC	0.81706311172611	0.620253164556962	0.8714285714285714	0.9523809523809523	0.8725961538461539	0.7686567164179104	0.931336898395722	0.7272727272727273	1.0	1.0	0.9294117647058824	1.0	0.7937155180478032	0.46445497630331756	0.8379120879120879	0.7692307692307693	0.9343629343629344	0.9626168224299065	0.874423076923077	0.6153846153846154	0.7692307692307693	1.0	0.9875	1.0	All Modes
no_ssid__geo	0.8132322536181944	0.8421052631578947	0.732795833809775	0.4236111111111111	0.8086734693877551	0.6542056074766356	0.8907894736842106	0.8866995073891626	0.7276515679442508	0.4999999999999999	0.64	0.5714285714285715	0.9268292682926829	1.0	380	RFC	0.7238013035077944	0.4765625	0.8342105263157895	0.625	0.8724226804123711	0.8108108108108109	0.7567099567099567	0.5454545454545454	0.6666666666666666	0.6666666666666666	0.9047619047619048	1.0	0.7480770162549627	0.38125	0.7846534653465347	0.6862745098039216	0.9099462365591398	0.9782608695652174	0.7053846153846154	0.46153846153846156	0.6153846153846154	0.5	0.95	1.0	All Modes
no_ssid__geo	0.7995461422087746	0.868421052631579	0.7725934739309287	0.5426008968609866	0.7766990291262137	0.9	0.888111888111888	0.7555555555555555	0.7762664165103189	0.5833333333333334	0.6923076923076923	1.0	0.9390243902439025	0.6666666666666666	381	RFC	0.7991027580051616	0.6505376344086021	0.7523510971786834	1.0	0.853494623655914	0.7391304347826086	0.8490675990675991	0.6363636363636364	0.6923076923076923	1.0	0.9166666666666666	1.0	0.7569250536508745	0.4653846153846154	0.802675585284281	0.8181818181818182	0.9256559766763849	0.7727272727272727	0.7386538461538461	0.5384615384615384	0.6923076923076923	1.0	0.9625	0.5	All Modes
no_ssid__geo	0.75	0.8070175438596491	0.7062311371702497	0.41423948220064727	0.5495867768595042	0.8309859154929577	0.8397917871602082	0.896551724137931	0.6933621933621934	0.3636363636363637	0.5714285714285714	0.75	0.8928571428571429	0.888888888888889	382	RFC	0.6955896074015142	0.48484848484848486	0.5	0.7763157894736842	0.8501170960187353	0.8666666666666667	0.7193434343434344	0.4444444444444444	0.75	0.75	0.8522727272727273	0.8	0.7247797544496658	0.3615819209039548	0.6100917431192661	0.8939393939393939	0.8297142857142857	0.9285714285714286	0.6913461538461538	0.3076923076923077	0.46153846153846156	0.75	0.9375	1.0	All Modes
no_ssid__geo	0.8417068134893324	0.8947368421052632	0.8058122382725206	0.6348448687350835	0.7747368421052633	0.8070175438596492	0.9062119366626066	0.90625	0.8274020397208804	0.7407407407407408	0.6956521739130435	0.75	0.9506172839506174	1.0	383	RFC	0.788800627754654	0.642512077294686	0.7796610169491526	0.7301587301587301	0.912883435582822	0.8787878787878788	0.8406620209059235	0.7142857142857143	0.8	0.75	0.9390243902439024	1.0	0.8268629731764223	0.6273584905660378	0.7698744769874477	0.9019607843137255	0.8996372430471584	0.9354838709677419	0.8194230769230769	0.7692307692307693	0.6153846153846154	0.75	0.9625	1.0	All Modes
no_ssid__geo	0.8227450980392157	0.8421052631578947	0.7459110947054451	0.37974683544303806	0.7889908256880733	0.8505747126436782	0.8958718422674061	0.8143712574850299	0.7228262693378972	0.2222222222222222	0.7272727272727274	0.8571428571428571	0.9186046511627908	0.888888888888889	384	RFC	0.7780112297012775	0.41284403669724773	0.8865979381443299	0.9736842105263158	0.8613744075829384	0.7555555555555555	0.7895169082125604	0.4	0.8888888888888888	1.0	0.8586956521739131	0.8	0.7267545958232537	0.3515625	0.7107438016528925	0.7551020408163265	0.9332477535301669	0.8831168831168831	0.7013461538461538	0.15384615384615385	0.6153846153846154	0.75	0.9875	1.0	All Modes
no_ssid__geo	0.764	0.8771929824561403	0.7325907819497882	0.5721518987341773	0.5928449744463373	0.8139534883720931	0.8550561797752808	0.8289473684210527	0.8453032742887816	0.5925925925925927	0.6956521739130435	1.0	0.9382716049382716	1.0	385	RFC	0.727935057753795	0.6243093922651933	0.5471698113207547	0.813953488372093	0.8667425968109339	0.7875	0.8596515679442508	0.5714285714285714	0.8	1.0	0.926829268292683	1.0	0.7415023459565833	0.5280373831775701	0.6468401486988847	0.813953488372093	0.843680709534368	0.875	0.8361538461538462	0.6153846153846154	0.6153846153846154	1.0	0.95	1.0	All Modes
no_ssid__geo	0.8037928519328957	0.8508771929824561	0.7395457892662218	0.44	0.7674858223062382	0.7964601769911505	0.8829721362229102	0.8108108108108107	0.7244971131140041	0.42105263157894735	0.7272727272727274	0.6666666666666666	0.9186046511627908	0.888888888888889	386	RFC	0.7825859998415078	0.5739130434782609	0.8353909465020576	0.9	0.8223760092272203	0.78125	0.8428502415458936	0.6666666666666666	0.8888888888888888	1.0	0.8586956521739131	0.8	0.7153475732391794	0.3567567567567568	0.7097902097902098	0.7142857142857143	0.9532085561497327	0.8426966292134831	0.6821153846153847	0.3076923076923077	0.6153846153846154	0.5	0.9875	1.0	All Modes
no_ssid__geo	0.8067664281067014	0.8947368421052632	0.7581083031856977	0.555	0.7690140845070422	0.7375	0.8890274314214464	0.8400000000000001	0.8265976535541754	0.6666666666666667	0.8333333333333333	0.888888888888889	0.9440993788819876	0.8	387	RFC	0.7405989507945231	0.5522388059701493	0.84	0.6413043478260869	0.8769987699876999	0.7924528301886793	0.8082603815937149	0.7272727272727273	0.9090909090909091	0.8	0.9382716049382716	0.6666666666666666	0.7859069157336258	0.5577889447236181	0.7090909090909091	0.8676470588235294	0.9013906447534766	0.8936170212765957	0.8669230769230769	0.6153846153846154	0.7692307692307693	1.0	0.95	1.0	All Modes
no_ssid__geo	0.8297428769979153	0.8771929824561403	0.8033491517530178	0.4745762711864407	0.8253477588871716	0.8941176470588236	0.8941326530612244	0.9285714285714285	0.8095238095238095	0.5833333333333334	0.6666666666666667	0.8571428571428571	0.9404761904761905	1.0	388	RFC	0.8263393492568731	0.56	0.8697068403908795	0.95	0.8476420798065296	0.9043478260869565	0.8818181818181818	0.6363636363636364	0.875	1.0	0.8977272727272727	1.0	0.7883301203456285	0.4117647058823529	0.7852941176470588	0.8444444444444444	0.9460188933873145	0.9541284403669725	0.7628846153846154	0.5384615384615384	0.5384615384615384	0.75	0.9875	1.0	All Modes
no_ssid__geo	0.8148457047539617	0.868421052631579	0.721798168781451	0.5755813953488371	0.555984555984556	0.6551724137931035	0.9042196918955123	0.9180327868852458	0.7635120435120435	0.6923076923076923	0.6363636363636364	0.6666666666666666	0.9333333333333333	0.888888888888889	389	RFC	0.7488630228969302	0.6428571428571429	0.6206896551724138	0.7037037037037037	0.8664955070603337	0.9105691056910569	0.8351935646053293	0.6923076923076923	0.7777777777777778	1.0	0.9058823529411765	0.8	0.70169006937063	0.5210526315789473	0.5034965034965035	0.6129032258064516	0.9453781512605042	0.9256198347107438	0.7386538461538461	0.6923076923076923	0.5384615384615384	0.5	0.9625	1.0	All Modes
no_ssid__geo	0.7807947019867549	0.868421052631579	0.754355241770402	0.5242290748898678	0.6542056074766355	0.8108108108108109	0.8678549477566072	0.9146757679180887	0.7513566528903952	0.5454545454545455	0.6153846153846154	0.888888888888889	0.9570552147239264	0.75	390	RFC	0.7540379703798512	0.616580310880829	0.6730769230769231	0.7258064516129032	0.8305882352941176	0.9241379310344827	0.754362063639172	0.6666666666666666	0.6153846153846154	0.8	0.9397590361445783	0.75	0.7649395989297467	0.4559386973180077	0.6363636363636364	0.9183673469387755	0.9086229086229086	0.9054054054054054	0.7603846153846154	0.46153846153846156	0.6153846153846154	1.0	0.975	0.75	All Modes
no_ssid__geo	0.8201487491548344	0.9035087719298246	0.761463567014973	0.5417721518987343	0.7731343283582089	0.7200000000000001	0.9110974862047823	0.8613138686131387	0.8552944074895293	0.6363636363636364	0.8	0.888888888888889	0.951219512195122	1.0	391	RFC	0.7357055401249097	0.5487179487179488	0.8604651162790697	0.6	0.8930288461538461	0.7763157894736842	0.867936507936508	0.7777777777777778	0.8333333333333334	0.8	0.9285714285714286	1.0	0.8068045048424797	0.535	0.7018970189701897	0.9	0.9299123904881101	0.9672131147540983	0.8565384615384616	0.5384615384615384	0.7692307692307693	1.0	0.975	1.0	All Modes
no_ssid__geo	0.7609001406469761	0.8245614035087719	0.692558430918314	0.5219512195121951	0.6339285714285714	0.6101694915254237	0.855683269476373	0.8410596026490067	0.6780067731011127	0.5384615384615384	0.6666666666666667	0.6	0.9182389937106918	0.6666666666666665	392	RFC	0.6653461930597124	0.5544041450777202	0.6311111111111111	0.48	0.8723958333333334	0.7888198757763976	0.6579569797291317	0.5384615384615384	0.7272727272727273	0.5	0.9240506329113924	0.6	0.7414752755459177	0.4930875576036866	0.6367713004484304	0.8372093023255814	0.8395989974937343	0.900709219858156	0.7132692307692308	0.5384615384615384	0.6153846153846154	0.75	0.9125	0.75	All Modes
no_ssid__geo	0.8065749235474006	0.8421052631578947	0.7167458174388868	0.45714285714285713	0.8080808080808082	0.6732673267326733	0.8952380952380954	0.7500000000000001	0.7041281074215207	0.5454545454545455	0.6363636363636364	0.75	0.9221556886227545	0.6666666666666665	393	RFC	0.7050755408572713	0.4645161290322581	0.8727272727272727	0.6296296296296297	0.8785046728971962	0.68	0.7359003831417625	0.6666666666666666	0.7777777777777778	0.75	0.8850574712643678	0.6	0.734888457098325	0.45	0.7523510971786834	0.723404255319149	0.912621359223301	0.8360655737704918	0.6925	0.46153846153846156	0.5384615384615384	0.75	0.9625	0.75	All Modes
no_ssid__geo	0.7667329357190192	0.8596491228070176	0.7480941566459178	0.47798742138364775	0.7548543689320389	0.8148148148148149	0.8140262993112085	0.8787878787878788	0.7800355333289465	0.5714285714285714	0.6923076923076923	0.8571428571428571	0.9221556886227545	0.8571428571428571	394	RFC	0.7724379717214473	0.5066666666666667	0.713302752293578	0.9705882352941176	0.8269720101781171	0.8446601941747572	0.865473032714412	0.75	0.6923076923076923	1.0	0.8850574712643678	1.0	0.7346648264278868	0.4523809523809524	0.8015463917525774	0.7021276595744681	0.8014796547472256	0.9157894736842105	0.7232692307692308	0.46153846153846156	0.6923076923076923	0.75	0.9625	0.75	All Modes
no_ssid__geo	0.7690863579474343	0.8508771929824561	0.7193721485698407	0.597979797979798	0.618374558303887	0.6185567010309277	0.8499999999999999	0.9119496855345912	0.7129898013955985	0.5925925925925927	0.5217391304347826	0.75	0.9506172839506174	0.75	395	RFC	0.7111774134454916	0.6115702479338843	0.691699604743083	0.5555555555555556	0.828798185941043	0.8682634730538922	0.7220905923344947	0.5714285714285714	0.6	0.75	0.9390243902439024	0.75	0.7348680047060959	0.5849802371541502	0.5591054313099042	0.6976744186046512	0.8723150357995226	0.9602649006622517	0.7078846153846154	0.6153846153846154	0.46153846153846156	0.75	0.9625	0.75	All Modes
no_ssid__geo	0.7945109078114004	0.8596491228070176	0.7616641693530493	0.49035812672176304	0.6430062630480167	0.9016393442622951	0.8844282238442823	0.888888888888889	0.7991493886230729	0.5263157894736842	0.5454545454545455	1.0	0.9239766081871346	1.0	396	RFC	0.7864240609495253	0.6312056737588653	0.6844444444444444	0.9322033898305084	0.8318077803203662	0.8524590163934426	0.8736263736263737	0.8333333333333334	0.6666666666666666	1.0	0.8681318681318682	1.0	0.7505886518484944	0.4009009009009009	0.6062992125984252	0.873015873015873	0.9441558441558442	0.9285714285714286	0.7667307692307693	0.38461538461538464	0.46153846153846156	1.0	0.9875	1.0	All Modes
no_ssid__geo	0.7680945347119645	0.8508771929824561	0.7385062469002263	0.5640000000000001	0.5425867507886435	0.823529411764706	0.8558730158730159	0.9065420560747663	0.7923316127308867	0.5517241379310345	0.631578947368421	0.8571428571428571	0.9212121212121211	1.0	397	RFC	0.7652697839091311	0.5899581589958159	0.6564885496183206	0.875	0.814993954050786	0.8899082568807339	0.8788235294117648	0.5	1.0	1.0	0.8941176470588236	1.0	0.7210504593518401	0.5402298850574713	0.46236559139784944	0.7777777777777778	0.9010695187165776	0.9238095238095239	0.7553846153846153	0.6153846153846154	0.46153846153846156	0.75	0.95	1.0	All Modes
no_ssid__geo	0.8595342066957787	0.9210526315789473	0.8274019015365692	0.6409495548961425	0.8119180633147113	0.8686868686868686	0.9178172255095333	0.8976377952755905	0.8998285513622937	0.8148148148148148	0.7272727272727274	1.0	0.9570552147239264	1.0	398	RFC	0.8113379202830379	0.5869565217391305	0.8934426229508197	0.8269230769230769	0.9232804232804233	0.8260869565217391	0.9228724421495507	0.7857142857142857	0.8888888888888888	1.0	0.9397590361445783	1.0	0.8519960390119937	0.7058823529411765	0.7440273037542662	0.9148936170212766	0.9124183006535947	0.9827586206896551	0.8873076923076922	0.8461538461538461	0.6153846153846154	1.0	0.975	1.0	All Modes
no_ssid__geo	0.8118032786885246	0.8771929824561403	0.769768755067813	0.5675057208237986	0.7396768402154399	0.761904761904762	0.891696750902527	0.8880597014925374	0.8242466068553025	0.5925925925925927	0.6956521739130435	0.888888888888889	0.9440993788819876	1.0	399	RFC	0.7612560160340107	0.6048780487804878	0.7744360902255639	0.7272727272727273	0.8790035587188612	0.8206896551724138	0.8219400352733686	0.5714285714285714	0.8	0.8	0.9382716049382716	1.0	0.782925623649614	0.5344827586206896	0.7079037800687286	0.8	0.9047619047619048	0.967479674796748	0.8361538461538462	0.6153846153846154	0.6153846153846154	1.0	0.95	1.0	All Modes
no_ssid__geo	0.7844551282051282	0.8508771929824561	0.6749584646062322	0.43771043771043777	0.7139959432048681	0.44067796610169496	0.8771448181194235	0.9052631578947369	0.762431137724551	0.5	0.64	0.75	0.9221556886227545	1.0	400	RFC	0.6895932324776253	0.5855855855855856	0.6901960784313725	0.4482758620689655	0.8463576158940397	0.8775510204081632	0.8032019704433498	0.7142857142857143	0.6666666666666666	0.75	0.8850574712643678	1.0	0.6734661032392244	0.34946236559139787	0.7394957983193278	0.43333333333333335	0.9102564102564102	0.9347826086956522	0.7424999999999999	0.38461538461538464	0.6153846153846154	0.75	0.9625	1.0	All Modes
no_ssid__geo	0.7439353099730458	0.8508771929824561	0.7072908315443492	0.43401759530791795	0.5278810408921933	0.8258064516129033	0.8438061041292639	0.9049429657794678	0.772579208231382	0.4999999999999999	0.6956521739130435	0.8571428571428571	0.9212121212121211	0.888888888888889	401	RFC	0.6903848753036333	0.4088397790055249	0.5259259259259259	0.8	0.8671586715867159	0.85	0.8079144385026739	0.5454545454545454	0.8	1.0	0.8941176470588236	0.8	0.726968415215412	0.4625	0.5298507462686567	0.8533333333333334	0.8216783216783217	0.967479674796748	0.7553846153846153	0.46153846153846156	0.6153846153846154	0.75	0.95	1.0	All Modes
no_ssid__geo	0.7550260610573343	0.8157894736842105	0.6879372696031054	0.5349544072948329	0.5608247422680412	0.6	0.8404322949777495	0.9034749034749036	0.6832639069686713	0.4347826086956522	0.6666666666666667	0.6666666666666666	0.8982035928143712	0.75	402	RFC	0.7214538698211552	0.6470588235294118	0.5132075471698113	0.75	0.8367088607594937	0.8602941176470589	0.7678683385579937	0.5	0.7272727272727273	1.0	0.8620689655172413	0.75	0.6739097792405095	0.45595854922279794	0.6181818181818182	0.5	0.8441890166028098	0.9512195121951219	0.6375	0.38461538461538464	0.6153846153846154	0.5	0.9375	0.75	All Modes
no_ssid__geo	0.7954716981132075	0.868421052631579	0.7392263190704117	0.5530546623794211	0.7114337568058076	0.6521739130434782	0.8714938030006523	0.9079754601226994	0.7803267973856209	0.5555555555555556	0.6666666666666667	0.75	0.9294117647058824	1.0	403	RFC	0.7717265925796776	0.7478260869565218	0.8	0.6382978723404256	0.801920768307323	0.8705882352941177	0.871010101010101	1.0	0.7272727272727273	0.75	0.8777777777777778	1.0	0.7297937431382809	0.4387755102040816	0.6405228758169934	0.6666666666666666	0.9542857142857143	0.9487179487179487	0.7474999999999999	0.38461538461538464	0.6153846153846154	0.75	0.9875	1.0	All Modes
no_ssid__geo	0.8146938775510204	0.8771929824561403	0.7612357861170767	0.5408805031446542	0.6648351648351648	0.8372093023255814	0.8983890954151177	0.8648648648648648	0.797451963241437	0.4444444444444444	0.7500000000000001	1.0	0.935672514619883	0.8571428571428571	404	RFC	0.8056820949392952	0.6991869918699187	0.6470588235294118	0.9473684210526315	0.8620689655172413	0.8727272727272727	0.8994605394605394	0.8	0.8181818181818182	1.0	0.8791208791208791	1.0	0.7339377172918077	0.441025641025641	0.6836158192090396	0.75	0.9379042690815006	0.8571428571428571	0.75	0.3076923076923077	0.6923076923076923	1.0	1.0	0.75	All Modes
no_ssid__geo	0.8064304461942258	0.868421052631579	0.7711455887737196	0.5780590717299579	0.7963525835866262	0.7816091954022988	0.8755312689738919	0.8241758241758241	0.7966666666666666	0.5833333333333334	0.6666666666666667	1.0	0.9333333333333333	0.8	405	RFC	0.7574021321222991	0.6088888888888889	0.8370607028753994	0.7391304347826086	0.8593563766388558	0.7425742574257426	0.8167825311942959	0.6363636363636364	0.875	1.0	0.9058823529411765	0.6666666666666666	0.7914284088700089	0.5502008032128514	0.7594202898550725	0.8292682926829268	0.8923267326732673	0.9259259259259259	0.8078846153846154	0.5384615384615384	0.5384615384615384	1.0	0.9625	1.0	All Modes
no_ssid__geo	0.7724189902034665	0.8859649122807017	0.7407987875087867	0.5423728813559322	0.5895953757225434	0.8421052631578948	0.8614993646759848	0.8684210526315789	0.8147876663214086	0.5454545454545455	0.7142857142857142	0.8571428571428571	0.9570552147239264	1.0	406	RFC	0.7603356763019107	0.6153846153846154	0.5032894736842105	0.9795918367346939	0.8885976408912188	0.8148148148148148	0.8546184738955823	0.6666666666666666	0.6666666666666666	1.0	0.9397590361445783	1.0	0.7401040654515982	0.48484848484848486	0.7116279069767442	0.7384615384615385	0.8360049321824907	0.9295774647887324	0.7911538461538462	0.46153846153846156	0.7692307692307693	0.75	0.975	1.0	All Modes
no_ssid__geo	0.8443363446838082	0.9035087719298246	0.8087854249436169	0.6025974025974026	0.7963963963963965	0.8395061728395061	0.911487758945386	0.8939393939393939	0.846859806859807	0.6923076923076923	0.7272727272727274	0.8571428571428571	0.9575757575757576	1.0	407	RFC	0.8199323700433425	0.5918367346938775	0.8700787401574803	0.8947368421052632	0.8940886699507389	0.8489208633093526	0.9021216691804927	0.6923076923076923	0.8888888888888888	1.0	0.9294117647058824	1.0	0.8024502044133882	0.6137566137566137	0.7342192691029901	0.7906976744186046	0.9295774647887324	0.944	0.8090384615384615	0.6923076923076923	0.6153846153846154	0.75	0.9875	1.0	All Modes
no_ssid__geo	0.7711988304093568	0.8421052631578947	0.7050290672977837	0.5265588914549654	0.6205533596837944	0.6341463414634146	0.8867438867438868	0.8571428571428572	0.7364253393665159	0.5384615384615384	0.47058823529411764	0.75	0.9230769230769231	1.0	408	RFC	0.7065984920843832	0.4769874476987448	0.7929292929292929	0.5531914893617021	0.8580323785803238	0.8518518518518519	0.8329732065687121	0.5384615384615384	1.0	0.75	0.8764044943820225	1.0	0.7240339354730132	0.5876288659793815	0.5097402597402597	0.7428571428571429	0.9174434087882823	0.8625	0.7142307692307692	0.5384615384615384	0.3076923076923077	0.75	0.975	1.0	All Modes
no_ssid__geo	0.8263888888888888	0.8771929824561403	0.7634141018501751	0.4426877470355731	0.7435387673956263	0.8863636363636364	0.9088639200998752	0.8356164383561644	0.8088146513989566	0.42105263157894735	0.8	1.0	0.934131736526946	0.888888888888889	409	RFC	0.802640787647956	0.6363636363636364	0.7759336099585062	0.9512195121951219	0.8574793875147232	0.7922077922077922	0.8393103448275863	0.6666666666666666	0.8333333333333334	1.0	0.896551724137931	0.8	0.7467558142515507	0.3393939393939394	0.7137404580152672	0.8297872340425532	0.9667994687915007	0.8840579710144928	0.8103846153846155	0.3076923076923077	0.7692307692307693	1.0	0.975	1.0	All Modes
no_ssid__geo	0.7574827321565618	0.868421052631579	0.69509227256667	0.45429362880886426	0.48148148148148145	0.8172043010752689	0.8794326241134751	0.8430493273542601	0.7523502138886754	0.6666666666666667	0.6363636363636364	0.8571428571428571	0.9349112426035503	0.6666666666666665	410	RFC	0.7126352648670851	0.48520710059171596	0.5260115606936416	0.926829268292683	0.8546365914786967	0.7704918032786885	0.8280836454431959	0.875	0.7777777777777778	1.0	0.8876404494382022	0.6	0.6876317127603493	0.4270833333333333	0.44390243902439025	0.7307692307692307	0.9057104913678619	0.9306930693069307	0.7128846153846153	0.5384615384615384	0.5384615384615384	0.75	0.9875	0.75	All Modes
no_ssid__geo	0.7863945578231293	0.8508771929824561	0.7502849635757043	0.5614035087719299	0.6489795918367347	0.7536231884057971	0.8603351955307262	0.9270833333333334	0.7133192389006342	0.4761904761904762	0.6363636363636364	0.6666666666666666	0.9302325581395349	0.8571428571428571	411	RFC	0.8295896456074663	0.6787878787878788	0.795	0.9629629629629629	0.7841140529531568	0.9270833333333334	0.8544685990338163	0.625	0.7777777777777778	1.0	0.8695652173913043	1.0	0.7052019180224198	0.47863247863247865	0.5482758620689655	0.6190476190476191	0.9529702970297029	0.9270833333333334	0.6346153846153847	0.38461538461538464	0.5384615384615384	0.5	1.0	0.75	All Modes
no_ssid__geo	0.7577247191011236	0.8333333333333334	0.7164038340998777	0.5333333333333333	0.6758832565284179	0.7547169811320754	0.8368355995055624	0.78125	0.73966044867398	0.5517241379310345	0.6153846153846154	0.75	0.9240506329113924	0.8571428571428571	412	RFC	0.6868148018201918	0.467005076142132	0.6340057636887608	0.7407407407407407	0.8978779840848806	0.6944444444444444	0.7602564102564102	0.5	0.6153846153846154	0.75	0.9358974358974359	1.0	0.7581917118101329	0.6216216216216216	0.7236842105263158	0.7692307692307693	0.7835648148148148	0.8928571428571429	0.7286538461538462	0.6153846153846154	0.6153846153846154	0.75	0.9125	0.75	All Modes
no_ssid__geo	0.7863542384562371	0.8859649122807017	0.7246476100084223	0.4935897435897436	0.6749226006191951	0.72	0.8755707762557078	0.8591549295774648	0.7952747252747253	0.6	0.7692307692307693	0.6666666666666666	0.9404761904761905	1.0	413	RFC	0.7822434408231093	0.5789473684210527	0.6210826210826211	1.0	0.8755707762557078	0.8356164383561644	0.9048201798201798	0.8571428571428571	0.7692307692307693	1.0	0.8977272727272727	1.0	0.6982558791766043	0.4301675977653631	0.7389830508474576	0.5625	0.8755707762557078	0.8840579710144928	0.7436538461538461	0.46153846153846156	0.7692307692307693	0.5	0.9875	1.0	All Modes
no_ssid__geo	0.8148843026891808	0.868421052631579	0.7957999534496287	0.5406698564593301	0.7806267806267806	0.8510638297872339	0.8758700696055685	0.9307692307692307	0.8138324420677361	0.4761904761904762	0.8181818181818181	0.8571428571428571	0.9176470588235294	1.0	414	RFC	0.8145712283730887	0.6243093922651933	0.8867313915857605	0.851063829787234	0.81445523193096	0.8962962962962963	0.8983333333333334	0.625	1.0	1.0	0.8666666666666667	1.0	0.7880720960967722	0.4767932489451477	0.6972010178117048	0.851063829787234	0.9473023839397742	0.968	0.7603846153846153	0.38461538461538464	0.6923076923076923	0.75	0.975	1.0	All Modes
no_ssid__geo	0.766819072501633	0.8508771929824561	0.7213128536157374	0.5912596401028278	0.7069408740359897	0.5952380952380952	0.832391713747646	0.8807339449541284	0.7516104785988137	0.608695652173913	0.6153846153846154	0.75	0.9268292682926829	0.8571428571428571	415	RFC	0.7186591424479336	0.6686046511627907	0.6485849056603774	0.5952380952380952	0.8532818532818532	0.8275862068965517	0.7940293040293039	0.7	0.6153846153846154	0.75	0.9047619047619048	1.0	0.7311409282138225	0.5299539170506913	0.7768361581920904	0.5952380952380952	0.8125	0.9411764705882353	0.7207692307692307	0.5384615384615384	0.6153846153846154	0.75	0.95	0.75	All Modes
no_ssid__geo	0.7773722627737226	0.8596491228070176	0.7113324500558543	0.39365079365079364	0.7538461538461539	0.6666666666666666	0.8613797549967763	0.8811188811188811	0.7755958077010708	0.42105263157894735	0.7857142857142856	0.75	0.9212121212121211	1.0	416	RFC	0.7172593188424157	0.5585585585585585	0.7492354740061162	0.627906976744186	0.8216482164821648	0.8289473684210527	0.8088235294117647	0.6666666666666666	0.7333333333333333	0.75	0.8941176470588236	1.0	0.7236818750517342	0.30392156862745096	0.7585139318885449	0.7105263157894737	0.9051490514905149	0.9402985074626866	0.7707692307692307	0.3076923076923077	0.8461538461538461	0.75	0.95	1.0	All Modes
no_ssid__geo	0.7526246719160105	0.8771929824561403	0.7302859249044797	0.5300668151447662	0.6685962373371925	0.7777777777777778	0.8402061855670102	0.8347826086956522	0.8005396825396826	0.6666666666666666	0.64	0.888888888888889	0.9500000000000001	0.8571428571428571	417	RFC	0.7268785098889705	0.5891089108910891	0.6895522388059702	0.7538461538461538	0.815	0.7868852459016393	0.8119047619047619	0.6428571428571429	0.6666666666666666	0.8	0.95	1.0	0.7379693270043648	0.4817813765182186	0.648876404494382	0.8032786885245902	0.8670212765957447	0.8888888888888888	0.8015384615384615	0.6923076923076923	0.6153846153846154	1.0	0.95	0.75	All Modes
no_ssid__geo	0.8439609902475619	0.8947368421052632	0.7935142047185672	0.5387205387205387	0.8145454545454547	0.78125	0.9041450777202072	0.9289099526066351	0.8474272361665263	0.631578947368421	0.8181818181818181	0.8571428571428571	0.9302325581395349	1.0	418	RFC	0.8361856415896606	0.7017543859649122	0.8265682656826568	0.8928571428571429	0.8606658446362515	0.8990825688073395	0.9739130434782609	1.0	1.0	1.0	0.8695652173913043	1.0	0.769501126964039	0.4371584699453552	0.8028673835125448	0.6944444444444444	0.9522510231923602	0.9607843137254902	0.7807692307692308	0.46153846153846156	0.6923076923076923	0.75	1.0	1.0	All Modes
no_ssid__geo	0.7767057201929704	0.8947368421052632	0.7159515776598734	0.432	0.7164179104477613	0.7619047619047619	0.883720930232558	0.7857142857142857	0.8055178531825238	0.6	0.8148148148148148	0.6666666666666666	0.9461077844311377	1.0	419	RFC	0.7360561302538869	0.5094339622641509	0.729483282674772	0.8727272727272727	0.8449519230769231	0.7236842105263158	0.9101806239737276	0.8571428571428571	0.7857142857142857	1.0	0.9080459770114943	1.0	0.7080924727142233	0.375	0.7038123167155426	0.676056338028169	0.9262187088274044	0.859375	0.7590384615384616	0.46153846153846156	0.8461538461538461	0.5	0.9875	1.0	All Modes
no_ssid__geo	0.7691247415575465	0.8421052631578947	0.7084782689548045	0.47513812154696133	0.7150837988826816	0.6599999999999999	0.8460155781905332	0.8461538461538461	0.7321426541631145	0.33333333333333337	0.7826086956521738	0.75	0.9058823529411764	0.888888888888889	420	RFC	0.7365792529753215	0.6771653543307087	0.7441860465116279	0.6346153846153846	0.7879464285714286	0.8389830508474576	0.7811111111111112	0.6	0.9	0.75	0.8555555555555555	0.8	0.7016804949215187	0.3659574468085106	0.6881720430107527	0.6875	0.9133247089262613	0.853448275862069	0.7271153846153846	0.23076923076923078	0.6923076923076923	0.75	0.9625	1.0	All Modes
no_ssid__geo	0.7581329561527581	0.8333333333333334	0.6986237135247004	0.4097222222222222	0.5575048732943471	0.7415730337078651	0.8542772861356933	0.9300411522633745	0.7030984701572938	0.33333333333333337	0.5384615384615384	0.8571428571428571	0.9294117647058824	0.8571428571428571	421	RFC	0.709229679939644	0.48360655737704916	0.49480968858131485	0.8048780487804879	0.8660287081339713	0.8968253968253969	0.8032478632478632	0.6	0.5384615384615384	1.0	0.8777777777777778	1.0	0.6979934043850654	0.35542168674698793	0.6383928571428571	0.6875	0.8428405122235157	0.9658119658119658	0.6513461538461538	0.23076923076923078	0.5384615384615384	0.75	0.9875	0.75	All Modes
no_ssid__geo	0.7834793491864831	0.8859649122807017	0.7636807556305627	0.5588235294117647	0.7142857142857144	0.7901234567901234	0.8453966415749855	0.9097744360902256	0.8328120447950778	0.5217391304347826	0.8461538461538461	0.8571428571428571	0.9390243902439025	1.0	422	RFC	0.78753731816994	0.5876288659793815	0.6763925729442971	0.9696969696969697	0.8578143360752056	0.8461538461538461	0.8725641025641024	0.6	0.8461538461538461	1.0	0.9166666666666666	1.0	0.7546253351271415	0.5327102803738317	0.7566765578635015	0.6666666666666666	0.8333333333333334	0.983739837398374	0.8040384615384614	0.46153846153846156	0.8461538461538461	0.75	0.9625	1.0	All Modes
no_ssid__geo	0.8125404007756949	0.9035087719298246	0.7680588627938041	0.4942528735632184	0.7989623865110246	0.7714285714285715	0.8716956802063185	0.903954802259887	0.8396173767752716	0.631578947368421	0.8799999999999999	0.8571428571428571	0.9404761904761905	0.888888888888889	423	RFC	0.8070610032510126	0.5375	0.8927536231884058	0.9310344827586207	0.8184019370460048	0.8556149732620321	0.9228787878787879	1.0	0.9166666666666666	1.0	0.8977272727272727	0.8	0.74589714283019	0.4574468085106383	0.7230046948356808	0.6585365853658537	0.9324137931034483	0.9580838323353293	0.8090384615384615	0.46153846153846156	0.8461538461538461	0.75	0.9875	1.0	All Modes
no_ssid__geo	0.7955647955647955	0.8771929824561403	0.7308181675882004	0.5298701298701298	0.6349892008639308	0.736842105263158	0.8905109489051095	0.861878453038674	0.7649270234409553	0.5263157894736842	0.7500000000000001	0.8571428571428571	0.9411764705882353	0.75	424	RFC	0.7642277076707906	0.6144578313253012	0.7205882352941176	0.8	0.8382663847780126	0.8478260869565217	0.858080808080808	0.8333333333333334	0.8181818181818182	1.0	0.8888888888888888	0.75	0.7084705829355624	0.4657534246575342	0.5675675675675675	0.6829268292682927	0.9497005988023952	0.8764044943820225	0.7153846153846153	0.38461538461538464	0.6923076923076923	0.75	1.0	0.75	All Modes
no_ssid__geo	0.7629533678756477	0.8333333333333334	0.6998537488079843	0.44976076555023925	0.6159695817490495	0.696969696969697	0.8714524207011685	0.8651162790697675	0.7102672689629212	0.4545454545454546	0.608695652173913	0.5714285714285715	0.9166666666666667	1.0	425	RFC	0.6997647511428676	0.47715736040609136	0.6612244897959184	0.6666666666666666	0.8483206933911159	0.8454545454545455	0.7594444444444444	0.5555555555555556	0.7	0.6666666666666666	0.875	1.0	0.7027211689539711	0.4253393665158371	0.5765124555160143	0.7301587301587301	0.8958810068649885	0.8857142857142857	0.6771153846153847	0.38461538461538464	0.5384615384615384	0.5	0.9625	1.0	All Modes
no_ssid__geo	0.7912087912087912	0.8859649122807017	0.7029774212236386	0.5932203389830508	0.6595174262734584	0.5757575757575758	0.8834720570749108	0.802919708029197	0.8079817201768421	0.6153846153846154	0.7272727272727274	0.888888888888889	0.951219512195122	0.8571428571428571	426	RFC	0.6915870516934708	0.6167400881057269	0.7639751552795031	0.4523809523809524	0.8609501738122828	0.7638888888888888	0.8465689865689866	0.6153846153846154	0.8888888888888888	0.8	0.9285714285714286	1.0	0.7393283341396548	0.5714285714285714	0.5801886792452831	0.7916666666666666	0.9072039072039072	0.8461538461538461	0.7911538461538462	0.6153846153846154	0.6153846153846154	1.0	0.975	0.75	All Modes
no_ssid__geo	0.7733333333333333	0.8508771929824561	0.7132678230260798	0.43448275862068964	0.617283950617284	0.8169014084507042	0.8653010552451893	0.8323699421965318	0.7571983571983572	0.5454545454545455	0.5714285714285714	0.8571428571428571	0.9230769230769231	0.888888888888889	427	RFC	0.744007921567412	0.42857142857142855	0.7352941176470589	0.90625	0.8317422434367542	0.8181818181818182	0.8186142322097378	0.6666666666666666	0.75	1.0	0.8764044943820225	0.8	0.692960932134932	0.4405594405594406	0.5319148936170213	0.7435897435897436	0.9016817593790427	0.8470588235294118	0.7296153846153846	0.46153846153846156	0.46153846153846156	0.75	0.975	1.0	All Modes
no_ssid__geo	0.7914951989026063	0.8596491228070176	0.747750433889882	0.5073891625615764	0.7157057654075547	0.7702702702702703	0.8770595690747782	0.8683274021352313	0.7687572590011614	0.5714285714285715	0.5555555555555556	0.888888888888889	0.9390243902439025	0.888888888888889	428	RFC	0.7400475530753712	0.5024390243902439	0.782608695652174	0.7215189873417721	0.8693467336683417	0.8243243243243243	0.8099999999999999	0.5333333333333333	1.0	0.8	0.9166666666666666	0.8	0.7600138291647766	0.5124378109452736	0.6593406593406593	0.8260869565217391	0.8849104859335039	0.9172932330827067	0.7925	0.6153846153846154	0.38461538461538464	1.0	0.9625	1.0	All Modes
no_ssid__geo	0.7939597315436242	0.868421052631579	0.7220968693156733	0.4333333333333334	0.7025948103792415	0.7019867549668873	0.8729154686601496	0.8996539792387543	0.7882772114097415	0.4444444444444444	0.7692307692307693	0.8	0.927710843373494	1.0	429	RFC	0.7188907154942511	0.5284552845528455	0.7272727272727273	0.5955056179775281	0.852808988764045	0.8904109589041096	0.8262492546213476	0.8	0.7692307692307693	0.6666666666666666	0.8953488372093024	1.0	0.7409381739170556	0.3672316384180791	0.6795366795366795	0.8548387096774194	0.8939929328621908	0.9090909090909091	0.8078846153846154	0.3076923076923077	0.7692307692307693	1.0	0.9625	1.0	All Modes
no_ssid__geo	0.8167832167832167	0.8421052631578947	0.7513783071140284	0.5290697674418605	0.7655172413793103	0.7799999999999999	0.897119341563786	0.7851851851851852	0.702890559732665	0.4	0.6666666666666667	0.8571428571428571	0.9239766081871346	0.6666666666666666	430	RFC	0.7966985027579278	0.6946564885496184	0.7762237762237763	0.8863636363636364	0.8468368479467259	0.7794117647058824	0.8333666333666333	0.5714285714285714	0.7272727272727273	1.0	0.8681318681318682	1.0	0.7247110870625315	0.4272300469483568	0.7551020408163265	0.6964285714285714	0.95375	0.7910447761194029	0.6321153846153846	0.3076923076923077	0.6153846153846154	0.75	0.9875	0.5	All Modes
no_ssid__geo	0.8077645585472761	0.8859649122807017	0.7959114422070597	0.6286836935166994	0.7241379310344829	0.8493150684931509	0.8762347472399767	0.9011857707509882	0.7885297047873735	0.6923076923076923	0.7500000000000001	0.6666666666666666	0.9447852760736196	0.888888888888889	431	RFC	0.8234547360490115	0.7048458149779736	0.7427652733118971	0.9393939393939394	0.8396436525612472	0.890625	0.847640070772601	0.6923076923076923	0.8181818181818182	1.0	0.927710843373494	0.8	0.7753916587389662	0.5673758865248227	0.7064220183486238	0.775	0.9161603888213852	0.912	0.7694230769230769	0.6923076923076923	0.6923076923076923	0.5	0.9625	1.0	All Modes
no_ssid__geo	0.8279103398409255	0.868421052631579	0.7750714874433434	0.5368731563421829	0.8039772727272727	0.7307692307692308	0.9068767908309455	0.8968609865470852	0.8236296296296295	0.5833333333333334	0.7199999999999999	0.888888888888889	0.925925925925926	1.0	432	RFC	0.7556874602963288	0.56875	0.8250728862973761	0.6551724137931034	0.9029957203994294	0.8264462809917356	0.8201995565410201	0.6363636363636364	0.75	0.8	0.9146341463414634	1.0	0.8019167773129311	0.5083798882681564	0.7839335180055401	0.8260869565217391	0.9107913669064748	0.9803921568627451	0.8336538461538462	0.5384615384615384	0.6923076923076923	1.0	0.9375	1.0	All Modes
no_ssid__geo	0.8265027322404371	0.9122807017543859	0.7669192811018203	0.510385756676558	0.7813953488372092	0.7628865979381443	0.9097988319273199	0.8701298701298702	0.8598782859652425	0.7142857142857142	0.7272727272727274	1.0	0.9689440993788819	0.888888888888889	433	RFC	0.763931975183722	0.5119047619047619	0.8155339805825242	0.74	0.8987179487179487	0.8535031847133758	0.8637037037037036	0.6666666666666666	0.8888888888888888	1.0	0.9629629629629629	0.8	0.770936674786875	0.5088757396449705	0.75	0.7872340425531915	0.9211563731931669	0.8874172185430463	0.8719230769230769	0.7692307692307693	0.6153846153846154	1.0	0.975	1.0	All Modes
no_ssid__geo	0.7659151193633952	0.8596491228070176	0.7439553362538063	0.49438202247191004	0.7042944785276074	0.7945205479452054	0.845223700120919	0.8813559322033898	0.763092998955068	0.4	0.8275862068965517	0.6666666666666666	0.9212121212121211	1.0	434	RFC	0.7611258762026802	0.5751633986928104	0.6705607476635514	0.90625	0.8411552346570397	0.8125	0.843109243697479	0.5714285714285714	0.75	1.0	0.8941176470588236	1.0	0.7389422707014397	0.43349753694581283	0.7416020671834626	0.7073170731707317	0.8493317132442284	0.9629629629629629	0.7361538461538462	0.3076923076923077	0.9230769230769231	0.5	0.95	1.0	All Modes
no_ssid__geo	0.7848275862068965	0.8859649122807017	0.7590160585469703	0.5503875968992248	0.6534216335540839	0.8141592920353982	0.8802507836990596	0.8968609865470852	0.8057144587879221	0.6896551724137931	0.6363636363636364	0.8571428571428571	0.9565217391304348	0.888888888888889	435	RFC	0.7627327549659715	0.5144927536231884	0.7219512195121951	0.8214285714285714	0.8785982478097623	0.8771929824561403	0.8306790123456789	0.625	0.7777777777777778	1.0	0.9506172839506173	0.8	0.7589598288947894	0.5916666666666667	0.5967741935483871	0.8070175438596491	0.8819095477386935	0.9174311926605505	0.8040384615384614	0.7692307692307693	0.5384615384615384	0.75	0.9625	1.0	All Modes
no_ssid__geo	0.8160442600276625	0.8859649122807017	0.7786794152957195	0.5766233766233765	0.7639097744360903	0.8051948051948051	0.8921135646687698	0.8555555555555555	0.8100921300921302	0.6923076923076923	0.6666666666666667	0.8571428571428571	0.9454545454545454	0.888888888888889	436	RFC	0.8063925233697024	0.5935828877005348	0.8639455782312925	0.96875	0.8507821901323707	0.7549019607843137	0.8569909502262444	0.6923076923076923	0.875	1.0	0.9176470588235294	0.8	0.7717952675532377	0.5606060606060606	0.6846361185983828	0.6888888888888889	0.9376657824933687	0.9871794871794872	0.7911538461538462	0.6923076923076923	0.5384615384615384	0.75	0.975	1.0	All Modes
no_ssid__geo	0.80858310626703	0.8771929824561403	0.7749676498517718	0.5120772946859903	0.775438596491228	0.8048780487804879	0.88142041851617	0.901023890784983	0.8320987654320989	0.5714285714285715	0.761904761904762	1.0	0.9382716049382716	0.888888888888889	437	RFC	0.7665227685440119	0.5170731707317073	0.8154981549815498	0.7333333333333333	0.86875	0.8979591836734694	0.8520325203252032	0.5333333333333333	1.0	1.0	0.926829268292683	0.8	0.7873549687348629	0.507177033492823	0.7391304347826086	0.8918918918918919	0.8944658944658944	0.9041095890410958	0.8361538461538462	0.6153846153846154	0.6153846153846154	1.0	0.95	1.0	All Modes
no_ssid__geo	0.7718707940780619	0.8245614035087719	0.7194530996255856	0.4082840236686391	0.7223113964686998	0.7628865979381444	0.8529062870699882	0.8508771929824562	0.6847619047619047	0.4	0.5833333333333334	0.8571428571428571	0.9166666666666667	0.6666666666666665	438	RFC	0.7608321568004148	0.5476190476190477	0.7450331125827815	0.925	0.8042505592841164	0.782258064516129	0.7365584415584416	0.5714285714285714	0.6363636363636364	1.0	0.875	0.6	0.7032099350181188	0.32547169811320753	0.7009345794392523	0.6491228070175439	0.9078282828282829	0.9326923076923077	0.6617307692307692	0.3076923076923077	0.5384615384615384	0.75	0.9625	0.75	All Modes
no_ssid__geo	0.8109833971902938	0.868421052631579	0.7276439084606279	0.5145631067961165	0.8216374269005848	0.5753424657534246	0.8817567567567567	0.8449197860962566	0.7578230057903379	0.42105263157894735	0.8275862068965517	0.75	0.9333333333333333	0.8571428571428571	439	RFC	0.7302189257912053	0.6272189349112426	0.8192419825072886	0.5121951219512195	0.8520130576713819	0.8404255319148937	0.8145098039215686	0.6666666666666666	0.75	0.75	0.9058823529411765	1.0	0.735925110712258	0.43621399176954734	0.8240469208211144	0.65625	0.9136522753792299	0.8494623655913979	0.7386538461538461	0.3076923076923077	0.9230769230769231	0.75	0.9625	0.75	All Modes
no_ssid__geo	0.7253313696612665	0.8070175438596491	0.6953460443069702	0.27205882352941174	0.5949579831932773	0.9195402298850576	0.8268638324091188	0.8633093525179856	0.6901960784313725	0.11764705882352941	0.5714285714285715	1.0	0.9047619047619048	0.8571428571428571	440	RFC	0.7098544953864103	0.39361702127659576	0.5363636363636364	1.0	0.8192918192918193	0.8	0.7293939393939394	0.25	0.5333333333333333	1.0	0.8636363636363636	1.0	0.6997861282112614	0.20786516853932585	0.6679245283018868	0.851063829787234	0.8345771144278606	0.9375	0.6784615384615384	0.07692307692307693	0.6153846153846154	1.0	0.95	0.75	All Modes
no_ssid__geo	0.7839628893306826	0.8508771929824561	0.7511197050639986	0.5342019543973942	0.6116838487972508	0.8539325842696629	0.8628137769994162	0.8929663608562692	0.7552284752284752	0.380952380952381	0.5925925925925927	0.8571428571428571	0.9454545454545454	1.0	441	RFC	0.787042322466536	0.6074074074074074	0.5329341317365269	1.0	0.8766310794780545	0.9182389937106918	0.79781512605042	0.5	0.5714285714285714	1.0	0.9176470588235294	1.0	0.731611413430002	0.47674418604651164	0.717741935483871	0.7450980392156863	0.8494252873563218	0.8690476190476191	0.7296153846153846	0.3076923076923077	0.6153846153846154	0.75	0.975	1.0	All Modes
no_ssid__geo	0.7996894409937888	0.8421052631578947	0.7170628981121073	0.4173228346456693	0.737678855325914	0.6896551724137931	0.8962131837307153	0.8444444444444446	0.6954914897685983	0.125	0.6666666666666667	0.888888888888889	0.9397590361445783	0.8571428571428571	442	RFC	0.7389560790468517	0.6883116883116883	0.7227414330218068	0.6122448979591837	0.8542780748663101	0.8172043010752689	0.7257090743274054	0.3333333333333333	0.5882352941176471	0.8	0.9069767441860465	1.0	0.7316393120405733	0.2994350282485876	0.7532467532467533	0.7894736842105263	0.9424778761061947	0.8735632183908046	0.7142307692307692	0.07692307692307693	0.7692307692307693	1.0	0.975	0.75	All Modes
no_ssid__geo	0.833570412517781	0.8947368421052632	0.7767301573268421	0.5901639344262295	0.8205128205128206	0.7450980392156863	0.8938334392879849	0.8340425531914895	0.8320948616600792	0.5454545454545455	0.8695652173913044	0.8	0.9454545454545454	1.0	443	RFC	0.766359648192382	0.6040268456375839	0.8784313725490196	0.7125	0.888748419721871	0.7480916030534351	0.8501960784313723	0.6666666666666666	1.0	0.6666666666666666	0.9176470588235294	1.0	0.7937578238615993	0.5769230769230769	0.7697594501718213	0.7808219178082192	0.8989769820971867	0.9423076923076923	0.8411538461538463	0.46153846153846156	0.7692307692307693	1.0	0.975	1.0	All Modes
no_ssid__geo	0.7939297124600639	0.8771929824561403	0.7599132936267812	0.4887218045112781	0.663883089770355	0.8842105263157894	0.8738621586475943	0.888888888888889	0.8261126833033188	0.5	0.6956521739130435	1.0	0.9349112426035503	1.0	444	RFC	0.7842488449456411	0.5803571428571429	0.7832512315270936	0.8936170212765957	0.8155339805825242	0.8484848484848485	0.8803852327447833	0.7142857142857143	0.8	1.0	0.8876404494382022	1.0	0.749534936504246	0.42207792207792205	0.5760869565217391	0.875	0.9411764705882353	0.9333333333333333	0.7975	0.38461538461538464	0.6153846153846154	1.0	0.9875	1.0	All Modes
no_ssid__geo	0.7636244254760342	0.8245614035087719	0.705449051757838	0.46625766871165647	0.6903409090909091	0.6785714285714287	0.8407932011331445	0.8512820512820514	0.6981758714138866	0.4	0.6206896551724138	0.6666666666666666	0.9146341463414636	0.888888888888889	445	RFC	0.7399885018263948	0.5066666666666667	0.6	0.8636363636363636	0.8739693757361602	0.8556701030927835	0.7653571428571428	0.5714285714285714	0.5625	1.0	0.8928571428571429	0.8	0.6920666369925511	0.4318181818181818	0.8127090301003345	0.5588235294117647	0.8100436681222707	0.8469387755102041	0.6875	0.3076923076923077	0.6923076923076923	0.5	0.9375	1.0	All Modes
no_ssid__geo	0.7930795847750866	0.8421052631578947	0.755749472476161	0.5130890052356022	0.6228070175438596	0.8771929824561403	0.8833054159687325	0.8823529411764707	0.7524729470735663	0.3529411764705882	0.64	0.8571428571428571	0.9122807017543859	1.0	446	RFC	0.7986981282635722	0.6405228758169934	0.6042553191489362	1.0	0.8487124463519313	0.9	0.8547619047619047	0.75	0.6666666666666666	1.0	0.8571428571428571	1.0	0.7275908668448564	0.4279475982532751	0.6425339366515838	0.78125	0.9208381839348079	0.8653846153846154	0.7142307692307692	0.23076923076923078	0.6153846153846154	0.75	0.975	1.0	All Modes
no_ssid__geo	0.802675585284281	0.8771929824561403	0.7330254186768199	0.6257928118393236	0.7253141831238779	0.5569620253164557	0.8810250152532031	0.8760330578512397	0.8084123522654257	0.6206896551724138	0.7272727272727274	0.75	0.9440993788819876	1.0	447	RFC	0.7293481663154038	0.6406926406926406	0.8347107438016529	0.46808510638297873	0.8484136310223267	0.8548387096774194	0.8279320987654322	0.5625	0.8888888888888888	0.75	0.9382716049382716	1.0	0.7509777657543648	0.6115702479338843	0.6412698412698413	0.6875	0.916243654822335	0.8983050847457628	0.8015384615384615	0.6923076923076923	0.6153846153846154	0.75	0.95	1.0	All Modes
no_ssid__geo	0.7837662337662338	0.8596491228070176	0.731303771388545	0.49681528662420377	0.6957878315132605	0.7111111111111111	0.8536449638286033	0.8991596638655464	0.7880193236714976	0.5454545454545455	0.6956521739130435	0.888888888888889	0.9212121212121211	0.888888888888889	448	RFC	0.7079338807047034	0.5492957746478874	0.6264044943820225	0.6153846153846154	0.8856812933025404	0.8629032258064516	0.7921568627450981	0.6666666666666666	0.8	0.8	0.8941176470588236	0.8	0.7680983188869183	0.45348837209302323	0.7824561403508772	0.8421052631578947	0.8238453276047261	0.9385964912280702	0.8053846153846154	0.46153846153846156	0.6153846153846154	1.0	0.95	1.0	All Modes
no_ssid__geo	0.8095238095238095	0.9035087719298246	0.7423720303232725	0.519893899204244	0.7523178807947021	0.6486486486486487	0.8976279650436955	0.8933717579250721	0.8474654620741578	0.64	0.7826086956521738	0.8571428571428571	0.9575757575757576	1.0	449	RFC	0.7392148579340215	0.5104166666666666	0.8352941176470589	0.6101694915254238	0.8694074969770254	0.8707865168539326	0.8992156862745098	0.6666666666666666	0.9	1.0	0.9294117647058824	1.0	0.7502552940464986	0.5297297297297298	0.6843373493975904	0.6923076923076923	0.927741935483871	0.9171597633136095	0.8090384615384615	0.6153846153846154	0.6923076923076923	0.75	0.9875	1.0	All Modes
no_ssid__geo	0.7708465945257797	0.868421052631579	0.7317998893354046	0.5173210161662818	0.7267525035765378	0.7155963302752295	0.8474777448071217	0.8518518518518519	0.7889353128313892	0.5599999999999999	0.6956521739130435	0.75	0.9390243902439025	1.0	450	RFC	0.7310807732469551	0.5308056872037915	0.8220064724919094	0.6842105263157895	0.8113636363636364	0.8070175438596491	0.8099999999999999	0.5833333333333334	0.8	0.75	0.9166666666666666	1.0	0.7389407723678822	0.5045045045045045	0.6512820512820513	0.75	0.8869565217391304	0.9019607843137255	0.7732692307692307	0.5384615384615384	0.6153846153846154	0.75	0.9625	1.0	All Modes
no_ssid__geo	0.819213313161876	0.868421052631579	0.7544671696855028	0.4965034965034965	0.7180722891566266	0.8409090909090908	0.9026217228464419	0.8142292490118578	0.7510627444844312	0.5599999999999999	0.6363636363636364	0.8571428571428571	0.9518072289156626	0.75	451	RFC	0.7792014623047706	0.5071428571428571	0.8142076502732241	0.9487179487179487	0.8795620437956204	0.7463768115942029	0.8059431524547804	0.5833333333333334	0.7777777777777778	1.0	0.9186046511627907	0.75	0.7412440081651611	0.4863013698630137	0.6422413793103449	0.7551020408163265	0.926923076923077	0.8956521739130435	0.7128846153846153	0.5384615384615384	0.5384615384615384	0.75	0.9875	0.75	All Modes
no_ssid__geo	0.7853297442799462	0.8859649122807017	0.7602639011615147	0.5538461538461539	0.6617375231053604	0.8380952380952381	0.8595539481615431	0.8880866425992779	0.8100363887320409	0.608695652173913	0.7500000000000001	0.8571428571428571	0.9454545454545454	0.888888888888889	452	RFC	0.7742720316072376	0.5837837837837838	0.6280701754385964	0.9361702127659575	0.8631961259079903	0.8601398601398601	0.8471657754010694	0.7	0.8181818181818182	1.0	0.9176470588235294	0.8	0.751704306531966	0.526829268292683	0.69921875	0.7586206896551724	0.8559423769507803	0.917910447761194	0.7911538461538462	0.5384615384615384	0.6923076923076923	0.75	0.975	1.0	All Modes
no_ssid__geo	0.7759562841530054	0.8245614035087719	0.679852184304753	0.3591549295774648	0.6942446043165467	0.8571428571428571	0.8922273024167211	0.5964912280701754	0.6940767927724448	0.41666666666666663	0.608695652173913	0.8571428571428571	0.9212121212121211	0.6666666666666665	453	RFC	0.6959003212218156	0.32903225806451614	0.8109243697478992	0.9705882352941176	0.8689567430025446	0.5	0.7297326203208556	0.45454545454545453	0.7	1.0	0.8941176470588236	0.6	0.6851235789881341	0.3953488372093023	0.6069182389937107	0.7674418604651163	0.9167785234899329	0.7391304347826086	0.6746153846153846	0.38461538461538464	0.5384615384615384	0.75	0.95	0.75	All Modes
no_ssid__geo	0.8276103714085494	0.8771929824561403	0.7934452409674769	0.6020408163265306	0.783661119515885	0.8148148148148148	0.9038062283737025	0.8629032258064516	0.7861200376537801	0.5925925925925927	0.6666666666666667	0.8571428571428571	0.9570552147239264	0.8571428571428571	454	RFC	0.8017280182826567	0.5619047619047619	0.886986301369863	0.88	0.8812415654520918	0.7985074626865671	0.8476920669691754	0.5714285714285714	0.7272727272727273	1.0	0.9397590361445783	1.0	0.7950045332773799	0.6483516483516484	0.7018970189701897	0.7586206896551724	0.9275568181818182	0.9385964912280702	0.7411538461538462	0.6153846153846154	0.6153846153846154	0.75	0.975	0.75	All Modes
no_ssid__geo	0.7869507323568575	0.8859649122807017	0.7573770774207842	0.5877712031558185	0.6336633663366338	0.8367346938775511	0.8825622775800712	0.8461538461538461	0.7908836907082522	0.7333333333333334	0.631578947368421	0.888888888888889	0.9506172839506174	0.75	455	RFC	0.7527324934178946	0.596	0.6611570247933884	0.7735849056603774	0.8701754385964913	0.8627450980392157	0.827216642754663	0.6470588235294118	1.0	0.8	0.9390243902439024	0.75	0.7649476411077115	0.5797665369649806	0.6083650190114068	0.9111111111111111	0.8953068592057761	0.8301886792452831	0.8040384615384614	0.8461538461538461	0.46153846153846156	1.0	0.9625	0.75	All Modes
no_ssid__geo	0.7803547066848567	0.8859649122807017	0.755797808326552	0.6057441253263708	0.6689536878216125	0.8055555555555556	0.8511166253101737	0.8476190476190476	0.8417777777777777	0.7199999999999999	0.6666666666666667	0.888888888888889	0.9333333333333333	1.0	456	RFC	0.7570927992776462	0.6010362694300518	0.8227848101265823	0.7435897435897436	0.8089622641509434	0.8090909090909091	0.8661764705882351	0.75	0.875	0.8	0.9058823529411765	1.0	0.7681607537537116	0.6105263157894737	0.5635838150289018	0.8787878787878788	0.8979057591623036	0.89	0.8386538461538461	0.6923076923076923	0.5384615384615384	1.0	0.9625	1.0	All Modes
no_ssid__geo	0.7878151260504201	0.8947368421052632	0.7298359989803773	0.5379310344827587	0.7382198952879582	0.7462686567164178	0.8589032655576094	0.7678571428571429	0.8372577581485323	0.608695652173913	0.7692307692307693	0.8571428571428571	0.951219512195122	1.0	457	RFC	0.7517272906251626	0.5571428571428572	0.6894865525672371	0.9259259259259259	0.8811630847029077	0.7049180327868853	0.8795604395604396	0.7	0.7692307692307693	1.0	0.9285714285714286	1.0	0.7240487673400888	0.52	0.7943661971830986	0.625	0.8377403846153846	0.8431372549019608	0.8065384615384616	0.5384615384615384	0.7692307692307693	0.75	0.975	1.0	All Modes
no_ssid__geo	0.7632258064516129	0.868421052631579	0.7357903941826809	0.5286783042394015	0.7181467181467183	0.7317073170731707	0.8300492610837438	0.8703703703703703	0.7521538274309358	0.5454545454545455	0.7199999999999999	0.6666666666666666	0.9397590361445783	0.888888888888889	458	RFC	0.7795693660196223	0.5888888888888889	0.6518691588785047	0.967741935483871	0.8425	0.8468468468468469	0.8247286821705426	0.6666666666666666	0.75	1.0	0.9069767441860465	0.8	0.7160998995102962	0.4796380090497738	0.7994269340974212	0.5882352941176471	0.8179611650485437	0.8952380952380953	0.7257692307692307	0.46153846153846156	0.6923076923076923	0.5	0.975	1.0	All Modes
no_ssid__geo	0.738255033557047	0.8245614035087719	0.6295073493364419	0.475177304964539	0.6010928961748634	0.3870967741935484	0.8320987654320987	0.8520710059171598	0.6033986928104575	0.4444444444444444	0.6666666666666666	0.0	0.9058823529411764	1.0	459	RFC	0.6427914957138088	0.5877192982456141	0.5463576158940397	0.42857142857142855	0.8331273176761433	0.8181818181818182	0.6596825396825398	0.8	0.6428571428571429	0.0	0.8555555555555555	1.0	0.6279457066385448	0.39880952380952384	0.6680161943319838	0.35294117647058826	0.8310727496917386	0.8888888888888888	0.5925	0.3076923076923077	0.6923076923076923	0.0	0.9625	1.0	All Modes
no_ssid__geo	0.7672727272727272	0.8771929824561403	0.6679158254952456	0.3965014577259475	0.6575342465753424	0.49180327868852464	0.8832923832923834	0.9104477611940298	0.7715686274509803	0.5	0.7500000000000001	0.6666666666666666	0.9411764705882353	1.0	460	RFC	0.68629355467149	0.40718562874251496	0.7868852459016393	0.5357142857142857	0.8302540415704388	0.8714285714285714	0.8842712842712842	0.7142857142857143	0.8181818181818182	1.0	0.8888888888888888	1.0	0.6604619054135613	0.38636363636363635	0.5647058823529412	0.45454545454545453	0.9435695538057742	0.953125	0.7153846153846153	0.38461538461538464	0.6923076923076923	0.5	1.0	1.0	All Modes
no_ssid__geo	0.8111988513998565	0.9035087719298246	0.7594307762795853	0.49582172701949867	0.7223230490018149	0.8309859154929579	0.9088623507228158	0.8391608391608393	0.8412654012654013	0.5454545454545455	0.8461538461538461	0.8571428571428571	0.9575757575757576	1.0	461	RFC	0.7644568753291774	0.4517766497461929	0.8257261410788381	0.8082191780821918	0.8914919852034525	0.8450704225352113	0.8884464555052791	0.6666666666666666	0.8461538461538461	1.0	0.9294117647058824	1.0	0.7613294147889754	0.5493827160493827	0.6419354838709678	0.855072463768116	0.926923076923077	0.8333333333333334	0.8090384615384615	0.46153846153846156	0.8461538461538461	0.75	0.9875	1.0	All Modes
no_ssid__geo	0.7970695970695971	0.8859649122807017	0.7004546508089994	0.48502994011976047	0.6918918918918918	0.6956521739130435	0.8928571428571429	0.736842105263158	0.7984255540480141	0.631578947368421	0.7586206896551724	0.8	0.9447852760736196	0.8571428571428571	462	RFC	0.6891124842912454	0.6183206106870229	0.6432160804020101	0.6153846153846154	0.8857142857142857	0.6829268292682927	0.8563755020080321	1.0	0.6875	0.6666666666666666	0.927710843373494	1.0	0.7295337868079226	0.39901477832512317	0.7485380116959064	0.8	0.9001161440185831	0.8	0.8040384615384614	0.46153846153846156	0.8461538461538461	1.0	0.9625	0.75	All Modes
no_ssid__geo	0.7810480976310122	0.8333333333333334	0.7365297511022594	0.5177664974619289	0.6879194630872483	0.676470588235294	0.8729559748427673	0.927536231884058	0.7129223267154302	0.4444444444444444	0.5454545454545455	0.6666666666666666	0.9080459770114943	1.0	463	RFC	0.7704969822997	0.6455696202531646	0.7564575645756457	0.71875	0.8041714947856315	0.927536231884058	0.8614184397163122	0.8	0.6666666666666666	1.0	0.8404255319148937	1.0	0.7168011438728865	0.4322033898305085	0.6307692307692307	0.6388888888888888	0.9546079779917469	0.927536231884058	0.6513461538461538	0.3076923076923077	0.46153846153846156	0.5	0.9875	1.0	All Modes
no_ssid__geo	0.7786052809749492	0.8333333333333334	0.7199067361897062	0.49562682215743437	0.5944798301486199	0.7439024390243901	0.8711583924349883	0.8943661971830985	0.7243490430761252	0.5454545454545455	0.5217391304347826	0.75	0.9156626506024096	0.888888888888889	464	RFC	0.7291430679101192	0.6071428571428571	0.6572769953051644	0.6703296703296703	0.829021372328459	0.8819444444444444	0.7400775193798449	0.6666666666666666	0.6	0.75	0.8837209302325582	0.8	0.7243844770828984	0.4187192118226601	0.5426356589147286	0.8356164383561644	0.9178082191780822	0.9071428571428571	0.7246153846153847	0.46153846153846156	0.46153846153846156	0.75	0.95	1.0	All Modes
no_ssid__geo	0.7990161630358398	0.8771929824561403	0.7578744188765998	0.6323907455012854	0.64	0.7868852459016394	0.8702830188679245	0.8598130841121495	0.7966532797858099	0.7500000000000001	0.6666666666666667	0.75	0.927710843373494	0.888888888888889	465	RFC	0.7522908198115805	0.5829383886255924	0.8	0.7272727272727273	0.858139534883721	0.7931034482758621	0.8277061310782241	0.8181818181818182	0.875	0.75	0.8953488372093024	0.8	0.7806076112505107	0.6910112359550562	0.5333333333333333	0.8571428571428571	0.8827751196172249	0.9387755102040817	0.7886538461538461	0.6923076923076923	0.5384615384615384	0.75	0.9625	1.0	All Modes
no_ssid__geo	0.8047385620915033	0.8421052631578947	0.7461346751856347	0.5583756345177665	0.7461928934010152	0.7323943661971831	0.890560875512996	0.8031496062992126	0.7183924102205925	0.4999999999999999	0.608695652173913	0.6666666666666666	0.927710843373494	0.888888888888889	466	RFC	0.7695110798972216	0.497737556561086	0.8212290502793296	0.8387096774193549	0.8930041152263375	0.796875	0.7881606765327694	0.5454545454545454	0.7	1.0	0.8953488372093024	0.8	0.7334427717334971	0.6358381502890174	0.6837209302325581	0.65	0.888130968622101	0.8095238095238095	0.6925	0.46153846153846156	0.5384615384615384	0.5	0.9625	1.0	All Modes
no_ssid__geo	0.8168812589413448	0.868421052631579	0.754665076192904	0.606060606060606	0.7719298245614036	0.6578947368421053	0.8925204274041483	0.8449197860962567	0.7634832837173974	0.608695652173913	0.6666666666666667	0.8571428571428571	0.9349112426035503	0.75	467	RFC	0.779740232156539	0.6666666666666666	0.7888446215139442	0.7575757575757576	0.8626974483596598	0.8229166666666666	0.8425280898876405	0.7	0.875	1.0	0.8876404494382022	0.75	0.7370574260061988	0.5555555555555556	0.7557251908396947	0.5813953488372093	0.9244791666666666	0.8681318681318682	0.7128846153846153	0.5384615384615384	0.5384615384615384	0.75	0.9875	0.75	All Modes
no_ssid__geo	0.8156342182890856	0.8859649122807017	0.7679936455092333	0.6066838046272494	0.7300970873786408	0.8	0.8964646464646464	0.8067226890756303	0.8370427975218394	0.6666666666666667	0.7272727272727274	0.8571428571428571	0.934131736526946	1.0	468	RFC	0.7940523803802656	0.659217877094972	0.749003984063745	0.9545454545454546	0.8690330477356181	0.7384615384615385	0.9025426680599093	0.7272727272727273	0.8888888888888888	1.0	0.896551724137931	1.0	0.7554247876170632	0.5619047619047619	0.7121212121212122	0.6885245901639344	0.9256844850065189	0.8888888888888888	0.7911538461538462	0.6153846153846154	0.6153846153846154	0.75	0.975	1.0	All Modes
no_ssid__geo	0.7586872586872587	0.8947368421052632	0.7162602011711808	0.5601659751037343	0.6696832579185521	0.723404255319149	0.8525373134328359	0.7755102040816326	0.8451489533011273	0.6956521739130435	0.8148148148148148	0.888888888888889	0.9375	0.888888888888889	469	RFC	0.7061533375048847	0.6164383561643836	0.7092651757188498	0.6296296296296297	0.8254335260115607	0.75	0.8246428571428572	0.8	0.7857142857142857	0.8	0.9375	0.8	0.7363784163933043	0.5133079847908745	0.6342857142857142	0.85	0.8814814814814815	0.8028169014084507	0.8798076923076923	0.6153846153846154	0.8461538461538461	1.0	0.9375	1.0	All Modes
no_ssid__geo	0.7619047619047619	0.868421052631579	0.7443359369780438	0.581081081081081	0.6527999999999998	0.7619047619047619	0.8332384746727377	0.8926553672316384	0.7751026082351384	0.5714285714285714	0.7692307692307693	0.75	0.927710843373494	0.8571428571428571	470	RFC	0.7476222342796033	0.6898395721925134	0.5730337078651685	0.7142857142857143	0.8423475258918297	0.9186046511627907	0.8329159212880143	0.75	0.7692307692307693	0.75	0.8953488372093024	1.0	0.7538185121255849	0.5019455252918288	0.758364312267658	0.8163265306122449	0.8243243243243243	0.8681318681318682	0.7386538461538461	0.46153846153846156	0.7692307692307693	0.75	0.9625	0.75	All Modes
no_ssid__geo	0.8172804532577904	0.8596491228070176	0.730648486090978	0.5061728395061729	0.7687074829931972	0.5862068965517242	0.9065830721003135	0.8855721393034824	0.74	0.4	0.8	0.5714285714285715	0.9285714285714285	1.0	471	RFC	0.7259923359914382	0.5256410256410257	0.8625954198473282	0.5074626865671642	0.8784933171324423	0.8557692307692307	0.7915584415584415	0.5714285714285714	0.8333333333333334	0.6666666666666666	0.8863636363636364	1.0	0.745855718692636	0.4880952380952381	0.6932515337423313	0.6938775510204082	0.9365284974093264	0.9175257731958762	0.7103846153846154	0.3076923076923077	0.7692307692307693	0.5	0.975	1.0	All Modes
no_ssid__geo	0.7767175572519084	0.8771929824561403	0.7392015814707295	0.6205128205128204	0.6846361185983827	0.8247422680412371	0.851830985915493	0.7142857142857143	0.7795169082125603	0.8	0.608695652173913	0.6666666666666666	0.9333333333333333	0.888888888888889	472	RFC	0.7634616815047042	0.6797752808988764	0.6091127098321343	1.0	0.8790697674418605	0.6493506493506493	0.847843137254902	0.8333333333333334	0.7	1.0	0.9058823529411765	0.8	0.7347855732664041	0.5707547169811321	0.7815384615384615	0.7017543859649122	0.8262295081967214	0.7936507936507936	0.7540384615384615	0.7692307692307693	0.5384615384615384	0.5	0.9625	1.0	All Modes
no_ssid__geo	0.7844067796610169	0.868421052631579	0.7536745723258205	0.47619047619047616	0.72992700729927	0.825	0.847145488029466	0.8901098901098902	0.790044084383511	0.375	0.7586206896551724	0.888888888888889	0.927710843373494	1.0	473	RFC	0.7630468647452815	0.6730769230769231	0.6476683937823834	0.7674418604651163	0.8560794044665012	0.8709677419354839	0.8765697674418604	1.0	0.6875	0.8	0.8953488372093024	1.0	0.7689883634395948	0.3684210526315789	0.8361204013377926	0.8918918918918919	0.8383961117861483	0.9101123595505618	0.8078846153846154	0.23076923076923078	0.8461538461538461	1.0	0.9625	1.0	All Modes
no_ssid__geo	0.7921985815602837	0.8596491228070176	0.7427410912002144	0.5169082125603865	0.7292576419213974	0.728813559322034	0.8765352294764058	0.8621908127208481	0.7151356773307993	0.5714285714285715	0.6363636363636364	0.75	0.951219512195122	0.6666666666666666	474	RFC	0.7343427247772674	0.5023474178403756	0.7952380952380952	0.6323529411764706	0.8703465982028241	0.8714285714285714	0.7979365079365079	0.5333333333333333	0.7777777777777778	0.75	0.9285714285714286	1.0	0.7603369516757515	0.5323383084577115	0.6733870967741935	0.86	0.8828125	0.8531468531468531	0.6757692307692308	0.6153846153846154	0.5384615384615384	0.75	0.975	0.5	All Modes
no_ssid__geo	0.768646408839779	0.8508771929824561	0.7034228171193095	0.5771428571428572	0.43609022556390975	0.7164179104477613	0.8545557441992077	0.9329073482428115	0.7479882436404175	0.6956521739130435	0.4545454545454546	0.6666666666666666	0.9230769230769231	1.0	475	RFC	0.7505817028489661	0.6824324324324325	0.359504132231405	0.9230769230769231	0.8638443935926774	0.9240506329113924	0.8463920099875157	0.8	0.5555555555555556	1.0	0.8764044943820225	1.0	0.6853812381123873	0.5	0.554140127388535	0.5853658536585366	0.845464725643897	0.9419354838709677	0.6950000000000001	0.6153846153846154	0.38461538461538464	0.5	0.975	1.0	All Modes
no_ssid__geo	0.7964118564742589	0.8508771929824561	0.7040179597545171	0.48850574712643674	0.6582278481012659	0.6545454545454545	0.9006289308176101	0.8181818181818182	0.7064575163398692	0.48000000000000004	0.5555555555555556	0.6666666666666666	0.9411764705882353	0.888888888888889	476	RFC	0.7588617795188828	0.5483870967741935	0.7558139534883721	0.8571428571428571	0.850356294536817	0.782608695652174	0.8377777777777778	0.5	1.0	1.0	0.8888888888888888	0.8	0.6734296044426528	0.44041450777202074	0.5829596412556054	0.5294117647058824	0.9572192513368984	0.8571428571428571	0.6692307692307693	0.46153846153846156	0.38461538461538464	0.5	1.0	1.0	All Modes
no_ssid__geo	0.8268041237113402	0.8596491228070176	0.7242818430040584	0.5356125356125356	0.8508557457212713	0.47368421052631576	0.8954030646235843	0.8658536585365854	0.7104715447154472	0.5599999999999999	0.7199999999999999	0.3333333333333333	0.9390243902439025	1.0	477	RFC	0.7183306350191397	0.5433526011560693	0.8810126582278481	0.4864864864864865	0.8830486202365309	0.797752808988764	0.75	0.5833333333333334	0.75	0.5	0.9166666666666666	1.0	0.7334196318829358	0.5280898876404494	0.8226950354609929	0.46153846153846156	0.9081081081081082	0.9466666666666667	0.6886538461538462	0.5384615384615384	0.6923076923076923	0.25	0.9625	1.0	All Modes
no_ssid__geo	0.8023088023088023	0.8333333333333334	0.7360710498676127	0.44776119402985065	0.7320490367775833	0.7272727272727272	0.894484412470024	0.8787878787878787	0.707530454042082	0.380952380952381	0.5714285714285714	0.6666666666666666	0.9186046511627908	1.0	478	RFC	0.7639200424558428	0.539568345323741	0.8326693227091634	0.7741935483870968	0.8325892857142857	0.8405797101449275	0.8217391304347826	0.5	0.75	1.0	0.8586956521739131	1.0	0.7216897022194024	0.3826530612244898	0.653125	0.6857142857142857	0.966321243523316	0.9206349206349206	0.6513461538461538	0.3076923076923077	0.46153846153846156	0.5	0.9875	1.0	All Modes
no_ssid__geo	0.7926829268292683	0.8508771929824561	0.730678530394886	0.4404332129963899	0.6848739495798319	0.8073394495412843	0.8786407766990291	0.8421052631578948	0.7909498335899593	0.4545454545454546	0.6956521739130435	0.888888888888889	0.9156626506024096	1.0	479	RFC	0.7339574870546923	0.4485294117647059	0.8190954773869347	0.7457627118644068	0.8428405122235157	0.8135593220338984	0.8078552971576227	0.5555555555555556	0.8	0.8	0.8837209302325582	1.0	0.738283255328185	0.4326241134751773	0.5884476534296029	0.88	0.917617237008872	0.8727272727272727	0.79	0.38461538461538464	0.6153846153846154	1.0	0.95	1.0	All Modes
no_ssid__geo	0.7610015174506829	0.8421052631578947	0.6638627039788118	0.448	0.5155807365439093	0.6987951807228916	0.8845238095238094	0.7724137931034484	0.7394962042788129	0.4347826086956522	0.5833333333333334	0.8571428571428571	0.9333333333333333	0.888888888888889	480	RFC	0.6665898134763675	0.49122807017543857	0.5449101796407185	0.725	0.8629500580720093	0.7088607594936709	0.7684491978609624	0.5	0.6363636363636364	1.0	0.9058823529411765	0.8	0.6662238756100457	0.4117647058823529	0.489247311827957	0.6744186046511628	0.9072039072039072	0.8484848484848485	0.7271153846153846	0.38461538461538464	0.5384615384615384	0.75	0.9625	1.0	All Modes
no_ssid__geo	0.7682494684620836	0.868421052631579	0.7069860790491134	0.5290023201856149	0.7003891050583657	0.6545454545454545	0.8531211750305998	0.7978723404255319	0.7728937728937728	0.5	0.7692307692307693	0.6666666666666666	0.9285714285714285	1.0	481	RFC	0.7761852063202925	0.6440677966101694	0.7228915662650602	0.8571428571428571	0.7947548460661346	0.8620689655172413	0.873976023976024	0.7142857142857143	0.7692307692307693	1.0	0.8863636363636364	1.0	0.6641579930015149	0.44881889763779526	0.6792452830188679	0.5294117647058824	0.9207397622192867	0.7425742574257426	0.7257692307692307	0.38461538461538464	0.7692307692307693	0.5	0.975	1.0	All Modes
no_ssid__geo	0.8313817330210773	0.9210526315789473	0.7811357986630911	0.6180758017492711	0.697986577181208	0.7559055118110236	0.8921052631578947	0.9416058394160584	0.8706644760861628	0.8333333333333333	0.8181818181818181	0.75	0.9518072289156626	1.0	482	RFC	0.7875114033268422	0.7019867549668874	0.7591240875912408	0.6956521739130435	0.8659003831417624	0.9148936170212766	0.9155391120507399	0.9090909090909091	1.0	0.75	0.9186046511627907	1.0	0.7831005622190179	0.5520833333333334	0.6459627329192547	0.8275862068965517	0.9199457259158752	0.9699248120300752	0.8398076923076923	0.7692307692307693	0.6923076923076923	0.75	0.9875	1.0	All Modes
no_ssid__geo	0.7993311036789298	0.7982456140350878	0.7400450677770917	0.5121951219512195	0.6974169741697417	0.7000000000000001	0.8869987849331714	0.9036144578313253	0.6417823552965254	0.21052631578947367	0.48000000000000004	0.8571428571428571	0.911242603550296	0.75	483	RFC	0.7956524133577971	0.7094594594594594	0.6948529411764706	0.84	0.8248587570621468	0.9090909090909091	0.6897003745318352	0.3333333333333333	0.5	1.0	0.8651685393258427	0.75	0.71164621554856	0.40076335877862596	0.7	0.6	0.9592641261498029	0.8982035928143712	0.615576923076923	0.15384615384615385	0.46153846153846156	0.75	0.9625	0.75	All Modes
no_ssid__geo	0.7719537100068073	0.868421052631579	0.736422623746565	0.5524861878453038	0.678513731825525	0.7209302325581396	0.8397720075997467	0.8904109589041095	0.7968697300022601	0.5833333333333334	0.7272727272727274	0.8571428571428571	0.927710843373494	0.888888888888889	484	RFC	0.778334170981892	0.5847953216374269	0.6481481481481481	0.96875	0.8403041825095057	0.8496732026143791	0.8441202724923654	0.6363636363636364	0.8888888888888888	1.0	0.8953488372093024	0.8	0.7167981990336167	0.5235602094240838	0.711864406779661	0.5740740740740741	0.839240506329114	0.935251798561151	0.7732692307692307	0.5384615384615384	0.6153846153846154	0.75	0.9625	1.0	All Modes
no_ssid__geo	0.7966488956587966	0.8947368421052632	0.6982028746044266	0.5984654731457801	0.7414104882459313	0.4827586206896552	0.8933797909407667	0.7749999999999999	0.7514840782938943	0.7500000000000001	0.6666666666666667	0.5714285714285715	0.9693251533742331	0.8	485	RFC	0.6964175180894048	0.6763005780346821	0.7854406130268199	0.40384615384615385	0.8604026845637583	0.7560975609756098	0.7661190215407082	0.8181818181818182	0.7272727272727273	0.6666666666666666	0.9518072289156626	0.6666666666666666	0.7125218688690282	0.536697247706422	0.702054794520548	0.6	0.9289855072463769	0.7948717948717948	0.7590384615384616	0.6923076923076923	0.6153846153846154	0.5	0.9875	1.0	All Modes
no_ssid__geo	0.7313848295059151	0.8596491228070176	0.678519517054234	0.45664739884393063	0.5564387917329093	0.6461538461538462	0.83955223880597	0.8938053097345133	0.7475431306756608	0.5454545454545455	0.7407407407407408	0.6666666666666666	0.927710843373494	0.8571428571428571	486	RFC	0.6663489316391982	0.43169398907103823	0.5434782608695652	0.6363636363636364	0.8642765685019206	0.8559322033898306	0.8552602436323367	0.6666666666666666	0.7142857142857143	1.0	0.8953488372093024	1.0	0.692466695811159	0.48466257668711654	0.5700325732899023	0.65625	0.8162031438935913	0.9351851851851852	0.6886538461538462	0.46153846153846156	0.7692307692307693	0.5	0.9625	0.75	All Modes
no_ssid__geo	0.8033022254127782	0.868421052631579	0.7500885025312893	0.4691358024691358	0.6831275720164609	0.9022556390977443	0.8927738927738927	0.8031496062992127	0.8128146453089243	0.4444444444444444	0.6956521739130435	1.0	0.9239766081871346	1.0	487	RFC	0.7856594593623721	0.6972477064220184	0.7280701754385965	0.9230769230769231	0.8299024918743229	0.75	0.8936263736263736	0.8	0.8	1.0	0.8681318681318682	1.0	0.7419222052699737	0.35348837209302325	0.6434108527131783	0.8823529411764706	0.9659520807061791	0.864406779661017	0.7821153846153847	0.3076923076923077	0.6153846153846154	1.0	0.9875	1.0	All Modes
no_ssid__geo	0.6891117478510028	0.8421052631578947	0.6085963449573377	0.37583892617449666	0.49496981891348085	0.6315789473684211	0.8007096392667061	0.7398843930635839	0.7450218137937437	0.42105263157894735	0.7333333333333334	0.8	0.9135802469135802	0.8571428571428571	488	RFC	0.5852195583664452	0.38620689655172413	0.3929712460063898	0.56	0.8758085381630013	0.7111111111111111	0.7765662362505978	0.6666666666666666	0.6470588235294118	0.6666666666666666	0.9024390243902439	1.0	0.6534372736066804	0.3660130718954248	0.6684782608695652	0.7241379310344828	0.7374727668845316	0.7710843373493976	0.7657692307692308	0.3076923076923077	0.8461538461538461	1.0	0.925	0.75	All Modes
no_ssid__geo	0.8250377073906485	0.8947368421052632	0.7698541104036469	0.6071428571428571	0.7440944881889763	0.7547169811320754	0.901210962396431	0.8421052631578947	0.8598989898989899	0.7500000000000001	0.7272727272727274	0.888888888888889	0.9333333333333333	1.0	489	RFC	0.7583344250882724	0.7132867132867133	0.7325581395348837	0.6666666666666666	0.8904282115869018	0.7887323943661971	0.8825906120023767	0.8181818181818182	0.8888888888888888	0.8	0.9058823529411765	1.0	0.7939092995370942	0.5284974093264249	0.756	0.8695652173913043	0.912258064516129	0.9032258064516129	0.8540384615384614	0.6923076923076923	0.6153846153846154	1.0	0.9625	1.0	All Modes
no_ssid__geo	0.7816091954022989	0.8859649122807017	0.714452639308716	0.53551912568306	0.6740331491712707	0.6904761904761905	0.8767801857585139	0.7954545454545454	0.8179262307516447	0.631578947368421	0.7826086956521738	0.8571428571428571	0.9294117647058824	0.888888888888889	490	RFC	0.7804755213086549	0.6853146853146853	0.7093023255813954	0.9666666666666667	0.8194444444444444	0.7216494845360825	0.9155555555555555	1.0	0.9	1.0	0.8777777777777778	0.8	0.6894846284581995	0.43946188340807174	0.6421052631578947	0.5370370370370371	0.9427430093209055	0.8860759493670886	0.7782692307692308	0.46153846153846156	0.6923076923076923	0.75	0.9875	1.0	All Modes
no_ssid__geo	0.7888471177944862	0.8596491228070176	0.7149311575518472	0.47174447174447176	0.7558620689655172	0.5666666666666667	0.8660968660968661	0.9142857142857143	0.690635871114913	0.4761904761904762	0.7857142857142856	0.4	0.934131736526946	0.8571428571428571	491	RFC	0.7435016821930562	0.5052631578947369	0.791907514450867	0.7083333333333334	0.8370044052863436	0.875	0.850977011494253	0.625	0.7333333333333333	1.0	0.896551724137931	1.0	0.6984246343236278	0.4423963133640553	0.7229551451187335	0.4722222222222222	0.89728453364817	0.9572649572649573	0.6411538461538462	0.38461538461538464	0.8461538461538461	0.25	0.975	0.75	All Modes
no_ssid__geo	0.8462073764787752	0.8947368421052632	0.7839508772645077	0.611842105263158	0.817629179331307	0.7572815533980584	0.9087591240875913	0.8242424242424243	0.8495240514098554	0.6363636363636364	0.7826086956521738	0.888888888888889	0.9397590361445783	1.0	492	RFC	0.774096893810681	0.6413793103448275	0.8819672131147541	0.6610169491525424	0.8861209964412812	0.8	0.8769509043927648	0.7777777777777778	0.9	0.8	0.9069767441860465	1.0	0.8031786452921146	0.5849056603773585	0.7620396600566572	0.8863636363636364	0.9325842696629213	0.85	0.8411538461538463	0.5384615384615384	0.6923076923076923	1.0	0.975	1.0	All Modes
no_ssid__geo	0.7706302794022092	0.8771929824561403	0.7362353467172703	0.570264765784114	0.6718750000000001	0.7543859649122807	0.8489702517162472	0.8356807511737089	0.8060894479385047	0.7407407407407408	0.7199999999999999	0.75	0.9308176100628932	0.888888888888889	493	RFC	0.717423270358301	0.5737704918032787	0.6991869918699187	0.6825396825396826	0.8509174311926605	0.7807017543859649	0.7901989150090417	0.7142857142857143	0.75	0.75	0.9367088607594937	0.8	0.7605154556297522	0.5668016194331984	0.6466165413533834	0.8431372549019608	0.8470319634703196	0.898989898989899	0.8273076923076923	0.7692307692307693	0.6923076923076923	0.75	0.925	1.0	All Modes
no_ssid__geo	0.7796052631578947	0.868421052631579	0.7224966480920905	0.5813449023861172	0.6710743801652893	0.7307692307692308	0.8758700696055683	0.7534246575342465	0.8085576259489304	0.5714285714285715	0.761904761904762	0.888888888888889	0.9316770186335404	0.888888888888889	494	RFC	0.7082543504596741	0.5606694560669456	0.8252032520325203	0.6551724137931034	0.845464725643897	0.6547619047619048	0.8118518518518518	0.5333333333333333	1.0	0.8	0.9259259259259259	0.8	0.7581581734662206	0.6036036036036037	0.5654596100278552	0.8260869565217391	0.9085439229843562	0.8870967741935484	0.8336538461538462	0.6153846153846154	0.6153846153846154	1.0	0.9375	1.0	All Modes
no_ssid__geo	0.7510578279266573	0.8421052631578947	0.6822146884797488	0.4814814814814815	0.6378066378066378	0.5862068965517241	0.8501567398119122	0.8554216867469879	0.7239249639249639	0.5	0.6428571428571429	0.6666666666666666	0.9212121212121211	0.888888888888889	495	RFC	0.6922401003374837	0.6	0.5862068965517241	0.6071428571428571	0.8517587939698492	0.8160919540229885	0.8016806722689076	0.7142857142857143	0.6	1.0	0.8941176470588236	0.8	0.6830780978071299	0.4020618556701031	0.6993670886075949	0.5666666666666667	0.8485607008760951	0.8987341772151899	0.7053846153846154	0.38461538461538464	0.6923076923076923	0.5	0.95	1.0	All Modes
no_ssid__geo	0.7669977081741788	0.8508771929824561	0.7070143220177264	0.43636363636363634	0.7085201793721971	0.616822429906542	0.8631857237276934	0.9101796407185629	0.7548014357830308	0.5384615384615384	0.6363636363636364	0.6666666666666665	0.9325153374233127	1.0	496	RFC	0.6830952933844707	0.44680851063829785	0.7559808612440191	0.4852941176470588	0.8637566137566137	0.8636363636363636	0.7663803933683451	0.5384615384615384	0.7777777777777778	0.6	0.9156626506024096	1.0	0.7527714712418534	0.4263959390862944	0.6666666666666666	0.8461538461538461	0.8626155878467635	0.9620253164556962	0.7553846153846153	0.5384615384615384	0.5384615384615384	0.75	0.95	1.0	All Modes
no_ssid__geo	0.7906316536550745	0.8771929824561403	0.7176819017380958	0.44385026737967914	0.6432160804020101	0.7586206896551725	0.8913168487636574	0.8514056224899598	0.7801957169744531	0.5263157894736842	0.7826086956521738	0.8571428571428571	0.9349112426035503	0.8	497	RFC	0.7560815188598505	0.5123456790123457	0.7398843930635838	0.88	0.8451472191930207	0.803030303030303	0.8575280898876405	0.8333333333333334	0.9	1.0	0.8876404494382022	0.6666666666666666	0.6951740559857899	0.3915094339622642	0.5688888888888889	0.6666666666666666	0.9428223844282239	0.905982905982906	0.7628846153846154	0.38461538461538464	0.6923076923076923	0.75	0.9875	1.0	All Modes
no_ssid__geo	0.7480964467005076	0.8508771929824561	0.7266404364933112	0.4603960396039604	0.6580976863753213	0.8376068376068376	0.8437682855471035	0.8333333333333334	0.7660059239006608	0.4761904761904762	0.7272727272727274	0.8571428571428571	0.9122807017543859	0.8571428571428571	498	RFC	0.7299117177601704	0.5470588235294118	0.64	0.8032786885245902	0.8258877434135166	0.8333333333333334	0.8742063492063492	0.625	0.8888888888888888	1.0	0.8571428571428571	1.0	0.7290916198810936	0.3974358974358974	0.6772486772486772	0.875	0.8624401913875598	0.8333333333333334	0.6950000000000001	0.38461538461538464	0.6153846153846154	0.75	0.975	0.75	All Modes
no_ssid__geo	0.8161865569272977	0.868421052631579	0.745669390306494	0.6065162907268171	0.6948356807511737	0.7213114754098361	0.8982300884955752	0.8074534161490683	0.7452930014242172	0.6956521739130435	0.6363636363636364	0.5714285714285715	0.934131736526946	0.888888888888889	499	RFC	0.756555190209175	0.6302083333333334	0.8176795580110497	0.6567164179104478	0.8656716417910447	0.8125	0.7881992337164752	0.8	0.7777777777777778	0.6666666666666666	0.896551724137931	0.8	0.7448850329181592	0.5845410628019324	0.6040816326530613	0.8	0.9333333333333333	0.8024691358024691	0.7257692307692307	0.6153846153846154	0.5384615384615384	0.5	0.975	1.0	All Modes
no_ssid__geo	0.7764456981664316	0.8421052631578947	0.7226373533672297	0.4625407166123779	0.6952662721893491	0.8541666666666667	0.8683886838868389	0.732824427480916	0.688678199157241	0.5	0.5925925925925927	0.6666666666666666	0.934131736526946	0.75	500	RFC	0.7706979402693663	0.6396396396396397	0.7253086419753086	0.9534883720930233	0.8077803203661327	0.7272727272727273	0.7864532019704433	0.7142857142857143	0.5714285714285714	1.0	0.896551724137931	0.75	0.6961469531357557	0.3622448979591837	0.6676136363636364	0.7735849056603774	0.9388297872340425	0.7384615384615385	0.645	0.38461538461538464	0.6153846153846154	0.5	0.975	0.75	All Modes
no_ssid__geo	0.8368536052439912	0.868421052631579	0.7972533607321273	0.5705329153605015	0.7540983606557378	0.8470588235294116	0.9026993094789705	0.9118773946360152	0.7960919793695713	0.5217391304347826	0.6666666666666667	0.8571428571428571	0.9349112426035503	1.0	501	RFC	0.8203242663079807	0.6066666666666667	0.8	0.9473684210526315	0.8789731051344744	0.8686131386861314	0.8725280898876404	0.6	0.875	1.0	0.8876404494382022	1.0	0.7810033269364804	0.5384615384615384	0.7131782945736435	0.7659574468085106	0.927741935483871	0.9596774193548387	0.7474999999999999	0.46153846153846156	0.5384615384615384	0.75	0.9875	1.0	All Modes
no_ssid__geo	0.7598908594815825	0.8771929824561403	0.6923861944362277	0.5024390243902439	0.6254545454545455	0.6117647058823529	0.8618075801749271	0.8604651162790697	0.7767253372043791	0.6666666666666667	0.7272727272727274	0.6666666666666666	0.934131736526946	0.888888888888889	502	RFC	0.6899365888957754	0.44017094017094016	0.7610619469026548	0.5777777777777777	0.8484500574052812	0.8222222222222222	0.8625426680599094	0.7272727272727273	0.8888888888888888	1.0	0.896551724137931	0.8	0.7088245823419983	0.5852272727272727	0.5308641975308642	0.65	0.8755924170616114	0.9024390243902439	0.7411538461538462	0.6153846153846154	0.6153846153846154	0.5	0.975	1.0	All Modes
no_ssid__geo	0.8173719376391982	0.8771929824561403	0.7338495481239597	0.5494505494505494	0.7553816046966733	0.6923076923076923	0.9057527539779681	0.766355140186916	0.7828349241120326	0.64	0.7272727272727274	0.75	0.9397590361445783	0.8571428571428571	503	RFC	0.7296906252130297	0.6097560975609756	0.8008298755186722	0.627906976744186	0.8778173190984578	0.7321428571428571	0.8425064599483203	0.6666666666666666	0.8888888888888888	0.75	0.9069767441860465	1.0	0.7451379214419298	0.5	0.7148148148148148	0.7714285714285715	0.9355246523388117	0.803921568627451	0.7411538461538462	0.6153846153846154	0.6153846153846154	0.75	0.975	0.75	All Modes
no_ssid__geo	0.7923850574712644	0.8333333333333334	0.7069828643719067	0.5558739255014326	0.5534246575342466	0.6666666666666666	0.8879813302217037	0.870967741935484	0.6976886361501747	0.5714285714285714	0.5454545454545455	0.5714285714285715	0.911242603550296	0.888888888888889	504	RFC	0.711760154435285	0.6339869281045751	0.608433734939759	0.6545454545454545	0.8618346545866364	0.8	0.7497003745318352	0.75	0.6666666666666666	0.6666666666666666	0.8651685393258427	0.8	0.7106394565249975	0.49489795918367346	0.507537688442211	0.6792452830188679	0.9157641395908543	0.9557522123893806	0.6771153846153847	0.46153846153846156	0.46153846153846156	0.5	0.9625	1.0	All Modes
no_ssid__geo	0.8062169312169312	0.8859649122807017	0.7578342993912256	0.536470588235294	0.8102564102564102	0.7375886524822696	0.8831504196255648	0.8217054263565892	0.8032832101469479	0.6206896551724138	0.7826086956521738	0.8	0.9559748427672956	0.8571428571428571	505	RFC	0.7388733852220091	0.5876288659793815	0.8586956521739131	0.5977011494252874	0.8592964824120602	0.7910447761194029	0.8182383966244725	0.5625	0.9	0.6666666666666666	0.9620253164556962	1.0	0.7973329982547107	0.4935064935064935	0.7669902912621359	0.9629629629629629	0.9083665338645418	0.8548387096774194	0.8169230769230769	0.6923076923076923	0.6923076923076923	1.0	0.95	0.75	All Modes
no_ssid__geo	0.7964028776978417	0.8947368421052632	0.7561481836253107	0.5384615384615384	0.7240704500978473	0.8648648648648649	0.8764845605700714	0.7768595041322315	0.8637093829864915	0.5454545454545455	0.8333333333333333	1.0	0.9397590361445783	1.0	506	RFC	0.765851139291448	0.5965909090909091	0.8644859813084113	0.8421052631578947	0.8245810055865922	0.7014925373134329	0.8965468639887245	0.6666666666666666	0.9090909090909091	1.0	0.9069767441860465	1.0	0.7616340608984793	0.49065420560747663	0.622895622895623	0.8888888888888888	0.935361216730038	0.8703703703703703	0.8411538461538463	0.46153846153846156	0.7692307692307693	1.0	0.975	1.0	All Modes
no_ssid__geo	0.7425569176882661	0.868421052631579	0.7237349092520613	0.5287846481876333	0.6776859504132232	0.8656716417910447	0.8322465915826911	0.7142857142857142	0.7637116506681725	0.6363636363636364	0.6666666666666667	1.0	0.9440993788819876	0.5714285714285715	507	RFC	0.7190156072264172	0.5794392523364486	0.6177024482109228	0.8656716417910447	0.8655980271270037	0.6666666666666666	0.7941902687000726	0.7777777777777778	0.5882352941176471	1.0	0.9382716049382716	0.6666666666666666	0.7346237732438594	0.48627450980392156	0.7505720823798627	0.8656716417910447	0.8013698630136986	0.7692307692307693	0.7515384615384615	0.5384615384615384	0.7692307692307693	1.0	0.95	0.5	All Modes
no_ssid__geo	0.7577854671280276	0.8508771929824561	0.6798454421847231	0.5153061224489797	0.6617375231053605	0.55	0.8475390156062426	0.8246445497630331	0.7345859462695502	0.7199999999999999	0.608695652173913	0.5714285714285715	0.9156626506024096	0.8571428571428571	508	RFC	0.6738328145243877	0.47641509433962265	0.7427385892116183	0.55	0.8434886499402628	0.7565217391304347	0.8000775193798451	0.75	0.7	0.6666666666666666	0.8837209302325582	1.0	0.6931312491623107	0.5611111111111111	0.5966666666666667	0.55	0.8516284680337757	0.90625	0.6861538461538462	0.6923076923076923	0.5384615384615384	0.5	0.95	0.75	All Modes
no_ssid__geo	0.8336646785950961	0.868421052631579	0.7856580792047401	0.40282685512367494	0.8465227817745803	0.8615384615384615	0.8881987577639752	0.9292035398230089	0.8188259109311741	0.42105263157894735	0.7500000000000001	1.0	0.9230769230769231	1.0	509	RFC	0.799152290791757	0.5089285714285714	0.8959390862944162	0.8484848484848485	0.8372365339578455	0.9051724137931034	0.8722505958461013	0.6666666666666666	0.8181818181818182	1.0	0.8764044943820225	1.0	0.7821837421837422	0.3333333333333333	0.8022727272727272	0.875	0.9457671957671958	0.9545454545454546	0.795	0.3076923076923077	0.6923076923076923	1.0	0.975	1.0	All Modes
no_ssid__geo	0.7889688249400479	0.8859649122807017	0.7282853421256418	0.436046511627907	0.6585365853658537	0.8316831683168318	0.8984937786509495	0.8166666666666667	0.812943722943723	0.5833333333333334	0.6666666666666667	0.8571428571428571	0.9575757575757576	1.0	510	RFC	0.7268201228119706	0.4076086956521739	0.7336956521739131	0.8571428571428571	0.8932291666666666	0.7424242424242424	0.8586096256684492	0.6363636363636364	0.7272727272727273	1.0	0.9294117647058824	1.0	0.7370031329414746	0.46875	0.5973451327433629	0.8076923076923077	0.9038208168642952	0.9074074074074074	0.7782692307692308	0.5384615384615384	0.6153846153846154	0.75	0.9875	1.0	All Modes
no_ssid__geo	0.7829286239882266	0.8508771929824561	0.7254117042947185	0.4350282485875706	0.7449139280125195	0.7999999999999999	0.8814913448735021	0.765625	0.7635297463144504	0.48000000000000004	0.6956521739130435	0.8571428571428571	0.927710843373494	0.8571428571428571	511	RFC	0.7219955254051461	0.35648148148148145	0.8623188405797102	0.8085106382978723	0.8826666666666667	0.7	0.8390697674418603	0.5	0.8	1.0	0.8953488372093024	1.0	0.7460863598445193	0.5579710144927537	0.6556473829201102	0.7916666666666666	0.8803191489361702	0.8448275862068966	0.7078846153846154	0.46153846153846156	0.6153846153846154	0.75	0.9625	0.75	All Modes
no_ssid__geo	0.7487437185929648	0.8508771929824561	0.7079726130167696	0.5217391304347826	0.5970149253731344	0.7058823529411765	0.8275862068965518	0.8876404494382023	0.7389321729212383	0.608695652173913	0.64	0.6666666666666666	0.9221556886227545	0.8571428571428571	512	RFC	0.7331991663636279	0.5526315789473685	0.5351170568561873	0.8275862068965517	0.8426150121065376	0.9080459770114943	0.850344827586207	0.7	0.6666666666666666	1.0	0.8850574712643678	1.0	0.6931647455913814	0.49411764705882355	0.6751054852320675	0.6153846153846154	0.8130841121495327	0.8681318681318682	0.6732692307692307	0.5384615384615384	0.6153846153846154	0.5	0.9625	0.75	All Modes
no_ssid__geo	0.7989821882951654	0.8947368421052632	0.7557656467568797	0.5104166666666667	0.7585266030013642	0.712871287128713	0.8653366583541147	0.9316770186335405	0.8230823802730157	0.6956521739130435	0.8181818181818181	0.6666666666666666	0.9349112426035503	1.0	513	RFC	0.7816174575974889	0.5355191256830601	0.9055374592833876	0.75	0.7967853042479908	0.9202453987730062	0.9375280898876405	0.8	1.0	1.0	0.8876404494382022	1.0	0.7419159710769178	0.48756218905472637	0.6525821596244131	0.6792452830188679	0.946793997271487	0.9433962264150944	0.7590384615384616	0.6153846153846154	0.6923076923076923	0.5	0.9875	1.0	All Modes
no_ssid__geo	0.8151595744680851	0.8421052631578947	0.7614121640181879	0.5117493472584856	0.7707006369426751	0.723404255319149	0.894374282433984	0.906832298136646	0.7065341554797426	0.4545454545454546	0.6956521739130435	0.5714285714285715	0.9221556886227545	0.888888888888889	514	RFC	0.7615391738002316	0.6282051282051282	0.8175675675675675	0.6415094339622641	0.8513661202185793	0.8690476190476191	0.741455938697318	0.5555555555555556	0.8	0.6666666666666666	0.8850574712643678	0.8	0.7759825705209662	0.43171806167400884	0.7289156626506024	0.8292682926829268	0.9419588875453446	0.948051948051948	0.6925	0.38461538461538464	0.6153846153846154	0.5	0.9625	1.0	All Modes
no_ssid__geo	0.828125	0.868421052631579	0.7464254440000726	0.5917808219178083	0.8121606948968512	0.5454545454545455	0.8876262626262627	0.8951048951048952	0.7177925308802684	0.5833333333333334	0.7826086956521738	0.4	0.934131736526946	0.888888888888889	515	RFC	0.8092934504978864	0.6033519553072626	0.8947368421052632	0.8571428571428571	0.8379022646007152	0.8533333333333334	0.8465830721003135	0.6363636363636364	0.9	1.0	0.896551724137931	0.8	0.7217969120696018	0.5806451612903226	0.7435387673956262	0.4	0.9436241610738255	0.9411764705882353	0.6911538461538462	0.5384615384615384	0.6923076923076923	0.25	0.975	1.0	All Modes
no_ssid__geo	0.7826725403817915	0.8421052631578947	0.7042741811694431	0.45454545454545453	0.7583774250440918	0.662251655629139	0.8726114649681528	0.7735849056603775	0.7333333333333333	0.42105263157894735	0.6666666666666667	0.6666666666666665	0.9122807017543859	1.0	516	RFC	0.6979660768077321	0.4934210526315789	0.8431372549019608	0.5319148936170213	0.8477722772277227	0.7735849056603774	0.7997619047619048	0.6666666666666666	0.875	0.6	0.8571428571428571	1.0	0.7320357796118838	0.42134831460674155	0.6891025641025641	0.8771929824561403	0.8989501312335958	0.7735849056603774	0.7142307692307692	0.3076923076923077	0.5384615384615384	0.75	0.975	1.0	All Modes
no_ssid__geo	0.817433081674674	0.868421052631579	0.781511308227964	0.5493333333333333	0.779050736497545	0.8524590163934427	0.8875526157546602	0.8391608391608391	0.79055493620711	0.6923076923076923	0.6956521739130435	0.75	0.925925925925926	0.888888888888889	517	RFC	0.7754935573088174	0.6776315789473685	0.7906976744186046	0.8	0.8591385331781141	0.75	0.7913883677298312	0.6923076923076923	0.8	0.75	0.9146341463414634	0.8	0.8024394890904304	0.4618834080717489	0.7677419354838709	0.9122807017543859	0.917910447761194	0.9523809523809523	0.7990384615384615	0.6923076923076923	0.6153846153846154	0.75	0.9375	1.0	All Modes
no_ssid__geo	0.7834920634920635	0.868421052631579	0.755218962194251	0.577319587628866	0.6355140186915887	0.7727272727272727	0.8626988803771362	0.9278350515463918	0.7379518072289157	0.6666666666666667	0.6666666666666667	0.6666666666666666	0.9397590361445783	0.75	518	RFC	0.7644276134568484	0.56	0.7786259541984732	0.75	0.8151447661469933	0.9183673469387755	0.8223044397463003	0.7272727272727273	0.7272727272727273	1.0	0.9069767441860465	0.75	0.7566213935182136	0.5957446808510638	0.5368421052631579	0.796875	0.9161451814768461	0.9375	0.6911538461538462	0.6153846153846154	0.6153846153846154	0.5	0.975	0.75	All Modes
no_ssid__geo	0.8629476584022039	0.9122807017543859	0.8311773757398668	0.6737967914438503	0.8233082706766918	0.8521739130434782	0.9160969546302051	0.8905109489051094	0.8574755251401959	0.8333333333333333	0.761904761904762	0.8571428571428571	0.9461077844311377	0.888888888888889	519	RFC	0.8523692049434765	0.7039106145251397	0.8656126482213439	0.9245283018867925	0.8900966183574879	0.8776978417266187	0.9234273772204806	0.9090909090909091	1.0	1.0	0.9080459770114943	0.8	0.8137576677785674	0.6461538461538462	0.7849462365591398	0.7903225806451613	0.9436619718309859	0.9037037037037037	0.8244230769230769	0.7692307692307693	0.6153846153846154	0.75	0.9875	1.0	All Modes
no_ssid__geo	0.764618800888231	0.8596491228070176	0.722403648388571	0.5459940652818991	0.6749999999999999	0.7254901960784313	0.8499999999999999	0.8155339805825244	0.7748419150858176	0.5185185185185186	0.6666666666666667	0.75	0.9390243902439025	1.0	520	RFC	0.688657203873812	0.5609756097560976	0.6409495548961425	0.6727272727272727	0.8801089918256131	0.6885245901639344	0.8083333333333332	0.5	0.875	0.75	0.9166666666666666	1.0	0.7707560377700599	0.5317919075144508	0.7128712871287128	0.7872340425531915	0.821882951653944	1.0	0.7578846153846154	0.5384615384615384	0.5384615384615384	0.75	0.9625	1.0	All Modes
no_ssid__geo	0.7885350318471338	0.8596491228070176	0.7495406842032228	0.47368421052631576	0.6763636363636363	0.8470588235294118	0.8695156695156696	0.8810810810810811	0.770621346265071	0.42105263157894735	0.64	0.8571428571428571	0.9349112426035503	1.0	521	RFC	0.7908932305295867	0.6474820143884892	0.6914498141263941	0.9	0.8099787685774947	0.9055555555555556	0.8441947565543071	0.6666666666666666	0.6666666666666666	1.0	0.8876404494382022	1.0	0.7263519626846996	0.37344398340248963	0.6619217081850534	0.8	0.9384993849938499	0.8578947368421053	0.7321153846153846	0.3076923076923077	0.6153846153846154	0.75	0.9875	1.0	All Modes
no_ssid__geo	0.8254681647940075	0.8771929824561403	0.7920805304948312	0.4466019417475728	0.7933579335793359	0.9272727272727272	0.8979319546364244	0.8952380952380952	0.7981787492526099	0.4545454545454546	0.6956521739130435	1.0	0.9518072289156626	0.888888888888889	522	RFC	0.8049355864295326	0.4859154929577465	0.8113207547169812	0.9807692307692307	0.8763020833333334	0.8703703703703703	0.8148320413436693	0.5555555555555556	0.8	1.0	0.9186046511627907	0.8	0.7821765089837311	0.41317365269461076	0.776173285198556	0.8793103448275862	0.920656634746922	0.9215686274509803	0.7975	0.38461538461538464	0.6153846153846154	1.0	0.9875	1.0	All Modes
no_ssid__geo	0.8062865497076024	0.8508771929824561	0.7433048712301324	0.6005830903790087	0.7285223367697594	0.738095238095238	0.8859649122807018	0.7633587786259541	0.7549199084668192	0.5	0.6956521739130435	0.6666666666666666	0.9122807017543859	1.0	523	RFC	0.7759191342590713	0.7006802721088435	0.7709090909090909	0.8611111111111112	0.8426698450536353	0.704225352112676	0.8742857142857143	0.7142857142857143	0.8	1.0	0.8571428571428571	1.0	0.7258360837052088	0.5255102040816326	0.6905537459283387	0.6458333333333334	0.9339498018494056	0.8333333333333334	0.6950000000000001	0.38461538461538464	0.6153846153846154	0.5	0.975	1.0	All Modes
no_ssid__geo	0.777698355968549	0.8771929824561403	0.7274562677609437	0.5245901639344264	0.5895316804407714	0.7735849056603774	0.8837209302325582	0.8658536585365854	0.8099456099456098	0.6153846153846154	0.6	0.888888888888889	0.9454545454545454	1.0	524	RFC	0.6997162013180777	0.5267489711934157	0.6257309941520468	0.6507936507936508	0.8884892086330936	0.8068181818181818	0.8380349062702003	0.6153846153846154	0.8571428571428571	0.8	0.9176470588235294	1.0	0.7692886206772354	0.5224489795918368	0.5572916666666666	0.9534883720930233	0.8790035587188612	0.9342105263157895	0.8103846153846155	0.6153846153846154	0.46153846153846156	1.0	0.975	1.0	All Modes
no_ssid__geo	0.8003992015968064	0.8859649122807017	0.7688646124687241	0.5879518072289157	0.6398305084745762	0.8516129032258065	0.879083094555874	0.8858447488584476	0.8338729021655851	0.7692307692307693	0.7272727272727274	0.8571428571428571	0.9268292682926829	0.888888888888889	525	RFC	0.7720160890426175	0.5350877192982456	0.7294685990338164	0.8918918918918919	0.8745724059293044	0.8290598290598291	0.8725763125763125	0.7692307692307693	0.8888888888888888	1.0	0.9047619047619048	0.8	0.7743306995668172	0.6524064171122995	0.569811320754717	0.8148148148148148	0.8836405529953917	0.9509803921568627	0.8169230769230769	0.7692307692307693	0.6153846153846154	0.75	0.95	1.0	All Modes
no_ssid__geo	0.7870919881305638	0.868421052631579	0.6849075036682226	0.5625000000000001	0.5956416464891041	0.5168539325842696	0.8945801072066706	0.8549618320610688	0.7790598290598291	0.6666666666666667	0.6666666666666667	0.75	0.9230769230769231	0.888888888888889	526	RFC	0.6826696983573335	0.5837837837837838	0.76875	0.40350877192982454	0.8573059360730594	0.8	0.8352808988764044	0.875	0.875	0.75	0.8764044943820225	0.8	0.7201810403964017	0.542713567839196	0.48616600790513836	0.71875	0.9352428393524284	0.9180327868852459	0.7603846153846153	0.5384615384615384	0.5384615384615384	0.75	0.975	1.0	All Modes
no_ssid__geo	0.7732181425485961	0.8947368421052632	0.7380980257048693	0.611111111111111	0.6396917148362236	0.802547770700637	0.8476658476658476	0.7894736842105263	0.8246376811594203	0.6666666666666666	0.7500000000000001	0.75	0.9565217391304348	1.0	527	RFC	0.69557373826412	0.5945945945945946	0.5949820788530465	0.7411764705882353	0.8949416342412452	0.6521739130434783	0.8323312489979158	0.6428571428571429	0.8181818181818182	0.75	0.9506172839506173	1.0	0.8000744568539201	0.6285714285714286	0.6916666666666667	0.875	0.8051341890315052	1.0	0.8194230769230769	0.6923076923076923	0.6923076923076923	0.75	0.9625	1.0	All Modes
no_ssid__geo	0.8105187319884726	0.8771929824561403	0.7720898947299234	0.6059113300492611	0.6029411764705883	0.8727272727272727	0.9004383218534752	0.8784313725490196	0.7954438707209792	0.7199999999999999	0.5714285714285714	0.8571428571428571	0.9397590361445783	0.888888888888889	528	RFC	0.7947856881547878	0.643979057591623	0.6542553191489362	0.9795918367346939	0.8725728155339806	0.8235294117647058	0.8413953488372092	0.75	0.75	1.0	0.9069767441860465	0.8	0.7578775903106572	0.5720930232558139	0.5590909090909091	0.7868852459016393	0.9301423027166882	0.9411764705882353	0.7757692307692308	0.6923076923076923	0.46153846153846156	0.75	0.975	1.0	All Modes
no_ssid__geo	0.7945205479452054	0.868421052631579	0.7428825113871274	0.5966587112171838	0.6206896551724138	0.7654320987654322	0.8824257425742574	0.8492063492063492	0.8251851851851851	0.5925925925925927	0.6	1.0	0.9333333333333333	1.0	529	RFC	0.7472698734782355	0.6377551020408163	0.6666666666666666	0.7560975609756098	0.8590361445783132	0.816793893129771	0.866890756302521	0.5714285714285714	0.8571428571428571	1.0	0.9058823529411765	1.0	0.74152109609545	0.5605381165919282	0.5806451612903226	0.775	0.9071246819338422	0.8842975206611571	0.8078846153846154	0.6153846153846154	0.46153846153846156	1.0	0.9625	1.0	All Modes
no_ssid__geo	0.7401129943502824	0.8421052631578947	0.680682141335409	0.453416149068323	0.6046511627906976	0.6233766233766235	0.8364705882352941	0.8854961832061069	0.7389632107023412	0.5	0.5217391304347826	0.75	0.9230769230769231	1.0	530	RFC	0.6701948767472669	0.6239316239316239	0.5565749235474006	0.5333333333333333	0.8315789473684211	0.8055555555555556	0.7881380417335473	0.7142857142857143	0.6	0.75	0.8764044943820225	1.0	0.7184773417189229	0.35609756097560974	0.6618181818181819	0.75	0.8414201183431953	0.9830508474576272	0.7142307692307692	0.38461538461538464	0.46153846153846156	0.75	0.975	1.0	All Modes
no_ssid__geo	0.7563739376770539	0.8157894736842105	0.6270265475104578	0.4311688311688312	0.6365217391304349	0.35555555555555557	0.876270173341303	0.8356164383561644	0.6162424242424243	0.4545454545454546	0.5599999999999999	0.4	0.9166666666666667	0.75	531	RFC	0.6379855221861178	0.39903846153846156	0.7349397590361446	0.4	0.8533178114086146	0.8026315789473685	0.7527777777777778	0.5555555555555556	0.5833333333333334	1.0	0.875	0.75	0.6244392437687644	0.4689265536723164	0.5613496932515337	0.32	0.9004914004914005	0.8714285714285714	0.5771153846153847	0.38461538461538464	0.5384615384615384	0.25	0.9625	0.75	All Modes
no_ssid__geo	0.847457627118644	0.9035087719298246	0.7842160317111382	0.598901098901099	0.8077544426494347	0.7710843373493975	0.9217186580341378	0.8216216216216216	0.8237663017966842	0.7272727272727274	0.7826086956521738	0.8571428571428571	0.9518072289156626	0.8	532	RFC	0.8065171722941118	0.630057803468208	0.8305647840531561	0.9142857142857143	0.9052023121387284	0.7524752475247525	0.8748320413436692	0.8888888888888888	0.9	1.0	0.9186046511627907	0.6666666666666666	0.7734243285153422	0.5706806282722513	0.7861635220125787	0.6666666666666666	0.9388489208633094	0.9047619047619048	0.8090384615384615	0.6153846153846154	0.6923076923076923	0.75	0.9875	1.0	All Modes
no_ssid__geo	0.7820874471086037	0.8508771929824561	0.7424604104317015	0.5217391304347826	0.6579378068739771	0.7636363636363637	0.8590361445783132	0.9099526066350712	0.6769934640522876	0.5	0.6666666666666667	0.4	0.9294117647058824	0.888888888888889	533	RFC	0.7856892927977265	0.65	0.6	0.9545454545454546	0.8590361445783132	0.8648648648648649	0.8238672438672439	0.7142857142857143	0.7272727272727273	1.0	0.8777777777777778	0.8	0.7238829680902603	0.43575418994413406	0.7282608695652174	0.6363636363636364	0.8590361445783132	0.96	0.6475	0.38461538461538464	0.6153846153846154	0.25	0.9875	1.0	All Modes
no_ssid__geo	0.7376478775226165	0.8421052631578947	0.6663950170913054	0.5706806282722514	0.5142857142857142	0.5373134328358209	0.8273423688862699	0.8823529411764707	0.7136685536685536	0.5714285714285714	0.6153846153846154	0.5714285714285715	0.9212121212121211	0.888888888888889	534	RFC	0.6723679612123246	0.6606060606060606	0.47191011235955055	0.5294117647058824	0.8249118683901293	0.875	0.7452337858220212	0.75	0.6153846153846154	0.6666666666666666	0.8941176470588236	0.8	0.6664797713923553	0.5023041474654378	0.5650224215246636	0.5454545454545454	0.8297872340425532	0.8898305084745762	0.7053846153846154	0.46153846153846156	0.6153846153846154	0.5	0.95	1.0	All Modes
no_ssid__geo	0.8385228095582911	0.9035087719298246	0.7982925526317242	0.5454545454545454	0.8106666666666666	0.875	0.9192200557103064	0.8411214953271028	0.8325192879409746	0.7272727272727274	0.7692307692307693	0.8571428571428571	0.9518072289156626	0.8571428571428571	535	RFC	0.8025160547648834	0.6326530612244898	0.8	0.9180327868852459	0.8991825613079019	0.7627118644067796	0.9153448618564898	0.8888888888888888	0.7692307692307693	1.0	0.9186046511627907	1.0	0.8028989801227839	0.4793814432989691	0.8216216216216217	0.835820895522388	0.9401709401709402	0.9375	0.774423076923077	0.6153846153846154	0.7692307692307693	0.75	0.9875	0.75	All Modes
no_ssid__geo	0.8471337579617835	0.9035087719298246	0.7897644993533579	0.6354166666666666	0.6666666666666666	0.8543689320388349	0.9305816135084429	0.8617886178861788	0.8649696969696968	0.64	0.7272727272727274	1.0	0.9575757575757576	1.0	536	RFC	0.8138427283588573	0.6559139784946236	0.7481481481481481	0.88	0.9018181818181819	0.8833333333333333	0.8969934640522876	0.6666666666666666	0.8888888888888888	1.0	0.9294117647058824	1.0	0.7700101845889471	0.6161616161616161	0.6011904761904762	0.8301886792452831	0.9612403100775194	0.8412698412698413	0.8436538461538461	0.6153846153846154	0.6153846153846154	1.0	0.9875	1.0	All Modes
no_ssid__geo	0.8048245614035088	0.8771929824561403	0.7674778549874146	0.491891891891892	0.695464362850972	0.8411214953271029	0.8926553672316384	0.916256157635468	0.8247619047619048	0.5833333333333334	0.7500000000000001	0.8571428571428571	0.9333333333333333	1.0	537	RFC	0.7738588430358613	0.5548780487804879	0.7523364485981309	0.8035714285714286	0.855595667870036	0.9029126213592233	0.8720855614973262	0.6363636363636364	0.8181818181818182	1.0	0.9058823529411765	1.0	0.7667515451030527	0.441747572815534	0.6465863453815262	0.8823529411764706	0.9330708661417323	0.93	0.7886538461538461	0.5384615384615384	0.6923076923076923	0.75	0.9625	1.0	All Modes
no_ssid__geo	0.7915309446254072	0.8596491228070176	0.6833860539959314	0.5094339622641509	0.42585551330798477	0.68	0.9029066171923316	0.8987341772151899	0.7623318041599865	0.608695652173913	0.6363636363636364	0.75	0.927710843373494	0.888888888888889	538	RFC	0.6846487833018541	0.6639344262295082	0.4148148148148148	0.6415094339622641	0.8774038461538461	0.8255813953488372	0.7846253229974159	0.7	0.7777777777777778	0.75	0.8953488372093024	0.8	0.6980433956570387	0.413265306122449	0.4375	0.723404255319149	0.9299363057324841	0.9861111111111112	0.7578846153846154	0.5384615384615384	0.5384615384615384	0.75	0.9625	1.0	All Modes
no_ssid__geo	0.781203007518797	0.8421052631578947	0.7482055803465754	0.4444444444444445	0.7348643006263048	0.8421052631578948	0.8590078328981723	0.8606060606060606	0.7335294117647059	0.33333333333333337	0.6666666666666667	0.75	0.9176470588235294	1.0	539	RFC	0.7788776306840343	0.6554621848739496	0.7426160337552743	0.8	0.7975757575757576	0.8987341772151899	0.7887878787878788	0.6	0.7272727272727273	0.75	0.8666666666666667	1.0	0.7417285954738218	0.33620689655172414	0.7272727272727273	0.8888888888888888	0.9306930693069307	0.8255813953488372	0.7142307692307692	0.23076923076923078	0.6153846153846154	0.75	0.975	1.0	All Modes
no_ssid__geo	0.8176943699731903	0.8771929824561403	0.7853353452977447	0.54292343387471	0.7796610169491526	0.8818897637795275	0.8986731001206272	0.823529411764706	0.8163056341651661	0.4347826086956522	0.7000000000000001	1.0	0.9467455621301775	1.0	540	RFC	0.8024238578764681	0.612565445026178	0.863481228668942	0.8484848484848485	0.8427601809954751	0.8448275862068966	0.8797752808988765	0.5	1.0	1.0	0.898876404494382	1.0	0.7764035864909618	0.4875	0.7106741573033708	0.9180327868852459	0.962532299741602	0.8032786885245902	0.7846153846153847	0.38461538461538464	0.5384615384615384	1.0	1.0	1.0	All Modes
no_ssid__geo	0.8022840827980015	0.8859649122807017	0.704448987724413	0.5912596401028277	0.6855895196506551	0.45454545454545453	0.8834429169157202	0.9074074074074073	0.7956565656565656	0.6666666666666667	0.7272727272727274	0.75	0.9454545454545454	0.888888888888889	541	RFC	0.6985519609365751	0.6052631578947368	0.8010204081632653	0.375	0.8593023255813953	0.8521739130434782	0.8167617349970291	0.7272727272727273	0.8888888888888888	0.75	0.9176470588235294	0.8	0.7266650569749	0.5778894472361809	0.5992366412213741	0.5769230769230769	0.9089790897908979	0.9702970297029703	0.7911538461538462	0.6153846153846154	0.6153846153846154	0.75	0.975	1.0	All Modes
no_ssid__geo	0.7618393960192176	0.8596491228070176	0.713053805307073	0.49131513647642683	0.6355475763016158	0.7848101265822786	0.8619295205083767	0.7916666666666667	0.7438095238095237	0.6	0.6666666666666666	0.6666666666666666	0.9285714285714285	0.8571428571428571	542	RFC	0.7612147458225307	0.66	0.6366906474820144	0.9393939393939394	0.8099891422366993	0.76	0.8772727272727273	0.8571428571428571	0.6428571428571429	1.0	0.8863636363636364	1.0	0.6893401208595226	0.391304347826087	0.6344086021505376	0.6739130434782609	0.9209876543209876	0.8260869565217391	0.6757692307692308	0.46153846153846156	0.6923076923076923	0.5	0.975	0.75	All Modes
no_ssid__geo	0.8101529902642559	0.8596491228070176	0.7347639882590489	0.5372340425531915	0.7868852459016392	0.5555555555555556	0.8675914249684741	0.9265536723163842	0.7928774928774929	0.5384615384615384	0.7500000000000001	0.75	0.925925925925926	1.0	543	RFC	0.7320001542125795	0.5706214689265536	0.7868852459016393	0.5128205128205128	0.85785536159601	0.9318181818181818	0.8042555005969639	0.5384615384615384	0.8181818181818182	0.75	0.9146341463414634	1.0	0.7398765750838722	0.507537688442211	0.7868852459016393	0.6060606060606061	0.8775510204081632	0.9213483146067416	0.7836538461538461	0.5384615384615384	0.6923076923076923	0.75	0.9375	1.0	All Modes
no_ssid__geo	0.7307936507936508	0.8596491228070176	0.711213117822782	0.5568181818181817	0.5348460291734197	0.7703703703703704	0.8406976744186048	0.8533333333333333	0.7923324052259584	0.5517241379310345	0.608695652173913	0.8571428571428571	0.9440993788819876	1.0	544	RFC	0.6955024139117917	0.5464684014869888	0.5357142857142857	0.7222222222222222	0.8525943396226415	0.8205128205128205	0.8276543209876543	0.5	0.7	1.0	0.9382716049382716	1.0	0.7289924609489052	0.5675675675675675	0.5339805825242718	0.8253968253968254	0.8291284403669725	0.8888888888888888	0.7707692307692307	0.6153846153846154	0.5384615384615384	0.75	0.95	1.0	All Modes
no_ssid__geo	0.7897538256819694	0.8421052631578947	0.7110447161636508	0.5249343832020997	0.7507692307692309	0.5858585858585857	0.8746958637469586	0.8189655172413794	0.6957575757575758	0.5833333333333334	0.5454545454545455	0.75	0.9333333333333333	0.6666666666666665	545	RFC	0.7045818831465483	0.5263157894736842	0.8442906574394463	0.5686274509803921	0.8529062870699882	0.7307692307692307	0.7117825311942958	0.6363636363636364	0.6666666666666666	0.75	0.9058823529411765	0.6	0.7265255334324727	0.5235602094240838	0.6759002770083102	0.6041666666666666	0.8976279650436954	0.9313725490196079	0.6925	0.5384615384615384	0.46153846153846156	0.75	0.9625	0.75	All Modes
no_ssid__geo	0.8203324808184144	0.9122807017543859	0.8043115312036633	0.5376344086021506	0.7989756722151088	0.9315068493150684	0.8811940298507464	0.8722466960352422	0.8921569459172852	0.64	0.8695652173913044	1.0	0.951219512195122	1.0	546	RFC	0.821869616651996	0.5555555555555556	0.9230769230769231	0.9714285714285714	0.827354260089686	0.8319327731092437	0.919047619047619	0.6666666666666666	1.0	1.0	0.9285714285714286	1.0	0.7958109033578731	0.5208333333333334	0.7042889390519187	0.8947368421052632	0.9425287356321839	0.9166666666666666	0.8719230769230769	0.6153846153846154	0.7692307692307693	1.0	0.975	1.0	All Modes
no_ssid__geo	0.8295281582952816	0.8771929824561403	0.7682689453993229	0.5747126436781609	0.765375854214123	0.8378378378378378	0.9041591320072333	0.7592592592592593	0.8017553688141925	0.5714285714285714	0.761904761904762	0.8571428571428571	0.9294117647058824	0.888888888888889	547	RFC	0.7906576046782232	0.6493506493506493	0.8615384615384616	0.8378378378378378	0.8591065292096219	0.7454545454545455	0.8855555555555557	0.75	1.0	1.0	0.8777777777777778	0.8	0.753921944894073	0.5154639175257731	0.6885245901639344	0.8378378378378378	0.9541984732824428	0.7735849056603774	0.7628846153846155	0.46153846153846156	0.6153846153846154	0.75	0.9875	1.0	All Modes
no_ssid__geo	0.7969924812030075	0.9122807017543859	0.7699563928830185	0.5636363636363637	0.7626728110599078	0.8461538461538461	0.8749237339841367	0.8023952095808384	0.8738187816660776	0.6956521739130435	0.8333333333333333	1.0	0.951219512195122	0.888888888888889	548	RFC	0.774548207875882	0.5933014354066986	0.8487179487179487	0.868421052631579	0.826036866359447	0.7362637362637363	0.8875324675324675	0.8	0.9090909090909091	1.0	0.9285714285714286	0.8	0.7731610385811967	0.5367965367965368	0.6924686192468619	0.825	0.9299610894941635	0.881578947368421	0.8719230769230769	0.6153846153846154	0.7692307692307693	1.0	0.975	1.0	All Modes
no_ssid__geo	0.7775408670931059	0.8508771929824561	0.744532612409069	0.5096359743040686	0.6365591397849463	0.8470588235294118	0.8825622775800711	0.8468468468468469	0.7911894097273181	0.5161290322580646	0.64	1.0	0.9426751592356688	0.8571428571428571	549	RFC	0.7542466363578343	0.4798387096774194	0.6548672566371682	0.9230769230769231	0.8888888888888888	0.8245614035087719	0.8144300144300145	0.4444444444444444	0.6666666666666666	1.0	0.961038961038961	1.0	0.7383860023440485	0.54337899543379	0.6192468619246861	0.782608695652174	0.8763250883392226	0.8703703703703703	0.7811538461538461	0.6153846153846154	0.6153846153846154	1.0	0.925	0.75	All Modes
no_ssid__geo	0.794293297942933	0.8771929824561403	0.7266174238048085	0.46607669616519176	0.729950900163666	0.65625	0.866902237926973	0.9139072847682119	0.7584030784030784	0.4761904761904762	0.8148148148148148	0.6666666666666666	0.9454545454545454	0.888888888888889	550	RFC	0.7553361315192477	0.5302013422818792	0.7852112676056338	0.7777777777777778	0.831638418079096	0.8518518518518519	0.8256722689075631	0.625	0.7857142857142857	1.0	0.9176470588235294	0.8	0.711263513280187	0.41578947368421054	0.6819571865443425	0.5675675675675675	0.9052890528905289	0.9857142857142858	0.7411538461538462	0.38461538461538464	0.8461538461538461	0.5	0.975	1.0	All Modes
no_ssid__geo	0.7954144620811288	0.868421052631579	0.7402522949276727	0.5208333333333334	0.7519294377067255	0.6444444444444445	0.867387592487194	0.9166666666666666	0.7423038859476107	0.42105263157894735	0.8	0.6666666666666666	0.9349112426035503	0.888888888888889	551	RFC	0.7509937481493558	0.5649717514124294	0.7365010799136069	0.7073170731707317	0.8629671574178935	0.8832116788321168	0.8375280898876405	0.6666666666666666	0.8333333333333334	1.0	0.8876404494382022	0.8	0.733511198514815	0.4830917874396135	0.7680180180180181	0.5918367346938775	0.8718535469107551	0.952755905511811	0.7128846153846154	0.3076923076923077	0.7692307692307693	0.5	0.9875	1.0	All Modes
no_ssid__geo	0.7948360083740404	0.9122807017543859	0.7175469271810176	0.5769230769230769	0.5963302752293578	0.6105263157894736	0.8932406822488946	0.9107142857142857	0.8649451032059726	0.7826086956521738	0.6956521739130435	0.888888888888889	0.9575757575757576	1.0	552	RFC	0.7013581337909014	0.594059405940594	0.6735751295336787	0.47540983606557374	0.8793532338308457	0.884393063583815	0.8858823529411766	0.9	0.8	0.8	0.9294117647058824	1.0	0.7589784766438	0.5607476635514018	0.5349794238683128	0.8529411764705882	0.9075738125802311	0.9386503067484663	0.8590384615384614	0.6923076923076923	0.6153846153846154	1.0	0.9875	1.0	All Modes
no_ssid__geo	0.8208366219415943	0.8859649122807017	0.7847791796953753	0.5266457680250785	0.7002652519893899	0.9482758620689655	0.8962499999999999	0.8524590163934426	0.8292182733654304	0.5714285714285714	0.7826086956521738	1.0	0.9349112426035503	0.8571428571428571	553	RFC	0.8209753484441833	0.6086956521739131	0.825	0.9482758620689655	0.8415492957746479	0.8813559322033898	0.9075280898876403	0.75	0.9	1.0	0.8876404494382022	1.0	0.7609224331728084	0.46408839779005523	0.6082949308755761	0.9482758620689655	0.9585561497326203	0.8253968253968254	0.7782692307692308	0.46153846153846156	0.6923076923076923	1.0	0.9875	0.75	All Modes
no_ssid__geo	0.7767732962447844	0.8421052631578947	0.714593116403494	0.5368731563421829	0.7236024844720498	0.6721311475409836	0.8555486670799751	0.7848101265822783	0.717082917082917	0.5454545454545455	0.5454545454545455	0.5714285714285715	0.9230769230769231	1.0	554	RFC	0.7402897478489765	0.6066666666666667	0.803448275862069	0.640625	0.8013937282229965	0.8493150684931506	0.7752808988764045	0.6666666666666666	0.6666666666666666	0.6666666666666666	0.8764044943820225	1.0	0.6987070159592688	0.48148148148148145	0.6581920903954802	0.7068965517241379	0.9175531914893617	0.7294117647058823	0.6796153846153846	0.46153846153846156	0.46153846153846156	0.5	0.975	1.0	All Modes
no_ssid__geo	0.8358098068350669	0.8771929824561403	0.7975761339591058	0.6413994169096211	0.7470355731225296	0.8923076923076922	0.9092105263157895	0.7979274611398964	0.7995631158207844	0.6666666666666666	0.6363636363636364	1.0	0.9447852760736196	0.75	555	RFC	0.7998267833053964	0.6547619047619048	0.8008474576271186	0.9354838709677419	0.8950777202072538	0.7129629629629629	0.819669152801683	0.6428571428571429	0.7777777777777778	1.0	0.927710843373494	0.75	0.8022383498854087	0.6285714285714286	0.7	0.8529411764705882	0.9237967914438503	0.9058823529411765	0.7886538461538461	0.6923076923076923	0.5384615384615384	1.0	0.9625	0.75	All Modes
no_ssid__geo	0.7530597552195825	0.8596491228070176	0.6451793593381748	0.43260188087774293	0.5454545454545454	0.5416666666666666	0.8634064080944349	0.8427672955974842	0.7261305875129591	0.42105263157894735	0.7142857142857142	0.6666666666666666	0.9397590361445783	0.888888888888889	556	RFC	0.7237316752143217	0.48936170212765956	0.45422535211267606	1.0	0.8868360277136259	0.788235294117647	0.8080620155038758	0.6666666666666666	0.6666666666666666	1.0	0.9069767441860465	0.8	0.6376394044567864	0.38764044943820225	0.6825396825396826	0.37142857142857144	0.8411829134720701	0.9054054054054054	0.7103846153846154	0.3076923076923077	0.7692307692307693	0.5	0.975	1.0	All Modes
no_ssid__geo	0.7671781187458305	0.8596491228070176	0.715741967531146	0.4986149584487534	0.7690417690417689	0.7421383647798743	0.8338720103425987	0.7350427350427351	0.747799716092399	0.5714285714285714	0.7407407407407408	0.75	0.9268292682926829	0.75	557	RFC	0.7124938741837619	0.5660377358490566	0.821522309711286	0.686046511627907	0.7953144266337855	0.6935483870967742	0.7738095238095238	0.75	0.7142857142857143	0.75	0.9047619047619048	0.75	0.726960870269497	0.44554455445544555	0.7228637413394919	0.8082191780821918	0.876358695652174	0.7818181818181819	0.7361538461538462	0.46153846153846156	0.7692307692307693	0.75	0.95	0.75	All Modes
no_ssid__geo	0.7938760268857357	0.8859649122807017	0.7337023060482398	0.5412371134020619	0.6651785714285714	0.7883211678832116	0.8984937786509496	0.7752808988764045	0.7914110429447854	0.5833333333333334	0.7500000000000001	1.0	0.9570552147239264	0.6666666666666665	558	RFC	0.7358016097689348	0.5048076923076923	0.7842105263157895	0.75	0.8817480719794345	0.7582417582417582	0.7988608981380066	0.6363636363636364	0.8181818181818182	1.0	0.9397590361445783	0.6	0.7401226485381354	0.5833333333333334	0.5775193798449613	0.8307692307692308	0.9158878504672897	0.7931034482758621	0.7911538461538462	0.5384615384615384	0.6923076923076923	1.0	0.975	0.75	All Modes
no_ssid__geo	0.8283464566929134	0.8508771929824561	0.7719394168526088	0.5180722891566265	0.7971360381861575	0.8051948051948051	0.9020846493998737	0.8372093023255813	0.7397058629992761	0.4	0.7692307692307693	0.8571428571428571	0.9221556886227545	0.75	559	RFC	0.8011664977872404	0.6231884057971014	0.7952380952380952	0.9117647058823529	0.8696711327649208	0.8059701492537313	0.7951433623847417	0.5714285714285714	0.7692307692307693	1.0	0.8850574712643678	0.75	0.7542495759564987	0.44329896907216493	0.7990430622009569	0.7209302325581395	0.937007874015748	0.8709677419354839	0.7078846153846154	0.3076923076923077	0.7692307692307693	0.75	0.9625	0.75	All Modes
no_ssid__geo	0.756393001345895	0.8508771929824561	0.7231131246133928	0.5992063492063493	0.6882882882882883	0.6575342465753424	0.8299570288520564	0.8405797101449276	0.7526997929606625	0.64	0.8	0.6666666666666665	0.9068322981366459	0.75	560	RFC	0.703749544915065	0.5613382899628253	0.7860082304526749	0.5333333333333333	0.8325123152709359	0.8055555555555556	0.750246913580247	0.6666666666666666	0.8333333333333334	0.6	0.9012345679012346	0.75	0.763616159052108	0.6425531914893617	0.6121794871794872	0.8571428571428571	0.8274173806609547	0.8787878787878788	0.759423076923077	0.6153846153846154	0.7692307692307693	0.75	0.9125	0.75	All Modes
no_ssid__geo	0.7692932575142161	0.8070175438596491	0.7030835643428637	0.3952095808383234	0.685878962536023	0.6440677966101694	0.8560509554140128	0.9342105263157895	0.6856537296999725	0.3	0.5714285714285714	0.6666666666666666	0.8901734104046244	1.0	561	RFC	0.7827576131645153	0.48175182481751827	0.725609756097561	1.0	0.8076923076923077	0.8987341772151899	0.8013056835637482	0.42857142857142855	0.75	1.0	0.8279569892473119	1.0	0.668694090034292	0.3350253807106599	0.6502732240437158	0.475	0.9105691056910569	0.9726027397260274	0.6309615384615385	0.23076923076923078	0.46153846153846156	0.5	0.9625	1.0	All Modes
no_ssid__geo	0.7975326560232221	0.868421052631579	0.7392306591502017	0.39999999999999997	0.7373572593800979	0.8392857142857142	0.8968152866242038	0.8226950354609929	0.7919348767174854	0.4347826086956522	0.7272727272727274	0.8571428571428571	0.9404761904761905	1.0	562	RFC	0.7677794817946909	0.48120300751879697	0.7874564459930313	0.9215686274509803	0.8431137724550898	0.8055555555555556	0.8573232323232324	0.5	0.8888888888888888	1.0	0.8977272727272727	1.0	0.7208784331444921	0.3422459893048128	0.6932515337423313	0.7704918032786885	0.9578231292517007	0.8405797101449275	0.7474999999999999	0.38461538461538464	0.6153846153846154	0.75	0.9875	1.0	All Modes
no_ssid__geo	0.8144252441773103	0.8596491228070176	0.721667330749413	0.5791044776119404	0.7602339181286549	0.5757575757575757	0.8932406822488946	0.7999999999999999	0.6925541125541125	0.6363636363636364	0.6428571428571429	0.5714285714285715	0.9454545454545454	0.6666666666666666	563	RFC	0.7247051891301233	0.6217948717948718	0.7647058823529411	0.5428571428571428	0.8793532338308457	0.8148148148148148	0.7924183006535948	0.7777777777777778	0.6	0.6666666666666666	0.9176470588235294	1.0	0.7207809437860245	0.5418994413407822	0.7558139534883721	0.6129032258064516	0.9075738125802311	0.7857142857142857	0.6411538461538462	0.5384615384615384	0.6923076923076923	0.5	0.975	0.5	All Modes
no_ssid__geo	0.836426116838488	0.8947368421052632	0.8293811643638008	0.585480093676815	0.8142414860681113	0.9217391304347825	0.8960770818995183	0.929368029739777	0.8511111111111113	0.6666666666666666	0.7500000000000001	1.0	0.9500000000000001	0.888888888888889	564	RFC	0.82614681724815	0.6038647342995169	0.8244514106583072	0.9137931034482759	0.889344262295082	0.8992805755395683	0.8422077922077922	0.6428571428571429	0.8181818181818182	1.0	0.95	0.8	0.8333477616097522	0.5681818181818182	0.8042813455657493	0.9298245614035088	0.9029126213592233	0.9615384615384616	0.8669230769230769	0.6923076923076923	0.6923076923076923	1.0	0.95	1.0	All Modes
no_ssid__geo	0.773061224489796	0.868421052631579	0.6942591917161303	0.5273631840796021	0.37903225806451607	0.8474576271186439	0.8893178893178892	0.8281250000000001	0.7858104049020785	0.6206896551724138	0.5	0.8571428571428571	0.951219512195122	1.0	565	RFC	0.6800029380012308	0.5326633165829145	0.47	0.8064516129032258	0.8746835443037975	0.7162162162162162	0.8410714285714287	0.5625	0.7142857142857143	1.0	0.9285714285714286	1.0	0.7237047882742051	0.5221674876847291	0.31756756756756754	0.8928571428571429	0.9044502617801047	0.9814814814814815	0.7603846153846153	0.6923076923076923	0.38461538461538464	0.75	0.975	1.0	All Modes
no_ssid__geo	0.8075471698113208	0.9035087719298246	0.7274879733120436	0.5577464788732395	0.7700729927007298	0.6538461538461539	0.8938694792353329	0.761904761904762	0.7998285513622937	0.7272727272727274	0.8148148148148148	0.75	0.9570552147239264	0.75	566	RFC	0.7181560514339776	0.5892857142857143	0.7757352941176471	0.6415094339622641	0.8885976408912188	0.6956521739130435	0.8228724421495507	0.8888888888888888	0.7857142857142857	0.75	0.9397590361445783	0.75	0.7403761384370924	0.5294117647058824	0.7644927536231884	0.6666666666666666	0.8992042440318302	0.8421052631578947	0.7873076923076924	0.6153846153846154	0.8461538461538461	0.75	0.975	0.75	All Modes
no_ssid__geo	0.7929803688280785	0.8859649122807017	0.7751641862929954	0.5949008498583569	0.7354555433589461	0.8372093023255813	0.8511123787792355	0.8571428571428571	0.8466532797858101	0.6666666666666667	0.7500000000000001	1.0	0.927710843373494	0.888888888888889	567	RFC	0.7977307509060851	0.660377358490566	0.6893004115226338	0.972972972972973	0.8674418604651163	0.7985611510791367	0.877706131078224	0.875	0.8181818181818182	1.0	0.8953488372093024	0.8	0.7649105246513239	0.5412371134020618	0.788235294117647	0.7346938775510204	0.8353863381858903	0.925	0.8386538461538461	0.5384615384615384	0.6923076923076923	1.0	0.9625	1.0	All Modes
no_ssid__geo	0.781084656084656	0.8508771929824561	0.7338342090251283	0.5732484076433121	0.6776315789473684	0.7692307692307692	0.8514412416851442	0.7976190476190477	0.7329849012775842	0.5714285714285714	0.6666666666666666	0.75	0.9268292682926829	0.75	568	RFC	0.7241973092473578	0.6428571428571429	0.6299694189602446	0.704225352112676	0.8648648648648649	0.7790697674418605	0.7595238095238095	0.75	0.6428571428571429	0.75	0.9047619047619048	0.75	0.7506592420336404	0.5172413793103449	0.7330960854092526	0.847457627118644	0.8384279475982532	0.8170731707317073	0.7207692307692307	0.46153846153846156	0.6923076923076923	0.75	0.95	0.75	All Modes
no_ssid__geo	0.782808902532617	0.8245614035087719	0.6809576553389427	0.49140049140049147	0.3168316831683168	0.8316831683168318	0.8939051918735892	0.870967741935484	0.6686337054758107	0.3636363636363637	0.5	0.6666666666666666	0.9239766081871346	0.888888888888889	569	RFC	0.7316875092465558	0.6896551724137931	0.3137254901960784	0.9767441860465116	0.8345626975763962	0.84375	0.7653724053724054	0.4444444444444444	0.7142857142857143	1.0	0.8681318681318682	0.8	0.6576300497317035	0.3816793893129771	0.32	0.7241379310344828	0.9623329283110571	0.9	0.6359615384615385	0.3076923076923077	0.38461538461538464	0.5	0.9875	1.0	All Modes
no_ssid__geo	0.8298013245033112	0.8947368421052632	0.7847148904060294	0.550561797752809	0.8086185044359949	0.7536231884057972	0.8927381745502997	0.918032786885246	0.8124606311562834	0.608695652173913	0.7500000000000001	0.8571428571428571	0.9575757575757576	0.888888888888889	570	RFC	0.8133233138482077	0.6049382716049383	0.8461538461538461	0.896551724137931	0.8600770218228498	0.8588957055214724	0.84951871657754	0.7	0.8181818181818182	1.0	0.9294117647058824	0.8	0.7686639632256758	0.5051546391752577	0.7742718446601942	0.65	0.9279778393351801	0.9859154929577465	0.7936538461538462	0.5384615384615384	0.6923076923076923	0.75	0.9875	1.0	All Modes
no_ssid__geo	0.7966555183946489	0.9035087719298246	0.7372239757314325	0.557471264367816	0.7598684210526314	0.6444444444444444	0.8562801932367149	0.8680555555555556	0.8277295850066935	0.6	0.9600000000000001	0.75	0.9397590361445783	0.888888888888889	571	RFC	0.748024011204308	0.6423841059602649	0.825	0.6590909090909091	0.8225058004640371	0.7911392405063291	0.8628239202657808	0.8571428571428571	1.0	0.75	0.9069767441860465	0.8	0.7363148853813347	0.49238578680203043	0.7042682926829268	0.6304347826086957	0.8929471032745592	0.9615384615384616	0.821923076923077	0.46153846153846156	0.9230769230769231	0.75	0.975	1.0	All Modes
no_ssid__geo	0.8115523465703971	0.8596491228070176	0.7155889944642354	0.5386819484240687	0.8284389489953633	0.5048543689320388	0.8854568854568854	0.8205128205128205	0.7485964912280701	0.5263157894736842	0.8	0.5	0.9166666666666667	1.0	572	RFC	0.7096778830826305	0.6714285714285714	0.8427672955974843	0.4	0.86	0.7741935483870968	0.8083333333333333	0.8333333333333334	0.8333333333333334	0.5	0.875	1.0	0.7467510147496246	0.44976076555023925	0.8145896656534954	0.6842105263157895	0.9124668435013262	0.8727272727272727	0.7232692307692308	0.38461538461538464	0.7692307692307693	0.5	0.9625	1.0	All Modes
no_ssid__geo	0.8277282086479066	0.8596491228070176	0.7512440750232514	0.45614035087719296	0.8267831149927221	0.6818181818181818	0.8904548366431775	0.9010238907849828	0.756029526029526	0.4	0.8181818181818181	0.75	0.9230769230769231	0.888888888888889	573	RFC	0.7440433656810772	0.4676258992805755	0.8685015290519877	0.6666666666666666	0.881979695431472	0.8354430379746836	0.7995666131621186	0.5714285714285714	1.0	0.75	0.8764044943820225	0.8	0.7617282003961623	0.4452054794520548	0.7888888888888889	0.6976744186046512	0.8990944372574385	0.9777777777777777	0.745	0.3076923076923077	0.6923076923076923	0.75	0.975	1.0	All Modes
no_ssid__geo	0.7569906790945407	0.8771929824561403	0.7512039216429459	0.5569105691056909	0.6894586894586894	0.8	0.836923076923077	0.8727272727272727	0.808867306606437	0.5217391304347826	0.7199999999999999	0.8571428571428571	0.9454545454545454	1.0	574	RFC	0.7576814255241533	0.6116071428571429	0.6612021857923497	0.9090909090909091	0.8323133414932681	0.7741935483870968	0.8535294117647059	0.6	0.75	1.0	0.9176470588235294	1.0	0.7574603995580794	0.5111940298507462	0.7202380952380952	0.7142857142857143	0.8415841584158416	1.0	0.7757692307692308	0.46153846153846156	0.6923076923076923	0.75	0.975	1.0	All Modes
no_ssid__geo	0.7530434782608696	0.8157894736842105	0.7085803987217085	0.45893719806763283	0.7139240506329113	0.7469879518072289	0.826844262295082	0.7962085308056872	0.6581169590643274	0.33333333333333337	0.64	0.6666666666666666	0.9005847953216374	0.75	575	RFC	0.7610533612878365	0.5588235294117647	0.6573426573426573	1.0	0.8184584178498986	0.7706422018348624	0.7725641025641026	0.6	0.6666666666666666	1.0	0.8461538461538461	0.75	0.685118936364951	0.38934426229508196	0.7811634349030471	0.5961538461538461	0.8354037267080745	0.8235294117647058	0.6117307692307692	0.23076923076923078	0.6153846153846154	0.5	0.9625	0.75	All Modes
no_ssid__geo	0.7679028132992327	0.8508771929824561	0.7166171001219512	0.45789473684210524	0.7330316742081449	0.6875	0.8419139915202907	0.8627450980392157	0.7713430564362713	0.42105263157894735	0.7199999999999999	0.8	0.9156626506024096	1.0	576	RFC	0.7179257288638062	0.6083916083916084	0.7617554858934169	0.5789473684210527	0.7997698504027618	0.8407643312101911	0.7934108527131782	0.6666666666666666	0.75	0.6666666666666666	0.8837209302325582	1.0	0.7388581291847005	0.3670886075949367	0.7063953488372093	0.8461538461538461	0.8887468030690537	0.8859060402684564	0.79	0.3076923076923077	0.6923076923076923	1.0	0.95	1.0	All Modes
no_ssid__geo	0.8203508771929825	0.8771929824561403	0.7907380148926053	0.58	0.6762886597938145	0.8869565217391303	0.9062303335431089	0.9042145593869733	0.7792400192400193	0.5925925925925927	0.6	0.8571428571428571	0.9575757575757576	0.888888888888889	577	RFC	0.8007963694920216	0.5272727272727272	0.780952380952381	0.9272727272727272	0.8944099378881988	0.8740740740740741	0.8315966386554621	0.5714285714285714	0.8571428571428571	1.0	0.9294117647058824	0.8	0.7891366728509585	0.6444444444444445	0.5963636363636363	0.85	0.9183673469387755	0.9365079365079365	0.7628846153846155	0.6153846153846154	0.46153846153846156	0.75	0.9875	1.0	All Modes
no_ssid__geo	0.7477592829705506	0.8508771929824561	0.7200048656510385	0.5340050377833754	0.613013698630137	0.7640449438202247	0.8211920529801325	0.8677685950413222	0.7687032267838207	0.5217391304347826	0.7500000000000001	0.8571428571428571	0.9146341463414636	0.8	578	RFC	0.7296443892471176	0.5463917525773195	0.5718849840255591	0.8717948717948718	0.8378378378378378	0.8203125	0.7955411255411254	0.6	0.8181818181818182	1.0	0.8928571428571429	0.6666666666666666	0.7177863059249068	0.5221674876847291	0.6605166051660517	0.68	0.8051948051948052	0.9210526315789473	0.7682692307692307	0.46153846153846156	0.6923076923076923	0.75	0.9375	1.0	All Modes
no_ssid__geo	0.8001336898395722	0.8771929824561403	0.7421061326359643	0.47129909365558903	0.7933884297520661	0.7659574468085107	0.8741302972802024	0.8057553956834532	0.7846012961397577	0.5714285714285714	0.7500000000000001	0.6666666666666666	0.9349112426035503	1.0	579	RFC	0.7521597478837819	0.4406779661016949	0.8865435356200527	0.8372093023255814	0.8396111786148238	0.7567567567567568	0.8911644535240042	0.75	0.8181818181818182	1.0	0.8876404494382022	1.0	0.7406945075205202	0.5064935064935064	0.717948717948718	0.7058823529411765	0.9116094986807388	0.8615384615384616	0.7282692307692308	0.46153846153846156	0.6923076923076923	0.5	0.9875	1.0	All Modes
no_ssid__geo	0.8058690744920993	0.868421052631579	0.7252358777097342	0.5674157303370787	0.7477313974591651	0.576923076923077	0.8859416445623343	0.8481675392670158	0.7186061801446416	0.5555555555555556	0.7692307692307693	0.6666666666666666	0.9349112426035503	0.6666666666666665	580	RFC	0.7994337997663572	0.7426470588235294	0.7573529411764706	0.8333333333333334	0.8287841191066998	0.8350515463917526	0.8513742437337942	1.0	0.7692307692307693	1.0	0.8876404494382022	0.6	0.6903775426771915	0.4590909090909091	0.7383512544802867	0.4411764705882353	0.9515669515669516	0.8617021276595744	0.6782692307692308	0.38461538461538464	0.7692307692307693	0.5	0.9875	0.75	All Modes
no_ssid__geo	0.7911111111111111	0.8508771929824561	0.7581606029714087	0.5994236311239194	0.6153846153846155	0.8	0.8640776699029126	0.911917098445596	0.7746774964166269	0.5714285714285714	0.5217391304347826	0.8571428571428571	0.9230769230769231	1.0	581	RFC	0.8156759091405265	0.6459627329192547	0.6601941747572816	1.0	0.8259860788863109	0.946236559139785	0.8452808988764045	0.75	0.6	1.0	0.8764044943820225	1.0	0.717586011071276	0.5591397849462365	0.576271186440678	0.6666666666666666	0.905852417302799	0.88	0.7296153846153846	0.46153846153846156	0.46153846153846156	0.75	0.975	1.0	All Modes
no_ssid__geo	0.7701375245579568	0.8508771929824561	0.7475546374985089	0.4934210526315789	0.6758793969849247	0.9044585987261147	0.8497284248642124	0.8142857142857143	0.7548051948051948	0.4	0.5714285714285715	1.0	0.9454545454545454	0.8571428571428571	582	RFC	0.7774102913706941	0.7425742574257426	0.5938189845474614	0.9342105263157895	0.8564476885644768	0.76	0.8044817927170869	0.5714285714285714	0.5333333333333333	1.0	0.9176470588235294	1.0	0.7500589494200584	0.3694581280788177	0.7842565597667639	0.8765432098765432	0.8431137724550898	0.8769230769230769	0.7296153846153846	0.3076923076923077	0.6153846153846154	1.0	0.975	0.75	All Modes
no_ssid__geo	0.7582631237848347	0.868421052631579	0.7411568078217539	0.5985401459854013	0.6163141993957705	0.8032786885245901	0.8385944014294223	0.8490566037735849	0.7675014571787044	0.7407407407407408	0.608695652173913	0.6666666666666666	0.9325153374233127	0.888888888888889	583	RFC	0.7510699651649639	0.5942028985507246	0.5895953757225434	0.9074074074074074	0.8533333333333334	0.8108108108108109	0.8259896729776248	0.7142857142857143	0.7	1.0	0.9156626506024096	0.8	0.7369088225651435	0.6029411764705882	0.6455696202531646	0.7205882352941176	0.8243559718969555	0.8910891089108911	0.7515384615384615	0.7692307692307693	0.5384615384615384	0.5	0.95	1.0	All Modes
no_ssid__geo	0.8161559888579387	0.8947368421052632	0.7408073417281549	0.5953002610966057	0.7495682210708118	0.675	0.9005424954792044	0.7836257309941521	0.8288129744651483	0.6956521739130435	0.761904761904762	0.888888888888889	0.9404761904761905	0.8571428571428571	584	RFC	0.7496602833868693	0.6909090909090909	0.8443579766536965	0.627906976744186	0.8488636363636364	0.7362637362637363	0.8995454545454546	0.8	1.0	0.8	0.8977272727272727	1.0	0.7446000495009215	0.5229357798165137	0.6739130434782609	0.7297297297297297	0.9589216944801027	0.8375	0.7936538461538462	0.6153846153846154	0.6153846153846154	1.0	0.9875	0.75	All Modes
no_ssid__geo	0.8135231316725978	0.8947368421052632	0.7719471712751376	0.5149051490514905	0.7527352297592997	0.8235294117647058	0.8862131246237207	0.8823529411764707	0.8383391405342625	0.5833333333333334	0.8	0.8571428571428571	0.951219512195122	1.0	585	RFC	0.8037057400804244	0.5828220858895705	0.7288135593220338	0.9722222222222222	0.866902237926973	0.8677685950413223	0.8796536796536797	0.6363636363636364	0.8333333333333334	1.0	0.9285714285714286	1.0	0.7515142288276851	0.46116504854368934	0.7782805429864253	0.7142857142857143	0.9064039408866995	0.8974358974358975	0.8065384615384616	0.5384615384615384	0.7692307692307693	0.75	0.975	1.0	All Modes
no_ssid__geo	0.8112074716477652	0.9035087719298246	0.7465731088288283	0.5449591280653951	0.7802037845705968	0.6851851851851852	0.889981561155501	0.832535885167464	0.8517589875818737	0.6666666666666667	0.8695652173913044	0.888888888888889	0.9447852760736196	0.888888888888889	586	RFC	0.7208695458105836	0.5494505494505495	0.8427672955974843	0.578125	0.884004884004884	0.75	0.8509967141292443	0.7272727272727273	1.0	0.8	0.927710843373494	0.8	0.7878520738500796	0.5405405405405406	0.7262872628726287	0.8409090909090909	0.8960396039603961	0.9354838709677419	0.8694230769230769	0.6153846153846154	0.7692307692307693	1.0	0.9625	1.0	All Modes
no_ssid__geo	0.783816425120773	0.8771929824561403	0.7176400825412534	0.5783783783783784	0.7278911564625851	0.5757575757575758	0.8537142857142856	0.8524590163934426	0.7922799422799423	0.6666666666666667	0.7272727272727274	0.75	0.9285714285714285	0.888888888888889	587	RFC	0.7011765634549363	0.5879120879120879	0.722972972972973	0.5135135135135135	0.8625866050808314	0.8188976377952756	0.8400505050505049	0.875	0.8888888888888888	0.75	0.8863636363636364	0.8	0.7382219151230722	0.5691489361702128	0.7328767123287672	0.6551724137931034	0.8450226244343891	0.8888888888888888	0.7757692307692308	0.5384615384615384	0.6153846153846154	0.75	0.975	1.0	All Modes
no_ssid__geo	0.8407460545193687	0.8947368421052632	0.78835515056128	0.592375366568915	0.7964912280701754	0.7401574803149606	0.9127516778523489	0.9	0.8235772357723578	0.6666666666666667	0.7500000000000001	0.75	0.951219512195122	1.0	588	RFC	0.7836264871460452	0.6273291925465838	0.8832684824902723	0.6911764705882353	0.8865710560625815	0.8297872340425532	0.8448051948051948	0.7272727272727273	0.8181818181818182	0.75	0.9285714285714286	1.0	0.8013359524710945	0.5611111111111111	0.7252396166134185	0.7966101694915254	0.9405255878284924	0.9831932773109243	0.8065384615384616	0.6153846153846154	0.6923076923076923	0.75	0.975	1.0	All Modes
no_ssid__geo	0.7906647807637907	0.8859649122807017	0.7555888290028889	0.5412844036697247	0.7156398104265402	0.8305084745762712	0.87042777433354	0.8200836820083682	0.7771109281847888	0.6666666666666667	0.6956521739130435	1.0	0.9518072289156626	0.5714285714285715	589	RFC	0.7833781553635136	0.5539906103286385	0.7743589743589744	0.98	0.848851269649335	0.7596899224806202	0.822508809020437	0.7272727272727273	0.8	1.0	0.9186046511627907	0.6666666666666666	0.7397946634287635	0.5291479820627802	0.6651982378854625	0.7205882352941176	0.8931297709923665	0.8909090909090909	0.7436538461538461	0.6153846153846154	0.6153846153846154	1.0	0.9875	0.5	All Modes
no_ssid__geo	0.7701949860724234	0.9122807017543859	0.716416111551849	0.5539215686274509	0.7164179104477613	0.6190476190476191	0.851877133105802	0.8408163265306122	0.878989898989899	0.7272727272727274	0.8333333333333333	1.0	0.9454545454545454	0.888888888888889	590	RFC	0.7161867237912591	0.5380952380952381	0.8856088560885609	0.6046511627906976	0.8062015503875969	0.7463768115942029	0.9031253713606654	0.8888888888888888	0.9090909090909091	1.0	0.9176470588235294	0.8	0.7344026135609932	0.5707070707070707	0.6015037593984962	0.6341463414634146	0.9030390738060782	0.9626168224299065	0.8719230769230769	0.6153846153846154	0.7692307692307693	1.0	0.975	1.0	All Modes
no_ssid__geo	0.8186606471030851	0.868421052631579	0.7423057198988375	0.5502958579881656	0.726457399103139	0.6097560975609757	0.8969616908850727	0.9280575539568345	0.7863763066202091	0.6428571428571429	0.6	0.75	0.9390243902439025	1.0	591	RFC	0.7368607534917556	0.5054347826086957	0.84375	0.5555555555555556	0.8899082568807339	0.8896551724137931	0.8247619047619047	0.6	0.8571428571428571	0.75	0.9166666666666666	1.0	0.7582839393505983	0.6038961038961039	0.6377952755905512	0.6756756756756757	0.9041278295605859	0.9699248120300752	0.7732692307692307	0.6923076923076923	0.46153846153846156	0.75	0.9625	1.0	All Modes
no_ssid__geo	0.7903323262839879	0.8596491228070176	0.7351782359740622	0.5013927576601671	0.7829534192269573	0.6585365853658537	0.851782363977486	0.8812260536398469	0.7183078287868707	0.5	0.7407407407407408	0.6666666666666666	0.934131736526946	0.75	592	RFC	0.75924667854689	0.5660377358490566	0.8758314855875832	0.7105263157894737	0.7791762013729977	0.8646616541353384	0.8150246305418719	0.7142857142857143	0.7142857142857143	1.0	0.896551724137931	0.75	0.7218539026246896	0.45	0.7078853046594982	0.6136363636363636	0.9393103448275862	0.8984375	0.6757692307692308	0.38461538461538464	0.7692307692307693	0.5	0.975	0.75	All Modes
no_ssid__geo	0.733375156838143	0.8596491228070176	0.6488209818062259	0.49333333333333335	0.7085590465872157	0.4827586206896552	0.8239700374531835	0.7354838709677419	0.7515954415954417	0.6153846153846154	0.7500000000000001	0.6666666666666666	0.925925925925926	0.8	593	RFC	0.6356727680931047	0.4605809128630705	0.7202643171806168	0.5384615384615384	0.8461538461538461	0.6129032258064516	0.8029734493149128	0.6153846153846154	0.8181818181818182	1.0	0.9146341463414634	0.6666666666666666	0.6776206340394226	0.5311004784688995	0.697228144989339	0.4375	0.8029197080291971	0.9193548387096774	0.7490384615384615	0.6153846153846154	0.6923076923076923	0.5	0.9375	1.0	All Modes
no_ssid__geo	0.7746478873239436	0.8421052631578947	0.7129929218219972	0.5172413793103449	0.7423230974632843	0.5797101449275361	0.8461088355763603	0.8795811518324607	0.6298746867167919	0.4444444444444444	0.7142857142857142	0.4	0.9239766081871346	0.6666666666666666	594	RFC	0.8315137928816257	0.7342657342657343	0.776536312849162	0.9523809523809523	0.7610526315789473	0.9333333333333333	0.866959706959707	0.8	0.6666666666666666	1.0	0.8681318681318682	1.0	0.6622311982250902	0.39923954372623577	0.710997442455243	0.4166666666666667	0.9525691699604744	0.8316831683168316	0.5628846153846154	0.3076923076923077	0.7692307692307693	0.25	0.9875	0.5	All Modes
no_ssid__geo	0.7946969696969697	0.8333333333333334	0.7189796964079479	0.3986486486486486	0.7599999999999999	0.7466666666666666	0.8779889638258737	0.8115942028985508	0.716682615629984	0.4	0.7272727272727274	0.6666666666666666	0.9005847953216374	0.888888888888889	595	RFC	0.7618530202569241	0.472	0.8050847457627118	0.9655172413793104	0.839390386869871	0.7272727272727273	0.8212942612942614	0.5714285714285714	0.8888888888888888	1.0	0.8461538461538461	0.8	0.7023526263625398	0.34502923976608185	0.7196969696969697	0.6086956521739131	0.9203084832904884	0.9180327868852459	0.6771153846153847	0.3076923076923077	0.6153846153846154	0.5	0.9625	1.0	All Modes
no_ssid__geo	0.8068331143232589	0.8771929824561403	0.7485913970897256	0.6268656716417911	0.6605504587155964	0.7307692307692308	0.8860619469026548	0.8387096774193549	0.7064769121625308	0.7826086956521738	0.6363636363636364	0.6666666666666666	0.9467455621301775	0.5	596	RFC	0.8131511121465348	0.7277227722772277	0.6889952153110048	0.95	0.8387434554973822	0.8602941176470589	0.8153308364544319	0.9	0.7777777777777778	1.0	0.898876404494382	0.5	0.7071787072803816	0.550561797752809	0.6343612334801763	0.59375	0.9390386869871044	0.8181818181818182	0.6461538461538462	0.6923076923076923	0.5384615384615384	0.5	1.0	0.5	All Modes
no_ssid__geo	0.8092016238159675	0.9035087719298246	0.790909976687679	0.5549999999999999	0.7420494699646643	0.8727272727272727	0.8756822316555488	0.9090909090909091	0.8542257742257743	0.5454545454545455	0.9230769230769231	0.8571428571428571	0.9454545454545454	1.0	597	RFC	0.8031320274653941	0.5692307692307692	0.8015267175572519	0.9056603773584906	0.8494117647058823	0.8898305084745762	0.9014781297134238	0.6666666666666666	0.9230769230769231	1.0	0.9176470588235294	1.0	0.7814382456440824	0.5414634146341464	0.6907894736842105	0.8421052631578947	0.9036295369211514	0.9292035398230089	0.821923076923077	0.46153846153846156	0.9230769230769231	0.75	0.975	1.0	All Modes
no_ssid__geo	0.8192419825072886	0.8859649122807017	0.7640937733956468	0.5276073619631901	0.8078994614003591	0.7252747252747253	0.881859264041317	0.8778280542986425	0.7842675967025998	0.631578947368421	0.8	0.75	0.9397590361445783	0.8	598	RFC	0.7658723661237344	0.6323529411764706	0.8620689655172413	0.673469387755102	0.8463444857496902	0.8151260504201681	0.8313953488372092	1.0	0.8333333333333334	0.75	0.9069767441860465	0.6666666666666666	0.7739893134311616	0.45263157894736844	0.7601351351351351	0.7857142857142857	0.9204851752021563	0.9509803921568627	0.7911538461538462	0.46153846153846156	0.7692307692307693	0.75	0.975	1.0	All Modes
no_ssid__geo	0.7914590747330961	0.8596491228070176	0.7010109676861307	0.5339805825242719	0.6356968215158924	0.6071428571428571	0.8895248998282771	0.8387096774193549	0.7308269025660329	0.5217391304347826	0.6363636363636364	0.6666666666666666	0.9404761904761905	0.888888888888889	599	RFC	0.7489594710592136	0.5445544554455446	0.6666666666666666	0.85	0.8710762331838565	0.8125	0.8151010101010101	0.6	0.7777777777777778	1.0	0.8977272727272727	0.8	0.6757893956073986	0.5238095238095238	0.6074766355140186	0.4722222222222222	0.9087719298245615	0.8666666666666667	0.6975	0.46153846153846156	0.5384615384615384	0.5	0.9875	1.0	All Modes
no_ssid__geo	0.7842143374366402	0.8596491228070176	0.7329995272342241	0.4285714285714286	0.6936416184971097	0.8421052631578948	0.8863080684596578	0.8143712574850299	0.7593117510508814	0.5217391304347826	0.5833333333333334	0.8571428571428571	0.9454545454545454	0.888888888888889	600	RFC	0.7602191339041786	0.5165562913907285	0.7317073170731707	0.9696969696969697	0.8440046565774156	0.7391304347826086	0.7908021390374331	0.6	0.6363636363636364	1.0	0.9176470588235294	0.8	0.7218932977386957	0.36619718309859156	0.6593406593406593	0.7441860465116279	0.9330759330759331	0.9066666666666666	0.745	0.46153846153846156	0.5384615384615384	0.75	0.975	1.0	All Modes
no_ssid__geo	0.7991573033707865	0.8421052631578947	0.7182051297853073	0.5372340425531915	0.7039106145251397	0.5675675675675675	0.8877679697351829	0.8945454545454545	0.7322344322344321	0.4999999999999999	0.5714285714285714	0.6666666666666666	0.9230769230769231	1.0	601	RFC	0.7377418811074532	0.5706214689265536	0.7470355731225297	0.65625	0.8606356968215159	0.8541666666666666	0.8343718079673135	0.5454545454545454	0.75	1.0	0.8764044943820225	1.0	0.705725722113056	0.507537688442211	0.6654929577464789	0.5	0.9166666666666666	0.9389312977099237	0.6796153846153846	0.46153846153846156	0.46153846153846156	0.5	0.975	1.0	All Modes
no_ssid__geo	0.8220946915351507	0.9122807017543859	0.7679742309774019	0.6529680365296804	0.6556603773584906	0.787878787878788	0.9121951219512194	0.8311688311688312	0.8322412155745489	0.7692307692307693	0.6666666666666667	0.75	0.9753086419753086	1.0	602	RFC	0.753179200563476	0.6529680365296804	0.6587677725118484	0.7536231884057971	0.9200492004920049	0.7804878048780488	0.8419836261299676	0.7692307692307693	0.7272727272727273	0.75	0.9634146341463414	1.0	0.7848619825716375	0.6529680365296804	0.6525821596244131	0.8253968253968254	0.9044740024183797	0.8888888888888888	0.8244230769230769	0.7692307692307693	0.6153846153846154	0.75	0.9875	1.0	All Modes
no_ssid__geo	0.7631578947368421	0.8157894736842105	0.6549151740743666	0.4444444444444444	0.5358255451713396	0.5473684210526317	0.8833010960670535	0.8636363636363636	0.6323906954085982	0.4347826086956522	0.4761904761904762	0.3333333333333333	0.9176470588235294	1.0	603	RFC	0.6489177856478874	0.4539877300613497	0.5972222222222222	0.5098039215686274	0.8692893401015228	0.8142857142857143	0.6983333333333334	0.5	0.625	0.5	0.8666666666666667	1.0	0.6658411412596681	0.43529411764705883	0.4858757062146893	0.5909090909090909	0.8977719528178244	0.9193548387096774	0.5988461538461538	0.38461538461538464	0.38461538461538464	0.25	0.975	1.0	All Modes
no_ssid__geo	0.7422524565381708	0.8771929824561403	0.6781413310095412	0.6053412462908012	0.5672727272727273	0.5999999999999999	0.8393316195372752	0.7787610619469026	0.7454239256678281	0.8	0.6666666666666667	0.5714285714285715	0.9390243902439025	0.75	604	RFC	0.6504283144930445	0.6	0.5492957746478874	0.5294117647058824	0.8637566137566137	0.7096774193548387	0.7787878787878787	0.8333333333333334	0.7272727272727273	0.6666666666666666	0.9166666666666666	0.75	0.7137094797748429	0.6107784431137725	0.5864661654135338	0.6923076923076923	0.81625	0.8627450980392157	0.7194230769230769	0.7692307692307693	0.6153846153846154	0.5	0.9625	0.75	All Modes
no_ssid__geo	0.7197406340057637	0.8245614035087719	0.6648120075198831	0.4873096446700507	0.35858585858585856	0.7294117647058823	0.8311057108140948	0.9176470588235294	0.7	0.42105263157894735	0.4999999999999999	0.6666666666666666	0.9122807017543859	1.0	605	RFC	0.7147029151857802	0.6575342465753424	0.284	0.9117647058823529	0.8270858524788391	0.8931297709923665	0.8138528138528137	0.6666666666666666	0.5454545454545454	1.0	0.8571428571428571	1.0	0.6519909007146147	0.3870967741935484	0.4863013698630137	0.6078431372549019	0.8351648351648352	0.9435483870967742	0.6488461538461539	0.3076923076923077	0.46153846153846156	0.5	0.975	1.0	All Modes
no_ssid__geo	0.7676470588235295	0.8245614035087719	0.7091443236896022	0.5212765957446809	0.6439232409381662	0.679245283018868	0.8598130841121495	0.8414634146341463	0.710843970391094	0.42105263157894735	0.4761904761904762	0.75	0.9069767441860466	1.0	606	RFC	0.7310227877130088	0.6666666666666666	0.6863636363636364	0.6545454545454545	0.8060747663551402	0.8414634146341463	0.7778985507246376	0.6666666666666666	0.625	0.75	0.8478260869565217	1.0	0.7005894746091434	0.4279475982532751	0.606425702811245	0.7058823529411765	0.9212283044058746	0.8414634146341463	0.6834615384615385	0.3076923076923077	0.38461538461538464	0.75	0.975	1.0	All Modes
no_ssid__geo	0.764277035236938	0.8947368421052632	0.7547504070762132	0.5375302663438257	0.6623876765083441	0.8645161290322582	0.8426512968299712	0.8666666666666666	0.85989898989899	0.7272727272727274	0.7500000000000001	1.0	0.9333333333333333	0.888888888888889	607	RFC	0.7407722903535097	0.5362318840579711	0.645	0.8481012658227848	0.8620283018867925	0.8125	0.8825906120023767	0.8888888888888888	0.8181818181818182	1.0	0.9058823529411765	0.8	0.7707700763992047	0.5388349514563107	0.6807387862796834	0.881578947368421	0.8241262683201804	0.9285714285714286	0.8540384615384614	0.6153846153846154	0.6923076923076923	1.0	0.9625	1.0	All Modes
no_ssid__geo	0.7923875432525952	0.868421052631579	0.7472065248915687	0.45244215938303345	0.7237237237237237	0.810810810810811	0.8969849246231155	0.8520710059171597	0.782174688057041	0.4761904761904762	0.6363636363636364	0.8571428571428571	0.9411764705882353	1.0	608	RFC	0.7791650831289901	0.4808743169398907	0.8310344827586207	0.967741935483871	0.8419811320754716	0.7741935483870968	0.8583333333333332	0.625	0.7777777777777778	1.0	0.8888888888888888	1.0	0.7345724343680099	0.42718446601941745	0.6409574468085106	0.6976744186046512	0.9596774193548387	0.9473684210526315	0.7346153846153847	0.38461538461538464	0.5384615384615384	0.75	1.0	1.0	All Modes
no_ssid__geo	0.7708189951823813	0.8508771929824561	0.7413621143178559	0.48351648351648346	0.6371308016877637	0.8641975308641976	0.8711370262390671	0.850828729281768	0.7534930139720559	0.33333333333333337	0.6428571428571429	1.0	0.934131736526946	0.8571428571428571	609	RFC	0.770832750843949	0.6432748538011696	0.583011583011583	0.9722222222222222	0.8365061590145577	0.8191489361702128	0.8193103448275864	0.6	0.6	1.0	0.896551724137931	1.0	0.7322487796374115	0.3873239436619718	0.7023255813953488	0.7777777777777778	0.9087591240875912	0.8850574712643678	0.7296153846153846	0.23076923076923078	0.6923076923076923	1.0	0.975	0.75	All Modes
no_ssid__geo	0.7662053896576839	0.8421052631578947	0.7151690567792197	0.5539112050739958	0.5833333333333333	0.7674418604651163	0.8651887357699221	0.8059701492537313	0.7513554196481025	0.5384615384615384	0.5454545454545455	0.8571428571428571	0.9268292682926829	0.888888888888889	610	RFC	0.723041073429339	0.5770925110132159	0.6292134831460674	0.8048780487804879	0.8434579439252337	0.7605633802816901	0.781978021978022	0.5384615384615384	0.6666666666666666	1.0	0.9047619047619048	0.8	0.7109509433513198	0.532520325203252	0.5436893203883495	0.7333333333333333	0.8880688806888068	0.8571428571428571	0.74	0.5384615384615384	0.46153846153846156	0.75	0.95	1.0	All Modes
no_ssid__geo	0.7729138166894665	0.8508771929824561	0.7287091201866669	0.4732824427480916	0.6957831325301206	0.7647058823529412	0.8722741433021806	0.8374999999999999	0.7607741278329514	0.380952380952381	0.6363636363636364	1.0	0.9294117647058824	0.8571428571428571	611	RFC	0.7359483501163708	0.5027027027027027	0.8651685393258427	0.6610169491525424	0.8027522935779816	0.8481012658227848	0.831111111111111	0.5	0.7777777777777778	1.0	0.8777777777777778	1.0	0.7436192277260509	0.44711538461538464	0.5818639798488665	0.9069767441860465	0.9549795361527967	0.8271604938271605	0.7167307692307693	0.3076923076923077	0.5384615384615384	1.0	0.9875	0.75	All Modes
no_ssid__geo	0.7793840351979887	0.8596491228070176	0.783057185050958	0.5093945720250521	0.710843373493976	0.9278350515463918	0.8563218390804599	0.9108910891089109	0.8106216139150272	0.380952380952381	0.7500000000000001	1.0	0.9221556886227545	1.0	612	RFC	0.7884495480986825	0.547085201793722	0.7763157894736842	0.9	0.8168859649122807	0.9019607843137255	0.8406478578892372	0.5	0.8181818181818182	1.0	0.8850574712643678	1.0	0.7818646636344948	0.4765625	0.6555555555555556	0.9574468085106383	0.8997584541062802	0.92	0.7925	0.3076923076923077	0.6923076923076923	1.0	0.9625	1.0	All Modes
no_ssid__geo	0.7961647727272727	0.8771929824561403	0.7515474819613447	0.5468354430379747	0.7148594377510039	0.7474747474747475	0.8751500600240097	0.8734177215189873	0.841939393939394	0.64	0.6363636363636364	1.0	0.9333333333333333	1.0	613	RFC	0.7645662726062535	0.5934065934065934	0.8240740740740741	0.7708333333333334	0.8321917808219178	0.8023255813953488	0.8700653594771243	0.6666666666666666	0.7777777777777778	1.0	0.9058823529411765	1.0	0.7489712533636679	0.5070422535211268	0.6312056737588653	0.7254901960784313	0.9227848101265823	0.9583333333333334	0.8232692307692308	0.6153846153846154	0.5384615384615384	1.0	0.9625	1.0	All Modes
no_ssid__geo	0.8047091412742382	0.868421052631579	0.7766667426256272	0.54	0.7129798903107861	0.8776978417266187	0.8883343730505303	0.8643216080402009	0.7791311612364243	0.42105263157894735	0.8	0.8571428571428571	0.9285714285714285	0.888888888888889	614	RFC	0.7983680814454197	0.6136363636363636	0.75	0.9682539682539683	0.8486293206197855	0.8113207547169812	0.8372727272727273	0.6666666666666666	0.8333333333333334	1.0	0.8863636363636364	0.8	0.7641770600743191	0.48214285714285715	0.6794425087108014	0.8026315789473685	0.9319371727748691	0.9247311827956989	0.7603846153846154	0.3076923076923077	0.7692307692307693	0.75	0.975	1.0	All Modes
no_ssid__geo	0.8010788941335132	0.8508771929824561	0.6689076938303639	0.6123456790123456	0.8209718670076728	0.4117647058823529	0.867877269881027	0.6315789473684211	0.6990384615384615	0.6923076923076923	0.6153846153846154	0.75	0.9375	0.5	615	RFC	0.6565056002167667	0.6595744680851063	0.8359375	0.358974358974359	0.8566131025957973	0.5714285714285714	0.6990384615384615	0.6923076923076923	0.6153846153846154	0.75	0.9375	0.5	0.6892087665482938	0.5714285714285714	0.8065326633165829	0.4827586206896552	0.8794416243654822	0.7058823529411765	0.6990384615384615	0.6923076923076923	0.6153846153846154	0.75	0.9375	0.5	All Modes
no_ssid__geo	0.7586206896551724	0.8157894736842105	0.736984742163586	0.52991452991453	0.6096256684491979	0.8444444444444443	0.8357705286839145	0.8651685393258427	0.7018518518518518	0.5	0.5925925925925927	0.6666666666666666	0.8928571428571429	0.8571428571428571	616	RFC	0.7729742510763495	0.62	0.5197568389057751	1.0	0.8501144164759725	0.875	0.8275974025974027	0.7142857142857143	0.5714285714285714	1.0	0.8522727272727273	1.0	0.7215965947746927	0.4626865671641791	0.7370689655172413	0.7307692307692307	0.8219026548672567	0.8555555555555555	0.6375	0.38461538461538464	0.6153846153846154	0.5	0.9375	0.75	All Modes
no_ssid__geo	0.7600743955362679	0.8947368421052632	0.713688767284051	0.4767123287671233	0.7063197026022304	0.6868686868686869	0.8354725787631272	0.8630705394190872	0.8213797572758337	0.6956521739130435	0.8333333333333333	0.75	0.9390243902439025	0.888888888888889	617	RFC	0.6964500188068976	0.47282608695652173	0.707196029776675	0.6181818181818182	0.8453364817001181	0.8387096774193549	0.8351515151515152	0.8	0.9090909090909091	0.75	0.9166666666666666	0.8	0.7347121812871417	0.48066298342541436	0.7054455445544554	0.7727272727272727	0.825836216839677	0.8888888888888888	0.8194230769230769	0.6153846153846154	0.7692307692307693	0.75	0.9625	1.0	All Modes
no_ssid__geo	0.7984241628365069	0.868421052631579	0.7695916603663573	0.48214285714285715	0.7724550898203594	0.8275862068965518	0.8834212067955477	0.8823529411764706	0.780592581071623	0.4545454545454546	0.8	0.8571428571428571	0.934131736526946	0.8571428571428571	618	RFC	0.7824412442359604	0.5023255813953489	0.8376623376623377	0.8780487804878049	0.8490990990990991	0.8450704225352113	0.8570881226053639	0.5555555555555556	0.8333333333333334	1.0	0.896551724137931	1.0	0.7613013038670811	0.463519313304721	0.7166666666666667	0.782608695652174	0.9206349206349206	0.9230769230769231	0.7257692307692307	0.38461538461538464	0.7692307692307693	0.75	0.975	0.75	All Modes
no_ssid__geo	0.7783701447067783	0.868421052631579	0.7180385340956048	0.5299145299145298	0.5376884422110553	0.7608695652173912	0.8820905035054175	0.8796296296296297	0.7549019607843137	0.5	0.6666666666666667	0.6666666666666666	0.9411764705882353	1.0	619	RFC	0.7754885940888441	0.5602409638554217	0.6729559748427673	0.9722222222222222	0.8238095238095238	0.8482142857142857	0.866089466089466	0.7142857142857143	0.7272727272727273	1.0	0.8888888888888888	1.0	0.6876217055544499	0.5027027027027027	0.4476987447698745	0.625	0.9492455418381345	0.9134615384615384	0.7	0.38461538461538464	0.6153846153846154	0.5	1.0	1.0	All Modes
[truncated: 380 more rows]
