# Supplementary material for: Inferring transportation mode from smartphone sensors: Evaluating the potential of Wi-Fi and Bluetooth
Source: PLoS One. 2020 Jul 2;15(7):e0234003. doi: 10.1371/journal.pone.0234003 (PMC7332005; doi:10.1371/journal.pone.0234003)
Supplement: S1 File — This compressed folder of files contains the dataset, code for training and evaluating models as well as model output. (GZ) [file pone.0234003.s008.tar.gz › transport_public/output/RFC_All Modes_no_ssid__no_geo.csv]

X_label	acc	acc_m	f1	f1_BUS	f1_CAR	f1_METRO	f1_SELF	f1_TRAIN	f1_m	f1_m_BUS	f1_m_CAR	f1_m_METRO	f1_m_SELF	f1_m_TRAIN	iteration	model	prec	prec_BUS	prec_CAR	prec_METRO	prec_SELF	prec_TRAIN	prec_m	prec_m_BUS	prec_m_CAR	prec_m_METRO	prec_m_SELF	prec_m_TRAIN	rec	rec_BUS	rec_CAR	rec_METRO	rec_SELF	rec_TRAIN	rec_m	rec_m_BUS	rec_m_CAR	rec_m_METRO	rec_m_SELF	rec_m_TRAIN	y_var
no_ssid__no_geo	0.7476038338658147	0.8333333333333334	0.6310973545875644	0.3321554770318021	0.6893203883495145	0.5801526717557252	0.868673050615595	0.6851851851851851	0.6157538114059853	0.4545454545454546	0.6956521739130435	0.6666666666666665	0.9285714285714285	0.3333333333333333	0	RFC	0.6470053633329037	0.38524590163934425	0.797752808988764	0.5	0.8193548387096774	0.7326732673267327	0.6683838383838384	0.5555555555555556	0.8	0.6	0.8863636363636364	0.5	0.6314918025037637	0.2919254658385093	0.6068376068376068	0.6909090909090909	0.9243085880640466	0.6434782608695652	0.595	0.38461538461538464	0.6153846153846154	0.75	0.975	0.25	All Modes
no_ssid__no_geo	0.7027220630372493	0.7982456140350878	0.5440411737771889	0.34895833333333337	0.5708333333333334	0.5486725663716815	0.8621312462372065	0.38961038961038963	0.6010693400167084	0.2	0.6666666666666667	0.5714285714285715	0.9005847953216374	0.6666666666666666	1	RFC	0.5700369192979821	0.4036144578313253	0.5684647302904564	0.5740740740740741	0.8201603665521191	0.4838709677419355	0.7051615051615052	0.2857142857142857	0.7272727272727273	0.6666666666666666	0.8461538461538461	1.0	0.5281402667646249	0.3073394495412844	0.5732217573221757	0.5254237288135594	0.9086294416243654	0.32608695652173914	0.5463461538461538	0.15384615384615385	0.6153846153846154	0.5	0.9625	0.5	All Modes
no_ssid__no_geo	0.751869476546567	0.8596491228070176	0.6207226667965257	0.37960339943342775	0.7485714285714286	0.5714285714285715	0.8732042473454091	0.5308056872037914	0.7518973905351614	0.3157894736842105	0.8	0.8571428571428571	0.9294117647058824	0.8571428571428571	2	RFC	0.6708635900005369	0.40853658536585363	0.7528735632183908	0.6666666666666666	0.8262411347517731	0.7	0.8422222222222222	0.5	0.8333333333333334	1.0	0.8777777777777778	1.0	0.5904248533831213	0.3544973544973545	0.7443181818181818	0.5	0.9258278145695364	0.42748091603053434	0.6975	0.23076923076923078	0.7692307692307693	0.75	0.9875	0.75	All Modes
no_ssid__no_geo	0.6796875	0.8421052631578947	0.5466940039718449	0.29673590504451036	0.5901162790697674	0.631578947368421	0.8340865074241445	0.380952380952381	0.6789110741727247	0.4347826086956522	0.6923076923076923	0.6666666666666666	0.934131736526946	0.6666666666666666	3	RFC	0.5741380704907648	0.29239766081871343	0.5516304347826086	0.7317073170731707	0.8433420365535248	0.45161290322580644	0.8177718832891248	0.5	0.6923076923076923	1.0	0.896551724137931	1.0	0.5291158136037502	0.30120481927710846	0.634375	0.5555555555555556	0.8250319284802043	0.32941176470588235	0.6103846153846153	0.38461538461538464	0.6923076923076923	0.5	0.975	0.5	All Modes
no_ssid__no_geo	0.7081236520488857	0.8157894736842105	0.563909524273415	0.3485254691689008	0.6254980079681275	0.6393442622950819	0.8479709267110842	0.35820895522388063	0.6484377940899679	0.125	0.6956521739130435	0.8571428571428571	0.8977272727272727	0.6666666666666666	4	RFC	0.5996239564508525	0.52	0.61328125	0.7090909090909091	0.7865168539325843	0.36923076923076925	0.79125	0.3333333333333333	0.8	1.0	0.8229166666666666	1.0	0.5500132216498168	0.2620967741935484	0.6382113821138211	0.582089552238806	0.9198423127463863	0.34782608695652173	0.5859615384615384	0.07692307692307693	0.6153846153846154	0.75	0.9875	0.5	All Modes
no_ssid__no_geo	0.7341944255608429	0.8245614035087719	0.6107392081308526	0.29069767441860467	0.6666666666666666	0.5783132530120482	0.8678126852400713	0.6502057613168725	0.571938178780284	0.0	0.7857142857142856	0.4	0.9239766081871346	0.75	5	RFC	0.6880406973591413	0.4424778761061947	0.7014388489208633	0.8571428571428571	0.7862513426423201	0.6528925619834711	0.6702930402930403	0.0	0.7333333333333333	1.0	0.8681318681318682	0.75	0.5807575915537682	0.21645021645021645	0.6351791530944625	0.43636363636363634	0.9682539682539683	0.6475409836065574	0.5667307692307693	0.0	0.8461538461538461	0.25	0.9875	0.75	All Modes
no_ssid__no_geo	0.7054751415984896	0.8245614035087719	0.5964520296187985	0.3384615384615385	0.6557788944723618	0.7338129496402879	0.8316715542521993	0.4225352112676057	0.6926043540223106	0.23529411764705882	0.7199999999999999	0.75	0.9005847953216374	0.8571428571428571	6	RFC	0.591184139000124	0.3691275167785235	0.6397058823529411	0.7391304347826086	0.8450536352800954	0.3629032258064516	0.7692307692307693	0.5	0.75	0.75	0.8461538461538461	1.0	0.6076153031860474	0.3125	0.6726804123711341	0.7285714285714285	0.8187066974595842	0.5056179775280899	0.6617307692307692	0.15384615384615385	0.6923076923076923	0.75	0.9625	0.75	All Modes
no_ssid__no_geo	0.72	0.8070175438596491	0.6015366080067591	0.3821339950372209	0.6069651741293531	0.7017543859649122	0.8584961515689757	0.45833333333333337	0.569704433497537	0.33333333333333337	0.5714285714285714	0.75	0.9080459770114943	0.28571428571428575	7	RFC	0.6261302793033023	0.5099337748344371	0.6387434554973822	0.7017543859649122	0.7967032967032966	0.4835164835164835	0.6547517730496455	0.6	0.75	0.75	0.8404255319148937	0.3333333333333333	0.5903665834889555	0.3055555555555556	0.5781990521327014	0.7017543859649122	0.9306803594351734	0.43564356435643564	0.5359615384615385	0.23076923076923078	0.46153846153846156	0.75	0.9875	0.25	All Modes
no_ssid__no_geo	0.6894366197183098	0.7982456140350878	0.5341374321530316	0.34285714285714286	0.494061757719715	0.5128205128205129	0.8640949554896142	0.4568527918781726	0.5836501284641672	0.34782608695652173	0.5833333333333334	0.5	0.9156626506024096	0.5714285714285715	8	RFC	0.5546368537989385	0.4	0.4642857142857143	0.5172413793103449	0.8291571753986332	0.5625	0.6173502466525722	0.4	0.6363636363636364	0.5	0.8837209302325582	0.6666666666666666	0.5246230620293073	0.3	0.5279187817258884	0.5084745762711864	0.9021065675340768	0.38461538461538464	0.5592307692307692	0.3076923076923077	0.5384615384615384	0.5	0.95	0.5	All Modes
no_ssid__no_geo	0.7240192704748796	0.8157894736842105	0.6135043778480965	0.38676844783715014	0.6343434343434343	0.5517241379310345	0.847877358490566	0.6468085106382979	0.6444638416210323	0.380952380952381	0.608695652173913	0.5714285714285715	0.911242603550296	0.75	9	RFC	0.6400405123593284	0.5100671140939598	0.7008928571428571	0.6153846153846154	0.7892425905598244	0.5846153846153846	0.6963670411985019	0.5	0.7	0.6666666666666666	0.8651685393258427	0.75	0.6061088587765008	0.3114754098360656	0.5793357933579336	0.5	0.9159235668789809	0.7238095238095238	0.6117307692307692	0.3076923076923077	0.5384615384615384	0.5	0.9625	0.75	All Modes
no_ssid__no_geo	0.7376237623762376	0.8245614035087719	0.6083559715477606	0.38596491228070173	0.6600790513833992	0.6490066225165564	0.8861232109520847	0.46060606060606063	0.6624242424242424	0.41666666666666663	0.5454545454545455	0.75	0.9333333333333333	0.6666666666666665	10	RFC	0.5909425018615081	0.4074074074074074	0.7292576419213974	0.5632183908045977	0.8822800495662949	0.37254901960784315	0.6754188948306595	0.45454545454545453	0.6666666666666666	0.75	0.9058823529411765	0.6	0.6456708712967738	0.36666666666666664	0.6028880866425993	0.765625	0.89	0.6031746031746031	0.6617307692307692	0.38461538461538464	0.46153846153846156	0.75	0.9625	0.75	All Modes
no_ssid__no_geo	0.6767830045523521	0.7982456140350878	0.4874590622713306	0.4431486880466472	0.4767676767676768	0.3614457831325302	0.8286604361370716	0.3272727272727273	0.5979390087823823	0.4761904761904762	0.5384615384615384	0.5	0.9036144578313252	0.5714285714285715	11	RFC	0.49741514329780917	0.5277777777777778	0.4290909090909091	0.4166666666666667	0.8322903629536921	0.28125	0.6404442456768037	0.625	0.5384615384615384	0.5	0.872093023255814	0.6666666666666666	0.4907577005676167	0.38190954773869346	0.5363636363636364	0.3191489361702128	0.825062034739454	0.391304347826087	0.5721153846153847	0.38461538461538464	0.5384615384615384	0.5	0.9375	0.5	All Modes
no_ssid__no_geo	0.7340043134435658	0.7982456140350878	0.5313479057415964	0.32132963988919666	0.6505050505050505	0.5952380952380952	0.8879860708067324	0.20168067226890757	0.5709058270204287	0.1904761904761905	0.6956521739130435	0.6666666666666666	0.9017341040462428	0.4	12	RFC	0.5499866351483104	0.3258426966292135	0.7777777777777778	0.6097560975609756	0.8490566037735849	0.1875	0.7777419354838709	0.25	0.8	1.0	0.8387096774193549	1.0	0.5212403539627515	0.31693989071038253	0.5590277777777778	0.5813953488372093	0.9306569343065694	0.21818181818181817	0.49884615384615383	0.15384615384615385	0.6153846153846154	0.5	0.975	0.25	All Modes
no_ssid__no_geo	0.7398431931575196	0.8157894736842105	0.6329260166861425	0.35258358662613987	0.5795724465558194	0.7228915662650603	0.8689574839836925	0.640625	0.6677291053721259	0.21052631578947367	0.608695652173913	0.8571428571428571	0.9122807017543859	0.75	13	RFC	0.6862143342500373	0.4027777777777778	0.6069651741293532	0.8333333333333334	0.8144104803493449	0.7735849056603774	0.7280952380952381	0.3333333333333333	0.7	1.0	0.8571428571428571	0.75	0.5968718674556591	0.31351351351351353	0.5545454545454546	0.6382978723404256	0.9313358302122348	0.5466666666666666	0.6334615384615384	0.15384615384615385	0.5384615384615384	0.75	0.975	0.75	All Modes
no_ssid__no_geo	0.7097855227882037	0.8070175438596491	0.5754972399183709	0.35011990407673865	0.5964912280701754	0.4594594594594595	0.8421052631578946	0.6293103448275863	0.6200981741444169	0.2222222222222222	0.7500000000000001	0.5714285714285715	0.8901734104046244	0.6666666666666666	14	RFC	0.6217831454025531	0.4101123595505618	0.5991189427312775	0.4722222222222222	0.7883817427385892	0.8390804597701149	0.7425610948191593	0.4	0.8181818181818182	0.6666666666666666	0.8279569892473119	1.0	0.5507657156662434	0.3054393305439331	0.5938864628820961	0.4473684210526316	0.9036860879904876	0.503448275862069	0.5617307692307693	0.15384615384615385	0.6923076923076923	0.5	0.9625	0.5	All Modes
no_ssid__no_geo	0.7236936292054402	0.7982456140350878	0.5533724605613307	0.34693877551020413	0.3533834586466166	0.696969696969697	0.8733297701763763	0.4962406015037593	0.6299596448748991	0.33333333333333337	0.4	0.8571428571428571	0.8926553672316384	0.6666666666666666	15	RFC	0.6157546414883214	0.4927536231884058	0.3700787401574803	0.7931034482758621	0.8001958863858962	0.6226415094339622	0.7971723122238586	0.6	0.5714285714285714	1.0	0.8144329896907216	1.0	0.5202288248091611	0.2677165354330709	0.3381294964028777	0.6216216216216216	0.9611764705882353	0.4125	0.5551923076923078	0.23076923076923078	0.3076923076923077	0.75	0.9875	0.5	All Modes
no_ssid__no_geo	0.7264224473889321	0.7982456140350878	0.5511234985932569	0.37349397590361444	0.6292134831460675	0.5393258426966292	0.8728434504792332	0.34074074074074073	0.6232805216948439	0.34782608695652173	0.6363636363636364	0.5714285714285715	0.8941176470588236	0.6666666666666666	16	RFC	0.572168676469299	0.4460431654676259	0.6862745098039216	0.5581395348837209	0.8219013237063778	0.3484848484848485	0.7377777777777779	0.4	0.7777777777777778	0.6666666666666666	0.8444444444444444	1.0	0.5375493122652759	0.32124352331606215	0.5809128630705395	0.5217391304347826	0.9305177111716622	0.3333333333333333	0.5592307692307692	0.3076923076923077	0.5384615384615384	0.5	0.95	0.5	All Modes
no_ssid__no_geo	0.7543978349120433	0.8157894736842105	0.6374468027798195	0.2952029520295203	0.6546052631578947	0.7160493827160493	0.8816705336426914	0.6397058823529411	0.6853636028054633	0.2222222222222222	0.5833333333333334	0.8571428571428571	0.9069767441860466	0.8571428571428571	17	RFC	0.6860537556892154	0.36363636363636365	0.7007042253521126	0.8529411764705882	0.8225108225108225	0.6904761904761905	0.7768379446640316	0.4	0.6363636363636364	1.0	0.8478260869565217	1.0	0.6051112846775581	0.2484472049689441	0.6141975308641975	0.6170212765957447	0.95	0.5958904109589042	0.6334615384615384	0.15384615384615385	0.5384615384615384	0.75	0.975	0.75	All Modes
no_ssid__no_geo	0.7211678832116788	0.8070175438596491	0.551106179325542	0.3585858585858586	0.6419213973799127	0.574468085106383	0.875	0.3055555555555555	0.5054375068105046	0.4347826086956522	0.608695652173913	0.5714285714285715	0.9122807017543859	0.0	18	RFC	0.6041299812420836	0.3736842105263158	0.6774193548387096	0.6585365853658537	0.82212086659065	0.4888888888888889	0.5447619047619048	0.5	0.7	0.6666666666666666	0.8571428571428571	0.0	0.5242848083648475	0.3446601941747573	0.6099585062240664	0.5094339622641509	0.9351491569390402	0.2222222222222222	0.4796153846153846	0.38461538461538464	0.5384615384615384	0.5	0.975	0.0	All Modes
no_ssid__no_geo	0.7134187457855697	0.8245614035087719	0.5845299502669378	0.3232876712328767	0.6477987421383647	0.6601941747572816	0.8556149732620321	0.4357541899441341	0.6408931108675354	0.4761904761904762	0.5217391304347826	0.888888888888889	0.9176470588235294	0.4	19	RFC	0.5853465302844734	0.4573643410852713	0.6299694189602446	0.5483870967741935	0.8154020385050963	0.47560975609756095	0.7783333333333334	0.625	0.6	0.8	0.8666666666666667	1.0	0.6095993630039394	0.25	0.6666666666666666	0.8292682926829268	0.9	0.4020618556701031	0.6142307692307692	0.38461538461538464	0.46153846153846156	1.0	0.975	0.25	All Modes
no_ssid__no_geo	0.7126358695652174	0.7982456140350878	0.5787849912535544	0.31134564643799467	0.7037037037037037	0.6226415094339622	0.8562340966921119	0.39999999999999997	0.6459899749373433	0.2222222222222222	0.4999999999999999	0.75	0.9005847953216374	0.8571428571428571	20	RFC	0.6103851645153675	0.38064516129032255	0.6957746478873239	0.7021276595744681	0.8050239234449761	0.46835443037974683	0.7083216783216784	0.4	0.5454545454545454	0.75	0.8461538461538461	1.0	0.559597846137489	0.26339285714285715	0.7118155619596542	0.559322033898305	0.9144021739130435	0.3490566037735849	0.615576923076923	0.15384615384615385	0.46153846153846156	0.75	0.9625	0.75	All Modes
no_ssid__no_geo	0.7379269729093051	0.8333333333333334	0.6403424830476568	0.3796033994334278	0.7246093749999999	0.5714285714285713	0.826956025128498	0.6991150442477876	0.6761904761904761	0.33333333333333337	0.7142857142857142	0.6666666666666666	0.9166666666666667	0.75	21	RFC	0.641420789109697	0.4785714285714286	0.7093690248565966	0.5454545454545454	0.8098434004474273	0.6638655462184874	0.7783333333333333	0.6	0.6666666666666666	1.0	0.875	0.75	0.6476396355213683	0.3145539906103286	0.7405189620758483	0.6	0.8448074679113186	0.7383177570093458	0.6425	0.23076923076923078	0.7692307692307693	0.5	0.9625	0.75	All Modes
no_ssid__no_geo	0.7288488210818308	0.8333333333333334	0.5950731136612005	0.3202416918429003	0.6611295681063123	0.47191011235955055	0.8633540372670807	0.6587301587301587	0.6711179262504563	0.4545454545454546	0.64	0.6666666666666666	0.927710843373494	0.6666666666666665	22	RFC	0.6013843247611387	0.32919254658385094	0.7343173431734318	0.5121951219512195	0.8383594692400482	0.5928571428571429	0.743514211886305	0.5555555555555556	0.6666666666666666	1.0	0.8953488372093024	0.6	0.5962858713584966	0.31176470588235294	0.6012084592145015	0.4375	0.8898847631241997	0.7410714285714286	0.6425	0.38461538461538464	0.6153846153846154	0.5	0.9625	0.75	All Modes
no_ssid__no_geo	0.7566371681415929	0.8333333333333334	0.5770376134239064	0.33222591362126247	0.6694045174537988	0.6976744186046512	0.8835576360444705	0.3023255813953488	0.5554619883040935	0.33333333333333337	0.7199999999999999	0.8	0.9239766081871346	0.0	23	RFC	0.6105698987528214	0.35714285714285715	0.7546296296296297	0.6716417910447762	0.8361018826135105	0.43333333333333335	0.576959706959707	0.6	0.75	0.6666666666666666	0.8681318681318682	0.0	0.5613417790967824	0.3105590062111801	0.6014760147601476	0.7258064516129032	0.9367245657568238	0.23214285714285715	0.5821153846153846	0.23076923076923078	0.6923076923076923	1.0	0.9875	0.0	All Modes
no_ssid__no_geo	0.7479131886477463	0.7894736842105263	0.5110435910361246	0.37090909090909097	0.6432432432432432	0.4117647058823529	0.8920127795527156	0.23728813559322037	0.4651042182258154	0.21052631578947367	0.5454545454545455	0.4	0.9195402298850576	0.25	24	RFC	0.5533530283530285	0.45535714285714285	0.6761363636363636	0.5833333333333334	0.8574938574938575	0.19444444444444445	0.6202127659574468	0.3333333333333333	0.6666666666666666	1.0	0.851063829787234	0.25	0.49564851436009516	0.3128834355828221	0.6134020618556701	0.3181818181818182	0.929427430093209	0.30434782608695654	0.4230769230769231	0.15384615384615385	0.46153846153846156	0.25	1.0	0.25	All Modes
no_ssid__no_geo	0.7083603370058328	0.8421052631578947	0.6453775455040504	0.37623762376237624	0.578268876611418	0.7586206896551725	0.8248716486023958	0.6888888888888889	0.7324561403508772	0.4761904761904762	0.6666666666666667	0.8571428571428571	0.9122807017543859	0.75	25	RFC	0.6679830812390215	0.4198895027624309	0.521594684385382	0.88	0.8244013683010262	0.6940298507462687	0.8214285714285715	0.625	0.875	1.0	0.8571428571428571	0.75	0.6330800334596521	0.34080717488789236	0.6487603305785123	0.6666666666666666	0.8253424657534246	0.6838235294117647	0.6796153846153846	0.38461538461538464	0.5384615384615384	0.75	0.975	0.75	All Modes
no_ssid__no_geo	0.7540069686411149	0.7894736842105263	0.5844001159381871	0.3161290322580645	0.660287081339713	0.4827586206896553	0.8756698821007503	0.5871559633027523	0.5674876847290641	0.2857142857142857	0.6666666666666667	0.6666666666666666	0.8850574712643678	0.3333333333333333	26	RFC	0.6938131400067014	0.34265734265734266	0.6865671641791045	0.9333333333333333	0.8328236493374108	0.6736842105263158	0.7138297872340426	0.375	0.875	1.0	0.8191489361702128	0.5	0.5396856629044607	0.2934131736526946	0.6359447004608295	0.32558139534883723	0.9231638418079096	0.5203252032520326	0.4963461538461538	0.23076923076923078	0.5384615384615384	0.5	0.9625	0.25	All Modes
no_ssid__no_geo	0.7238307349665924	0.8070175438596491	0.5124972974081189	0.22442244224422442	0.6597077244258873	0.5121951219512196	0.8841099163679809	0.28205128205128205	0.5536011042097999	0.1111111111111111	0.7826086956521738	0.5714285714285715	0.9028571428571428	0.4	27	RFC	0.5458786702883899	0.29310344827586204	0.6694915254237288	0.5526315789473685	0.8213096559378469	0.39285714285714285	0.7196491228070175	0.2	0.9	0.6666666666666666	0.8315789473684211	1.0	0.49732117108026264	0.18181818181818182	0.6502057613168725	0.4772727272727273	0.9573091849935317	0.22	0.5013461538461538	0.07692307692307693	0.6923076923076923	0.5	0.9875	0.25	All Modes
no_ssid__no_geo	0.7539410555174777	0.8421052631578947	0.6227244427271227	0.33633633633633636	0.6635514018691588	0.7894736842105263	0.8966745843230404	0.4275862068965517	0.6858862956562295	0.42105263157894735	0.5384615384615384	0.8571428571428571	0.9461077844311377	0.6666666666666665	28	RFC	0.6454353036369811	0.38620689655172413	0.6283185840707964	0.9375	0.892434988179669	0.38271604938271603	0.7426348364279399	0.6666666666666666	0.5384615384615384	1.0	0.9080459770114943	0.6	0.6135980946422728	0.2978723404255319	0.7029702970297029	0.6818181818181818	0.9009546539379475	0.484375	0.6667307692307693	0.3076923076923077	0.5384615384615384	0.75	0.9875	0.75	All Modes
no_ssid__no_geo	0.7504091653027823	0.7982456140350878	0.5744502964057336	0.3443223443223443	0.7252747252747253	0.5454545454545454	0.8701030927835051	0.38709677419354843	0.48351395730706087	0.13333333333333336	0.6428571428571429	0.4	0.9080459770114943	0.3333333333333333	29	RFC	0.6722766498301695	0.4563106796116505	0.782608695652174	0.8076923076923077	0.7853598014888338	0.5294117647058824	0.6880851063829787	0.5	0.6	1.0	0.8404255319148937	0.5	0.5288869290360381	0.27647058823529413	0.6757679180887372	0.4117647058823529	0.975346687211094	0.3050847457627119	0.4513461538461538	0.07692307692307693	0.6923076923076923	0.25	0.9875	0.25	All Modes
no_ssid__no_geo	0.717056856187291	0.8333333333333334	0.5586804405506076	0.35266821345707655	0.6148007590132828	0.6666666666666666	0.8715953307392995	0.2876712328767123	0.6338011695906431	0.4999999999999999	0.4761904761904762	0.8571428571428571	0.935672514619883	0.4	30	RFC	0.5998737651016544	0.3958333333333333	0.6639344262295082	0.725	0.8107549120992761	0.40384615384615385	0.8099150849150849	0.5454545454545454	0.625	1.0	0.8791208791208791	1.0	0.5346326037131838	0.3179916317991632	0.5724381625441696	0.6170212765957447	0.9423076923076923	0.22340425531914893	0.5692307692307692	0.46153846153846156	0.38461538461538464	0.75	1.0	0.25	All Modes
no_ssid__no_geo	0.7208454810495627	0.7543859649122807	0.5541569540141207	0.3512747875354108	0.5986394557823129	0.5714285714285714	0.8710635769459298	0.37837837837837834	0.4883809523809524	0.1904761904761905	0.4	0.5714285714285715	0.88	0.4	31	RFC	0.5891308123357523	0.496	0.5972850678733032	0.6181818181818182	0.8099447513812155	0.42424242424242425	0.6597243107769424	0.25	0.5714285714285714	0.6666666666666666	0.8105263157894737	1.0	0.5373605244457937	0.2719298245614035	0.6	0.53125	0.9421593830334191	0.34146341463414637	0.43480769230769234	0.15384615384615385	0.3076923076923077	0.5	0.9625	0.25	All Modes
no_ssid__no_geo	0.7487277353689568	0.8157894736842105	0.5838599302585202	0.3086816720257235	0.7917146144994245	0.5473684210526315	0.8617788461538461	0.4097560975609756	0.5941929746554024	0.13333333333333336	0.7692307692307693	0.5	0.9017341040462428	0.6666666666666666	32	RFC	0.6198448561644206	0.3404255319148936	0.7871853546910755	0.5777777777777777	0.8184931506849316	0.5753424657534246	0.7215880893300248	0.5	0.7692307692307693	0.5	0.8387096774193549	1.0	0.5653459065623891	0.2823529411764706	0.7962962962962963	0.52	0.9098984771573604	0.3181818181818182	0.5642307692307693	0.07692307692307693	0.7692307692307693	0.5	0.975	0.5	All Modes
no_ssid__no_geo	0.712318286151492	0.7982456140350878	0.5095926740362944	0.3395061728395062	0.5860655737704917	0.37333333333333335	0.8722466960352423	0.37681159420289856	0.5811310731189028	0.23529411764705882	0.5833333333333334	0.3333333333333333	0.896551724137931	0.8571428571428571	33	RFC	0.5283855253963273	0.48672566371681414	0.6190476190476191	0.4117647058823529	0.8220640569395018	0.3023255813953488	0.6932301740812379	0.5	0.6363636363636364	0.5	0.8297872340425532	1.0	0.5175003157597359	0.26066350710900477	0.556420233463035	0.34146341463414637	0.9289544235924933	0.5	0.5334615384615384	0.15384615384615385	0.5384615384615384	0.25	0.975	0.75	All Modes
no_ssid__no_geo	0.6758087201125176	0.7543859649122807	0.524342046489172	0.2702702702702703	0.44	0.4225352112676056	0.8375286041189931	0.6513761467889908	0.46893939393939393	0.125	0.33333333333333337	0.3333333333333333	0.8863636363636362	0.6666666666666666	34	RFC	0.5775891315946395	0.4263565891472868	0.4512820512820513	0.625	0.7625	0.6228070175438597	0.6018939393939394	0.3333333333333333	0.36363636363636365	0.5	0.8125	1.0	0.5115770546632874	0.19784172661870503	0.4292682926829268	0.3191489361702128	0.9289340101522843	0.6826923076923077	0.42192307692307696	0.07692307692307693	0.3076923076923077	0.25	0.975	0.5	All Modes
no_ssid__no_geo	0.7689450222882616	0.8333333333333334	0.6536410488708172	0.3513513513513513	0.7211155378486056	0.625	0.8835136855506047	0.6872246696035242	0.6746047330622932	0.3157894736842105	0.7272727272727274	0.75	0.9132947976878614	0.6666666666666666	35	RFC	0.6773470840930244	0.37410071942446044	0.8227272727272728	0.6976744186046512	0.8422330097087378	0.65	0.7976702508960574	0.5	0.8888888888888888	0.75	0.8494623655913979	1.0	0.6394226785278114	0.33121019108280253	0.6418439716312057	0.5660377358490566	0.92904953145917	0.7289719626168224	0.6167307692307693	0.23076923076923078	0.6153846153846154	0.75	0.9875	0.5	All Modes
no_ssid__no_geo	0.7128935532233883	0.7807017543859649	0.5647622649998921	0.3450134770889488	0.47686832740213525	0.74	0.8619295205083767	0.39999999999999997	0.48515151515151517	0.27272727272727276	0.6	0.6666666666666666	0.8863636363636362	0.0	36	RFC	0.6750762039906115	0.3878787878787879	0.475177304964539	0.9487179487179487	0.7927736450584485	0.7708333333333334	0.6005952380952382	0.3333333333333333	0.8571428571428571	1.0	0.8125	0.0	0.5220370414880358	0.3106796116504854	0.4785714285714286	0.6065573770491803	0.9443037974683545	0.27007299270072993	0.43346153846153845	0.23076923076923078	0.46153846153846156	0.5	0.975	0.0	All Modes
no_ssid__no_geo	0.6703296703296703	0.7719298245614035	0.500416090448133	0.3352601156069364	0.45384615384615384	0.5974025974025974	0.8298572996706916	0.28571428571428575	0.4983078626799557	0.32	0.4761904761904762	0.4	0.8953488372093024	0.4	37	RFC	0.5201186199559477	0.3515151515151515	0.44528301886792454	0.71875	0.8289473684210527	0.25609756097560976	0.7590579710144928	0.3333333333333333	0.625	1.0	0.8369565217391305	1.0	0.48962887038935143	0.32044198895027626	0.4627450980392157	0.5111111111111111	0.8307692307692308	0.3230769230769231	0.4309615384615385	0.3076923076923077	0.38461538461538464	0.25	0.9625	0.25	All Modes
no_ssid__no_geo	0.6677155443675268	0.7807017543859649	0.5517742190521053	0.26865671641791045	0.5904059040590405	0.6259541984732824	0.8137603795966786	0.46009389671361506	0.5181092436974789	0.125	0.5999999999999999	0.5714285714285715	0.8941176470588236	0.4	38	RFC	0.5898823299187811	0.3515625	0.5106382978723404	0.6949152542372882	0.8089622641509434	0.5833333333333334	0.6747712418300653	0.3333333333333333	0.5294117647058824	0.6666666666666666	0.8444444444444444	1.0	0.5370009833266105	0.21739130434782608	0.6997084548104956	0.5694444444444444	0.8186157517899761	0.3798449612403101	0.4938461538461539	0.07692307692307693	0.6923076923076923	0.5	0.95	0.25	All Modes
no_ssid__no_geo	0.7513513513513513	0.8070175438596491	0.5692449683262265	0.35409836065573763	0.7296786389413988	0.48837209302325585	0.8878688524590165	0.38620689655172413	0.530127308588847	0.27272727272727276	0.8	0.3333333333333333	0.911242603550296	0.3333333333333333	39	RFC	0.6038630749631401	0.3776223776223776	0.7628458498023716	0.6176470588235294	0.849435382685069	0.4117647058823529	0.6063670411985018	0.3333333333333333	0.8333333333333334	0.5	0.8651685393258427	0.5	0.5460072536159493	0.3333333333333333	0.6992753623188406	0.40384615384615385	0.929945054945055	0.36363636363636365	0.4925	0.23076923076923078	0.7692307692307693	0.25	0.9625	0.25	All Modes
no_ssid__no_geo	0.7115666178623719	0.8333333333333334	0.487470750142821	0.4044321329639889	0.49107142857142855	0.30107526881720426	0.884185773074662	0.3565891472868217	0.5973109243697479	0.7000000000000001	0.4999999999999999	0.5714285714285715	0.9294117647058824	0.28571428571428575	40	RFC	0.5030913264379688	0.45625	0.5188679245283019	0.3111111111111111	0.8458942632170978	0.38333333333333336	0.6846464646464646	1.0	0.5454545454545454	0.6666666666666666	0.8777777777777778	0.3333333333333333	0.47607882978029614	0.36318407960199006	0.4661016949152542	0.2916666666666667	0.9261083743842364	0.3333333333333333	0.5475	0.5384615384615384	0.46153846153846156	0.5	0.9875	0.25	All Modes
no_ssid__no_geo	0.7152466367713004	0.8070175438596491	0.49343889735565866	0.3626373626373626	0.6844106463878328	0.16666666666666666	0.8618714194780395	0.3916083916083916	0.5285382059800665	0.3	0.7500000000000001	0.28571428571428575	0.9069767441860466	0.4	41	RFC	0.49712799495841253	0.4258064516129032	0.6870229007633588	0.13953488372093023	0.838909541511772	0.39436619718309857	0.6855825334086203	0.42857142857142855	0.8181818181818182	0.3333333333333333	0.8478260869565217	1.0	0.49590375011313614	0.3157894736842105	0.6818181818181818	0.20689655172413793	0.8861256544502618	0.3888888888888889	0.4796153846153846	0.23076923076923078	0.6923076923076923	0.25	0.975	0.25	All Modes
no_ssid__no_geo	0.6913183279742765	0.8070175438596491	0.498888351618476	0.3341902313624679	0.5127334465195246	0.46153846153846156	0.8664529914529914	0.31952662721893493	0.5706824063866401	0.34782608695652173	0.6206896551724138	0.6666666666666666	0.9325153374233127	0.28571428571428575	42	RFC	0.4883556137253812	0.3532608695652174	0.4778481012658228	0.40384615384615385	0.8815217391304347	0.3253012048192771	0.6422991967871485	0.4	0.5625	1.0	0.9156626506024096	0.3333333333333333	0.5148985013962826	0.3170731707317073	0.5531135531135531	0.5384615384615384	0.851890756302521	0.313953488372093	0.54	0.3076923076923077	0.6923076923076923	0.5	0.95	0.25	All Modes
no_ssid__no_geo	0.7552828902522154	0.8421052631578947	0.6350092543212432	0.3505154639175258	0.7238605898123326	0.8275862068965517	0.8794669897032102	0.39361702127659576	0.6541417497231451	0.5	0.5833333333333334	0.8571428571428571	0.9302325581395349	0.4	43	RFC	0.6900317945206683	0.4015748031496063	0.782608695652174	0.9230769230769231	0.8066666666666666	0.5362318840579711	0.844042913608131	0.7142857142857143	0.6363636363636364	1.0	0.8695652173913043	1.0	0.6023855479328365	0.31097560975609756	0.6733167082294265	0.75	0.966711051930759	0.31092436974789917	0.5846153846153846	0.38461538461538464	0.5384615384615384	0.75	1.0	0.25	All Modes
no_ssid__no_geo	0.71375	0.8157894736842105	0.6146695984252826	0.29357798165137616	0.625169147496617	0.6890756302521008	0.8360836083608362	0.6294416243654822	0.5754199823165341	0.25	0.6206896551724138	0.75	0.9230769230769231	0.3333333333333333	44	RFC	0.6470741721421334	0.48	0.55	0.7592592592592593	0.819848975188781	0.6262626262626263	0.6711142322097378	0.6666666666666666	0.5625	0.75	0.8764044943820225	0.5	0.610397630765823	0.21145374449339208	0.7241379310344828	0.6307692307692307	0.8529741863075196	0.6326530612244898	0.5642307692307693	0.15384615384615385	0.6923076923076923	0.75	0.975	0.25	All Modes
no_ssid__no_geo	0.7366771159874608	0.7982456140350878	0.6141031504814841	0.3792048929663609	0.6874189364461738	0.48780487804878053	0.8676021964612569	0.6484848484848484	0.6020855614973262	0.4	0.4545454545454546	0.75	0.9058823529411764	0.5	45	RFC	0.6090647571934417	0.4025974025974026	0.7840236686390533	0.4166666666666667	0.830607476635514	0.6114285714285714	0.6465079365079365	0.5714285714285714	0.5555555555555556	0.75	0.8555555555555555	0.5	0.6313989185079529	0.3583815028901734	0.6120092378752887	0.5882352941176471	0.9080459770114943	0.6903225806451613	0.5809615384615385	0.3076923076923077	0.38461538461538464	0.75	0.9625	0.5	All Modes
no_ssid__no_geo	0.694850603941513	0.8157894736842105	0.5909512034231195	0.38423645320197036	0.5685131195335277	0.7368421052631579	0.86810551558753	0.39705882352941174	0.6140895057142196	0.4545454545454546	0.4347826086956522	0.8571428571428571	0.9239766081871346	0.4	46	RFC	0.6448931794109807	0.39195979899497485	0.5508474576271186	0.8936170212765957	0.8255416191562144	0.5625	0.7847374847374847	0.5555555555555556	0.5	1.0	0.8681318681318682	1.0	0.5626283875082951	0.37681159420289856	0.5873493975903614	0.6268656716417911	0.9152970922882427	0.3068181818181818	0.5513461538461538	0.38461538461538464	0.38461538461538464	0.75	0.9875	0.25	All Modes
no_ssid__no_geo	0.7078464106844741	0.8070175438596491	0.566108344059161	0.3132530120481928	0.4430769230769231	0.7000000000000001	0.8662752772341814	0.5079365079365079	0.6369692346809053	0.2608695652173913	0.4761904761904762	0.6666666666666666	0.9239766081871346	0.8571428571428571	47	RFC	0.6208331581163555	0.33766233766233766	0.4931506849315068	0.7777777777777778	0.8147239263803681	0.6808510638297872	0.7586263736263736	0.3	0.625	1.0	0.8681318681318682	1.0	0.5321174964372068	0.29213483146067415	0.4022346368715084	0.6363636363636364	0.924791086350975	0.4050632911392405	0.5705769230769231	0.23076923076923078	0.38461538461538464	0.5	0.9875	0.75	All Modes
no_ssid__no_geo	0.749820788530466	0.8245614035087719	0.5753093644582989	0.31410256410256415	0.6873857404021937	0.6865671641791045	0.8884913536076325	0.3	0.6090476190476191	0.3	0.6666666666666666	0.75	0.9285714285714285	0.4	48	RFC	0.5993121802821346	0.35507246376811596	0.6482758620689655	0.7419354838709677	0.8682983682983683	0.3829787234042553	0.7415584415584415	0.42857142857142855	0.6428571428571429	0.75	0.8863636363636364	1.0	0.5616473692260955	0.28160919540229884	0.7315175097276264	0.6388888888888888	0.9096459096459096	0.2465753424657534	0.5796153846153846	0.23076923076923078	0.6923076923076923	0.75	0.975	0.25	All Modes
no_ssid__no_geo	0.7180451127819549	0.8157894736842105	0.5399999226499127	0.39487179487179486	0.5467289719626168	0.5517241379310345	0.873341375150784	0.3333333333333333	0.6322057787174067	0.4545454545454546	0.4545454545454546	0.6666666666666666	0.9186046511627908	0.6666666666666666	49	RFC	0.587955574427723	0.4556213017751479	0.6324324324324324	0.5517241379310345	0.8	0.5	0.7939613526570048	0.5555555555555556	0.5555555555555556	1.0	0.8586956521739131	1.0	0.5186218585606834	0.34841628959276016	0.48148148148148145	0.5517241379310345	0.9614873837981408	0.25	0.5513461538461538	0.38461538461538464	0.38461538461538464	0.5	0.9875	0.5	All Modes
no_ssid__no_geo	0.7120908483633934	0.7982456140350878	0.5097472200470559	0.2913165266106443	0.634315424610052	0.48000000000000004	0.8663745892661555	0.27672955974842767	0.49487063033305806	0.125	0.7142857142857142	0.3333333333333333	0.9017341040462428	0.4	50	RFC	0.5484832983835219	0.41935483870967744	0.6	0.5	0.8079673135852911	0.41509433962264153	0.667741935483871	0.3333333333333333	0.6666666666666666	0.5	0.8387096774193549	1.0	0.4997880024365478	0.22317596566523606	0.6727941176470589	0.46153846153846156	0.9338842975206612	0.20754716981132076	0.4642307692307693	0.07692307692307693	0.7692307692307693	0.25	0.975	0.25	All Modes
no_ssid__no_geo	0.7481481481481481	0.7982456140350878	0.5802929902794818	0.25	0.7187079407806192	0.4	0.8685503685503685	0.6642066420664208	0.5376190476190477	0.2	0.6666666666666666	0.3333333333333333	0.9166666666666667	0.5714285714285715	51	RFC	0.627422804625486	0.2897196261682243	0.7235772357723578	0.5517241379310345	0.8220930232558139	0.75	0.594047619047619	0.2857142857142857	0.6428571428571429	0.5	0.875	0.6666666666666666	0.5528173592545694	0.2198581560283688	0.713903743315508	0.3137254901960784	0.9205729166666666	0.5960264900662252	0.5117307692307692	0.15384615384615385	0.6923076923076923	0.25	0.9625	0.5	All Modes
no_ssid__no_geo	0.6973415132924335	0.7894736842105263	0.5304702856822555	0.30769230769230765	0.6048	0.5652173913043478	0.8268156424581006	0.34782608695652173	0.6061023641003419	0.3	0.608695652173913	0.6666666666666666	0.8837209302325583	0.5714285714285715	52	RFC	0.5636854838709678	0.3870967741935484	0.54	0.7428571428571429	0.8258928571428571	0.3225806451612903	0.7242650103519669	0.42857142857142855	0.7	1.0	0.8260869565217391	0.6666666666666666	0.5207662419644301	0.2553191489361702	0.6872727272727273	0.45614035087719296	0.8277404921700223	0.37735849056603776	0.5438461538461539	0.23076923076923078	0.5384615384615384	0.5	0.95	0.5	All Modes
no_ssid__no_geo	0.7080443828016644	0.7807017543859649	0.5905368166347904	0.3137254901960784	0.6044142614601018	0.8	0.8709079678814082	0.3636363636363636	0.5865497076023392	0.21052631578947367	0.4999999999999999	1.0	0.888888888888889	0.3333333333333333	53	RFC	0.6562561245088989	0.35443037974683544	0.5686900958466453	0.9361702127659575	0.818815331010453	0.6031746031746031	0.6427905427905427	0.3333333333333333	0.5454545454545454	1.0	0.8351648351648352	0.5	0.563020079619205	0.2814070351758794	0.644927536231884	0.6984126984126984	0.9300791556728232	0.2602739726027397	0.563076923076923	0.15384615384615385	0.46153846153846156	1.0	0.95	0.25	All Modes
no_ssid__no_geo	0.7937411095305832	0.868421052631579	0.6453228002350955	0.3566433566433566	0.7862481315396114	0.6756756756756757	0.9046454767726162	0.5034013605442177	0.7391534391534391	0.33333333333333337	0.8148148148148148	0.75	0.9404761904761905	0.8571428571428571	54	RFC	0.6710021540567226	0.4722222222222222	0.8042813455657493	0.6944444444444444	0.8554913294797688	0.5285714285714286	0.8066883116883117	0.6	0.7857142857142857	0.75	0.8977272727272727	1.0	0.6307458793099182	0.28651685393258425	0.7690058479532164	0.6578947368421053	0.959792477302205	0.4805194805194805	0.7128846153846153	0.23076923076923078	0.8461538461538461	0.75	0.9875	0.75	All Modes
no_ssid__no_geo	0.7226162332545312	0.7719298245614035	0.5413422390833886	0.29801324503311255	0.5995316159250585	0.6451612903225806	0.8689230769230769	0.29508196721311475	0.44275461380724546	0.21052631578947367	0.5454545454545455	0.5714285714285715	0.8863636363636362	0.0	55	RFC	0.5886998180797691	0.371900826446281	0.624390243902439	0.6666666666666666	0.8068571428571428	0.47368421052631576	0.4958333333333333	0.3333333333333333	0.6666666666666666	0.6666666666666666	0.8125	0.0	0.5211628817452022	0.24861878453038674	0.5765765765765766	0.625	0.9413333333333334	0.21428571428571427	0.4180769230769231	0.15384615384615385	0.46153846153846156	0.5	0.975	0.0	All Modes
no_ssid__no_geo	0.768370607028754	0.8070175438596491	0.5446929730500558	0.33333333333333337	0.6870229007633589	0.36065573770491804	0.8980084490042245	0.4444444444444444	0.607218045112782	0.2857142857142857	0.6	0.5714285714285715	0.9122807017543859	0.6666666666666665	56	RFC	0.5674236215225721	0.38333333333333336	0.7758620689655172	0.44	0.8611111111111112	0.37681159420289856	0.6711904761904762	0.375	0.8571428571428571	0.6666666666666666	0.8571428571428571	0.6	0.5393483409820711	0.2948717948717949	0.6164383561643836	0.3055555555555556	0.9382093316519546	0.5416666666666666	0.5834615384615385	0.23076923076923078	0.46153846153846156	0.5	0.975	0.75	All Modes
no_ssid__no_geo	0.7622775800711744	0.8421052631578947	0.5996993438782453	0.37037037037037035	0.6956521739130436	0.7	0.893491124260355	0.3389830508474576	0.6341247771836007	0.4545454545454546	0.7199999999999999	0.6666666666666666	0.9294117647058824	0.4	57	RFC	0.6277185577932979	0.41379310344827586	0.7027027027027027	0.7	0.8569807037457434	0.46511627906976744	0.8366666666666667	0.5555555555555556	0.75	1.0	0.8777777777777778	1.0	0.584770969263537	0.33519553072625696	0.6887417218543046	0.7	0.9332509270704573	0.26666666666666666	0.5628846153846154	0.38461538461538464	0.6923076923076923	0.5	0.9875	0.25	All Modes
no_ssid__no_geo	0.7296222664015904	0.8157894736842105	0.6254687700821215	0.4147465437788019	0.6521739130434782	0.6407766990291262	0.8653395784543325	0.5543071161048689	0.675072724093532	0.3157894736842105	0.5454545454545455	0.75	0.9069767441860466	0.8571428571428571	58	RFC	0.6398797362443666	0.4787234042553192	0.7333333333333333	0.5789473684210527	0.8067685589519651	0.6016260162601627	0.7528985507246377	0.5	0.6666666666666666	0.75	0.8478260869565217	1.0	0.6234806543907505	0.36585365853658536	0.5871886120996441	0.717391304347826	0.9330808080808081	0.5138888888888888	0.6334615384615384	0.23076923076923078	0.46153846153846156	0.75	0.975	0.75	All Modes
no_ssid__no_geo	0.718897108271688	0.7894736842105263	0.547810269727117	0.3181818181818181	0.6085011185682327	0.5794392523364486	0.866916087653661	0.36601307189542487	0.5733622225432135	0.2	0.5217391304347826	0.5714285714285715	0.9069767441860466	0.6666666666666666	59	RFC	0.5815871004411977	0.3987341772151899	0.6153846153846154	0.7045454545454546	0.8208502024291497	0.3684210526315789	0.6800414078674948	0.2857142857142857	0.6	0.6666666666666666	0.8478260869565217	1.0	0.5281270891413424	0.2647058823529412	0.6017699115044248	0.49206349206349204	0.9184597961494904	0.36363636363636365	0.5180769230769231	0.15384615384615385	0.46153846153846156	0.5	0.975	0.5	All Modes
no_ssid__no_geo	0.7425474254742548	0.8070175438596491	0.5933465490861504	0.3553008595988539	0.7289156626506025	0.5981308411214953	0.855813953488372	0.42857142857142855	0.622393994034861	0.21052631578947367	0.7692307692307693	0.5714285714285715	0.8941176470588236	0.6666666666666666	60	RFC	0.6257074471985895	0.37349397590361444	0.7610062893081762	0.6153846153846154	0.8205128205128205	0.5581395348837209	0.7227350427350427	0.3333333333333333	0.7692307692307693	0.6666666666666666	0.8444444444444444	1.0	0.5724306468410996	0.33879781420765026	0.6994219653179191	0.5818181818181818	0.8942891859052248	0.34782608695652173	0.5746153846153846	0.15384615384615385	0.7692307692307693	0.5	0.95	0.5	All Modes
no_ssid__no_geo	0.6901098901098901	0.7982456140350878	0.5473025830158182	0.2926829268292683	0.5397727272727273	0.6415094339622641	0.8564564564564564	0.40609137055837563	0.6374055829228242	0.1	0.6666666666666667	0.8571428571428571	0.896551724137931	0.6666666666666666	61	RFC	0.5922754192592676	0.33707865168539325	0.5397727272727273	0.6538461538461539	0.7957589285714286	0.6349206349206349	0.7695288753799392	0.14285714285714285	0.875	1.0	0.8297872340425532	1.0	0.530741732538026	0.25862068965517243	0.5397727272727273	0.6296296296296297	0.9271781534460338	0.29850746268656714	0.5680769230769231	0.07692307692307693	0.5384615384615384	0.75	0.975	0.5	All Modes
no_ssid__no_geo	0.759493670886076	0.7807017543859649	0.5661851331476562	0.31316725978647686	0.7558441558441558	0.5789473684210527	0.8860918816865954	0.296875	0.46130718954248373	0.2222222222222222	0.5	0.3333333333333333	0.9176470588235294	0.3333333333333333	62	RFC	0.5870231275286326	0.37606837606837606	0.7617801047120419	0.6470588235294118	0.8533333333333334	0.296875	0.5466666666666666	0.4	0.4666666666666667	0.5	0.8666666666666667	0.5	0.5520886350645482	0.2682926829268293	0.75	0.5238095238095238	0.9214659685863874	0.296875	0.43346153846153845	0.15384615384615385	0.5384615384615384	0.25	0.975	0.25	All Modes
no_ssid__no_geo	0.7498300475866757	0.7719298245614035	0.6271390753010555	0.363013698630137	0.6767676767676767	0.5161290322580646	0.8550143266475646	0.724770642201835	0.5812324929971988	0.2857142857142857	0.4999999999999999	0.5714285714285715	0.8823529411764706	0.6666666666666666	63	RFC	0.6643559198642766	0.38686131386861317	0.7416974169741697	0.5714285714285714	0.8073593073593074	0.8144329896907216	0.6840909090909091	0.375	0.5454545454545454	0.6666666666666666	0.8333333333333334	1.0	0.5992710586152338	0.3419354838709677	0.6222910216718266	0.47058823529411764	0.9086479902557856	0.6528925619834711	0.5259615384615385	0.23076923076923078	0.46153846153846156	0.5	0.9375	0.5	All Modes
no_ssid__no_geo	0.7079910380881255	0.7807017543859649	0.5141541257739245	0.3086419753086419	0.5744234800838575	0.5194805194805195	0.8562980484920166	0.3119266055045872	0.46158905683409335	0.4	0.4347826086956522	0.5714285714285715	0.9017341040462428	0.0	64	RFC	0.548398202622231	0.3937007874015748	0.5524193548387096	0.5555555555555556	0.8153153153153153	0.425	0.5153609831029187	0.5714285714285714	0.5	0.6666666666666666	0.8387096774193549	0.0	0.4975722000734656	0.25380710659898476	0.5982532751091703	0.4878048780487805	0.9016189290161893	0.2463768115942029	0.43346153846153845	0.3076923076923077	0.38461538461538464	0.5	0.975	0.0	All Modes
no_ssid__no_geo	0.7283072546230441	0.8070175438596491	0.5233667123525155	0.3738872403560831	0.5239294710327456	0.2222222222222222	0.8745724059293044	0.6222222222222222	0.5868339453284375	0.21052631578947367	0.6666666666666667	0.4	0.9069767441860466	0.75	65	RFC	0.5528324349018044	0.4632352941176471	0.5531914893617021	0.2727272727272727	0.8238453276047261	0.6511627906976745	0.7316864295125164	0.3333333333333333	0.7272727272727273	1.0	0.8478260869565217	0.75	0.5052482859537039	0.31343283582089554	0.49760765550239233	0.1875	0.9319562575941677	0.5957446808510638	0.5488461538461539	0.15384615384615385	0.6153846153846154	0.25	0.975	0.75	All Modes
no_ssid__no_geo	0.7491115849324804	0.8333333333333334	0.6353835136381795	0.3896848137535817	0.7227138643067846	0.8	0.870358306188925	0.39416058394160586	0.6671629373970511	0.3636363636363637	0.608695652173913	0.8571428571428571	0.9349112426035503	0.5714285714285715	66	RFC	0.6692319869426724	0.43312101910828027	0.7903225806451613	0.9019607843137255	0.8116646415552855	0.4090909090909091	0.7397503121098625	0.4444444444444444	0.7	1.0	0.8876404494382022	0.6666666666666666	0.611432294712748	0.3541666666666667	0.6657608695652174	0.71875	0.9382022471910112	0.38028169014084506	0.6167307692307693	0.3076923076923077	0.5384615384615384	0.75	0.9875	0.5	All Modes
no_ssid__no_geo	0.7398884239888424	0.8245614035087719	0.6072855513751542	0.3126843657817109	0.7302631578947368	0.49350649350649345	0.8625235404896422	0.6374501992031872	0.6676190476190476	0.2	0.7000000000000001	0.8571428571428571	0.9142857142857143	0.6666666666666666	67	RFC	0.68014144441098	0.33544303797468356	0.8314606741573034	0.7307692307692307	0.7887485648679678	0.7142857142857143	0.825563909774436	0.2857142857142857	1.0	1.0	0.8421052631578947	1.0	0.5686912412358851	0.292817679558011	0.6510263929618768	0.37254901960784315	0.9515235457063712	0.5755395683453237	0.5884615384615385	0.15384615384615385	0.5384615384615384	0.75	1.0	0.5	All Modes
no_ssid__no_geo	0.7226428079834825	0.7982456140350878	0.5147178040313478	0.32167832167832167	0.7040000000000001	0.3508771929824561	0.8414779499404053	0.35555555555555557	0.5094653630122739	0.27272727272727276	0.6956521739130435	0.3333333333333333	0.9122807017543859	0.3333333333333333	68	RFC	0.5584755077658303	0.3333333333333333	0.66	0.5555555555555556	0.8434886499402628	0.4	0.5980952380952381	0.3333333333333333	0.8	0.5	0.8571428571428571	0.5	0.4961967189648521	0.3108108108108108	0.7542857142857143	0.2564102564102564	0.8394768133174791	0.32	0.4642307692307693	0.23076923076923078	0.6153846153846154	0.25	0.975	0.25	All Modes
no_ssid__no_geo	0.7230639730639731	0.8157894736842105	0.5680379793189279	0.33757961783439483	0.6036745406824148	0.6666666666666666	0.868632707774799	0.3636363636363637	0.6080269249055376	0.3	0.6363636363636364	0.8571428571428571	0.9132947976878614	0.3333333333333333	69	RFC	0.5967405523588649	0.34868421052631576	0.688622754491018	0.6785714285714286	0.8233799237611181	0.4444444444444444	0.7111623143881209	0.42857142857142855	0.7777777777777778	1.0	0.8494623655913979	0.5	0.5493114658105755	0.3271604938271605	0.5373831775700935	0.6551724137931034	0.9191489361702128	0.3076923076923077	0.5513461538461538	0.23076923076923078	0.5384615384615384	0.75	0.9875	0.25	All Modes
no_ssid__no_geo	0.758217677136596	0.8421052631578947	0.5781280363537183	0.35766423357664234	0.751054852320675	0.48543689320388356	0.8914209115281502	0.40506329113924044	0.6792120075046905	0.4	0.7692307692307693	0.8	0.9268292682926829	0.5	70	RFC	0.5614466883244525	0.4298245614035088	0.834375	0.3472222222222222	0.869281045751634	0.32653061224489793	0.6824175824175824	0.5714285714285714	0.7692307692307693	0.6666666666666666	0.9047619047619048	0.5	0.6487234831243315	0.30625	0.6828644501278772	0.8064516129032258	0.9147180192572214	0.5333333333333333	0.7053846153846154	0.3076923076923077	0.7692307692307693	1.0	0.95	0.5	All Modes
no_ssid__no_geo	0.6909090909090909	0.7894736842105263	0.5153557454887007	0.3112244897959183	0.647422680412371	0.4565217391304348	0.8326624496837264	0.32894736842105265	0.5700775193798451	0.3	0.6666666666666667	0.6	0.8837209302325583	0.4	71	RFC	0.5274601076964287	0.4295774647887324	0.7235023041474654	0.3684210526315789	0.7685774946921444	0.3472222222222222	0.7259316770186335	0.42857142857142855	0.875	0.5	0.8260869565217391	1.0	0.5301454839978277	0.244	0.585820895522388	0.6	0.9084065244667503	0.3125	0.5438461538461539	0.23076923076923078	0.5384615384615384	0.75	0.95	0.25	All Modes
no_ssid__no_geo	0.7257597684515196	0.7543859649122807	0.5558349972236696	0.3003412969283277	0.6483050847457628	0.5486725663716815	0.8720999405116002	0.4097560975609756	0.4954461489218064	0.1904761904761905	0.5217391304347826	0.3333333333333333	0.8862275449101797	0.5454545454545454	72	RFC	0.5775720120047622	0.3728813559322034	0.6428571428571429	0.6458333333333334	0.8444700460829493	0.38181818181818183	0.5258292282430214	0.25	0.6	0.5	0.8505747126436781	0.42857142857142855	0.5451804162691715	0.25142857142857145	0.6538461538461539	0.47692307692307695	0.9015990159901599	0.4421052631578947	0.5080769230769231	0.15384615384615385	0.46153846153846156	0.25	0.925	0.75	All Modes
no_ssid__no_geo	0.6555059523809523	0.7807017543859649	0.5222620269753214	0.39156626506024095	0.4335378323108384	0.5641025641025641	0.808695652173913	0.41340782122905023	0.4499561128526646	0.32	0.6206896551724138	0.4	0.9090909090909091	0.0	73	RFC	0.6089865201540328	0.38461538461538464	0.3569023569023569	0.9166666666666666	0.8261421319796954	0.5606060606060606	0.5556372549019608	0.3333333333333333	0.5625	1.0	0.8823529411764706	0.0	0.49553363562280045	0.3987730061349693	0.5520833333333334	0.4074074074074074	0.791970802919708	0.3274336283185841	0.4375	0.3076923076923077	0.6923076923076923	0.25	0.9375	0.0	All Modes
no_ssid__no_geo	0.7837837837837838	0.8333333333333334	0.6447770654836804	0.35051546391752575	0.8283752860411898	0.7339449541284404	0.8782138024357239	0.4328358208955224	0.6870622309746797	0.23529411764705882	0.7692307692307693	0.8571428571428571	0.9069767441860466	0.6666666666666666	74	RFC	0.6948789813245646	0.408	0.8660287081339713	0.851063829787234	0.8122653316645807	0.5370370370370371	0.8234113712374581	0.5	0.7692307692307693	1.0	0.8478260869565217	1.0	0.6129134467211659	0.3072289156626506	0.793859649122807	0.6451612903225806	0.9558173784977909	0.3625	0.6296153846153846	0.15384615384615385	0.7692307692307693	0.75	0.975	0.5	All Modes
no_ssid__no_geo	0.7207977207977208	0.7807017543859649	0.5316241583085479	0.42159383033419023	0.5874730021598272	0.5283018867924528	0.8638713383113154	0.2568807339449541	0.5400602989824546	0.3636363636363637	0.5384615384615384	0.5	0.8982035928143712	0.4	75	RFC	0.536198995947605	0.5324675324675324	0.6098654708520179	0.5	0.832779623477298	0.20588235294117646	0.6689949896846448	0.4444444444444444	0.5384615384615384	0.5	0.8620689655172413	1.0	0.5428881906368447	0.34893617021276596	0.5666666666666667	0.56	0.8973747016706444	0.34146341463414637	0.5067307692307692	0.3076923076923077	0.5384615384615384	0.5	0.9375	0.25	All Modes
no_ssid__no_geo	0.7242076871207013	0.7807017543859649	0.5570685874882841	0.3450704225352113	0.6666666666666667	0.48421052631578954	0.8466472303206998	0.4427480916030534	0.547495280193002	0.11764705882352941	0.48000000000000004	0.5714285714285715	0.9017341040462428	0.6666666666666666	76	RFC	0.5795348825783665	0.4224137931034483	0.6053921568627451	0.5227272727272727	0.8471411901983664	0.5	0.6510752688172043	0.25	0.5	0.6666666666666666	0.8387096774193549	1.0	0.545560584138344	0.2916666666666667	0.7417417417417418	0.45098039215686275	0.8461538461538461	0.3972602739726027	0.5026923076923077	0.07692307692307693	0.46153846153846156	0.5	0.975	0.5	All Modes
no_ssid__no_geo	0.7607505863956215	0.8245614035087719	0.5921607112708781	0.3671875	0.6944444444444444	0.5137614678899083	0.8854101440200376	0.5	0.6395818540433924	0.4	0.7199999999999999	0.5	0.911242603550296	0.6666666666666666	77	RFC	0.6464050514469556	0.46078431372549017	0.6666666666666666	0.56	0.8376777251184834	0.7068965517241379	0.7373194221508828	0.5714285714285714	0.75	0.5	0.8651685393258427	1.0	0.5660224465894432	0.3051948051948052	0.7246376811594203	0.4745762711864407	0.9389110225763613	0.3867924528301887	0.5925	0.3076923076923077	0.6923076923076923	0.5	0.9625	0.5	All Modes
no_ssid__no_geo	0.6691324815063887	0.7807017543859649	0.5266336210641402	0.31549295774647884	0.6126373626373626	0.41379310344827586	0.8034398034398034	0.4878048780487805	0.6280775275013096	0.2608695652173913	0.6666666666666666	0.6666666666666666	0.8795180722891567	0.6666666666666666	78	RFC	0.5735950824774354	0.4148148148148148	0.5247058823529411	0.5714285714285714	0.8014705882352942	0.5555555555555556	0.7583388704318936	0.3	0.6428571428571429	1.0	0.8488372093023255	1.0	0.5110089408273979	0.2545454545454545	0.735973597359736	0.32432432432432434	0.8054187192118226	0.43478260869565216	0.5671153846153846	0.23076923076923078	0.6923076923076923	0.5	0.9125	0.5	All Modes
no_ssid__no_geo	0.7723214285714286	0.8421052631578947	0.6046489847042285	0.45856353591160226	0.7457627118644068	0.5686274509803921	0.9010848755583918	0.34920634920634924	0.6798999403789823	0.41666666666666663	0.7272727272727274	0.5714285714285715	0.934131736526946	0.75	79	RFC	0.6098179395994996	0.5608108108108109	0.8497854077253219	0.5087719298245614	0.8547215496368039	0.275	0.7313305468477882	0.45454545454545453	0.8888888888888888	0.6666666666666666	0.896551724137931	0.75	0.6255503686429248	0.3878504672897196	0.6644295302013423	0.6444444444444445	0.9527665317139001	0.4782608695652174	0.645	0.38461538461538464	0.6153846153846154	0.5	0.975	0.75	All Modes
no_ssid__no_geo	0.7367038739330269	0.8070175438596491	0.5723803770647656	0.4119106699751861	0.5929411764705883	0.404040404040404	0.8826392644672796	0.5703703703703703	0.6344041922989292	0.2857142857142857	0.5454545454545455	0.5714285714285715	0.9122807017543859	0.8571428571428571	80	RFC	0.5987892676450425	0.564625850340136	0.586046511627907	0.4444444444444444	0.8326530612244898	0.5661764705882353	0.713095238095238	0.375	0.6666666666666666	0.6666666666666666	0.8571428571428571	1.0	0.5616452685547776	0.32421875	0.6	0.37037037037037035	0.9390103567318757	0.5746268656716418	0.5834615384615385	0.23076923076923078	0.46153846153846156	0.5	0.975	0.75	All Modes
no_ssid__no_geo	0.7236024844720497	0.7631578947368421	0.490317175186268	0.35782747603833864	0.6116071428571428	0.36619718309859156	0.8595438175270107	0.2564102564102564	0.3934371807967314	0.125	0.4545454545454546	0.5	0.8876404494382023	0.0	81	RFC	0.547393479997577	0.4628099173553719	0.6650485436893204	0.43333333333333335	0.7911602209944751	0.38461538461538464	0.43900226757369615	0.3333333333333333	0.5555555555555556	0.5	0.8061224489795918	0.0	0.46160610241605615	0.2916666666666667	0.5661157024793388	0.3170731707317073	0.9408672798948752	0.19230769230769232	0.3898076923076923	0.07692307692307693	0.38461538461538464	0.5	0.9875	0.0	All Modes
no_ssid__no_geo	0.7763070814030444	0.868421052631579	0.6744479449271852	0.3522727272727272	0.7560581583198707	0.6829268292682927	0.8898055391868002	0.6911764705882352	0.787762019820009	0.3157894736842105	0.8	1.0	0.934131736526946	0.888888888888889	82	RFC	0.6806534163593211	0.5299145299145299	0.8013698630136986	0.6086956521739131	0.8324145534729879	0.6308724832214765	0.8059770114942528	0.5	0.8333333333333334	1.0	0.896551724137931	0.8	0.6954255480190237	0.26382978723404255	0.7155963302752294	0.7777777777777778	0.9556962025316456	0.7642276422764228	0.795	0.23076923076923078	0.7692307692307693	1.0	0.975	1.0	All Modes
no_ssid__no_geo	0.7156398104265402	0.7982456140350878	0.5954230401912162	0.3166666666666667	0.6032388663967612	0.6857142857142857	0.8590986879634912	0.512396694214876	0.611135955831608	0.2222222222222222	0.608695652173913	0.6666666666666666	0.8914285714285713	0.6666666666666666	83	RFC	0.6765719027493647	0.4634146341463415	0.5797665369649806	0.8780487804878049	0.7803108808290156	0.6813186813186813	0.7842105263157895	0.4	0.7	1.0	0.8210526315789474	1.0	0.5595756190143062	0.24050632911392406	0.6286919831223629	0.5625	0.9555837563451777	0.4105960264900662	0.5334615384615384	0.15384615384615385	0.5384615384615384	0.5	0.975	0.5	All Modes
no_ssid__no_geo	0.7325208466966003	0.7719298245614035	0.5705634229007511	0.34527687296416937	0.6743589743589744	0.6868686868686867	0.8439869989165764	0.3023255813953488	0.42693040293040296	0.13333333333333336	0.5384615384615384	0.5714285714285715	0.8914285714285713	0.0	84	RFC	0.6498075456380109	0.5520833333333334	0.6087962962962963	0.8292682926829268	0.8106139438085328	0.4482758620689655	0.5052361673414304	0.5	0.5384615384615384	0.6666666666666666	0.8210526315789474	0.0	0.540287004250178	0.25118483412322273	0.7557471264367817	0.5862068965517241	0.880225988700565	0.22807017543859648	0.4180769230769231	0.07692307692307693	0.5384615384615384	0.5	0.975	0.0	All Modes
no_ssid__no_geo	0.720662347012239	0.8070175438596491	0.5414515487649111	0.27728613569321536	0.6723549488054608	0.5777777777777778	0.8763906056860322	0.30344827586206896	0.5093996696944674	0.125	0.64	0.5714285714285715	0.9248554913294798	0.28571428571428575	85	RFC	0.5731895847730443	0.3560606060606061	0.6936619718309859	0.6190476190476191	0.8112128146453089	0.38596491228070173	0.5720430107526882	0.3333333333333333	0.6666666666666666	0.6666666666666666	0.8602150537634409	0.3333333333333333	0.5247989353610598	0.22705314009661837	0.652317880794702	0.5416666666666666	0.9529569892473119	0.25	0.4884615384615385	0.07692307692307693	0.6153846153846154	0.5	1.0	0.25	All Modes
no_ssid__no_geo	0.7237410071942446	0.8070175438596491	0.49950835067515004	0.3363914373088685	0.6903353057199212	0.31707317073170727	0.8661601402688486	0.2875816993464052	0.5099826137351493	0.11764705882352941	0.9166666666666666	0.28571428571428575	0.896551724137931	0.3333333333333333	86	RFC	0.5144745973631706	0.3819444444444444	0.7608695652173914	0.3333333333333333	0.8279329608938547	0.2682926829268293	0.5826241134751773	0.25	1.0	0.3333333333333333	0.8297872340425532	0.5	0.49051767455501355	0.3005464480874317	0.631768953068592	0.3023255813953488	0.9080882352941176	0.30985915492957744	0.4796153846153846	0.07692307692307693	0.8461538461538461	0.25	0.975	0.25	All Modes
no_ssid__no_geo	0.7110960757780784	0.7982456140350878	0.5760849250877801	0.34269662921348315	0.663316582914573	0.5555555555555555	0.8482676224611708	0.47058823529411764	0.5655920550038197	0.2857142857142857	0.6363636363636364	0.6666666666666665	0.9058823529411764	0.3333333333333333	87	RFC	0.5891347684340337	0.41496598639455784	0.6578073089700996	0.5263157894736842	0.8105022831050228	0.5360824742268041	0.6216666666666667	0.375	0.7777777777777778	0.6	0.8555555555555555	0.5	0.571619878246264	0.291866028708134	0.668918918918919	0.5882352941176471	0.8897243107769424	0.41935483870967744	0.5463461538461538	0.23076923076923078	0.5384615384615384	0.75	0.9625	0.25	All Modes
no_ssid__no_geo	0.711645101663586	0.8070175438596491	0.5821344730025704	0.3404255319148936	0.7240618101545254	0.6419753086419752	0.8372372372372373	0.36697247706422015	0.5875858250276855	0.380952380952381	0.5833333333333334	0.6666666666666666	0.9069767441860466	0.4	88	RFC	0.6381296472580337	0.3902439024390244	0.7627906976744186	0.7647058823529411	0.7600872410032715	0.5128205128205128	0.7968379446640317	0.5	0.6363636363636364	1.0	0.8478260869565217	1.0	0.5523372759198201	0.3018867924528302	0.6890756302521008	0.5531914893617021	0.9318181818181818	0.2857142857142857	0.5142307692307693	0.3076923076923077	0.5384615384615384	0.5	0.975	0.25	All Modes
no_ssid__no_geo	0.7161971830985916	0.8333333333333334	0.5644765395255111	0.24861878453038672	0.7352445193929172	0.6371681415929203	0.8601747815230961	0.34117647058823536	0.695464894979065	0.21052631578947367	0.8	0.888888888888889	0.911242603550296	0.6666666666666666	89	RFC	0.5585686598817488	0.28662420382165604	0.7676056338028169	0.5806451612903226	0.8321256038647343	0.3258426966292135	0.766367041198502	0.3333333333333333	0.8333333333333334	0.8	0.8651685393258427	1.0	0.5758203472194202	0.21951219512195122	0.7055016181229773	0.7058823529411765	0.8901808785529716	0.35802469135802467	0.6771153846153847	0.15384615384615385	0.7692307692307693	1.0	0.9625	0.5	All Modes
no_ssid__no_geo	0.7561317449194114	0.8245614035087719	0.5246474849995703	0.3357664233576642	0.7140549273021002	0.4042553191489361	0.8859749144811859	0.2831858407079646	0.4805864122672272	0.13333333333333336	0.7741935483870968	0.5714285714285715	0.9239766081871346	0.0	90	RFC	0.5777658521394082	0.45098039215686275	0.6676737160120846	0.5135135135135135	0.8464052287581699	0.41025641025641024	0.5402930402930403	0.5	0.6666666666666666	0.6666666666666666	0.8681318681318682	0.0	0.5027556716892703	0.26744186046511625	0.7673611111111112	0.3333333333333333	0.9294258373205742	0.21621621621621623	0.49749999999999994	0.07692307692307693	0.9230769230769231	0.5	0.9875	0.0	All Modes
no_ssid__no_geo	0.7596685082872928	0.8333333333333334	0.6114848946968178	0.31884057971014496	0.7814910025706941	0.5897435897435899	0.8697883258499037	0.4975609756097561	0.6672590897533689	0.3	0.6956521739130435	0.75	0.9239766081871346	0.6666666666666666	91	RFC	0.6130436478011554	0.3697478991596639	0.856338028169014	0.5609756097560976	0.8268292682926829	0.45132743362831856	0.7693406593406593	0.42857142857142855	0.8	0.75	0.8681318681318682	1.0	0.6184712738721927	0.2802547770700637	0.7186761229314421	0.6216216216216216	0.9174560216508796	0.5543478260869565	0.6167307692307693	0.23076923076923078	0.6153846153846154	0.75	0.9875	0.5	All Modes
no_ssid__no_geo	0.753125	0.8157894736842105	0.5786544941786026	0.44444444444444436	0.526984126984127	0.3448275862068966	0.9019108280254777	0.6751054852320675	0.5831313131313132	0.4545454545454546	0.5833333333333334	0.4444444444444445	0.9333333333333333	0.5	92	RFC	0.575428495115309	0.5131578947368421	0.5684931506849316	0.2777777777777778	0.8827930174563591	0.6349206349206349	0.5995603089720737	0.5555555555555556	0.6363636363636364	0.4	0.9058823529411765	0.5	0.5960450469232359	0.39195979899497485	0.4911242603550296	0.45454545454545453	0.921875	0.7207207207207207	0.5771153846153847	0.38461538461538464	0.5384615384615384	0.5	0.9625	0.5	All Modes
no_ssid__no_geo	0.6799709724238027	0.7982456140350878	0.5759521498418176	0.3114035087719298	0.4666666666666666	0.5625	0.8360655737704918	0.703125	0.6951869370502692	0.3571428571428571	0.47058823529411764	1.0	0.8982035928143712	0.75	93	RFC	0.5958289166804153	0.3256880733944954	0.7475728155339806	0.46153846153846156	0.7874109263657957	0.656934306569343	0.7890804597701149	0.3333333333333333	1.0	1.0	0.8620689655172413	0.75	0.600991585891142	0.29831932773109243	0.3392070484581498	0.72	0.8911290322580645	0.7563025210084033	0.6759615384615385	0.38461538461538464	0.3076923076923077	1.0	0.9375	0.75	All Modes
no_ssid__no_geo	0.7549219280380176	0.8421052631578947	0.6351028098368939	0.35999999999999993	0.726698262243286	0.6542056074766355	0.8812121212121211	0.5533980582524273	0.6928870104254718	0.2857142857142857	0.7199999999999999	0.8571428571428571	0.9349112426035503	0.6666666666666666	94	RFC	0.7055037570797157	0.375	0.7165109034267912	0.9210526315789473	0.8443670150987224	0.6705882352941176	0.8025280898876405	0.375	0.75	1.0	0.8876404494382022	1.0	0.5966147217375821	0.34615384615384615	0.7371794871794872	0.5072463768115942	0.9214195183776933	0.47107438016528924	0.6321153846153846	0.23076923076923078	0.6923076923076923	0.75	0.9875	0.5	All Modes
no_ssid__no_geo	0.6751824817518248	0.7894736842105263	0.5213220453900463	0.31979695431472077	0.46226415094339623	0.6929133858267718	0.8459214501510574	0.2857142857142857	0.5506366758817124	0.33333333333333337	0.4347826086956522	0.75	0.9017341040462428	0.3333333333333333	95	RFC	0.568876856216618	0.4405594405594406	0.4558139534883721	0.8148148148148148	0.7760532150776053	0.35714285714285715	0.637741935483871	0.6	0.5	0.75	0.8387096774193549	0.5	0.49806907508559445	0.250996015936255	0.4688995215311005	0.6027397260273972	0.9296148738379814	0.23809523809523808	0.5180769230769231	0.23076923076923078	0.38461538461538464	0.75	0.975	0.25	All Modes
no_ssid__no_geo	0.6994342291371994	0.8070175438596491	0.4800429356864158	0.25824175824175827	0.5720000000000001	0.2711864406779661	0.8621667612024957	0.4366197183098592	0.5387637426512107	0.11764705882352941	0.6956521739130435	0.4	0.9090909090909091	0.5714285714285715	96	RFC	0.5325608377048885	0.3560606060606061	0.6244541484716157	0.42105263157894735	0.7843137254901961	0.47692307692307695	0.71	0.25	0.8	1.0	0.8333333333333334	0.6666666666666666	0.4580075455113091	0.2025862068965517	0.5276752767527675	0.2	0.9571788413098237	0.4025974025974026	0.4884615384615385	0.07692307692307693	0.6153846153846154	0.25	1.0	0.5	All Modes
no_ssid__no_geo	0.7275518035303147	0.8157894736842105	0.5941063179066524	0.33663366336633666	0.68389662027833	0.6511627906976744	0.8556566970091027	0.4431818181818181	0.6047912652536931	0.2222222222222222	0.7500000000000001	0.75	0.9017341040462428	0.4	97	RFC	0.6326475137822468	0.49514563106796117	0.6852589641434262	0.6222222222222222	0.7870813397129187	0.5735294117647058	0.7613782991202347	0.4	0.8181818181818182	0.75	0.8387096774193549	1.0	0.5837799120482048	0.255	0.6825396825396826	0.6829268292682927	0.9373219373219374	0.3611111111111111	0.5642307692307693	0.15384615384615385	0.6923076923076923	0.75	0.975	0.25	All Modes
no_ssid__no_geo	0.6875993640699523	0.7719298245614035	0.5099705392551503	0.31932773109243695	0.5241730279898219	0.6170212765957447	0.8567725210628646	0.23255813953488372	0.547065953654189	0.32	0.4545454545454546	0.6666666666666666	0.8941176470588236	0.4	98	RFC	0.565723955658919	0.37748344370860926	0.5282051282051282	0.8285714285714286	0.8002421307506054	0.29411764705882354	0.7466666666666667	0.3333333333333333	0.5555555555555556	1.0	0.8444444444444444	1.0	0.4805261915108838	0.2766990291262136	0.5202020202020202	0.4915254237288136	0.9218967921896792	0.19230769230769232	0.47846153846153844	0.3076923076923077	0.38461538461538464	0.5	0.95	0.25	All Modes
no_ssid__no_geo	0.7224199288256228	0.8157894736842105	0.5620299587401656	0.34502923976608185	0.6922024623803009	0.5	0.8508997429305915	0.4220183486238532	0.6684420589044866	0.33333333333333337	0.5833333333333334	0.8571428571428571	0.9017341040462428	0.6666666666666666	99	RFC	0.6067515394122999	0.4244604316546763	0.7832817337461301	0.5806451612903226	0.7662037037037037	0.4791666666666667	0.8150146627565983	0.6	0.6363636363636364	1.0	0.8387096774193549	1.0	0.5366918805440116	0.29064039408866993	0.6200980392156863	0.43902439024390244	0.9566473988439307	0.3770491803278688	0.5988461538461538	0.23076923076923078	0.5384615384615384	0.75	0.975	0.5	All Modes
no_ssid__no_geo	0.6983372921615202	0.7982456140350878	0.4890037868821985	0.3191489361702127	0.5061728395061729	0.44943820224719105	0.8677379480840544	0.3025210084033613	0.525886287625418	0.38461538461538464	0.5217391304347826	0.4	0.9230769230769231	0.4	100	RFC	0.5734035675006139	0.3225806451612903	0.5157232704402516	0.6451612903225806	0.8210526315789474	0.5625	0.7722039757994814	0.38461538461538464	0.6	1.0	0.8764044943820225	1.0	0.4569071466449045	0.3157894736842105	0.49696969696969695	0.3448275862068966	0.9200524246395806	0.20689655172413793	0.4642307692307693	0.38461538461538464	0.46153846153846156	0.25	0.975	0.25	All Modes
no_ssid__no_geo	0.7183002056202878	0.8070175438596491	0.5349679406932725	0.31908831908831903	0.6678445229681977	0.35443037974683544	0.8578008059873344	0.4756756756756757	0.5650286143165401	0.21052631578947367	0.6363636363636364	0.3333333333333333	0.9176470588235294	0.7272727272727273	101	RFC	0.5410805514752252	0.3660130718954248	0.7440944881889764	0.3684210526315789	0.8232044198895028	0.4036697247706422	0.6098412698412699	0.3333333333333333	0.7777777777777778	0.5	0.8666666666666667	0.5714285714285714	0.540888197792081	0.2828282828282828	0.6057692307692307	0.34146341463414637	0.8954326923076923	0.5789473684210527	0.5834615384615385	0.15384615384615385	0.5384615384615384	0.25	0.975	1.0	All Modes
no_ssid__no_geo	0.7269528501055594	0.7982456140350878	0.5810724989076201	0.32666666666666666	0.6836879432624113	0.5423728813559323	0.8620689655172414	0.4905660377358491	0.5577491554974392	0.21052631578947367	0.608695652173913	0.4	0.9028571428571428	0.6666666666666666	102	RFC	0.6414168925782276	0.3888888888888889	0.6945244956772334	0.7272727272727273	0.8054892601431981	0.5909090909090909	0.7729824561403509	0.3333333333333333	0.7	1.0	0.8315789473684211	1.0	0.546755725256822	0.28160919540229884	0.6731843575418994	0.43243243243243246	0.9271978021978022	0.41935483870967744	0.48596153846153844	0.15384615384615385	0.5384615384615384	0.25	0.9875	0.5	All Modes
no_ssid__no_geo	0.7150220913107511	0.7807017543859649	0.578999535046073	0.3763440860215054	0.627151051625239	0.6842105263157895	0.8495684340320593	0.35772357723577236	0.5571217154938085	0.2857142857142857	0.4545454545454546	0.75	0.8953488372093024	0.4	103	RFC	0.5826190292326758	0.4093567251461988	0.6748971193415638	0.6341463414634146	0.8153846153846154	0.3793103448275862	0.7035024154589372	0.375	0.5555555555555556	0.75	0.8369565217391305	1.0	0.5804071120489032	0.3482587064676617	0.5857142857142857	0.7428571428571429	0.8867438867438867	0.3384615384615385	0.515576923076923	0.23076923076923078	0.38461538461538464	0.75	0.9625	0.25	All Modes
no_ssid__no_geo	0.6841032608695652	0.8245614035087719	0.5405615396582995	0.29842931937172773	0.611842105263158	0.5098039215686275	0.8535825545171339	0.42914979757085026	0.6175292361636262	0.23529411764705882	0.6956521739130435	0.5714285714285715	0.9186046511627908	0.6666666666666665	104	RFC	0.5654840100027181	0.4318181818181818	0.6262626262626263	0.49056603773584906	0.7740112994350282	0.5047619047619047	0.685072463768116	0.5	0.8	0.6666666666666666	0.8586956521739131	0.6	0.5362622619912811	0.228	0.5980707395498392	0.5306122448979592	0.9513888888888888	0.3732394366197183	0.6013461538461538	0.15384615384615385	0.6153846153846154	0.5	0.9875	0.75	All Modes
no_ssid__no_geo	0.7545515846257586	0.7982456140350878	0.6079686977955248	0.3081761006289308	0.7376093294460642	0.7826086956521738	0.8914493632504548	0.32	0.6227247111862497	0.1904761904761905	0.5833333333333334	0.8571428571428571	0.911242603550296	0.5714285714285715	105	RFC	0.6275908521529239	0.32450331125827814	0.8057324840764332	0.8181818181818182	0.8438576349024111	0.345679012345679	0.6836397684712291	0.25	0.6363636363636364	1.0	0.8651685393258427	0.6666666666666666	0.5932246236161539	0.2934131736526946	0.6801075268817204	0.75	0.9447300771208226	0.2978723404255319	0.5809615384615385	0.15384615384615385	0.5384615384615384	0.75	0.9625	0.5	All Modes
no_ssid__no_geo	0.7783825816485226	0.8157894736842105	0.5470416726302739	0.36496350364963503	0.7636363636363637	0.3188405797101449	0.8949107732980833	0.3928571428571428	0.4789570700945912	0.42105263157894735	0.6451612903225806	0.0	0.9285714285714285	0.4	106	RFC	0.5957861357997329	0.49019607843137253	0.7304347826086957	0.4230769230769231	0.8569620253164557	0.4782608695652174	0.6217171717171717	0.6666666666666666	0.5555555555555556	0.0	0.8863636363636364	1.0	0.5232442342950884	0.29069767441860467	0.8	0.2558139534883721	0.9363762102351314	0.3333333333333333	0.46038461538461545	0.3076923076923077	0.7692307692307693	0.0	0.975	0.25	All Modes
no_ssid__no_geo	0.7152567975830816	0.7807017543859649	0.5556700338209599	0.34540389972144847	0.5484536082474227	0.6666666666666666	0.8844926611359284	0.3333333333333333	0.4911898672512483	0.34782608695652173	0.33333333333333337	0.8571428571428571	0.9176470588235294	0.0	107	RFC	0.6021742933172829	0.3563218390804598	0.5659574468085107	0.8863636363636364	0.8513513513513513	0.3508771929824561	0.5260606060606061	0.4	0.36363636363636365	1.0	0.8666666666666667	0.0	0.527832150607504	0.33513513513513515	0.532	0.5342465753424658	0.9203187250996016	0.31746031746031744	0.4680769230769231	0.3076923076923077	0.3076923076923077	0.75	0.975	0.0	All Modes
no_ssid__no_geo	0.7706766917293233	0.8245614035087719	0.6201744505671073	0.3345724907063197	0.6931567328918322	0.5121951219512196	0.8913443830570903	0.6696035242290749	0.6459482038429407	0.21052631578947367	0.6666666666666667	0.5714285714285715	0.9239766081871346	0.8571428571428571	108	RFC	0.6437935296242844	0.42452830188679247	0.6569037656903766	0.5384615384615384	0.8612099644128114	0.7378640776699029	0.7190809190809191	0.3333333333333333	0.7272727272727273	0.6666666666666666	0.8681318681318682	1.0	0.6069315840824195	0.27607361963190186	0.7336448598130841	0.4883720930232558	0.9236641221374046	0.6129032258064516	0.6013461538461538	0.15384615384615385	0.6153846153846154	0.5	0.9875	0.75	All Modes
no_ssid__no_geo	0.7609011627906976	0.8070175438596491	0.6221262327666681	0.41818181818181815	0.7580893682588598	0.611764705882353	0.8649681528662421	0.4576271186440678	0.6673502466525723	0.4	0.6363636363636364	0.75	0.8837209302325583	0.6666666666666666	109	RFC	0.6273209396023229	0.47586206896551725	0.82	0.5531914893617021	0.8220338983050848	0.46551724137931033	0.7850586611456177	0.5714285714285714	0.7777777777777778	0.75	0.8260869565217391	1.0	0.6249377936125666	0.372972972972973	0.7048710601719198	0.6842105263157895	0.9126344086021505	0.45	0.6092307692307692	0.3076923076923077	0.5384615384615384	0.75	0.95	0.5	All Modes
no_ssid__no_geo	0.7105788423153693	0.7807017543859649	0.5404426742417241	0.38414634146341464	0.5673076923076923	0.6590909090909091	0.8481901674770395	0.2434782608695652	0.49157854173004767	0.42105263157894735	0.48000000000000004	0.6666666666666666	0.8901734104046244	0.0	110	RFC	0.6218034883126183	0.45	0.5160349854227405	0.9666666666666667	0.8263157894736842	0.35	0.5989247311827957	0.6666666666666666	0.5	1.0	0.8279569892473119	0.0	0.5045840900243458	0.3351063829787234	0.6298932384341637	0.5	0.8712541620421753	0.18666666666666668	0.44634615384615384	0.3076923076923077	0.46153846153846156	0.5	0.9625	0.0	All Modes
no_ssid__no_geo	0.7479674796747967	0.8245614035087719	0.563975563548117	0.419672131147541	0.6792452830188679	0.5301204819277109	0.9115103127079175	0.2793296089385475	0.5667619047619047	0.4761904761904762	0.5599999999999999	0.5714285714285715	0.9404761904761905	0.28571428571428575	111	RFC	0.559686838682436	0.42953020134228187	0.8120300751879699	0.4583333333333333	0.8884565499351491	0.21008403361344538	0.6212121212121212	0.625	0.5833333333333334	0.6666666666666666	0.8977272727272727	0.3333333333333333	0.595014127801013	0.41025641025641024	0.5837837837837838	0.6285714285714286	0.9357923497267759	0.4166666666666667	0.5321153846153847	0.38461538461538464	0.5384615384615384	0.5	0.9875	0.25	All Modes
no_ssid__no_geo	0.7512626262626263	0.8245614035087719	0.5585898678212079	0.3583815028901734	0.7677824267782426	0.5479452054794521	0.8759830611010284	0.24285714285714285	0.5855757575757576	0.4545454545454546	0.64	0.5714285714285715	0.9285714285714285	0.3333333333333333	112	RFC	0.5801307365402547	0.4025974025974026	0.7960954446854663	0.6060606060606061	0.8302752293577982	0.265625	0.655050505050505	0.5555555555555556	0.6666666666666666	0.6666666666666666	0.8863636363636364	0.5	0.5430063327867257	0.3229166666666667	0.7414141414141414	0.5	0.9270166453265045	0.2236842105263158	0.545	0.38461538461538464	0.6153846153846154	0.5	0.975	0.25	All Modes
no_ssid__no_geo	0.7151597552685248	0.8070175438596491	0.5404846301590092	0.3125	0.6881720430107527	0.5323741007194245	0.876043673731535	0.29333333333333333	0.5799669626264713	0.3	0.6896551724137931	0.6666666666666666	0.9101796407185629	0.3333333333333333	113	RFC	0.5328783700505333	0.3160919540229885	0.7231638418079096	0.49333333333333335	0.8698979591836735	0.2619047619047619	0.6854269293924468	0.42857142857142855	0.625	1.0	0.8735632183908046	0.5	0.551826839451109	0.3089887640449438	0.6564102564102564	0.578125	0.8822768434670116	0.3333333333333333	0.54	0.23076923076923078	0.7692307692307693	0.5	0.95	0.25	All Modes
no_ssid__no_geo	0.7241602067183462	0.8157894736842105	0.5943105718823883	0.36104513064133015	0.6788990825688074	0.5932203389830508	0.8630519843487983	0.47533632286995514	0.631636894730929	0.2222222222222222	0.6956521739130435	0.6666666666666665	0.9069767441860466	0.6666666666666666	114	RFC	0.6221014346242792	0.4634146341463415	0.7007575757575758	0.5833333333333334	0.7991718426501035	0.5638297872340425	0.7295652173913044	0.4	0.8	0.6	0.8478260869565217	1.0	0.5812830828919459	0.29571984435797666	0.6583629893238434	0.603448275862069	0.9380315917375456	0.4108527131782946	0.5988461538461538	0.15384615384615385	0.6153846153846154	0.75	0.975	0.5	All Modes
no_ssid__no_geo	0.6828434723171565	0.8070175438596491	0.4817303358439348	0.3341772151898735	0.6812585499316005	0.20253164556962025	0.8314028314028316	0.35928143712574845	0.46405608883869753	0.4347826086956522	0.7142857142857142	0.25	0.9212121212121211	0.0	115	RFC	0.5035784119297484	0.3687150837988827	0.6821917808219178	0.19047619047619047	0.7926380368098159	0.4838709677419355	0.462156862745098	0.5	0.6666666666666666	0.25	0.8941176470588236	0.0	0.4723936377710862	0.3055555555555556	0.680327868852459	0.21621621621621623	0.8741542625169147	0.2857142857142857	0.4707692307692308	0.38461538461538464	0.7692307692307693	0.25	0.95	0.0	All Modes
no_ssid__no_geo	0.7190412782956058	0.8333333333333334	0.5564334445237981	0.3961813842482101	0.6591639871382637	0.5869565217391305	0.8739693757361602	0.2658959537572254	0.6406666666666665	0.4999999999999999	0.7199999999999999	0.6666666666666666	0.9166666666666667	0.4	116	RFC	0.572249964478545	0.4322916666666667	0.7118055555555556	0.5869565217391305	0.8235294117647058	0.30666666666666664	0.834090909090909	0.5454545454545454	0.75	1.0	0.875	1.0	0.546410567592757	0.3656387665198238	0.6137724550898204	0.5869565217391305	0.93099121706399	0.23469387755102042	0.5732692307692308	0.46153846153846156	0.6923076923076923	0.5	0.9625	0.25	All Modes
no_ssid__no_geo	0.7131837307152875	0.7982456140350878	0.5775114229505587	0.3097112860892388	0.5964125560538117	0.5176470588235295	0.8566433566433567	0.6071428571428571	0.5561884949527969	0.2608695652173913	0.6363636363636364	0.5714285714285715	0.9122807017543859	0.4	117	RFC	0.6164484537197665	0.3881578947368421	0.6717171717171717	0.6285714285714286	0.7920258620689655	0.6017699115044248	0.7203174603174604	0.3	0.7777777777777778	0.6666666666666666	0.8571428571428571	1.0	0.5558571946683812	0.2576419213973799	0.5362903225806451	0.44	0.932741116751269	0.6126126126126126	0.49884615384615383	0.23076923076923078	0.5384615384615384	0.5	0.975	0.25	All Modes
no_ssid__no_geo	0.6634553628773282	0.7719298245614035	0.5319706386742894	0.2641509433962264	0.5491525423728812	0.4444444444444445	0.8266666666666665	0.5754385964912281	0.49218952335337834	0.21052631578947367	0.5217391304347826	0.3333333333333333	0.8953488372093024	0.5	118	RFC	0.5699182250534243	0.2731707317073171	0.6377952755905512	0.5	0.7609391675560299	0.6776859504132231	0.5540579710144928	0.3333333333333333	0.6	0.5	0.8369565217391305	0.5	0.508534590945063	0.2557077625570776	0.48214285714285715	0.4	0.9048223350253807	0.5	0.46557692307692305	0.15384615384615385	0.46153846153846156	0.25	0.9625	0.5	All Modes
no_ssid__no_geo	0.7011152416356877	0.7807017543859649	0.48104067884195845	0.3324396782841823	0.476923076923077	0.4745762711864407	0.8712643678160918	0.25	0.3351401492236338	0.2	0.5517241379310345	0.0	0.9239766081871346	0.0	119	RFC	0.593532360660674	0.4626865671641791	0.42081447963800905	0.7777777777777778	0.8063829787234043	0.5	0.33076923076923076	0.2857142857142857	0.5	0.0	0.8681318681318682	0.0	0.4530680330460803	0.2594142259414226	0.5502958579881657	0.34146341463414637	0.9475	0.16666666666666666	0.35134615384615386	0.15384615384615385	0.6153846153846154	0.0	0.9875	0.0	All Modes
no_ssid__no_geo	0.7469325153374233	0.7982456140350878	0.5325513538714387	0.34161490683229817	0.7094188376753506	0.32558139534883723	0.889589905362776	0.39655172413793105	0.5089974314054582	0.2608695652173913	0.5714285714285714	0.4444444444444445	0.9349112426035503	0.3333333333333333	120	RFC	0.5462480222210169	0.4263565891472868	0.8349056603773585	0.27450980392156865	0.8303886925795053	0.36507936507936506	0.5675280898876405	0.3	0.75	0.4	0.8876404494382022	0.5	0.5387083061747518	0.2849740932642487	0.6167247386759582	0.4	0.9578804347826086	0.4339622641509434	0.48596153846153844	0.23076923076923078	0.46153846153846156	0.5	0.9875	0.25	All Modes
no_ssid__no_geo	0.7371663244353183	0.8508771929824561	0.6014968495311048	0.3626373626373627	0.7005253940455343	0.6000000000000001	0.8619685497961561	0.4823529411764706	0.7063996696944674	0.25	0.7500000000000001	0.8571428571428571	0.9248554913294798	0.75	121	RFC	0.6303660443375937	0.5641025641025641	0.7490636704119851	0.5882352941176471	0.7897545357524013	0.4606741573033708	0.8190127077223852	0.6666666666666666	0.8181818181818182	1.0	0.8602150537634409	0.75	0.5984473801516408	0.26720647773279355	0.6578947368421053	0.6122448979591837	0.9487179487179487	0.5061728395061729	0.6692307692307693	0.15384615384615385	0.6923076923076923	0.75	1.0	0.75	All Modes
no_ssid__no_geo	0.7421340629274966	0.8070175438596491	0.5959169208698585	0.23102310231023102	0.7010309278350516	0.7	0.8707093821510299	0.4768211920529801	0.6651591545709193	0.18181818181818185	0.6666666666666667	1.0	0.9058823529411764	0.5714285714285715	122	RFC	0.6047120280711595	0.25735294117647056	0.8259109311740891	0.620253164556962	0.8200431034482759	0.5	0.7238888888888889	0.2222222222222222	0.875	1.0	0.8555555555555555	0.6666666666666666	0.6011119467495982	0.20958083832335328	0.608955223880597	0.8032786885245902	0.9280487804878049	0.45569620253164556	0.6309615384615385	0.15384615384615385	0.5384615384615384	1.0	0.9625	0.5	All Modes
no_ssid__no_geo	0.7584715212689257	0.8508771929824561	0.5867694967348217	0.39597315436241615	0.6798029556650247	0.5961538461538463	0.8856799037304454	0.37623762376237624	0.68698224852071	0.5	0.6666666666666666	0.6666666666666666	0.9349112426035503	0.6666666666666666	123	RFC	0.6285272439761327	0.43703703703703706	0.7016949152542373	0.775	0.8489042675893888	0.38	0.8489566613162118	0.7142857142857143	0.6428571428571429	1.0	0.8876404494382022	1.0	0.5607818084207428	0.3619631901840491	0.6592356687898089	0.484375	0.9257861635220126	0.37254901960784315	0.6128846153846154	0.38461538461538464	0.6923076923076923	0.5	0.9875	0.5	All Modes
no_ssid__no_geo	0.7368421052631579	0.8070175438596491	0.5807130906145752	0.3003412969283277	0.6687211093990755	0.6666666666666666	0.8882743362831859	0.3795620437956205	0.5569334789618765	0.11764705882352941	0.6923076923076923	0.6666666666666666	0.9080459770114943	0.4	124	RFC	0.698317926610114	0.34375	0.6027777777777777	0.9473684210526315	0.83298755186722	0.7647058823529411	0.7565466448445172	0.25	0.6923076923076923	1.0	0.8404255319148937	1.0	0.5471332836538763	0.26666666666666666	0.7508650519031141	0.5142857142857142	0.9514218009478673	0.2524271844660194	0.5013461538461538	0.07692307692307693	0.6923076923076923	0.5	0.9875	0.25	All Modes
no_ssid__no_geo	0.7157142857142857	0.7719298245614035	0.5176657785208214	0.3450479233226837	0.6074600355239786	0.52	0.8712166172106824	0.24460431654676257	0.46190476190476193	0.33333333333333337	0.5833333333333334	0.5	0.8928571428571429	0.0	125	RFC	0.5163605988687658	0.35526315789473684	0.6218181818181818	0.45614035087719296	0.8554778554778555	0.29310344827586204	0.4704545454545455	0.36363636363636365	0.6363636363636364	0.5	0.8522727272727273	0.0	0.5262453554655508	0.33540372670807456	0.59375	0.6046511627906976	0.8875453446191052	0.20987654320987653	0.4567307692307693	0.3076923076923077	0.5384615384615384	0.5	0.9375	0.0	All Modes
no_ssid__no_geo	0.6801745635910225	0.8157894736842105	0.5267482152617472	0.4293193717277487	0.5674931129476585	0.6095238095238096	0.8383500557413601	0.18905472636815918	0.5362584565990138	0.42105263157894735	0.5925925925925927	0.75	0.9176470588235294	0.0	126	RFC	0.573747540668938	0.5324675324675324	0.4497816593886463	0.6153846153846154	0.8392857142857143	0.4318181818181818	0.570952380952381	0.6666666666666666	0.5714285714285714	0.75	0.8666666666666667	0.0	0.5381030026959771	0.35964912280701755	0.7686567164179104	0.6037735849056604	0.8374164810690423	0.12101910828025478	0.5296153846153846	0.3076923076923077	0.6153846153846154	0.75	0.975	0.0	All Modes
no_ssid__no_geo	0.6934210526315789	0.8157894736842105	0.5382279750588944	0.27979274611398963	0.6898470097357441	0.5641025641025641	0.8211143695014662	0.33628318584070793	0.6072919896640827	0.1111111111111111	0.8799999999999999	0.75	0.8953488372093024	0.4	127	RFC	0.5810783974066575	0.4122137404580153	0.7774294670846394	0.55	0.7238883143743536	0.4418604651162791	0.7407246376811594	0.2	0.9166666666666666	0.75	0.8369565217391305	1.0	0.5261300261653655	0.21176470588235294	0.62	0.5789473684210527	0.948509485094851	0.2714285714285714	0.5771153846153847	0.07692307692307693	0.8461538461538461	0.75	0.9625	0.25	All Modes
no_ssid__no_geo	0.7551413881748072	0.8421052631578947	0.5627663225010717	0.28467153284671537	0.7879464285714286	0.3636363636363636	0.8707899571341089	0.5067873303167422	0.6249215854006274	0.33333333333333337	0.7857142857142856	0.5	0.934131736526946	0.5714285714285715	128	RFC	0.5881634215779526	0.3939393939393939	0.8022727272727272	0.4	0.8163030998851895	0.5283018867924528	0.6793103448275862	0.6	0.7333333333333333	0.5	0.896551724137931	0.6666666666666666	0.5500681342177766	0.22285714285714286	0.7741228070175439	0.3333333333333333	0.9330708661417323	0.48695652173913045	0.6103846153846153	0.23076923076923078	0.8461538461538461	0.5	0.975	0.5	All Modes
no_ssid__no_geo	0.6791194129419613	0.7982456140350878	0.5303512708341213	0.3314606741573034	0.5297297297297298	0.4799999999999999	0.826547685443391	0.4840182648401827	0.6084279454956907	0.3	0.608695652173913	0.5714285714285715	0.8953488372093024	0.6666666666666666	129	RFC	0.5395918134094652	0.45038167938931295	0.4966216216216216	0.42857142857142855	0.7976318622174381	0.5247524752475248	0.7264389233954451	0.42857142857142855	0.7	0.6666666666666666	0.8369565217391305	1.0	0.5364071533012211	0.26222222222222225	0.5675675675675675	0.5454545454545454	0.8576388888888888	0.4491525423728814	0.5463461538461538	0.23076923076923078	0.5384615384615384	0.5	0.9625	0.5	All Modes
no_ssid__no_geo	0.7364690721649485	0.7807017543859649	0.5860562708994888	0.3179190751445087	0.7562642369020501	0.525	0.8638083228247163	0.4672897196261683	0.4833986928104575	0.1111111111111111	0.5999999999999999	0.4	0.9058823529411764	0.4	130	RFC	0.6295891175676914	0.4230769230769231	0.7793427230046949	0.7	0.8030480656506448	0.4424778761061947	0.7169934640522876	0.2	0.5294117647058824	1.0	0.8555555555555555	1.0	0.5677416195731861	0.25462962962962965	0.7345132743362832	0.42	0.9345156889495225	0.49504950495049505	0.44634615384615384	0.07692307692307693	0.6923076923076923	0.25	0.9625	0.25	All Modes
no_ssid__no_geo	0.6911764705882353	0.7456140350877193	0.5203251285951713	0.25	0.478021978021978	0.64	0.8473967684021544	0.38620689655172413	0.50376026272578	0.09523809523809525	0.4	0.75	0.8735632183908046	0.4	131	RFC	0.5462239210065297	0.2753623188405797	0.5403726708074534	0.6153846153846154	0.8	0.5	0.6509878419452887	0.125	0.5714285714285714	0.75	0.8085106382978723	1.0	0.5079047716480714	0.2289156626506024	0.42857142857142855	0.6666666666666666	0.9007633587786259	0.3146067415730337	0.4669230769230769	0.07692307692307693	0.3076923076923077	0.75	0.95	0.25	All Modes
no_ssid__no_geo	0.7032218091697645	0.7982456140350878	0.5948228058253631	0.36809815950920244	0.621897810218978	0.624	0.8267847260653015	0.5333333333333333	0.6343333333333333	0.375	0.5	0.6666666666666665	0.88	0.75	132	RFC	0.6084931661616243	0.5825242718446602	0.5883977900552486	0.582089552238806	0.8084415584415584	0.4810126582278481	0.7749624060150376	1.0	0.7142857142857143	0.6	0.8105263157894737	0.75	0.6090639250650419	0.26905829596412556	0.6594427244582043	0.6724137931034483	0.8459796149490374	0.5984251968503937	0.615576923076923	0.23076923076923078	0.38461538461538464	0.75	0.9625	0.75	All Modes
no_ssid__no_geo	0.7486111111111111	0.7982456140350878	0.5527155320375059	0.3197278911564626	0.667844522968198	0.585858585858586	0.8836950473010573	0.30645161290322576	0.5678431372549019	0.2	0.6666666666666667	0.6666666666666665	0.9058823529411764	0.4	133	RFC	0.5595590136395756	0.33098591549295775	0.7529880478087649	0.5370370370370371	0.8491978609625669	0.3275862068965517	0.6937085137085137	0.2857142857142857	0.7272727272727273	0.6	0.8555555555555555	1.0	0.5525294895468299	0.3092105263157895	0.6	0.6444444444444445	0.9211136890951276	0.2878787878787879	0.5463461538461538	0.15384615384615385	0.6153846153846154	0.75	0.9625	0.25	All Modes
no_ssid__no_geo	0.7398316970546984	0.8157894736842105	0.5271684687476703	0.2857142857142857	0.7487179487179487	0.25	0.8686514886164624	0.4827586206896552	0.6099823810526152	0.27272727272727276	0.7826086956521738	0.3333333333333333	0.911242603550296	0.75	134	RFC	0.529654633183207	0.30128205128205127	0.8488372093023255	0.22727272727272727	0.8387824126268321	0.43209876543209874	0.6697003745318353	0.3333333333333333	0.9	0.5	0.8651685393258427	0.75	0.5333560482499661	0.27167630057803466	0.6697247706422018	0.2777777777777778	0.9007263922518159	0.546875	0.5771153846153847	0.23076923076923078	0.6923076923076923	0.25	0.9625	0.75	All Modes
no_ssid__no_geo	0.7253086419753086	0.8157894736842105	0.5562408878355909	0.3272727272727273	0.6073752711496746	0.6067415730337079	0.8761785040854808	0.36363636363636365	0.6339876511448418	0.4	0.608695652173913	0.75	0.911242603550296	0.5	135	RFC	0.561803095894005	0.375	0.7777777777777778	0.54	0.8229043683589138	0.29333333333333333	0.6773194221508828	0.5714285714285714	0.7	0.75	0.8651685393258427	0.5	0.5791879480153427	0.2903225806451613	0.498220640569395	0.6923076923076923	0.9368279569892473	0.4782608695652174	0.6117307692307692	0.3076923076923077	0.5384615384615384	0.75	0.9625	0.5	All Modes
no_ssid__no_geo	0.7041547277936963	0.7894736842105263	0.4340254388068079	0.36774193548387096	0.6423135464231355	0.0	0.8442822384428224	0.31578947368421056	0.4596541152793054	0.3157894736842105	0.6923076923076923	0.0	0.8901734104046244	0.4	136	RFC	0.43042967136754184	0.3584905660377358	0.6063218390804598	0.0	0.8642590286425903	0.3230769230769231	0.6040529363110008	0.5	0.6923076923076923	0.0	0.8279569892473119	1.0	0.43887259103457393	0.37748344370860926	0.6828478964401294	0.0	0.8252080856123662	0.3088235294117647	0.4271153846153847	0.23076923076923078	0.6923076923076923	0.0	0.9625	0.25	All Modes
no_ssid__no_geo	0.764748725418791	0.7894736842105263	0.5803799919599125	0.36760124610591893	0.7317073170731706	0.5633802816901409	0.8921036769138035	0.347107438016529	0.48590237636480416	0.1111111111111111	0.6666666666666667	0.75	0.9017341040462428	0.0	137	RFC	0.5976305849738014	0.5514018691588785	0.7368421052631579	0.4878048780487805	0.8371040723981901	0.375	0.5031964809384164	0.2	0.7272727272727273	0.75	0.8387096774193549	0.0	0.589385366523273	0.2757009345794392	0.726643598615917	0.6666666666666666	0.9548387096774194	0.3230769230769231	0.48346153846153844	0.07692307692307693	0.6153846153846154	0.75	0.975	0.0	All Modes
no_ssid__no_geo	0.725718194254446	0.8070175438596491	0.5765648150600213	0.30601092896174864	0.6710526315789473	0.7628865979381444	0.8542141230068337	0.288659793814433	0.6215238095238095	0.3	0.5714285714285714	0.6666666666666666	0.9028571428571428	0.6666666666666666	138	RFC	0.6037978338684733	0.34146341463414637	0.7846153846153846	0.8222222222222222	0.7961783439490446	0.27450980392156865	0.8020300751879699	0.42857142857142855	0.75	1.0	0.8315789473684211	1.0	0.5601393656650682	0.27722772277227725	0.5862068965517241	0.7115384615384616	0.9213759213759214	0.30434782608695654	0.5359615384615385	0.23076923076923078	0.46153846153846156	0.5	0.9875	0.5	All Modes
no_ssid__no_geo	0.7230657989877078	0.7982456140350878	0.5389029564042874	0.30538922155688625	0.6929982046678635	0.544	0.8580097087378641	0.29411764705882354	0.5416136000751386	0.2857142857142857	0.6666666666666667	0.4444444444444445	0.911242603550296	0.4	139	RFC	0.5586647172067781	0.30538922155688625	0.7310606060606061	0.5074626865671642	0.8327444051825678	0.4166666666666667	0.6734882533197141	0.375	0.7272727272727273	0.4	0.8651685393258427	1.0	0.5324855974282604	0.30538922155688625	0.658703071672355	0.5862068965517241	0.8848560700876095	0.22727272727272727	0.5117307692307692	0.23076923076923078	0.6153846153846154	0.5	0.9625	0.25	All Modes
no_ssid__no_geo	0.7594779366065879	0.8333333333333334	0.6159845858628079	0.3351063829787234	0.8195020746887967	0.631578947368421	0.8509874326750448	0.44274809160305345	0.6949291834236754	0.21052631578947367	0.8333333333333333	0.8571428571428571	0.9069767441860466	0.6666666666666666	140	RFC	0.6432195829936371	0.45323741007194246	0.8856502242152466	0.6666666666666666	0.7711496746203904	0.4393939393939394	0.8180500658761527	0.3333333333333333	0.9090909090909091	1.0	0.8478260869565217	1.0	0.604758116219136	0.26582278481012656	0.7625482625482626	0.6	0.9492656875834445	0.4461538461538462	0.6296153846153846	0.15384615384615385	0.7692307692307693	0.75	0.975	0.5	All Modes
no_ssid__no_geo	0.7518518518518519	0.8333333333333334	0.6357076678533151	0.4022038567493113	0.5495207667731629	0.7058823529411764	0.8795811518324608	0.6413502109704641	0.6850593149540518	0.4444444444444444	0.64	0.8571428571428571	0.9122807017543859	0.5714285714285715	141	RFC	0.6638515169926132	0.5214285714285715	0.5477707006369427	0.7741935483870968	0.8372093023255814	0.6386554621848739	0.7980952380952381	0.8	0.6666666666666666	1.0	0.8571428571428571	0.6666666666666666	0.61956466897317	0.3273542600896861	0.5512820512820513	0.6486486486486487	0.9264705882352942	0.6440677966101694	0.6296153846153846	0.3076923076923077	0.6153846153846154	0.75	0.975	0.5	All Modes
no_ssid__no_geo	0.746996996996997	0.8333333333333334	0.6291693710116135	0.36526946107784436	0.6666666666666666	0.6582278481012659	0.8805194805194806	0.5751633986928104	0.7175444493586908	0.3157894736842105	0.64	0.8571428571428571	0.9176470588235294	0.8571428571428571	142	RFC	0.6395794019348012	0.46564885496183206	0.6642857142857143	0.6666666666666666	0.8443337484433375	0.5569620253164557	0.8066666666666666	0.5	0.6666666666666666	1.0	0.8666666666666667	1.0	0.6268195359098694	0.30049261083743845	0.6690647482014388	0.65	0.9199457259158752	0.5945945945945946	0.6642307692307693	0.23076923076923078	0.6153846153846154	0.75	0.975	0.75	All Modes
no_ssid__no_geo	0.7179856115107913	0.8421052631578947	0.6058814649943749	0.3378016085790885	0.6616257088846882	0.6153846153846153	0.8489388264669164	0.5656565656565656	0.7087038451744334	0.23529411764705882	0.7272727272727274	0.6666666666666666	0.9142857142857143	1.0	143	RFC	0.6560257920189064	0.5675675675675675	0.68359375	0.7272727272727273	0.768361581920904	0.5333333333333333	0.8461988304093566	0.5	0.8888888888888888	1.0	0.8421052631578947	1.0	0.5930727244200337	0.24045801526717558	0.6410256410256411	0.5333333333333333	0.9483960948396095	0.6021505376344086	0.6538461538461539	0.15384615384615385	0.6153846153846154	0.5	1.0	1.0	All Modes
no_ssid__no_geo	0.7215713301171606	0.8070175438596491	0.5501775170274522	0.35195530726256985	0.64	0.5393258426966292	0.8613974799541811	0.3582089552238806	0.5832467532467531	0.25	0.4999999999999999	0.8571428571428571	0.9090909090909091	0.4	144	RFC	0.6334476015283486	0.63	0.6323024054982818	0.7272727272727273	0.7776628748707343	0.4	0.809090909090909	0.6666666666666666	0.5454545454545454	1.0	0.8333333333333334	1.0	0.522061860613726	0.2441860465116279	0.647887323943662	0.42857142857142855	0.9653401797175867	0.32432432432432434	0.5230769230769231	0.15384615384615385	0.46153846153846156	0.75	1.0	0.25	All Modes
no_ssid__no_geo	0.7503586800573888	0.8070175438596491	0.59537949057105	0.39999999999999997	0.5909980430528375	0.6444444444444445	0.8914549653579676	0.45	0.5922238930659983	0.3	0.48000000000000004	0.8571428571428571	0.9239766081871346	0.4	145	RFC	0.6431474191205735	0.44966442953020136	0.5531135531135531	0.7435897435897436	0.8693693693693694	0.6	0.7593406593406593	0.42857142857142855	0.5	1.0	0.8681318681318682	1.0	0.56759764587688	0.3602150537634409	0.634453781512605	0.5686274509803921	0.9146919431279621	0.36	0.5359615384615385	0.23076923076923078	0.46153846153846156	0.75	0.9875	0.25	All Modes
no_ssid__no_geo	0.7088948787061995	0.7894736842105263	0.5576745034322141	0.30976430976430974	0.6160458452722063	0.6265060240963856	0.8360563380281689	0.4	0.5621684981684981	0.14285714285714288	0.5384615384615384	0.5714285714285715	0.8914285714285713	0.6666666666666666	146	RFC	0.6001092660988523	0.5287356321839081	0.5555555555555556	0.7027027027027027	0.8100436681222707	0.40350877192982454	0.8052361673414303	1.0	0.5384615384615384	0.6666666666666666	0.8210526315789474	1.0	0.5471860346115777	0.21904761904761905	0.6913183279742765	0.5652173913043478	0.8637951105937136	0.39655172413793105	0.5180769230769231	0.07692307692307693	0.5384615384615384	0.5	0.975	0.5	All Modes
no_ssid__no_geo	0.711864406779661	0.8157894736842105	0.5679129893592167	0.35978835978835977	0.6217821782178219	0.6	0.8550093341630366	0.4029850746268657	0.6653664153408398	0.3636363636363637	0.5217391304347826	0.8571428571428571	0.9176470588235294	0.6666666666666666	147	RFC	0.5857772313445231	0.4146341463414634	0.6514522821576764	0.627906976744186	0.8130177514792899	0.421875	0.7822222222222222	0.4444444444444444	0.6	1.0	0.8666666666666667	1.0	0.5548422306026078	0.3177570093457944	0.5946969696969697	0.574468085106383	0.9015748031496063	0.38571428571428573	0.5988461538461538	0.3076923076923077	0.46153846153846156	0.75	0.975	0.5	All Modes
no_ssid__no_geo	0.7490118577075099	0.7894736842105263	0.5632539487253649	0.22073578595317725	0.7591424968474147	0.3050847457627119	0.8675136116152451	0.6637931034482759	0.6017453135100194	0.1	0.7692307692307693	0.4	0.8823529411764706	0.8571428571428571	148	RFC	0.5754743345324288	0.2682926829268293	0.8526912181303116	0.32142857142857145	0.8038116591928252	0.6311475409836066	0.7490842490842491	0.14285714285714285	0.7692307692307693	1.0	0.8333333333333334	1.0	0.5608189660155452	0.1875	0.6840909090909091	0.2903225806451613	0.9421813403416557	0.7	0.5567307692307693	0.07692307692307693	0.7692307692307693	0.25	0.9375	0.75	All Modes
no_ssid__no_geo	0.7099125364431487	0.7807017543859649	0.554933733254672	0.3402061855670103	0.5862884160756501	0.6197183098591549	0.8525159051474842	0.37593984962406013	0.45673429951690825	0.4347826086956522	0.5599999999999999	0.4	0.888888888888889	0.0	149	RFC	0.6015556432261978	0.41509433962264153	0.6019417475728155	0.7586206896551724	0.8010869565217391	0.43103448275862066	0.5836996336996337	0.5	0.5833333333333334	1.0	0.8351648351648352	0.0	0.5255564543304543	0.28820960698689957	0.5714285714285714	0.5238095238095238	0.9110012360939431	0.3333333333333333	0.4246153846153846	0.38461538461538464	0.5384615384615384	0.25	0.95	0.0	All Modes
no_ssid__no_geo	0.6894770819883796	0.7456140350877193	0.5550026472114743	0.33476394849785407	0.5938697318007663	0.39436619718309857	0.8331454340473506	0.6188679245283019	0.4629244829244829	0.18181818181818185	0.5185185185185186	0.3333333333333333	0.8809523809523809	0.4	150	RFC	0.614767977643462	0.375	0.5719557195571956	0.5384615384615384	0.7845010615711253	0.803921568627451	0.6126262626262626	0.2222222222222222	0.5	0.5	0.8409090909090909	1.0	0.5244510422986556	0.3023255813953488	0.6175298804780877	0.3111111111111111	0.8882211538461539	0.5030674846625767	0.42346153846153844	0.15384615384615385	0.5384615384615384	0.25	0.925	0.25	All Modes
no_ssid__no_geo	0.7256515775034293	0.8508771929824561	0.5594359612109545	0.3466666666666667	0.68760907504363	0.42105263157894735	0.8576409064497386	0.48421052631578954	0.607182917417031	0.608695652173913	0.6923076923076923	0.4	0.9349112426035503	0.4	151	RFC	0.6389992338037699	0.45774647887323944	0.6588628762541806	0.5454545454545454	0.7909967845659164	0.7419354838709677	0.8559896283491788	0.7	0.6923076923076923	1.0	0.8876404494382022	1.0	0.5273456850957445	0.27896995708154504	0.718978102189781	0.34285714285714286	0.9365482233502538	0.359375	0.5436538461538462	0.5384615384615384	0.6923076923076923	0.25	0.9875	0.25	All Modes
no_ssid__no_geo	0.6608756080611535	0.7719298245614035	0.5233421562497359	0.3057644110275689	0.532608695652174	0.6774193548387097	0.8108419838523645	0.29007633587786263	0.4472179421331964	0.2222222222222222	0.4545454545454546	0.6666666666666666	0.8926553672316384	0.0	152	RFC	0.5806099668394751	0.46923076923076923	0.4819672131147541	0.84	0.76	0.35185185185185186	0.5539977090492554	0.4	0.5555555555555556	1.0	0.8144329896907216	0.0	0.5010404712018744	0.22676579925650558	0.5951417004048583	0.5675675675675675	0.8689740420271941	0.24675324675324675	0.40519230769230774	0.15384615384615385	0.38461538461538464	0.5	0.9875	0.0	All Modes
no_ssid__no_geo	0.7053504144687265	0.8333333333333334	0.554860529347642	0.35064935064935066	0.5678496868475992	0.7102803738317756	0.8404384896467721	0.3050847457627119	0.6134920634920634	0.25	0.7142857142857142	0.888888888888889	0.9285714285714285	0.28571428571428575	153	RFC	0.5760177801506913	0.5094339622641509	0.4610169491525424	0.76	0.8445532435740514	0.3050847457627119	0.6706060606060606	0.6666666666666666	0.6666666666666666	0.8	0.8863636363636364	0.3333333333333333	0.5629144432497781	0.26732673267326734	0.7391304347826086	0.6666666666666666	0.8363636363636363	0.3050847457627119	0.6296153846153846	0.15384615384615385	0.7692307692307693	1.0	0.975	0.25	All Modes
no_ssid__no_geo	0.7462908011869436	0.8157894736842105	0.5993611103670538	0.25	0.7706146926536732	0.7010309278350516	0.863395225464191	0.411764705882353	0.6652876883817227	0.2	0.6956521739130435	0.6666666666666666	0.9069767441860466	0.8571428571428571	154	RFC	0.6336739793123326	0.3157894736842105	0.8481848184818482	0.8095238095238095	0.7948717948717948	0.4	0.7867080745341616	0.2857142857142857	0.8	1.0	0.8478260869565217	1.0	0.5800424710834601	0.20689655172413793	0.7060439560439561	0.6181818181818182	0.9448476052249637	0.42424242424242425	0.5988461538461538	0.15384615384615385	0.6153846153846154	0.5	0.975	0.75	All Modes
no_ssid__no_geo	0.7112939416604338	0.8157894736842105	0.5641034401673439	0.2583025830258303	0.517162471395881	0.7727272727272727	0.8449744463373084	0.42735042735042733	0.6649616795612219	0.3	0.6956521739130435	0.8571428571428571	0.9005847953216374	0.5714285714285715	155	RFC	0.5729119217070642	0.2713178294573643	0.5	0.85	0.8464163822525598	0.3968253968253968	0.7482783882783883	0.42857142857142855	0.8	1.0	0.8461538461538461	0.6666666666666666	0.5593715216396803	0.24647887323943662	0.5355450236966824	0.7083333333333334	0.8435374149659864	0.46296296296296297	0.6117307692307692	0.23076923076923078	0.6153846153846154	0.75	0.9625	0.5	All Modes
no_ssid__no_geo	0.7183868762816131	0.8421052631578947	0.5763447210352153	0.29032258064516125	0.6949685534591196	0.6560000000000001	0.8552472858866105	0.3851851851851852	0.620322908721078	0.3	0.7826086956521738	0.75	0.935672514619883	0.3333333333333333	156	RFC	0.6154298378665777	0.33962264150943394	0.8215613382899628	0.7884615384615384	0.7808370044052864	0.3466666666666667	0.6915384615384614	0.42857142857142855	0.9	0.75	0.8791208791208791	0.5	0.559202293111186	0.2535211267605634	0.6021798365122616	0.5616438356164384	0.9453333333333334	0.43333333333333335	0.5846153846153846	0.23076923076923078	0.6923076923076923	0.75	1.0	0.25	All Modes
no_ssid__no_geo	0.6929595827900913	0.8070175438596491	0.5188870952224989	0.26818181818181813	0.6434782608695652	0.5714285714285714	0.8549365692222834	0.2564102564102564	0.5314340866413667	0.27272727272727276	0.608695652173913	0.8571428571428571	0.9186046511627908	0.0	157	RFC	0.5478108229799699	0.29064039408866993	0.6928838951310862	0.5853658536585366	0.7997936016511867	0.37037037037037035	0.5784057971014492	0.3333333333333333	0.7	1.0	0.8586956521739131	0.0	0.5044117820165152	0.2489451476793249	0.6006493506493507	0.5581395348837209	0.9182464454976303	0.19607843137254902	0.5013461538461538	0.23076923076923078	0.5384615384615384	0.75	0.9875	0.0	All Modes
no_ssid__no_geo	0.7088197146562906	0.8157894736842105	0.5583499238798442	0.3594202898550724	0.678391959798995	0.691588785046729	0.8353982300884956	0.22695035460992907	0.5464282060650347	0.47058823529411764	0.608695652173913	0.75	0.9028571428571428	0.0	158	RFC	0.6046199419733033	0.484375	0.6108597285067874	0.7872340425531915	0.8072976054732041	0.3333333333333333	0.6563157894736842	1.0	0.7	0.75	0.8315789473684211	0.0	0.5405322999824117	0.2857142857142857	0.7627118644067796	0.6166666666666667	0.8655256723716381	0.17204301075268819	0.5167307692307693	0.3076923076923077	0.5384615384615384	0.75	0.9875	0.0	All Modes
no_ssid__no_geo	0.6779538904899135	0.7894736842105263	0.5032797885159342	0.3404255319148936	0.4743276283618582	0.4383561643835616	0.8498817966903073	0.4134078212290503	0.5265859213250518	0.125	0.5217391304347826	0.3333333333333333	0.9028571428571428	0.75	159	RFC	0.5688852677108814	0.43373493975903615	0.49238578680203043	0.5517241379310345	0.7698072805139187	0.5967741935483871	0.602982456140351	0.3333333333333333	0.6	0.5	0.8315789473684211	0.75	0.4732254608750509	0.2801556420233463	0.45754716981132076	0.36363636363636365	0.9485488126649076	0.3162393162393162	0.5051923076923077	0.07692307692307693	0.46153846153846156	0.25	0.9875	0.75	All Modes
no_ssid__no_geo	0.7208706786171575	0.7982456140350878	0.6293399628745691	0.33333333333333337	0.6844444444444444	0.64	0.8472553699284009	0.6416666666666667	0.6640786749482401	0.2608695652173913	0.6666666666666667	0.75	0.8928571428571429	0.75	160	RFC	0.6251072733530427	0.35602094240837695	0.7830508474576271	0.5970149253731343	0.8105022831050228	0.5789473684210527	0.7054545454545454	0.3	0.875	0.75	0.8522727272727273	0.75	0.6436080265559474	0.31336405529953915	0.6078947368421053	0.6896551724137931	0.8875	0.719626168224299	0.6413461538461538	0.23076923076923078	0.5384615384615384	0.75	0.9375	0.75	All Modes
no_ssid__no_geo	0.6911949685534591	0.7982456140350878	0.5366196886270485	0.277602523659306	0.6597131681877445	0.5486725663716814	0.8138766519823789	0.3832335329341317	0.4908706677937447	0.2857142857142857	0.7692307692307693	0.5	0.8994082840236686	0.0	161	RFC	0.555730984570408	0.36065573770491804	0.6185819070904646	0.5081967213114754	0.791220556745182	0.5	0.4996326707000864	0.375	0.7692307692307693	0.5	0.8539325842696629	0.0	0.5354093749571012	0.22564102564102564	0.7067039106145251	0.5961538461538461	0.8378684807256236	0.3106796116504854	0.49000000000000005	0.23076923076923078	0.7692307692307693	0.5	0.95	0.0	All Modes
no_ssid__no_geo	0.6891047883414295	0.8070175438596491	0.5573919229778002	0.31884057971014496	0.6424050632911391	0.6170212765957447	0.8428390367553865	0.36585365853658536	0.5913860498475884	0.3636363636363637	0.6153846153846154	0.6666666666666666	0.911242603550296	0.4	162	RFC	0.616160384331116	0.36666666666666664	0.6151515151515151	0.7073170731707317	0.7916666666666666	0.6	0.7849995198309805	0.4444444444444444	0.6153846153846154	1.0	0.8651685393258427	1.0	0.5331296858825126	0.28205128205128205	0.6721854304635762	0.5471698113207547	0.9010840108401084	0.2631578947368421	0.5271153846153847	0.3076923076923077	0.6153846153846154	0.5	0.9625	0.25	All Modes
no_ssid__no_geo	0.7526385224274407	0.8070175438596491	0.6185519383608977	0.35353535353535354	0.6939571150097466	0.7450980392156863	0.8824476650563606	0.4177215189873417	0.6670296430732002	0.10526315789473684	0.6666666666666667	1.0	0.896551724137931	0.6666666666666666	163	RFC	0.6834851409894551	0.35353535353535354	0.8090909090909091	0.8085106382978723	0.8236472945891784	0.6226415094339622	0.7742907801418439	0.16666666666666666	0.875	1.0	0.8297872340425532	1.0	0.5833055416988815	0.35353535353535354	0.6075085324232082	0.6909090909090909	0.9502890173410404	0.3142857142857143	0.6180769230769231	0.07692307692307693	0.5384615384615384	1.0	0.975	0.5	All Modes
no_ssid__no_geo	0.7488755622188905	0.8245614035087719	0.5525543892345257	0.37785016286644957	0.7074380165289257	0.34615384615384615	0.8723135271807838	0.4590163934426229	0.6279473449352967	0.41666666666666663	0.7407407407407408	0.4	0.9156626506024096	0.6666666666666666	164	RFC	0.5795919682931885	0.4084507042253521	0.7588652482269503	0.4090909090909091	0.8303249097472925	0.49122807017543857	0.8105104198127453	0.45454545454545453	0.7142857142857143	1.0	0.8837209302325582	1.0	0.5327196097371674	0.3515151515151515	0.6625386996904025	0.3	0.918774966711052	0.4307692307692308	0.5707692307692308	0.38461538461538464	0.7692307692307693	0.25	0.95	0.5	All Modes
no_ssid__no_geo	0.711287988422576	0.7982456140350878	0.6019820611435467	0.32	0.6192660550458715	0.6103896103896104	0.8439024390243902	0.6163522012578616	0.652063492063492	0.3	0.5714285714285714	0.75	0.888888888888889	0.75	165	RFC	0.6073057636474288	0.3314917127071823	0.7803468208092486	0.5465116279069767	0.8084112149532711	0.5697674418604651	0.7027472527472527	0.42857142857142855	0.75	0.75	0.8351648351648352	0.75	0.6135297487662784	0.30927835051546393	0.5133079847908745	0.6911764705882353	0.8826530612244898	0.6712328767123288	0.6284615384615384	0.23076923076923078	0.46153846153846156	0.75	0.95	0.75	All Modes
no_ssid__no_geo	0.7425320056899004	0.8070175438596491	0.5650319759697465	0.2885245901639344	0.7590551181102363	0.5714285714285715	0.8590441621294616	0.3471074380165289	0.4743439893439893	0.13333333333333336	0.7692307692307693	0.5714285714285715	0.8977272727272727	0.0	166	RFC	0.6177724006693952	0.4444444444444444	0.7415384615384616	0.6086956521739131	0.7941834451901566	0.5	0.5517628205128204	0.5	0.7692307692307693	0.6666666666666666	0.8229166666666666	0.0	0.5461474562688126	0.21359223300970873	0.7774193548387097	0.5384615384615384	0.9354413702239789	0.26582278481012656	0.4667307692307693	0.07692307692307693	0.7692307692307693	0.5	0.9875	0.0	All Modes
no_ssid__no_geo	0.7416666666666667	0.8421052631578947	0.5673106211460397	0.36461126005361927	0.4984984984984984	0.6578947368421052	0.8961937716262977	0.41935483870967744	0.6635976129582267	0.4347826086956522	0.608695652173913	0.6666666666666666	0.9411764705882353	0.6666666666666666	167	RFC	0.5816842022601096	0.43037974683544306	0.532051282051282	0.6756756756756757	0.8576158940397351	0.4126984126984127	0.8177777777777777	0.5	0.7	1.0	0.8888888888888888	1.0	0.558173313952714	0.31627906976744186	0.4689265536723164	0.6410256410256411	0.9384057971014492	0.4262295081967213	0.5846153846153846	0.38461538461538464	0.5384615384615384	0.5	1.0	0.5	All Modes
no_ssid__no_geo	0.749251497005988	0.8596491228070176	0.5788364245849351	0.43767313019390586	0.587962962962963	0.6029411764705882	0.9073958980733374	0.35820895522388063	0.7077093829864913	0.5454545454545455	0.7199999999999999	0.6666666666666665	0.9397590361445783	0.6666666666666666	168	RFC	0.5799071673298769	0.4619883040935672	0.596244131455399	0.5774647887323944	0.8946078431372549	0.36923076923076925	0.7847286821705426	0.6666666666666666	0.75	0.6	0.9069767441860465	1.0	0.5789696644380268	0.41578947368421054	0.5799086757990868	0.6307692307692307	0.9205548549810845	0.34782608695652173	0.6757692307692308	0.46153846153846156	0.6923076923076923	0.75	0.975	0.5	All Modes
no_ssid__no_geo	0.7242770679219905	0.8333333333333334	0.5623528586330823	0.2314540059347181	0.7443708609271523	0.6666666666666666	0.8595953402820355	0.3096774193548388	0.6074049606997585	0.13333333333333336	0.7407407407407408	0.5714285714285715	0.9248554913294798	0.6666666666666666	169	RFC	0.5978204375647237	0.31451612903225806	0.76775956284153	0.7441860465116279	0.7876404494382022	0.375	0.7482334869431644	0.5	0.7142857142857143	0.6666666666666666	0.8602150537634409	1.0	0.5437984744277891	0.18309859154929578	0.7223650385604113	0.6037735849056604	0.9460188933873145	0.26373626373626374	0.5692307692307692	0.07692307692307693	0.7692307692307693	0.5	1.0	0.5	All Modes
no_ssid__no_geo	0.6677295918367347	0.7982456140350878	0.5410231915840069	0.3142857142857143	0.5495652173913044	0.5689655172413792	0.8139661756683033	0.45833333333333337	0.5714285714285714	0.2857142857142857	0.6666666666666667	0.6666666666666665	0.9047619047619048	0.3333333333333333	170	RFC	0.5627790193553134	0.3793103448275862	0.4817073170731707	0.515625	0.7995712754555199	0.6376811594202898	0.6131818181818182	0.375	0.7272727272727273	0.6	0.8636363636363636	0.5	0.5458393294054399	0.2682926829268293	0.6396761133603239	0.6346153846153846	0.8288888888888889	0.35772357723577236	0.5592307692307692	0.23076923076923078	0.6153846153846154	0.75	0.95	0.25	All Modes
no_ssid__no_geo	0.7146795313576844	0.8070175438596491	0.5934023819264763	0.3171355498721227	0.6904761904761905	0.5314685314685315	0.8614576493762311	0.5664739884393063	0.6789684132292828	0.3076923076923077	0.7199999999999999	0.5714285714285715	0.9068322981366459	0.888888888888889	171	RFC	0.5738646470505118	0.3263157894736842	0.7483870967741936	0.4578313253012048	0.856396866840731	0.4803921568627451	0.6851187084520418	0.3076923076923077	0.75	0.6666666666666666	0.9012345679012346	0.8	0.6278788934965787	0.30845771144278605	0.6408839779005525	0.6333333333333333	0.8665785997357992	0.6901408450704225	0.6825	0.3076923076923077	0.6923076923076923	0.5	0.9125	1.0	All Modes
no_ssid__no_geo	0.6917443408788282	0.8070175438596491	0.52721600238404	0.35853131749460043	0.5055555555555555	0.3495145631067962	0.8568220101066817	0.5656565656565657	0.5745717742632444	0.4827586206896552	0.42105263157894735	0.28571428571428575	0.9333333333333333	0.75	172	RFC	0.5390331508787353	0.37727272727272726	0.6190476190476191	0.29508196721311475	0.8204301075268817	0.5833333333333334	0.6186764705882353	0.4375	0.6666666666666666	0.3333333333333333	0.9058823529411765	0.75	0.528595422757897	0.34156378600823045	0.4272300469483568	0.42857142857142855	0.8965922444183314	0.5490196078431373	0.5617307692307693	0.5384615384615384	0.3076923076923077	0.25	0.9625	0.75	All Modes
no_ssid__no_geo	0.7394609536973048	0.8333333333333334	0.5693055156078894	0.2602739726027397	0.6802218114602588	0.5952380952380951	0.875560538116592	0.43523316062176165	0.5950191570881226	0.2222222222222222	0.8333333333333333	0.6666666666666666	0.9195402298850576	0.3333333333333333	173	RFC	0.6509538396767859	0.2992125984251969	0.6789667896678967	0.8620689655172413	0.8229715489989463	0.5915492957746479	0.7320309477756286	0.4	0.9090909090909091	1.0	0.851063829787234	0.5	0.5291843205458597	0.23030303030303031	0.6814814814814815	0.45454545454545453	0.9353293413173652	0.3442622950819672	0.5346153846153847	0.15384615384615385	0.7692307692307693	0.5	1.0	0.25	All Modes
no_ssid__no_geo	0.7330063069376314	0.8245614035087719	0.562905521581856	0.3126843657817109	0.6991596638655463	0.5436893203883496	0.881851400730816	0.37714285714285717	0.6464945496270798	0.4	0.6666666666666667	0.5714285714285715	0.927710843373494	0.6666666666666666	174	RFC	0.6119520605485907	0.31176470588235294	0.6887417218543046	0.6511627906976745	0.8487690504103166	0.559322033898305	0.7411909795630726	0.4166666666666667	0.7272727272727273	0.6666666666666666	0.8953488372093024	1.0	0.5384547481346702	0.3136094674556213	0.7098976109215017	0.4666666666666667	0.917617237008872	0.28448275862068967	0.5925	0.38461538461538464	0.6153846153846154	0.5	0.9625	0.5	All Modes
no_ssid__no_geo	0.6961220597584233	0.8333333333333334	0.4906797658117766	0.3839662447257383	0.687041564792176	0.17391304347826086	0.8491965389369592	0.3592814371257485	0.6157440962231381	0.3636363636363637	0.7142857142857142	0.4	0.934131736526946	0.6666666666666666	175	RFC	0.5038504191177752	0.38235294117647056	0.7893258426966292	0.1875	0.7942196531791907	0.36585365853658536	0.8015325670498085	0.4444444444444444	0.6666666666666666	1.0	0.896551724137931	1.0	0.4842544529612807	0.3855932203389831	0.6082251082251082	0.16216216216216217	0.9123505976095617	0.35294117647058826	0.5603846153846155	0.3076923076923077	0.7692307692307693	0.25	0.975	0.5	All Modes
no_ssid__no_geo	0.6773315180394827	0.7894736842105263	0.4680024729596125	0.26332288401253917	0.5115452930728241	0.4666666666666667	0.831810854379366	0.26666666666666666	0.46359305852518523	0.23529411764705882	0.5999999999999999	0.5714285714285715	0.911242603550296	0.0	176	RFC	0.527026382976431	0.47191011235955055	0.42105263157894735	0.6363636363636364	0.8079331941544885	0.2978723404255319	0.5122493941396783	0.5	0.5294117647058824	0.6666666666666666	0.8651685393258427	0.0	0.46022712523573545	0.1826086956521739	0.6515837104072398	0.3684210526315789	0.8571428571428571	0.2413793103448276	0.4617307692307692	0.15384615384615385	0.6923076923076923	0.5	0.9625	0.0	All Modes
no_ssid__no_geo	0.7481381178063643	0.8421052631578947	0.5845837198344943	0.3172043010752688	0.7544715447154471	0.6666666666666666	0.8744985673352436	0.31007751937984496	0.5938270512883516	0.3157894736842105	0.7407407407407408	0.5714285714285715	0.9411764705882353	0.4	177	RFC	0.6402438339716627	0.3959731543624161	0.760655737704918	0.7209302325581395	0.8108395324123273	0.5128205128205128	0.753968253968254	0.5	0.7142857142857143	0.6666666666666666	0.8888888888888888	1.0	0.5608376570304368	0.2645739910313901	0.7483870967741936	0.62	0.9490049751243781	0.2222222222222222	0.55	0.23076923076923078	0.7692307692307693	0.5	1.0	0.25	All Modes
no_ssid__no_geo	0.6423049894588897	0.7719298245614035	0.4481108661926063	0.2982005141388175	0.46808510638297873	0.3870967741935484	0.8113098672821696	0.27586206896551724	0.5067344208988771	0.1111111111111111	0.5517241379310345	0.5714285714285715	0.8994082840236686	0.4	178	RFC	0.47290995958812154	0.3790849673202614	0.37003058103975534	0.42857142857142855	0.8164924506387921	0.37037037037037035	0.6441198501872659	0.2	0.5	0.6666666666666666	0.8539325842696629	1.0	0.45230377478576633	0.2457627118644068	0.6368421052631579	0.35294117647058826	0.8061926605504587	0.21978021978021978	0.47846153846153844	0.07692307692307693	0.6153846153846154	0.5	0.95	0.25	All Modes
no_ssid__no_geo	0.712606139777923	0.8333333333333334	0.5238657869902001	0.44324324324324327	0.5220458553791887	0.4137931034482759	0.8562467328802926	0.38400000000000006	0.6811280725307876	0.47058823529411764	0.6666666666666666	0.5	0.911242603550296	0.8571428571428571	179	RFC	0.5144639205659131	0.5125	0.49498327759197325	0.4	0.8648363252375924	0.3	0.8016051364365971	1.0	0.6428571428571429	0.5	0.8651685393258427	1.0	0.5504891690615247	0.3904761904761905	0.5522388059701493	0.42857142857142855	0.8478260869565217	0.5333333333333333	0.6425	0.3076923076923077	0.6923076923076923	0.5	0.9625	0.75	All Modes
no_ssid__no_geo	0.7049586776859504	0.7105263157894737	0.3911135871352589	0.22794117647058823	0.5	0.10256410256410256	0.863157894736842	0.2619047619047619	0.2626790650917316	0.0	0.4347826086956522	0.0	0.8786127167630059	0.0	180	RFC	0.44526583426085287	0.23484848484848486	0.5897435897435898	0.10256410256410256	0.8209121245828699	0.4782608695652174	0.2634408602150538	0.0	0.5	0.0	0.8172043010752689	0.0	0.3696540953079699	0.22142857142857142	0.4339622641509434	0.10256410256410256	0.9099876695437731	0.18032786885245902	0.26692307692307693	0.0	0.38461538461538464	0.0	0.95	0.0	All Modes
no_ssid__no_geo	0.7968099861303745	0.868421052631579	0.7294938450940557	0.4652406417112299	0.7751677852348994	0.7678571428571428	0.8944337811900193	0.7447698744769875	0.7550774866159482	0.4	0.8333333333333333	0.8571428571428571	0.9349112426035503	0.75	181	RFC	0.7735764288851412	0.5087719298245614	0.868421052631579	0.9148936170212766	0.834128878281623	0.7416666666666667	0.8236319859915365	0.5714285714285714	0.9090909090909091	1.0	0.8876404494382022	0.75	0.7004293961616477	0.42857142857142855	0.7	0.6615384615384615	0.9641379310344828	0.7478991596638656	0.7128846153846154	0.3076923076923077	0.7692307692307693	0.75	0.9875	0.75	All Modes
no_ssid__no_geo	0.7324438202247191	0.8771929824561403	0.6041096738394999	0.3557951482479784	0.6930091185410334	0.5614035087719299	0.8686739269698911	0.5416666666666666	0.7623716153127917	0.47058823529411764	0.888888888888889	0.6666666666666665	0.9285714285714285	0.8571428571428571	182	RFC	0.6138138673022238	0.4342105263157895	0.7192429022082019	0.463768115942029	0.8228155339805825	0.6290322580645161	0.8687012987012988	1.0	0.8571428571428571	0.6	0.8863636363636364	1.0	0.6153316314036023	0.3013698630136986	0.6686217008797654	0.7111111111111111	0.9199457259158752	0.47560975609756095	0.7411538461538462	0.3076923076923077	0.9230769230769231	0.75	0.975	0.75	All Modes
no_ssid__no_geo	0.6988593155893537	0.7719298245614035	0.5539541054393852	0.33613445378151263	0.5907335907335908	0.7070707070707071	0.858459512837393	0.2773722627737226	0.44714845938375347	0.11764705882352941	0.5599999999999999	0.6666666666666666	0.8914285714285713	0.0	183	RFC	0.6067865926153185	0.3870967741935484	0.6	0.8974358974358975	0.8039457459926017	0.34545454545454546	0.5308771929824562	0.25	0.5833333333333334	1.0	0.8210526315789474	0.0	0.5229446715217438	0.297029702970297	0.5817490494296578	0.5833333333333334	0.9209039548022598	0.23170731707317074	0.4180769230769231	0.07692307692307693	0.5384615384615384	0.5	0.975	0.0	All Modes
no_ssid__no_geo	0.6962794229309036	0.7807017543859649	0.5125711062169085	0.3422459893048128	0.5598194130925507	0.5	0.8477466504263094	0.31304347826086953	0.5673463660085735	0.27272727272727276	0.5217391304347826	0.5714285714285715	0.8994082840236686	0.5714285714285715	184	RFC	0.5301412482625997	0.3657142857142857	0.6458333333333334	0.5357142857142857	0.8083623693379791	0.29508196721311475	0.6241198501872659	0.3333333333333333	0.6	0.6666666666666666	0.8539325842696629	0.6666666666666666	0.5017760901544245	0.32160804020100503	0.4940239043824701	0.46875	0.8911651728553137	0.3333333333333333	0.5284615384615384	0.23076923076923078	0.46153846153846156	0.5	0.95	0.5	All Modes
no_ssid__no_geo	0.759020618556701	0.8070175438596491	0.6325563019269922	0.35988200589970504	0.7568270481144344	0.5360824742268041	0.8746958637469586	0.6352941176470588	0.646412622465254	0.21052631578947367	0.6	0.6666666666666666	0.8977272727272727	0.8571428571428571	185	RFC	0.6572569913822057	0.44525547445255476	0.8508771929824561	0.5777777777777777	0.8033519553072626	0.6090225563909775	0.8026785714285716	0.3333333333333333	0.8571428571428571	1.0	0.8229166666666666	1.0	0.6214720097499473	0.30198019801980197	0.6814988290398126	0.5	0.9599465954606141	0.6639344262295082	0.5705769230769231	0.15384615384615385	0.46153846153846156	0.5	0.9875	0.75	All Modes
no_ssid__no_geo	0.7501656726308814	0.7807017543859649	0.587119640171886	0.34782608695652173	0.7585185185185185	0.626865671641791	0.8761467889908258	0.326241134751773	0.4822908721078057	0.2608695652173913	0.5833333333333334	0.6666666666666666	0.9005847953216374	0.0	186	RFC	0.6135825566586421	0.43037974683544306	0.7901234567901234	0.6774193548387096	0.821505376344086	0.3484848484848485	0.5565034965034965	0.3	0.6363636363636364	1.0	0.8461538461538461	0.0	0.56995303229638	0.2918454935622318	0.7293447293447294	0.5833333333333334	0.9385749385749386	0.30666666666666664	0.44634615384615384	0.23076923076923078	0.5384615384615384	0.5	0.9625	0.0	All Modes
no_ssid__no_geo	0.717896174863388	0.8157894736842105	0.5554000175040759	0.3922518159806295	0.610441767068273	0.6274509803921569	0.8668555240793201	0.27999999999999997	0.5812736781522909	0.4761904761904762	0.5454545454545455	0.5714285714285715	0.9132947976878614	0.4	187	RFC	0.5984291918865293	0.48502994011976047	0.6877828054298643	0.7619047619047619	0.804416403785489	0.25301204819277107	0.7615591397849462	0.625	0.6666666666666666	0.6666666666666666	0.8494623655913979	1.0	0.5329148727468918	0.32926829268292684	0.5487364620938628	0.5333333333333333	0.9398034398034398	0.31343283582089554	0.5167307692307693	0.38461538461538464	0.46153846153846156	0.5	0.9875	0.25	All Modes
no_ssid__no_geo	0.7416020671834626	0.7894736842105263	0.558465030862714	0.36296296296296293	0.7001356852103122	0.45544554455445546	0.8542005420054202	0.4195804195804196	0.5506537296999725	0.125	0.6666666666666667	0.5	0.8901734104046244	0.5714285714285715	188	RFC	0.5868985664220941	0.494949494949495	0.6482412060301508	0.5476190476190477	0.8436830835117773	0.4	0.6110459433040079	0.3333333333333333	0.7272727272727273	0.5	0.8279569892473119	0.6666666666666666	0.5487204336290386	0.28654970760233917	0.7610619469026548	0.3898305084745763	0.8649835345773875	0.4411764705882353	0.5309615384615385	0.07692307692307693	0.6153846153846154	0.5	0.9625	0.5	All Modes
no_ssid__no_geo	0.7516435354273192	0.8157894736842105	0.5661386562994072	0.3689320388349514	0.7418181818181819	0.41904761904761906	0.8711433756805809	0.4297520661157025	0.6289555972482801	0.38461538461538464	0.6666666666666667	0.5	0.9268292682926829	0.6666666666666666	189	RFC	0.5806307277628033	0.38	0.769811320754717	0.44	0.8490566037735849	0.4642857142857143	0.7033300033300034	0.38461538461538464	0.7272727272727273	0.5	0.9047619047619048	1.0	0.553737995522029	0.3584905660377358	0.7157894736842105	0.4	0.8944099378881988	0.4	0.5900000000000001	0.38461538461538464	0.6153846153846154	0.5	0.95	0.5	All Modes
no_ssid__no_geo	0.665751544269046	0.7368421052631579	0.5016725217646851	0.22332506203473945	0.5430210325047802	0.6	0.8406466512702078	0.3013698630136986	0.39642064699320556	0.10526315789473684	0.32	0.6666666666666666	0.8901734104046244	0.0	190	RFC	0.5643137199217939	0.2922077922077922	0.5	0.8048780487804879	0.7844827586206896	0.44	0.4655913978494624	0.16666666666666666	0.3333333333333333	1.0	0.8279569892473119	0.0	0.47755306480565907	0.18072289156626506	0.5941422594142259	0.4782608695652174	0.9054726368159204	0.22916666666666666	0.3694230769230769	0.07692307692307693	0.3076923076923077	0.5	0.9625	0.0	All Modes
no_ssid__no_geo	0.7404632152588556	0.8421052631578947	0.6406868232426614	0.3859649122807018	0.6415094339622641	0.6811594202898551	0.8640949554896142	0.6307053941908713	0.6898367714157188	0.3157894736842105	0.7500000000000001	0.888888888888889	0.9230769230769231	0.5714285714285715	191	RFC	0.646605901639935	0.4489795918367347	0.6719367588932806	0.6103896103896104	0.8291571753986332	0.672566371681416	0.7322505958461014	0.5	0.8181818181818182	0.8	0.8764044943820225	0.6666666666666666	0.64370566416533	0.3384615384615385	0.6137184115523465	0.7704918032786885	0.9021065675340768	0.59375	0.6796153846153846	0.23076923076923078	0.6923076923076923	1.0	0.975	0.5	All Modes
no_ssid__no_geo	0.6848325673013789	0.7543859649122807	0.46221761526883365	0.3313953488372093	0.560344827586207	0.30000000000000004	0.8383561643835616	0.2809917355371901	0.38544061302681987	0.2222222222222222	0.4827586206896552	0.3333333333333333	0.888888888888889	0.0	192	RFC	0.5027320309670719	0.42857142857142855	0.48267326732673266	0.391304347826087	0.8333333333333334	0.37777777777777777	0.43453296703296707	0.4	0.4375	0.5	0.8351648351648352	0.0	0.44966355296791233	0.27014218009478674	0.6678082191780822	0.24324324324324326	0.8434399117971334	0.2236842105263158	0.37846153846153846	0.15384615384615385	0.5384615384615384	0.25	0.95	0.0	All Modes
no_ssid__no_geo	0.6979246733282091	0.8421052631578947	0.5679116647545343	0.2656826568265682	0.5424430641821946	0.7254901960784315	0.8369768894440975	0.46896551724137936	0.7313132038439906	0.33333333333333337	0.6956521739130435	0.8571428571428571	0.9132947976878614	0.8571428571428571	193	RFC	0.5997629056501742	0.36	0.5077519379844961	0.8604651162790697	0.8111380145278451	0.4594594594594595	0.8498924731182796	0.6	0.8	1.0	0.8494623655913979	1.0	0.552651310109674	0.21052631578947367	0.5822222222222222	0.6271186440677966	0.864516129032258	0.4788732394366197	0.6667307692307693	0.23076923076923078	0.6153846153846154	0.75	0.9875	0.75	All Modes
no_ssid__no_geo	0.7523219814241486	0.8070175438596491	0.5562996560630017	0.33210332103321033	0.49221183800623053	0.7142857142857142	0.8928974069898534	0.35000000000000003	0.6042488038277513	0.3157894736842105	0.5454545454545455	0.8571428571428571	0.9028571428571428	0.4	194	RFC	0.6335088961463795	0.371900826446281	0.572463768115942	0.8536585365853658	0.8310598111227702	0.5384615384615384	0.7996491228070175	0.5	0.6666666666666666	1.0	0.8315789473684211	1.0	0.5139331117896998	0.3	0.43169398907103823	0.6140350877192983	0.9646772228989038	0.25925925925925924	0.5359615384615385	0.23076923076923078	0.46153846153846156	0.75	0.9875	0.25	All Modes
no_ssid__no_geo	0.7297297297297297	0.7982456140350878	0.5469050415615551	0.28474576271186447	0.6748091603053435	0.5370370370370371	0.8695121951219511	0.36842105263157887	0.48809523809523814	0.2857142857142857	0.6666666666666666	0.5714285714285715	0.9166666666666667	0.0	195	RFC	0.5666140149305933	0.34710743801652894	0.7060702875399361	0.5686274509803921	0.8223760092272203	0.3888888888888889	0.5119047619047619	0.375	0.6428571428571429	0.6666666666666666	0.875	0.0	0.5337460813861243	0.2413793103448276	0.6461988304093568	0.5087719298245614	0.9223803363518758	0.35	0.47711538461538466	0.23076923076923078	0.6923076923076923	0.5	0.9625	0.0	All Modes
no_ssid__no_geo	0.7378839590443687	0.8157894736842105	0.5380569276201937	0.3588235294117647	0.7008000000000001	0.3529411764705882	0.886915334517466	0.3908045977011494	0.6705779640300331	0.33333333333333337	0.7826086956521738	0.6666666666666666	0.9036144578313252	0.6666666666666665	196	RFC	0.5351687748292909	0.3860759493670886	0.8656126482213439	0.2608695652173913	0.8569794050343249	0.3063063063063063	0.7471458773784355	0.36363636363636365	0.9	1.0	0.872093023255814	0.6	0.5856060005258501	0.33516483516483514	0.5887096774193549	0.5454545454545454	0.9190184049079755	0.5396825396825397	0.6375	0.3076923076923077	0.6923076923076923	0.5	0.9375	0.75	All Modes
no_ssid__no_geo	0.7267483777937995	0.8070175438596491	0.5435195272056788	0.27906976744186046	0.6424682395644283	0.4470588235294118	0.8715814506539833	0.47741935483870973	0.648765624827006	0.34782608695652173	0.4545454545454546	0.6666666666666666	0.9176470588235294	0.8571428571428571	197	RFC	0.6193858949149051	0.25925925925925924	0.6833976833976834	0.7037037037037037	0.8339021615472128	0.6166666666666667	0.7644444444444445	0.4	0.5555555555555556	1.0	0.8666666666666667	1.0	0.5076418894356571	0.302158273381295	0.6061643835616438	0.3275862068965517	0.912826899128269	0.3894736842105263	0.5834615384615385	0.3076923076923077	0.38461538461538464	0.5	0.975	0.75	All Modes
no_ssid__no_geo	0.7356154406409323	0.8070175438596491	0.554792734135681	0.41600000000000004	0.648870636550308	0.4722222222222222	0.8745519713261648	0.36231884057971014	0.5871645021645022	0.13333333333333336	0.6666666666666667	0.5714285714285715	0.8977272727272727	0.6666666666666666	198	RFC	0.6083314794215795	0.6190476190476191	0.728110599078341	0.6071428571428571	0.8	0.28735632183908044	0.7433712121212122	0.5	0.7272727272727273	0.6666666666666666	0.8229166666666666	1.0	0.5478849578997484	0.3132530120481928	0.5851851851851851	0.38636363636363635	0.9644268774703557	0.49019607843137253	0.5359615384615385	0.07692307692307693	0.6153846153846154	0.5	0.9875	0.5	All Modes
no_ssid__no_geo	0.7509702457956016	0.7982456140350878	0.5989296386352566	0.3546511627906977	0.7221396731054978	0.4523809523809524	0.8795389048991354	0.5859375	0.5838383838383838	0.2222222222222222	0.4545454545454546	0.6666666666666666	0.9090909090909091	0.6666666666666666	199	RFC	0.6592301603754533	0.4420289855072464	0.7126099706744868	0.7037037037037037	0.8329694323144105	0.6048387096774194	0.7577777777777779	0.4	0.5555555555555556	1.0	0.8333333333333334	1.0	0.5722366597673652	0.2961165048543689	0.7319277108433735	0.3333333333333333	0.9316239316239316	0.5681818181818182	0.5076923076923077	0.15384615384615385	0.38461538461538464	0.5	1.0	0.5	All Modes
no_ssid__no_geo	0.7588401697312589	0.8157894736842105	0.6130771591429248	0.3066666666666667	0.7355371900826446	0.56	0.8855957320687611	0.5775862068965518	0.559424321452719	0.11764705882352941	0.8	0.5714285714285715	0.9080459770114943	0.4	200	RFC	0.6658536098221487	0.40350877192982454	0.7235772357723578	0.7	0.825414364640884	0.6767676767676768	0.7180851063829787	0.25	0.8333333333333334	0.6666666666666666	0.8404255319148937	1.0	0.584176003907136	0.24731182795698925	0.7478991596638656	0.4666666666666667	0.9552429667519181	0.5037593984962406	0.5167307692307693	0.07692307692307693	0.7692307692307693	0.5	0.9875	0.25	All Modes
no_ssid__no_geo	0.7363112391930836	0.8245614035087719	0.574261430353813	0.36245954692556637	0.6088888888888889	0.5789473684210527	0.8870490833826138	0.4339622641509434	0.6592739431997587	0.4347826086956522	0.5263157894736842	0.75	0.9186046511627908	0.6666666666666666	201	RFC	0.5982919840160406	0.448	0.6342592592592593	0.5409836065573771	0.8333333333333334	0.5348837209302325	0.7884057971014493	0.5	0.8333333333333334	0.75	0.8586956521739131	1.0	0.5651411326881572	0.30434782608695654	0.5854700854700855	0.6226415094339622	0.9481668773704172	0.36507936507936506	0.6013461538461538	0.38461538461538464	0.38461538461538464	0.75	0.9875	0.5	All Modes
no_ssid__no_geo	0.7325072886297376	0.8333333333333334	0.5996202364963894	0.37267080745341613	0.7151898734177216	0.6605504587155963	0.8667113194909578	0.3829787234042553	0.5505747126436782	0.33333333333333337	0.7500000000000001	0.75	0.9195402298850576	0.0	202	RFC	0.6362937692728035	0.5263157894736842	0.7290322580645161	0.6666666666666666	0.791921664626683	0.4675324675324675	0.6038491295938104	0.6	0.8181818181818182	0.75	0.851063829787234	0.0	0.5852590526169121	0.28846153846153844	0.7018633540372671	0.6545454545454545	0.9571005917159763	0.32432432432432434	0.5346153846153847	0.23076923076923078	0.6923076923076923	0.75	1.0	0.0	All Modes
no_ssid__no_geo	0.7075048107761386	0.8157894736842105	0.604101971307096	0.3567567567567568	0.6780487804878048	0.7419354838709677	0.8107791446983011	0.43298969072164945	0.6907041676272445	0.3636363636363637	0.6666666666666667	0.8571428571428571	0.8994082840236686	0.6666666666666666	203	RFC	0.6105221028312253	0.4370860927152318	0.6450116009280742	0.7666666666666667	0.8	0.40384615384615385	0.8051299511973669	0.4444444444444444	0.7272727272727273	1.0	0.8539325842696629	1.0	0.604658443514003	0.3013698630136986	0.7146529562982005	0.71875	0.8218527315914489	0.4666666666666667	0.6246153846153846	0.3076923076923077	0.6153846153846154	0.75	0.95	0.5	All Modes
no_ssid__no_geo	0.7318435754189944	0.8333333333333334	0.5503375286933873	0.33212996389891697	0.6723163841807909	0.45614035087719296	0.8536009445100354	0.43749999999999994	0.6484828349944629	0.4	0.6666666666666667	0.4	0.9186046511627908	0.8571428571428571	204	RFC	0.6274369817868715	0.45098039215686275	0.5920398009950248	0.7222222222222222	0.8436406067677946	0.5283018867924528	0.8314793901750424	0.5714285714285714	0.7272727272727273	1.0	0.8586956521739131	1.0	0.5222201740911419	0.26285714285714284	0.7777777777777778	0.3333333333333333	0.8637992831541219	0.37333333333333335	0.5821153846153846	0.3076923076923077	0.6153846153846154	0.25	0.9875	0.75	All Modes
no_ssid__no_geo	0.7110294117647059	0.7807017543859649	0.5283817103572175	0.3988439306358382	0.5855513307984791	0.575	0.8444180522565321	0.23809523809523808	0.4742857142857143	0.25	0.48000000000000004	0.75	0.8914285714285713	0.0	205	RFC	0.5639591058416311	0.5073529411764706	0.6184738955823293	0.575	0.7856353591160221	0.3333333333333333	0.5475438596491228	0.6666666666666666	0.5	0.75	0.8210526315789474	0.0	0.5114843786454386	0.32857142857142857	0.555956678700361	0.575	0.9127086007702182	0.18518518518518517	0.4680769230769231	0.15384615384615385	0.46153846153846156	0.75	0.975	0.0	All Modes
no_ssid__no_geo	0.6500389711613406	0.7982456140350878	0.47010382101154924	0.402332361516035	0.4	0.36666666666666664	0.8312375909993382	0.3502824858757062	0.4458948458948459	0.4545454545454546	0.5185185185185186	0.0	0.9230769230769231	0.3333333333333333	206	RFC	0.5200292220545748	0.47586206896551725	0.31353135313531355	0.5238095238095238	0.8440860215053764	0.44285714285714284	0.48639200998751564	0.5555555555555556	0.5	0.0	0.8764044943820225	0.5	0.45827115679855873	0.3484848484848485	0.5523255813953488	0.28205128205128205	0.81877444589309	0.2897196261682243	0.4296153846153846	0.38461538461538464	0.5384615384615384	0.0	0.975	0.25	All Modes
no_ssid__no_geo	0.7410865874363328	0.7982456140350878	0.56833206413458	0.3642384105960265	0.5605095541401274	0.6666666666666667	0.8692933083176986	0.38095238095238093	0.5294245008246482	0.25	0.5217391304347826	0.5714285714285715	0.903954802259887	0.4	207	RFC	0.6400797099843784	0.5045871559633027	0.6153846153846154	0.7307692307692307	0.7979334098737084	0.5517241379310345	0.7516151202749141	0.6666666666666666	0.6	0.6666666666666666	0.8247422680412371	1.0	0.5316153245382114	0.2849740932642487	0.5146198830409356	0.6129032258064516	0.9546703296703297	0.2909090909090909	0.47307692307692306	0.15384615384615385	0.46153846153846156	0.5	1.0	0.25	All Modes
no_ssid__no_geo	0.7594855305466238	0.8771929824561403	0.6601334503630397	0.4392764857881136	0.7393364928909953	0.5751633986928104	0.8644264194669757	0.6824644549763034	0.785588252067294	0.6666666666666667	0.7199999999999999	0.75	0.934131736526946	0.8571428571428571	208	RFC	0.6450321807616385	0.4696132596685083	0.7748344370860927	0.4536082474226804	0.8604382929642446	0.6666666666666666	0.8543103448275862	0.875	0.75	0.75	0.896551724137931	1.0	0.6945530199287752	0.41262135922330095	0.7069486404833837	0.7857142857142857	0.8684516880093132	0.6990291262135923	0.7411538461538462	0.5384615384615384	0.6923076923076923	0.75	0.975	0.75	All Modes
no_ssid__no_geo	0.7404255319148936	0.8070175438596491	0.5980759075161795	0.2942942942942943	0.6935201401050788	0.6172839506172839	0.8661971830985915	0.5190839694656488	0.655779469572573	0.1111111111111111	0.5454545454545455	0.8571428571428571	0.9080459770114943	0.8571428571428571	209	RFC	0.6285628871789127	0.4152542372881356	0.717391304347826	0.6097560975609756	0.803921568627451	0.5964912280701754	0.741418439716312	0.2	0.6666666666666666	1.0	0.8404255319148937	1.0	0.5844968349183071	0.22790697674418606	0.6711864406779661	0.625	0.9389312977099237	0.4594594594594595	0.6051923076923077	0.07692307692307693	0.46153846153846156	0.75	0.9875	0.75	All Modes
no_ssid__no_geo	0.7556037599421548	0.8070175438596491	0.6154254216145795	0.33865814696485624	0.6104783599088838	0.5833333333333334	0.891764705882353	0.6528925619834711	0.5643980899723549	0.3	0.608695652173913	0.6666666666666666	0.9132947976878614	0.3333333333333333	210	RFC	0.6773200913691428	0.4732142857142857	0.6175115207373272	0.7777777777777778	0.831140350877193	0.6869565217391305	0.6956067588325653	0.42857142857142855	0.7	1.0	0.8494623655913979	0.5	0.5835856080829422	0.263681592039801	0.6036036036036037	0.4666666666666667	0.9619289340101523	0.6220472440944882	0.5013461538461538	0.23076923076923078	0.5384615384615384	0.5	0.9875	0.25	All Modes
no_ssid__no_geo	0.6783310901749664	0.7982456140350878	0.4989341905170089	0.36800000000000005	0.5108695652173914	0.45333333333333337	0.8291347207009858	0.3333333333333333	0.5030562599793369	0.4444444444444444	0.5999999999999999	0.5714285714285715	0.8994082840236686	0.0	211	RFC	0.5384465732179617	0.44516129032258067	0.4338461538461538	0.4722222222222222	0.8192640692640693	0.5217391304347826	0.5700022031284424	0.8	0.5294117647058824	0.6666666666666666	0.8539325842696629	0.0	0.4909646505801473	0.31363636363636366	0.6211453744493393	0.4358974358974359	0.8392461197339246	0.24489795918367346	0.49000000000000005	0.3076923076923077	0.6923076923076923	0.5	0.95	0.0	All Modes
no_ssid__no_geo	0.7458563535911602	0.7807017543859649	0.6454925372161409	0.34096692111959287	0.6806526806526807	0.6732673267326732	0.8659090909090909	0.6666666666666667	0.5470134874759152	0.16666666666666669	0.6	0.6666666666666666	0.9017341040462428	0.4	212	RFC	0.722435882277481	0.38953488372093026	0.7227722772277227	0.9444444444444444	0.8080593849416755	0.7473684210526316	0.7755341432760787	0.18181818181818182	0.8571428571428571	1.0	0.8387096774193549	1.0	0.6007583207737465	0.3031674208144796	0.6431718061674009	0.5230769230769231	0.9326805385556916	0.6016949152542372	0.4680769230769231	0.15384615384615385	0.46153846153846156	0.5	0.975	0.25	All Modes
no_ssid__no_geo	0.7452276064610867	0.8245614035087719	0.6364897838730551	0.355421686746988	0.6571428571428573	0.7166666666666668	0.8817891373801917	0.5714285714285714	0.6790561072914014	0.2857142857142857	0.6363636363636364	0.888888888888889	0.9176470588235294	0.6666666666666666	213	RFC	0.6493942418637998	0.4041095890410959	0.7318181818181818	0.671875	0.8313253012048193	0.6078431372549019	0.763888888888889	0.375	0.7777777777777778	0.8	0.8666666666666667	1.0	0.6318527370430796	0.3172043010752688	0.5962962962962963	0.7678571428571429	0.9387755102040817	0.5391304347826087	0.6488461538461539	0.23076923076923078	0.5384615384615384	1.0	0.975	0.5	All Modes
no_ssid__no_geo	0.7136871508379888	0.8157894736842105	0.588717281483823	0.3882978723404255	0.4859002169197397	0.7681159420289855	0.8615560640732265	0.4397163120567376	0.694237980525606	0.34782608695652173	0.5454545454545455	1.0	0.911242603550296	0.6666666666666666	214	RFC	0.6045718294573513	0.477124183006536	0.40875912408759124	0.7910447761194029	0.8615560640732265	0.484375	0.7863670411985019	0.4	0.6666666666666666	1.0	0.8651685393258427	1.0	0.5873834162566348	0.3273542600896861	0.5989304812834224	0.7464788732394366	0.8615560640732265	0.4025974025974026	0.6463461538461538	0.3076923076923077	0.46153846153846156	1.0	0.9625	0.5	All Modes
no_ssid__no_geo	0.7380100214745884	0.7807017543859649	0.5881902380173184	0.37222222222222223	0.694300518134715	0.5714285714285714	0.8813131313131314	0.4216867469879519	0.5768268657490214	0.33333333333333337	0.5454545454545455	0.8571428571428571	0.8982035928143712	0.25	215	RFC	0.5989555331911356	0.3621621621621622	0.7913385826771654	0.5357142857142857	0.8450363196125908	0.4605263157894737	0.6284743991640542	0.36363636363636365	0.6666666666666666	1.0	0.8620689655172413	0.25	0.584659359068707	0.38285714285714284	0.6184615384615385	0.6122448979591837	0.920844327176781	0.3888888888888889	0.5413461538461538	0.3076923076923077	0.46153846153846156	0.75	0.9375	0.25	All Modes
no_ssid__no_geo	0.7023538344722855	0.7807017543859649	0.5451922811685455	0.36040609137055835	0.581986143187067	0.4444444444444445	0.8586052463211772	0.4805194805194805	0.5739596065421104	0.33333333333333337	0.5217391304347826	0.4444444444444445	0.9036144578313252	0.6666666666666666	216	RFC	0.5694467788612874	0.4251497005988024	0.5806451612903226	0.4	0.8143203883495146	0.6271186440677966	0.6471458773784355	0.36363636363636365	0.6	0.4	0.872093023255814	1.0	0.538713221956132	0.31277533039647576	0.5833333333333334	0.5	0.9079837618403248	0.3894736842105263	0.5413461538461538	0.3076923076923077	0.46153846153846156	0.5	0.9375	0.5	All Modes
no_ssid__no_geo	0.7062457103637612	0.7982456140350878	0.5362770920350755	0.3155080213903743	0.6321070234113713	0.5333333333333333	0.8646706586826347	0.33576642335766416	0.5656050616050616	0.32	0.6153846153846154	0.5714285714285715	0.9212121212121211	0.4	217	RFC	0.5513650281680617	0.30569948186528495	0.7105263157894737	0.5	0.8298850574712644	0.4107142857142857	0.7019004524886878	0.3333333333333333	0.6153846153846154	0.6666666666666666	0.8941176470588236	1.0	0.5306246295949972	0.3259668508287293	0.5692771084337349	0.5714285714285714	0.9025	0.2839506172839506	0.5246153846153846	0.3076923076923077	0.6153846153846154	0.5	0.95	0.25	All Modes
no_ssid__no_geo	0.6755014326647565	0.7543859649122807	0.473509017004348	0.2972972972972973	0.41666666666666663	0.28125000000000006	0.8364459535936615	0.5358851674641149	0.43474894131881425	0.21052631578947367	0.33333333333333337	0.3333333333333333	0.896551724137931	0.4	218	RFC	0.5349163605044753	0.43137254901960786	0.34172661870503596	0.375	0.8085339168490153	0.717948717948718	0.60535138620245	0.3333333333333333	0.36363636363636365	0.5	0.8297872340425532	1.0	0.4558693898918131	0.2268041237113402	0.5337078651685393	0.225	0.8663540445486518	0.42748091603053434	0.3873076923076923	0.15384615384615385	0.3076923076923077	0.25	0.975	0.25	All Modes
no_ssid__no_geo	0.7442799461641992	0.8157894736842105	0.6448582477816498	0.37037037037037035	0.705061082024433	0.6274509803921569	0.8578143360752057	0.6635944700460831	0.5936773092150667	0.2857142857142857	0.608695652173913	0.75	0.9239766081871346	0.4	219	RFC	0.6862641210408286	0.42424242424242425	0.808	0.7441860465116279	0.794341675734494	0.6605504587155964	0.7386263736263736	0.375	0.7	0.75	0.8681318681318682	1.0	0.6190753329092	0.3286384976525822	0.6253869969040248	0.5423728813559322	0.9323116219667944	0.6666666666666666	0.5513461538461538	0.23076923076923078	0.5384615384615384	0.75	0.9875	0.25	All Modes
no_ssid__no_geo	0.754054054054054	0.8157894736842105	0.5539139245452929	0.3120567375886525	0.7551487414187643	0.43478260869565216	0.8786926461345066	0.3888888888888889	0.588235294117647	0.23529411764705882	0.7333333333333334	0.6666666666666666	0.9058823529411764	0.4	220	RFC	0.6022486199279367	0.4631578947368421	0.744920993227991	0.5769230769230769	0.8262411347517731	0.4	0.8005228758169934	0.5	0.6470588235294118	1.0	0.8555555555555555	1.0	0.5332851983570084	0.23529411764705882	0.765661252900232	0.3488372093023256	0.938255033557047	0.3783783783783784	0.5425	0.15384615384615385	0.8461538461538461	0.5	0.9625	0.25	All Modes
no_ssid__no_geo	0.6487695749440716	0.7719298245614035	0.45853647311666457	0.32124352331606215	0.4619164619164619	0.3846153846153846	0.8336448598130841	0.29126213592233	0.458904932609697	0.4347826086956522	0.46153846153846156	0.5	0.8982035928143712	0.0	221	RFC	0.48310797669607625	0.31958762886597936	0.42342342342342343	0.3333333333333333	0.8128797083839611	0.5263157894736842	0.46472148541114056	0.5	0.46153846153846156	0.5	0.8620689655172413	0.0	0.4684822464854091	0.3229166666666667	0.5081081081081081	0.45454545454545453	0.8554987212276215	0.20134228187919462	0.4567307692307693	0.38461538461538464	0.46153846153846156	0.5	0.9375	0.0	All Modes
no_ssid__no_geo	0.7135582431572247	0.7807017543859649	0.5357972511880833	0.31671554252199413	0.6870838881491345	0.5494505494505495	0.840021990104453	0.2857142857142857	0.4419047619047619	0.0	0.64	0.6666666666666666	0.9028571428571428	0.0	222	RFC	0.6055146360529378	0.4426229508196721	0.645	0.8620689655172413	0.8076109936575053	0.2702702702702703	0.4996491228070175	0.0	0.6666666666666666	1.0	0.8315789473684211	0.0	0.5126034742823878	0.2465753424657534	0.7350427350427351	0.4032258064516129	0.8751431844215349	0.30303030303030304	0.4205769230769231	0.0	0.6153846153846154	0.5	0.9875	0.0	All Modes
no_ssid__no_geo	0.7264351523742026	0.7982456140350878	0.48897379085143333	0.2792207792207792	0.6986754966887416	0.2807017543859649	0.8683901292596944	0.31788079470198677	0.5074056443386603	0.23529411764705882	0.6666666666666666	0.3333333333333333	0.9017341040462428	0.4	223	RFC	0.53732968468428	0.3028169014084507	0.7250859106529209	0.3333333333333333	0.814773980154355	0.5106382978723404	0.6963133640552995	0.5	0.6428571428571429	0.5	0.8387096774193549	1.0	0.4671821543900516	0.25903614457831325	0.6741214057507987	0.24242424242424243	0.929559748427673	0.23076923076923078	0.4642307692307693	0.15384615384615385	0.6923076923076923	0.25	0.975	0.25	All Modes
no_ssid__no_geo	0.7167710508002784	0.8070175438596491	0.5168090138164795	0.35078534031413616	0.6120000000000001	0.4629629629629629	0.8725824800910125	0.28571428571428575	0.5660056022408964	0.380952380952381	0.5599999999999999	0.5714285714285715	0.9176470588235294	0.4	224	RFC	0.5631248457106827	0.42948717948717946	0.6375	0.6756756756756757	0.822961373390558	0.25	0.7233333333333334	0.5	0.5833333333333334	0.6666666666666666	0.8666666666666667	1.0	0.4997878306827578	0.29646017699115046	0.5884615384615385	0.352112676056338	0.9285714285714286	0.3333333333333333	0.5142307692307693	0.3076923076923077	0.5384615384615384	0.5	0.975	0.25	All Modes
no_ssid__no_geo	0.7473684210526316	0.7982456140350878	0.5474852634207444	0.3289473684210526	0.71869918699187	0.47058823529411764	0.8929503916449085	0.3262411347517731	0.5872233280949886	0.32	0.5217391304347826	0.6666666666666666	0.927710843373494	0.5	225	RFC	0.5818970058477996	0.390625	0.7620689655172413	0.6153846153846154	0.8465346534653465	0.2948717948717949	0.6657364341085271	0.3333333333333333	0.6	1.0	0.8953488372093024	0.5	0.530974807267625	0.2840909090909091	0.68	0.38095238095238093	0.9447513812154696	0.36507936507936506	0.5463461538461538	0.3076923076923077	0.46153846153846156	0.5	0.9625	0.5	All Modes
no_ssid__no_geo	0.7392169873921699	0.8333333333333334	0.6208034274514846	0.41293532338308453	0.7370030581039756	0.5172413793103449	0.8654088050314466	0.5714285714285714	0.6936340767666069	0.38461538461538464	0.7272727272727274	0.5714285714285715	0.927710843373494	0.8571428571428571	226	RFC	0.6514970259784333	0.4068627450980392	0.7699680511182109	0.5357142857142857	0.8249400479616307	0.72	0.7671039554760485	0.38461538461538464	0.8888888888888888	0.6666666666666666	0.8953488372093024	1.0	0.6019347815612671	0.41919191919191917	0.7067448680351907	0.5	0.91005291005291	0.47368421052631576	0.6425	0.38461538461538464	0.6153846153846154	0.5	0.9625	0.75	All Modes
no_ssid__no_geo	0.7439613526570048	0.8070175438596491	0.5242012096654112	0.3333333333333333	0.7311827956989247	0.3174603174603175	0.8918073796122576	0.34722222222222227	0.515189368770764	0.2857142857142857	0.5599999999999999	0.4	0.9302325581395349	0.4	227	RFC	0.5606067756369237	0.3918918918918919	0.7253333333333334	0.43478260869565216	0.8478002378121284	0.4032258064516129	0.7655797101449275	0.375	0.5833333333333334	1.0	0.8695652173913043	1.0	0.5045277330873572	0.29	0.7371273712737128	0.25	0.9406332453825857	0.3048780487804878	0.45384615384615384	0.23076923076923078	0.5384615384615384	0.25	1.0	0.25	All Modes
no_ssid__no_geo	0.6656050955414012	0.7894736842105263	0.48381620151381066	0.26273458445040215	0.642958748221906	0.4098360655737705	0.8035516093229744	0.3	0.5903424633219245	0.34782608695652173	0.6923076923076923	0.4444444444444445	0.8957055214723926	0.5714285714285715	228	RFC	0.46000023504097276	0.2768361581920904	0.6225895316804407	0.3125	0.8350634371395617	0.25301204819277107	0.6076984862527031	0.4	0.6923076923076923	0.4	0.8795180722891566	0.6666666666666666	0.5305393162049509	0.25	0.6647058823529411	0.5952380952380952	0.774331550802139	0.3684210526315789	0.5825	0.3076923076923077	0.6923076923076923	0.5	0.9125	0.5	All Modes
no_ssid__no_geo	0.662507797878977	0.7631578947368421	0.4517864188410751	0.2703862660944206	0.5742251223491027	0.17647058823529413	0.8504983388704319	0.38735177865612647	0.4894153989625226	0.16666666666666669	0.42105263157894735	0.28571428571428575	0.9069767441860466	0.6666666666666666	229	RFC	0.4666877720406649	0.252	0.6821705426356589	0.15789473684210525	0.8152866242038217	0.4260869565217391	0.6059288537549407	0.18181818181818182	0.6666666666666666	0.3333333333333333	0.8478260869565217	1.0	0.4462805334421991	0.2916666666666667	0.49577464788732395	0.2	0.8888888888888888	0.35507246376811596	0.4373076923076923	0.15384615384615385	0.3076923076923077	0.25	0.975	0.5	All Modes
no_ssid__no_geo	0.7382165605095541	0.7894736842105263	0.5908483816254378	0.34972677595628415	0.6750392464678179	0.5274725274725274	0.8756875687568757	0.5263157894736842	0.5418002522646485	0.21052631578947367	0.5925925925925927	0.3333333333333333	0.9058823529411764	0.6666666666666666	230	RFC	0.6356645913658251	0.48120300751879697	0.7166666666666667	0.6857142857142857	0.8147389969293757	0.48	0.652063492063492	0.3333333333333333	0.5714285714285714	0.5	0.8555555555555555	1.0	0.574049655791119	0.27467811158798283	0.6379821958456974	0.42857142857142855	0.9464922711058263	0.5825242718446602	0.4963461538461538	0.15384615384615385	0.6153846153846154	0.25	0.9625	0.5	All Modes
no_ssid__no_geo	0.6966037735849057	0.7631578947368421	0.4985142782239847	0.328042328042328	0.5801526717557252	0.2564102564102564	0.850546780072904	0.4774193548387096	0.5698145956607494	0.09523809523809525	0.64	0.5714285714285715	0.8757396449704142	0.6666666666666666	231	RFC	0.5037651422378039	0.40789473684210525	0.6440677966101694	0.2127659574468085	0.8083140877598153	0.4457831325301205	0.6579588014981274	0.125	0.6666666666666666	0.6666666666666666	0.8314606741573034	1.0	0.5072038984899391	0.2743362831858407	0.5277777777777778	0.3225806451612903	0.8974358974358975	0.5138888888888888	0.5234615384615384	0.07692307692307693	0.6153846153846154	0.5	0.925	0.5	All Modes
no_ssid__no_geo	0.7377926421404682	0.7982456140350878	0.5798371311017516	0.3924050632911392	0.7174447174447175	0.3673469387755102	0.8477315102548166	0.5742574257425742	0.58404329004329	0.33333333333333337	0.5454545454545455	0.4	0.8914285714285713	0.75	232	RFC	0.6258782797047211	0.45925925925925926	0.7807486631016043	0.5294117647058824	0.7857142857142857	0.5742574257425742	0.7675438596491228	0.6	0.6666666666666666	1.0	0.8210526315789474	0.75	0.5564126187178631	0.3425414364640884	0.6636363636363637	0.28125	0.9203778677462888	0.5742574257425742	0.5334615384615384	0.23076923076923078	0.46153846153846156	0.25	0.975	0.75	All Modes
no_ssid__no_geo	0.7745376955903271	0.8333333333333334	0.6416286089056873	0.42073170731707316	0.6846153846153846	0.463768115942029	0.886646884272997	0.7523809523809524	0.6719909502262442	0.33333333333333337	0.6923076923076923	0.6666666666666666	0.9176470588235294	0.75	233	RFC	0.7035393306350151	0.6330275229357798	0.6793893129770993	0.5925925925925926	0.8226872246696035	0.79	0.7817948717948717	0.6	0.6923076923076923	1.0	0.8666666666666667	0.75	0.6131030268590001	0.3150684931506849	0.689922480620155	0.38095238095238093	0.9613899613899614	0.7181818181818181	0.6296153846153846	0.23076923076923078	0.6923076923076923	0.5	0.975	0.75	All Modes
no_ssid__no_geo	0.6795131845841785	0.8070175438596491	0.508077419906297	0.37000000000000005	0.5961538461538461	0.4230769230769231	0.8276269185360094	0.3235294117647059	0.5704561403508771	0.3	0.64	0.3333333333333333	0.9122807017543859	0.6666666666666666	234	RFC	0.5281098168520036	0.4111111111111111	0.5502958579881657	0.44	0.8160651920838184	0.4230769230769231	0.6904761904761905	0.42857142857142855	0.6666666666666666	0.5	0.8571428571428571	1.0	0.4991092828218576	0.33636363636363636	0.6503496503496503	0.4074074074074074	0.8395209580838323	0.2619047619047619	0.5142307692307693	0.23076923076923078	0.6153846153846154	0.25	0.975	0.5	All Modes
no_ssid__no_geo	0.7264843228819213	0.8070175438596491	0.5605346009554821	0.3571428571428571	0.7121951219512195	0.5128205128205128	0.8788059701492539	0.3417085427135678	0.639418543740178	0.34782608695652173	0.6956521739130435	0.5	0.9036144578313252	0.75	235	RFC	0.5558898758379425	0.4	0.8141263940520446	0.43478260869565216	0.8518518518518519	0.2786885245901639	0.6644186046511628	0.4	0.8	0.5	0.872093023255814	0.75	0.5859217283793483	0.3225806451612903	0.6329479768786127	0.625	0.9075215782983971	0.44155844155844154	0.6221153846153846	0.3076923076923077	0.6153846153846154	0.5	0.9375	0.75	All Modes
no_ssid__no_geo	0.7105075053609721	0.8333333333333334	0.576620709910759	0.3737864077669903	0.5280373831775701	0.5625	0.8733252131546895	0.5454545454545455	0.6798136645962732	0.4347826086956522	0.4999999999999999	0.8571428571428571	0.9404761904761905	0.6666666666666666	236	RFC	0.6006175552030708	0.43258426966292135	0.5566502463054187	0.46551724137931033	0.816628701594533	0.7317073170731707	0.7886363636363637	0.5	0.5454545454545454	1.0	0.8977272727272727	1.0	0.5830145302319695	0.32905982905982906	0.5022222222222222	0.7105263157894737	0.9384816753926701	0.43478260869565216	0.6167307692307693	0.38461538461538464	0.46153846153846156	0.75	0.9875	0.5	All Modes
no_ssid__no_geo	0.7296348314606742	0.7982456140350878	0.6256498427038533	0.3778501628664495	0.5942028985507246	0.7999999999999999	0.8445682451253481	0.5116279069767442	0.6608253968253968	0.2222222222222222	0.4761904761904762	0.8571428571428571	0.8914285714285713	0.8571428571428571	237	RFC	0.638631645954057	0.4793388429752066	0.5559322033898305	0.8387096774193549	0.8338833883388339	0.4852941176470588	0.7692105263157895	0.4	0.625	1.0	0.8210526315789474	1.0	0.6222360431320084	0.3118279569892473	0.6381322957198443	0.7647058823529411	0.8555304740406321	0.5409836065573771	0.6026923076923076	0.15384615384615385	0.38461538461538464	0.75	0.975	0.75	All Modes
no_ssid__no_geo	0.7522464698331194	0.8245614035087719	0.6352093141754889	0.34857142857142853	0.7358738501971092	0.5454545454545455	0.8870558375634519	0.6590909090909091	0.6640615058324496	0.34782608695652173	0.6956521739130435	0.6	0.9268292682926829	0.75	238	RFC	0.6208142006335152	0.3407821229050279	0.8588957055214724	0.4090909090909091	0.8694029850746269	0.6258992805755396	0.670952380952381	0.4	0.8	0.5	0.9047619047619048	0.75	0.6840051079615922	0.3567251461988304	0.6436781609195402	0.8181818181818182	0.905440414507772	0.696	0.6746153846153846	0.3076923076923077	0.6153846153846154	0.75	0.95	0.75	All Modes
no_ssid__no_geo	0.7016248153618907	0.7894736842105263	0.4356969165687114	0.24260355029585798	0.5679012345679013	0.2545454545454545	0.8588888888888888	0.2545454545454546	0.3522489884842826	0.11764705882352941	0.7407407407407408	0.0	0.9028571428571428	0.0	239	RFC	0.479049942487042	0.40594059405940597	0.5502392344497608	0.35	0.7911975435005117	0.2978723404255319	0.3591729323308271	0.25	0.7142857142857143	0.0	0.8315789473684211	0.0	0.42423987105134237	0.1729957805907173	0.5867346938775511	0.2	0.9392466585662211	0.2222222222222222	0.36673076923076925	0.07692307692307693	0.7692307692307693	0.0	0.9875	0.0	All Modes
no_ssid__no_geo	0.69558599695586	0.7631578947368421	0.41724500395343256	0.39215686274509803	0.4375	0.04878048780487805	0.8640376692171866	0.34375	0.3957894736842105	0.24999999999999994	0.41666666666666663	0.0	0.9122807017543859	0.4	240	RFC	0.45586688722971036	0.47058823529411764	0.44508670520231214	0.14285714285714285	0.8057080131723381	0.41509433962264153	0.5168831168831168	0.2727272727272727	0.45454545454545453	0.0	0.8571428571428571	1.0	0.40410384616087314	0.33613445378151263	0.4301675977653631	0.029411764705882353	0.9314720812182741	0.29333333333333333	0.3680769230769231	0.23076923076923078	0.38461538461538464	0.0	0.975	0.25	All Modes
no_ssid__no_geo	0.7151556156968877	0.8070175438596491	0.5912947158619604	0.26478873239436623	0.6536412078152753	0.5263157894736842	0.8507109004739336	0.6610169491525425	0.5983296703296703	0.1904761904761905	0.64	0.5714285714285715	0.9230769230769231	0.6666666666666666	241	RFC	0.608745712749305	0.31333333333333335	0.696969696969697	0.4838709677419355	0.799554565701559	0.75	0.6919475655430711	0.25	0.6666666666666666	0.6666666666666666	0.8764044943820225	1.0	0.5842691670786762	0.22926829268292684	0.6153846153846154	0.5769230769230769	0.9088607594936708	0.5909090909090909	0.5488461538461539	0.15384615384615385	0.6153846153846154	0.5	0.975	0.5	All Modes
no_ssid__no_geo	0.7006760909649662	0.7982456140350878	0.5410675810065458	0.3548387096774194	0.6410635155096013	0.49411764705882355	0.8437333333333332	0.37158469945355194	0.533389118267731	0.2222222222222222	0.5599999999999999	0.5714285714285715	0.9132947976878614	0.4	242	RFC	0.6088827017954598	0.5	0.6420118343195266	0.5121951219512195	0.760576923076923	0.6296296296296297	0.6998924731182796	0.4	0.5833333333333334	0.6666666666666666	0.8494623655913979	1.0	0.5206524004134895	0.275	0.640117994100295	0.4772727272727273	0.9473053892215569	0.26356589147286824	0.48596153846153844	0.15384615384615385	0.5384615384615384	0.5	0.9875	0.25	All Modes
no_ssid__no_geo	0.7494908350305499	0.8070175438596491	0.5995839564789106	0.2857142857142857	0.7548543689320387	0.4657534246575342	0.862565445026178	0.6290322580645162	0.5684158564591247	0.2222222222222222	0.7096774193548387	0.3333333333333333	0.9101796407185629	0.6666666666666666	243	RFC	0.6126886847960358	0.3611111111111111	0.735224586288416	0.4594594594594595	0.835234474017744	0.6724137931034483	0.6769348659003832	0.4	0.6111111111111112	0.5	0.8735632183908046	1.0	0.593360329783379	0.23636363636363636	0.7755610972568578	0.4722222222222222	0.8917456021650879	0.5909090909090909	0.54	0.15384615384615385	0.8461538461538461	0.25	0.95	0.5	All Modes
no_ssid__no_geo	0.7144896502498216	0.8157894736842105	0.5227023455732163	0.3756906077348066	0.6150712830957229	0.22727272727272727	0.8648648648648648	0.5306122448979592	0.5986549493939453	0.5263157894736842	0.608695652173913	0.28571428571428575	0.9058823529411764	0.6666666666666665	244	RFC	0.526799961482019	0.4171779141104294	0.5968379446640316	0.17857142857142858	0.8571428571428571	0.5842696629213483	0.6644444444444444	0.8333333333333334	0.7	0.3333333333333333	0.8555555555555555	0.6	0.5294741810729321	0.3417085427135678	0.634453781512605	0.3125	0.8727272727272727	0.48598130841121495	0.5771153846153847	0.38461538461538464	0.5384615384615384	0.25	0.9625	0.75	All Modes
no_ssid__no_geo	0.7045309508615188	0.7894736842105263	0.5606960817125242	0.2821316614420063	0.6977299880525687	0.6861313868613139	0.8224188790560473	0.3150684931506849	0.5008144796380091	0.11764705882352941	0.6923076923076923	0.8	0.8941176470588236	0.0	245	RFC	0.5623643382383849	0.36585365853658536	0.6606334841628959	0.6714285714285714	0.8152046783625732	0.2987012987012987	0.49068376068376074	0.25	0.6923076923076923	0.6666666666666666	0.8444444444444444	0.0	0.5666840236944959	0.22959183673469388	0.739240506329114	0.7014925373134329	0.8297619047619048	0.3333333333333333	0.5438461538461539	0.07692307692307693	0.6923076923076923	1.0	0.95	0.0	All Modes
no_ssid__no_geo	0.7373015873015873	0.8333333333333334	0.5213504510674406	0.35119047619047616	0.6725663716814159	0.2857142857142857	0.8786764705882353	0.4186046511627907	0.6611310885910429	0.2222222222222222	0.8695652173913044	0.4444444444444445	0.9122807017543859	0.8571428571428571	246	RFC	0.5419907424993431	0.6145833333333334	0.6627906976744186	0.21428571428571427	0.8269896193771626	0.391304347826087	0.7314285714285714	0.4	1.0	0.4	0.8571428571428571	1.0	0.5488588788808937	0.24583333333333332	0.6826347305389222	0.42857142857142855	0.9372549019607843	0.45	0.6296153846153846	0.15384615384615385	0.7692307692307693	0.5	0.975	0.75	All Modes
no_ssid__no_geo	0.6914893617021277	0.7719298245614035	0.5264622484762207	0.32779097387173395	0.6765714285714286	0.5054945054945056	0.826158038147139	0.2962962962962963	0.5363463203463203	0.24000000000000002	0.64	0.5714285714285715	0.896969696969697	0.3333333333333333	247	RFC	0.5504382488397883	0.3150684931506849	0.6351931330472103	0.4791666666666667	0.832967032967033	0.4897959183673469	0.5907843137254902	0.25	0.6666666666666666	0.6666666666666666	0.8705882352941177	0.5	0.52640662015092	0.3415841584158416	0.7237163814180929	0.5348837209302325	0.8194594594594594	0.21238938053097345	0.5042307692307693	0.23076923076923078	0.6153846153846154	0.5	0.925	0.25	All Modes
no_ssid__no_geo	0.7549019607843137	0.8333333333333334	0.6032713990293119	0.21402214022140223	0.7399741267787842	0.7586206896551724	0.8742921857304643	0.4294478527607362	0.6920542635658915	0.125	0.6666666666666667	1.0	0.9186046511627908	0.75	248	RFC	0.6452482774835975	0.24166666666666667	0.8218390804597702	0.9428571428571428	0.8221512247071352	0.3977272727272727	0.7338603425559947	0.3333333333333333	0.7272727272727273	1.0	0.8586956521739131	0.75	0.5799541533061594	0.19205298013245034	0.6729411764705883	0.6346153846153846	0.9334945586457074	0.4666666666666667	0.6859615384615385	0.07692307692307693	0.6153846153846154	1.0	0.9875	0.75	All Modes
no_ssid__no_geo	0.7671043538355218	0.868421052631579	0.6486656427202884	0.3625	0.7601683029453016	0.6972477064220183	0.87546699875467	0.547945205479452	0.7634262125902993	0.42105263157894735	0.8	0.6666666666666666	0.9294117647058824	1.0	249	RFC	0.66918310192278	0.4603174603174603	0.799410029498525	0.7169811320754716	0.8212616822429907	0.547945205479452	0.8755555555555556	0.6666666666666666	0.8333333333333334	1.0	0.8777777777777778	1.0	0.6374835940060891	0.29896907216494845	0.7245989304812834	0.6785714285714286	0.9373333333333334	0.547945205479452	0.7128846153846154	0.3076923076923077	0.7692307692307693	0.5	0.9875	1.0	All Modes
no_ssid__no_geo	0.7217146872803936	0.7982456140350878	0.5521158266514921	0.2525597269624573	0.6972972972972974	0.6534653465346535	0.858044164037855	0.2992125984251968	0.4631888307530902	0.21052631578947367	0.6153846153846154	0.5714285714285715	0.9186046511627908	0.0	250	RFC	0.592835553965841	0.2642857142857143	0.75	0.7857142857142857	0.8056872037914692	0.3584905660377358	0.4948160535117057	0.3333333333333333	0.6153846153846154	0.6666666666666666	0.8586956521739131	0.0	0.525420563989069	0.24183006535947713	0.6515151515151515	0.559322033898305	0.9176788124156545	0.25675675675675674	0.4513461538461538	0.15384615384615385	0.6153846153846154	0.5	0.9875	0.0	All Modes
no_ssid__no_geo	0.6953125	0.7631578947368421	0.5259681299634078	0.3072100313479624	0.435	0.3728813559322034	0.8333333333333334	0.6814159292035398	0.5504965622612683	0.18181818181818185	0.5454545454545455	0.5714285714285715	0.8823529411764706	0.5714285714285715	251	RFC	0.5484779774389208	0.3333333333333333	0.3686440677966102	0.4583333333333333	0.8416945373467113	0.7403846153846154	0.611111111111111	0.2222222222222222	0.6666666666666666	0.6666666666666666	0.8333333333333334	0.6666666666666666	0.517188278619892	0.28488372093023256	0.5304878048780488	0.3142857142857143	0.825136612021858	0.6311475409836066	0.510576923076923	0.15384615384615385	0.46153846153846156	0.5	0.9375	0.5	All Modes
no_ssid__no_geo	0.7187274041937817	0.7631578947368421	0.5246947030723969	0.3367875647668394	0.6859504132231405	0.39436619718309857	0.8667466986794718	0.33962264150943394	0.4659770114942529	0.2	0.4	0.5	0.896551724137931	0.3333333333333333	252	RFC	0.5500093823523693	0.39634146341463417	0.7685185185185185	0.4	0.8049052396878483	0.38028169014084506	0.5373860182370821	0.2857142857142857	0.5714285714285714	0.5	0.8297872340425532	0.5	0.509356902614768	0.2927927927927928	0.6194029850746269	0.3888888888888889	0.9388816644993498	0.3068181818181818	0.4373076923076923	0.15384615384615385	0.3076923076923077	0.5	0.975	0.25	All Modes
no_ssid__no_geo	0.7133333333333334	0.8333333333333334	0.5490136573857269	0.38202247191011235	0.5991189427312774	0.4395604395604396	0.8592501536570376	0.46511627906976744	0.6040293040293041	0.5	0.6923076923076923	0.5714285714285715	0.9230769230769231	0.3333333333333333	253	RFC	0.5577594613594138	0.4892086330935252	0.6267281105990783	0.37037037037037035	0.8146853146853147	0.4878048780487805	0.6899329135284191	0.7142857142857143	0.6923076923076923	0.6666666666666666	0.8764044943820225	0.5	0.5562322789078648	0.31336405529953915	0.5738396624472574	0.5405405405405406	0.9089726918075423	0.4444444444444444	0.5603846153846154	0.38461538461538464	0.6923076923076923	0.5	0.975	0.25	All Modes
no_ssid__no_geo	0.6952029520295203	0.7543859649122807	0.4930169276674648	0.3772609819121447	0.4705882352941177	0.47058823529411764	0.8631826189078098	0.28346456692913385	0.4383178877426124	0.21052631578947367	0.4	0.28571428571428575	0.8953488372093024	0.4	254	RFC	0.5652175567782672	0.48344370860927155	0.416289592760181	0.5714285714285714	0.8094713656387665	0.5454545454545454	0.5840579710144927	0.3333333333333333	0.4166666666666667	0.3333333333333333	0.8369565217391305	1.0	0.4733032336150921	0.3093220338983051	0.5411764705882353	0.4	0.9245283018867925	0.19148936170212766	0.40019230769230774	0.15384615384615385	0.38461538461538464	0.25	0.9625	0.25	All Modes
no_ssid__no_geo	0.6867627785058977	0.8333333333333334	0.5546245656331503	0.3380281690140845	0.6812865497076024	0.5378151260504201	0.8328154133001864	0.38317757009345793	0.6972900432900432	0.41666666666666663	0.7199999999999999	0.5714285714285715	0.9212121212121211	0.8571428571428571	255	RFC	0.556310958371556	0.34615384615384615	0.706060606060606	0.47058823529411764	0.8082026537997588	0.45054945054945056	0.7530659536541889	0.45454545454545453	0.75	0.6666666666666666	0.8941176470588236	1.0	0.5616451984906256	0.3302752293577982	0.6581920903954802	0.6274509803921569	0.8589743589743589	0.3333333333333333	0.6553846153846153	0.38461538461538464	0.6923076923076923	0.5	0.95	0.75	All Modes
no_ssid__no_geo	0.6775800711743772	0.7894736842105263	0.5328521845698175	0.3294117647058824	0.6313993174061433	0.5813953488372093	0.836340206185567	0.2857142857142857	0.4981775651249335	0.3636363636363637	0.5599999999999999	0.6666666666666666	0.9005847953216374	0.0	256	RFC	0.5759234678087541	0.38461538461538464	0.6877323420074349	0.6410256410256411	0.7555296856810244	0.4107142857142857	0.5747863247863247	0.4444444444444444	0.5833333333333334	1.0	0.8461538461538461	0.0	0.5118265014610035	0.2880658436213992	0.583596214511041	0.5319148936170213	0.9365079365079365	0.21904761904761905	0.4617307692307692	0.3076923076923077	0.5384615384615384	0.5	0.9625	0.0	All Modes
no_ssid__no_geo	0.7285245901639344	0.7631578947368421	0.5689043610028813	0.3507692307692307	0.7046783625730993	0.3516483516483516	0.8540925266903915	0.5833333333333333	0.5180991806409867	0.27272727272727276	0.608695652173913	0.3333333333333333	0.8757396449704142	0.5	257	RFC	0.5993111996512983	0.4014084507042254	0.7554858934169278	0.45714285714285713	0.8035714285714286	0.5789473684210527	0.5729588014981273	0.3333333333333333	0.7	0.5	0.8314606741573034	0.5	0.5513284665516733	0.3114754098360656	0.6602739726027397	0.2857142857142857	0.9113924050632911	0.5877862595419847	0.4888461538461538	0.23076923076923078	0.5384615384615384	0.25	0.925	0.5	All Modes
no_ssid__no_geo	0.7272126816380449	0.8421052631578947	0.5702402946721518	0.29012345679012347	0.727509778357236	0.4	0.852923076923077	0.5806451612903226	0.7001960784313725	0.33333333333333337	0.7500000000000001	0.5	0.9176470588235294	1.0	258	RFC	0.5742862757429942	0.3821138211382114	0.8157894736842105	0.31666666666666665	0.7892938496583144	0.5675675675675675	0.7569696969696971	0.6	0.8181818181818182	0.5	0.8666666666666667	1.0	0.5910418085757169	0.23383084577114427	0.6564705882352941	0.5428571428571428	0.927710843373494	0.5943396226415094	0.6796153846153846	0.23076923076923078	0.6923076923076923	0.5	0.975	1.0	All Modes
no_ssid__no_geo	0.6920103092783505	0.8596491228070176	0.5510980472295197	0.3604651162790698	0.6632258064516129	0.5066666666666667	0.8234590065828845	0.401673640167364	0.642156371320458	0.42105263157894735	0.888888888888889	0.4	0.9294117647058824	0.5714285714285715	259	RFC	0.6094871110185135	0.40522875816993464	0.5881006864988558	0.7307692307692307	0.8180737217598097	0.5052631578947369	0.8136507936507936	0.6666666666666666	0.8571428571428571	1.0	0.8777777777777778	0.6666666666666666	0.5269932914906966	0.32460732984293195	0.7603550295857988	0.3877551020408163	0.8289156626506025	0.3333333333333333	0.5936538461538461	0.3076923076923077	0.9230769230769231	0.25	0.9875	0.5	All Modes
no_ssid__no_geo	0.6950444726810674	0.7894736842105263	0.5368719512362505	0.29437229437229434	0.7203947368421053	0.5131578947368421	0.8431818181818183	0.3132530120481928	0.5576689976689976	0.23076923076923078	0.6363636363636364	0.6	0.9212121212121211	0.4	260	RFC	0.5505996306781791	0.27091633466135456	0.8390804597701149	0.38613861386138615	0.8235294117647058	0.43333333333333335	0.6805329311211664	0.23076923076923078	0.7777777777777778	0.5	0.8941176470588236	1.0	0.5654365625279049	0.3222748815165877	0.6311239193083573	0.7647058823529411	0.8637951105937136	0.24528301886792453	0.5438461538461539	0.23076923076923078	0.5384615384615384	0.75	0.95	0.25	All Modes
no_ssid__no_geo	0.7438782263401721	0.7894736842105263	0.5404365660356047	0.3368983957219251	0.761038961038961	0.43478260869565216	0.8798076923076922	0.28965517241379307	0.4120404040404041	0.1111111111111111	0.64	0.4	0.9090909090909091	0.0	261	RFC	0.5821796130698569	0.4375	0.804945054945055	0.5769230769230769	0.811529933481153	0.28	0.54	0.2	0.6666666666666666	1.0	0.8333333333333334	0.0	0.5210110101775439	0.27391304347826084	0.7216748768472906	0.3488372093023256	0.9606299212598425	0.3	0.38846153846153847	0.07692307692307693	0.6153846153846154	0.25	1.0	0.0	All Modes
no_ssid__no_geo	0.7436619718309859	0.8421052631578947	0.6158910681522671	0.3917525773195877	0.6723259762308998	0.5714285714285714	0.8762626262626262	0.5676855895196506	0.6740703072028373	0.4545454545454546	0.7500000000000001	0.5714285714285715	0.927710843373494	0.6666666666666665	262	RFC	0.6132053682494283	0.4956521739130435	0.7674418604651163	0.4827586206896552	0.8422330097087378	0.47794117647058826	0.7071505755226686	0.5555555555555556	0.8181818181818182	0.6666666666666666	0.8953488372093024	0.6	0.6468267146923043	0.32386363636363635	0.5981873111782477	0.7	0.9131578947368421	0.6989247311827957	0.6578846153846154	0.38461538461538464	0.6923076923076923	0.5	0.9625	0.75	All Modes
no_ssid__no_geo	0.6942628903413217	0.7807017543859649	0.4625469733082103	0.27777777777777785	0.6070763500931099	0.17777777777777776	0.8559423769507803	0.39416058394160586	0.5388235294117647	0.3	0.5833333333333334	0.25	0.8941176470588236	0.6666666666666666	263	RFC	0.4687825136687097	0.3103448275862069	0.7086956521739131	0.14814814814814814	0.8167239404352806	0.36	0.6318759018759018	0.42857142857142855	0.6363636363636364	0.25	0.8444444444444444	1.0	0.46783292856165587	0.25139664804469275	0.5309446254071661	0.2222222222222222	0.8991172761664565	0.43548387096774194	0.4938461538461539	0.23076923076923078	0.5384615384615384	0.25	0.95	0.5	All Modes
no_ssid__no_geo	0.7450331125827815	0.7982456140350878	0.5690149486216123	0.2911392405063291	0.7889908256880732	0.6391752577319588	0.8499073502161827	0.27586206896551724	0.5537629698775715	0.2	0.6956521739130435	0.5714285714285715	0.9017341040462428	0.4	264	RFC	0.6181474085847347	0.3357664233576642	0.8171021377672208	0.8378378378378378	0.7981438515081206	0.3018867924528302	0.7182181259600615	0.2857142857142857	0.8	0.6666666666666666	0.8387096774193549	1.0	0.5398436666173678	0.2569832402234637	0.7627494456762749	0.5166666666666667	0.9088507265521797	0.25396825396825395	0.49884615384615383	0.15384615384615385	0.6153846153846154	0.5	0.975	0.25	All Modes
no_ssid__no_geo	0.7589928057553957	0.8157894736842105	0.5782657610980607	0.37671232876712324	0.6838487972508592	0.48780487804878053	0.8862698880377136	0.4566929133858268	0.6451977401129942	0.33333333333333337	0.6666666666666667	0.6666666666666666	0.8926553672316384	0.6666666666666666	265	RFC	0.621769879591434	0.4296875	0.7713178294573644	0.6060606060606061	0.8263736263736263	0.47540983606557374	0.8578865979381444	0.6	0.875	1.0	0.8144329896907216	1.0	0.5505295816310903	0.3353658536585366	0.6141975308641975	0.40816326530612246	0.9555273189326556	0.4393939393939394	0.5513461538461538	0.23076923076923078	0.5384615384615384	0.5	0.9875	0.5	All Modes
no_ssid__no_geo	0.7216713881019831	0.8157894736842105	0.5702854584173312	0.28037383177570097	0.7063829787234043	0.5517241379310345	0.8534868841970569	0.4594594594594595	0.6021933621933622	0.2222222222222222	0.6363636363636364	0.5714285714285715	0.9142857142857143	0.6666666666666666	266	RFC	0.6024497483730664	0.33088235294117646	0.819078947368421	0.6153846153846154	0.7746806039488966	0.4722222222222222	0.7373099415204678	0.4	0.7777777777777778	0.6666666666666666	0.8421052631578947	1.0	0.5523403490722036	0.24324324324324326	0.6209476309226932	0.5	0.9501424501424501	0.4473684210526316	0.5384615384615385	0.15384615384615385	0.5384615384615384	0.5	1.0	0.5	All Modes
no_ssid__no_geo	0.7354972375690608	0.8245614035087719	0.6250807995454577	0.35365853658536583	0.6590163934426231	0.6153846153846153	0.8697293895531781	0.6276150627615064	0.6602395559450774	0.4999999999999999	0.6428571428571429	0.5714285714285715	0.920245398773006	0.6666666666666666	267	RFC	0.6159398152969544	0.3314285714285714	0.7730769230769231	0.5633802816901409	0.8562577447335812	0.5555555555555556	0.7431471339905075	0.5454545454545454	0.6	0.6666666666666666	0.9036144578313253	1.0	0.6472244686019449	0.3790849673202614	0.5742857142857143	0.6779661016949152	0.8836317135549873	0.7211538461538461	0.6182692307692308	0.46153846153846156	0.6923076923076923	0.5	0.9375	0.5	All Modes
no_ssid__no_geo	0.7710843373493976	0.7894736842105263	0.633042350533465	0.36111111111111116	0.68561872909699	0.8085106382978723	0.8844393592677345	0.425531914893617	0.5961485532011848	0.21052631578947367	0.5454545454545455	0.6666666666666666	0.8914285714285713	0.6666666666666666	268	RFC	0.6872021317105045	0.37142857142857144	0.7481751824817519	0.9743589743589743	0.8420479302832244	0.5	0.7642105263157895	0.3333333333333333	0.6666666666666666	1.0	0.8210526315789474	1.0	0.5953344326436696	0.35135135135135137	0.6327160493827161	0.6909090909090909	0.9313253012048193	0.37037037037037035	0.5180769230769231	0.15384615384615385	0.46153846153846156	0.5	0.975	0.5	All Modes
no_ssid__no_geo	0.7576953433307024	0.8070175438596491	0.6104180990586048	0.34628975265017664	0.6363636363636364	0.5684210526315788	0.8957528957528959	0.6052631578947368	0.6144988344988345	0.38461538461538464	0.6	0.6666666666666665	0.9212121212121211	0.5	269	RFC	0.611825689693081	0.3769230769230769	0.7531645569620253	0.46551724137931033	0.8635235732009926	0.6	0.647175177763413	0.38461538461538464	0.8571428571428571	0.6	0.8941176470588236	0.5	0.6284035692026322	0.3202614379084967	0.5509259259259259	0.7297297297297297	0.93048128342246	0.6106194690265486	0.6092307692307692	0.38461538461538464	0.46153846153846156	0.75	0.95	0.5	All Modes
no_ssid__no_geo	0.7109704641350211	0.8157894736842105	0.5430767387470822	0.2392638036809816	0.6774668630338734	0.4242424242424243	0.8546365914786967	0.519774011299435	0.6548523599162985	0.27272727272727276	0.6956521739130435	0.4	0.9058823529411764	1.0	270	RFC	0.6135948591363283	0.21910112359550563	0.8333333333333334	0.7368421052631579	0.7995310668229777	0.4791666666666667	0.7977777777777778	0.3333333333333333	0.8	1.0	0.8555555555555555	1.0	0.5235814190506239	0.2635135135135135	0.5707196029776674	0.2978723404255319	0.917900403768506	0.5679012345679012	0.6117307692307692	0.23076923076923078	0.6153846153846154	0.25	0.9625	1.0	All Modes
no_ssid__no_geo	0.749613601236476	0.7807017543859649	0.5291640304141281	0.2857142857142857	0.7096774193548386	0.339622641509434	0.8860270444301352	0.42477876106194695	0.5286050420168068	0.2857142857142857	0.48000000000000004	0.4	0.9058823529411764	0.5714285714285715	271	RFC	0.6071962152110117	0.30303030303030304	0.7307692307692307	0.6923076923076923	0.8483353884093712	0.46153846153846156	0.6794444444444444	0.375	0.5	1.0	0.8555555555555555	0.6666666666666666	0.5011411179590659	0.2702702702702703	0.6897689768976898	0.225	0.9272237196765498	0.39344262295081966	0.4809615384615385	0.23076923076923078	0.46153846153846156	0.25	0.9625	0.5	All Modes
no_ssid__no_geo	0.6737201365187714	0.7982456140350878	0.4586469353185989	0.33333333333333337	0.5547445255474452	0.09836065573770493	0.822260079500284	0.4845360824742268	0.500077922077922	0.18181818181818185	0.64	0.0	0.9285714285714285	0.75	272	RFC	0.48008312667290387	0.45864661654135336	0.4578313253012048	0.13636363636363635	0.8134831460674158	0.5340909090909091	0.505050505050505	0.2222222222222222	0.6666666666666666	0.0	0.8863636363636364	0.75	0.46341081103373777	0.26180257510729615	0.7037037037037037	0.07692307692307693	0.8312284730195177	0.44339622641509435	0.49884615384615383	0.15384615384615385	0.6153846153846154	0.0	0.975	0.75	All Modes
no_ssid__no_geo	0.7049044056525353	0.8245614035087719	0.512817291403685	0.32362459546925565	0.42718446601941745	0.5641025641025641	0.8727042431918937	0.3764705882352941	0.6284559884559885	0.4444444444444444	0.5454545454545455	0.6666666666666666	0.9142857142857143	0.5714285714285715	273	RFC	0.6169266133855865	0.3875968992248062	0.44594594594594594	0.8461538461538461	0.8011627906976744	0.6037735849056604	0.7950877192982456	0.8	0.6666666666666666	1.0	0.8421052631578947	0.6666666666666666	0.46851444900667855	0.2777777777777778	0.40993788819875776	0.4230769230769231	0.9582753824756607	0.27350427350427353	0.5538461538461539	0.3076923076923077	0.46153846153846156	0.5	1.0	0.5	All Modes
no_ssid__no_geo	0.7319434102755026	0.7982456140350878	0.5759279490353125	0.3303834808259587	0.7169811320754716	0.6481481481481481	0.8666666666666666	0.3174603174603175	0.5439249339654199	0.3157894736842105	0.5925925925925927	0.5	0.911242603550296	0.4	274	RFC	0.5909574208412576	0.42748091603053434	0.7037037037037037	0.6363636363636364	0.8236024844720496	0.36363636363636365	0.6873194221508828	0.5	0.5714285714285714	0.5	0.8651685393258427	1.0	0.5713100515912652	0.2692307692307692	0.7307692307692307	0.660377358490566	0.9144827586206896	0.28169014084507044	0.5117307692307692	0.23076923076923078	0.6153846153846154	0.5	0.9625	0.25	All Modes
no_ssid__no_geo	0.7285911602209945	0.7894736842105263	0.5299413435707997	0.36827195467422097	0.7140695915279878	0.1951219512195122	0.859638178415471	0.5126050420168068	0.4726766917293233	0.21052631578947367	0.5833333333333334	0.0	0.9028571428571428	0.6666666666666666	275	RFC	0.7137486648741773	0.4961832061068702	0.7444794952681388	1.0	0.7785310734463277	0.5495495495495496	0.5602551834130781	0.3333333333333333	0.6363636363636364	0.0	0.8315789473684211	1.0	0.5053744802027765	0.2927927927927928	0.686046511627907	0.10810810810810811	0.9596100278551533	0.48031496062992124	0.43596153846153846	0.15384615384615385	0.5384615384615384	0.0	0.9875	0.5	All Modes
no_ssid__no_geo	0.7298507462686568	0.7631578947368421	0.5342486561700974	0.3504531722054381	0.45303867403314924	0.5974025974025973	0.875	0.39534883720930236	0.5365922643599594	0.10526315789473684	0.4545454545454546	0.5714285714285715	0.8850574712643678	0.6666666666666666	276	RFC	0.5514361370053491	0.3625	0.5694444444444444	0.575	0.8356020942408376	0.4146341463414634	0.6416075650118203	0.16666666666666666	0.5555555555555556	0.6666666666666666	0.8191489361702128	1.0	0.526604873584074	0.3391812865497076	0.3761467889908257	0.6216216216216216	0.9182968929804373	0.37777777777777777	0.48480769230769233	0.07692307692307693	0.38461538461538464	0.5	0.9625	0.5	All Modes
no_ssid__no_geo	0.6834677419354839	0.8157894736842105	0.5346660465141557	0.3155080213903743	0.5075757575757576	0.631578947368421	0.8365019011406845	0.38216560509554137	0.6096203998840917	0.23529411764705882	0.6666666666666667	0.6666666666666666	0.9080459770114943	0.5714285714285715	277	RFC	0.5529495016063433	0.4041095890410959	0.44966442953020136	0.6666666666666666	0.8217716115261473	0.4225352112676056	0.7468729851708575	0.5	0.7272727272727273	1.0	0.8404255319148937	0.6666666666666666	0.5283975492566972	0.25877192982456143	0.5826086956521739	0.6	0.8517699115044248	0.3488372093023256	0.5513461538461538	0.15384615384615385	0.6153846153846154	0.5	0.9875	0.5	All Modes
no_ssid__no_geo	0.7045143638850889	0.8157894736842105	0.5921462131303169	0.24277456647398846	0.5980952380952381	0.6888888888888889	0.8492990654205608	0.5816733067729084	0.6326313033959211	0.1111111111111111	0.608695652173913	0.6666666666666666	0.9195402298850576	0.8571428571428571	278	RFC	0.6977156643436552	0.2641509433962264	0.6015325670498084	0.96875	0.785097192224622	0.8690476190476191	0.7502127659574468	0.2	0.7	1.0	0.851063829787234	1.0	0.5431681588140769	0.22459893048128343	0.5946969696969697	0.5344827586206896	0.9249363867684478	0.437125748502994	0.573076923076923	0.07692307692307693	0.5384615384615384	0.5	1.0	0.75	All Modes
no_ssid__no_geo	0.6944644140905823	0.8333333333333334	0.4854633352873807	0.3649289099526067	0.6247755834829444	0.4042553191489361	0.8703939008894536	0.16296296296296298	0.5390909090909091	0.42857142857142855	0.7500000000000001	0.5714285714285715	0.9454545454545454	0.0	279	RFC	0.49221534900766867	0.3548387096774194	0.7909090909090909	0.3333333333333333	0.8313106796116505	0.1506849315068493	0.5604991087344028	0.4	0.8181818181818182	0.6666666666666666	0.9176470588235294	0.0	0.499239286512113	0.375609756097561	0.516320474777448	0.5135135135135135	0.9133333333333333	0.1774193548387097	0.5257692307692308	0.46153846153846156	0.6923076923076923	0.5	0.975	0.0	All Modes
no_ssid__no_geo	0.7415553809897879	0.8421052631578947	0.5570338194661655	0.3284671532846715	0.6352459016393444	0.5652173913043477	0.8962386511024644	0.36	0.7166327552496463	0.42105263157894735	0.6363636363636364	0.8571428571428571	0.9186046511627908	0.75	280	RFC	0.5804571080316792	0.4368932038834951	0.6888888888888889	0.6341463414634146	0.8520345252774353	0.2903225806451613	0.8106280193236716	0.6666666666666666	0.7777777777777778	1.0	0.8586956521739131	0.75	0.5562560153511168	0.2631578947368421	0.5893536121673004	0.5098039215686274	0.945280437756498	0.47368421052631576	0.6667307692307693	0.3076923076923077	0.5384615384615384	0.75	0.9875	0.75	All Modes
no_ssid__no_geo	0.6493688639551192	0.7894736842105263	0.556196606285422	0.39487179487179486	0.39682539682539686	0.6336633663366336	0.812144212523719	0.5434782608695652	0.6115652173913043	0.34782608695652173	0.5599999999999999	0.8571428571428571	0.8928571428571429	0.4	281	RFC	0.6019188240207607	0.4074074074074074	0.33003300330033003	0.7804878048780488	0.8220230473751601	0.6696428571428571	0.7671212121212122	0.4	0.5833333333333334	1.0	0.8522727272727273	1.0	0.5347494842858876	0.38308457711442784	0.4975124378109453	0.5333333333333333	0.8025	0.4573170731707317	0.5567307692307693	0.3076923076923077	0.5384615384615384	0.75	0.9375	0.25	All Modes
no_ssid__no_geo	0.7671043538355218	0.8421052631578947	0.5880199278716141	0.43636363636363634	0.7417380660954712	0.6153846153846153	0.8747686613201728	0.27184466019417475	0.6354956668780385	0.42105263157894735	0.6666666666666667	0.75	0.9397590361445783	0.4	282	RFC	0.6121564332914162	0.5504587155963303	0.7283653846153846	0.6666666666666666	0.851140456182473	0.2641509433962264	0.782375740994072	0.6666666666666666	0.5882352941176471	0.75	0.9069767441860465	1.0	0.5736463040046162	0.3614457831325301	0.7556109725685786	0.5714285714285714	0.899746192893401	0.28	0.6103846153846154	0.3076923076923077	0.7692307692307693	0.75	0.975	0.25	All Modes
no_ssid__no_geo	0.7045317220543806	0.8070175438596491	0.5625837114504431	0.3630573248407643	0.6703056768558953	0.5142857142857143	0.8297142857142856	0.43555555555555553	0.6447617081108719	0.33333333333333337	0.5517241379310345	0.5714285714285715	0.9101796407185629	0.8571428571428571	283	RFC	0.5811012086687717	0.4596774193548387	0.6067193675889329	0.574468085106383	0.8422273781902552	0.4224137931034483	0.7280459770114943	0.6	0.5	0.6666666666666666	0.8735632183908046	1.0	0.5562813162310852	0.3	0.748780487804878	0.46551724137931033	0.8175675675675675	0.44954128440366975	0.6092307692307692	0.23076923076923078	0.6153846153846154	0.5	0.95	0.75	All Modes
no_ssid__no_geo	0.6788648244958925	0.7807017543859649	0.500873182717445	0.32131147540983607	0.4532224532224532	0.6041666666666667	0.8302107728337236	0.29545454545454547	0.475344537815126	0.23529411764705882	0.4999999999999999	0.75	0.8914285714285713	0.0	284	RFC	0.5679394099278019	0.4152542372881356	0.3811188811188811	0.7631578947368421	0.8158803222094362	0.4642857142857143	0.5233014354066985	0.5	0.5454545454545454	0.75	0.8210526315789474	0.0	0.47654534929652365	0.2620320855614973	0.558974358974359	0.5	0.8450536352800954	0.21666666666666667	0.4680769230769231	0.15384615384615385	0.46153846153846156	0.75	0.975	0.0	All Modes
no_ssid__no_geo	0.7265787647467037	0.8421052631578947	0.5767362059575103	0.36874999999999997	0.6974063400576368	0.5950413223140496	0.8493490390576565	0.373134328358209	0.6557743669918772	0.3529411764705882	0.7692307692307693	0.5714285714285715	0.9186046511627908	0.6666666666666666	285	RFC	0.5858207276350841	0.427536231884058	0.8066666666666666	0.5806451612903226	0.7937427578215527	0.32051282051282054	0.8089186176142696	0.75	0.7692307692307693	0.6666666666666666	0.8586956521739131	1.0	0.5816640836865392	0.3241758241758242	0.6142131979695431	0.6101694915254238	0.9133333333333333	0.44642857142857145	0.5974999999999999	0.23076923076923078	0.7692307692307693	0.5	0.9875	0.5	All Modes
no_ssid__no_geo	0.6654727793696275	0.7280701754385965	0.4870693489517019	0.3064935064935065	0.5411764705882354	0.22727272727272727	0.8181818181818181	0.5422222222222223	0.43269908386187456	0.09090909090909093	0.5454545454545455	0.3333333333333333	0.8604651162790697	0.3333333333333333	286	RFC	0.5248217721826918	0.36419753086419754	0.5476190476190477	0.25	0.7611428571428571	0.7011494252873564	0.5164251207729469	0.1111111111111111	0.6666666666666666	0.5	0.8043478260869565	0.5	0.46685643643932495	0.2645739910313901	0.5348837209302325	0.20833333333333334	0.8844621513944223	0.4420289855072464	0.39269230769230773	0.07692307692307693	0.46153846153846156	0.25	0.925	0.25	All Modes
no_ssid__no_geo	0.6948933419521655	0.8245614035087719	0.5033887766634366	0.33532934131736525	0.6525139664804469	0.375	0.8329326923076924	0.32116788321167883	0.656265664160401	0.2857142857142857	0.7500000000000001	0.6666666666666666	0.9122807017543859	0.6666666666666666	287	RFC	0.5096412278077737	0.39436619718309857	0.6666666666666666	0.41379310344827586	0.8114754098360656	0.2619047619047619	0.8100649350649352	0.375	0.8181818181818182	1.0	0.8571428571428571	1.0	0.5088246752948871	0.2916666666666667	0.6389496717724289	0.34285714285714286	0.8555555555555555	0.41509433962264153	0.5796153846153846	0.23076923076923078	0.6923076923076923	0.5	0.975	0.5	All Modes
no_ssid__no_geo	0.7100868403473614	0.8508771929824561	0.5853226829816618	0.308411214953271	0.7219662058371735	0.6829268292682927	0.8486682808716708	0.36464088397790057	0.7217441532826149	0.4	0.6666666666666667	0.8571428571428571	0.9349112426035503	0.75	288	RFC	0.5948554756422137	0.4342105263157895	0.7320872274143302	0.5957446808510638	0.7780244173140954	0.4342105263157895	0.7872683496279003	0.5714285714285714	0.7272727272727273	1.0	0.8876404494382022	0.75	0.5997918930102106	0.2391304347826087	0.7121212121212122	0.8	0.933422103861518	0.3142857142857143	0.6821153846153847	0.3076923076923077	0.6153846153846154	0.75	0.9875	0.75	All Modes
no_ssid__no_geo	0.7501678979180658	0.8157894736842105	0.5453516126737284	0.37755102040816324	0.6980108499095841	0.46341463414634143	0.89366391184573	0.2941176470588235	0.6071205902531205	0.27272727272727276	0.6923076923076923	0.5714285714285715	0.927710843373494	0.5714285714285715	289	RFC	0.5632126808626293	0.4539877300613497	0.6632302405498282	0.4523809523809524	0.8618490967056323	0.38461538461538464	0.6508646392367322	0.3333333333333333	0.6923076923076923	0.6666666666666666	0.8953488372093024	0.6666666666666666	0.5401596368820154	0.3231441048034934	0.7366412213740458	0.475	0.9279176201372997	0.23809523809523808	0.5771153846153847	0.23076923076923078	0.6923076923076923	0.5	0.9625	0.5	All Modes
no_ssid__no_geo	0.7337807606263982	0.7982456140350878	0.5158734436550059	0.32167832167832167	0.579185520361991	0.35000000000000003	0.8804159445407279	0.44808743169398907	0.5268627450980392	0.33333333333333337	0.5833333333333334	0.4	0.9176470588235294	0.4	290	RFC	0.5601768998220972	0.39316239316239315	0.6274509803921569	0.4375	0.8237837837837838	0.5189873417721519	0.7733333333333333	0.36363636363636365	0.6363636363636364	1.0	0.8666666666666667	1.0	0.4882622680681358	0.27218934911242604	0.5378151260504201	0.2916666666666667	0.9454094292803971	0.3942307692307692	0.4642307692307693	0.3076923076923077	0.5384615384615384	0.25	0.975	0.25	All Modes
no_ssid__no_geo	0.6842452208305867	0.7894736842105263	0.47719646151653683	0.25474254742547425	0.662251655629139	0.3582089552238806	0.8499095840867993	0.26086956521739135	0.44247619047619047	0.0	0.6428571428571429	0.6666666666666666	0.9028571428571428	0.0	291	RFC	0.4885390343877445	0.31543624161073824	0.7002801120448179	0.3333333333333333	0.7859531772575251	0.3076923076923077	0.4863157894736842	0.0	0.6	1.0	0.8315789473684211	0.0	0.47609715721616463	0.21363636363636362	0.628140703517588	0.3870967741935484	0.9251968503937008	0.22641509433962265	0.43596153846153846	0.0	0.6923076923076923	0.5	0.9875	0.0	All Modes
no_ssid__no_geo	0.6371621621621621	0.8157894736842105	0.5498867448720856	0.3163841807909604	0.501466275659824	0.7469879518072289	0.7865853658536585	0.39800995024875624	0.6321733327401343	0.42105263157894735	0.5714285714285715	0.8571428571428571	0.911242603550296	0.4	292	RFC	0.5871894931188634	0.4409448818897638	0.43291139240506327	0.8611111111111112	0.7799274486094316	0.42105263157894735	0.8130337078651685	0.6666666666666666	0.5333333333333333	1.0	0.8651685393258427	1.0	0.5345611485607562	0.24669603524229075	0.5958188153310104	0.6595744680851063	0.7933579335793358	0.37735849056603776	0.5771153846153847	0.3076923076923077	0.6153846153846154	0.75	0.9625	0.25	All Modes
no_ssid__no_geo	0.7250351617440225	0.8245614035087719	0.4770734279149127	0.35582822085889576	0.654490106544901	0.16666666666666666	0.8772563176895306	0.3311258278145695	0.5335014005602241	0.5	0.5714285714285715	0.0	0.9294117647058824	0.6666666666666666	293	RFC	0.5779237329885782	0.42962962962962964	0.636094674556213	0.6666666666666666	0.8447276940903824	0.3125	0.6250793650793651	0.7142857142857143	0.5333333333333333	0.0	0.8777777777777778	1.0	0.467477474418622	0.3036649214659686	0.6739811912225705	0.09523809523809523	0.9123904881101377	0.352112676056338	0.49749999999999994	0.38461538461538464	0.6153846153846154	0.0	0.9875	0.5	All Modes
no_ssid__no_geo	0.7615384615384615	0.8157894736842105	0.6644293343678681	0.3925233644859813	0.7342657342657342	0.6732673267326731	0.863970588235294	0.6581196581196581	0.6179227850189737	0.3157894736842105	0.7272727272727274	0.75	0.896551724137931	0.4	294	RFC	0.7109284821139704	0.42	0.8015267175572519	0.7555555555555555	0.8075601374570447	0.77	0.7937352245862884	0.5	0.8888888888888888	0.75	0.8297872340425532	1.0	0.6312927770450998	0.3684210526315789	0.6774193548387096	0.6071428571428571	0.9288537549407114	0.5746268656716418	0.5642307692307693	0.23076923076923078	0.6153846153846154	0.75	0.975	0.25	All Modes
no_ssid__no_geo	0.7381429525718103	0.8245614035087719	0.6250515961059142	0.28895184135977336	0.704424778761062	0.6308724832214765	0.8706586826347305	0.6303501945525292	0.6604561403508772	0.33333333333333337	0.64	0.75	0.9122807017543859	0.6666666666666666	295	RFC	0.6395840221346679	0.4396551724137931	0.6815068493150684	0.618421052631579	0.8205417607223476	0.6377952755905512	0.7747619047619048	0.6	0.6666666666666666	0.75	0.8571428571428571	1.0	0.6276672120476153	0.21518987341772153	0.7289377289377289	0.6438356164383562	0.9272959183673469	0.6230769230769231	0.6142307692307692	0.23076923076923078	0.6153846153846154	0.75	0.975	0.5	All Modes
no_ssid__no_geo	0.6865109269027883	0.7807017543859649	0.4885017344184905	0.2788203753351206	0.5975308641975308	0.44660194174757284	0.843693421846711	0.27586206896551724	0.5302521008403361	0.1904761904761905	0.6666666666666667	0.5	0.8941176470588236	0.4	296	RFC	0.5223028568917455	0.37410071942446044	0.6402116402116402	0.5476190476190477	0.7783964365256125	0.2711864406779661	0.6643434343434343	0.25	0.7272727272727273	0.5	0.8444444444444444	1.0	0.47222139174440636	0.2222222222222222	0.5601851851851852	0.3770491803278688	0.9209486166007905	0.2807017543859649	0.4938461538461539	0.15384615384615385	0.6153846153846154	0.5	0.95	0.25	All Modes
no_ssid__no_geo	0.7604881769641495	0.8157894736842105	0.6269010525192289	0.31698113207547174	0.6315789473684209	0.8089887640449439	0.8965094917330069	0.48044692737430167	0.6100334168755221	0.2857142857142857	0.5833333333333334	0.8571428571428571	0.9239766081871346	0.4	297	RFC	0.6942266081968006	0.375	0.6050420168067226	0.9473684210526315	0.8501742160278746	0.6935483870967742	0.7758991008991009	0.375	0.6363636363636364	1.0	0.8681318681318682	1.0	0.5913301023194237	0.27450980392156865	0.6605504587155964	0.7058823529411765	0.9481865284974094	0.36752136752136755	0.5513461538461538	0.23076923076923078	0.5384615384615384	0.75	0.9875	0.25	All Modes
no_ssid__no_geo	0.7611386138613861	0.8157894736842105	0.6413319779765996	0.3072463768115942	0.8040973111395647	0.6666666666666666	0.8587570621468927	0.5698924731182796	0.6560611065235343	0.2	0.761904761904762	0.75	0.9017341040462428	0.6666666666666666	298	RFC	0.6655164789313458	0.4608695652173913	0.8626373626373627	0.6097560975609756	0.7851239669421488	0.6091954022988506	0.7748847926267282	0.2857142857142857	1.0	0.75	0.8387096774193549	1.0	0.6403421920442044	0.23043478260869565	0.7529976019184652	0.7352941176470589	0.9476309226932669	0.5353535353535354	0.5988461538461538	0.15384615384615385	0.6153846153846154	0.75	0.975	0.5	All Modes
no_ssid__no_geo	0.6880370125578321	0.7982456140350878	0.5571072077659589	0.2824858757062147	0.6287339971550497	0.6551724137931034	0.8390532544378699	0.38009049773755654	0.45157015269374823	0.0	0.6923076923076923	0.6666666666666666	0.898876404494382	0.0	299	RFC	0.6638681286425231	0.4424778761061947	0.5846560846560847	0.8260869565217391	0.7542553191489362	0.711864406779661	0.5017268445839875	0.0	0.6923076923076923	1.0	0.8163265306122449	0.0	0.5269837230235571	0.2074688796680498	0.68	0.5428571428571428	0.9453333333333334	0.25925925925925924	0.4384615384615385	0.0	0.6923076923076923	0.5	1.0	0.0	All Modes
no_ssid__no_geo	0.6844319775596073	0.8070175438596491	0.5246247709371525	0.327455919395466	0.5649202733485192	0.48648648648648646	0.836300976450316	0.4079601990049751	0.6417777777777778	0.2222222222222222	0.6666666666666667	0.5714285714285715	0.8914285714285713	0.8571428571428571	300	RFC	0.575553491971461	0.4421768707482993	0.5961538461538461	0.5294117647058824	0.7559709241952233	0.5540540540540541	0.7525438596491227	0.4	0.875	0.6666666666666666	0.8210526315789474	1.0	0.5010727660561476	0.26	0.5367965367965368	0.45	0.9357326478149101	0.3228346456692913	0.5834615384615385	0.15384615384615385	0.5384615384615384	0.5	0.975	0.75	All Modes
no_ssid__no_geo	0.6372950819672131	0.7631578947368421	0.48368041763595915	0.2682926829268293	0.35319148936170214	0.5423728813559322	0.8161888701517706	0.4383561643835616	0.4661730899256254	0.11764705882352941	0.41666666666666663	0.4	0.896551724137931	0.5	301	RFC	0.5757119074538875	0.34375	0.28135593220338984	0.8421052631578947	0.7899891186071817	0.6213592233009708	0.6068665377176016	0.25	0.45454545454545453	1.0	0.8297872340425532	0.5	0.4554192198843362	0.22	0.4742857142857143	0.4	0.8441860465116279	0.3386243386243386	0.4373076923076923	0.07692307692307693	0.38461538461538464	0.25	0.975	0.5	All Modes
no_ssid__no_geo	0.7097878165639973	0.7982456140350878	0.4802126290852149	0.3051771117166212	0.6898550724637681	0.05405405405405405	0.8611793611793612	0.49079754601226994	0.5428571428571429	0.2857142857142857	0.6666666666666666	0.0	0.9047619047619048	0.8571428571428571	302	RFC	0.48265186944584587	0.3181818181818182	0.7531645569620253	0.047619047619047616	0.8345238095238096	0.45977011494252873	0.5762987012987013	0.375	0.6428571428571429	0.0	0.8636363636363636	1.0	0.48159341034884984	0.2931937172774869	0.6363636363636364	0.0625	0.8895939086294417	0.5263157894736842	0.5246153846153846	0.23076923076923078	0.6923076923076923	0.0	0.95	0.75	All Modes
no_ssid__no_geo	0.684136967155835	0.7719298245614035	0.47271478563351516	0.3131313131313131	0.43820224719101125	0.5176470588235293	0.8592991913746632	0.23529411764705885	0.512611073137389	0.10526315789473684	0.5714285714285714	0.3333333333333333	0.8863636363636362	0.6666666666666666	303	RFC	0.5251697641371705	0.3780487804878049	0.4126984126984127	0.6470588235294118	0.8034274193548387	0.38461538461538464	0.6458333333333333	0.16666666666666666	0.75	0.5	0.8125	1.0	0.4517387835227821	0.2672413793103448	0.46706586826347307	0.43137254901960786	0.9235225955967555	0.1694915254237288	0.45269230769230767	0.07692307692307693	0.46153846153846156	0.25	0.975	0.5	All Modes
no_ssid__no_geo	0.7409722222222223	0.7982456140350878	0.5746153359123726	0.2898550724637681	0.7005813953488373	0.37142857142857144	0.8665835411471322	0.6446280991735538	0.5432024306442911	0.2222222222222222	0.6153846153846154	0.5714285714285715	0.9069767441860466	0.4	304	RFC	0.5893497089801094	0.3883495145631068	0.7303030303030303	0.35135135135135137	0.8157276995305164	0.6610169491525424	0.7059754738015608	0.4	0.6153846153846154	0.6666666666666666	0.8478260869565217	1.0	0.5703144020075508	0.23121387283236994	0.6731843575418994	0.3939393939393939	0.9242021276595744	0.6290322580645161	0.49884615384615383	0.15384615384615385	0.6153846153846154	0.5	0.975	0.25	All Modes
no_ssid__no_geo	0.7579203899268887	0.7982456140350878	0.6064608438447394	0.49858356940509907	0.5656565656565656	0.6493506493506495	0.9027134348113832	0.416	0.6333434007852612	0.1904761904761905	0.5454545454545455	0.8571428571428571	0.9069767441860466	0.6666666666666666	305	RFC	0.6197337073084173	0.5398773006134969	0.6588235294117647	0.6410256410256411	0.8589420654911839	0.4	0.7528985507246377	0.25	0.6666666666666666	1.0	0.8478260869565217	1.0	0.6002293362539536	0.4631578947368421	0.49557522123893805	0.6578947368421053	0.9511854951185496	0.43333333333333335	0.5680769230769231	0.15384615384615385	0.46153846153846156	0.75	0.975	0.5	All Modes
no_ssid__no_geo	0.6823970037453183	0.7894736842105263	0.46637797007425846	0.4074074074074074	0.6007751937984497	0.1818181818181818	0.8504983388704319	0.2913907284768212	0.45090909090909087	0.5	0.4999999999999999	0.0	0.9212121212121211	0.3333333333333333	306	RFC	0.4757088399922795	0.41904761904761906	0.670995670995671	0.1875	0.8152866242038217	0.2857142857142857	0.48124777183600714	0.4666666666666667	0.5454545454545454	0.0	0.8941176470588236	0.5	0.4605825639881368	0.3963963963963964	0.543859649122807	0.17647058823529413	0.8888888888888888	0.2972972972972973	0.44000000000000006	0.5384615384615384	0.46153846153846156	0.0	0.95	0.25	All Modes
no_ssid__no_geo	0.7228221742260619	0.7807017543859649	0.5648739647977956	0.2808219178082192	0.6443661971830985	0.505050505050505	0.8650306748466258	0.5291005291005292	0.5923419391853126	0.32	0.4999999999999999	0.5714285714285715	0.9036144578313252	0.6666666666666666	307	RFC	0.5956403858338107	0.2751677852348993	0.6828358208955224	0.5319148936170213	0.8303886925795053	0.6578947368421053	0.6835095137420719	0.3333333333333333	0.5454545454545454	0.6666666666666666	0.872093023255814	1.0	0.5445298508048104	0.2867132867132867	0.61	0.4807692307692308	0.9026888604353394	0.4424778761061947	0.5413461538461538	0.3076923076923077	0.46153846153846156	0.5	0.9375	0.5	All Modes
no_ssid__no_geo	0.7128842380640942	0.8070175438596491	0.5853281819844819	0.3195266272189349	0.6232073011734028	0.631578947368421	0.8432371250707414	0.509090909090909	0.6108198601077858	0.21052631578947367	0.5925925925925927	0.6666666666666666	0.9176470588235294	0.6666666666666666	308	RFC	0.6130625661510716	0.3312883435582822	0.6065989847715736	0.75	0.838963963963964	0.5384615384615384	0.7542857142857142	0.3333333333333333	0.5714285714285714	1.0	0.8666666666666667	1.0	0.565017860727447	0.30857142857142855	0.6407506702412868	0.5454545454545454	0.8475540386803185	0.4827586206896552	0.5488461538461539	0.15384615384615385	0.6153846153846154	0.5	0.975	0.5	All Modes
no_ssid__no_geo	0.7542372881355932	0.8421052631578947	0.6083609210722376	0.3955431754874652	0.7133333333333334	0.6393442622950819	0.8877867327960323	0.40579710144927533	0.6276106934001671	0.25	0.7142857142857142	0.5714285714285715	0.935672514619883	0.6666666666666666	309	RFC	0.6393118781941028	0.5419847328244275	0.7278911564625851	0.7090909090909091	0.8287037037037037	0.3888888888888889	0.7758241758241758	0.6666666666666666	0.6666666666666666	0.6666666666666666	0.8791208791208791	1.0	0.5946046290977187	0.31140350877192985	0.6993464052287581	0.582089552238806	0.9559412550066756	0.42424242424242425	0.5846153846153846	0.15384615384615385	0.7692307692307693	0.5	1.0	0.5	All Modes
no_ssid__no_geo	0.7036048064085447	0.7894736842105263	0.5446074112818103	0.27605633802816903	0.5861456483126111	0.688	0.8539944903581266	0.31884057971014496	0.48667226890756304	0.2857142857142857	0.48000000000000004	0.75	0.9176470588235294	0.0	310	RFC	0.5799659682942531	0.3310810810810811	0.625	0.7543859649122807	0.7965056526207606	0.39285714285714285	0.49833333333333335	0.375	0.5	0.75	0.8666666666666667	0.0	0.5219255236551668	0.23671497584541062	0.5518394648829431	0.6323529411764706	0.9204275534441805	0.2682926829268293	0.48346153846153844	0.23076923076923078	0.46153846153846156	0.75	0.975	0.0	All Modes
no_ssid__no_geo	0.7122905027932961	0.8245614035087719	0.5510768297395757	0.3184713375796178	0.5617597292724196	0.7169811320754716	0.859106529209622	0.2990654205607476	0.6438864650059651	0.34782608695652173	0.6923076923076923	0.8571428571428571	0.9221556886227545	0.4	311	RFC	0.5860298893443091	0.3597122302158273	0.4911242603550296	0.8837209302325582	0.8690614136732329	0.32653061224489793	0.795473032714412	0.4	0.6923076923076923	1.0	0.8850574712643678	1.0	0.5340509127021307	0.2857142857142857	0.6561264822134387	0.6031746031746031	0.8493771234428086	0.27586206896551724	0.5925	0.3076923076923077	0.6923076923076923	0.75	0.9625	0.25	All Modes
no_ssid__no_geo	0.6833438885370487	0.8245614035087719	0.5314001188991302	0.2371134020618557	0.5984251968503937	0.7012987012987013	0.8423855165069223	0.2777777777777778	0.6338847117794486	0.33333333333333337	0.6666666666666666	0.8571428571428571	0.9122807017543859	0.4	312	RFC	0.6049910344164701	0.42990654205607476	0.5248618784530387	0.8709677419354839	0.7754901960784314	0.423728813559322	0.82	0.6	0.6428571428571429	1.0	0.8571428571428571	1.0	0.5150302554969681	0.16370106761565836	0.6959706959706959	0.5869565217391305	0.921911421911422	0.2066115702479339	0.5796153846153846	0.23076923076923078	0.6923076923076923	0.75	0.975	0.25	All Modes
no_ssid__no_geo	0.6564935064935065	0.7894736842105263	0.4488432315735496	0.3206997084548105	0.4984520123839009	0.35294117647058826	0.8249322493224933	0.24719101123595505	0.47590476190476194	0.33333333333333337	0.5833333333333334	0.5714285714285715	0.8914285714285713	0.0	313	RFC	0.4721562663876105	0.38461538461538464	0.47352941176470587	0.41379310344827586	0.7993697478991597	0.2894736842105263	0.54481658692185	0.6	0.6363636363636364	0.6666666666666666	0.8210526315789474	0.0	0.43534120473353727	0.275	0.5261437908496732	0.3076923076923077	0.8521836506159015	0.21568627450980393	0.44884615384615384	0.23076923076923078	0.5384615384615384	0.5	0.975	0.0	All Modes
no_ssid__no_geo	0.764179104477612	0.7807017543859649	0.6262612975473754	0.3975155279503106	0.6466512702078522	0.8	0.8780487804878048	0.40909090909090906	0.586054732206238	0.2857142857142857	0.42105263157894735	0.6666666666666665	0.8901734104046244	0.6666666666666666	314	RFC	0.6396929796512284	0.44755244755244755	0.6896551724137931	0.7419354838709677	0.8456375838926175	0.47368421052631576	0.6939247311827957	0.375	0.6666666666666666	0.6	0.8279569892473119	1.0	0.621441111635602	0.3575418994413408	0.6086956521739131	0.8679245283018868	0.9130434782608695	0.36	0.5501923076923078	0.23076923076923078	0.3076923076923077	0.75	0.9625	0.5	All Modes
no_ssid__no_geo	0.7480029048656499	0.8245614035087719	0.6098522883793378	0.36923076923076925	0.7209705372616985	0.7096774193548386	0.8604938271604938	0.3888888888888889	0.7015455304928989	0.5	0.5833333333333334	0.8571428571428571	0.9005847953216374	0.6666666666666666	315	RFC	0.6561908895010934	0.43795620437956206	0.7591240875912408	0.88	0.8076477404403245	0.39622641509433965	0.8393606393606394	0.7142857142857143	0.6363636363636364	1.0	0.8461538461538461	1.0	0.5805540243333924	0.3191489361702128	0.6864686468646864	0.5945945945945946	0.9207397622192867	0.38181818181818183	0.6271153846153846	0.38461538461538464	0.5384615384615384	0.75	0.9625	0.5	All Modes
no_ssid__no_geo	0.7337322363500374	0.7982456140350878	0.6216113830696431	0.4061538461538462	0.6071428571428572	0.7272727272727274	0.8727506426735219	0.4947368421052631	0.5807922705314008	0.2222222222222222	0.5217391304347826	0.8571428571428571	0.9028571428571428	0.4	316	RFC	0.6642883097792202	0.48175182481751827	0.6322314049586777	0.8181818181818182	0.8161057692307693	0.573170731707317	0.7663157894736842	0.4	0.6	1.0	0.8315789473684211	1.0	0.5925218478068264	0.35106382978723405	0.583969465648855	0.6545454545454545	0.9378453038674033	0.4351851851851852	0.5205769230769232	0.15384615384615385	0.46153846153846156	0.75	0.9875	0.25	All Modes
no_ssid__no_geo	0.6238805970149254	0.7807017543859649	0.4667658287369346	0.20048899755501223	0.5475841874084919	0.425531914893617	0.8017334777898159	0.3584905660377358	0.5569292758523527	0.09523809523809525	0.64	0.75	0.8994082840236686	0.4	317	RFC	0.4723295570106402	0.21693121693121692	0.4844559585492228	0.4166666666666667	0.8017334777898159	0.4418604651162791	0.6791198501872658	0.125	0.6666666666666666	0.75	0.8539325842696629	1.0	0.47081933081320704	0.18636363636363637	0.6296296296296297	0.43478260869565216	0.8017334777898159	0.30158730158730157	0.5284615384615384	0.07692307692307693	0.6153846153846154	0.75	0.95	0.25	All Modes
no_ssid__no_geo	0.7544996400287977	0.8333333333333334	0.6711865171715011	0.3693379790940767	0.6866197183098591	0.7826086956521738	0.8620470438652257	0.6553191489361703	0.6994285714285714	0.42105263157894735	0.64	0.8571428571428571	0.9122807017543859	0.6666666666666666	318	RFC	0.7065983397069315	0.452991452991453	0.6866197183098591	0.9	0.8238153098420413	0.6695652173913044	0.838095238095238	0.6666666666666666	0.6666666666666666	1.0	0.8571428571428571	1.0	0.6472717566333142	0.31176470588235294	0.6866197183098591	0.6923076923076923	0.904	0.6416666666666667	0.6296153846153846	0.3076923076923077	0.6153846153846154	0.75	0.975	0.5	All Modes
no_ssid__no_geo	0.6855636123928807	0.7982456140350878	0.5228316311519811	0.3202247191011236	0.6169296987087518	0.45333333333333337	0.8178733031674209	0.40579710144927533	0.5743828085957021	0.3	0.608695652173913	0.4	0.896551724137931	0.6666666666666666	319	RFC	0.5428324498412797	0.38	0.6056338028169014	0.5	0.7910284463894968	0.4375	0.7916717325227964	0.42857142857142855	0.7	1.0	0.8297872340425532	1.0	0.5089941480125928	0.2766990291262136	0.6286549707602339	0.4146341463414634	0.8466042154566745	0.3783783783783784	0.49884615384615383	0.23076923076923078	0.5384615384615384	0.25	0.975	0.5	All Modes
no_ssid__no_geo	0.7122464312546957	0.7982456140350878	0.5418377514618528	0.31547619047619047	0.6177105831533477	0.5	0.8613678373382624	0.41463414634146345	0.5250015948963317	0.27272727272727276	0.64	0.4	0.9122807017543859	0.4	320	RFC	0.6234745934363919	0.4076923076923077	0.6327433628318584	0.7916666666666666	0.7925170068027211	0.4927536231884058	0.7714285714285715	0.3333333333333333	0.6666666666666666	1.0	0.8571428571428571	1.0	0.5054512542215239	0.25728155339805825	0.6033755274261603	0.36538461538461536	0.9433198380566802	0.35789473684210527	0.4642307692307693	0.23076923076923078	0.6153846153846154	0.25	0.975	0.25	All Modes
no_ssid__no_geo	0.6414285714285715	0.7894736842105263	0.4480487530546748	0.3224043715846994	0.4341372912801484	0.3595505617977528	0.8273773470623864	0.29677419354838713	0.6037962037962038	0.33333333333333337	0.5384615384615384	0.5714285714285715	0.9090909090909091	0.6666666666666666	321	RFC	0.4328494995396482	0.31382978723404253	0.4148936170212766	0.3076923076923077	0.8634639696586599	0.26436781609195403	0.6902235019882078	0.36363636363636365	0.5384615384615384	0.6666666666666666	0.8823529411764706	1.0	0.47031347310138977	0.33146067415730335	0.45525291828793774	0.43243243243243246	0.7941860465116279	0.3382352941176471	0.5567307692307693	0.3076923076923077	0.5384615384615384	0.5	0.9375	0.5	All Modes
no_ssid__no_geo	0.6644159351789332	0.7982456140350878	0.5372253654024715	0.30361445783132535	0.5915032679738563	0.5737704918032787	0.8252788104089219	0.39195979899497485	0.5501288515406162	0.3	0.64	0.3333333333333333	0.9058823529411764	0.5714285714285715	322	RFC	0.5584165754343311	0.4117647058823529	0.5953947368421053	0.6140350877192983	0.764638346727899	0.40625	0.6234920634920634	0.42857142857142855	0.6666666666666666	0.5	0.8555555555555555	0.6666666666666666	0.5283177503071144	0.24045801526717558	0.5876623376623377	0.5384615384615384	0.8963660834454913	0.3786407766990291	0.5117307692307692	0.23076923076923078	0.6153846153846154	0.25	0.9625	0.5	All Modes
no_ssid__no_geo	0.6737260092653872	0.8157894736842105	0.5011579143171889	0.30684931506849317	0.5486725663716814	0.4675324675324675	0.827896512935883	0.3548387096774193	0.5782758620689654	0.25	0.6666666666666666	0.4	0.9080459770114943	0.6666666666666666	323	RFC	0.6026245782749379	0.3916083916083916	0.4881889763779528	0.6923076923076923	0.7939590075512406	0.6470588235294118	0.8299898682877405	0.6666666666666666	0.6428571428571429	1.0	0.8404255319148937	1.0	0.4681530728589552	0.25225225225225223	0.6262626262626263	0.35294117647058826	0.8648648648648649	0.24444444444444444	0.5167307692307693	0.15384615384615385	0.6923076923076923	0.25	0.9875	0.5	All Modes
no_ssid__no_geo	0.7117962466487936	0.8070175438596491	0.542343473853348	0.3548387096774194	0.6544021024967148	0.5494505494505495	0.8372365339578455	0.3157894736842105	0.6058006781660032	0.23529411764705882	0.5599999999999999	0.75	0.9122807017543859	0.5714285714285715	324	RFC	0.5446577001247054	0.4824561403508772	0.6058394160583942	0.5208333333333334	0.8372365339578455	0.27692307692307694	0.6714285714285715	0.5	0.5833333333333334	0.75	0.8571428571428571	0.6666666666666666	0.5556039275794191	0.28061224489795916	0.7114285714285714	0.5813953488372093	0.8372365339578455	0.3673469387755102	0.5834615384615385	0.15384615384615385	0.5384615384615384	0.75	0.975	0.5	All Modes
no_ssid__no_geo	0.756578947368421	0.8157894736842105	0.6242748246955905	0.43729903536977494	0.7255172413793104	0.7073170731707318	0.8710754843019372	0.38016528925619836	0.6356819650937298	0.4	0.6153846153846154	0.8571428571428571	0.9058823529411764	0.4	325	RFC	0.6580404998565341	0.544	0.7346368715083799	0.7837837837837838	0.8242730720606827	0.40350877192982454	0.8084737484737484	0.5714285714285714	0.6153846153846154	1.0	0.8555555555555555	1.0	0.6019089687150511	0.3655913978494624	0.7166212534059946	0.6444444444444445	0.9235127478753541	0.359375	0.5771153846153847	0.3076923076923077	0.6153846153846154	0.75	0.9625	0.25	All Modes
no_ssid__no_geo	0.7574007220216606	0.8421052631578947	0.6047308580655858	0.393063583815029	0.6962457337883959	0.537313432835821	0.8905380333951762	0.5064935064935064	0.6944453949244368	0.3	0.7142857142857142	0.6666666666666666	0.934131736526946	0.8571428571428571	326	RFC	0.6737803431051395	0.4722222222222222	0.7132867132867133	0.8181818181818182	0.8381839348079162	0.527027027027027	0.7983579638752052	0.42857142857142855	0.6666666666666666	1.0	0.896551724137931	1.0	0.5708003474489929	0.33663366336633666	0.68	0.4	0.9498680738786279	0.4875	0.645	0.23076923076923078	0.7692307692307693	0.5	0.975	0.75	All Modes
no_ssid__no_geo	0.6652421652421653	0.7631578947368421	0.4795887415956458	0.3344262295081967	0.5880503144654088	0.3508771929824562	0.8222643896268185	0.3023255813953488	0.45173643410852715	0.13333333333333336	0.48000000000000004	0.25	0.8953488372093024	0.5	327	RFC	0.4869553003850914	0.4766355140186916	0.5373563218390804	0.31746031746031744	0.8176100628930818	0.2857142857142857	0.5173913043478261	0.5	0.5	0.25	0.8369565217391305	0.5	0.4893995680751032	0.25757575757575757	0.6493055555555556	0.39215686274509803	0.8269720101781171	0.32098765432098764	0.4501923076923077	0.07692307692307693	0.46153846153846156	0.25	0.9625	0.5	All Modes
no_ssid__no_geo	0.7054878048780487	0.8157894736842105	0.5156796701756765	0.39999999999999997	0.6803013993541444	0.4655172413793103	0.8405797101449276	0.192	0.5756199489133621	0.3636363636363637	0.6923076923076923	0.5	0.9221556886227545	0.4	328	RFC	0.514319347392022	0.4074074074074074	0.7165532879818595	0.47368421052631576	0.8391203703703703	0.1348314606741573	0.7043619216033009	0.4444444444444444	0.6923076923076923	0.5	0.8850574712643678	1.0	0.5346805426336326	0.39285714285714285	0.6475409836065574	0.4576271186440678	0.8420441347270615	0.3333333333333333	0.5425	0.3076923076923077	0.6923076923076923	0.5	0.9625	0.25	All Modes
no_ssid__no_geo	0.7307692307692307	0.8421052631578947	0.5304685962718729	0.3640449438202247	0.7687150837988828	0.37333333333333335	0.8651685393258428	0.2810810810810811	0.608317698561601	0.4999999999999999	0.7692307692307693	0.3333333333333333	0.9390243902439025	0.5	329	RFC	0.5216316729875645	0.39705882352941174	0.7818181818181819	0.32558139534883723	0.8584169453734671	0.24528301886792453	0.6462703962703962	0.5454545454545454	0.7692307692307693	0.5	0.9166666666666666	0.5	0.546156929044956	0.3360995850622407	0.756043956043956	0.4375	0.8720271800679502	0.3291139240506329	0.5886538461538462	0.46153846153846156	0.7692307692307693	0.25	0.9625	0.5	All Modes
no_ssid__no_geo	0.6653963414634146	0.7894736842105263	0.4613369065236026	0.32298136645962733	0.3535911602209945	0.39285714285714285	0.8234617596319725	0.4137931034482758	0.5546305418719213	0.33333333333333337	0.5833333333333334	0.4	0.8850574712643678	0.5714285714285715	330	RFC	0.5066852908823805	0.3969465648854962	0.26556016597510373	0.5789473684210527	0.8374269005847953	0.45454545454545453	0.7444358478401031	0.6	0.6363636363636364	1.0	0.8191489361702128	0.6666666666666666	0.4576351625213583	0.27225130890052357	0.5289256198347108	0.2972972972972973	0.8099547511312217	0.379746835443038	0.4963461538461538	0.23076923076923078	0.5384615384615384	0.25	0.9625	0.5	All Modes
no_ssid__no_geo	0.6823970037453183	0.7543859649122807	0.5127386225358527	0.24595469255663435	0.5395348837209303	0.3291139240506329	0.8304455445544555	0.6186440677966102	0.45129384025935754	0.0	0.5384615384615384	0.4444444444444445	0.8735632183908046	0.4	331	RFC	0.538969532171746	0.4578313253012048	0.5225225225225225	0.2708333333333333	0.7677345537757437	0.6759259259259259	0.5493944353518821	0.0	0.5384615384615384	0.4	0.8085106382978723	1.0	0.5239627815571902	0.168141592920354	0.5576923076923077	0.41935483870967744	0.9043126684636119	0.5703125	0.4476923076923077	0.0	0.5384615384615384	0.5	0.95	0.25	All Modes
no_ssid__no_geo	0.6712418300653594	0.8157894736842105	0.4864873523975918	0.36893203883495146	0.5621468926553672	0.2941176470588235	0.8093907210732253	0.3978494623655914	0.5788235294117647	0.6	0.6666666666666666	0.3333333333333333	0.8941176470588236	0.4	332	RFC	0.5082422078524853	0.4596774193548387	0.5223097112860893	0.2857142857142857	0.7929901423877328	0.4805194805194805	0.768888888888889	0.8571428571428571	0.6428571428571429	0.5	0.8444444444444444	1.0	0.47712693236383064	0.3081081081081081	0.6085626911314985	0.30303030303030304	0.8264840182648402	0.3394495412844037	0.5207692307692307	0.46153846153846156	0.6923076923076923	0.25	0.95	0.25	All Modes
no_ssid__no_geo	0.6956521739130435	0.7719298245614035	0.5520519777975317	0.2800982800982801	0.6025104602510459	0.6776859504132231	0.8585017835909631	0.3414634146341463	0.5610923185341791	0.18181818181818185	0.3	0.75	0.9069767441860466	0.6666666666666666	333	RFC	0.576648455947791	0.28217821782178215	0.7272727272727273	0.6612903225806451	0.8067039106145252	0.4057971014492754	0.6497239475500345	0.2222222222222222	0.42857142857142855	0.75	0.8478260869565217	1.0	0.5398788938267719	0.2780487804878049	0.5142857142857142	0.6949152542372882	0.9174078780177891	0.29473684210526313	0.5219230769230769	0.15384615384615385	0.23076923076923078	0.75	0.975	0.5	All Modes
no_ssid__no_geo	0.7189072609633357	0.8245614035087719	0.5288512201398861	0.450381679389313	0.6156028368794326	0.44776119402985076	0.8447961046865489	0.2857142857142857	0.6055074337427279	0.6	0.5384615384615384	0.5714285714285715	0.9176470588235294	0.4	334	RFC	0.5583661765830019	0.47580645161290325	0.5578406169665809	0.5769230769230769	0.8621118012422361	0.3191489361702128	0.7857875457875457	0.8571428571428571	0.5384615384615384	0.6666666666666666	0.8666666666666667	1.0	0.5133763464009522	0.427536231884058	0.6867088607594937	0.36585365853658536	0.8281622911694511	0.25862068965517243	0.545	0.46153846153846156	0.5384615384615384	0.5	0.975	0.25	All Modes
no_ssid__no_geo	0.7373175816539264	0.7807017543859649	0.5668184088844476	0.3631578947368421	0.6143497757847534	0.6722689075630252	0.8890134529147983	0.2953020134228188	0.4601372675184606	0.2608695652173913	0.4545454545454546	0.6666666666666666	0.9186046511627908	0.0	335	RFC	0.6168598966651859	0.41566265060240964	0.732620320855615	0.7843137254901961	0.8183694530443757	0.3333333333333333	0.5428502415458938	0.3	0.5555555555555556	1.0	0.8586956521739131	0.0	0.5355378211100825	0.32242990654205606	0.528957528957529	0.5882352941176471	0.9730061349693252	0.26506024096385544	0.4205769230769231	0.23076923076923078	0.38461538461538464	0.5	0.9875	0.0	All Modes
no_ssid__no_geo	0.7167019027484144	0.8596491228070176	0.5499096528128432	0.3835616438356165	0.6989079563182528	0.5054945054945055	0.8415841584158416	0.32	0.6671841882580488	0.5384615384615384	0.6956521739130435	0.75	0.9518072289156626	0.4	336	RFC	0.5669133710919002	0.38461538461538464	0.7697594501718213	0.5	0.8028335301062574	0.37735849056603776	0.8014132379248657	0.5384615384615384	0.8	0.75	0.9186046511627907	1.0	0.53913356593499	0.3825136612021858	0.64	0.5111111111111111	0.8842652795838751	0.2777777777777778	0.6282692307692308	0.5384615384615384	0.6153846153846154	0.75	0.9875	0.25	All Modes
no_ssid__no_geo	0.7503725782414307	0.7982456140350878	0.5650494994101604	0.3274021352313167	0.7069943289224954	0.2191780821917808	0.8712121212121211	0.7004608294930876	0.5369182493806772	0.14285714285714288	0.64	0.25	0.9017341040462428	0.75	337	RFC	0.594045160024617	0.5897435897435898	0.7192307692307692	0.19047619047619047	0.8156028368794326	0.6551724137931034	0.7010752688172043	1.0	0.6666666666666666	0.25	0.8387096774193549	0.75	0.5734534769428616	0.22660098522167488	0.6951672862453532	0.25806451612903225	0.9349593495934959	0.7524752475247525	0.5334615384615384	0.07692307692307693	0.6153846153846154	0.25	0.975	0.75	All Modes
no_ssid__no_geo	0.7502008032128514	0.8157894736842105	0.47306183071176955	0.40531561461794013	0.6963562753036437	0.05128205128205128	0.879021879021879	0.3333333333333333	0.507799671592775	0.25	0.7142857142857142	0.0	0.9080459770114943	0.6666666666666666	338	RFC	0.4995538997908782	0.5398230088495575	0.688	0.1111111111111111	0.8319123020706456	0.3269230769230769	0.6347517730496455	0.6666666666666666	0.6666666666666666	0.0	0.8404255319148937	1.0	0.4669013254431375	0.324468085106383	0.7049180327868853	0.03333333333333333	0.931787175989086	0.34	0.4821153846153846	0.15384615384615385	0.7692307692307693	0.0	0.9875	0.5	All Modes
no_ssid__no_geo	0.7625676720804331	0.8333333333333334	0.5920685633393502	0.3508771929824561	0.6814516129032259	0.6136363636363638	0.8933250155957579	0.42105263157894735	0.6868726961661094	0.3636363636363637	0.7199999999999999	0.5714285714285715	0.9221556886227545	0.8571428571428571	339	RFC	0.601800848245713	0.37037037037037035	0.6983471074380165	0.6428571428571429	0.8763769889840881	0.42105263157894735	0.7492337164750957	0.4444444444444444	0.75	0.6666666666666666	0.8850574712643678	1.0	0.583527658637409	0.3333333333333333	0.6653543307086615	0.5869565217391305	0.910941475826972	0.42105263157894735	0.6425	0.3076923076923077	0.6923076923076923	0.5	0.9625	0.75	All Modes
no_ssid__no_geo	0.7087696335078534	0.8333333333333334	0.5058933147715152	0.39550561797752815	0.6436420722135008	0.2823529411764706	0.865860679332182	0.34210526315789475	0.5594460166366522	0.4999999999999999	0.6956521739130435	0.3333333333333333	0.9349112426035503	0.3333333333333333	340	RFC	0.5198202650570992	0.4	0.8070866141732284	0.26666666666666666	0.8120950323974082	0.3132530120481928	0.6466189989785496	0.5454545454545454	0.8	0.5	0.8876404494382022	0.5	0.5060842110701744	0.39111111111111113	0.5352480417754569	0.3	0.9272503082614056	0.37681159420289856	0.5128846153846155	0.46153846153846156	0.6153846153846154	0.25	0.9875	0.25	All Modes
no_ssid__no_geo	0.7622324159021406	0.7982456140350878	0.6554175345280624	0.43949044585987257	0.53125	0.7200000000000001	0.8772563176895307	0.7090909090909091	0.6197640053891955	0.3157894736842105	0.5714285714285714	0.75	0.8901734104046244	0.5714285714285715	341	RFC	0.6933916920400174	0.5702479338842975	0.5592105263157895	0.8	0.8284090909090909	0.7090909090909091	0.6989247311827957	0.5	0.75	0.75	0.8279569892473119	0.6666666666666666	0.6318653523790478	0.35751295336787564	0.5059523809523809	0.6545454545454545	0.9322250639386189	0.7090909090909091	0.5809615384615385	0.23076923076923078	0.46153846153846156	0.75	0.9625	0.5	All Modes
no_ssid__no_geo	0.6945454545454546	0.7807017543859649	0.517749975668667	0.3466666666666666	0.5299999999999999	0.18823529411764708	0.83840190816935	0.6854460093896715	0.5426951650225307	0.380952380952381	0.5217391304347826	0.25	0.8941176470588236	0.6666666666666666	342	RFC	0.5355007783180452	0.43333333333333335	0.6385542168674698	0.16	0.7819799777530589	0.6636363636363637	0.638888888888889	0.5	0.6	0.25	0.8444444444444444	1.0	0.5165577212503611	0.28888888888888886	0.452991452991453	0.22857142857142856	0.903598971722365	0.7087378640776699	0.4938461538461539	0.3076923076923077	0.46153846153846156	0.25	0.95	0.5	All Modes
no_ssid__no_geo	0.6928223844282239	0.7982456140350878	0.5582091538203783	0.2727272727272727	0.6674233825198638	0.7012987012987012	0.8295964125560538	0.32	0.5870047668190083	0.3157894736842105	0.4444444444444445	0.8571428571428571	0.9176470588235294	0.4	343	RFC	0.5911660740418001	0.3253012048192771	0.5856573705179283	0.75	0.8333333333333334	0.46153846153846156	0.759047619047619	0.5	0.42857142857142855	1.0	0.8666666666666667	1.0	0.5479671208111165	0.23478260869565218	0.7757255936675461	0.6585365853658537	0.8258928571428571	0.24489795918367346	0.5334615384615384	0.23076923076923078	0.46153846153846156	0.75	0.975	0.25	All Modes
no_ssid__no_geo	0.7456807187284036	0.8245614035087719	0.5984690675551294	0.38095238095238093	0.6678571428571429	0.588235294117647	0.8821822402785838	0.47311827956989244	0.6826484816692895	0.3157894736842105	0.6666666666666667	0.6666666666666666	0.9069767441860466	0.8571428571428571	344	RFC	0.6529104506931933	0.544	0.6951672862453532	0.7142857142857143	0.8110992529348986	0.5	0.8150197628458498	0.5	0.7272727272727273	1.0	0.8478260869565217	1.0	0.5703231687108539	0.29310344827586204	0.6426116838487973	0.5	0.9669211195928753	0.4489795918367347	0.6142307692307692	0.23076923076923078	0.6153846153846154	0.5	0.975	0.75	All Modes
no_ssid__no_geo	0.7357197258187357	0.8070175438596491	0.5731488437215941	0.2903225806451613	0.6570048309178745	0.36065573770491804	0.8660317460317462	0.6917293233082707	0.5839080459770115	0.0	0.6666666666666667	0.6666666666666666	0.9195402298850576	0.6666666666666666	345	RFC	0.6090969791886822	0.3515625	0.7431693989071039	0.4074074074074074	0.8014101057579318	0.7419354838709677	0.7156673114119922	0.0	0.7272727272727273	1.0	0.851063829787234	1.0	0.5498806043963894	0.24725274725274726	0.5887445887445888	0.3235294117647059	0.9419889502762431	0.647887323943662	0.5230769230769231	0.0	0.6153846153846154	0.5	1.0	0.5	All Modes
no_ssid__no_geo	0.7279305354558611	0.7807017543859649	0.5664820041610044	0.3843648208469055	0.6365217391304347	0.6206896551724138	0.8743781094527362	0.3164556962025316	0.4644929971988795	0.3529411764705882	0.4	0.6666666666666666	0.9028571428571428	0.0	346	RFC	0.6696936168535733	0.5841584158415841	0.5846645367412141	0.8780487804878049	0.8015963511972634	0.5	0.5996491228070175	0.75	0.4166666666666667	1.0	0.8315789473684211	0.0	0.5316117674688139	0.28640776699029125	0.6984732824427481	0.48	0.9616963064295485	0.23148148148148148	0.4205769230769231	0.23076923076923078	0.38461538461538464	0.5	0.9875	0.0	All Modes
no_ssid__no_geo	0.7137681159420289	0.7807017543859649	0.5238352443489268	0.3295454545454546	0.6733067729083666	0.4651162790697675	0.8585247883917775	0.2926829268292683	0.4076871172012873	0.21052631578947367	0.6666666666666666	0.25	0.911242603550296	0.0	347	RFC	0.5338441672202261	0.4461538461538462	0.6475095785440613	0.44776119402985076	0.8227114716106605	0.3050847457627119	0.41827180310326384	0.3333333333333333	0.6428571428571429	0.25	0.8651685393258427	0.0	0.52504500390504	0.26126126126126126	0.7012448132780082	0.4838709677419355	0.8975979772439949	0.28125	0.41173076923076923	0.15384615384615385	0.6923076923076923	0.25	0.9625	0.0	All Modes
no_ssid__no_geo	0.6933245208195637	0.7543859649122807	0.5175001675181093	0.3185011709601873	0.6193771626297577	0.4423076923076923	0.8464125560538117	0.36090225563909767	0.4883809523809524	0.1904761904761905	0.4	0.5714285714285715	0.88	0.4	348	RFC	0.5441635361225998	0.422360248447205	0.667910447761194	0.48936170212765956	0.7775489186405767	0.36363636363636365	0.6597243107769424	0.25	0.5714285714285714	0.6666666666666666	0.8105263157894737	1.0	0.5046870932659283	0.2556390977443609	0.5774193548387097	0.40350877192982454	0.9286592865928659	0.3582089552238806	0.43480769230769234	0.15384615384615385	0.3076923076923077	0.5	0.9625	0.25	All Modes
no_ssid__no_geo	0.7023728813559322	0.7982456140350878	0.6219431018469095	0.4455696202531646	0.4008528784648187	0.7570621468926554	0.8429655575014594	0.663265306122449	0.6070841696625424	0.5185185185185186	0.23529411764705882	0.8	0.9101796407185629	0.5714285714285715	349	RFC	0.6184509103237545	0.4131455399061033	0.4177777777777778	0.7204301075268817	0.8494117647058823	0.6914893617021277	0.6413793103448275	0.5	0.5	0.6666666666666666	0.8735632183908046	0.6666666666666666	0.6280505577930183	0.4835164835164835	0.38524590163934425	0.7976190476190477	0.8366164542294322	0.6372549019607843	0.6284615384615384	0.5384615384615384	0.15384615384615385	1.0	0.95	0.5	All Modes
no_ssid__no_geo	0.6411421155094095	0.7456140350877193	0.49338131333782176	0.2651162790697674	0.3956989247311828	0.6086956521739131	0.8123689727463312	0.3850267379679144	0.5684240652782853	0.17391304347826086	0.380952380952381	0.6666666666666666	0.8705882352941177	0.75	350	RFC	0.5104486182098122	0.3081081081081081	0.34328358208955223	0.6666666666666666	0.8056133056133056	0.42857142857142855	0.6544444444444444	0.2	0.5	1.0	0.8222222222222222	0.75	0.48568232022153346	0.23265306122448978	0.467005076142132	0.56	0.8192389006342494	0.34951456310679613	0.5273076923076923	0.15384615384615385	0.3076923076923077	0.5	0.925	0.75	All Modes
no_ssid__no_geo	0.7248500999333778	0.8070175438596491	0.5967331189846428	0.4170403587443946	0.660377358490566	0.5494505494505494	0.8592848904267589	0.49751243781094523	0.6186335403726708	0.41666666666666663	0.5217391304347826	0.5714285714285715	0.9166666666666667	0.6666666666666666	351	RFC	0.631328958528637	0.49206349206349204	0.6679389312977099	0.6578947368421053	0.8124318429661941	0.5263157894736842	0.7192424242424242	0.45454545454545453	0.6	0.6666666666666666	0.875	1.0	0.5740243420680952	0.36186770428015563	0.6529850746268657	0.4716981132075472	0.9118727050183598	0.4716981132075472	0.5617307692307693	0.38461538461538464	0.46153846153846156	0.5	0.9625	0.5	All Modes
no_ssid__no_geo	0.6965277777777777	0.7982456140350878	0.5385407864897963	0.30211480362537757	0.7062228654124458	0.33663366336633666	0.8243681140635127	0.5233644859813084	0.6198176600922596	0.3157894736842105	0.608695652173913	0.28571428571428575	0.888888888888889	1.0	352	RFC	0.550664424623327	0.3401360544217687	0.7439024390243902	0.3617021276595745	0.7842170160295932	0.5233644859813084	0.6736996336996337	0.5	0.7	0.3333333333333333	0.8351648351648352	1.0	0.5301894397574489	0.2717391304347826	0.6721763085399449	0.3148148148148148	0.8688524590163934	0.5233644859813084	0.5938461538461539	0.23076923076923078	0.5384615384615384	0.25	0.95	1.0	All Modes
no_ssid__no_geo	0.7160574412532638	0.8070175438596491	0.5995117804886118	0.23489932885906042	0.6767537826685007	0.6575342465753425	0.8441791044776119	0.584192439862543	0.6500538944259874	0.1111111111111111	0.7199999999999999	0.8571428571428571	0.8953488372093024	0.6666666666666666	353	RFC	0.6655695403312947	0.33980582524271846	0.717201166180758	0.8275862068965517	0.7577706323687031	0.6854838709677419	0.7573913043478261	0.2	0.75	1.0	0.8369565217391305	1.0	0.5654757899098228	0.1794871794871795	0.640625	0.5454545454545454	0.9528301886792453	0.5089820359281437	0.5963461538461539	0.07692307692307693	0.6923076923076923	0.75	0.9625	0.5	All Modes
no_ssid__no_geo	0.727866473149492	0.8333333333333334	0.5749843098418891	0.41721854304635764	0.5700164744645799	0.5277777777777778	0.8646706586826347	0.49523809523809526	0.649047619047619	0.4	0.5714285714285715	0.6666666666666666	0.9404761904761905	0.6666666666666666	354	RFC	0.6345062648640883	0.4883720930232558	0.5073313782991202	0.76	0.8636363636363636	0.5531914893617021	0.8004978354978356	0.5714285714285714	0.5333333333333333	1.0	0.8977272727272727	1.0	0.5465552809662532	0.36416184971098264	0.650375939849624	0.40425531914893614	0.8657074340527577	0.4482758620689655	0.5821153846153846	0.3076923076923077	0.6153846153846154	0.5	0.9875	0.5	All Modes
no_ssid__no_geo	0.6842105263157895	0.7719298245614035	0.5392411021450434	0.40978593272171254	0.5137614678899083	0.2962962962962963	0.8155688622754491	0.6607929515418502	0.48120448179271713	0.4761904761904762	0.41666666666666663	0.28571428571428575	0.8941176470588236	0.3333333333333333	355	RFC	0.5488498569884573	0.4240506329113924	0.46357615894039733	0.3	0.8284671532846716	0.7281553398058253	0.5514646464646464	0.625	0.45454545454545453	0.3333333333333333	0.8444444444444444	0.5	0.5346338131254694	0.39644970414201186	0.5761316872427984	0.2926829268292683	0.8030660377358491	0.6048387096774194	0.4438461538461539	0.38461538461538464	0.38461538461538464	0.25	0.95	0.25	All Modes
no_ssid__no_geo	0.7573632538569425	0.8245614035087719	0.5385597616960511	0.3741007194244604	0.7183098591549296	0.4444444444444444	0.888086642599278	0.2678571428571429	0.5511201795551928	0.4	0.6206896551724138	0.4	0.9349112426035503	0.4	356	RFC	0.6274159942411827	0.4406779661016949	0.7183098591549296	0.8333333333333334	0.8386363636363636	0.30612244897959184	0.8043138041733547	0.5714285714285714	0.5625	1.0	0.8876404494382022	1.0	0.5056338831251479	0.325	0.7183098591549296	0.30303030303030304	0.9437340153452686	0.23809523809523808	0.49749999999999994	0.3076923076923077	0.6923076923076923	0.25	0.9875	0.25	All Modes
no_ssid__no_geo	0.7097004279600571	0.8157894736842105	0.5356889085812004	0.42902208201892744	0.5978260869565218	0.45098039215686275	0.8434731246308329	0.3571428571428571	0.5716050616050616	0.5714285714285714	0.6153846153846154	0.5	0.9212121212121211	0.25	357	RFC	0.5311412387383542	0.53125	0.5238095238095238	0.3770491803278688	0.8612786489746683	0.36231884057971014	0.6019004524886877	0.75	0.6153846153846154	0.5	0.8941176470588236	0.25	0.5590936132270508	0.35978835978835977	0.6962025316455697	0.5609756097560976	0.8263888888888888	0.352112676056338	0.5553846153846154	0.46153846153846156	0.6153846153846154	0.5	0.95	0.25	All Modes
no_ssid__no_geo	0.7051561365286856	0.8157894736842105	0.591276723324109	0.3872549019607843	0.631578947368421	0.6918238993710691	0.8557887610020312	0.38993710691823896	0.6373736705062008	0.46153846153846156	0.4761904761904762	0.75	0.927710843373494	0.5714285714285715	358	RFC	0.5889137676347607	0.3798076923076923	0.7404255319148936	0.6179775280898876	0.8283093053735255	0.3780487804878049	0.6797107930828861	0.46153846153846156	0.625	0.75	0.8953488372093024	0.6666666666666666	0.6038197322657487	0.395	0.5506329113924051	0.7857142857142857	0.8851540616246498	0.4025974025974026	0.6117307692307692	0.46153846153846156	0.38461538461538464	0.75	0.9625	0.5	All Modes
no_ssid__no_geo	0.7266355140186916	0.7894736842105263	0.5414093598981029	0.33121019108280253	0.6230248306997741	0.271604938271605	0.879265091863517	0.6019417475728156	0.47837825778318627	0.10526315789473684	0.64	0.3333333333333333	0.9132947976878614	0.4	359	RFC	0.5729673744299719	0.4262295081967213	0.6634615384615384	0.2391304347826087	0.8150851581508516	0.7209302325581395	0.6365591397849462	0.16666666666666666	0.6666666666666666	0.5	0.8494623655913979	1.0	0.528687142250972	0.2708333333333333	0.5872340425531914	0.3142857142857143	0.9544159544159544	0.5166666666666667	0.43596153846153846	0.07692307692307693	0.6153846153846154	0.25	0.9875	0.25	All Modes
no_ssid__no_geo	0.7354497354497355	0.8333333333333334	0.5500076962229263	0.3664596273291925	0.7095588235294117	0.3333333333333333	0.8673139158576052	0.4733727810650888	0.6516641755516436	0.4545454545454546	0.6956521739130435	0.3333333333333333	0.9176470588235294	0.8571428571428571	360	RFC	0.57198100002137	0.37341772151898733	0.7598425196850394	0.3548387096774194	0.8312655086848635	0.5405405405405406	0.7444444444444445	0.5555555555555556	0.8	0.5	0.8666666666666667	1.0	0.5334484533344672	0.3597560975609756	0.6655172413793103	0.3142857142857143	0.9066305818673883	0.42105263157894735	0.595	0.38461538461538464	0.6153846153846154	0.25	0.975	0.75	All Modes
no_ssid__no_geo	0.6575735821966978	0.7456140350877193	0.5137103708025963	0.24844720496894407	0.49815498154981547	0.7428571428571429	0.8018648018648018	0.27722772277227725	0.39614845938375354	0.11764705882352941	0.41666666666666663	0.5714285714285715	0.8750000000000001	0.0	361	RFC	0.563533519562115	0.3669724770642202	0.45454545454545453	0.8666666666666667	0.7610619469026548	0.3684210526315789	0.43465909090909094	0.25	0.45454545454545453	0.6666666666666666	0.8020833333333334	0.0	0.4916653396019246	0.18779342723004694	0.5510204081632653	0.65	0.8472906403940886	0.2222222222222222	0.3848076923076923	0.07692307692307693	0.38461538461538464	0.5	0.9625	0.0	All Modes
no_ssid__no_geo	0.7484848484848485	0.8245614035087719	0.624987764424856	0.3878787878787878	0.5968586387434555	0.6190476190476191	0.8786198398028343	0.6425339366515838	0.6211484982876896	0.42105263157894735	0.5217391304347826	0.6666666666666666	0.9248554913294798	0.5714285714285715	362	RFC	0.6636491304846832	0.5517241379310345	0.6785714285714286	0.6842105263157895	0.8120728929384966	0.5916666666666667	0.7587096774193548	0.6666666666666666	0.6	1.0	0.8602150537634409	0.6666666666666666	0.6114020738268804	0.29906542056074764	0.5327102803738317	0.5652173913043478	0.9570469798657718	0.7029702970297029	0.5538461538461539	0.3076923076923077	0.46153846153846156	0.5	1.0	0.5	All Modes
no_ssid__no_geo	0.7185185185185186	0.8421052631578947	0.5950655660926101	0.4329411764705882	0.5849056603773585	0.6774193548387096	0.8670181605155242	0.41304347826086957	0.6645838757268072	0.4347826086956522	0.608695652173913	0.6666666666666665	0.9461077844311377	0.6666666666666666	363	RFC	0.6341607478922329	0.48936170212765956	0.5916030534351145	0.7	0.8140814081408141	0.5757575757575758	0.7416091954022989	0.5	0.7	0.6	0.9080459770114943	1.0	0.5744292114016192	0.3881856540084388	0.5783582089552238	0.65625	0.9273182957393483	0.3220338983050847	0.6321153846153846	0.38461538461538464	0.5384615384615384	0.75	0.9875	0.5	All Modes
no_ssid__no_geo	0.7110429447852761	0.8245614035087719	0.5592231582484397	0.3977695167286245	0.6736842105263158	0.5048543689320388	0.8734873487348735	0.3463203463203463	0.7145994102515842	0.4444444444444445	0.6956521739130435	0.6666666666666666	0.9090909090909091	0.8571428571428571	364	RFC	0.5702895894937854	0.4099616858237548	0.768	0.5098039215686274	0.8411016949152542	0.3225806451612903	0.8221848739495797	0.42857142857142855	0.8	1.0	0.8823529411764706	1.0	0.5537160366741112	0.3862815884476534	0.6	0.5	0.9084668192219679	0.37383177570093457	0.6528846153846154	0.46153846153846156	0.6153846153846154	0.5	0.9375	0.75	All Modes
no_ssid__no_geo	0.7137042062415196	0.7894736842105263	0.4774267451255927	0.3033419023136247	0.6985645933014354	0.3050847457627119	0.8560045532157087	0.22413793103448276	0.42573588261449535	0.2	0.6153846153846154	0.4	0.9132947976878614	0.0	365	RFC	0.556534187730827	0.3241758241758242	0.776595744680851	0.6428571428571429	0.7983014861995754	0.24074074074074073	0.5501122533380598	0.2857142857142857	0.6153846153846154	1.0	0.8494623655913979	0.0	0.450436713828586	0.28502415458937197	0.6347826086956522	0.2	0.9226993865030675	0.20967741935483872	0.4013461538461538	0.15384615384615385	0.6153846153846154	0.25	0.9875	0.0	All Modes
no_ssid__no_geo	0.7078272604588394	0.7982456140350878	0.5500003659304828	0.33720930232558133	0.6236263736263736	0.6	0.8422273781902553	0.346938775510204	0.5858847117794486	0.2	0.5599999999999999	0.8571428571428571	0.9122807017543859	0.4	366	RFC	0.5586760827817716	0.36477987421383645	0.5880829015544041	0.6	0.8451688009313155	0.3953488372093023	0.7452380952380953	0.2857142857142857	0.5833333333333334	1.0	0.8571428571428571	1.0	0.545130694208881	0.31351351351351353	0.6637426900584795	0.6	0.8393063583815029	0.3090909090909091	0.5334615384615384	0.15384615384615385	0.5384615384615384	0.75	0.975	0.25	All Modes
no_ssid__no_geo	0.688212927756654	0.7456140350877193	0.5000318077741371	0.33043478260869563	0.5535714285714286	0.47058823529411764	0.8514469453376206	0.29411764705882354	0.43784174115033075	0.2608695652173913	0.4666666666666667	0.5714285714285715	0.8902439024390244	0.0	367	RFC	0.5112677009754172	0.3584905660377358	0.60546875	0.47058823529411764	0.8092909535452323	0.3125	0.44949579831932773	0.3	0.4117647058823529	0.6666666666666666	0.8690476190476191	0.0	0.4925844278587392	0.3064516129032258	0.5098684210526315	0.47058823529411764	0.898236092265943	0.2777777777777778	0.43634615384615383	0.23076923076923078	0.5384615384615384	0.5	0.9125	0.0	All Modes
no_ssid__no_geo	0.7318361955085865	0.8157894736842105	0.5960963489360923	0.40462427745664736	0.6802721088435374	0.4675324675324675	0.8566243194192378	0.5714285714285714	0.6215961192336164	0.42105263157894735	0.5217391304347826	0.4	0.9080459770114943	0.8571428571428571	368	RFC	0.6422744850526112	0.45161290322580644	0.7374631268436578	0.6428571428571429	0.8	0.5794392523364486	0.821418439716312	0.6666666666666666	0.6	1.0	0.8404255319148937	1.0	0.5701327160643727	0.36649214659685864	0.6313131313131313	0.3673469387755102	0.921875	0.5636363636363636	0.5513461538461538	0.3076923076923077	0.46153846153846156	0.25	0.9875	0.75	All Modes
no_ssid__no_geo	0.736	0.8157894736842105	0.5457054573464122	0.34394904458598724	0.6288032454361054	0.48936170212765956	0.8960429242119383	0.37037037037037035	0.5777496954143662	0.41666666666666663	0.4545454545454546	0.5714285714285715	0.9461077844311377	0.5	369	RFC	0.5475192245138606	0.391304347826087	0.6919642857142857	0.48936170212765956	0.8619354838709677	0.30303030303030304	0.6169627307558343	0.45454545454545453	0.5555555555555556	0.6666666666666666	0.9080459770114943	0.5	0.5563078864859456	0.3068181818181818	0.5762081784386617	0.48936170212765956	0.9329608938547486	0.47619047619047616	0.5513461538461538	0.38461538461538464	0.38461538461538464	0.5	0.9875	0.5	All Modes
no_ssid__no_geo	0.7378898473788985	0.8421052631578947	0.6003083316608187	0.32142857142857145	0.6830985915492959	0.6842105263157896	0.8780213603147836	0.4347826086956522	0.6949122807017544	0.3	0.6	0.888888888888889	0.935672514619883	0.75	370	RFC	0.6214115635699974	0.3795180722891566	0.7461538461538462	0.75	0.8290870488322718	0.40229885057471265	0.7429670329670329	0.42857142857142855	0.8571428571428571	0.8	0.8791208791208791	0.75	0.5887461615123619	0.27876106194690264	0.6298701298701299	0.6290322580645161	0.9330943847072879	0.47297297297297297	0.6884615384615385	0.23076923076923078	0.46153846153846156	1.0	1.0	0.75	All Modes
no_ssid__no_geo	0.6896551724137931	0.7807017543859649	0.5240087664442026	0.36276849642004777	0.5574468085106382	0.4594594594594595	0.8296547821165818	0.4107142857142857	0.5561904761904761	0.41666666666666663	0.4999999999999999	0.5714285714285715	0.8928571428571429	0.4	371	RFC	0.5496278667719323	0.4779874213836478	0.5695652173913044	0.4146341463414634	0.7748414376321353	0.5111111111111111	0.7037878787878787	0.45454545454545453	0.5454545454545454	0.6666666666666666	0.8522727272727273	1.0	0.5178779529564429	0.2923076923076923	0.5458333333333333	0.5151515151515151	0.8928136419001218	0.34328358208955223	0.5067307692307692	0.38461538461538464	0.46153846153846156	0.5	0.9375	0.25	All Modes
no_ssid__no_geo	0.7452554744525547	0.8508771929824561	0.6005652843438023	0.30810810810810807	0.6288659793814434	0.6486486486486486	0.8849456210646822	0.5322580645161291	0.7052297410192148	0.4	0.6666666666666667	0.6666666666666666	0.935672514619883	0.8571428571428571	372	RFC	0.6321912079416326	0.4351145038167939	0.6009852216748769	0.75	0.8338727076591155	0.5409836065573771	0.8355644355644355	0.5714285714285714	0.7272727272727273	1.0	0.8791208791208791	1.0	0.5871748410752391	0.2384937238493724	0.6594594594594595	0.5714285714285714	0.9426829268292682	0.5238095238095238	0.6346153846153847	0.3076923076923077	0.6153846153846154	0.5	1.0	0.75	All Modes
no_ssid__no_geo	0.6725075528700907	0.7982456140350878	0.5262084779741446	0.2615384615384615	0.6711409395973155	0.5945945945945946	0.8016101207590568	0.3021582733812949	0.5480812324929971	0.125	0.6428571428571429	0.6666666666666665	0.9058823529411764	0.4	373	RFC	0.515780240728216	0.3805970149253731	0.646551724137931	0.5116279069767442	0.7840269966254219	0.25609756097560976	0.6777777777777778	0.3333333333333333	0.6	0.6	0.8555555555555555	1.0	0.5589983281182137	0.19921875	0.6976744186046512	0.7096774193548387	0.82	0.3684210526315789	0.5463461538461538	0.07692307692307693	0.6923076923076923	0.75	0.9625	0.25	All Modes
no_ssid__no_geo	0.7470149253731343	0.7807017543859649	0.6173604609982586	0.35064935064935066	0.4556962025316456	0.728813559322034	0.8849765258215961	0.6666666666666666	0.5292471401968608	0.13333333333333336	0.380952380952381	0.5714285714285715	0.893854748603352	0.6666666666666666	374	RFC	0.6795468277203636	0.42857142857142855	0.5034965034965035	0.86	0.8177874186550976	0.7878787878787878	0.6949494949494949	0.5	0.5	0.6666666666666666	0.8080808080808081	1.0	0.5774426720314692	0.2967032967032967	0.4161849710982659	0.6323529411764706	0.9641943734015346	0.5777777777777777	0.4769230769230769	0.07692307692307693	0.3076923076923077	0.5	1.0	0.5	All Modes
no_ssid__no_geo	0.7265013054830287	0.7894736842105263	0.6052374981312393	0.3805104408352668	0.6779661016949152	0.6605504587155964	0.8540354894104178	0.453125	0.5998416972664218	0.21052631578947367	0.5599999999999999	0.6666666666666666	0.8953488372093024	0.6666666666666666	375	RFC	0.643034586997806	0.48520710059171596	0.6285714285714286	0.6792452830188679	0.8179824561403509	0.6041666666666666	0.7507246376811595	0.3333333333333333	0.5833333333333334	1.0	0.8369565217391305	1.0	0.5895066737847472	0.31297709923664124	0.7357859531772575	0.6428571428571429	0.8934131736526946	0.3625	0.5309615384615385	0.15384615384615385	0.5384615384615384	0.5	0.9625	0.5	All Modes
no_ssid__no_geo	0.745249824067558	0.8421052631578947	0.5308649039800024	0.3583061889250814	0.7774936061381075	0.4367816091954023	0.8696219035202086	0.21212121212121213	0.6291228070175439	0.5	0.8333333333333333	0.5	0.9122807017543859	0.4	376	RFC	0.5382415427041984	0.4330708661417323	0.8467966573816156	0.40425531914893614	0.8204182041820418	0.18666666666666668	0.7961038961038962	0.7142857142857143	0.9090909090909091	0.5	0.8571428571428571	1.0	0.5339899471532236	0.3055555555555556	0.7186761229314421	0.475	0.9251040221914009	0.24561403508771928	0.5757692307692308	0.38461538461538464	0.7692307692307693	0.5	0.975	0.25	All Modes
no_ssid__no_geo	0.7123795404002965	0.7543859649122807	0.5414940813525922	0.27450980392156865	0.6120481927710844	0.6542056074766354	0.8659549228944247	0.30075187969924816	0.42167540062276904	0.18181818181818185	0.4545454545454546	0.5714285714285715	0.9005847953216374	0.0	377	RFC	0.5626679198690747	0.29518072289156627	0.6479591836734694	0.7142857142857143	0.8333333333333334	0.3225806451612903	0.4581196581196581	0.2222222222222222	0.5555555555555556	0.6666666666666666	0.8461538461538461	0.0	0.5245652326050524	0.25654450261780104	0.5799086757990868	0.603448275862069	0.9012345679012346	0.28169014084507044	0.40019230769230774	0.15384615384615385	0.38461538461538464	0.5	0.9625	0.0	All Modes
no_ssid__no_geo	0.7739984882842026	0.8157894736842105	0.6011164600264594	0.40588235294117647	0.6825053995680346	0.6506024096385542	0.9081015719467957	0.3584905660377359	0.6243519225872166	0.3636363636363637	0.5833333333333334	0.8571428571428571	0.9176470588235294	0.4	378	RFC	0.623216389278744	0.45394736842105265	0.7214611872146118	0.574468085106383	0.8662053056516724	0.5	0.7894949494949495	0.4444444444444444	0.6363636363636364	1.0	0.8666666666666667	1.0	0.5996461391620689	0.3670212765957447	0.6475409836065574	0.75	0.9542566709021602	0.27941176470588236	0.5642307692307693	0.3076923076923077	0.5384615384615384	0.75	0.975	0.25	All Modes
no_ssid__no_geo	0.763825634352635	0.8508771929824561	0.6189405615345875	0.3091482649842271	0.7714663143989431	0.6016260162601627	0.8820754716981133	0.5303867403314917	0.7039663111266539	0.3157894736842105	0.7500000000000001	0.6666666666666666	0.9302325581395349	0.8571428571428571	379	RFC	0.6980131498301857	0.46226415094339623	0.7430025445292621	0.8222222222222222	0.8139281828073993	0.6486486486486487	0.8375494071146246	0.5	0.8181818181818182	1.0	0.8695652173913043	1.0	0.584011871645304	0.23222748815165878	0.8021978021978022	0.47435897435897434	0.9626769626769627	0.4485981308411215	0.6346153846153847	0.23076923076923078	0.6923076923076923	0.5	1.0	0.75	All Modes
no_ssid__no_geo	0.7312198483804273	0.7719298245614035	0.543088399708574	0.21818181818181817	0.7439490445859873	0.49056603773584906	0.8627450980392156	0.39999999999999997	0.48474750093624863	0.0	0.5517241379310345	0.5714285714285715	0.9005847953216374	0.4	380	RFC	0.5613758688596073	0.2608695652173913	0.7664041994750657	0.4727272727272727	0.8148148148148148	0.49206349206349204	0.6025641025641025	0.0	0.5	0.6666666666666666	0.8461538461538461	1.0	0.5347398774404295	0.1875	0.7227722772277227	0.5098039215686274	0.9166666666666666	0.33695652173913043	0.46557692307692305	0.0	0.6153846153846154	0.5	0.9625	0.25	All Modes
no_ssid__no_geo	0.7254160363086233	0.8070175438596491	0.536705014760856	0.37378640776699024	0.7612208258527827	0.345679012345679	0.8695054945054945	0.3333333333333333	0.5780819313753447	0.2857142857142857	0.6666666666666667	0.4444444444444445	0.9221556886227545	0.5714285714285715	381	RFC	0.5373419627066858	0.506578947368421	0.8217054263565892	0.2916666666666667	0.8220779220779221	0.24468085106382978	0.6107993730407524	0.375	0.7272727272727273	0.4	0.8850574712643678	0.6666666666666666	0.5749788336478664	0.29615384615384616	0.7090301003344481	0.42424242424242425	0.922740524781341	0.5227272727272727	0.5617307692307693	0.23076923076923078	0.6153846153846154	0.5	0.9625	0.5	All Modes
no_ssid__no_geo	0.6747237569060773	0.7719298245614035	0.553836254342859	0.2771084337349398	0.47791164658634533	0.6141732283464568	0.8210405946255004	0.5789473684210527	0.6051948051948053	0.24999999999999994	0.4545454545454546	0.5714285714285715	0.8928571428571429	0.8571428571428571	382	RFC	0.5775513916909023	0.2967741935483871	0.425	0.639344262295082	0.8215102974828375	0.7051282051282052	0.6694444444444445	0.2727272727272727	0.5555555555555556	0.6666666666666666	0.8522727272727273	1.0	0.5416621026669386	0.2598870056497175	0.5458715596330275	0.5909090909090909	0.8205714285714286	0.49107142857142855	0.5605769230769231	0.23076923076923078	0.38461538461538464	0.5	0.9375	0.75	All Modes
no_ssid__no_geo	0.748107364074329	0.7982456140350878	0.6067820129188428	0.3525835866261398	0.645021645021645	0.5344827586206896	0.8814139110604334	0.6204081632653061	0.5325614035087718	0.21052631578947367	0.64	0.5	0.9122807017543859	0.4	383	RFC	0.6205565777679971	0.49572649572649574	0.6681614349775785	0.47692307692307695	0.8338727076591155	0.628099173553719	0.6714285714285715	0.3333333333333333	0.6666666666666666	0.5	0.8571428571428571	1.0	0.610493195910668	0.27358490566037735	0.6234309623430963	0.6078431372549019	0.9347037484885127	0.6129032258064516	0.49884615384615383	0.15384615384615385	0.6153846153846154	0.5	0.975	0.25	All Modes
no_ssid__no_geo	0.7592156862745097	0.7894736842105263	0.5822922698415878	0.20849420849420852	0.7324561403508772	0.746987951807229	0.8875230485556238	0.33599999999999997	0.5780957385581662	0.09523809523809525	0.6363636363636364	0.8571428571428571	0.9017341040462428	0.4	384	RFC	0.6374321004453368	0.20610687022900764	0.780373831775701	0.9117647058823529	0.8514150943396226	0.4375	0.7482974910394266	0.125	0.7777777777777778	1.0	0.8387096774193549	1.0	0.5466459493745089	0.2109375	0.6900826446280992	0.6326530612244898	0.926829268292683	0.2727272727272727	0.5180769230769231	0.07692307692307693	0.5384615384615384	0.75	0.975	0.25	All Modes
no_ssid__no_geo	0.7273333333333334	0.8333333333333334	0.5984087934389108	0.4566929133858268	0.5920826161790016	0.5853658536585366	0.8547579298831386	0.5031446540880503	0.6940960123886953	0.41666666666666663	0.6666666666666667	0.5714285714285715	0.9268292682926829	0.888888888888889	385	RFC	0.6010990848201497	0.5209580838323353	0.5512820512820513	0.6153846153846154	0.8581005586592179	0.45977011494252873	0.7106493506493508	0.45454545454545453	0.7272727272727273	0.6666666666666666	0.9047619047619048	0.8	0.6022167185320308	0.40654205607476634	0.6394052044609665	0.5581395348837209	0.8514412416851441	0.5555555555555556	0.6900000000000001	0.38461538461538464	0.6153846153846154	0.5	0.95	1.0	All Modes
no_ssid__no_geo	0.725018234865062	0.7982456140350878	0.5373432797303772	0.31003039513677816	0.6818980667838312	0.5567010309278351	0.8703703703703702	0.2677165354330709	0.47361134048995324	0.3	0.5833333333333334	0.5714285714285715	0.9132947976878614	0.0	386	RFC	0.6179302681602796	0.3541666666666667	0.6855123674911661	0.7941176470588235	0.8084862385321101	0.4473684210526316	0.516212819438626	0.42857142857142855	0.6363636363636364	0.6666666666666666	0.8494623655913979	0.0	0.5032186775015591	0.2756756756756757	0.6783216783216783	0.42857142857142855	0.9425133689839572	0.19101123595505617	0.4513461538461538	0.23076923076923078	0.5384615384615384	0.5	0.9875	0.0	All Modes
no_ssid__no_geo	0.7384515289525049	0.868421052631579	0.5956361731817671	0.35588972431077687	0.721264367816092	0.6666666666666666	0.8776722090261282	0.356687898089172	0.7582982087772507	0.5454545454545455	0.761904761904762	0.8	0.934131736526946	0.75	387	RFC	0.6182417697912885	0.355	0.8070739549839229	0.6571428571428571	0.8275475923852184	0.4444444444444444	0.7959770114942528	0.6666666666666666	1.0	0.6666666666666666	0.896551724137931	0.75	0.5834670660085038	0.35678391959798994	0.6519480519480519	0.6764705882352942	0.934260429835651	0.2978723404255319	0.7603846153846154	0.46153846153846156	0.6153846153846154	1.0	0.975	0.75	All Modes
no_ssid__no_geo	0.7366226546212647	0.8070175438596491	0.6097599222618764	0.2857142857142857	0.7089337175792507	0.8051948051948051	0.8634146341463415	0.3855421686746988	0.513344537815126	0.23529411764705882	0.5599999999999999	0.8571428571428571	0.9142857142857143	0.0	388	RFC	0.6911818890191687	0.44329896907216493	0.6949152542372882	0.96875	0.7875417130144605	0.5614035087719298	0.5850877192982457	0.5	0.5833333333333334	1.0	0.8421052631578947	0.0	0.5744492366149991	0.2107843137254902	0.7235294117647059	0.6888888888888889	0.9554655870445344	0.29357798165137616	0.4884615384615385	0.15384615384615385	0.5384615384615384	0.75	1.0	0.0	All Modes
no_ssid__no_geo	0.7139282735613011	0.7894736842105263	0.5581870248473958	0.3363363363363363	0.49504950495049505	0.6	0.8704188481675393	0.48913043478260865	0.568446184553969	0.24999999999999994	0.6153846153846154	0.6666666666666666	0.9101796407185629	0.4	389	RFC	0.6362142214115899	0.3916083916083916	0.46875	0.7894736842105263	0.816953316953317	0.7142857142857143	0.7523350213005385	0.2727272727272727	0.6153846153846154	1.0	0.8735632183908046	1.0	0.5212713419577224	0.29473684210526313	0.5244755244755245	0.4838709677419355	0.9313725490196079	0.371900826446281	0.5092307692307692	0.23076923076923078	0.6153846153846154	0.5	0.95	0.25	All Modes
no_ssid__no_geo	0.7165562913907285	0.8245614035087719	0.5969782882405816	0.35056179775280905	0.6943396226415095	0.5128205128205129	0.865525672371638	0.5616438356164383	0.6210287303058387	0.3	0.6153846153846154	0.75	0.9397590361445783	0.5	390	RFC	0.5960633577046076	0.42391304347826086	0.7215686274509804	0.4411764705882353	0.8242142025611175	0.5694444444444444	0.6401865576284181	0.42857142857142855	0.6153846153846154	0.75	0.9069767441860465	0.5	0.6090874694027403	0.2988505747126437	0.6690909090909091	0.6122448979591837	0.9111969111969112	0.5540540540540541	0.6142307692307692	0.23076923076923078	0.6153846153846154	0.75	0.975	0.5	All Modes
no_ssid__no_geo	0.7532116294793779	0.8157894736842105	0.551413858467772	0.32098765432098764	0.7482614742698193	0.39999999999999997	0.8813160987074031	0.4065040650406504	0.5853169174646602	0.3529411764705882	0.6666666666666666	0.3333333333333333	0.9069767441860466	0.6666666666666666	391	RFC	0.574343371557175	0.41935483870967744	0.7685714285714286	0.45	0.8305647840531561	0.4032258064516129	0.748136645962733	0.75	0.6428571428571429	0.5	0.8478260869565217	1.0	0.5395013394447533	0.26	0.7289972899728997	0.36	0.9386733416770964	0.4098360655737705	0.5296153846153846	0.23076923076923078	0.6923076923076923	0.25	0.975	0.5	All Modes
no_ssid__no_geo	0.6905766526019691	0.7719298245614035	0.5558359990827623	0.29526462395543174	0.5510204081632654	0.5111111111111111	0.8402860548271752	0.5814977973568283	0.5130245139475909	0.2857142857142857	0.48000000000000004	0.5	0.8994082840236686	0.4	392	RFC	0.5873594680753895	0.3732394366197183	0.5056179775280899	0.48936170212765956	0.8011363636363636	0.7674418604651163	0.6457865168539325	0.375	0.5	0.5	0.8539325842696629	1.0	0.5472096542370881	0.24423963133640553	0.6053811659192825	0.5348837209302325	0.8834586466165414	0.46808510638297873	0.47846153846153844	0.23076923076923078	0.46153846153846156	0.5	0.95	0.25	All Modes
no_ssid__no_geo	0.7415902140672783	0.7894736842105263	0.5534720660786211	0.39057239057239057	0.7089430894308942	0.5656565656565657	0.8714190539640239	0.23076923076923075	0.5180721329952099	0.380952380952381	0.5599999999999999	0.75	0.8994082840236686	0.0	393	RFC	0.5631673990170001	0.4233576642335766	0.7364864864864865	0.5384615384615384	0.8384615384615385	0.27906976744186046	0.5374531835205992	0.5	0.5833333333333334	0.75	0.8539325842696629	0.0	0.5490850162558069	0.3625	0.6833855799373041	0.5957446808510638	0.9070735090152566	0.19672131147540983	0.5092307692307692	0.3076923076923077	0.5384615384615384	0.75	0.95	0.0	All Modes
no_ssid__no_geo	0.7176938369781312	0.8596491228070176	0.6370425167486558	0.37662337662337664	0.6866028708133971	0.7435897435897436	0.8148606811145511	0.56353591160221	0.7535408685734122	0.5217391304347826	0.8	0.6666666666666666	0.9221556886227545	0.8571428571428571	394	RFC	0.680365160253283	0.4142857142857143	0.640625	0.9354838709677419	0.818407960199005	0.5930232558139535	0.8636781609195403	0.6	0.8333333333333334	1.0	0.8850574712643678	1.0	0.6100272436950425	0.34523809523809523	0.7396907216494846	0.6170212765957447	0.8113440197287299	0.5368421052631579	0.6886538461538462	0.46153846153846156	0.7692307692307693	0.5	0.9625	0.75	All Modes
no_ssid__no_geo	0.6971214017521903	0.8070175438596491	0.5673621866089493	0.3786191536748329	0.6006493506493507	0.41463414634146334	0.8349082823790994	0.608	0.5642592325099909	0.380952380952381	0.5217391304347826	0.3333333333333333	0.9186046511627908	0.6666666666666666	395	RFC	0.6058572713077907	0.4336734693877551	0.6105610561056105	0.4358974358974359	0.7814776274713839	0.7676767676767676	0.6917391304347826	0.5	0.6	0.5	0.8586956521739131	1.0	0.5443728344562679	0.3359683794466403	0.5910543130990416	0.3953488372093023	0.89618138424821	0.5033112582781457	0.5013461538461538	0.3076923076923077	0.46153846153846156	0.25	0.9875	0.5	All Modes
no_ssid__no_geo	0.7149894440534834	0.8157894736842105	0.6113891271046621	0.38308457711442784	0.5803757828810021	0.7741935483870968	0.8664615384615385	0.4528301886792452	0.657732644865175	0.48000000000000004	0.380952380952381	1.0	0.927710843373494	0.5	396	RFC	0.6271665228645384	0.42777777777777776	0.6177777777777778	0.7868852459016393	0.8233918128654971	0.48	0.6790697674418604	0.5	0.5	1.0	0.8953488372093024	0.5	0.5997705692193881	0.34684684684684686	0.547244094488189	0.7619047619047619	0.9142857142857143	0.42857142857142855	0.6463461538461538	0.46153846153846156	0.3076923076923077	1.0	0.9625	0.5	All Modes
no_ssid__no_geo	0.7023633677991138	0.7807017543859649	0.587602941075793	0.32487309644670054	0.5074626865671641	0.594059405940594	0.8418520745640409	0.6697674418604651	0.6003448275862069	0.2	0.5	0.75	0.8850574712643678	0.6666666666666666	397	RFC	0.6219086910933533	0.48120300751879697	0.5704697986577181	0.6382978723404256	0.7650273224043715	0.6545454545454545	0.7138297872340426	0.2857142857142857	0.7142857142857143	0.75	0.8191489361702128	1.0	0.5758597387112732	0.24521072796934865	0.45698924731182794	0.5555555555555556	0.9358288770053476	0.6857142857142857	0.5501923076923078	0.15384615384615385	0.38461538461538464	0.75	0.9625	0.5	All Modes
no_ssid__no_geo	0.7889374090247453	0.8508771929824561	0.683277464549007	0.4166666666666667	0.7208872458410351	0.6835443037974684	0.8989328311362209	0.6963562753036437	0.7652580402905839	0.5217391304347826	0.6363636363636364	0.8571428571428571	0.9221556886227545	0.888888888888889	398	RFC	0.7191415232320637	0.4444444444444444	0.7862903225806451	0.84375	0.8647342995169082	0.6564885496183206	0.8125670498084292	0.6	0.7777777777777778	1.0	0.8850574712643678	0.8	0.6618961961707035	0.39215686274509803	0.6655290102389079	0.574468085106383	0.9359477124183007	0.7413793103448276	0.7424999999999999	0.46153846153846156	0.5384615384615384	0.75	0.9625	1.0	All Modes
no_ssid__no_geo	0.7304918032786886	0.7982456140350878	0.6158903991501216	0.32432432432432434	0.6442477876106194	0.6250000000000001	0.868119266055046	0.6177606177606176	0.6190476190476191	0.2857142857142857	0.5833333333333334	0.75	0.9047619047619048	0.5714285714285715	399	RFC	0.6357413561821873	0.43478260869565216	0.6642335766423357	0.6730769230769231	0.8183783783783783	0.5882352941176471	0.6583333333333333	0.375	0.6363636363636364	0.75	0.8636363636363636	0.6666666666666666	0.6084176009232151	0.25862068965517243	0.6254295532646048	0.5833333333333334	0.9242979242979243	0.6504065040650406	0.5938461538461539	0.23076923076923078	0.5384615384615384	0.75	0.95	0.5	All Modes
no_ssid__no_geo	0.7067307692307693	0.8157894736842105	0.5031287228086749	0.3375	0.620408163265306	0.28070175438596495	0.8645336963921034	0.4125	0.5391542959964013	0.5	0.5384615384615384	0.3333333333333333	0.9239766081871346	0.4	400	RFC	0.5231302008782999	0.40298507462686567	0.6031746031746031	0.2962962962962963	0.8279009126466753	0.4852941176470588	0.7241758241758242	0.7142857142857143	0.5384615384615384	0.5	0.8681318681318682	1.0	0.49177975324580386	0.2903225806451613	0.6386554621848739	0.26666666666666666	0.9045584045584045	0.358695652173913	0.4821153846153846	0.38461538461538464	0.5384615384615384	0.25	0.9875	0.25	All Modes
no_ssid__no_geo	0.7048517520215634	0.8070175438596491	0.594733008766959	0.28873239436619713	0.5361842105263158	0.6428571428571428	0.8392246294184721	0.6666666666666667	0.5688053467000835	0.2222222222222222	0.6428571428571429	0.6666666666666666	0.9122807017543859	0.4	401	RFC	0.6818112343094349	0.33064516129032256	0.47941176470588237	0.972972972972973	0.8214285714285714	0.8045977011494253	0.7714285714285715	0.4	0.6	1.0	0.8571428571428571	1.0	0.5542747008179297	0.25625	0.6082089552238806	0.48	0.8578088578088578	0.5691056910569106	0.5142307692307693	0.15384615384615385	0.6923076923076923	0.5	0.975	0.25	All Modes
no_ssid__no_geo	0.6865227103499628	0.7894736842105263	0.5427887353272765	0.23571428571428568	0.5433526011560693	0.4390243902439025	0.816953316953317	0.6788990825688073	0.5821396993810787	0.0	0.6923076923076923	0.6666666666666666	0.8850574712643678	0.6666666666666666	402	RFC	0.5892447265659492	0.3793103448275862	0.47157190635451507	0.5294117647058824	0.7869822485207101	0.7789473684210526	0.7022913256955811	0.0	0.6923076923076923	1.0	0.8191489361702128	1.0	0.5275634273126614	0.17098445595854922	0.6409090909090909	0.375	0.8492975734355045	0.6016260162601627	0.5309615384615385	0.0	0.6923076923076923	0.5	0.9625	0.5	All Modes
no_ssid__no_geo	0.7426415094339622	0.8157894736842105	0.5639696902587469	0.3839009287925697	0.7303754266211603	0.34146341463414637	0.8707753479125249	0.4933333333333333	0.6459178248651932	0.4545454545454546	0.6363636363636364	0.5714285714285715	0.9005847953216374	0.6666666666666666	403	RFC	0.5913711357147406	0.4881889763779528	0.7642857142857142	0.3783783783783784	0.8121137206427689	0.5138888888888888	0.7692307692307693	0.5555555555555556	0.7777777777777778	0.6666666666666666	0.8461538461538461	1.0	0.5479428899765034	0.3163265306122449	0.6993464052287581	0.3111111111111111	0.9385714285714286	0.47435897435897434	0.5771153846153847	0.38461538461538464	0.5384615384615384	0.5	0.9625	0.5	All Modes
no_ssid__no_geo	0.7502040816326531	0.8157894736842105	0.5971720192339929	0.3936507936507937	0.5604719764011801	0.76	0.8761329305135952	0.3956043956043956	0.5975559847091969	0.3157894736842105	0.608695652173913	0.75	0.9132947976878614	0.4	404	RFC	0.6340273659321278	0.5166666666666667	0.5864197530864198	0.7307692307692307	0.8219954648526077	0.5142857142857142	0.7598924731182796	0.5	0.7	0.75	0.8494623655913979	1.0	0.581134277793453	0.31794871794871793	0.536723163841808	0.7916666666666666	0.9379042690815006	0.32142857142857145	0.5513461538461538	0.23076923076923078	0.5384615384615384	0.75	0.9875	0.25	All Modes
no_ssid__no_geo	0.7171916010498688	0.8245614035087719	0.5347326757489627	0.3103448275862069	0.7163323782234956	0.5063291139240507	0.8589669181659897	0.28169014084507044	0.6084848484848485	0.4	0.6666666666666667	0.4	0.9090909090909091	0.6666666666666666	405	RFC	0.5544833988264701	0.4012738853503185	0.7082152974504249	0.5263157894736842	0.8087431693989071	0.32786885245901637	0.855952380952381	0.5714285714285714	0.875	1.0	0.8333333333333334	1.0	0.5256419543612603	0.25301204819277107	0.7246376811594203	0.4878048780487805	0.9158415841584159	0.24691358024691357	0.5192307692307693	0.3076923076923077	0.5384615384615384	0.25	1.0	0.5	All Modes
no_ssid__no_geo	0.6767143933685004	0.7894736842105263	0.5154621417531672	0.28662420382165604	0.45665961945031713	0.6722689075630253	0.8530331457160725	0.3087248322147651	0.5532717174346958	0.2608695652173913	0.4999999999999999	0.75	0.9221556886227545	0.3333333333333333	406	RFC	0.5243425686193313	0.30201342281879195	0.4186046511627907	0.7407407407407407	0.8654822335025381	0.2948717948717949	0.5961024033437827	0.3	0.5454545454545454	0.75	0.8850574712643678	0.5	0.5110636492304621	0.2727272727272727	0.5023255813953489	0.6153846153846154	0.840937114673243	0.323943661971831	0.5309615384615385	0.23076923076923078	0.46153846153846156	0.75	0.9625	0.25	All Modes
no_ssid__no_geo	0.7428769979152189	0.8508771929824561	0.5838248811637623	0.3493975903614458	0.6895424836601307	0.45161290322580644	0.8815628815628815	0.5470085470085471	0.7286153846153846	0.4761904761904762	0.7199999999999999	0.6666666666666666	0.9230769230769231	0.8571428571428571	407	RFC	0.6501045622848916	0.40559440559440557	0.6784565916398714	0.7368421052631579	0.8424737456242707	0.5871559633027523	0.8502808988764045	0.625	0.75	1.0	0.8764044943820225	1.0	0.5539824411664569	0.30687830687830686	0.7009966777408638	0.32558139534883723	0.9244558258642765	0.512	0.6603846153846153	0.38461538461538464	0.6923076923076923	0.5	0.975	0.75	All Modes
no_ssid__no_geo	0.7339181286549707	0.7982456140350878	0.590107824336756	0.37362637362637363	0.6653696498054475	0.6329113924050633	0.8619650391802289	0.4166666666666667	0.5918086124401915	0.27272727272727276	0.5263157894736842	0.8571428571428571	0.9028571428571428	0.4	408	RFC	0.6421447678962326	0.4	0.8300970873786407	0.5681818181818182	0.7874449339207048	0.625	0.7996491228070176	0.3333333333333333	0.8333333333333334	1.0	0.8315789473684211	1.0	0.5769119796356676	0.35051546391752575	0.5551948051948052	0.7142857142857143	0.952063914780293	0.3125	0.5205769230769232	0.23076923076923078	0.38461538461538464	0.75	0.9875	0.25	All Modes
no_ssid__no_geo	0.7638888888888888	0.8070175438596491	0.5850066299150221	0.31386861313868614	0.7019607843137254	0.65	0.8939863608183509	0.36521739130434777	0.5814815371586918	0.11764705882352941	0.6923076923076923	0.8571428571428571	0.9069767441860466	0.3333333333333333	409	RFC	0.6398084452849804	0.3944954128440367	0.7217741935483871	0.7878787878787878	0.8383720930232558	0.45652173913043476	0.6580267558528428	0.25	0.6923076923076923	1.0	0.8478260869565217	0.5	0.5517709605956138	0.2606060606060606	0.683206106870229	0.5531914893617021	0.9575033200531209	0.30434782608695654	0.5488461538461539	0.07692307692307693	0.6923076923076923	0.75	0.975	0.25	All Modes
no_ssid__no_geo	0.7006907137375288	0.7982456140350878	0.558140887950339	0.28486646884273	0.4988235294117647	0.6206896551724139	0.8698412698412697	0.5164835164835165	0.6585566050448993	0.34782608695652173	0.5217391304347826	0.6666666666666666	0.8994082840236686	0.8571428571428571	410	RFC	0.5995722965837909	0.3310344827586207	0.4818181818181818	0.7714285714285715	0.8333333333333334	0.5802469135802469	0.7707865168539325	0.4	0.6	1.0	0.8539325842696629	1.0	0.5322690059457648	0.25	0.5170731707317073	0.5192307692307693	0.9096945551128818	0.46534653465346537	0.5938461538461539	0.3076923076923077	0.46153846153846156	0.5	0.95	0.75	All Modes
no_ssid__no_geo	0.7353741496598639	0.7894736842105263	0.5966487822355292	0.3237597911227154	0.6988847583643123	0.7200000000000001	0.8664058133035215	0.3741935483870968	0.5270995670995671	0.2	0.4545454545454546	0.6666666666666666	0.9142857142857143	0.4	411	RFC	0.6547778668539836	0.4161073825503356	0.7580645161290323	0.8181818181818182	0.7900101936799184	0.4915254237288136	0.7366750208855473	0.2857142857142857	0.5555555555555556	1.0	0.8421052631578947	1.0	0.5634664038116581	0.26495726495726496	0.6482758620689655	0.6428571428571429	0.9591584158415841	0.3020833333333333	0.4576923076923077	0.15384615384615385	0.38461538461538464	0.5	1.0	0.25	All Modes
no_ssid__no_geo	0.7029494382022472	0.7982456140350878	0.5397471503630578	0.3665594855305466	0.6021180030257186	0.3448275862068965	0.8352306770521271	0.5499999999999999	0.624620811287478	0.4	0.5714285714285715	0.5714285714285715	0.9135802469135802	0.6666666666666666	412	RFC	0.5434302317219233	0.3496932515337423	0.5574229691876751	0.42857142857142855	0.8658385093167702	0.515625	0.7038211382113821	0.4166666666666667	0.5333333333333333	0.6666666666666666	0.9024390243902439	1.0	0.5448401228006491	0.38513513513513514	0.6546052631578947	0.28846153846153844	0.8067129629629629	0.5892857142857143	0.585	0.38461538461538464	0.6153846153846154	0.5	0.925	0.5	All Modes
no_ssid__no_geo	0.740868366643694	0.8070175438596491	0.5703781393686425	0.3611111111111111	0.650381679389313	0.5357142857142857	0.8637387387387387	0.44094488188976383	0.5725064599483203	0.2222222222222222	0.6666666666666666	0.4	0.9069767441860466	0.6666666666666666	413	RFC	0.6057423459524061	0.47706422018348627	0.5916666666666667	0.625	0.8522222222222222	0.4827586206896552	0.7781366459627328	0.4	0.6428571428571429	1.0	0.8478260869565217	1.0	0.5525309138612314	0.2905027932960894	0.7220338983050848	0.46875	0.8755707762557078	0.4057971014492754	0.5142307692307693	0.15384615384615385	0.6923076923076923	0.25	0.975	0.5	All Modes
no_ssid__no_geo	0.7273295809881176	0.7894736842105263	0.6190950712116835	0.3787528868360277	0.6687402799377916	0.5811965811965812	0.8701754385964913	0.5966101694915253	0.6496887059428864	0.2608695652173913	0.6	0.75	0.8875739644970413	0.75	414	RFC	0.6193249277805317	0.41836734693877553	0.86	0.4857142857142857	0.8148959474260679	0.5176470588235295	0.6999678972712681	0.3	0.8571428571428571	0.75	0.8426966292134831	0.75	0.6507940470403512	0.3459915611814346	0.5470737913486005	0.723404255319149	0.9335006273525721	0.704	0.6259615384615385	0.23076923076923078	0.46153846153846156	0.75	0.9375	0.75	All Modes
no_ssid__no_geo	0.6786414108425866	0.8070175438596491	0.5555589593092207	0.283987915407855	0.6319895968790636	0.4657534246575342	0.8031784841075795	0.592885375494071	0.6269909086441594	0.3529411764705882	0.5599999999999999	0.75	0.9005847953216374	0.5714285714285715	415	RFC	0.5688236442240509	0.41228070175438597	0.5855421686746988	0.5483870967741935	0.801219512195122	0.4966887417218543	0.7192307692307692	0.75	0.5833333333333334	0.75	0.8461538461538461	0.6666666666666666	0.5696467241899493	0.21658986175115208	0.6864406779661016	0.40476190476190477	0.8051470588235294	0.7352941176470589	0.5963461538461539	0.23076923076923078	0.5384615384615384	0.75	0.9625	0.5	All Modes
no_ssid__no_geo	0.7255474452554744	0.8333333333333334	0.5570366322092299	0.30303030303030304	0.7308868501529052	0.47368421052631576	0.8465473145780051	0.4310344827586207	0.6430929989550679	0.3	0.8275862068965517	0.5	0.9212121212121211	0.6666666666666666	416	RFC	0.58084417083053	0.3968253968253968	0.7220543806646526	0.47368421052631576	0.801452784503632	0.5102040816326531	0.7145378151260504	0.42857142857142855	0.75	0.5	0.8941176470588236	1.0	0.5457747257570538	0.24509803921568626	0.739938080495356	0.47368421052631576	0.8970189701897019	0.373134328358209	0.6207692307692307	0.23076923076923078	0.9230769230769231	0.5	0.95	0.5	All Modes
no_ssid__no_geo	0.6902887139107612	0.8421052631578947	0.5689153099015646	0.3583535108958838	0.6546961325966851	0.5573770491803278	0.8331242158092849	0.44102564102564107	0.745873015873016	0.4	0.6666666666666667	0.888888888888889	0.9166666666666667	0.8571428571428571	417	RFC	0.5860066738451909	0.4457831325301205	0.6440217391304348	0.5573770491803278	0.7885985748218527	0.4942528735632184	0.7947402597402597	0.5714285714285714	0.7272727272727273	0.8	0.875	1.0	0.5607658799023575	0.29959514170040485	0.6657303370786517	0.5573770491803278	0.8829787234042553	0.39814814814814814	0.7271153846153846	0.3076923076923077	0.6153846153846154	1.0	0.9625	0.75	All Modes
no_ssid__no_geo	0.7621905476369092	0.7894736842105263	0.6434863000747386	0.31316725978647686	0.7340823970037453	0.6229508196721312	0.8678051865907654	0.6794258373205742	0.5899147869674185	0.2857142857142857	0.7199999999999999	0.4	0.8771929824561403	0.6666666666666666	418	RFC	0.6900241417674458	0.4489795918367347	0.7686274509803922	0.76	0.8089622641509434	0.6635514018691588	0.7898351648351648	0.375	0.75	1.0	0.8241758241758241	1.0	0.620536454724698	0.24043715846994534	0.7025089605734767	0.5277777777777778	0.9358799454297408	0.696078431372549	0.5221153846153846	0.23076923076923078	0.6923076923076923	0.25	0.9375	0.5	All Modes
no_ssid__no_geo	0.6898690558235699	0.8070175438596491	0.5336820735057992	0.24362606232294615	0.642089093701997	0.6101694915254238	0.8457283343577136	0.32679738562091504	0.6548843037827127	0.10526315789473684	0.7500000000000001	0.6666666666666666	0.8953488372093024	0.8571428571428571	419	RFC	0.5655090425698774	0.31386861313868614	0.6741935483870968	0.7659574468085106	0.7926267281105991	0.2808988764044944	0.764361001317523	0.16666666666666666	0.8181818181818182	1.0	0.8369565217391305	1.0	0.5232200832758509	0.19907407407407407	0.6129032258064516	0.5070422535211268	0.9064558629776021	0.390625	0.5963461538461539	0.07692307692307693	0.6923076923076923	0.5	0.9625	0.75	All Modes
no_ssid__no_geo	0.6774638180565128	0.7982456140350878	0.5022386368354601	0.35779816513761464	0.6159420289855072	0.45	0.8388654194327098	0.2485875706214689	0.5606050420168067	0.2857142857142857	0.64	0.5714285714285715	0.9058823529411764	0.4	420	RFC	0.5440250313861406	0.3880597014925373	0.6227106227106227	0.5625	0.7861990950226244	0.36065573770491804	0.7127777777777777	0.375	0.6666666666666666	0.6666666666666666	0.8555555555555555	1.0	0.48099669994080474	0.33191489361702126	0.6093189964157706	0.375	0.8990944372574385	0.1896551724137931	0.5117307692307692	0.23076923076923078	0.6153846153846154	0.5	0.9625	0.25	All Modes
no_ssid__no_geo	0.6973125884016973	0.8070175438596491	0.5511876460280345	0.35451505016722407	0.4696673189823875	0.43181818181818177	0.8450704225352113	0.6548672566371682	0.5354592363261094	0.5263157894736842	0.5	0.3333333333333333	0.9176470588235294	0.4	421	RFC	0.5645169591972851	0.39849624060150374	0.4181184668989547	0.475	0.8520710059171598	0.6788990825688074	0.7333333333333334	0.8333333333333334	0.4666666666666667	0.5	0.8666666666666667	1.0	0.5442974589535805	0.3192771084337349	0.5357142857142857	0.3958333333333333	0.8381839348079162	0.6324786324786325	0.4796153846153846	0.38461538461538464	0.5384615384615384	0.25	0.975	0.25	All Modes
no_ssid__no_geo	0.700250312891114	0.8421052631578947	0.5723935171178205	0.4039900249376558	0.6228571428571428	0.4146341463414634	0.8300803673938002	0.5904059040590406	0.7266904215044602	0.34782608695652173	0.8461538461538461	0.6666666666666666	0.9156626506024096	0.8571428571428571	422	RFC	0.5818239128313106	0.43315508021390375	0.6005509641873278	0.5	0.8348729792147807	0.5405405405405406	0.8259749552772808	0.4	0.8461538461538461	1.0	0.8837209302325582	1.0	0.5710609164758722	0.37850467289719625	0.6468842729970327	0.3541666666666667	0.8253424657534246	0.6504065040650406	0.6707692307692307	0.3076923076923077	0.8461538461538461	0.5	0.95	0.75	All Modes
no_ssid__no_geo	0.7278603749191984	0.8245614035087719	0.5792158068195274	0.24633431085043989	0.7585335018963337	0.4590163934426229	0.8519900497512437	0.5802047781569966	0.6752323232323232	0.2222222222222222	0.7272727272727274	0.6666666666666666	0.9028571428571428	0.8571428571428571	423	RFC	0.649359045231004	0.27450980392156865	0.821917808219178	0.7	0.7757644394110985	0.6746031746031746	0.824093567251462	0.4	0.8888888888888888	1.0	0.8315789473684211	1.0	0.5445805288402024	0.22340425531914893	0.704225352112676	0.34146341463414637	0.9448275862068966	0.5089820359281437	0.6013461538461538	0.15384615384615385	0.6153846153846154	0.5	0.9875	0.75	All Modes
no_ssid__no_geo	0.726957726957727	0.8508771929824561	0.5482304429061806	0.37708830548926014	0.5954545454545453	0.55	0.8781838316722037	0.3404255319148936	0.7383116883116883	0.25	0.8181818181818181	0.8571428571428571	0.9090909090909091	0.8571428571428571	424	RFC	0.5922163525640661	0.395	0.7237569060773481	0.5641025641025641	0.8166838311019567	0.46153846153846156	0.9	0.6666666666666666	1.0	1.0	0.8333333333333334	1.0	0.524494197080636	0.3607305936073059	0.5057915057915058	0.5365853658536586	0.9497005988023952	0.2696629213483146	0.6692307692307693	0.15384615384615385	0.6923076923076923	0.75	1.0	0.75	All Modes
no_ssid__no_geo	0.6988341968911918	0.8333333333333334	0.5297731149097561	0.3069306930693069	0.5942857142857143	0.47058823529411764	0.8548387096774194	0.4222222222222222	0.6682532418001526	0.4	0.6956521739130435	0.3333333333333333	0.9122807017543859	1.0	425	RFC	0.5582193551247521	0.33879781420765026	0.639344262295082	0.5	0.8062880324543611	0.5066666666666667	0.7457142857142858	0.5714285714285714	0.8	0.5	0.8571428571428571	1.0	0.5103326638209987	0.28054298642533937	0.5551601423487544	0.4444444444444444	0.9096109839816934	0.3619047619047619	0.6296153846153846	0.3076923076923077	0.6153846153846154	0.25	0.975	1.0	All Modes
no_ssid__no_geo	0.7443223443223443	0.7894736842105263	0.529849471278961	0.4472361809045226	0.6000000000000001	0.30769230769230765	0.8825541619156213	0.4117647058823529	0.5377142857142856	0.2857142857142857	0.5	0.3333333333333333	0.9028571428571428	0.6666666666666666	426	RFC	0.5493781373440292	0.5816993464052288	0.6573033707865169	0.2857142857142857	0.827807486631016	0.39436619718309857	0.6841729323308271	0.375	0.7142857142857143	0.5	0.8315789473684211	1.0	0.5248619215465578	0.363265306122449	0.5518867924528302	0.3333333333333333	0.945054945054945	0.4307692307692308	0.4705769230769231	0.23076923076923078	0.38461538461538464	0.25	0.9875	0.5	All Modes
no_ssid__no_geo	0.716078431372549	0.7982456140350878	0.4975093713568993	0.29605263157894735	0.6191536748329622	0.2807017543859649	0.8608695652173912	0.4307692307692308	0.5678772378516623	0.33333333333333337	0.5217391304347826	0.4	0.9176470588235294	0.6666666666666666	427	RFC	0.5647318943568829	0.2795031055900621	0.6495327102803738	0.4444444444444444	0.8279569892473119	0.6222222222222222	0.766060606060606	0.36363636363636365	0.6	1.0	0.8666666666666667	1.0	0.46744435227147285	0.3146853146853147	0.5914893617021276	0.20512820512820512	0.8965071151358344	0.32941176470588235	0.49884615384615383	0.3076923076923077	0.46153846153846156	0.25	0.975	0.5	All Modes
no_ssid__no_geo	0.691358024691358	0.7719298245614035	0.5573495878470283	0.29556650246305416	0.6212765957446807	0.4966442953020134	0.8585546633724521	0.5147058823529412	0.5843688362919132	0.23076923076923078	0.375	0.6666666666666665	0.8994082840236686	0.75	428	RFC	0.5660486551816455	0.2926829268292683	0.7411167512690355	0.4625	0.8303464755077659	0.5035971223021583	0.6869403630077787	0.23076923076923078	1.0	0.6	0.8539325842696629	0.75	0.5569200948171622	0.29850746268656714	0.5347985347985348	0.5362318840579711	0.8887468030690537	0.5263157894736842	0.5823076923076924	0.23076923076923078	0.23076923076923078	0.75	0.95	0.75	All Modes
no_ssid__no_geo	0.7442953020134229	0.8157894736842105	0.6245221210962508	0.33228840125391856	0.6575342465753425	0.6363636363636364	0.8689733408961997	0.6274509803921569	0.6601535390756947	0.3	0.7692307692307693	0.6666666666666665	0.8982035928143712	0.6666666666666666	429	RFC	0.6384532431643105	0.3732394366197183	0.6666666666666666	0.6	0.838074398249453	0.7142857142857143	0.7319742326638877	0.42857142857142855	0.7692307692307693	0.6	0.8620689655172413	1.0	0.6174363036298829	0.2994350282485876	0.6486486486486487	0.6774193548387096	0.9022379269729093	0.5594405594405595	0.6375	0.23076923076923078	0.7692307692307693	0.75	0.9375	0.5	All Modes
no_ssid__no_geo	0.7636363636363637	0.8245614035087719	0.6184748721234747	0.34285714285714286	0.7125220458553791	0.6593406593406593	0.8814139110604332	0.49624060150375937	0.6191515151515151	0.13333333333333336	0.7199999999999999	0.6666666666666666	0.9090909090909091	0.6666666666666666	430	RFC	0.6873507796926221	0.5294117647058824	0.73992673992674	0.8571428571428571	0.810272536687631	0.5	0.8166666666666668	0.5	0.75	1.0	0.8333333333333334	1.0	0.5870195111679315	0.2535211267605634	0.6870748299319728	0.5357142857142857	0.96625	0.4925373134328358	0.5538461538461539	0.07692307692307693	0.6923076923076923	0.5	1.0	0.5	All Modes
no_ssid__no_geo	0.7119599248591109	0.8157894736842105	0.5827894308360969	0.38611713665943603	0.6785185185185185	0.5227272727272727	0.8540103866128101	0.4725738396624473	0.6688468158347677	0.33333333333333337	0.6666666666666667	0.5714285714285715	0.9156626506024096	0.8571428571428571	431	RFC	0.5895212321551178	0.4972067039106145	0.6580459770114943	0.4791666666666667	0.8131868131868132	0.5	0.7282593375616632	0.36363636363636365	0.7272727272727273	0.6666666666666666	0.8837209302325582	1.0	0.5876116200993826	0.31560283687943264	0.7003058103975535	0.575	0.8991494532199271	0.448	0.6246153846153846	0.3076923076923077	0.6153846153846154	0.5	0.95	0.75	All Modes
no_ssid__no_geo	0.7382501807664498	0.8157894736842105	0.5783890223252897	0.3466666666666667	0.740524781341108	0.41666666666666663	0.865010073875084	0.5230769230769231	0.6186210217150561	0.3	0.6956521739130435	0.3333333333333333	0.9069767441860466	0.8571428571428571	432	RFC	0.59415214957081	0.4297520661157025	0.7815384615384615	0.4	0.8110831234256927	0.5483870967741935	0.7152795031055901	0.42857142857142855	0.8	0.5	0.8478260869565217	1.0	0.5711010430121908	0.2905027932960894	0.703601108033241	0.43478260869565216	0.9266187050359712	0.5	0.5642307692307693	0.23076923076923078	0.6153846153846154	0.25	0.975	0.75	All Modes
no_ssid__no_geo	0.7547814207650273	0.8333333333333334	0.6379865397445187	0.3576158940397351	0.7103658536585367	0.5853658536585366	0.8722741433021807	0.6643109540636043	0.6933747412008281	0.34782608695652173	0.6666666666666667	0.6666666666666666	0.9285714285714285	0.8571428571428571	433	RFC	0.6722718843370814	0.40601503759398494	0.728125	0.6857142857142857	0.8293838862559242	0.7121212121212122	0.8027272727272727	0.4	0.7272727272727273	1.0	0.8863636363636364	1.0	0.6131952350162867	0.31952662721893493	0.6934523809523809	0.5106382978723404	0.9198423127463863	0.6225165562913907	0.6296153846153846	0.3076923076923077	0.6153846153846154	0.5	0.975	0.75	All Modes
no_ssid__no_geo	0.6929708222811671	0.8070175438596491	0.5196376164909683	0.3433734939759036	0.6490566037735849	0.4923076923076923	0.815204678362573	0.29824561403508776	0.5317723302338686	0.3	0.7142857142857142	0.3333333333333333	0.911242603550296	0.4	434	RFC	0.5620016440544913	0.4418604651162791	0.6323529411764706	0.6666666666666666	0.7857948139797069	0.2833333333333333	0.6920813269127876	0.42857142857142855	0.6666666666666666	0.5	0.8651685393258427	1.0	0.49988302816945696	0.28078817733990147	0.6666666666666666	0.3902439024390244	0.8469015795868773	0.3148148148148148	0.4925	0.23076923076923078	0.7692307692307693	0.25	0.9625	0.25	All Modes
no_ssid__no_geo	0.6972413793103448	0.7982456140350878	0.546335170523234	0.31807228915662655	0.6058252427184466	0.6304347826086958	0.8526682134570766	0.32467532467532473	0.5349537332174249	0.23529411764705882	0.5599999999999999	0.5714285714285715	0.9080459770114943	0.4	435	RFC	0.627513073252031	0.37714285714285717	0.5842696629213483	0.8285714285714286	0.7920258620689655	0.5555555555555556	0.7180851063829787	0.5	0.5833333333333334	0.6666666666666666	0.8404255319148937	1.0	0.513105764045014	0.275	0.6290322580645161	0.5087719298245614	0.9233668341708543	0.22935779816513763	0.48596153846153844	0.15384615384615385	0.5384615384615384	0.5	0.9875	0.25	All Modes
no_ssid__no_geo	0.7123098201936376	0.7982456140350878	0.5212107043935315	0.360655737704918	0.6304347826086957	0.3333333333333333	0.870201096892139	0.4114285714285714	0.5188908435955433	0.34782608695652173	0.4761904761904762	0.0	0.9132947976878614	0.8571428571428571	436	RFC	0.567270194404982	0.39285714285714285	0.7435897435897436	0.5238095238095238	0.8049605411499436	0.3711340206185567	0.5748924731182796	0.4	0.625	0.0	0.8494623655913979	1.0	0.506687130551802	0.3333333333333333	0.5471698113207547	0.24444444444444444	0.946949602122016	0.46153846153846156	0.48596153846153844	0.3076923076923077	0.38461538461538464	0.0	0.9875	0.75	All Modes
no_ssid__no_geo	0.7302452316076294	0.8508771929824561	0.6279747164501904	0.3113456464379947	0.7128027681660899	0.7605633802816901	0.8636363636363638	0.4915254237288136	0.7781286549707602	0.3	0.6666666666666667	1.0	0.9239766081871346	1.0	437	RFC	0.6661352160254983	0.34705882352941175	0.7383512544802867	0.7941176470588235	0.8067039106145252	0.6444444444444445	0.8343406593406595	0.42857142857142855	0.875	1.0	0.8681318681318682	1.0	0.6054929588674611	0.2822966507177033	0.6889632107023411	0.7297297297297297	0.9292149292149292	0.3972602739726027	0.7513461538461538	0.23076923076923078	0.5384615384615384	1.0	0.9875	1.0	All Modes
no_ssid__no_geo	0.6830417227456258	0.7807017543859649	0.47286457627749634	0.22691292875989444	0.6741573033707865	0.27906976744186046	0.8453850676072898	0.33879781420765026	0.48111875063381	0.21052631578947367	0.5599999999999999	0.4	0.9017341040462428	0.3333333333333333	438	RFC	0.5100053065999843	0.25748502994011974	0.695364238410596	0.41379310344827586	0.7909790979097909	0.3924050632911392	0.6510752688172043	0.3333333333333333	0.5833333333333334	1.0	0.8387096774193549	0.5	0.45469346357011203	0.2028301886792453	0.6542056074766355	0.21052631578947367	0.9078282828282829	0.2980769230769231	0.43346153846153845	0.15384615384615385	0.5384615384615384	0.25	0.975	0.25	All Modes
no_ssid__no_geo	0.7381864623243933	0.8421052631578947	0.5525393699467107	0.37037037037037035	0.7355623100303952	0.43478260869565216	0.877153974430239	0.3448275862068965	0.7036988346804298	0.41666666666666663	0.7407407407407408	0.5714285714285715	0.9325153374233127	0.8571428571428571	439	RFC	0.5600085513907371	0.42328042328042326	0.7634069400630915	0.40540540540540543	0.8375796178343949	0.37037037037037035	0.750232097220049	0.45454545454545453	0.7142857142857143	0.6666666666666666	0.9156626506024096	1.0	0.5501759227504774	0.3292181069958848	0.7096774193548387	0.46875	0.9206534422403734	0.3225806451612903	0.6707692307692308	0.38461538461538464	0.7692307692307693	0.5	0.95	0.75	All Modes
no_ssid__no_geo	0.6855670103092784	0.7807017543859649	0.5567373893874702	0.2127659574468085	0.5679862306368331	0.7096774193548387	0.8226691042047533	0.47058823529411764	0.6066623572505925	0.0	0.6153846153846154	0.8571428571428571	0.8941176470588236	0.6666666666666666	440	RFC	0.5687094527075353	0.28846153846153844	0.5221518987341772	0.717391304347826	0.8064516129032258	0.509090909090909	0.691965811965812	0.0	0.6153846153846154	1.0	0.8444444444444444	1.0	0.5540721467314194	0.16853932584269662	0.6226415094339622	0.7021276595744681	0.8395522388059702	0.4375	0.563076923076923	0.0	0.6153846153846154	0.75	0.95	0.5	All Modes
no_ssid__no_geo	0.6911862160371107	0.8070175438596491	0.5562177471206907	0.38943894389438943	0.507269789983845	0.6304347826086957	0.8506530380465644	0.40329218106995884	0.566606334841629	0.3	0.6153846153846154	0.6666666666666666	0.9176470588235294	0.3333333333333333	441	RFC	0.6149682372360931	0.45038167938931295	0.42318059299191374	0.7073170731707317	0.8406285072951739	0.6533333333333333	0.6821245421245421	0.42857142857142855	0.6153846153846154	1.0	0.8666666666666667	0.5	0.5394602859639859	0.3430232558139535	0.6330645161290323	0.5686274509803921	0.860919540229885	0.2916666666666667	0.5142307692307693	0.23076923076923078	0.6153846153846154	0.5	0.975	0.25	All Modes
no_ssid__no_geo	0.7453416149068323	0.8157894736842105	0.6128003474350067	0.3576642335766423	0.6752827140549272	0.6511627906976745	0.8857743517869657	0.49411764705882355	0.6462829895764027	0.3	0.5925925925925927	0.75	0.9221556886227545	0.6666666666666666	442	RFC	0.6220659029326394	0.5051546391752577	0.6720257234726688	0.5833333333333334	0.8437917222963952	0.5060240963855421	0.7270114942528736	0.42857142857142855	0.5714285714285714	0.75	0.8850574712643678	1.0	0.6214323410093431	0.2768361581920904	0.6785714285714286	0.7368421052631579	0.9321533923303835	0.4827586206896552	0.6117307692307692	0.23076923076923078	0.6153846153846154	0.75	0.9625	0.5	All Modes
no_ssid__no_geo	0.7610241820768137	0.8421052631578947	0.6069548710941689	0.390728476821192	0.7341337907375645	0.5499999999999999	0.8873846153846154	0.47252747252747257	0.603949383949384	0.4545454545454546	0.8461538461538461	0.5	0.9333333333333333	0.28571428571428575	443	RFC	0.6491349557074354	0.4041095890410959	0.7328767123287672	0.7021276595744681	0.8552787663107948	0.5512820512820513	0.6281850175967822	0.5555555555555556	0.8461538461538461	0.5	0.9058823529411765	0.3333333333333333	0.5802223070202274	0.3782051282051282	0.7353951890034365	0.4520547945205479	0.921994884910486	0.41346153846153844	0.5886538461538462	0.38461538461538464	0.8461538461538461	0.5	0.9625	0.25	All Modes
no_ssid__no_geo	0.7547923322683706	0.8157894736842105	0.6005242271607362	0.3878326996197719	0.6679035250463823	0.7228915662650602	0.8770545693622618	0.34693877551020413	0.656511773390386	0.3	0.5454545454545455	0.8571428571428571	0.9132947976878614	0.6666666666666666	444	RFC	0.656665960124422	0.46788990825688076	0.6844106463878327	0.8571428571428571	0.8265179677819083	0.4473684210526316	0.7889400921658986	0.42857142857142855	0.6666666666666666	1.0	0.8494623655913979	1.0	0.565169949402686	0.33116883116883117	0.6521739130434783	0.625	0.9341736694677871	0.2833333333333333	0.5859615384615384	0.23076923076923078	0.46153846153846156	0.75	0.9875	0.5	All Modes
no_ssid__no_geo	0.7078135259356533	0.8157894736842105	0.547054981092203	0.2537764350453172	0.637037037037037	0.6315789473684211	0.8480176211453745	0.36486486486486486	0.6621008403361344	0.2857142857142857	0.5833333333333334	0.8571428571428571	0.9176470588235294	0.6666666666666666	445	RFC	0.5619520759115818	0.2709677419354839	0.5718085106382979	0.5714285714285714	0.8555555555555555	0.54	0.7756060606060606	0.375	0.6363636363636364	1.0	0.8666666666666667	1.0	0.555940763904293	0.23863636363636365	0.7190635451505016	0.7058823529411765	0.8406113537117904	0.2755102040816326	0.5988461538461538	0.23076923076923078	0.5384615384615384	0.75	0.975	0.5	All Modes
no_ssid__no_geo	0.71280276816609	0.7982456140350878	0.5372824340131265	0.3358024691358025	0.5474613686534217	0.5915492957746479	0.8782657031684269	0.3333333333333333	0.6095526987336896	0.2857142857142857	0.5217391304347826	0.6666666666666666	0.9069767441860466	0.6666666666666666	446	RFC	0.5530501413480138	0.38636363636363635	0.5344827586206896	0.5384615384615384	0.8404255319148937	0.46551724137931033	0.7645652173913045	0.375	0.6	1.0	0.8478260869565217	1.0	0.5387137256976039	0.29694323144104806	0.5610859728506787	0.65625	0.919674039580908	0.25961538461538464	0.5334615384615384	0.23076923076923078	0.46153846153846156	0.5	0.975	0.5	All Modes
no_ssid__no_geo	0.7270903010033445	0.7719298245614035	0.5574569472433631	0.34912718204488774	0.658273381294964	0.2631578947368421	0.8775510204081632	0.6391752577319588	0.5902141734640425	0.32	0.608695652173913	0.28571428571428575	0.8795180722891567	0.8571428571428571	447	RFC	0.5594013370821509	0.44025157232704404	0.7593360995850622	0.22727272727272727	0.8325740318906606	0.5375722543352601	0.6431007751937984	0.3333333333333333	0.7	0.3333333333333333	0.8488372093023255	1.0	0.5797018294278233	0.2892561983471074	0.580952380952381	0.3125	0.9276649746192893	0.788135593220339	0.5517307692307692	0.3076923076923077	0.5384615384615384	0.25	0.9125	0.75	All Modes
no_ssid__no_geo	0.7123376623376624	0.7807017543859649	0.5538584172735181	0.2517985611510792	0.6281249999999999	0.46341463414634143	0.8372093023255813	0.5887445887445888	0.5193741316155109	0.125	0.6153846153846154	0.5714285714285715	0.8850574712643678	0.4	448	RFC	0.5505075760521196	0.330188679245283	0.5661971830985916	0.4318181818181818	0.8431372549019608	0.5811965811965812	0.6869067103109656	0.3333333333333333	0.6153846153846154	0.6666666666666666	0.8191489361702128	1.0	0.5673213765310285	0.20348837209302326	0.7052631578947368	0.5	0.8313641245972073	0.5964912280701754	0.4809615384615385	0.07692307692307693	0.6153846153846154	0.5	0.9625	0.25	All Modes
no_ssid__no_geo	0.7274436090225563	0.8508771929824561	0.5977970811079393	0.30722891566265065	0.6542857142857142	0.5473684210526316	0.8768414849734827	0.6032608695652175	0.6970511841100077	0.4	0.761904761904762	0.6666666666666666	0.9294117647058824	0.7272727272727273	449	RFC	0.6239658173249253	0.3469387755102041	0.8035087719298246	0.6046511627906976	0.806941431670282	0.5577889447236181	0.8041269841269841	0.5714285714285714	1.0	1.0	0.8777777777777778	0.5714285714285714	0.5888575276638298	0.2756756756756757	0.5518072289156627	0.5	0.96	0.6568047337278107	0.6821153846153847	0.3076923076923077	0.6153846153846154	0.5	0.9875	1.0	All Modes
no_ssid__no_geo	0.73520050922979	0.8245614035087719	0.6029288693946052	0.39353099730458224	0.7353760445682451	0.5154639175257731	0.8477508650519031	0.5225225225225224	0.6542935033143111	0.3157894736842105	0.7272727272727274	0.5714285714285715	0.9069767441860466	0.75	450	RFC	0.62497462564081	0.4899328859060403	0.8048780487804879	0.5555555555555556	0.7911733046286329	0.48333333333333334	0.7306763285024154	0.5	0.8888888888888888	0.6666666666666666	0.8478260869565217	0.75	0.5936384131524797	0.32882882882882886	0.676923076923077	0.4807692307692308	0.9130434782608695	0.5686274509803921	0.6142307692307692	0.23076923076923078	0.6153846153846154	0.5	0.975	0.75	All Modes
no_ssid__no_geo	0.7753403933434191	0.8070175438596491	0.662906065567174	0.3333333333333333	0.6838407494145198	0.7000000000000001	0.888618381010347	0.7087378640776699	0.5913357060362505	0.27272727272727276	0.5263157894736842	0.6666666666666666	0.9195402298850576	0.5714285714285715	451	RFC	0.727611233804679	0.3380281690140845	0.7487179487179487	0.9032258064516129	0.8458864426419467	0.8021978021978022	0.7368794326241135	0.3333333333333333	0.8333333333333334	1.0	0.851063829787234	0.6666666666666666	0.6200372168273833	0.3287671232876712	0.6293103448275862	0.5714285714285714	0.9358974358974359	0.6347826086956522	0.5230769230769231	0.23076923076923078	0.38461538461538464	0.5	1.0	0.5	All Modes
no_ssid__no_geo	0.7160161507402423	0.8157894736842105	0.629485171997949	0.3547400611620795	0.5822306238185255	0.7142857142857143	0.8342989571263036	0.6618705035971223	0.6852732919254658	0.125	0.6956521739130435	0.8571428571428571	0.8914285714285713	0.8571428571428571	452	RFC	0.645082605287661	0.47540983606557374	0.5641025641025641	0.7407407407407407	0.8062709966405375	0.6388888888888888	0.7908771929824561	0.3333333333333333	0.8	1.0	0.8210526315789474	1.0	0.6250114808313016	0.28292682926829266	0.6015625	0.6896551724137931	0.8643457382953181	0.6865671641791045	0.6334615384615384	0.07692307692307693	0.6153846153846154	0.75	0.975	0.75	All Modes
no_ssid__no_geo	0.7400468384074942	0.8157894736842105	0.5627325609115534	0.29962546816479396	0.6516464471403812	0.5625000000000001	0.8743589743589744	0.425531914893617	0.636009324009324	0.3636363636363637	0.5599999999999999	0.6666666666666666	0.9230769230769231	0.6666666666666666	453	RFC	0.6252686276185876	0.2898550724637681	0.7258687258687259	0.8571428571428571	0.8368098159509203	0.4166666666666667	0.78083645443196	0.4444444444444444	0.5833333333333334	1.0	0.8764044943820225	1.0	0.534019197880497	0.31007751937984496	0.5911949685534591	0.4186046511627907	0.9154362416107382	0.43478260869565216	0.5642307692307693	0.3076923076923077	0.5384615384615384	0.5	0.975	0.5	All Modes
no_ssid__no_geo	0.7456201822004205	0.8245614035087719	0.611497293204513	0.43425076452599387	0.683982683982684	0.43956043956043955	0.8774703557312254	0.6222222222222222	0.6043417129586041	0.42105263157894735	0.6153846153846154	0.6666666666666666	0.9186046511627908	0.4	454	RFC	0.6552019417536659	0.4896551724137931	0.7314814814814815	0.6060606060606061	0.8181818181818182	0.6306306306306306	0.828149386845039	0.6666666666666666	0.6153846153846154	1.0	0.8586956521739131	1.0	0.5874543428146081	0.3901098901098901	0.6422764227642277	0.3448275862068966	0.9460227272727273	0.6140350877192983	0.5321153846153847	0.3076923076923077	0.6153846153846154	0.5	0.9875	0.25	All Modes
no_ssid__no_geo	0.6797603195739015	0.7807017543859649	0.5351394404341854	0.33109619686800895	0.5010526315789473	0.6595744680851063	0.852367688022284	0.3316062176165803	0.6303448275862069	0.1	0.5	1.0	0.8850574712643678	0.6666666666666666	455	RFC	0.5489664113672621	0.3894736842105263	0.5613207547169812	0.6326530612244898	0.7935684647302904	0.367816091954023	0.735258358662614	0.14285714285714285	0.7142857142857143	1.0	0.8191489361702128	1.0	0.5303525049501268	0.28793774319066145	0.4524714828897338	0.6888888888888889	0.9205776173285198	0.3018867924528302	0.5848076923076924	0.07692307692307693	0.38461538461538464	1.0	0.9625	0.5	All Modes
no_ssid__no_geo	0.7121418826739427	0.7807017543859649	0.5957888423717516	0.40255591054313106	0.6366366366366367	0.6324786324786323	0.8305288461538461	0.47674418604651164	0.5485817106869739	0.42105263157894735	0.46153846153846156	0.5714285714285715	0.888888888888889	0.4	456	RFC	0.6474815080503747	0.5121951219512195	0.6625	0.7254901960784313	0.7677777777777778	0.5694444444444444	0.726007326007326	0.6666666666666666	0.46153846153846156	0.6666666666666666	0.8351648351648352	1.0	0.5638704065520733	0.33157894736842103	0.6127167630057804	0.5606060606060606	0.9044502617801047	0.41	0.4938461538461539	0.3076923076923077	0.46153846153846156	0.5	0.95	0.25	All Modes
no_ssid__no_geo	0.7514005602240896	0.8333333333333334	0.6100756435831317	0.45161290322580644	0.6924101198402132	0.6363636363636364	0.8548972188633616	0.41509433962264153	0.6661268556005397	0.3157894736842105	0.7692307692307693	0.6666666666666666	0.9122807017543859	0.6666666666666666	457	RFC	0.6425454761764386	0.4883720930232558	0.6565656565656566	0.8076923076923077	0.8600973236009732	0.4	0.8252747252747252	0.5	0.7692307692307693	1.0	0.8571428571428571	1.0	0.5917053061202813	0.42	0.7323943661971831	0.525	0.8497596153846154	0.43137254901960786	0.595	0.23076923076923078	0.7692307692307693	0.5	0.975	0.5	All Modes
no_ssid__no_geo	0.6748387096774193	0.7982456140350878	0.5158651303716717	0.32375979112271536	0.6438529784537389	0.4155844155844156	0.8198908429351123	0.37623762376237624	0.4435742934194308	0.27272727272727276	0.6896551724137931	0.0	0.9221556886227545	0.3333333333333333	458	RFC	0.5573039817507172	0.38271604938271603	0.5772727272727273	0.6153846153846154	0.8193939393939393	0.3917525773195876	0.46867816091954023	0.3333333333333333	0.625	0.0	0.8850574712643678	0.5	0.5008710568631629	0.28054298642533937	0.7277936962750716	0.3137254901960784	0.8203883495145631	0.3619047619047619	0.4425	0.23076923076923078	0.7692307692307693	0.0	0.9625	0.25	All Modes
no_ssid__no_geo	0.6502609992542878	0.7456140350877193	0.3952096253807858	0.24675324675324672	0.5384615384615384	0.07017543859649121	0.8103130755064457	0.31034482758620685	0.38270840499942665	0.10526315789473684	0.5925925925925927	0.0	0.8823529411764706	0.3333333333333333	459	RFC	0.43067258541394826	0.2714285714285714	0.47384615384615386	0.08695652173913043	0.8068459657701712	0.5142857142857142	0.41428571428571426	0.16666666666666666	0.5714285714285714	0.0	0.8333333333333334	0.5	0.38890562403501744	0.2261904761904762	0.6234817813765182	0.058823529411764705	0.813810110974106	0.2222222222222222	0.37596153846153846	0.07692307692307693	0.6153846153846154	0.0	0.9375	0.25	All Modes
no_ssid__no_geo	0.7076363636363636	0.8157894736842105	0.5050177203199511	0.3112391930835735	0.6003552397868561	0.32098765432098764	0.8706315144083384	0.421875	0.622463768115942	0.24999999999999994	0.6956521739130435	0.5714285714285715	0.9285714285714285	0.6666666666666666	460	RFC	0.5166752821690915	0.3157894736842105	0.757847533632287	0.2708333333333333	0.8170310701956272	0.421875	0.7251515151515151	0.2727272727272727	0.8	0.6666666666666666	0.8863636363636364	1.0	0.5102899858941429	0.3068181818181818	0.4970588235294118	0.3939393939393939	0.931758530183727	0.421875	0.5642307692307693	0.23076923076923078	0.6153846153846154	0.5	0.975	0.5	All Modes
no_ssid__no_geo	0.7257717157214645	0.868421052631579	0.579885523588587	0.28398791540785495	0.6282722513089005	0.7580645161290324	0.8731707317073171	0.35593220338983056	0.6909523809523809	0.4	0.8571428571428571	0.8571428571428571	0.9404761904761905	0.4	461	RFC	0.621228497694869	0.2781065088757396	0.6844106463878327	0.8545454545454545	0.8325581395348837	0.45652173913043476	0.8538311688311688	0.5714285714285714	0.8	1.0	0.8977272727272727	1.0	0.5523086845971371	0.29012345679012347	0.5806451612903226	0.6811594202898551	0.9179487179487179	0.2916666666666667	0.6436538461538461	0.3076923076923077	0.9230769230769231	0.75	0.9875	0.25	All Modes
no_ssid__no_geo	0.7282051282051282	0.7982456140350878	0.548997381542818	0.33424657534246577	0.5989304812834224	0.6166666666666667	0.8751431844215348	0.32	0.5937531945965682	0.18181818181818185	0.7500000000000001	0.8	0.9036144578313252	0.3333333333333333	462	RFC	0.55436944285376	0.3765432098765432	0.5517241379310345	0.6166666666666667	0.8632768361581921	0.36363636363636365	0.6158327460653042	0.2222222222222222	0.8181818181818182	0.6666666666666666	0.872093023255814	0.5	0.5490369250853514	0.30049261083743845	0.6549707602339181	0.6166666666666667	0.8873403019744484	0.2857142857142857	0.6067307692307693	0.15384615384615385	0.6923076923076923	1.0	0.9375	0.25	All Modes
no_ssid__no_geo	0.7264895908111989	0.7894736842105263	0.5861977918279242	0.3438395415472779	0.6591639871382636	0.6181818181818182	0.8581907090464549	0.45161290322580644	0.5399376114081996	0.23529411764705882	0.4999999999999999	0.6666666666666666	0.8977272727272727	0.4	463	RFC	0.6794628240964137	0.5309734513274337	0.6902356902356902	0.8947368421052632	0.7722772277227723	0.509090909090909	0.7736742424242424	0.5	0.5454545454545454	1.0	0.8229166666666666	1.0	0.5457275894231047	0.2542372881355932	0.6307692307692307	0.4722222222222222	0.9656121045392022	0.4057971014492754	0.4705769230769231	0.15384615384615385	0.46153846153846156	0.5	0.9875	0.25	All Modes
no_ssid__no_geo	0.7210561949898443	0.7894736842105263	0.6149088654969808	0.34806629834254144	0.569672131147541	0.6891891891891893	0.8618075801749271	0.6058091286307054	0.5626050507680291	0.2608695652173913	0.48000000000000004	0.75	0.9221556886227545	0.4	464	RFC	0.6427307071905757	0.39622641509433965	0.6043478260869565	0.68	0.8103070175438597	0.7227722772277227	0.6870114942528736	0.3	0.5	0.75	0.8850574712643678	1.0	0.5978924210253098	0.3103448275862069	0.5387596899224806	0.6986301369863014	0.9202988792029888	0.5214285714285715	0.5309615384615385	0.23076923076923078	0.46153846153846156	0.75	0.9625	0.25	All Modes
no_ssid__no_geo	0.7484188334504568	0.8245614035087719	0.5925525509471345	0.4046242774566474	0.6639004149377593	0.6336633663366337	0.8784090909090909	0.3821656050955414	0.6649425287356322	0.5	0.5	0.75	0.9080459770114943	0.6666666666666666	465	RFC	0.6355356511214049	0.4166666666666667	0.7048458149779736	0.7111111111111111	0.8365800865800865	0.5084745762711864	0.8037993920972646	0.7142857142857143	0.7142857142857143	0.75	0.8404255319148937	1.0	0.5645803152183942	0.39325842696629215	0.6274509803921569	0.5714285714285714	0.9246411483253588	0.30612244897959184	0.6013461538461538	0.38461538461538464	0.38461538461538464	0.75	0.9875	0.5	All Modes
no_ssid__no_geo	0.7393790849673203	0.8070175438596491	0.49309709787750383	0.4101123595505618	0.6415094339622641	0.27272727272727276	0.8955223880597014	0.24561403508771928	0.5237578108166343	0.38461538461538464	0.5714285714285714	0.4	0.9294117647058824	0.3333333333333333	466	RFC	0.5272703325521336	0.3989071038251366	0.7628205128205128	0.34615384615384615	0.8539603960396039	0.27450980392156865	0.7024786324786325	0.38461538461538464	0.75	1.0	0.8777777777777778	0.5	0.47280257671698694	0.42196531791907516	0.5534883720930233	0.225	0.9413369713506139	0.2222222222222222	0.4667307692307693	0.38461538461538464	0.46153846153846156	0.25	0.9875	0.25	All Modes
no_ssid__no_geo	0.723175965665236	0.8157894736842105	0.5333600212350864	0.3941605839416058	0.6893787575150301	0.4285714285714286	0.8671076368009621	0.28758169934640526	0.5660028860028861	0.2222222222222222	0.7272727272727274	0.5714285714285715	0.9090909090909091	0.4	467	RFC	0.5798692745360573	0.4576271186440678	0.7257383966244726	0.5555555555555556	0.8055865921787709	0.3548387096774194	0.7577777777777778	0.4	0.8888888888888888	0.6666666666666666	0.8333333333333334	1.0	0.5064079860332135	0.34615384615384615	0.6564885496183206	0.3488372093023256	0.9388020833333334	0.24175824175824176	0.5038461538461538	0.15384615384615385	0.6153846153846154	0.5	1.0	0.25	All Modes
no_ssid__no_geo	0.7330383480825958	0.8333333333333334	0.5541149743887965	0.3684210526315789	0.622568093385214	0.6060606060606061	0.8829268292682928	0.2905982905982906	0.6070810359231412	0.5	0.64	0.5714285714285715	0.9239766081871346	0.4	468	RFC	0.6011823701709756	0.4772727272727273	0.64	0.7894736842105263	0.8293241695303551	0.2698412698412698	0.7831501831501831	0.7142857142857143	0.6666666666666666	0.6666666666666666	0.8681318681318682	1.0	0.5313232236155271	0.3	0.6060606060606061	0.4918032786885246	0.9439374185136897	0.3148148148148148	0.5475	0.38461538461538464	0.6153846153846154	0.5	0.9875	0.25	All Modes
no_ssid__no_geo	0.7175032175032175	0.8333333333333334	0.5876340105485529	0.31308411214953275	0.6992592592592592	0.743801652892562	0.8486916951080773	0.3333333333333333	0.6675294117647057	0.3	0.7199999999999999	1.0	0.9176470588235294	0.4	469	RFC	0.6077314766578099	0.40606060606060607	0.7261538461538461	0.7377049180327869	0.7869198312236287	0.38181818181818183	0.8090476190476192	0.42857142857142855	0.75	1.0	0.8666666666666667	1.0	0.5791601736410105	0.25475285171102663	0.6742857142857143	0.75	0.9209876543209876	0.29577464788732394	0.6296153846153846	0.23076923076923078	0.6923076923076923	1.0	0.975	0.25	All Modes
no_ssid__no_geo	0.6846846846846847	0.8157894736842105	0.5502192740681378	0.36279069767441857	0.6270928462709285	0.6226415094339622	0.812989921612542	0.32558139534883723	0.6515873015873015	0.2222222222222222	0.7142857142857142	0.75	0.9047619047619048	0.6666666666666666	470	RFC	0.5843674172226935	0.4508670520231214	0.5309278350515464	0.5789473684210527	0.8084632516703786	0.5526315789473685	0.7360606060606061	0.4	0.6666666666666666	0.75	0.8636363636363636	1.0	0.5582214776245537	0.3035019455252918	0.7657992565055762	0.673469387755102	0.8175675675675675	0.23076923076923078	0.6246153846153846	0.15384615384615385	0.7692307692307693	0.75	0.95	0.5	All Modes
no_ssid__no_geo	0.7230878186968839	0.8070175438596491	0.5159194630066247	0.36129032258064514	0.6687598116169545	0.4047619047619047	0.8748466257668712	0.26993865030674846	0.44439162422184497	0.2666666666666667	0.7096774193548387	0.3333333333333333	0.9122807017543859	0.0	471	RFC	0.5458607214080246	0.39436619718309857	0.684887459807074	0.4857142857142857	0.831002331002331	0.3333333333333333	0.5936507936507937	1.0	0.6111111111111112	0.5	0.8571428571428571	0.0	0.4968051190434782	0.3333333333333333	0.6533742331288344	0.3469387755102041	0.9235751295336787	0.2268041237113402	0.445	0.15384615384615385	0.8461538461538461	0.25	0.975	0.0	All Modes
no_ssid__no_geo	0.7188295165394402	0.8157894736842105	0.5774134214902917	0.40848806366047746	0.6490984743411927	0.6799999999999999	0.8451327433628318	0.30434782608695654	0.6444638416210323	0.380952380952381	0.608695652173913	0.75	0.911242603550296	0.5714285714285715	472	RFC	0.5967633090192532	0.4666666666666667	0.5909090909090909	0.7906976744186046	0.8555431131019037	0.28	0.6963670411985018	0.5	0.7	0.75	0.8651685393258427	0.6666666666666666	0.5696009572337897	0.3632075471698113	0.72	0.5964912280701754	0.8349726775956284	0.3333333333333333	0.6117307692307692	0.3076923076923077	0.5384615384615384	0.75	0.9625	0.5	All Modes
no_ssid__no_geo	0.6996610169491525	0.8157894736842105	0.5370466348439288	0.3060498220640569	0.6366197183098592	0.512	0.8397590361445783	0.39080459770114945	0.588138703757365	0.13333333333333336	0.7586206896551724	0.5714285714285715	0.9058823529411764	0.5714285714285715	473	RFC	0.5765185520373265	0.4725274725274725	0.5498783454987834	0.6274509803921569	0.8327359617682198	0.4	0.6752777777777778	0.5	0.6875	0.6666666666666666	0.8555555555555555	0.6666666666666666	0.5287050232424941	0.22631578947368422	0.7558528428093646	0.43243243243243246	0.8469015795868773	0.38202247191011235	0.5771153846153847	0.07692307692307693	0.8461538461538461	0.5	0.9625	0.5	All Modes
no_ssid__no_geo	0.7063829787234043	0.8157894736842105	0.5557523222945624	0.36795252225519287	0.5958254269449715	0.5544554455445545	0.8673658235657001	0.39316239316239315	0.5635829240619661	0.3636363636363637	0.6153846153846154	0.5714285714285715	0.934131736526946	0.3333333333333333	474	RFC	0.5794541078464768	0.45588235294117646	0.5627240143369175	0.5490196078431373	0.8241500586166471	0.5054945054945055	0.6246094901267315	0.4444444444444444	0.6153846153846154	0.6666666666666666	0.896551724137931	0.5	0.5477130265166947	0.30845771144278605	0.6330645161290323	0.56	0.9153645833333334	0.32167832167832167	0.5296153846153846	0.3076923076923077	0.6153846153846154	0.5	0.975	0.25	All Modes
no_ssid__no_geo	0.6629834254143646	0.7631578947368421	0.4732020686830344	0.27831715210355984	0.33482142857142855	0.34920634920634924	0.8322368421052632	0.5714285714285714	0.5115997295469912	0.3529411764705882	0.32	0.3333333333333333	0.8850574712643678	0.6666666666666666	475	RFC	0.5434243151269362	0.40186915887850466	0.25773195876288657	0.5	0.8152524167561761	0.7422680412371134	0.6804964539007092	0.75	0.3333333333333333	0.5	0.8191489361702128	1.0	0.4546662228831587	0.21287128712871287	0.47770700636942676	0.2682926829268293	0.8499440089585666	0.4645161290322581	0.4501923076923077	0.23076923076923078	0.3076923076923077	0.25	0.9625	0.5	All Modes
no_ssid__no_geo	0.7262090483619345	0.7807017543859649	0.4708868631815009	0.3603603603603603	0.5750636132315522	0.04444444444444444	0.8777506112469436	0.4968152866242039	0.41456670415907115	0.34782608695652173	0.42105263157894735	0.0	0.903954802259887	0.4	476	RFC	0.5053983071468969	0.42857142857142855	0.6647058823529411	0.09090909090909091	0.8085585585585585	0.5342465753424658	0.5782817869415807	0.4	0.6666666666666666	0.0	0.8247422680412371	1.0	0.45423956270691723	0.31088082901554404	0.5067264573991032	0.029411764705882353	0.9598930481283422	0.4642857142857143	0.3730769230769231	0.3076923076923077	0.3076923076923077	0.0	1.0	0.25	All Modes
no_ssid__no_geo	0.7518900343642612	0.7894736842105263	0.5413932268217444	0.3408360128617363	0.7859824780976219	0.2647058823529412	0.8682367918523233	0.4472049689440994	0.5491750305997551	0.21052631578947367	0.64	0.3333333333333333	0.8953488372093024	0.6666666666666666	477	RFC	0.5566500113202372	0.39849624060150374	0.8351063829787234	0.3103448275862069	0.8206979542719615	0.4186046511627907	0.6673913043478261	0.3333333333333333	0.6666666666666666	0.5	0.8369565217391305	1.0	0.5344920892499185	0.29775280898876405	0.7423167848699763	0.23076923076923078	0.9216216216216216	0.48	0.4963461538461538	0.15384615384615385	0.6153846153846154	0.25	0.9625	0.5	All Modes
no_ssid__no_geo	0.740981240981241	0.7719298245614035	0.49488561116870866	0.41642228739002934	0.6632478632478631	0.23255813953488372	0.8705330990041007	0.2916666666666667	0.3544761904761905	0.380952380952381	0.4999999999999999	0.0	0.8914285714285713	0.0	478	RFC	0.6131250949542886	0.4896551724137931	0.7320754716981132	0.625	0.7946524064171123	0.42424242424242425	0.3733014354066985	0.5	0.5454545454545454	0.0	0.8210526315789474	0.0	0.45920189923983407	0.3622448979591837	0.60625	0.14285714285714285	0.9624352331606217	0.2222222222222222	0.34884615384615386	0.3076923076923077	0.46153846153846156	0.0	0.975	0.0	All Modes
no_ssid__no_geo	0.7751524390243902	0.7719298245614035	0.6249361768132596	0.3529411764705882	0.7244701348747591	0.7010309278350516	0.8875230485556239	0.4587155963302752	0.5620634920634922	0.1	0.5833333333333334	0.6666666666666666	0.888888888888889	0.5714285714285715	479	RFC	0.638242823030483	0.366412213740458	0.7768595041322314	0.723404255319149	0.8615751789976134	0.46296296296296297	0.6562104562104562	0.14285714285714285	0.6363636363636364	1.0	0.8351648351648352	0.6666666666666666	0.6137507460468339	0.3404255319148936	0.6787003610108303	0.68	0.9150823827629911	0.45454545454545453	0.513076923076923	0.07692307692307693	0.5384615384615384	0.5	0.95	0.5	All Modes
no_ssid__no_geo	0.723823975720789	0.8070175438596491	0.5276731901146646	0.3739376770538244	0.5025380710659899	0.48571428571428577	0.8796241926012918	0.396551724137931	0.5728869533659953	0.3636363636363637	0.5	0.6666666666666666	0.934131736526946	0.4	480	RFC	0.57116585121974	0.4429530201342282	0.47596153846153844	0.6296296296296297	0.8472850678733032	0.46	0.7615325670498084	0.4444444444444444	0.4666666666666667	1.0	0.896551724137931	1.0	0.50283021530098	0.3235294117647059	0.532258064516129	0.3953488372093023	0.9145299145299145	0.3484848484848485	0.5142307692307693	0.3076923076923077	0.5384615384615384	0.5	0.975	0.25	All Modes
no_ssid__no_geo	0.7072997873848335	0.8070175438596491	0.5059665936263189	0.31382978723404253	0.6737967914438502	0.4166666666666667	0.8515671200473093	0.27397260273972607	0.5018181818181818	0.13333333333333336	0.6666666666666666	0.4	0.9090909090909091	0.4	481	RFC	0.6103456347892406	0.48360655737704916	0.6385135135135135	0.7142857142857143	0.7708779443254818	0.4444444444444444	0.7952380952380953	0.5	0.6428571428571429	1.0	0.8333333333333334	1.0	0.47775026282886446	0.23228346456692914	0.7132075471698113	0.29411764705882354	0.9511228533685601	0.19801980198019803	0.45384615384615384	0.07692307692307693	0.6923076923076923	0.25	1.0	0.25	All Modes
no_ssid__no_geo	0.7439500390320063	0.7982456140350878	0.6245336468962818	0.3694267515923566	0.5695792880258901	0.6885245901639345	0.8744479495268139	0.6206896551724138	0.6109924812030075	0.3157894736842105	0.5263157894736842	0.75	0.8914285714285713	0.5714285714285715	482	RFC	0.6541488278129943	0.47540983606557374	0.5945945945945946	0.65625	0.8172169811320755	0.7272727272727273	0.7142105263157894	0.5	0.8333333333333334	0.75	0.8210526315789474	0.6666666666666666	0.6108914012441653	0.3020833333333333	0.546583850931677	0.7241379310344828	0.9402985074626866	0.5413533834586466	0.5680769230769231	0.23076923076923078	0.38461538461538464	0.75	0.975	0.5	All Modes
no_ssid__no_geo	0.7050167224080267	0.7982456140350878	0.5070105671189877	0.3775280898876404	0.63671875	0.08695652173913043	0.8581818181818182	0.5756676557863502	0.5144311377245508	0.4	0.4999999999999999	0.0	0.9221556886227545	0.75	483	RFC	0.5362753959013888	0.45901639344262296	0.6735537190082644	0.18181818181818182	0.796400449943757	0.5705882352941176	0.5194357366771161	0.4166666666666667	0.5454545454545454	0.0	0.8850574712643678	0.75	0.4985300735086772	0.32061068702290074	0.6037037037037037	0.05714285714285714	0.9303547963206308	0.5808383233532934	0.5117307692307692	0.38461538461538464	0.46153846153846156	0.0	0.9625	0.75	All Modes
no_ssid__no_geo	0.6793737236215113	0.8157894736842105	0.5569770920205168	0.3756906077348066	0.5788667687595712	0.5681818181818182	0.8277571251548946	0.4343891402714933	0.6496424601039986	0.3636363636363637	0.64	0.6666666666666666	0.911242603550296	0.6666666666666666	484	RFC	0.6113866725126772	0.39766081871345027	0.5279329608938548	0.7352941176470589	0.8106796116504854	0.5853658536585366	0.7952559300873908	0.4444444444444444	0.6666666666666666	1.0	0.8651685393258427	1.0	0.5301110465466787	0.35602094240837695	0.6406779661016949	0.46296296296296297	0.8455696202531645	0.34532374100719426	0.5771153846153847	0.3076923076923077	0.6153846153846154	0.5	0.9625	0.5	All Modes
no_ssid__no_geo	0.7014470677837015	0.7894736842105263	0.4505026372220072	0.3651685393258427	0.6546762589928058	0.05555555555555556	0.8733153638814016	0.3037974683544304	0.43001499250374814	0.3	0.608695652173913	0.0	0.9080459770114943	0.3333333333333333	485	RFC	0.4661166786005248	0.47101449275362317	0.6893939393939394	0.05405405405405406	0.8161209068010076	0.3	0.4937993920972644	0.42857142857142855	0.7	0.0	0.8404255319148937	0.5	0.4450836816930659	0.2981651376146789	0.6232876712328768	0.05714285714285714	0.9391304347826087	0.3076923076923077	0.4013461538461538	0.23076923076923078	0.5384615384615384	0.0	0.9875	0.25	All Modes
no_ssid__no_geo	0.7035490605427975	0.7982456140350878	0.554592798215853	0.35714285714285715	0.5670261941448382	0.2857142857142857	0.8267622461170849	0.736318407960199	0.6066666666666667	0.3	0.5714285714285715	0.4	0.9047619047619048	0.8571428571428571	486	RFC	0.6260044292205492	0.3793103448275862	0.5380116959064327	0.6	0.8170011806375442	0.7956989247311828	0.7651082251082251	0.42857142857142855	0.5333333333333333	1.0	0.8636363636363636	1.0	0.5292432806983715	0.3374233128834356	0.5993485342019544	0.1875	0.8367593712212817	0.6851851851851852	0.5592307692307692	0.23076923076923078	0.6153846153846154	0.25	0.95	0.75	All Modes
no_ssid__no_geo	0.7264895908111989	0.7894736842105263	0.5554300936517489	0.2516129032258065	0.6212424849699398	0.6126126126126126	0.8657565415244596	0.42592592592592593	0.5422515827140104	0.0	0.5714285714285715	0.5714285714285715	0.9017341040462428	0.6666666666666666	487	RFC	0.6204732617101006	0.4105263157894737	0.6431535269709544	0.7906976744186046	0.78860103626943	0.46938775510204084	0.6077419354838709	0.0	0.5333333333333333	0.6666666666666666	0.8387096774193549	1.0	0.5263295923153635	0.1813953488372093	0.6007751937984496	0.5	0.9596469104665826	0.3898305084745763	0.5180769230769231	0.0	0.6153846153846154	0.5	0.975	0.5	All Modes
no_ssid__no_geo	0.6461318051575932	0.7719298245614035	0.47294004685212	0.255952380952381	0.43177189409368627	0.5384615384615384	0.8129330254041569	0.3255813953488372	0.609825143410049	0.38461538461538464	0.5333333333333333	0.5714285714285715	0.8930817610062892	0.6666666666666666	488	RFC	0.5020663613458021	0.23497267759562843	0.34527687296416937	0.6086956521739131	0.8648648648648649	0.45652173913043476	0.6841208927582717	0.38461538461538464	0.47058823529411764	0.6666666666666666	0.8987341772151899	1.0	0.4719575817257133	0.28104575163398693	0.5760869565217391	0.4827586206896552	0.7668845315904139	0.25301204819277107	0.5775	0.38461538461538464	0.6153846153846154	0.5	0.8875	0.5	All Modes
no_ssid__no_geo	0.7254901960784313	0.7807017543859649	0.5219550525862119	0.3082437275985663	0.6264150943396226	0.5116279069767442	0.8671922377198302	0.2962962962962963	0.4401169590643275	0.2666666666666667	0.5333333333333333	0.5	0.9005847953216374	0.0	489	RFC	0.5617522066034653	0.5	0.5928571428571429	0.55	0.8180778032036613	0.34782608695652173	0.5633484162895928	1.0	0.47058823529411764	0.5	0.8461538461538461	0.0	0.5091407916633359	0.22279792746113988	0.664	0.4782608695652174	0.9225806451612903	0.25806451612903225	0.44634615384615384	0.15384615384615385	0.6153846153846154	0.5	0.9625	0.0	All Modes
no_ssid__no_geo	0.7011494252873564	0.8070175438596491	0.5010321931369249	0.3515850144092219	0.5714285714285715	0.2857142857142857	0.8616504854368933	0.4347826086956522	0.5068082479318434	0.14285714285714288	0.6923076923076923	0.4	0.898876404494382	0.4	490	RFC	0.5675344582833444	0.49193548387096775	0.5674740484429066	0.4782608695652174	0.7915273132664437	0.5084745762711864	0.9017268445839874	1.0	0.6923076923076923	1.0	0.8163265306122449	1.0	0.47556757234025504	0.273542600896861	0.5754385964912281	0.2037037037037037	0.9454061251664447	0.379746835443038	0.45384615384615384	0.07692307692307693	0.6923076923076923	0.25	1.0	0.25	All Modes
no_ssid__no_geo	0.7349624060150376	0.8333333333333334	0.5690798467712199	0.3141361256544503	0.745945945945946	0.32142857142857145	0.8558299827685238	0.608058608058608	0.6315739948674081	0.3	0.7857142857142856	0.4	0.9221556886227545	0.75	491	RFC	0.5887127830618135	0.36363636363636365	0.7645429362880887	0.45	0.8333333333333334	0.532051282051282	0.7593924466338259	0.42857142857142855	0.7333333333333333	1.0	0.8850574712643678	0.75	0.5687413131423841	0.2764976958525346	0.7282321899736148	0.25	0.8795749704840614	0.7094017094017094	0.6078846153846154	0.23076923076923078	0.8461538461538461	0.25	0.9625	0.75	All Modes
no_ssid__no_geo	0.7599164926931107	0.8070175438596491	0.5812937371043434	0.3541666666666667	0.7390648567119155	0.47619047619047616	0.8775872264931992	0.45945945945945943	0.6441411246579557	0.23529411764705882	0.6666666666666667	0.5714285714285715	0.8901734104046244	0.8571428571428571	492	RFC	0.6038758566046006	0.3953488372093023	0.7903225806451613	0.5	0.8337078651685393	0.5	0.7443792766373412	0.5	0.7272727272727273	0.6666666666666666	0.8279569892473119	1.0	0.5641386470874983	0.32075471698113206	0.6940509915014165	0.45454545454545453	0.9263420724094882	0.425	0.5963461538461539	0.15384615384615385	0.6153846153846154	0.5	0.9625	0.75	All Modes
no_ssid__no_geo	0.6926575698505523	0.8070175438596491	0.4995792589254921	0.35761589403973515	0.5864661654135338	0.42222222222222217	0.8515920129519697	0.27999999999999997	0.5314567050036157	0.3636363636363637	0.6956521739130435	0.28571428571428575	0.9122807017543859	0.4	493	RFC	0.5372376897451786	0.3932038834951456	0.5864661654135338	0.48717948717948717	0.8075742067553736	0.4117647058823529	0.6869841269841269	0.4444444444444444	0.8	0.3333333333333333	0.8571428571428571	1.0	0.4799513102643006	0.32793522267206476	0.5864661654135338	0.37254901960784315	0.9006849315068494	0.21212121212121213	0.4796153846153846	0.3076923076923077	0.6153846153846154	0.25	0.975	0.25	All Modes
no_ssid__no_geo	0.7335526315789473	0.7894736842105263	0.5632438309177178	0.31666666666666665	0.7160883280757098	0.5473684210526316	0.8610957387935806	0.375	0.6204085336907654	0.1111111111111111	0.6956521739130435	0.75	0.8786127167630059	0.6666666666666666	494	RFC	0.5791019417674569	0.41304347826086957	0.8254545454545454	0.5306122448979592	0.7971311475409836	0.32926829268292684	0.7134408602150538	0.2	0.8	0.75	0.8172043010752689	1.0	0.5651982833441312	0.25675675675675674	0.6323119777158774	0.5652173913043478	0.9362214199759326	0.43548387096774194	0.5784615384615385	0.07692307692307693	0.6153846153846154	0.75	0.95	0.5	All Modes
no_ssid__no_geo	0.688293370944993	0.7719298245614035	0.4835627088395644	0.23794212218649516	0.6156028368794326	0.33333333333333337	0.830935251798561	0.4	0.4506916483954554	0.0	0.5517241379310345	0.4	0.9017341040462428	0.4	495	RFC	0.5929118080648899	0.3162393162393162	0.5578406169665809	0.5833333333333334	0.7974683544303798	0.7096774193548387	0.667741935483871	0.0	0.5	1.0	0.8387096774193549	1.0	0.4513158047890456	0.19072164948453607	0.6867088607594937	0.23333333333333334	0.867334167709637	0.27848101265822783	0.4180769230769231	0.0	0.6153846153846154	0.25	0.975	0.25	All Modes
no_ssid__no_geo	0.6974789915966386	0.8157894736842105	0.5315703762103924	0.3020833333333333	0.5953488372093023	0.5052631578947369	0.86765655261459	0.38749999999999996	0.6738471673254282	0.34782608695652173	0.6956521739130435	0.6666666666666665	0.9090909090909091	0.75	496	RFC	0.5266290378959281	0.31016042780748665	0.6632124352331606	0.42857142857142855	0.8484848484848485	0.38271604938271603	0.6864705882352942	0.4	0.8	0.6	0.8823529411764706	0.75	0.546000994732044	0.29441624365482233	0.540084388185654	0.6153846153846154	0.8877146631439894	0.3924050632911392	0.6721153846153847	0.3076923076923077	0.6153846153846154	0.75	0.9375	0.75	All Modes
no_ssid__no_geo	0.7288857345635202	0.8070175438596491	0.5286355593276629	0.21290322580645163	0.5876993166287017	0.3255813953488372	0.8715393133997785	0.6454545454545455	0.5614341736694677	0.11764705882352941	0.7199999999999999	0.4	0.9028571428571428	0.6666666666666666	497	RFC	0.6257311137024605	0.336734693877551	0.602803738317757	0.7	0.7997967479674797	0.6893203883495146	0.7663157894736842	0.25	0.75	1.0	0.8315789473684211	1.0	0.5010746908449704	0.15566037735849056	0.5733333333333334	0.21212121212121213	0.9574209245742092	0.6068376068376068	0.5013461538461538	0.07692307692307693	0.6923076923076923	0.25	0.9875	0.5	All Modes
no_ssid__no_geo	0.6859137055837563	0.8245614035087719	0.530844168182645	0.3112244897959184	0.6367137355584083	0.6129032258064516	0.8267127230857801	0.26666666666666666	0.5393332539693038	0.42105263157894735	0.6956521739130435	0.6666666666666665	0.9132947976878614	0.0	498	RFC	0.5387158038582485	0.3860759493670886	0.6184538653366584	0.5588235294117647	0.7968923418423973	0.3333333333333333	0.5832258064516129	0.6666666666666666	0.8	0.6	0.8494623655913979	0.0	0.5352827484406432	0.2606837606837607	0.656084656084656	0.6785714285714286	0.8588516746411483	0.2222222222222222	0.5321153846153847	0.3076923076923077	0.6153846153846154	0.75	0.9875	0.0	All Modes
no_ssid__no_geo	0.7537722908093278	0.8333333333333334	0.5888859015618446	0.42216358839050133	0.6301369863013698	0.5691056910569107	0.8905908096280087	0.43243243243243235	0.6406394774815827	0.4761904761904762	0.6363636363636364	0.5	0.9239766081871346	0.6666666666666666	499	RFC	0.6044293712112265	0.46511627906976744	0.7150259067357513	0.5147058823529411	0.8496868475991649	0.47761194029850745	0.7541819291819292	0.625	0.7777777777777778	0.5	0.8681318681318682	1.0	0.5833592569481768	0.3864734299516908	0.563265306122449	0.6363636363636364	0.9356321839080459	0.3950617283950617	0.5821153846153846	0.38461538461538464	0.5384615384615384	0.5	0.9875	0.5	All Modes
no_ssid__no_geo	0.731311706629055	0.7894736842105263	0.5512265206986562	0.3344262295081967	0.6982758620689655	0.5319148936170213	0.869837296620776	0.32167832167832167	0.5222021116138762	0.33333333333333337	0.5384615384615384	0.3333333333333333	0.9058823529411764	0.5	500	RFC	0.5800852303781853	0.46788990825688076	0.7063953488372093	0.6097560975609756	0.8215130023640662	0.2948717948717949	0.5988034188034188	0.6	0.5384615384615384	0.5	0.8555555555555555	0.5	0.5400582770873675	0.2602040816326531	0.6903409090909091	0.4716981132075472	0.9242021276595744	0.35384615384615387	0.4963461538461538	0.23076923076923078	0.5384615384615384	0.25	0.9625	0.5	All Modes
no_ssid__no_geo	0.7698470502549163	0.8333333333333334	0.6490796266141325	0.3870967741935484	0.7091633466135459	0.5609756097560975	0.8822800495662949	0.7058823529411764	0.6873008608477715	0.4	0.6956521739130435	0.5714285714285715	0.9122807017543859	0.8571428571428571	501	RFC	0.6795308789281458	0.425531914893617	0.7295081967213115	0.6571428571428571	0.8486293206197855	0.7368421052631579	0.779047619047619	0.5714285714285714	0.8	0.6666666666666666	0.8571428571428571	1.0	0.6260885601609391	0.35502958579881655	0.689922480620155	0.48936170212765956	0.9187096774193548	0.6774193548387096	0.6296153846153846	0.3076923076923077	0.6153846153846154	0.5	0.975	0.75	All Modes
no_ssid__no_geo	0.7100954979536153	0.7982456140350878	0.5052604929970138	0.3254593175853018	0.6317512274959083	0.32876712328767127	0.8694638694638696	0.3708609271523179	0.5164279624893436	0.34782608695652173	0.5833333333333334	0.4	0.9176470588235294	0.3333333333333333	502	RFC	0.519970188845533	0.3024390243902439	0.6724738675958188	0.36363636363636365	0.8555045871559633	0.4057971014492754	0.6806060606060605	0.4	0.6363636363636364	1.0	0.8666666666666667	0.5	0.4946602820353446	0.3522727272727273	0.595679012345679	0.3	0.8838862559241706	0.34146341463414637	0.4642307692307693	0.3076923076923077	0.5384615384615384	0.25	0.975	0.25	All Modes
no_ssid__no_geo	0.7416481069042317	0.8070175438596491	0.5412685822143396	0.33618233618233617	0.6829268292682927	0.5454545454545454	0.8809096349491322	0.2608695652173913	0.4727953216374269	0.3	0.64	0.5	0.9239766081871346	0.0	503	RFC	0.5458723970900198	0.39072847682119205	0.7567567567567568	0.4528301886792453	0.8363636363636363	0.2926829268292683	0.4926739926739927	0.42857142857142855	0.6666666666666666	0.5	0.8681318681318682	0.0	0.5537396775819472	0.295	0.6222222222222222	0.6857142857142857	0.9304677623261695	0.23529411764705882	0.4667307692307693	0.23076923076923078	0.6153846153846154	0.5	0.9875	0.0	All Modes
no_ssid__no_geo	0.7298850574712644	0.7982456140350878	0.5881194310378495	0.38150289017341044	0.5013054830287207	0.5102040816326532	0.8690132717830351	0.6785714285714286	0.6209089801928676	0.3636363636363637	0.608695652173913	0.5714285714285715	0.8941176470588236	0.6666666666666666	504	RFC	0.6073581801217008	0.44	0.5217391304347826	0.5555555555555556	0.8348115299334812	0.6846846846846847	0.731111111111111	0.4444444444444444	0.7	0.6666666666666666	0.8444444444444444	1.0	0.573909684636709	0.336734693877551	0.4824120603015075	0.4716981132075472	0.9061371841155235	0.672566371681416	0.5592307692307692	0.3076923076923077	0.5384615384615384	0.5	0.95	0.5	All Modes
no_ssid__no_geo	0.7129629629629629	0.7982456140350878	0.536731734524904	0.26436781609195403	0.7080745341614906	0.5585585585585585	0.8631840796019902	0.2894736842105263	0.5258797856710742	0.125	0.6206896551724138	0.5714285714285715	0.9122807017543859	0.4	505	RFC	0.54367064657141	0.39316239316239315	0.7251908396946565	0.543859649122807	0.8116959064327486	0.24444444444444444	0.6839285714285714	0.3333333333333333	0.5625	0.6666666666666666	0.8571428571428571	1.0	0.5482882604098337	0.19913419913419914	0.691747572815534	0.5740740740740741	0.9216467463479415	0.3548387096774194	0.49884615384615383	0.07692307692307693	0.6923076923076923	0.5	0.975	0.25	All Modes
no_ssid__no_geo	0.7517985611510791	0.7982456140350878	0.5823553151250801	0.32298136645962733	0.7010676156583631	0.5384615384615385	0.8692660550458715	0.48	0.5793103448275863	0.0	0.6666666666666666	0.6666666666666666	0.896551724137931	0.6666666666666666	506	RFC	0.683066823163654	0.48148148148148145	0.7433962264150943	0.875	0.793717277486911	0.5217391304347826	0.6945288753799392	0.0	0.6428571428571429	1.0	0.8297872340425532	1.0	0.5400666820054901	0.24299065420560748	0.6632996632996633	0.3888888888888889	0.9607097591888466	0.4444444444444444	0.5334615384615384	0.0	0.6923076923076923	0.5	0.975	0.5	All Modes
no_ssid__no_geo	0.684179801517805	0.8070175438596491	0.5630363246973638	0.30729166666666663	0.6435331230283912	0.7130434782608694	0.8179800221975583	0.33333333333333337	0.5948433174439367	0.3529411764705882	0.5185185185185186	0.8571428571428571	0.9122807017543859	0.3333333333333333	507	RFC	0.6009682817357238	0.4573643410852713	0.5953307392996109	0.8541666666666666	0.7958963282937365	0.3020833333333333	0.7214285714285714	0.75	0.5	1.0	0.8571428571428571	0.5	0.5513321506374258	0.23137254901960785	0.700228832951945	0.6119402985074627	0.841324200913242	0.3717948717948718	0.5488461538461539	0.23076923076923078	0.5384615384615384	0.75	0.975	0.25	All Modes
no_ssid__no_geo	0.714878892733564	0.7894736842105263	0.517852234427866	0.28656716417910444	0.681135225375626	0.39999999999999997	0.8620082207868466	0.35955056179775274	0.5315591486553374	0.3157894736842105	0.5454545454545455	0.5	0.896551724137931	0.4	508	RFC	0.5301167862990749	0.3096774193548387	0.6822742474916388	0.42857142857142855	0.8398169336384439	0.3902439024390244	0.699290780141844	0.5	0.6666666666666666	0.5	0.8297872340425532	1.0	0.5080808202653799	0.26666666666666666	0.68	0.375	0.8854041013268998	0.3333333333333333	0.48346153846153844	0.23076923076923078	0.46153846153846156	0.5	0.975	0.25	All Modes
no_ssid__no_geo	0.7879390324718356	0.8421052631578947	0.6754197669717792	0.30927835051546393	0.8255114320096271	0.7142857142857143	0.8762376237623761	0.6517857142857144	0.7162433862433862	0.4	0.7407407407407408	0.8571428571428571	0.9166666666666667	0.6666666666666666	509	RFC	0.7098355752284417	0.375	0.8772378516624041	0.8333333333333334	0.8232558139534883	0.6403508771929824	0.8321428571428571	0.5714285714285714	0.7142857142857143	1.0	0.875	1.0	0.6535695298853194	0.2631578947368421	0.7795454545454545	0.625	0.9365079365079365	0.6636363636363637	0.6578846153846154	0.3076923076923077	0.7692307692307693	0.75	0.9625	0.5	All Modes
no_ssid__no_geo	0.7330135891286971	0.7807017543859649	0.5397643137482602	0.3087719298245614	0.5471698113207546	0.5	0.8883343730505303	0.45454545454545453	0.4708637873754154	0.2857142857142857	0.41666666666666663	0.4	0.9186046511627908	0.3333333333333333	510	RFC	0.5884349534614939	0.352	0.5858585858585859	0.7142857142857143	0.8436018957345972	0.44642857142857145	0.6376482213438736	0.375	0.45454545454545453	1.0	0.8586956521739131	0.5	0.5147858200397638	0.275	0.5132743362831859	0.38461538461538464	0.9380764163372859	0.46296296296296297	0.4205769230769231	0.23076923076923078	0.38461538461538464	0.25	0.9875	0.25	All Modes
no_ssid__no_geo	0.7461368653421634	0.8070175438596491	0.5698601478321257	0.3344262295081967	0.6953937592867756	0.5066666666666667	0.8865845755022682	0.4262295081967213	0.6222965440356745	0.33333333333333337	0.5217391304347826	0.6666666666666666	0.9230769230769231	0.6666666666666666	511	RFC	0.606981965419966	0.30538922155688625	0.7548387096774194	0.7037037037037037	0.8647281921618205	0.40625	0.7680081716036773	0.36363636363636365	0.6	1.0	0.8764044943820225	1.0	0.5535753960104526	0.3695652173913043	0.6446280991735537	0.3958333333333333	0.9095744680851063	0.4482758620689655	0.5488461538461539	0.3076923076923077	0.46153846153846156	0.5	0.975	0.5	All Modes
no_ssid__no_geo	0.6726489590811199	0.8245614035087719	0.45888199438061444	0.3286118980169972	0.525328330206379	0.3013698630136986	0.8326482677627716	0.3064516129032258	0.5708413941348074	0.5833333333333334	0.6153846153846154	0.3333333333333333	0.9221556886227545	0.4	512	RFC	0.5052543740191675	0.31693989071038253	0.47297297297297297	0.3235294117647059	0.8370720188902007	0.5757575757575758	0.7273611446025239	0.6363636363636364	0.6153846153846154	0.5	0.8850574712643678	1.0	0.45020145780923365	0.3411764705882353	0.5907172995780591	0.28205128205128205	0.8282710280373832	0.2087912087912088	0.5232692307692307	0.5384615384615384	0.6153846153846154	0.25	0.9625	0.25	All Modes
no_ssid__no_geo	0.7111959287531806	0.8245614035087719	0.6203036549367095	0.32380952380952377	0.6806136680613669	0.6218487394957982	0.8506616257088847	0.6245847176079735	0.7103437588052973	0.33333333333333337	0.7000000000000001	0.8571428571428571	0.911242603550296	0.75	513	RFC	0.632393254733858	0.3105022831050228	0.8384879725085911	0.5606060606060606	0.7903981264637002	0.6619718309859155	0.7957609805924413	0.36363636363636365	1.0	1.0	0.8651685393258427	0.75	0.6242519422022109	0.3383084577114428	0.5727699530516432	0.6981132075471698	0.9208731241473397	0.5911949685534591	0.6617307692307692	0.3076923076923077	0.5384615384615384	0.75	0.9625	0.75	All Modes
no_ssid__no_geo	0.7400265957446809	0.8157894736842105	0.6016577823394651	0.34173669467787116	0.6600660066006602	0.6516853932584269	0.8775280898876404	0.47727272727272724	0.6176340401227958	0.25	0.608695652173913	0.5714285714285715	0.9080459770114943	0.75	514	RFC	0.609416836237039	0.46923076923076923	0.7299270072992701	0.6041666666666666	0.8195173137460651	0.42424242424242425	0.7247517730496453	0.6666666666666666	0.7	0.6666666666666666	0.8404255319148937	0.75	0.6136561982741603	0.2687224669603524	0.6024096385542169	0.7073170731707317	0.9443772672309553	0.5454545454545454	0.5859615384615384	0.15384615384615385	0.5384615384615384	0.5	0.9875	0.75	All Modes
no_ssid__no_geo	0.753125	0.8157894736842105	0.5339221852162859	0.363095238095238	0.7873015873015873	0.15384615384615383	0.8609431680773881	0.504424778761062	0.5542883295194507	0.3157894736842105	0.6956521739130435	0.0	0.9028571428571428	0.8571428571428571	515	RFC	0.5996481240884269	0.4066666666666667	0.8416289592760181	0.3333333333333333	0.7832783278327833	0.6333333333333333	0.6263157894736843	0.5	0.8	0.0	0.8315789473684211	1.0	0.5084683917094371	0.3279569892473118	0.7395626242544732	0.1	0.9557046979865772	0.41911764705882354	0.5167307692307693	0.23076923076923078	0.6153846153846154	0.0	0.9875	0.75	All Modes
no_ssid__no_geo	0.7217327459618208	0.7807017543859649	0.5671062806902512	0.2732919254658385	0.7039106145251397	0.5714285714285714	0.853566958698373	0.4333333333333333	0.5666888150609081	0.2	0.5	0.6666666666666665	0.8953488372093024	0.5714285714285715	516	RFC	0.5632142794797941	0.3055555555555556	0.84	0.4666666666666667	0.8157894736842105	0.3880597014925373	0.6207246376811594	0.2857142857142857	0.7142857142857143	0.6	0.8369565217391305	0.6666666666666666	0.5950763016727545	0.24719101123595505	0.6057692307692307	0.7368421052631579	0.89501312335958	0.49056603773584906	0.5501923076923078	0.15384615384615385	0.38461538461538464	0.75	0.9625	0.5	All Modes
no_ssid__no_geo	0.7378174330816747	0.8070175438596491	0.5875959452639761	0.40609137055837563	0.687603305785124	0.5871559633027522	0.8672985781990521	0.38983050847457623	0.6356190476190475	0.3	0.64	0.6666666666666665	0.9047619047619048	0.6666666666666666	517	RFC	0.6069083470563241	0.4678362573099415	0.7050847457627119	0.6153846153846154	0.8280542986425339	0.41818181818181815	0.7117748917748917	0.42857142857142855	0.6666666666666666	0.6	0.8636363636363636	1.0	0.5733285543199286	0.35874439461883406	0.6709677419354839	0.5614035087719298	0.9104477611940298	0.36507936507936506	0.6092307692307692	0.23076923076923078	0.6153846153846154	0.75	0.95	0.5	All Modes
no_ssid__no_geo	0.7301587301587301	0.8333333333333334	0.6195977427140866	0.35714285714285715	0.6875	0.8292682926829269	0.8622685185185185	0.36180904522613067	0.6624561403508772	0.4761904761904762	0.6666666666666667	0.8571428571428571	0.9122807017543859	0.4	518	RFC	0.6801764281209332	0.3693181818181818	0.7106741573033708	0.864406779661017	0.8019375672766416	0.6545454545454545	0.8418831168831169	0.625	0.7272727272727273	1.0	0.8571428571428571	1.0	0.5981649347869047	0.34574468085106386	0.6657894736842105	0.796875	0.932415519399249	0.25	0.595	0.38461538461538464	0.6153846153846154	0.75	0.975	0.25	All Modes
no_ssid__no_geo	0.7644628099173554	0.8421052631578947	0.6431737264288783	0.3354430379746835	0.7514231499051234	0.6226415094339622	0.8822474596533174	0.624113475177305	0.7553559548976665	0.23529411764705882	0.7826086956521738	0.8571428571428571	0.9017341040462428	1.0	519	RFC	0.6824794683143625	0.4380165289256198	0.7983870967741935	0.75	0.827354260089686	0.5986394557823129	0.8477419354838709	0.5	0.9	1.0	0.8387096774193549	1.0	0.6221049178159582	0.2717948717948718	0.7096774193548387	0.532258064516129	0.9449423815620999	0.6518518518518519	0.7142307692307692	0.15384615384615385	0.6923076923076923	0.75	0.975	1.0	All Modes
no_ssid__no_geo	0.7083641746854182	0.7894736842105263	0.572777915072908	0.4191616766467066	0.6327503974562798	0.64	0.83235485975212	0.3396226415094339	0.603544351162159	0.27272727272727276	0.608695652173913	0.6666666666666665	0.8982035928143712	0.5714285714285715	520	RFC	0.556863728023077	0.43478260869565216	0.6104294478527608	0.6037735849056604	0.8540829986613119	0.28125	0.6324137931034483	0.3333333333333333	0.7	0.6	0.8620689655172413	0.6666666666666666	0.5965034562062235	0.4046242774566474	0.6567656765676567	0.6808510638297872	0.811704834605598	0.42857142857142855	0.5913461538461539	0.23076923076923078	0.5384615384615384	0.75	0.9375	0.5	All Modes
no_ssid__no_geo	0.678343949044586	0.7982456140350878	0.526102095876575	0.3114754098360656	0.562596599690881	0.631578947368421	0.852859522487507	0.272	0.4902467532467532	0.125	0.5599999999999999	0.8571428571428571	0.9090909090909091	0.0	521	RFC	0.6142911819678554	0.456	0.4972677595628415	0.7741935483870968	0.7773279352226721	0.5666666666666667	0.55	0.3333333333333333	0.5833333333333334	1.0	0.8333333333333334	0.0	0.5082263007621283	0.23651452282157676	0.6476868327402135	0.5333333333333333	0.9446494464944649	0.17894736842105263	0.47307692307692306	0.07692307692307693	0.5384615384615384	0.75	1.0	0.0	All Modes
no_ssid__no_geo	0.7408239700374532	0.7982456140350878	0.5874363441980133	0.288659793814433	0.7096774193548387	0.5040650406504066	0.8921438082556592	0.5426356589147288	0.5548051948051949	0.2	0.5454545454545455	0.5	0.9285714285714285	0.6	522	RFC	0.5874009936227542	0.3387096774193548	0.8036529680365296	0.47692307692307695	0.8690012970168612	0.44871794871794873	0.5677489177489178	0.2857142857142857	0.6666666666666666	0.5	0.8863636363636364	0.5	0.6048372006726271	0.25149700598802394	0.6353790613718412	0.5344827586206896	0.9165526675786594	0.6862745098039216	0.5680769230769231	0.15384615384615385	0.46153846153846156	0.5	0.975	0.75	All Modes
no_ssid__no_geo	0.7383040935672515	0.7982456140350878	0.5539623939723759	0.3584905660377359	0.6801346801346801	0.48780487804878053	0.8717004297114794	0.3716814159292035	0.5702276621787026	0.3157894736842105	0.64	0.3333333333333333	0.8953488372093024	0.6666666666666666	523	RFC	0.5939455520131128	0.4672131147540984	0.7038327526132404	0.5882352941176471	0.8142201834862385	0.39622641509433965	0.7007246376811593	0.5	0.6666666666666666	0.5	0.8369565217391305	1.0	0.5306752525923557	0.29081632653061223	0.6579804560260586	0.4166666666666667	0.9379128137384413	0.35	0.5117307692307692	0.23076923076923078	0.6153846153846154	0.25	0.9625	0.5	All Modes
no_ssid__no_geo	0.7112223016440314	0.8245614035087719	0.5392284552096401	0.39812646370023413	0.45292620865139954	0.6019417475728156	0.8808290155440414	0.3623188405797101	0.602178078625358	0.48000000000000004	0.4347826086956522	0.75	0.9461077844311377	0.4	524	RFC	0.537083241557913	0.46703296703296704	0.4427860696517413	0.5166666666666667	0.8557046979865772	0.4032258064516129	0.7316091954022989	0.5	0.5	0.75	0.9080459770114943	1.0	0.5535662705529207	0.3469387755102041	0.4635416666666667	0.7209302325581395	0.9074733096085409	0.32894736842105265	0.5667307692307693	0.46153846153846156	0.38461538461538464	0.75	0.9875	0.25	All Modes
no_ssid__no_geo	0.7178975382568197	0.8245614035087719	0.5733846160672038	0.33695652173913043	0.5821782178217823	0.6933333333333332	0.8642111050027487	0.3902439024390244	0.6695243099867377	0.4761904761904762	0.6363636363636364	0.6666666666666666	0.9017341040462428	0.6666666666666666	525	RFC	0.6102584159681768	0.3425414364640884	0.6125	0.7536231884057971	0.8264984227129337	0.5161290322580645	0.8482974910394265	0.625	0.7777777777777778	1.0	0.8387096774193549	1.0	0.5494997072052434	0.3315508021390374	0.5547169811320755	0.6419753086419753	0.9055299539170507	0.3137254901960784	0.5796153846153846	0.38461538461538464	0.5384615384615384	0.5	0.975	0.5	All Modes
no_ssid__no_geo	0.7270029673590505	0.8070175438596491	0.534869847702306	0.31137724550898205	0.6103896103896104	0.5483870967741935	0.8736167734420501	0.33057851239669417	0.5489718327649362	0.25	0.6153846153846154	0.5714285714285715	0.9080459770114943	0.4	526	RFC	0.5560790522600957	0.3851851851851852	0.6746411483253588	0.5666666666666667	0.8205689277899344	0.3333333333333333	0.7578286961265684	0.6666666666666666	0.6153846153846154	0.6666666666666666	0.8404255319148937	1.0	0.522347029485347	0.2613065326633166	0.5573122529644269	0.53125	0.933997509339975	0.32786885245901637	0.5013461538461538	0.15384615384615385	0.6153846153846154	0.5	0.9875	0.25	All Modes
no_ssid__no_geo	0.6969042476601872	0.7894736842105263	0.5372340505854332	0.3894389438943894	0.5065176908752329	0.5714285714285715	0.8387850467289719	0.37999999999999995	0.5686150670794633	0.21052631578947367	0.5599999999999999	0.5	0.9058823529411764	0.6666666666666666	527	RFC	0.5541474503810031	0.4609375	0.45791245791245794	0.6666666666666666	0.839766081871345	0.34545454545454546	0.6544444444444444	0.3333333333333333	0.5833333333333334	0.5	0.8555555555555555	1.0	0.5327676094163842	0.33714285714285713	0.5666666666666667	0.5	0.8378063010501751	0.4222222222222222	0.5309615384615385	0.15384615384615385	0.5384615384615384	0.5	0.9625	0.5	All Modes
no_ssid__no_geo	0.7262247838616714	0.8157894736842105	0.6194304474329616	0.3872832369942196	0.5263157894736842	0.7037037037037038	0.866303690260133	0.6135458167330677	0.6773736849961896	0.42105263157894735	0.5454545454545455	0.6666666666666666	0.896551724137931	0.8571428571428571	528	RFC	0.6544972545005028	0.5114503816793893	0.5555555555555556	0.8085106382978723	0.8136363636363636	0.5833333333333334	0.8326241134751772	0.6666666666666666	0.6666666666666666	1.0	0.8297872340425532	1.0	0.6015797739425138	0.3116279069767442	0.5	0.6229508196721312	0.926261319534282	0.6470588235294118	0.5988461538461538	0.3076923076923077	0.46153846153846156	0.5	0.975	0.75	All Modes
no_ssid__no_geo	0.7065609228550829	0.7631578947368421	0.520600917777021	0.3215258855585831	0.5024875621890548	0.27450980392156865	0.8593200468933178	0.6451612903225807	0.4256060606060606	0.2	0.3636363636363637	0.0	0.8977272727272727	0.6666666666666666	529	RFC	0.6037384389618212	0.4097222222222222	0.5459459459459459	0.6363636363636364	0.7967391304347826	0.6299212598425197	0.5106150793650793	0.2857142857142857	0.4444444444444444	0.0	0.8229166666666666	1.0	0.4997477556795838	0.2645739910313901	0.46543778801843316	0.175	0.9325699745547074	0.6611570247933884	0.3898076923076923	0.15384615384615385	0.3076923076923077	0.0	0.9875	0.5	All Modes
no_ssid__no_geo	0.6899717514124294	0.7894736842105263	0.5142006024671643	0.32894736842105265	0.5660964230171073	0.38095238095238093	0.8244186046511627	0.47058823529411764	0.5581173864894795	0.13333333333333336	0.5714285714285715	0.3333333333333333	0.8953488372093024	0.8571428571428571	530	RFC	0.5510275491609586	0.5050505050505051	0.4945652173913043	0.3870967741935484	0.8102857142857143	0.5581395348837209	0.6740579710144927	0.5	0.5333333333333333	0.5	0.8369565217391305	1.0	0.5053107072594782	0.24390243902439024	0.6618181818181819	0.375	0.8390532544378698	0.4067796610169492	0.5309615384615385	0.07692307692307693	0.6153846153846154	0.25	0.9625	0.75	All Modes
no_ssid__no_geo	0.7280453257790368	0.8245614035087719	0.5075237131893119	0.33429394812680113	0.6397415185783522	0.20833333333333331	0.8724911452184179	0.48275862068965525	0.584029304029304	0.4761904761904762	0.6153846153846154	0.4	0.9285714285714285	0.5	531	RFC	0.5365608144942878	0.3411764705882353	0.6757679180887372	0.21739130434782608	0.8397727272727272	0.6086956521739131	0.7253496503496504	0.625	0.6153846153846154	1.0	0.8863636363636364	0.5	0.48858159737436024	0.327683615819209	0.6073619631901841	0.2	0.9078624078624079	0.4	0.545	0.38461538461538464	0.6153846153846154	0.25	0.975	0.5	All Modes
no_ssid__no_geo	0.7620338983050847	0.8070175438596491	0.5365393871120981	0.2760942760942761	0.7253086419753086	0.4383561643835616	0.9096045197740112	0.3333333333333333	0.5268758601706579	0.0	0.6428571428571429	0.6666666666666666	0.9248554913294798	0.4	532	RFC	0.5890220492295964	0.3867924528301887	0.7121212121212122	0.64	0.8600427350427351	0.34615384615384615	0.6920430107526883	0.0	0.6	1.0	0.8602150537634409	1.0	0.5147286238126813	0.21465968586387435	0.7389937106918238	0.3333333333333333	0.9652278177458034	0.32142857142857145	0.4884615384615385	0.0	0.6923076923076923	0.5	1.0	0.25	All Modes
no_ssid__no_geo	0.7461212976022567	0.8421052631578947	0.6315590635488431	0.4104477611940298	0.6151315789473685	0.5714285714285713	0.8578171091445427	0.7029702970297029	0.6483162153750389	0.33333333333333337	0.7407407407407408	0.5714285714285715	0.9294117647058824	0.6666666666666666	533	RFC	0.6635542798512588	0.6179775280898876	0.5632530120481928	0.6	0.8404624277456647	0.696078431372549	0.7717460317460317	0.6	0.7142857142857143	0.6666666666666666	0.8777777777777778	1.0	0.6232313923257673	0.30726256983240224	0.677536231884058	0.5454545454545454	0.8759036144578313	0.71	0.5974999999999999	0.23076923076923078	0.7692307692307693	0.5	0.9875	0.5	All Modes
no_ssid__no_geo	0.6457898399443285	0.7631578947368421	0.435221945373413	0.3759791122715405	0.44230769230769235	0.17910447761194032	0.817016317016317	0.3617021276595745	0.46905175983436853	0.32	0.4347826086956522	0.28571428571428575	0.9047619047619048	0.4	534	RFC	0.45777446547015693	0.43373493975903615	0.3872053872053872	0.17647058823529413	0.8057471264367816	0.4857142857142857	0.6060606060606061	0.3333333333333333	0.5	0.3333333333333333	0.8636363636363636	1.0	0.42921025565435256	0.3317972350230415	0.515695067264574	0.18181818181818182	0.8286052009456265	0.288135593220339	0.42846153846153845	0.3076923076923077	0.38461538461538464	0.25	0.95	0.25	All Modes
no_ssid__no_geo	0.7639391745112237	0.8245614035087719	0.5800428495835404	0.2794117647058823	0.7530364372469636	0.7286821705426356	0.891661195009849	0.24742268041237114	0.5267651888341544	0.0	0.7142857142857142	1.0	0.9195402298850576	0.0	535	RFC	0.6138407441437597	0.48717948717948717	0.7520215633423181	0.7580645161290323	0.8270401948842875	0.24489795918367346	0.5035460992907801	0.0	0.6666666666666666	1.0	0.851063829787234	0.0	0.5737318694527496	0.1958762886597938	0.754054054054054	0.7014925373134329	0.9672364672364673	0.25	0.5538461538461539	0.0	0.7692307692307693	1.0	1.0	0.0	All Modes
no_ssid__no_geo	0.7699044585987261	0.8333333333333334	0.6081992252521805	0.43783783783783786	0.5813148788927336	0.660377358490566	0.9154228855721392	0.44604316546762585	0.6570946597262386	0.46153846153846156	0.5263157894736842	0.8571428571428571	0.9404761904761905	0.5	536	RFC	0.6231822417440063	0.47093023255813954	0.6942148760330579	0.660377358490566	0.882494004796163	0.40789473684210525	0.7385198135198134	0.46153846153846156	0.8333333333333334	1.0	0.8977272727272727	0.5	0.6024872304819651	0.4090909090909091	0.5	0.660377358490566	0.9509043927648578	0.49206349206349204	0.6167307692307693	0.46153846153846156	0.38461538461538464	0.75	0.9875	0.5	All Modes
no_ssid__no_geo	0.7251461988304093	0.7894736842105263	0.6146620327406496	0.2947976878612717	0.6230936819172114	0.74	0.8592057761732852	0.5562130177514792	0.6184420589044867	0.1904761904761905	0.4761904761904762	0.8571428571428571	0.9017341040462428	0.6666666666666666	537	RFC	0.654966577935522	0.36428571428571427	0.680952380952381	0.7551020408163265	0.7933333333333333	0.6811594202898551	0.742741935483871	0.25	0.625	1.0	0.8387096774193549	1.0	0.590873614876636	0.24757281553398058	0.5742971887550201	0.7254901960784313	0.937007874015748	0.47	0.5526923076923077	0.15384615384615385	0.38461538461538464	0.75	0.975	0.5	All Modes
no_ssid__no_geo	0.7133550488599348	0.7982456140350878	0.47215770862954587	0.3584905660377359	0.35451505016722407	0.34146341463414637	0.8832425892317	0.42307692307692313	0.5558371040723982	0.4	0.46153846153846156	0.3333333333333333	0.9176470588235294	0.6666666666666666	538	RFC	0.5411336920213454	0.4672131147540984	0.30994152046783624	0.4	0.8410138248847926	0.6875	0.6799267399267399	0.5714285714285714	0.46153846153846156	0.5	0.8666666666666667	1.0	0.44764860564883674	0.29081632653061223	0.4140625	0.2978723404255319	0.9299363057324841	0.3055555555555556	0.49884615384615383	0.3076923076923077	0.46153846153846156	0.25	0.975	0.5	All Modes
no_ssid__no_geo	0.6969924812030075	0.8245614035087719	0.5697181757593069	0.31818181818181823	0.6481481481481481	0.6818181818181819	0.8393316195372752	0.36111111111111105	0.6668627450980391	0.3636363636363637	0.6363636363636364	0.75	0.9176470588235294	0.6666666666666666	539	RFC	0.5981156773477798	0.38414634146341464	0.7368421052631579	0.6521739130434783	0.7691401648998822	0.4482758620689655	0.7677777777777778	0.4444444444444444	0.7777777777777778	0.75	0.8666666666666667	1.0	0.5580592700070265	0.27155172413793105	0.5785123966942148	0.7142857142857143	0.9236209335219236	0.3023255813953488	0.6142307692307692	0.3076923076923077	0.5384615384615384	0.75	0.975	0.5	All Modes
no_ssid__no_geo	0.739946380697051	0.8245614035087719	0.5923225762333255	0.2716763005780347	0.7107692307692308	0.6728971962616822	0.8794408852649972	0.4268292682926829	0.6818640183346065	0.23529411764705882	0.5454545454545455	0.8571428571428571	0.9142857142857143	0.8571428571428571	540	RFC	0.6304322600513019	0.44339622641509435	0.7857142857142857	0.782608695652174	0.8006362672322376	0.33980582524271846	0.8017543859649123	0.5	0.6666666666666666	1.0	0.8421052631578947	1.0	0.5968192720879305	0.19583333333333333	0.648876404494382	0.5901639344262295	0.975452196382429	0.5737704918032787	0.6230769230769231	0.15384615384615385	0.46153846153846156	0.75	1.0	0.75	All Modes
no_ssid__no_geo	0.7187723054960742	0.7894736842105263	0.4938690462977952	0.2872628726287263	0.7134268537074149	0.29333333333333333	0.8654630168899243	0.3098591549295775	0.5175569649988254	0.2	0.6363636363636364	0.4444444444444445	0.9069767441860466	0.4	541	RFC	0.529159474968462	0.31176470588235294	0.7510548523206751	0.22448979591836735	0.8219026548672567	0.5365853658536586	0.662263630089717	0.2857142857142857	0.7777777777777778	0.4	0.8478260869565217	1.0	0.5001037631030175	0.2663316582914573	0.6793893129770993	0.4230769230769231	0.9138991389913899	0.21782178217821782	0.48346153846153844	0.15384615384615385	0.5384615384615384	0.5	0.975	0.25	All Modes
no_ssid__no_geo	0.727522306108442	0.8157894736842105	0.5757105829229323	0.3941605839416058	0.6586206896551724	0.5617977528089888	0.8604651162790699	0.40350877192982454	0.545038665038665	0.4761904761904762	0.5925925925925927	0.3333333333333333	0.9230769230769231	0.4	542	RFC	0.6105805991999693	0.5126582278481012	0.6345514950166113	0.5813953488372093	0.8131868131868132	0.5111111111111111	0.7145666131621188	0.625	0.5714285714285714	0.5	0.8764044943820225	1.0	0.5590275515006697	0.3201581027667984	0.6845878136200717	0.5434782608695652	0.9135802469135802	0.3333333333333333	0.495	0.38461538461538464	0.6153846153846154	0.25	0.975	0.25	All Modes
no_ssid__no_geo	0.7114047287899861	0.7982456140350878	0.5714665083891065	0.37222222222222223	0.6323809523809524	0.4242424242424243	0.8462951622780159	0.5821917808219177	0.6479004588226146	0.27272727272727276	0.64	0.5714285714285715	0.8982035928143712	0.8571428571428571	543	RFC	0.5981303125944095	0.4161490683229814	0.5907473309608541	0.42424242424242425	0.8138987043580683	0.7456140350877193	0.7057471264367816	0.3333333333333333	0.6666666666666666	0.6666666666666666	0.8620689655172413	1.0	0.5600318702176719	0.33668341708542715	0.680327868852459	0.42424242424242425	0.8813775510204082	0.47752808988764045	0.6067307692307693	0.23076923076923078	0.6153846153846154	0.5	0.9375	0.75	All Modes
no_ssid__no_geo	0.6634920634920635	0.8157894736842105	0.5174199500655468	0.28438228438228436	0.5583596214511042	0.6610169491525425	0.8212719298245614	0.2620689655172414	0.6002621760166517	0.27272727272727276	0.608695652173913	0.8571428571428571	0.9294117647058824	0.3333333333333333	544	RFC	0.5319137003206302	0.3588235294117647	0.5446153846153846	0.7090909090909091	0.7867647058823529	0.2602739726027397	0.6822222222222222	0.3333333333333333	0.7	1.0	0.8777777777777778	0.5	0.5100436463133533	0.23552123552123552	0.5728155339805825	0.6190476190476191	0.8589449541284404	0.2638888888888889	0.5513461538461538	0.23076923076923078	0.5384615384615384	0.75	0.9875	0.25	All Modes
no_ssid__no_geo	0.7145708582834331	0.7807017543859649	0.4922694747148066	0.31764705882352945	0.6866952789699571	0.2077922077922078	0.8606413994169096	0.38857142857142857	0.47683804887942405	0.3157894736842105	0.4999999999999999	0.3333333333333333	0.9017341040462428	0.3333333333333333	545	RFC	0.5243061195097061	0.3624161073825503	0.7100591715976331	0.27586206896551724	0.8074398249452954	0.4657534246575342	0.5768328445747801	0.5	0.5454545454545454	0.5	0.8387096774193549	0.5	0.473778154458817	0.28272251308900526	0.6648199445983379	0.16666666666666666	0.9213483146067416	0.3333333333333333	0.43346153846153845	0.23076923076923078	0.46153846153846156	0.25	0.975	0.25	All Modes
no_ssid__no_geo	0.7570332480818415	0.8245614035087719	0.6311026130022304	0.33432835820895523	0.7694235588972431	0.6571428571428571	0.8663164039696438	0.5283018867924528	0.6834913370382478	0.2857142857142857	0.6956521739130435	0.6666666666666666	0.9122807017543859	0.8571428571428571	546	RFC	0.6622916249659776	0.3916083916083916	0.8647887323943662	0.71875	0.7978494623655914	0.5384615384615384	0.8064285714285713	0.375	0.8	1.0	0.8571428571428571	1.0	0.6112175785762288	0.2916666666666667	0.6930022573363431	0.6052631578947368	0.9476372924648787	0.5185185185185185	0.6142307692307692	0.23076923076923078	0.6153846153846154	0.5	0.975	0.75	All Modes
no_ssid__no_geo	0.7496194824961948	0.8157894736842105	0.5417611547971755	0.3939393939393939	0.6415094339622641	0.4545454545454546	0.885478158205431	0.3333333333333333	0.5735474390851965	0.3636363636363637	0.608695652173913	0.5714285714285715	0.9239766081871346	0.4	547	RFC	0.5776409421199734	0.47794117647058826	0.7555555555555555	0.5172413793103449	0.8259911894273128	0.3114754098360656	0.7358485958485959	0.4444444444444444	0.7	0.6666666666666666	0.8681318681318682	1.0	0.5221046080595328	0.33505154639175255	0.5573770491803278	0.40540540540540543	0.9541984732824428	0.3584905660377358	0.5167307692307693	0.3076923076923077	0.5384615384615384	0.5	0.9875	0.25	All Modes
no_ssid__no_geo	0.7142857142857143	0.7982456140350878	0.5158688684146809	0.2464183381088825	0.7363834422657952	0.48275862068965514	0.8435136707388016	0.27027027027027023	0.4338678835289005	0.25	0.6153846153846154	0.4	0.903954802259887	0.0	548	RFC	0.5905824171775684	0.3644067796610169	0.7681818181818182	0.7777777777777778	0.7647679324894515	0.2777777777777778	0.6213587100185037	0.6666666666666666	0.6153846153846154	1.0	0.8247422680412371	0.0	0.48935105519584843	0.18614718614718614	0.7071129707112971	0.35	0.940337224383917	0.2631578947368421	0.40384615384615385	0.15384615384615385	0.6153846153846154	0.25	1.0	0.0	All Modes
no_ssid__no_geo	0.7022032693674485	0.7807017543859649	0.4980610918255122	0.33796296296296297	0.5754060324825987	0.3428571428571429	0.8688619295205084	0.3652173913043478	0.5047046070460705	0.22222222222222224	0.7199999999999999	0.3333333333333333	0.9146341463414636	0.3333333333333333	549	RFC	0.498102217724683	0.3427230046948357	0.6458333333333334	0.3050847457627119	0.8526077097505669	0.3442622950819672	0.5714285714285714	0.21428571428571427	0.75	0.5	0.8928571428571429	0.5	0.5036205921365253	0.3333333333333333	0.5188284518828452	0.391304347826087	0.8857479387514723	0.3888888888888889	0.47211538461538466	0.23076923076923078	0.6923076923076923	0.25	0.9375	0.25	All Modes
no_ssid__no_geo	0.7299270072992701	0.7894736842105263	0.4963513708126617	0.294478527607362	0.6719745222929937	0.0425531914893617	0.860310421286031	0.6124401913875598	0.4229292929292929	0.2222222222222222	0.5833333333333334	0.0	0.9090909090909091	0.4	550	RFC	0.5729043025874169	0.35294117647058826	0.7009966777408638	0.1	0.7830474268415741	0.927536231884058	0.573939393939394	0.4	0.6363636363636364	0.0	0.8333333333333334	1.0	0.4673101893701245	0.25263157894736843	0.6452599388379205	0.02702702702702703	0.9544895448954489	0.45714285714285713	0.38846153846153847	0.15384615384615385	0.5384615384615384	0.0	1.0	0.25	All Modes
no_ssid__no_geo	0.7295708406819518	0.8245614035087719	0.609810214769448	0.27607361963190186	0.723175965665236	0.617283950617284	0.8407572383073496	0.5917602996254682	0.6267011918150986	0.11764705882352941	0.7692307692307693	0.6666666666666666	0.9132947976878614	0.6666666666666666	551	RFC	0.6466265525270597	0.37815126050420167	0.6905737704918032	0.78125	0.8188720173535792	0.5642857142857143	0.7737386269644334	0.25	0.7692307692307693	1.0	0.8494623655913979	1.0	0.5944992065353307	0.21739130434782608	0.759009009009009	0.5102040816326531	0.8638443935926774	0.6220472440944882	0.5667307692307693	0.07692307692307693	0.7692307692307693	0.5	0.9875	0.5	All Modes
no_ssid__no_geo	0.7103977669225401	0.8333333333333334	0.5631792666228799	0.3756345177664974	0.5683297180043384	0.4390243902439025	0.8657435279951837	0.5671641791044775	0.609004329004329	0.4545454545454546	0.5833333333333334	0.6666666666666665	0.9404761904761905	0.4	552	RFC	0.5852061619754936	0.4111111111111111	0.6009174311926605	0.375	0.8151927437641724	0.7238095238095238	0.737929292929293	0.5555555555555556	0.6363636363636364	0.6	0.8977272727272727	1.0	0.5607073306593714	0.34579439252336447	0.5390946502057613	0.5294117647058824	0.9229781771501926	0.4662576687116564	0.5821153846153846	0.38461538461538464	0.5384615384615384	0.75	0.9875	0.25	All Modes
no_ssid__no_geo	0.7387529597474349	0.8157894736842105	0.5798092600495532	0.2896551724137931	0.5413105413105412	0.7999999999999999	0.8877988963825874	0.38028169014084506	0.6760100250626565	0.21052631578947367	0.6	1.0	0.9028571428571428	0.6666666666666666	553	RFC	0.6060348149827968	0.3853211009174312	0.7089552238805971	0.7741935483870968	0.8199320498301246	0.34177215189873417	0.8044110275689225	0.3333333333333333	0.8571428571428571	1.0	0.8315789473684211	1.0	0.5787808582597722	0.23204419889502761	0.4377880184331797	0.8275862068965517	0.9679144385026738	0.42857142857142855	0.6205769230769231	0.15384615384615385	0.46153846153846156	1.0	0.9875	0.5	All Modes
no_ssid__no_geo	0.7301808066759388	0.7894736842105263	0.5805092889402041	0.3305785123966942	0.7189349112426036	0.6222222222222222	0.8721901091843289	0.35862068965517246	0.5522088353413654	0.24999999999999994	0.4999999999999999	0.75	0.927710843373494	0.3333333333333333	554	RFC	0.5843504221915017	0.3448275862068966	0.7546583850931677	0.5454545454545454	0.8434782608695652	0.43333333333333335	0.5927061310782241	0.2727272727272727	0.5454545454545454	0.75	0.8953488372093024	0.5	0.5873693622633944	0.31746031746031744	0.6864406779661016	0.7241379310344828	0.9029255319148937	0.3058823529411765	0.5309615384615385	0.23076923076923078	0.46153846153846156	0.75	0.9625	0.25	All Modes
no_ssid__no_geo	0.711738484398217	0.8070175438596491	0.5432280608940011	0.33432835820895523	0.5860655737704917	0.5555555555555555	0.8914728682170542	0.3487179487179487	0.5805649758266265	0.4347826086956522	0.4545454545454546	0.8571428571428571	0.934131736526946	0.22222222222222224	555	RFC	0.5562004975410543	0.35	0.6559633027522935	0.603448275862069	0.8625	0.3090909090909091	0.6304214559386974	0.5	0.5555555555555556	1.0	0.896551724137931	0.2	0.5373590810061398	0.32	0.5296296296296297	0.5147058823529411	0.9224598930481284	0.4	0.5488461538461539	0.38461538461538464	0.38461538461538464	0.75	0.975	0.25	All Modes
no_ssid__no_geo	0.6918646508279338	0.7719298245614035	0.43921350063542935	0.28104575163398693	0.4911591355599214	0.23076923076923078	0.8538076709282935	0.33928571428571425	0.46117647058823524	0.0	0.5999999999999999	0.4	0.9058823529411764	0.4	556	RFC	0.4892641664453592	0.3359375	0.390625	0.35294117647058826	0.8668171557562077	0.5	0.6769934640522876	0.0	0.5294117647058824	1.0	0.8555555555555555	1.0	0.43446338734818496	0.24157303370786518	0.6613756613756614	0.17142857142857143	0.8411829134720701	0.25675675675675674	0.4309615384615385	0.0	0.6923076923076923	0.25	0.9625	0.25	All Modes
no_ssid__no_geo	0.7224816544362909	0.8245614035087719	0.5829138249926518	0.30320699708454807	0.7610837438423645	0.7132867132867133	0.8292993630573249	0.30769230769230765	0.6461121431028551	0.3157894736842105	0.7199999999999999	0.888888888888889	0.9058823529411764	0.4	557	RFC	0.5919822782253462	0.36879432624113473	0.8153034300791556	0.7285714285714285	0.7805755395683454	0.26666666666666666	0.7811111111111111	0.5	0.75	0.8	0.8555555555555555	1.0	0.5835657957625896	0.25742574257425743	0.7136258660508084	0.6986301369863014	0.8845108695652174	0.36363636363636365	0.6271153846153846	0.23076923076923078	0.6923076923076923	1.0	0.9625	0.25	All Modes
no_ssid__no_geo	0.7027632561613144	0.8245614035087719	0.5467274591398593	0.33972602739726027	0.5707865168539326	0.6802721088435374	0.8729139922978176	0.2699386503067485	0.5739866131191432	0.33333333333333337	0.7199999999999999	0.888888888888889	0.927710843373494	0.0	558	RFC	0.5508106366536714	0.33513513513513515	0.679144385026738	0.6097560975609756	0.8405438813349815	0.2894736842105263	0.5617970401691332	0.36363636363636365	0.75	0.8	0.8953488372093024	0.0	0.5533348016937041	0.34444444444444444	0.49224806201550386	0.7692307692307693	0.9078771695594126	0.25287356321839083	0.5925	0.3076923076923077	0.6923076923076923	1.0	0.9625	0.0	All Modes
no_ssid__no_geo	0.7598425196850394	0.8333333333333334	0.5898738137146131	0.3071428571428571	0.6971677559912853	0.7499999999999999	0.8843788437884378	0.3106796116504854	0.5782661782661783	0.4444444444444444	0.6666666666666667	0.8571428571428571	0.9230769230769231	0.0	559	RFC	0.6586908622247142	0.5	0.64	0.9310344827586207	0.8321759259259259	0.3902439024390244	0.6529279576999338	0.8	0.5882352941176471	1.0	0.8764044943820225	0.0	0.563348154089905	0.22164948453608246	0.7655502392344498	0.627906976744186	0.9435695538057742	0.25806451612903225	0.5603846153846155	0.3076923076923077	0.7692307692307693	0.75	0.975	0.0	All Modes
no_ssid__no_geo	0.6917900403768507	0.7719298245614035	0.5132722146194977	0.3350515463917526	0.6454849498327759	0.4732824427480916	0.8391608391608392	0.2733812949640288	0.5220261437908497	0.3	0.5833333333333334	0.4444444444444445	0.8823529411764706	0.4	560	RFC	0.5148317919420523	0.42483660130718953	0.6748251748251748	0.41333333333333333	0.8008898776418243	0.2602739726027397	0.6596536796536797	0.42857142857142855	0.6363636363636364	0.4	0.8333333333333334	1.0	0.5235817309074425	0.2765957446808511	0.6185897435897436	0.5535714285714286	0.8812729498164015	0.2878787878787879	0.4913461538461538	0.23076923076923078	0.5384615384615384	0.5	0.9375	0.25	All Modes
no_ssid__no_geo	0.6969943135662063	0.7543859649122807	0.46435479499506177	0.2721518987341772	0.5628415300546448	0.23076923076923075	0.8452970297029704	0.4107142857142857	0.39934782608695657	0.2	0.5217391304347826	0.4	0.8750000000000001	0.0	561	RFC	0.5583667971263168	0.36134453781512604	0.5628415300546448	0.5	0.7779043280182233	0.5897435897435898	0.5375595238095239	0.2857142857142857	0.6	1.0	0.8020833333333334	0.0	0.4343316779246008	0.2182741116751269	0.5628415300546448	0.15	0.9254742547425474	0.3150684931506849	0.3655769230769231	0.15384615384615385	0.46153846153846156	0.25	0.9625	0.0	All Modes
no_ssid__no_geo	0.737300435413643	0.8157894736842105	0.5867694109777806	0.3167155425219941	0.657439446366782	0.5833333333333333	0.8974854932301741	0.4788732394366197	0.5881385281385281	0.3571428571428571	0.5714285714285714	0.6666666666666665	0.9454545454545454	0.4	562	RFC	0.5858672604262539	0.35064935064935066	0.753968253968254	0.5060240963855421	0.8529411764705882	0.4657534246575342	0.7201960784313725	0.3333333333333333	0.75	0.6	0.9176470588235294	1.0	0.5999618256456102	0.2887700534759358	0.5828220858895705	0.6885245901639344	0.9469387755102041	0.4927536231884058	0.5642307692307693	0.38461538461538464	0.46153846153846156	0.75	0.975	0.25	All Modes
no_ssid__no_geo	0.749060856498873	0.8421052631578947	0.5810810471767553	0.37458193979933113	0.6719999999999999	0.44155844155844154	0.8773875539125078	0.5398773006134969	0.6597647966069019	0.4444444444444444	0.6923076923076923	0.5714285714285715	0.9239766081871346	0.6666666666666666	563	RFC	0.5862021362284163	0.4666666666666667	0.6942148760330579	0.3695652173913043	0.8436018957345972	0.5569620253164557	0.8054212454212454	0.8	0.6923076923076923	0.6666666666666666	0.8681318681318682	1.0	0.5900401742220559	0.3128491620111732	0.6511627906976745	0.5483870967741935	0.9139922978177151	0.5238095238095238	0.5974999999999999	0.3076923076923077	0.6923076923076923	0.5	0.9875	0.5	All Modes
no_ssid__no_geo	0.740893470790378	0.8421052631578947	0.6380848948123876	0.40633245382585753	0.7117117117117118	0.6981132075471698	0.8742671009771987	0.5	0.7111721611721611	0.33333333333333337	0.6923076923076923	0.8571428571428571	0.9230769230769231	0.75	564	RFC	0.6717125639598501	0.48427672955974843	0.6991150442477876	0.7551020408163265	0.8243243243243243	0.5957446808510638	0.7837424373379429	0.6	0.6923076923076923	1.0	0.8764044943820225	0.75	0.617062910477611	0.35	0.7247706422018348	0.6491228070175439	0.9306518723994452	0.4307692307692308	0.6796153846153846	0.23076923076923078	0.6923076923076923	0.75	0.975	0.75	All Modes
no_ssid__no_geo	0.7428571428571429	0.7982456140350878	0.5822680823092985	0.4450261780104712	0.375	0.6842105263157895	0.8898623279098873	0.5172413793103449	0.6031746031746031	0.4444444444444445	0.33333333333333337	0.5714285714285715	0.9166666666666667	0.75	565	RFC	0.5945587032870068	0.4748603351955307	0.4891304347826087	0.6724137931034483	0.8525179856115108	0.4838709677419355	0.664047619047619	0.42857142857142855	0.6	0.6666666666666666	0.875	0.75	0.58107713302243	0.4187192118226601	0.30405405405405406	0.6964285714285714	0.930628272251309	0.5555555555555556	0.5809615384615385	0.46153846153846156	0.23076923076923078	0.5	0.9625	0.75	All Modes
no_ssid__no_geo	0.7177358490566038	0.8421052631578947	0.5476136482749452	0.3192771084337349	0.6470588235294118	0.5142857142857143	0.878748370273794	0.378698224852071	0.6666859066859068	0.4545454545454546	0.8148148148148148	0.5714285714285715	0.9212121212121211	0.5714285714285715	566	RFC	0.544092459264873	0.36551724137931035	0.7051282051282052	0.5	0.8641025641025641	0.2857142857142857	0.7137441643323996	0.5555555555555556	0.7857142857142857	0.6666666666666666	0.8941176470588236	0.6666666666666666	0.5731926049142827	0.28342245989304815	0.5978260869565217	0.5294117647058824	0.8938992042440318	0.5614035087719298	0.6361538461538462	0.38461538461538464	0.8461538461538461	0.5	0.95	0.5	All Modes
no_ssid__no_geo	0.7162403331350387	0.8157894736842105	0.5677531150680325	0.38483965014577265	0.6826722338204593	0.4594594594594595	0.83463687150838	0.47715736040609136	0.5907419577299096	0.5454545454545455	0.5925925925925927	0.4	0.9156626506024096	0.5	567	RFC	0.6359253986066031	0.4429530201342282	0.6135084427767354	0.68	0.8327759197324415	0.6103896103896104	0.7243632336655592	0.6666666666666666	0.5714285714285714	1.0	0.8837209302325582	0.5	0.5369459102928642	0.3402061855670103	0.7694117647058824	0.3469387755102041	0.8365061590145577	0.39166666666666666	0.5553846153846154	0.46153846153846156	0.6153846153846154	0.25	0.95	0.5	All Modes
no_ssid__no_geo	0.7109788359788359	0.7894736842105263	0.5455509107590657	0.38690476190476186	0.6045751633986928	0.6486486486486487	0.8464912280701755	0.24113475177304966	0.5789547756242361	0.34782608695652173	0.5599999999999999	0.75	0.9036144578313252	0.3333333333333333	568	RFC	0.558162100890679	0.4012345679012346	0.5589123867069486	0.6923076923076923	0.8502202643171806	0.288135593220339	0.6210852713178294	0.4	0.5833333333333334	0.75	0.872093023255814	0.5	0.5384415064472263	0.3735632183908046	0.6583629893238434	0.6101694915254238	0.8427947598253275	0.2073170731707317	0.5567307692307693	0.3076923076923077	0.5384615384615384	0.75	0.9375	0.25	All Modes
no_ssid__no_geo	0.7029930928626247	0.7543859649122807	0.4825023620391772	0.2865013774104683	0.22317596566523604	0.6734693877551021	0.8722222222222223	0.3571428571428571	0.3721358614947511	0.11764705882352941	0.27272727272727276	0.5714285714285715	0.898876404494382	0.0	569	RFC	0.5446871265020137	0.5148514851485149	0.19548872180451127	0.825	0.8034800409416581	0.38461538461538464	0.413265306122449	0.25	0.3333333333333333	0.6666666666666666	0.8163265306122449	0.0	0.4629199187055578	0.1984732824427481	0.26	0.5689655172413793	0.9538274605103281	0.3333333333333333	0.36153846153846153	0.07692307692307693	0.23076923076923078	0.5	1.0	0.0	All Modes
no_ssid__no_geo	0.7721854304635761	0.868421052631579	0.6432262372288076	0.4210526315789474	0.7710557532621589	0.625	0.8990228013029316	0.4999999999999999	0.7005291005291006	0.4761904761904762	0.7407407407407408	0.6666666666666666	0.9523809523809523	0.6666666666666666	570	RFC	0.7100496412397523	0.4864864864864865	0.7540603248259861	0.8333333333333334	0.8487084870848709	0.6276595744680851	0.8496753246753247	0.625	0.7142857142857143	1.0	0.9090909090909091	1.0	0.6062281200362915	0.3711340206185567	0.7888349514563107	0.5	0.9556786703601108	0.4154929577464789	0.6307692307692309	0.38461538461538464	0.7692307692307693	0.5	1.0	0.5	All Modes
no_ssid__no_geo	0.745819397993311	0.8333333333333334	0.5944726577081945	0.3498542274052478	0.748447204968944	0.35135135135135126	0.8532544378698225	0.6694560669456067	0.7140823072173187	0.3157894736842105	0.7826086956521738	0.5714285714285715	0.9005847953216374	1.0	571	RFC	0.635307060074369	0.410958904109589	0.7626582278481012	0.4642857142857143	0.8046875	0.7339449541284404	0.7825641025641026	0.5	0.9	0.6666666666666666	0.8461538461538461	1.0	0.5690756779834101	0.30456852791878175	0.7347560975609756	0.2826086956521739	0.9080604534005038	0.6153846153846154	0.6771153846153847	0.23076923076923078	0.6923076923076923	0.5	0.9625	1.0	All Modes
no_ssid__no_geo	0.7263537906137184	0.8070175438596491	0.5415450570699931	0.29787234042553196	0.7335423197492162	0.4878048780487805	0.8551724137931034	0.3333333333333333	0.6175674907644216	0.3	0.7826086956521738	0.4444444444444445	0.8941176470588236	0.6666666666666666	572	RFC	0.5453748694142847	0.4083333333333333	0.7572815533980582	0.45454545454545453	0.8109393579072532	0.29577464788732394	0.7146031746031747	0.42857142857142855	0.9	0.4	0.8444444444444444	1.0	0.5516678432969895	0.23444976076555024	0.7112462006079028	0.5263157894736842	0.9045092838196287	0.38181818181818183	0.5746153846153846	0.23076923076923078	0.6923076923076923	0.5	0.95	0.5	All Modes
no_ssid__no_geo	0.759780370624571	0.7807017543859649	0.6016741033733699	0.25	0.7627627627627628	0.47500000000000003	0.8777506112469439	0.6428571428571429	0.5835748792270532	0.09523809523809525	0.6956521739130435	0.5714285714285715	0.888888888888889	0.6666666666666666	573	RFC	0.6258124110344502	0.26119402985074625	0.8300653594771242	0.5135135135135135	0.831981460023175	0.6923076923076923	0.6853663003663004	0.125	0.8	0.6666666666666666	0.8351648351648352	1.0	0.5831981379449962	0.23972602739726026	0.7055555555555556	0.4418604651162791	0.9288486416558862	0.6	0.5284615384615384	0.07692307692307693	0.6153846153846154	0.5	0.95	0.5	All Modes
no_ssid__no_geo	0.6631158455392809	0.7894736842105263	0.4488813232767793	0.35266821345707655	0.5884101040118871	0.1643835616438356	0.8272564255827854	0.31168831168831174	0.513076923076923	0.2	0.6153846153846154	0.3333333333333333	0.9166666666666667	0.5	574	RFC	0.4547516484272368	0.4662576687116564	0.5875370919881305	0.1935483870967742	0.8	0.22641509433962265	0.5552197802197802	0.2857142857142857	0.6153846153846154	0.5	0.875	0.5	0.4744321180518905	0.2835820895522388	0.5892857142857143	0.14285714285714285	0.8564356435643564	0.5	0.4963461538461538	0.15384615384615385	0.6153846153846154	0.25	0.9625	0.5	All Modes
no_ssid__no_geo	0.6747826086956522	0.7807017543859649	0.5076011536500692	0.23113207547169812	0.6426799007444168	0.6097560975609756	0.8191435768261964	0.23529411764705885	0.5343828085957021	0.1	0.608695652173913	0.6666666666666666	0.896551724137931	0.4	575	RFC	0.5676720449089392	0.2722222222222222	0.5820224719101124	0.8333333333333334	0.7978410206084396	0.35294117647058826	0.7345288753799392	0.14285714285714285	0.7	1.0	0.8297872340425532	1.0	0.4834251843027354	0.20081967213114754	0.7174515235457064	0.4807692307692308	0.8416149068322981	0.17647058823529413	0.4680769230769231	0.07692307692307693	0.5384615384615384	0.5	0.975	0.25	All Modes
no_ssid__no_geo	0.6956521739130435	0.8508771929824561	0.5770656626919842	0.3125	0.6694560669456068	0.5739130434782609	0.8455882352941176	0.4838709677419355	0.732416225749559	0.48000000000000004	0.7199999999999999	0.6666666666666665	0.9382716049382716	0.8571428571428571	576	RFC	0.5896389925522668	0.36312849162011174	0.6434316353887399	0.5238095238095238	0.8117647058823529	0.6060606060606061	0.7553658536585366	0.5	0.75	0.6	0.926829268292683	1.0	0.5783177823060845	0.2742616033755274	0.6976744186046512	0.6346153846153846	0.8823529411764706	0.40268456375838924	0.7207692307692307	0.46153846153846156	0.6923076923076923	0.75	0.95	0.75	All Modes
no_ssid__no_geo	0.712280701754386	0.8245614035087719	0.5644618946239285	0.33879781420765026	0.6051080550098232	0.6181818181818183	0.8770442156268927	0.38317757009345793	0.6058090928679163	0.46153846153846156	0.5714285714285714	0.6666666666666666	0.9294117647058824	0.4	577	RFC	0.5944851039003288	0.3333333333333333	0.6581196581196581	0.68	0.8350634371395617	0.4659090909090909	0.8178632478632479	0.46153846153846156	0.75	1.0	0.8777777777777778	1.0	0.5439954648526077	0.34444444444444444	0.56	0.5666666666666667	0.923469387755102	0.3253968253968254	0.5321153846153847	0.46153846153846156	0.46153846153846156	0.5	0.9875	0.25	All Modes
no_ssid__no_geo	0.6805377720870679	0.7982456140350878	0.5706034473892385	0.30601092896174864	0.5371024734982333	0.5494505494505494	0.8077336197636948	0.6527196652719666	0.6508271364458655	0.1904761904761905	0.608695652173913	0.6666666666666666	0.8994082840236686	0.888888888888889	578	RFC	0.5788548747974676	0.34355828220858897	0.5152542372881356	0.6097560975609756	0.8017057569296375	0.624	0.7207865168539327	0.25	0.7	1.0	0.8539325842696629	0.8	0.5669622035980418	0.27586206896551724	0.5608856088560885	0.5	0.8138528138528138	0.6842105263157895	0.6284615384615384	0.15384615384615385	0.5384615384615384	0.5	0.95	1.0	All Modes
no_ssid__no_geo	0.7560160427807486	0.8596491228070176	0.6162002679036384	0.34098360655737703	0.7692307692307693	0.5842696629213484	0.8602015113350124	0.5263157894736843	0.7559431524547804	0.4444444444444444	0.7500000000000001	0.6666666666666666	0.9186046511627908	1.0	579	RFC	0.6314793829208754	0.3443708609271523	0.8461538461538461	0.6842105263157895	0.8228915662650602	0.45977011494252873	0.8953754940711462	0.8	0.8181818181818182	1.0	0.8586956521739131	1.0	0.6138068977429524	0.33766233766233766	0.7051282051282052	0.5098039215686274	0.9010554089709762	0.6153846153846154	0.6975	0.3076923076923077	0.6923076923076923	0.5	0.9875	1.0	All Modes
no_ssid__no_geo	0.7261098570353649	0.8421052631578947	0.5714892482053509	0.3018867924528302	0.6934306569343066	0.4857142857142857	0.859173126614987	0.5172413793103448	0.6471783811790612	0.3529411764705882	0.7199999999999999	0.6666666666666666	0.9248554913294798	0.5714285714285715	580	RFC	0.603377970529613	0.4897959183673469	0.7063197026022305	0.4722222222222222	0.7860520094562647	0.5625	0.8053763440860215	0.75	0.75	1.0	0.8602150537634409	0.6666666666666666	0.565040450791995	0.21818181818181817	0.6810035842293907	0.5	0.9472934472934473	0.4787234042553192	0.5846153846153846	0.23076923076923078	0.6923076923076923	0.5	1.0	0.5	All Modes
no_ssid__no_geo	0.7088888888888889	0.7982456140350878	0.5012228764258839	0.32380952380952377	0.5918367346938775	0.4799999999999999	0.8672248803827751	0.24324324324324328	0.5781904761904761	0.25	0.4999999999999999	0.5714285714285715	0.9028571428571428	0.6666666666666666	581	RFC	0.5409907897550728	0.3953488372093023	0.5708661417322834	0.5454545454545454	0.8182844243792325	0.375	0.7420733652312599	0.6666666666666666	0.5454545454545454	0.6666666666666666	0.8315789473684211	1.0	0.4839127228251807	0.27419354838709675	0.614406779661017	0.42857142857142855	0.9223918575063613	0.18	0.5205769230769232	0.15384615384615385	0.46153846153846156	0.5	0.9875	0.5	All Modes
no_ssid__no_geo	0.7039947609692206	0.8070175438596491	0.563103090143615	0.33003300330033003	0.6151930261519303	0.7218045112781956	0.8381400824014126	0.31034482758620696	0.5907300745231779	0.25	0.5384615384615384	0.8571428571428571	0.9080459770114943	0.4	582	RFC	0.6274097390721433	0.5	0.5369565217391304	0.9230769230769231	0.8240740740740741	0.35294117647058826	0.8091107474086197	0.6666666666666666	0.5384615384615384	1.0	0.8404255319148937	1.0	0.5377264634178253	0.24630541871921183	0.7201166180758017	0.5925925925925926	0.8526946107784431	0.27692307692307694	0.5359615384615385	0.15384615384615385	0.5384615384615384	0.75	0.9875	0.25	All Modes
no_ssid__no_geo	0.6772521062864549	0.8333333333333334	0.5651175009599246	0.39480519480519477	0.5611111111111111	0.6434782608695653	0.8240190249702735	0.40217391304347827	0.625799817628	0.608695652173913	0.5925925925925927	0.6666666666666666	0.927710843373494	0.3333333333333333	583	RFC	0.5979726399169747	0.4198895027624309	0.5	0.7872340425531915	0.8369565217391305	0.4457831325301205	0.7333554817275747	0.7	0.5714285714285714	1.0	0.8953488372093024	0.5	0.5467438432990425	0.37254901960784315	0.6392405063291139	0.5441176470588235	0.8114754098360656	0.36633663366336633	0.5732692307692308	0.5384615384615384	0.6153846153846154	0.5	0.9625	0.25	All Modes
no_ssid__no_geo	0.7284122562674095	0.7807017543859649	0.5714698136524945	0.36645962732919246	0.65	0.6666666666666666	0.8516421291053228	0.3225806451612903	0.42125358008371894	0.23529411764705882	0.5833333333333334	0.4	0.8876404494382023	0.0	584	RFC	0.6709523950140153	0.5673076923076923	0.7014388489208633	0.8695652173913043	0.7619047619047619	0.45454545454545453	0.5884972170686457	0.5	0.6363636363636364	1.0	0.8061224489795918	0.0	0.5264225968409582	0.2706422018348624	0.6055900621118012	0.5405405405405406	0.9653401797175867	0.25	0.38596153846153847	0.15384615384615385	0.5384615384615384	0.25	0.9875	0.0	All Modes
no_ssid__no_geo	0.7124555160142348	0.8245614035087719	0.5388134975079134	0.3128205128205128	0.6652719665271967	0.5526315789473685	0.8657243816254416	0.2976190476190476	0.5307717569786534	0.3	0.7586206896551724	0.6666666666666666	0.9285714285714285	0.0	585	RFC	0.60954874884719	0.33152173913043476	0.6186770428015564	0.7777777777777778	0.8295711060948081	0.49019607843137253	0.600487012987013	0.42857142857142855	0.6875	1.0	0.8863636363636364	0.0	0.5125985148937551	0.2961165048543689	0.7194570135746606	0.42857142857142855	0.9051724137931034	0.21367521367521367	0.5103846153846153	0.23076923076923078	0.8461538461538461	0.5	0.975	0.0	All Modes
no_ssid__no_geo	0.752501667778519	0.8333333333333334	0.6119557402505968	0.4090909090909091	0.7351664254703328	0.6734693877551021	0.8763376932223543	0.36571428571428577	0.7039839009718528	0.41666666666666663	0.7272727272727274	0.888888888888889	0.9156626506024096	0.5714285714285715	586	RFC	0.6129124083590103	0.4311377245508982	0.7888198757763976	0.6111111111111112	0.8432494279176201	0.3902439024390244	0.7387643880667135	0.45454545454545453	0.8888888888888888	0.8	0.8837209302325582	0.6666666666666666	0.6167501614069375	0.3891891891891892	0.6883468834688347	0.75	0.9121287128712872	0.34408602150537637	0.6900000000000001	0.38461538461538464	0.6153846153846154	1.0	0.95	0.5	All Modes
no_ssid__no_geo	0.7077294685990339	0.8333333333333334	0.554210381874328	0.4311688311688312	0.6771653543307087	0.3111111111111111	0.8324576765907765	0.5191489361702128	0.6784490871447394	0.5454545454545455	0.608695652173913	0.5714285714285715	0.9166666666666667	0.75	587	RFC	0.5390510575083592	0.4213197969543147	0.6674057649667405	0.22950819672131148	0.8600723763570567	0.5169491525423728	0.7316666666666667	0.6666666666666666	0.7	0.6666666666666666	0.875	0.75	0.5878782403208602	0.44148936170212766	0.6872146118721462	0.4827586206896552	0.8065610859728507	0.5213675213675214	0.6425	0.46153846153846156	0.5384615384615384	0.5	0.9625	0.75	All Modes
no_ssid__no_geo	0.7704447632711621	0.8070175438596491	0.6515277892376368	0.3453237410071942	0.741350906095552	0.5794392523364487	0.8790786948176583	0.7124463519313304	0.6136796536796537	0.13333333333333336	0.7272727272727274	0.5714285714285715	0.8863636363636362	0.75	588	RFC	0.6893725384890799	0.4897959183673469	0.7653061224489796	0.6458333333333334	0.8178571428571428	0.7280701754385965	0.7236111111111111	0.5	0.8888888888888888	0.6666666666666666	0.8125	0.75	0.6317253392424249	0.26666666666666666	0.7188498402555911	0.5254237288135594	0.950207468879668	0.6974789915966386	0.5834615384615385	0.07692307692307693	0.6153846153846154	0.5	0.975	0.75	All Modes
no_ssid__no_geo	0.7284299858557284	0.7982456140350878	0.619274702261572	0.3487179487179487	0.6796116504854369	0.608695652173913	0.8600973236009732	0.5992509363295879	0.5816964158101283	0.1904761904761905	0.6956521739130435	0.6666666666666666	0.911242603550296	0.4444444444444445	589	RFC	0.6484373401399628	0.40718562874251496	0.7567567567567568	0.7446808510638298	0.824009324009324	0.5095541401273885	0.6630337078651685	0.25	0.8	1.0	0.8651685393258427	0.4	0.6126285054609975	0.30493273542600896	0.6167400881057269	0.5147058823529411	0.8994910941475827	0.7272727272727273	0.5463461538461538	0.15384615384615385	0.6153846153846154	0.5	0.9625	0.5	All Modes
no_ssid__no_geo	0.6956824512534819	0.8157894736842105	0.5278524309400134	0.28134556574923547	0.6812585499316006	0.37288135593220345	0.8275862068965517	0.4761904761904762	0.5441065113376327	0.3157894736842105	0.6956521739130435	0.4	0.9090909090909091	0.4	590	RFC	0.6014104349548479	0.35658914728682173	0.75	0.6111111111111112	0.7405714285714285	0.5487804878048781	0.8266666666666665	0.5	0.8	1.0	0.8333333333333334	1.0	0.49660163183301914	0.23232323232323232	0.6240601503759399	0.2682926829268293	0.9377713458755427	0.4205607476635514	0.46923076923076923	0.23076923076923078	0.6153846153846154	0.25	1.0	0.25	All Modes
no_ssid__no_geo	0.7757712565838977	0.8157894736842105	0.6584993902866085	0.44366197183098594	0.6708860759493671	0.5277777777777778	0.8783868935097668	0.7717842323651453	0.637218045112782	0.4761904761904762	0.4761904761904762	0.5714285714285715	0.9122807017543859	0.75	591	RFC	0.6890085937454359	0.4846153846153846	0.7227272727272728	0.5428571428571428	0.833732057416268	0.8611111111111112	0.7047619047619047	0.625	0.625	0.6666666666666666	0.8571428571428571	0.75	0.6351865334088236	0.4090909090909091	0.6259842519685039	0.5135135135135135	0.9280958721704394	0.6992481203007519	0.5988461538461538	0.38461538461538464	0.38461538461538464	0.5	0.975	0.75	All Modes
no_ssid__no_geo	0.7419939577039275	0.8245614035087719	0.5913746369007674	0.3333333333333333	0.7698259187620888	0.3888888888888889	0.8555060471037557	0.6093189964157706	0.634307992202729	0.1111111111111111	0.8148148148148148	0.6666666666666666	0.9122807017543859	0.6666666666666666	592	RFC	0.6152982970635831	0.38311688311688313	0.8361344537815126	0.5	0.7943262411347518	0.5629139072847682	0.7685714285714286	0.2	0.7857142857142857	1.0	0.8571428571428571	1.0	0.5834805037302951	0.295	0.7132616487455197	0.3181818181818182	0.926896551724138	0.6640625	0.5796153846153846	0.07692307692307693	0.8461538461538461	0.5	0.975	0.5	All Modes
no_ssid__no_geo	0.6863237139272271	0.8245614035087719	0.4502681207254035	0.3080939947780678	0.6688453159041394	0.12000000000000002	0.8300769686204855	0.32432432432432434	0.5223191311612365	0.4761904761904762	0.64	0.0	0.9239766081871346	0.5714285714285715	593	RFC	0.4554187441525879	0.3390804597701149	0.6837416481069042	0.16666666666666666	0.8085351787773933	0.27906976744186046	0.5652930402930403	0.625	0.6666666666666666	0.0	0.8681318681318682	0.6666666666666666	0.45410514003752667	0.2822966507177033	0.6545842217484008	0.09375	0.8527980535279805	0.3870967741935484	0.49749999999999994	0.38461538461538464	0.6153846153846154	0.0	0.9875	0.5	All Modes
no_ssid__no_geo	0.7157490396927016	0.8070175438596491	0.5316652084082778	0.3206106870229008	0.7477592829705505	0.35897435897435903	0.8523409363745498	0.3786407766990291	0.5393564481495516	0.125	0.6923076923076923	0.4	0.9080459770114943	0.5714285714285715	594	RFC	0.570845802488581	0.4846153846153846	0.7487179487179487	0.4666666666666667	0.782800441014333	0.37142857142857144	0.7065466448445171	0.3333333333333333	0.6923076923076923	1.0	0.8404255319148937	0.6666666666666666	0.5199186892082963	0.23954372623574144	0.7468030690537084	0.2916666666666667	0.9354413702239789	0.38613861386138615	0.5013461538461538	0.07692307692307693	0.6923076923076923	0.25	0.9875	0.5	All Modes
no_ssid__no_geo	0.7393939393939394	0.7719298245614035	0.5284484941713958	0.21660649819494585	0.6986564299424184	0.4533333333333333	0.8736462093862816	0.4	0.49131034482758623	0.0	0.5599999999999999	0.6666666666666666	0.896551724137931	0.3333333333333333	595	RFC	0.5751873332600905	0.2830188679245283	0.708171206225681	0.5862068965517241	0.8212669683257918	0.4772727272727273	0.5826241134751774	0.0	0.5833333333333334	1.0	0.8297872340425532	0.5	0.5023644004171891	0.17543859649122806	0.6893939393939394	0.3695652173913043	0.9331619537275064	0.3442622950819672	0.45269230769230767	0.0	0.5384615384615384	0.5	0.975	0.25	All Modes
no_ssid__no_geo	0.7069645203679369	0.7982456140350878	0.5508375676010127	0.3582089552238806	0.5336134453781513	0.5555555555555556	0.8668098818474759	0.44000000000000006	0.5105714285714286	0.33333333333333337	0.5833333333333334	0.4	0.9028571428571428	0.3333333333333333	596	RFC	0.607802430265474	0.5333333333333333	0.5100401606425703	0.6818181818181818	0.7998017839444995	0.514018691588785	0.7135885167464114	0.6	0.6363636363636364	1.0	0.8315789473684211	0.5	0.5257144712489807	0.2696629213483146	0.5594713656387665	0.46875	0.9460726846424384	0.38461538461538464	0.4513461538461538	0.23076923076923078	0.5384615384615384	0.25	0.9875	0.25	All Modes
no_ssid__no_geo	0.7530446549391069	0.8157894736842105	0.6522502103346074	0.34017595307917886	0.7086092715231789	0.6857142857142857	0.8637681159420291	0.6629834254143647	0.5628571428571428	0.0	0.7500000000000001	0.75	0.9142857142857143	0.4	597	RFC	0.7153384999788253	0.4264705882352941	0.7133333333333334	0.75	0.8045356371490281	0.8823529411764706	0.6820574162679426	0.0	0.8181818181818182	0.75	0.8421052631578947	1.0	0.6163684231568898	0.28292682926829266	0.7039473684210527	0.631578947368421	0.932415519399249	0.5309734513274337	0.5384615384615385	0.0	0.6923076923076923	0.75	1.0	0.25	All Modes
no_ssid__no_geo	0.706268221574344	0.7982456140350878	0.552543725317223	0.3086053412462908	0.6831858407079646	0.5185185185185186	0.8483685220729367	0.40404040404040403	0.5959320851147477	0.11764705882352941	0.64	0.5714285714285715	0.9005847953216374	0.75	598	RFC	0.5667787173649614	0.35374149659863946	0.7174721189591078	0.5384615384615384	0.807551766138855	0.4166666666666667	0.6358974358974359	0.25	0.6666666666666666	0.6666666666666666	0.8461538461538461	0.75	0.5422798195206047	0.2736842105263158	0.652027027027027	0.5	0.8935309973045822	0.39215686274509803	0.5809615384615385	0.07692307692307693	0.6153846153846154	0.5	0.9625	0.75	All Modes
no_ssid__no_geo	0.7338078291814947	0.7982456140350878	0.5348918388525291	0.33695652173913043	0.6042154566744731	0.49122807017543857	0.8784227820372399	0.36363636363636365	0.5594772555918571	0.2	0.6956521739130435	0.3333333333333333	0.9017341040462428	0.6666666666666666	599	RFC	0.6124173460723755	0.3924050632911392	0.6056338028169014	0.6666666666666666	0.8259526261585994	0.5714285714285714	0.6848847926267282	0.2857142857142857	0.8	0.5	0.8387096774193549	1.0	0.49832181700356803	0.29523809523809524	0.602803738317757	0.3888888888888889	0.9380116959064327	0.26666666666666666	0.49884615384615383	0.15384615384615385	0.6153846153846154	0.25	0.975	0.5	All Modes
no_ssid__no_geo	0.7255611875452571	0.8070175438596491	0.5377835767456368	0.3215258855585831	0.6303030303030303	0.33999999999999997	0.8910648714810281	0.5060240963855422	0.5629565217391305	0.4347826086956522	0.48000000000000004	0.4	0.9285714285714285	0.5714285714285715	600	RFC	0.53901571477571	0.38311688311688313	0.7027027027027027	0.2982456140350877	0.8494749124854143	0.46153846153846156	0.7106060606060606	0.5	0.5	1.0	0.8863636363636364	0.6666666666666666	0.548141930147826	0.27699530516431925	0.5714285714285714	0.3953488372093023	0.9369369369369369	0.56	0.5142307692307693	0.38461538461538464	0.46153846153846156	0.25	0.975	0.5	All Modes
no_ssid__no_geo	0.7478932584269663	0.7807017543859649	0.588489989641573	0.36417910447761187	0.6794625719769674	0.30769230769230765	0.8667065152420801	0.7244094488188976	0.5504146730462519	0.27272727272727276	0.5263157894736842	0.4	0.8863636363636362	0.6666666666666666	601	RFC	0.635843983109764	0.4485294117647059	0.7468354430379747	0.43478260869565216	0.8011049723756906	0.7479674796747967	0.7958333333333334	0.3333333333333333	0.8333333333333334	1.0	0.8125	1.0	0.5628335662068167	0.3065326633165829	0.6232394366197183	0.23809523809523808	0.9440104166666666	0.7022900763358778	0.4680769230769231	0.23076923076923078	0.38461538461538464	0.25	0.975	0.5	All Modes
no_ssid__no_geo	0.7338593974175036	0.8157894736842105	0.5426304928669415	0.43697478991596633	0.5620915032679739	0.42028985507246375	0.8966331955109275	0.3971631205673759	0.5139663755048371	0.4444444444444444	0.5714285714285715	0.28571428571428575	0.9349112426035503	0.3333333333333333	602	RFC	0.5517029642673171	0.5652173913043478	0.524390243902439	0.38666666666666666	0.8764434180138568	0.4057971014492754	0.6108614232209738	0.8	0.5333333333333333	0.3333333333333333	0.8876404494382022	0.5	0.5457559252548265	0.3561643835616438	0.6056338028169014	0.4603174603174603	0.9177750906892382	0.3888888888888889	0.4821153846153846	0.3076923076923077	0.6153846153846154	0.25	0.9875	0.25	All Modes
no_ssid__no_geo	0.7006578947368421	0.7543859649122807	0.4503700110176191	0.304635761589404	0.44247787610619466	0.2777777777777778	0.8729763387297633	0.35398230088495575	0.48502064757095137	0.10526315789473684	0.4347826086956522	0.3333333333333333	0.8850574712643678	0.6666666666666666	603	RFC	0.478460301047699	0.3484848484848485	0.46296296296296297	0.35714285714285715	0.8315539739027283	0.39215686274509803	0.5971631205673759	0.16666666666666666	0.5	0.5	0.8191489361702128	1.0	0.43258244598750456	0.27058823529411763	0.423728813559322	0.22727272727272727	0.9187418086500655	0.3225806451612903	0.43480769230769234	0.07692307692307693	0.38461538461538464	0.25	0.9625	0.5	All Modes
no_ssid__no_geo	0.6938775510204082	0.8421052631578947	0.5570899061977244	0.4213836477987421	0.5174311926605504	0.5869565217391305	0.8324937027707809	0.4271844660194175	0.6741471861471863	0.6666666666666667	0.64	0.5714285714285715	0.9212121212121211	0.5714285714285715	604	RFC	0.5440856652016526	0.44370860927152317	0.5053763440860215	0.5094339622641509	0.8388324873096447	0.4230769230769231	0.7242780748663101	0.7272727272727273	0.6666666666666666	0.6666666666666666	0.8941176470588236	0.6666666666666666	0.5762406068175288	0.40119760479041916	0.5300751879699248	0.6923076923076923	0.82625	0.43137254901960786	0.6361538461538462	0.6153846153846154	0.6153846153846154	0.5	0.95	0.5	All Modes
no_ssid__no_geo	0.6426512968299711	0.7894736842105263	0.5119872953521433	0.2529411764705883	0.3225806451612903	0.5853658536585367	0.8049065420560748	0.5941422594142259	0.5890358350236646	0.23529411764705882	0.48000000000000004	0.6666666666666666	0.896551724137931	0.6666666666666666	605	RFC	0.576690199194468	0.4673913043478261	0.2529182879377432	0.7741935483870968	0.7715565509518477	0.6173913043478261	0.7659574468085106	0.5	0.5	1.0	0.8297872340425532	1.0	0.5006062595902996	0.17338709677419356	0.4452054794520548	0.47058823529411764	0.8412698412698413	0.5725806451612904	0.5180769230769231	0.15384615384615385	0.46153846153846156	0.5	0.975	0.5	All Modes
no_ssid__no_geo	0.6948529411764706	0.7631578947368421	0.5467543289633492	0.34444444444444444	0.5583333333333332	0.5684210526315789	0.8474784747847479	0.41509433962264153	0.49381512605042016	0.11764705882352941	0.4999999999999999	0.5714285714285715	0.88	0.4	606	RFC	0.5762419308534186	0.4732824427480916	0.5800865800865801	0.6136363636363636	0.7856328392246295	0.42857142857142855	0.6545295055821371	0.25	0.5454545454545454	0.6666666666666666	0.8105263157894737	1.0	0.5321277897075448	0.27074235807860264	0.5381526104417671	0.5294117647058824	0.9198931909212283	0.4024390243902439	0.4501923076923077	0.07692307692307693	0.46153846153846156	0.5	0.9625	0.25	All Modes
no_ssid__no_geo	0.6974483596597812	0.8245614035087719	0.5703163164581915	0.27683615819209045	0.6368159203980099	0.7131782945736433	0.8274002157497302	0.3973509933774834	0.655416149068323	0.25	0.6956521739130435	0.5714285714285715	0.9028571428571428	0.8571428571428571	607	RFC	0.6321142107460216	0.3310810810810811	0.6023529411764705	0.8679245283018868	0.7931747673216132	0.5660377358490566	0.7929824561403509	0.6666666666666666	0.8	0.6666666666666666	0.8315789473684211	1.0	0.5378847880122961	0.23786407766990292	0.6754617414248021	0.6052631578947368	0.8647125140924464	0.30612244897959184	0.6013461538461538	0.15384615384615385	0.6153846153846154	0.5	0.9875	0.75	All Modes
no_ssid__no_geo	0.7079584775086505	0.7719298245614035	0.513657656781968	0.2711864406779661	0.6780626780626781	0.47368421052631576	0.8656346749226006	0.2797202797202797	0.5013724618348896	0.0	0.5384615384615384	0.6666666666666666	0.9017341040462428	0.4	608	RFC	0.5401747029070534	0.32432432432432434	0.7300613496932515	0.5454545454545454	0.8025258323765786	0.29850746268656714	0.6754342431761786	0.0	0.5384615384615384	1.0	0.8387096774193549	1.0	0.49745342141480203	0.23300970873786409	0.6329787234042553	0.4186046511627907	0.9395161290322581	0.2631578947368421	0.45269230769230767	0.0	0.5384615384615384	0.5	0.975	0.25	All Modes
no_ssid__no_geo	0.6854783207157605	0.7719298245614035	0.49719962836091575	0.3076923076923077	0.5804988662131519	0.5391304347826087	0.8638713383113154	0.19480519480519484	0.5288844129921975	0.09090909090909093	0.5599999999999999	0.75	0.9101796407185629	0.3333333333333333	609	RFC	0.4921493772737816	0.4093567251461988	0.5663716814159292	0.44285714285714284	0.8182807399347116	0.22388059701492538	0.5636015325670498	0.1111111111111111	0.5833333333333334	0.75	0.8735632183908046	0.5	0.523594448317899	0.24647887323943662	0.5953488372093023	0.6888888888888889	0.9148418491484185	0.1724137931034483	0.513076923076923	0.07692307692307693	0.5384615384615384	0.75	0.95	0.25	All Modes
[truncated: 390 more rows]
