# Supplementary material for: Inferring transportation mode from smartphone sensors: Evaluating the potential of Wi-Fi and Bluetooth
Source: PLoS One. 2020 Jul 2;15(7):e0234003. doi: 10.1371/journal.pone.0234003 (PMC7332005; doi:10.1371/journal.pone.0234003)
Supplement: S1 File — This compressed folder of files contains the dataset, code for training and evaluating models as well as model output. (GZ) [file pone.0234003.s008.tar.gz › transport_public/output/RFC_All Modes_ssid__no_geo.csv]

X_label	acc	acc_m	f1	f1_BUS	f1_CAR	f1_METRO	f1_SELF	f1_TRAIN	f1_m	f1_m_BUS	f1_m_CAR	f1_m_METRO	f1_m_SELF	f1_m_TRAIN	iteration	model	prec	prec_BUS	prec_CAR	prec_METRO	prec_SELF	prec_TRAIN	prec_m	prec_m_BUS	prec_m_CAR	prec_m_METRO	prec_m_SELF	prec_m_TRAIN	rec	rec_BUS	rec_CAR	rec_METRO	rec_SELF	rec_TRAIN	rec_m	rec_m_BUS	rec_m_CAR	rec_m_METRO	rec_m_SELF	rec_m_TRAIN	y_var
ssid__no_geo	0.8226837060702875	0.9035087719298246	0.762925300780651	0.5544554455445545	0.7811764705882352	0.65	0.8868458274398869	0.9421487603305785	0.8345454545454544	0.7272727272727274	0.8333333333333333	0.6666666666666665	0.9454545454545454	1.0	0	RFC	0.7641490913702051	0.5915492957746479	0.8691099476439791	0.6	0.8624484181568088	0.8976377952755905	0.8631253713606654	0.8888888888888888	0.9090909090909091	0.6	0.9176470588235294	1.0	0.7688399704424007	0.5217391304347826	0.7094017094017094	0.7090909090909091	0.9126637554585153	0.991304347826087	0.821923076923077	0.6153846153846154	0.7692307692307693	0.75	0.975	1.0	All Modes
ssid__no_geo	0.7743553008595988	0.8245614035087719	0.7023460803363208	0.525	0.6582278481012658	0.5585585585585586	0.8699439950217797	0.9	0.7010833332519116	0.5217391304347826	0.6153846153846154	0.5714285714285715	0.9079754601226994	0.888888888888889	1	RFC	0.7047439794248305	0.5769230769230769	0.6638297872340425	0.5961538461538461	0.8534798534798534	0.8333333333333334	0.7147235094223046	0.6	0.6153846153846154	0.6666666666666666	0.891566265060241	0.8	0.7050222954721967	0.481651376146789	0.6527196652719666	0.5254237288135594	0.8870558375634517	0.9782608695652174	0.7003846153846155	0.46153846153846156	0.6153846153846154	0.5	0.925	1.0	All Modes
ssid__no_geo	0.7797416723317471	0.8859649122807017	0.6690875966134809	0.3513513513513513	0.7660738714090287	0.55	0.8728179551122194	0.8051948051948052	0.7731591421993899	0.631578947368421	0.7692307692307693	0.6666666666666666	0.9411764705882353	0.8571428571428571	2	RFC	0.7180756220555106	0.48598130841121495	0.7387862796833773	0.6111111111111112	0.8244994110718492	0.93	0.9316239316239315	1.0	0.7692307692307693	1.0	0.8888888888888888	1.0	0.6415325605179506	0.2751322751322751	0.7954545454545454	0.5	0.9271523178807947	0.7099236641221374	0.6961538461538461	0.46153846153846156	0.7692307692307693	0.5	1.0	0.75	All Modes
ssid__no_geo	0.7592329545454546	0.8771929824561403	0.7145736122348157	0.5286624203821656	0.6574202496532594	0.6526315789473683	0.847926267281106	0.8862275449101796	0.7580777096114519	0.6666666666666667	0.6428571428571429	0.6666666666666666	0.9570552147239264	0.8571428571428571	3	RFC	0.7370739680133878	0.5608108108108109	0.5910224438902744	0.7560975609756098	0.875	0.9024390243902439	0.8534063526834611	0.7272727272727273	0.6	1.0	0.9397590361445783	1.0	0.7015529918864097	0.5	0.740625	0.5740740740740741	0.822477650063857	0.8705882352941177	0.7065384615384616	0.6153846153846154	0.6923076923076923	0.5	0.975	0.75	All Modes
ssid__no_geo	0.7915168943206327	0.8771929824561403	0.7371214230322078	0.5843230403800475	0.7238095238095237	0.6666666666666666	0.8762755102040817	0.8345323741007195	0.784363686995266	0.5263157894736842	0.7407407407407408	0.8571428571428571	0.9404761904761905	0.8571428571428571	4	RFC	0.7530814348197534	0.7109826589595376	0.6810035842293907	0.6935483870967742	0.8513011152416357	0.8285714285714286	0.889069264069264	0.8333333333333334	0.7142857142857143	1.0	0.8977272727272727	1.0	0.7306911494744013	0.4959677419354839	0.7723577235772358	0.6417910447761194	0.9027595269382391	0.8405797101449275	0.7282692307692308	0.38461538461538464	0.7692307692307693	0.75	0.9875	0.75	All Modes
ssid__no_geo	0.8218898708361658	0.9035087719298246	0.7416240895623278	0.5751295336787565	0.7630252100840336	0.5301204819277109	0.8982109808760025	0.9416342412451362	0.7703657262277952	0.6666666666666667	0.8275862068965517	0.4	0.9575757575757576	1.0	5	RFC	0.8055905111645835	0.7161290322580646	0.7881944444444444	0.7857142857142857	0.8416184971098266	0.8962962962962963	0.9108823529411765	0.875	0.75	1.0	0.9294117647058824	1.0	0.7149398805905454	0.4805194805194805	0.739413680781759	0.4	0.9629629629629629	0.9918032786885246	0.7398076923076923	0.5384615384615384	0.9230769230769231	0.25	0.9875	1.0	All Modes
ssid__no_geo	0.775330396475771	0.8596491228070176	0.7235164097844324	0.5082508250825083	0.7240143369175628	0.7034482758620689	0.8476977567886659	0.8341708542713567	0.7716470588235294	0.47058823529411764	0.7199999999999999	0.75	0.9176470588235294	1.0	6	RFC	0.7165654775472141	0.6062992125984252	0.6748329621380846	0.68	0.8671497584541062	0.7545454545454545	0.8733333333333334	1.0	0.75	0.75	0.8666666666666667	1.0	0.7417365680890499	0.4375	0.7809278350515464	0.7285714285714285	0.8290993071593533	0.9325842696629213	0.745	0.3076923076923077	0.6923076923076923	0.75	0.975	1.0	All Modes
ssid__no_geo	0.7857142857142857	0.868421052631579	0.726616643038596	0.585480093676815	0.6763285024154589	0.7222222222222222	0.8695652173913043	0.7794871794871795	0.746916533758639	0.6666666666666667	0.7272727272727274	0.75	0.9239766081871346	0.6666666666666666	7	RFC	0.7596276046171566	0.7142857142857143	0.6896551724137931	0.7647058823529411	0.8209806157354618	0.8085106382978723	0.8764041514041514	0.875	0.8888888888888888	0.75	0.8681318681318682	1.0	0.7040973006149434	0.49603174603174605	0.6635071090047393	0.6842105263157895	0.9242618741976893	0.7524752475247525	0.6782692307692308	0.5384615384615384	0.6153846153846154	0.75	0.9875	0.5	All Modes
ssid__no_geo	0.7887323943661971	0.8771929824561403	0.7126718592255049	0.6595744680851064	0.5685785536159601	0.5535714285714286	0.8807339449541284	0.9009009009009009	0.7368655883993308	0.7272727272727274	0.6428571428571429	0.5	0.9570552147239264	0.8571428571428571	8	RFC	0.7279176806079282	0.6739130434782609	0.5588235294117647	0.5849056603773585	0.8695652173913043	0.9523809523809523	0.7857295850066934	0.8888888888888888	0.6	0.5	0.9397590361445783	1.0	0.6993662856887236	0.6458333333333334	0.5786802030456852	0.5254237288135594	0.8921933085501859	0.8547008547008547	0.7065384615384616	0.6153846153846154	0.6923076923076923	0.5	0.975	0.75	All Modes
ssid__no_geo	0.7770130763936682	0.868421052631579	0.7219548040097525	0.545	0.676982591876209	0.6346153846153846	0.8566243194192377	0.8965517241379312	0.7984311377245509	0.6	0.7199999999999999	0.75	0.9221556886227545	1.0	9	RFC	0.7267903234770107	0.6987179487179487	0.7113821138211383	0.5892857142857143	0.815668202764977	0.8188976377952756	0.848440065681445	0.8571428571428571	0.75	0.75	0.8850574712643678	1.0	0.7344729575083309	0.44672131147540983	0.6457564575645757	0.6875	0.9019108280254777	0.9904761904761905	0.7732692307692307	0.46153846153846156	0.6923076923076923	0.75	0.9625	1.0	All Modes
ssid__no_geo	0.801980198019802	0.8508771929824561	0.7614851916952639	0.5315068493150685	0.7313691507798961	0.7719298245614036	0.8819951338199513	0.890625	0.7734035688022451	0.42105263157894735	0.6666666666666666	0.8571428571428571	0.9221556886227545	1.0	10	RFC	0.7890135202411612	0.6258064516129033	0.7033333333333334	0.88	0.8590047393364929	0.8769230769230769	0.8389162561576354	0.6666666666666666	0.6428571428571429	1.0	0.8850574712643678	1.0	0.7444299037304452	0.46190476190476193	0.7617328519855595	0.6875	0.90625	0.9047619047619048	0.7424999999999999	0.3076923076923077	0.6923076923076923	0.75	0.9625	1.0	All Modes
ssid__no_geo	0.7040971168437026	0.8157894736842105	0.535312933933776	0.5405405405405406	0.518918918918919	0.3614457831325302	0.8331242158092849	0.4225352112676057	0.555842044134727	0.6666666666666667	0.5	0.28571428571428575	0.9268292682926829	0.4	11	RFC	0.5921597595777458	0.6716417910447762	0.4298507462686567	0.4166666666666667	0.8426395939086294	0.6	0.6864069264069264	0.7272727272727273	0.4666666666666667	0.3333333333333333	0.9047619047619048	1.0	0.5151727987440884	0.45226130653266333	0.6545454545454545	0.3191489361702128	0.8238213399503722	0.32608695652173914	0.5207692307692307	0.6153846153846154	0.5384615384615384	0.25	0.95	0.25	All Modes
ssid__no_geo	0.8080517613227893	0.8596491228070176	0.730119313138181	0.582010582010582	0.7169811320754716	0.6233766233766234	0.8948948948948948	0.8333333333333333	0.7688755020080321	0.5833333333333334	0.6666666666666667	0.6666666666666666	0.927710843373494	1.0	12	RFC	0.7306286230944157	0.5641025641025641	0.7851239669421488	0.7058823529411765	0.8837485172004745	0.7142857142857143	0.8517970401691333	0.6363636363636364	0.7272727272727273	1.0	0.8953488372093024	1.0	0.7450561374688134	0.6010928961748634	0.6597222222222222	0.5581395348837209	0.9063260340632603	1.0	0.7232692307692308	0.5384615384615384	0.6153846153846154	0.5	0.9625	1.0	All Modes
ssid__no_geo	0.7840342124019958	0.8421052631578947	0.7136738011004302	0.4674556213017752	0.6527777777777777	0.7317073170731707	0.8747016706443914	0.841726618705036	0.7492673992673994	0.5	0.6153846153846154	0.8571428571428571	0.9166666666666667	0.8571428571428571	13	RFC	0.758070770352166	0.5163398692810458	0.6650943396226415	0.8571428571428571	0.8377142857142857	0.9140625	0.840934065934066	0.7142857142857143	0.6153846153846154	1.0	0.875	1.0	0.6802680215259704	0.42702702702702705	0.6409090909090909	0.6382978723404256	0.9151061173533084	0.78	0.6925	0.38461538461538464	0.6153846153846154	0.75	0.9625	0.75	All Modes
ssid__no_geo	0.8022788203753352	0.8596491228070176	0.7348645871629078	0.6294820717131473	0.7177033492822967	0.5714285714285714	0.8692620569436375	0.8864468864468863	0.7666666666666668	0.5833333333333334	0.761904761904762	0.5714285714285715	0.9166666666666667	1.0	14	RFC	0.7629447499849116	0.6007604562737643	0.7936507936507936	0.625	0.85	0.9453125	0.8356060606060606	0.6363636363636364	1.0	0.6666666666666666	0.875	1.0	0.7132651217099342	0.6610878661087866	0.6550218340611353	0.5263157894736842	0.8894173602853745	0.8344827586206897	0.7232692307692308	0.5384615384615384	0.6153846153846154	0.5	0.9625	1.0	All Modes
ssid__no_geo	0.7745168217609163	0.8421052631578947	0.6669292150352744	0.5166240409207161	0.4444444444444444	0.736	0.8846364133406233	0.7529411764705882	0.7219458881818623	0.47058823529411764	0.4999999999999999	0.8571428571428571	0.9248554913294798	0.8571428571428571	15	RFC	0.7239017475026565	0.7372262773722628	0.44285714285714284	0.9019607843137255	0.8263534218590398	0.7111111111111111	0.8811339198435973	1.0	0.5454545454545454	1.0	0.8602150537634409	1.0	0.6434134576494381	0.39763779527559057	0.4460431654676259	0.6216216216216216	0.951764705882353	0.8	0.6538461538461539	0.3076923076923077	0.46153846153846156	0.75	1.0	0.75	All Modes
ssid__no_geo	0.8043647700701481	0.8245614035087719	0.7296247557689659	0.5772594752186588	0.7208333333333333	0.5882352941176471	0.8877216021011163	0.8740740740740741	0.6855134825014343	0.4999999999999999	0.5833333333333334	0.5714285714285715	0.9156626506024096	0.8571428571428571	16	RFC	0.7551190284915407	0.66	0.7238493723849372	0.6410256410256411	0.8567807351077313	0.8939393939393939	0.7464411557434814	0.5454545454545454	0.6363636363636364	0.6666666666666666	0.8837209302325582	1.0	0.7100654685190598	0.5129533678756477	0.7178423236514523	0.5434782608695652	0.9209809264305178	0.855072463768116	0.64	0.46153846153846156	0.5384615384615384	0.5	0.95	0.75	All Modes
ssid__no_geo	0.8085250338294994	0.8421052631578947	0.733521867095479	0.49042145593869735	0.7004909983633388	0.7250000000000001	0.8908554572271387	0.8608414239482199	0.7343915343915345	0.5555555555555556	0.5925925925925927	0.8571428571428571	0.9166666666666667	0.75	17	RFC	0.7847917634661654	0.64	0.7456445993031359	0.8787878787878788	0.8435754189944135	0.8159509202453987	0.8392857142857142	1.0	0.5714285714285714	1.0	0.875	0.75	0.7059479071632276	0.39751552795031053	0.6604938271604939	0.6170212765957447	0.94375	0.910958904109589	0.6925	0.38461538461538464	0.6153846153846154	0.75	0.9625	0.75	All Modes
ssid__no_geo	0.7642335766423358	0.8157894736842105	0.6534948359385708	0.41833810888252154	0.6881287726358148	0.5833333333333333	0.8782874617737003	0.6993865030674847	0.6346560846560847	0.5	0.5185185185185186	0.5714285714285715	0.9166666666666667	0.6666666666666666	18	RFC	0.7102529139411407	0.5104895104895105	0.66796875	0.6511627906976745	0.8310185185185185	0.890625	0.7511904761904762	0.7142857142857143	0.5	0.6666666666666666	0.875	1.0	0.6198460138817953	0.35436893203883496	0.7095435684647303	0.5283018867924528	0.9312581063553826	0.5757575757575758	0.5771153846153847	0.38461538461538464	0.5384615384615384	0.5	0.9625	0.5	All Modes
ssid__no_geo	0.8051247471341875	0.8421052631578947	0.760054850887805	0.5995316159250584	0.7577235772357724	0.6732673267326732	0.8742293464858198	0.8955223880597015	0.7470793590684244	0.4545454545454546	0.608695652173913	0.75	0.9221556886227545	1.0	19	RFC	0.7452353344472291	0.6701570680628273	0.761437908496732	0.5666666666666667	0.8625304136253041	0.8653846153846154	0.7781226053639847	0.5555555555555556	0.7	0.75	0.8850574712643678	1.0	0.7879543066057233	0.5423728813559322	0.7540453074433657	0.8292682926829268	0.88625	0.9278350515463918	0.7271153846153846	0.38461538461538464	0.5384615384615384	0.75	0.9625	1.0	All Modes
ssid__no_geo	0.75	0.8596491228070176	0.6636633338157172	0.5	0.7093184979137691	0.5757575757575757	0.8628495339547271	0.6703910614525139	0.7231369924141009	0.6666666666666667	0.5925925925925927	0.75	0.9397590361445783	0.6666666666666666	20	RFC	0.6843549934857794	0.5478723404255319	0.6854838709677419	0.5205479452054794	0.8459530026109661	0.821917808219178	0.8206810631229235	0.875	0.5714285714285714	0.75	0.9069767441860465	1.0	0.6570464121284465	0.45982142857142855	0.7348703170028819	0.6440677966101694	0.8804347826086957	0.5660377358490566	0.6757692307692308	0.5384615384615384	0.6153846153846154	0.75	0.975	0.5	All Modes
ssid__no_geo	0.7897526501766784	0.8771929824561403	0.7260006617463489	0.5813333333333333	0.7626168224299067	0.5365853658536585	0.8447058823529412	0.9047619047619048	0.7804339477726574	0.6666666666666667	0.7741935483870968	0.6666666666666666	0.9375	0.8571428571428571	21	RFC	0.7375493252377845	0.6728395061728395	0.7170474516695958	0.5238095238095238	0.8517200474495848	0.9223300970873787	0.8662878787878789	0.7272727272727273	0.6666666666666666	1.0	0.9375	1.0	0.7203530230053604	0.5117370892018779	0.8143712574850299	0.55	0.8378063010501751	0.8878504672897196	0.7451923076923077	0.6153846153846154	0.9230769230769231	0.5	0.9375	0.75	All Modes
ssid__no_geo	0.7739251040221914	0.8421052631578947	0.6761922868614585	0.47239263803680986	0.7164179104477612	0.4946236559139785	0.869620253164557	0.827906976744186	0.6719480519480521	0.5454545454545455	0.6428571428571429	0.6666666666666666	0.9333333333333333	0.5714285714285715	22	RFC	0.6873135814699799	0.4935897435897436	0.7079646017699115	0.5111111111111111	0.8598247809762203	0.8640776699029126	0.7678431372549019	0.6666666666666666	0.6	1.0	0.9058823529411765	0.6666666666666666	0.6662935428512613	0.45294117647058824	0.7250755287009063	0.4791666666666667	0.8796414852752881	0.7946428571428571	0.6232692307692307	0.46153846153846156	0.6923076923076923	0.5	0.9625	0.5	All Modes
ssid__no_geo	0.801622418879056	0.9122807017543859	0.7175475582422376	0.5620915032679739	0.7008196721311476	0.6779661016949152	0.8849557522123894	0.7619047619047619	0.8408376362593231	0.761904761904762	0.8333333333333333	0.8	0.9518072289156626	0.8571428571428571	23	RFC	0.7510757341570982	0.593103448275862	0.7880184331797235	0.7142857142857143	0.843644544431946	0.8163265306122449	0.8988724453840732	1.0	0.9090909090909091	0.6666666666666666	0.9186046511627907	1.0	0.6910251794132078	0.5341614906832298	0.6309963099630996	0.6451612903225806	0.9305210918114144	0.7142857142857143	0.8244230769230769	0.6153846153846154	0.7692307692307693	1.0	0.9875	0.75	All Modes
ssid__no_geo	0.8005008347245409	0.8771929824561403	0.6512824930173386	0.5808580858085809	0.6536585365853658	0.4000000000000001	0.9061063690085358	0.7157894736842104	0.7049500998003992	0.6666666666666667	0.6428571428571429	0.4	0.9580838323353293	0.8571428571428571	24	RFC	0.691129870485903	0.6285714285714286	0.6203703703703703	0.6190476190476191	0.8937823834196891	0.6938775510204082	0.8789080459770116	0.875	0.6	1.0	0.9195402298850575	1.0	0.6367917794092477	0.5398773006134969	0.6907216494845361	0.29545454545454547	0.918774966711052	0.7391304347826086	0.6461538461538462	0.5384615384615384	0.6923076923076923	0.25	1.0	0.75	All Modes
ssid__no_geo	0.7686325340246274	0.8771929824561403	0.7517923969538367	0.5588235294117648	0.64	0.8000000000000002	0.8338226658837345	0.9263157894736842	0.8331324364258496	0.6363636363636364	0.7500000000000001	0.8571428571428571	0.9221556886227545	1.0	25	RFC	0.7703950215266169	0.6162162162162163	0.5525525525525525	0.9387755102040817	0.8585247883917775	0.8859060402684564	0.8962034134447927	0.7777777777777778	0.8181818181818182	1.0	0.8850574712643678	1.0	0.7499203112426146	0.5112107623318386	0.7603305785123967	0.696969696969697	0.8105022831050228	0.9705882352941176	0.7886538461538461	0.5384615384615384	0.6923076923076923	0.75	0.9625	1.0	All Modes
ssid__no_geo	0.8348432055749129	0.868421052631579	0.7281789967106926	0.5988023952095808	0.7333333333333333	0.44827586206896547	0.896627971254837	0.963855421686747	0.7322855149965124	0.6956521739130435	0.6363636363636364	0.4	0.9294117647058824	1.0	26	RFC	0.8108352663235999	0.5988023952095808	0.7586206896551724	0.8666666666666667	0.8777056277056277	0.9523809523809523	0.8911111111111112	0.8	0.7777777777777778	1.0	0.8777777777777778	1.0	0.700559866569658	0.5988023952095808	0.7096774193548387	0.3023255813953488	0.9163841807909604	0.975609756097561	0.6782692307692308	0.6153846153846154	0.5384615384615384	0.25	0.9875	1.0	All Modes
ssid__no_geo	0.8188567186340014	0.8859649122807017	0.7167230039869432	0.5427728613569321	0.7867494824016562	0.5714285714285715	0.9015990159901599	0.7810650887573966	0.7782633053221288	0.7000000000000001	0.8333333333333333	0.5714285714285715	0.9294117647058824	0.8571428571428571	27	RFC	0.7758876554503645	0.6052631578947368	0.7916666666666666	0.6666666666666666	0.8593200468933178	0.9565217391304348	0.8907070707070707	1.0	0.9090909090909091	0.6666666666666666	0.8777777777777778	1.0	0.6764250342617624	0.4919786096256685	0.7818930041152263	0.5	0.9482535575679172	0.66	0.7090384615384615	0.5384615384615384	0.7692307692307693	0.5	0.9875	0.75	All Modes
ssid__no_geo	0.8259081562714188	0.9122807017543859	0.7841939939047438	0.5979381443298969	0.7543581616481775	0.817391304347826	0.9062119366626066	0.8450704225352113	0.8484778774633845	0.6956521739130435	0.7142857142857142	0.8571428571428571	0.9753086419753086	1.0	28	RFC	0.7918794666252152	0.58	0.725609756097561	0.9591836734693877	0.9253731343283582	0.7692307692307693	0.8860162601626016	0.8	0.6666666666666666	1.0	0.9634146341463414	1.0	0.7879898397725824	0.6170212765957447	0.7854785478547854	0.7121212121212122	0.8878281622911695	0.9375	0.8244230769230769	0.6153846153846154	0.7692307692307693	0.75	0.9875	1.0	All Modes
ssid__no_geo	0.820785597381342	0.8771929824561403	0.7444086451364605	0.5894736842105263	0.7906976744186046	0.547945205479452	0.8863636363636362	0.9075630252100839	0.7362433862433863	0.6	0.7407407407407408	0.4	0.9404761904761905	1.0	29	RFC	0.8384974293441113	0.7304347826086957	0.8308270676691729	0.9090909090909091	0.8221343873517787	0.9	0.8938311688311688	0.8571428571428571	0.7142857142857143	1.0	0.8977272727272727	1.0	0.7034548314926974	0.49411764705882355	0.7542662116040956	0.39215686274509803	0.9614791987673343	0.9152542372881356	0.6936538461538462	0.46153846153846156	0.7692307692307693	0.25	0.9875	1.0	All Modes
ssid__no_geo	0.7819397993311037	0.8947368421052632	0.6990932754217468	0.5631929046563192	0.6867924528301886	0.6105263157894737	0.8788571428571428	0.7560975609756098	0.8026220574723568	0.6	0.7407407407407408	0.8571428571428571	0.9580838323353293	0.8571428571428571	30	RFC	0.7326940586451948	0.5990566037735849	0.7368421052631579	0.6041666666666666	0.8376906318082789	0.8857142857142857	0.8981937602627257	0.8571428571428571	0.7142857142857143	1.0	0.9195402298850575	1.0	0.6750729769217629	0.5313807531380753	0.6431095406360424	0.6170212765957447	0.9242788461538461	0.6595744680851063	0.7461538461538462	0.46153846153846156	0.7692307692307693	0.75	1.0	0.75	All Modes
ssid__no_geo	0.7908163265306123	0.8421052631578947	0.7228595552141844	0.6	0.6620370370370371	0.6422018348623854	0.8807906114885732	0.8292682926829268	0.6998675683291069	0.6666666666666667	0.6	0.5714285714285715	0.911242603550296	0.75	31	RFC	0.757124922031925	0.65625	0.6745283018867925	0.7777777777777778	0.8478002378121284	0.8292682926829268	0.7732501580816187	0.7272727272727273	0.8571428571428571	0.6666666666666666	0.8651685393258427	0.75	0.6990454627579357	0.5526315789473685	0.65	0.546875	0.916452442159383	0.8292682926829268	0.6578846153846154	0.6153846153846154	0.46153846153846156	0.5	0.9625	0.75	All Modes
ssid__no_geo	0.8085241730279898	0.8508771929824561	0.7094182800570094	0.5207100591715976	0.8413793103448277	0.5263157894736842	0.8708074534161491	0.787878787878788	0.7223376623376624	0.5833333333333334	0.7500000000000001	0.5	0.9212121212121211	0.8571428571428571	32	RFC	0.7373942980882287	0.5238095238095238	0.8356164383561644	0.5555555555555556	0.8527980535279805	0.9191919191919192	0.7697326203208557	0.6363636363636364	0.8181818181818182	0.5	0.8941176470588236	1.0	0.6887714258138266	0.5176470588235295	0.8472222222222222	0.5	0.8895939086294417	0.6893939393939394	0.6861538461538462	0.5384615384615384	0.6923076923076923	0.5	0.95	0.75	All Modes
ssid__no_geo	0.8064269319051263	0.8421052631578947	0.6892949986824191	0.6919431279620853	0.7175257731958762	0.4266666666666667	0.8903394255874675	0.7199999999999999	0.616465769759183	0.6363636363636364	0.6666666666666666	0.0	0.9221556886227545	0.8571428571428571	33	RFC	0.7086747472729094	0.6919431279620853	0.7631578947368421	0.47058823529411764	0.8676844783715013	0.75	0.6611384783798577	0.7777777777777778	0.6428571428571429	0.0	0.8850574712643678	1.0	0.6731493279093448	0.6919431279620853	0.6770428015564203	0.3902439024390244	0.9142091152815014	0.6923076923076923	0.5886538461538462	0.5384615384615384	0.6923076923076923	0.0	0.9625	0.75	All Modes
ssid__no_geo	0.750351617440225	0.8245614035087719	0.6517864352209253	0.547008547008547	0.5295629820051414	0.46153846153846156	0.8559573206876111	0.8648648648648649	0.6287726900669267	0.6	0.4347826086956522	0.3333333333333333	0.9186046511627908	0.8571428571428571	34	RFC	0.6861571748585147	0.6736842105263158	0.5597826086956522	0.5806451612903226	0.8031145717463849	0.8135593220338984	0.743167701863354	0.8571428571428571	0.5	0.5	0.8586956521739131	1.0	0.6370339960740032	0.460431654676259	0.5024390243902439	0.3829787234042553	0.916243654822335	0.9230769230769231	0.5667307692307693	0.46153846153846156	0.38461538461538464	0.25	0.9875	0.75	All Modes
ssid__no_geo	0.8358098068350669	0.8596491228070176	0.7499091706620613	0.5755395683453238	0.8176795580110497	0.5494505494505494	0.8944337811900192	0.9124423963133641	0.7031986829819648	0.47058823529411764	0.8	0.5714285714285715	0.9239766081871346	0.75	35	RFC	0.785248824267599	0.6611570247933884	0.8505747126436781	0.6578947368421053	0.8566176470588235	0.9	0.8236263736263737	1.0	0.8333333333333334	0.6666666666666666	0.8681318681318682	0.75	0.7258925825270981	0.5095541401273885	0.7872340425531915	0.4716981132075472	0.9357429718875502	0.9252336448598131	0.6628846153846155	0.3076923076923077	0.7692307692307693	0.5	0.9875	0.75	All Modes
ssid__no_geo	0.7811094452773614	0.8508771929824561	0.7007437236175883	0.4808743169398907	0.5454545454545454	0.7422680412371134	0.8757467144563919	0.8593750000000001	0.787010425471964	0.5	0.6666666666666667	0.8571428571428571	0.911242603550296	1.0	36	RFC	0.7718221647633413	0.55	0.5555555555555556	1.0	0.829185520361991	0.9243697478991597	0.8613453961768569	0.7142857142857143	0.7272727272727273	1.0	0.8651685393258427	1.0	0.6567660990909905	0.42718446601941745	0.5357142857142857	0.5901639344262295	0.9278481012658227	0.8029197080291971	0.7424999999999999	0.38461538461538464	0.6153846153846154	0.75	0.9625	1.0	All Modes
ssid__no_geo	0.7417582417582418	0.8596491228070176	0.6795883850838982	0.419672131147541	0.5754385964912281	0.6172839506172839	0.8381788261108064	0.9473684210526316	0.7096070492974518	0.5263157894736842	0.6923076923076923	0.4	0.9294117647058824	1.0	37	RFC	0.6988961476074254	0.5161290322580645	0.5206349206349207	0.6944444444444444	0.836801752464403	0.9264705882352942	0.8806837606837608	0.8333333333333334	0.6923076923076923	1.0	0.8777777777777778	1.0	0.672215035893944	0.35359116022099446	0.6431372549019608	0.5555555555555556	0.8395604395604396	0.9692307692307692	0.6628846153846154	0.38461538461538464	0.6923076923076923	0.25	0.9875	1.0	All Modes
ssid__no_geo	0.7388294524858402	0.8421052631578947	0.6865377334263847	0.4050632911392405	0.6723716381418093	0.6515151515151515	0.820204449789537	0.8835341365461846	0.7353077816492452	0.4761904761904762	0.7142857142857142	0.5714285714285715	0.9146341463414636	1.0	38	RFC	0.725220666344761	0.5871559633027523	0.5789473684210527	0.7166666666666667	0.8266666666666667	0.9166666666666666	0.7702380952380952	0.625	0.6666666666666666	0.6666666666666666	0.8928571428571429	1.0	0.6749411795430827	0.30917874396135264	0.8017492711370262	0.5972222222222222	0.8138424821002387	0.8527131782945736	0.7182692307692309	0.38461538461538464	0.7692307692307693	0.5	0.9375	1.0	All Modes
ssid__no_geo	0.8324324324324325	0.868421052631579	0.7368215945895982	0.6493506493506493	0.787878787878788	0.46511627906976744	0.9012591119946984	0.880503144654088	0.7247619047619047	0.5714285714285714	0.7857142857142856	0.3333333333333333	0.9333333333333333	1.0	39	RFC	0.7645801560213287	0.684931506849315	0.8253968253968254	0.5882352941176471	0.8706786171574904	0.8536585365853658	0.777843137254902	0.75	0.7333333333333333	0.5	0.9058823529411765	1.0	0.7197358733590618	0.6172839506172839	0.7536231884057971	0.38461538461538464	0.9340659340659341	0.9090909090909091	0.7040384615384616	0.46153846153846156	0.8461538461538461	0.25	0.9625	1.0	All Modes
ssid__no_geo	0.7635431918008785	0.868421052631579	0.6357114532424928	0.5951219512195122	0.5839080459770116	0.3272727272727273	0.8805878750765462	0.7916666666666667	0.7031809653760874	0.7692307692307693	0.5454545454545455	0.5	0.951219512195122	0.75	40	RFC	0.6296013719166333	0.583732057416268	0.6381909547738693	0.2903225806451613	0.8757612667478685	0.76	0.7228937728937729	0.7692307692307693	0.6666666666666666	0.5	0.9285714285714286	0.75	0.6463311408333996	0.6069651741293532	0.538135593220339	0.375	0.8854679802955665	0.8260869565217391	0.6911538461538462	0.7692307692307693	0.46153846153846156	0.5	0.975	0.75	All Modes
ssid__no_geo	0.7660687593423019	0.8333333333333334	0.6267782278183178	0.559796437659033	0.7196969696969698	0.17391304347826084	0.8671513549239921	0.8133333333333332	0.6378236095627401	0.5217391304347826	0.7692307692307693	0.22222222222222224	0.925925925925926	0.75	41	RFC	0.6204785823233608	0.5978260869565217	0.7196969696969697	0.12698412698412698	0.8758344459279038	0.782051282051282	0.6467729831144465	0.6	0.7692307692307693	0.2	0.9146341463414634	0.75	0.6455471587627782	0.5263157894736842	0.7196969696969697	0.27586206896551724	0.8586387434554974	0.8472222222222222	0.6336538461538461	0.46153846153846156	0.7692307692307693	0.25	0.9375	0.75	All Modes
ssid__no_geo	0.7736334405144695	0.8771929824561403	0.698617027649378	0.5227272727272728	0.6210191082802548	0.5666666666666667	0.8640674394099053	0.9186046511627907	0.7306401270909261	0.6666666666666667	0.7586206896551724	0.4	0.9390243902439025	0.888888888888889	42	RFC	0.7540164372928398	0.6258503401360545	0.5492957746478874	0.8095238095238095	0.8668076109936576	0.9186046511627907	0.8558333333333333	0.875	0.6875	1.0	0.9166666666666666	0.8	0.675782565393189	0.44878048780487806	0.7142857142857143	0.4358974358974359	0.8613445378151261	0.9186046511627907	0.7194230769230769	0.5384615384615384	0.8461538461538461	0.25	0.9625	1.0	All Modes
ssid__no_geo	0.8343558282208589	0.8771929824561403	0.7819862210729702	0.6089743589743589	0.7855227882037533	0.7936507936507936	0.9059936908517349	0.8157894736842106	0.7569847318350312	0.6363636363636364	0.5833333333333334	0.8571428571428571	0.9580838323353293	0.75	43	RFC	0.8023482294542967	0.6418918918918919	0.8492753623188406	0.8064516129032258	0.8609112709832134	0.8532110091743119	0.8167363288052943	0.7777777777777778	0.6363636363636364	1.0	0.9195402298850575	0.75	0.765752560596355	0.5792682926829268	0.7306733167082294	0.78125	0.9560585885486018	0.7815126050420168	0.7153846153846153	0.5384615384615384	0.5384615384615384	0.75	1.0	0.75	All Modes
ssid__no_geo	0.780625	0.8771929824561403	0.7405191144571954	0.5940054495912807	0.6893732970027249	0.723076923076923	0.8545557441992077	0.8415841584158416	0.7722156276996327	0.5555555555555556	0.7586206896551724	0.75	0.9397590361445783	0.8571428571428571	44	RFC	0.7580933488583266	0.7785714285714286	0.6096385542168675	0.7230769230769231	0.8618721461187214	0.8173076923076923	0.8688953488372093	1.0	0.6875	0.75	0.9069767441860465	1.0	0.742213207122244	0.4801762114537445	0.7931034482758621	0.7230769230769231	0.8473625140291807	0.8673469387755102	0.7411538461538462	0.38461538461538464	0.8461538461538461	0.75	0.975	0.75	All Modes
ssid__no_geo	0.8225705329153605	0.8508771929824561	0.7431991689097304	0.6685878962536023	0.7744360902255639	0.5060240963855422	0.8824593128390595	0.8844884488448843	0.6982213438735178	0.6956521739130435	0.5454545454545455	0.5714285714285715	0.9285714285714285	0.75	45	RFC	0.782102770578798	0.6666666666666666	0.8465753424657534	0.65625	0.8356164383561644	0.9054054054054054	0.7539393939393939	0.8	0.6666666666666666	0.6666666666666666	0.8863636363636364	0.75	0.7190585665124868	0.6705202312138728	0.7136258660508084	0.4117647058823529	0.9348659003831418	0.864516129032258	0.6603846153846155	0.6153846153846154	0.46153846153846156	0.5	0.975	0.75	All Modes
ssid__no_geo	0.7768595041322314	0.8421052631578947	0.7229700206989162	0.4581005586592179	0.6666666666666667	0.7321428571428571	0.8715763846622033	0.8863636363636365	0.7159472264262683	0.5	0.5384615384615384	0.8571428571428571	0.934131736526946	0.75	46	RFC	0.766265298274407	0.543046357615894	0.6504297994269341	0.9111111111111111	0.8403755868544601	0.8863636363636364	0.7798597953770368	0.7142857142857143	0.5384615384615384	1.0	0.896551724137931	0.75	0.6966714905187152	0.3961352657004831	0.6837349397590361	0.6119402985074627	0.9051833122629582	0.8863636363636364	0.6796153846153846	0.38461538461538464	0.5384615384615384	0.75	0.975	0.75	All Modes
ssid__no_geo	0.7854757929883138	0.8508771929824561	0.7298130788998233	0.5585585585585585	0.558282208588957	0.717948717948718	0.8723404255319149	0.9419354838709677	0.7561702681593335	0.5833333333333334	0.608695652173913	0.6666666666666666	0.9221556886227545	1.0	47	RFC	0.767541788913235	0.6	0.6190476190476191	0.8235294117647058	0.8346055979643766	0.9605263157894737	0.8442842215256008	0.6363636363636364	0.7	1.0	0.8850574712643678	1.0	0.7009830185450365	0.5224719101123596	0.5083798882681564	0.6363636363636364	0.9136490250696379	0.9240506329113924	0.7078846153846154	0.5384615384615384	0.5384615384615384	0.5	0.9625	1.0	All Modes
ssid__no_geo	0.825089605734767	0.8859649122807017	0.757731404938979	0.5669781931464175	0.7597765363128491	0.6818181818181818	0.9035409035409036	0.8765432098765432	0.815285140562249	0.6666666666666667	0.7199999999999999	0.75	0.9397590361445783	1.0	48	RFC	0.759782552029743	0.6190476190476191	0.7285714285714285	0.75	0.9035409035409036	0.797752808988764	0.8563953488372092	0.875	0.75	0.75	0.9069767441860465	1.0	0.763581293616041	0.5229885057471264	0.7937743190661478	0.625	0.9035409035409036	0.9726027397260274	0.7911538461538462	0.5384615384615384	0.6923076923076923	0.75	0.975	1.0	All Modes
ssid__no_geo	0.7864661654135339	0.8596491228070176	0.6751397165461792	0.5616797900262467	0.6524822695035462	0.49122807017543857	0.8832116788321167	0.7870967741935485	0.724260138838144	0.5	0.608695652173913	0.5714285714285715	0.9411764705882353	1.0	49	RFC	0.7218772822117894	0.66875	0.7666666666666667	0.5	0.8148148148148148	0.8591549295774648	0.7939682539682539	0.7142857142857143	0.7	0.6666666666666666	0.8888888888888888	1.0	0.645031330734091	0.4841628959276018	0.5679012345679012	0.4827586206896552	0.9641434262948207	0.7261904761904762	0.6846153846153846	0.38461538461538464	0.5384615384615384	0.5	1.0	1.0	All Modes
ssid__no_geo	0.8049432197728791	0.8771929824561403	0.7231972509061434	0.6116071428571428	0.7499999999999999	0.5542168674698795	0.8819804260218768	0.8181818181818181	0.7870073701399003	0.6666666666666667	0.7692307692307693	0.5714285714285715	0.927710843373494	1.0	50	RFC	0.7348966029929842	0.6372093023255814	0.7734375	0.5227272727272727	0.8606741573033708	0.8804347826086957	0.8412492546213477	0.875	0.7692307692307693	0.6666666666666666	0.8953488372093024	1.0	0.7148373802284487	0.5879828326180258	0.7279411764705882	0.5897435897435898	0.9043683589138135	0.7641509433962265	0.7540384615384615	0.5384615384615384	0.7692307692307693	0.5	0.9625	1.0	All Modes
ssid__no_geo	0.8154882154882155	0.8947368421052632	0.7034173933915984	0.5936395759717313	0.7657784011220196	0.3614457831325301	0.8823159219634991	0.9139072847682119	0.7565392480729904	0.8	0.6923076923076923	0.3333333333333333	0.9570552147239264	1.0	51	RFC	0.7266706198930782	0.5915492957746479	0.8053097345132744	0.46875	0.853836784409257	0.9139072847682119	0.7930800123571208	0.8333333333333334	0.6923076923076923	0.5	0.9397590361445783	1.0	0.6892953106817874	0.5957446808510638	0.7299465240641712	0.29411764705882354	0.9127604166666666	0.9139072847682119	0.7373076923076923	0.7692307692307693	0.6923076923076923	0.25	0.975	1.0	All Modes
ssid__no_geo	0.7293796864349011	0.8157894736842105	0.6222808595432544	0.4606060606060606	0.6338461538461538	0.5882352941176471	0.8287167891464103	0.6	0.6366995921175487	0.23529411764705882	0.7142857142857142	0.6666666666666666	0.9005847953216374	0.6666666666666666	52	RFC	0.6906827803701642	0.5352112676056338	0.5493333333333333	0.8928571428571429	0.8377142857142857	0.6382978723404256	0.8025641025641026	0.5	0.6666666666666666	1.0	0.8461538461538461	1.0	0.5955781939716718	0.40425531914893614	0.7490909090909091	0.43859649122807015	0.819910514541387	0.5660377358490566	0.5771153846153847	0.15384615384615385	0.7692307692307693	0.5	0.9625	0.5	All Modes
ssid__no_geo	0.7905686546463245	0.8596491228070176	0.7372641128192993	0.4194528875379939	0.7173144876325088	0.8035714285714286	0.8785982478097621	0.8673835125448028	0.8091316517717775	0.5454545454545455	0.6956521739130435	1.0	0.9156626506024096	0.888888888888889	53	RFC	0.7789250599025035	0.5307692307692308	0.7	0.9183673469387755	0.8357142857142857	0.9097744360902256	0.8300775193798449	0.6666666666666666	0.8	1.0	0.8837209302325582	0.8	0.7102830248647136	0.34673366834170855	0.7355072463768116	0.7142857142857143	0.9261213720316622	0.8287671232876712	0.8053846153846154	0.46153846153846156	0.6153846153846154	1.0	0.95	1.0	All Modes
ssid__no_geo	0.8285917496443812	0.868421052631579	0.7240586546450025	0.5194805194805195	0.836676217765043	0.6304347826086957	0.9064290260980269	0.7272727272727273	0.7044091710758378	0.6	0.7333333333333334	0.6666666666666665	0.9506172839506174	0.5714285714285715	54	RFC	0.7301050318803128	0.6153846153846154	0.8202247191011236	0.5370370370370371	0.89	0.7878787878787878	0.7419785475165676	0.8571428571428571	0.6470588235294118	0.6	0.9390243902439024	0.6666666666666666	0.7330395894174838	0.449438202247191	0.8538011695906432	0.7631578947368421	0.9234760051880675	0.6753246753246753	0.7040384615384615	0.46153846153846156	0.8461538461538461	0.75	0.9625	0.5	All Modes
ssid__no_geo	0.8171788810086682	0.8421052631578947	0.7481763450736562	0.617283950617284	0.6857142857142857	0.7246376811594203	0.8979591836734693	0.8152866242038217	0.6687780056201109	0.6363636363636364	0.5454545454545455	0.5714285714285715	0.9239766081871346	0.6666666666666666	55	RFC	0.7679194255675482	0.6993006993006993	0.7272727272727273	0.6756756756756757	0.8606356968215159	0.8767123287671232	0.7958485958485959	0.7777777777777778	0.6666666666666666	0.6666666666666666	0.8681318681318682	1.0	0.7365912530130763	0.5524861878453039	0.6486486486486487	0.78125	0.9386666666666666	0.7619047619047619	0.5974999999999999	0.5384615384615384	0.46153846153846156	0.5	0.9875	0.5	All Modes
ssid__no_geo	0.8226837060702875	0.868421052631579	0.6738034161013501	0.5540540540540541	0.7412587412587412	0.4193548387096774	0.9127764127764127	0.7415730337078651	0.7077720574395766	0.6363636363636364	0.7826086956521738	0.3333333333333333	0.9294117647058824	0.8571428571428571	56	RFC	0.7075111101838136	0.5857142857142857	0.7571428571428571	0.5	0.8898203592814371	0.8048780487804879	0.8111111111111111	0.7777777777777778	0.9	0.5	0.8777777777777778	1.0	0.6474455663232892	0.5256410256410257	0.726027397260274	0.3611111111111111	0.9369482976040353	0.6875	0.6436538461538461	0.5384615384615384	0.6923076923076923	0.25	0.9875	0.75	All Modes
ssid__no_geo	0.8092526690391459	0.8771929824561403	0.7282971016527511	0.46204620462046203	0.736	0.6987951807228916	0.9032648125755743	0.8413793103448276	0.7429437229437229	0.5	0.7333333333333334	0.6666666666666666	0.9575757575757576	0.8571428571428571	57	RFC	0.7412922554313236	0.5645161290322581	0.7120743034055728	0.6744186046511628	0.8840236686390532	0.8714285714285714	0.8581512605042017	0.7142857142857143	0.6470588235294118	1.0	0.9294117647058824	1.0	0.72286927306923	0.39106145251396646	0.7615894039735099	0.725	0.92336217552534	0.8133333333333334	0.6936538461538462	0.38461538461538464	0.8461538461538461	0.5	0.9875	0.75	All Modes
ssid__no_geo	0.7992047713717694	0.868421052631579	0.7447371057140366	0.592274678111588	0.7669724770642202	0.7142857142857143	0.8754491017964072	0.7747035573122529	0.7543868891715932	0.7199999999999999	0.6956521739130435	0.5714285714285715	0.927710843373494	0.8571428571428571	58	RFC	0.7880139357695841	0.6272727272727273	0.7916666666666666	0.7894736842105263	0.8325740318906606	0.8990825688073395	0.8224031007751937	0.75	0.8	0.6666666666666666	0.8953488372093024	1.0	0.7120914236655624	0.5609756097560976	0.7437722419928826	0.6521739130434783	0.922979797979798	0.6805555555555556	0.7040384615384616	0.6923076923076923	0.6153846153846154	0.5	0.9625	0.75	All Modes
ssid__no_geo	0.7592468056489576	0.8157894736842105	0.6432614126968511	0.3924731182795699	0.6906779661016949	0.5357142857142858	0.8654155495978553	0.7320261437908497	0.6354192845773644	0.33333333333333337	0.608695652173913	0.3333333333333333	0.9017341040462428	1.0	59	RFC	0.6756514018668102	0.5447761194029851	0.6626016260162602	0.6122448979591837	0.8217922606924644	0.7368421052631579	0.727741935483871	0.6	0.7	0.5	0.8387096774193549	1.0	0.6290709230832787	0.3067226890756303	0.7212389380530974	0.47619047619047616	0.9139297848244621	0.7272727272727273	0.5988461538461538	0.23076923076923078	0.5384615384615384	0.25	0.975	1.0	All Modes
ssid__no_geo	0.8102981029810298	0.8771929824561403	0.7292671854605486	0.6187845303867403	0.7851851851851851	0.6140350877192983	0.8802395209580838	0.7480916030534351	0.7456932859371884	0.7272727272727274	0.7407407407407408	0.5714285714285715	0.9390243902439025	0.75	60	RFC	0.7364961926623883	0.6256983240223464	0.8054711246200608	0.5932203389830508	0.8677685950413223	0.7903225806451613	0.7873015873015873	0.8888888888888888	0.7142857142857143	0.6666666666666666	0.9166666666666666	0.75	0.7235000989314281	0.6120218579234973	0.7658959537572254	0.6363636363636364	0.8930741190765492	0.7101449275362319	0.7194230769230769	0.6153846153846154	0.7692307692307693	0.5	0.9625	0.75	All Modes
ssid__no_geo	0.7706959706959707	0.868421052631579	0.698008943698179	0.5454545454545454	0.6283987915407856	0.6666666666666666	0.8745247148288973	0.775	0.7688609793400213	0.6666666666666667	0.6363636363636364	0.75	0.934131736526946	0.8571428571428571	61	RFC	0.7206334858956269	0.5352697095435685	0.6709677419354839	0.6666666666666666	0.8529048207663782	0.8773584905660378	0.8303204458376872	0.7272727272727273	0.7777777777777778	0.75	0.896551724137931	1.0	0.6809818543669747	0.5560344827586207	0.5909090909090909	0.6666666666666666	0.8972691807542262	0.6940298507462687	0.7257692307692307	0.6153846153846154	0.5384615384615384	0.75	0.975	0.75	All Modes
ssid__no_geo	0.8143459915611815	0.8596491228070176	0.6900205036179742	0.46545454545454545	0.820577164366374	0.5609756097560975	0.8944337811900193	0.7086614173228346	0.691588252067294	0.6666666666666667	0.6666666666666666	0.3333333333333333	0.934131736526946	0.8571428571428571	62	RFC	0.7080433695500665	0.5765765765765766	0.7995110024449877	0.575	0.8748435544430538	0.7142857142857143	0.7828817733990148	0.875	0.6428571428571429	0.5	0.896551724137931	1.0	0.6797385842362595	0.3902439024390244	0.8427835051546392	0.5476190476190477	0.9149214659685864	0.703125	0.6411538461538462	0.5384615384615384	0.6923076923076923	0.25	0.975	0.75	All Modes
ssid__no_geo	0.7933378653976887	0.8245614035087719	0.6899290198283454	0.4626334519572954	0.7073552425665102	0.5176470588235293	0.8820093457943925	0.8800000000000001	0.660621613915027	0.4761904761904762	0.5714285714285715	0.6666666666666666	0.9221556886227545	0.6666666666666666	63	RFC	0.7354814607544814	0.5158730158730159	0.7151898734177216	0.6470588235294118	0.8473625140291807	0.9519230769230769	0.8086781609195401	0.625	0.5333333333333333	1.0	0.8850574712643678	1.0	0.657641967962595	0.41935483870967744	0.6996904024767802	0.43137254901960786	0.9196102314250914	0.8181818181818182	0.5925	0.38461538461538464	0.6153846153846154	0.5	0.9625	0.5	All Modes
ssid__no_geo	0.7931292008961912	0.8947368421052632	0.7202188529083318	0.5782493368700264	0.6651685393258426	0.5783132530120483	0.8793631353337417	0.9	0.7860331026997694	0.7500000000000001	0.7692307692307693	0.5714285714285715	0.9506172839506174	0.888888888888889	64	RFC	0.722910699359028	0.6055555555555555	0.6851851851851852	0.5714285714285714	0.8650602409638555	0.8873239436619719	0.7986207288646312	0.8181818181818182	0.7692307692307693	0.6666666666666666	0.9390243902439024	0.8	0.7184287965707299	0.5532994923857868	0.6462882096069869	0.5853658536585366	0.8941469489414695	0.9130434782608695	0.7848076923076923	0.6923076923076923	0.7692307692307693	0.5	0.9625	1.0	All Modes
ssid__no_geo	0.7923186344238976	0.8421052631578947	0.6467372328375754	0.6020408163265306	0.5698630136986301	0.3278688524590164	0.8921626399528579	0.8417508417508417	0.6734195216548158	0.5	0.6923076923076923	0.4	0.9176470588235294	0.8571428571428571	65	RFC	0.6593420148776323	0.6178010471204188	0.6666666666666666	0.3448275862068966	0.8661327231121282	0.8012820512820513	0.8546520146520147	0.7142857142857143	0.6923076923076923	1.0	0.8666666666666667	1.0	0.6407005488243509	0.5870646766169154	0.49760765550239233	0.3125	0.9198055893074119	0.8865248226950354	0.6103846153846153	0.38461538461538464	0.6923076923076923	0.25	0.975	0.75	All Modes
ssid__no_geo	0.7931769722814499	0.8596491228070176	0.7296199550037865	0.42244224422442245	0.767475035663338	0.7034482758620689	0.879734219269103	0.8749999999999999	0.7428146513989564	0.42105263157894735	0.7199999999999999	0.75	0.934131736526946	0.888888888888889	66	RFC	0.7270670815338341	0.5765765765765766	0.8078078078078078	0.6296296296296297	0.8348045397225725	0.7865168539325843	0.7726436781609195	0.6666666666666666	0.75	0.75	0.896551724137931	0.8	0.7553754736119043	0.3333333333333333	0.7309782608695652	0.796875	0.9297752808988764	0.9859154929577465	0.745	0.3076923076923077	0.6923076923076923	0.75	0.975	1.0	All Modes
ssid__no_geo	0.8451882845188284	0.868421052631579	0.7757479392987385	0.6211180124223603	0.8181818181818182	0.5753424657534247	0.892466194462331	0.9716312056737588	0.7304256437204415	0.6	0.7272727272727274	0.4	0.9248554913294798	1.0	67	RFC	0.8669060335163723	0.7092198581560284	0.8787878787878788	0.9545454545454546	0.8339350180505415	0.958041958041958	0.9212493599590375	0.8571428571428571	0.8888888888888888	1.0	0.8602150537634409	1.0	0.7350184187922053	0.5524861878453039	0.7653958944281525	0.4117647058823529	0.9598337950138505	0.9856115107913669	0.6653846153846155	0.46153846153846156	0.6153846153846154	0.25	1.0	1.0	All Modes
ssid__no_geo	0.7887130075705437	0.8596491228070176	0.6675090919296369	0.5588235294117647	0.7445442875481386	0.31746031746031744	0.8595744680851064	0.8571428571428572	0.6873554478344898	0.5714285714285714	0.7407407407407408	0.3333333333333333	0.934131736526946	0.8571428571428571	68	RFC	0.6919827604589279	0.6129032258064516	0.675990675990676	0.4166666666666667	0.8793532338308457	0.875	0.7721674876847291	0.75	0.7142857142857143	0.5	0.896551724137931	1.0	0.6558322144909541	0.5135135135135135	0.8285714285714286	0.2564102564102564	0.8406658739595719	0.84	0.6411538461538462	0.46153846153846156	0.7692307692307693	0.25	0.975	0.75	All Modes
ssid__no_geo	0.8005050505050505	0.9210526315789473	0.7352347952953262	0.5382262996941896	0.7222222222222221	0.6567164179104478	0.8803963198867658	0.8786127167630058	0.8883391405342624	0.8	0.8333333333333333	0.8571428571428571	0.951219512195122	1.0	69	RFC	0.7153052121829999	0.5333333333333333	0.7857142857142857	0.5789473684210527	0.8785310734463276	0.8	0.9341991341991343	0.8333333333333334	0.9090909090909091	1.0	0.9285714285714286	1.0	0.7653366686337753	0.5432098765432098	0.6682242990654206	0.7586206896551724	0.8822695035460993	0.9743589743589743	0.8526923076923076	0.7692307692307693	0.7692307692307693	0.75	0.975	1.0	All Modes
ssid__no_geo	0.8276113951789628	0.8859649122807017	0.6926296837294581	0.5684931506849317	0.8526727509778357	0.49019607843137253	0.903137789904502	0.6486486486486486	0.7585056918390252	0.6666666666666667	0.888888888888889	0.7272727272727273	0.9382716049382716	0.5714285714285715	70	RFC	0.6904537801866241	0.6287878787878788	0.8696808510638298	0.352112676056338	0.8958051420838972	0.7058823529411765	0.7794134727061557	0.875	0.8571428571428571	0.5714285714285714	0.926829268292683	0.6666666666666666	0.7344220440510048	0.51875	0.8363171355498721	0.8064516129032258	0.9105914718019257	0.6	0.7823076923076924	0.5384615384615384	0.9230769230769231	1.0	0.95	0.5	All Modes
ssid__no_geo	0.7783216783216783	0.8508771929824561	0.6910397993510428	0.6200466200466201	0.7065868263473054	0.4946236559139785	0.8567990373044524	0.7771428571428571	0.7109248170326016	0.7000000000000001	0.7500000000000001	0.4444444444444445	0.9101796407185629	0.75	71	RFC	0.6876271994484859	0.7430167597765364	0.759656652360515	0.39655172413793105	0.823121387283237	0.7157894736842105	0.7683490073145245	1.0	0.8181818181818182	0.4	0.8735632183908046	0.75	0.7185881362144289	0.532	0.6604477611940298	0.6571428571428571	0.8933500627352572	0.85	0.6861538461538462	0.5384615384615384	0.6923076923076923	0.5	0.95	0.75	All Modes
ssid__no_geo	0.7959479015918958	0.8245614035087719	0.7019185008205631	0.5370370370370371	0.7211740041928721	0.5128205128205129	0.8814180929095355	0.8571428571428571	0.6486678836558355	0.5454545454545455	0.5599999999999999	0.3333333333333333	0.9156626506024096	0.888888888888889	72	RFC	0.7054613007082317	0.5838926174496645	0.7078189300411523	0.5769230769230769	0.8760631834750912	0.782608695652174	0.6867441860465116	0.6666666666666666	0.5833333333333334	0.5	0.8837209302325582	0.8	0.7055862686330738	0.49714285714285716	0.7350427350427351	0.46153846153846156	0.8868388683886839	0.9473684210526315	0.64	0.46153846153846156	0.5384615384615384	0.25	0.95	1.0	All Modes
ssid__no_geo	0.7090773809523809	0.8508771929824561	0.626982152789197	0.47651006711409394	0.483739837398374	0.5454545454545454	0.8150470219435736	0.8141592920353983	0.6824936975870761	0.631578947368421	0.7096774193548387	0.4	0.9212121212121211	0.75	73	RFC	0.6981350104820412	0.5259259259259259	0.39666666666666667	0.9130434782608695	0.8408796895213454	0.8141592920353983	0.8510457516339869	1.0	0.6111111111111112	1.0	0.8941176470588236	0.75	0.6098353855168772	0.43558282208588955	0.6197916666666666	0.3888888888888889	0.7907542579075426	0.8141592920353983	0.6515384615384615	0.46153846153846156	0.8461538461538461	0.25	0.95	0.75	All Modes
ssid__no_geo	0.8593208593208593	0.9035087719298246	0.8093913998276717	0.6369426751592356	0.8806306306306306	0.7226890756302521	0.901932712956335	0.9047619047619048	0.8648349241120326	0.7272727272727274	0.8	0.8571428571428571	0.9397590361445783	1.0	74	RFC	0.815245584544441	0.6756756756756757	0.9050925925925926	0.7543859649122807	0.8774373259052924	0.8636363636363636	0.9258397932816538	0.8888888888888888	0.8333333333333334	1.0	0.9069767441860465	1.0	0.806249843509652	0.6024096385542169	0.8574561403508771	0.6935483870967742	0.9278350515463918	0.95	0.821923076923077	0.6153846153846154	0.7692307692307693	0.75	0.975	1.0	All Modes
ssid__no_geo	0.7813390313390314	0.8421052631578947	0.66652347295913	0.6264501160092808	0.6653225806451613	0.54	0.8739789964994166	0.6268656716417911	0.6737716507599858	0.608695652173913	0.6666666666666666	0.5	0.9268292682926829	0.6666666666666666	75	RFC	0.7072043797893235	0.6887755102040817	0.64453125	0.54	0.8550228310502284	0.8076923076923077	0.7495238095238095	0.7	0.6428571428571429	0.5	0.9047619047619048	1.0	0.6415915912921888	0.574468085106383	0.6875	0.54	0.8937947494033412	0.5121951219512195	0.6361538461538462	0.5384615384615384	0.6923076923076923	0.5	0.95	0.5	All Modes
ssid__no_geo	0.7781523937963587	0.8508771929824561	0.7102173175408886	0.5397923875432525	0.7125827814569536	0.5607476635514018	0.8539057841383424	0.8840579710144928	0.7440690943043884	0.5555555555555556	0.64	0.75	0.9176470588235294	0.8571428571428571	76	RFC	0.7260963111760181	0.6446280991735537	0.6374407582938388	0.5357142857142857	0.8742368742368742	0.9384615384615385	0.8566666666666667	1.0	0.6666666666666666	0.75	0.8666666666666667	1.0	0.7060888178132336	0.4642857142857143	0.8078078078078078	0.5882352941176471	0.8344988344988346	0.8356164383561644	0.6950000000000001	0.38461538461538464	0.6153846153846154	0.75	0.975	0.75	All Modes
ssid__no_geo	0.8467552775605942	0.8596491228070176	0.7535222614950013	0.6319702602230484	0.7867298578199052	0.5454545454545455	0.9135483870967743	0.8899082568807338	0.7496599598058064	0.631578947368421	0.7407407407407408	0.5714285714285715	0.9156626506024096	0.888888888888889	77	RFC	0.7881252257535888	0.7391304347826086	0.772093023255814	0.675	0.8883312421580929	0.8660714285714286	0.8129346622369878	1.0	0.7142857142857143	0.6666666666666666	0.8837209302325582	0.8	0.7333681842378442	0.551948051948052	0.8019323671497585	0.4576271186440678	0.9402390438247012	0.9150943396226415	0.7361538461538462	0.46153846153846156	0.7692307692307693	0.5	0.95	1.0	All Modes
ssid__no_geo	0.7605917955615333	0.8508771929824561	0.6885504914887524	0.5511363636363636	0.6906077348066298	0.49056603773584906	0.829086389061529	0.8813559322033899	0.724469790577575	0.5714285714285714	0.7407407407407408	0.4	0.9101796407185629	1.0	78	RFC	0.7675130352701103	0.7348484848484849	0.5938242280285035	0.8125	0.8368883312421581	0.859504132231405	0.8675697865353038	0.75	0.7142857142857143	1.0	0.8735632183908046	1.0	0.6686238696053591	0.4409090909090909	0.8250825082508251	0.35135135135135137	0.8214285714285714	0.9043478260869565	0.6861538461538462	0.46153846153846156	0.7692307692307693	0.25	0.95	1.0	All Modes
ssid__no_geo	0.8110119047619048	0.8596491228070176	0.6996112080958452	0.5469613259668509	0.7888707037643208	0.5825242718446603	0.9046997389033943	0.675	0.6892059309450613	0.5217391304347826	0.7407407407407408	0.5714285714285715	0.9454545454545454	0.6666666666666666	79	RFC	0.7252704382193127	0.668918918918919	0.7699680511182109	0.5172413793103449	0.8761061946902655	0.7941176470588235	0.7797198879551821	0.6	0.7142857142857143	0.6666666666666666	0.9176470588235294	1.0	0.6920375030230492	0.46261682242990654	0.8087248322147651	0.6666666666666666	0.9352226720647774	0.5869565217391305	0.6411538461538462	0.46153846153846156	0.7692307692307693	0.5	0.975	0.5	All Modes
ssid__no_geo	0.7859487852921865	0.8070175438596491	0.6663862382631682	0.482051282051282	0.648870636550308	0.41237113402061853	0.8923418423973363	0.8962962962962964	0.5199602122015915	0.375	0.5517241379310345	0.0	0.9230769230769231	0.75	80	RFC	0.6976896290109288	0.7014925373134329	0.5703971119133574	0.46511627906976744	0.8617363344051447	0.8897058823529411	0.6252808988764045	1.0	0.5	0.0	0.8764044943820225	0.75	0.6636250556551543	0.3671875	0.7523809523809524	0.37037037037037035	0.9252013808975834	0.9029850746268657	0.5142307692307693	0.23076923076923078	0.6153846153846154	0.0	0.975	0.75	All Modes
ssid__no_geo	0.7756211180124224	0.8245614035087719	0.6770216263728159	0.5416666666666667	0.6710816777041944	0.4578313253012048	0.8660436137071651	0.8484848484848485	0.6847840531561462	0.5714285714285714	0.6	0.5	0.8953488372093024	0.8571428571428571	81	RFC	0.704356256132247	0.6319444444444444	0.7203791469194313	0.4523809523809524	0.8234597156398105	0.8936170212765957	0.7888198757763976	0.75	0.8571428571428571	0.5	0.8369565217391305	1.0	0.6572872918476371	0.4739583333333333	0.628099173553719	0.4634146341463415	0.9132720105124835	0.8076923076923077	0.6271153846153846	0.46153846153846156	0.46153846153846156	0.5	0.9625	0.75	All Modes
ssid__no_geo	0.8338848444738584	0.9035087719298246	0.768759310070488	0.5631578947368421	0.8031249999999999	0.6829268292682927	0.9065868263473055	0.888	0.8271794871794871	0.7000000000000001	0.7692307692307693	0.8571428571428571	0.9523809523809523	0.8571428571428571	82	RFC	0.7803911938792544	0.7379310344827587	0.8210862619808307	0.6086956521739131	0.8602272727272727	0.8740157480314961	0.9356643356643357	1.0	0.7692307692307693	1.0	0.9090909090909091	1.0	0.7759393041835991	0.4553191489361702	0.7859327217125383	0.7777777777777778	0.9582278481012658	0.9024390243902439	0.7615384615384615	0.5384615384615384	0.7692307692307693	0.75	1.0	0.75	All Modes
ssid__no_geo	0.8199052132701422	0.868421052631579	0.764040712112685	0.6040609137055838	0.7296703296703297	0.6923076923076923	0.8862698880377137	0.9078947368421052	0.7787347155768208	0.6666666666666667	0.6363636363636364	0.6666666666666666	0.9239766081871346	1.0	83	RFC	0.8297346371868601	0.7579617834394905	0.7614678899082569	0.9	0.8272827282728272	0.9019607843137255	0.9041819291819291	0.875	0.7777777777777778	1.0	0.8681318681318682	1.0	0.7266507302300029	0.5021097046413502	0.70042194092827	0.5625	0.9543147208121827	0.9139072847682119	0.7128846153846153	0.5384615384615384	0.5384615384615384	0.5	0.9875	1.0	All Modes
ssid__no_geo	0.7690827453495831	0.8245614035087719	0.7102446890197257	0.44859813084112155	0.7152145643693109	0.7184466019417477	0.8484513274336283	0.8205128205128205	0.6325615763546798	0.2666666666666667	0.6666666666666667	0.5714285714285715	0.9080459770114943	0.75	84	RFC	0.7521920486183976	0.6545454545454545	0.6532066508313539	0.8222222222222222	0.8309859154929577	0.8	0.7968729851708576	1.0	0.7272727272727273	0.6666666666666666	0.8404255319148937	0.75	0.6956330153705886	0.3412322274881517	0.7902298850574713	0.6379310344827587	0.8666666666666667	0.8421052631578947	0.6013461538461538	0.15384615384615385	0.6153846153846154	0.5	0.9875	0.75	All Modes
ssid__no_geo	0.7976961843052556	0.868421052631579	0.7116184238349164	0.5606469002695417	0.7557117750439367	0.5	0.8845905867182463	0.8571428571428572	0.715285140562249	0.6666666666666667	0.7199999999999999	0.5	0.9397590361445783	0.75	85	RFC	0.7178041421084378	0.6341463414634146	0.8052434456928839	0.4375	0.8500619578686494	0.8620689655172413	0.7563953488372093	0.875	0.75	0.5	0.9069767441860465	0.75	0.7143970120194542	0.5024154589371981	0.7119205298013245	0.5833333333333334	0.9220430107526881	0.8522727272727273	0.6911538461538462	0.5384615384615384	0.6923076923076923	0.5	0.975	0.75	All Modes
ssid__no_geo	0.8086330935251799	0.8596491228070176	0.7039736058544405	0.5953002610966057	0.79296875	0.45833333333333337	0.8861689106487147	0.7870967741935485	0.7367160493827161	0.64	0.8799999999999999	0.5	0.9135802469135802	0.75	86	RFC	0.6920400355238575	0.57	0.8638297872340426	0.41509433962264153	0.8850855745721271	0.7261904761904762	0.7471544715447154	0.6666666666666666	0.9166666666666666	0.5	0.9024390243902439	0.75	0.7227681087493382	0.6229508196721312	0.7328519855595668	0.5116279069767442	0.8872549019607843	0.8591549295774648	0.7273076923076923	0.6153846153846154	0.8461538461538461	0.5	0.925	0.75	All Modes
ssid__no_geo	0.8240866035182679	0.8859649122807017	0.7691504661795618	0.699228791773779	0.7564766839378237	0.5979381443298969	0.8771289537712894	0.9149797570850201	0.8214113275425433	0.7272727272727274	0.6956521739130435	0.75	0.934131736526946	1.0	87	RFC	0.7861573956292578	0.7555555555555555	0.773851590106007	0.6304347826086957	0.8522458628841607	0.9186991869918699	0.8670881226053642	0.8888888888888888	0.8	0.75	0.896551724137931	1.0	0.7548018227410018	0.6507177033492823	0.7398648648648649	0.5686274509803921	0.9035087719298246	0.9112903225806451	0.7911538461538462	0.6153846153846154	0.6153846153846154	0.75	0.975	1.0	All Modes
ssid__no_geo	0.7954405422057917	0.8771929824561403	0.7472170042479351	0.5089974293059126	0.7995469988674972	0.7179487179487178	0.8557457212713937	0.8538461538461538	0.7919429590017826	0.6363636363636364	0.7272727272727274	0.6666666666666666	0.9294117647058824	1.0	88	RFC	0.8086315991920147	0.559322033898305	0.8673218673218673	0.9032258064516129	0.7882882882882883	0.925	0.9088888888888889	0.7777777777777778	0.8888888888888888	1.0	0.8777777777777778	1.0	0.7066016942888976	0.4669811320754717	0.7415966386554622	0.5957446808510638	0.9358288770053476	0.7928571428571428	0.7282692307692308	0.5384615384615384	0.6153846153846154	0.5	0.9875	1.0	All Modes
ssid__no_geo	0.8246478873239437	0.8947368421052632	0.7839996299848491	0.6588235294117647	0.8251273344651953	0.6785714285714286	0.8743589743589745	0.8831168831168831	0.829411280045049	0.6956521739130435	0.8799999999999999	0.888888888888889	0.9325153374233127	0.75	89	RFC	0.7852725853158959	0.6363636363636364	0.8678571428571429	0.6229508196721312	0.8676844783715013	0.9315068493150684	0.8364658634538152	0.8	0.9166666666666666	0.8	0.9156626506024096	0.75	0.7870151518436337	0.6829268292682927	0.7864077669902912	0.7450980392156863	0.8811369509043928	0.8395061728395061	0.8323076923076924	0.6153846153846154	0.8461538461538461	1.0	0.95	0.75	All Modes
ssid__no_geo	0.8290119131044149	0.8947368421052632	0.7205283097778331	0.7083333333333334	0.7657512116316639	0.44680851063829785	0.902336728579988	0.7794117647058824	0.701543856382566	0.8181818181818181	0.7741935483870968	0.28571428571428575	0.9629629629629629	0.6666666666666666	90	RFC	0.7535979405137093	0.725609756097561	0.716012084592145	0.5675675675675675	0.9039615846338536	0.8548387096774194	0.7902439024390244	1.0	0.6666666666666666	0.3333333333333333	0.9512195121951219	1.0	0.7000264207960046	0.6918604651162791	0.8229166666666666	0.3684210526315789	0.9007177033492823	0.7162162162162162	0.6680769230769231	0.6923076923076923	0.9230769230769231	0.25	0.975	0.5	All Modes
ssid__no_geo	0.8204419889502762	0.8771929824561403	0.7227697288519679	0.5333333333333333	0.8464419475655431	0.5925925925925926	0.883905013192612	0.7575757575757576	0.736507058159232	0.6956521739130435	0.7199999999999999	0.5714285714285715	0.9454545454545454	0.75	91	RFC	0.7143117067645368	0.5594405594405595	0.8968253968253969	0.5454545454545454	0.8622908622908623	0.7075471698113207	0.7768627450980392	0.8	0.75	0.6666666666666666	0.9176470588235294	0.75	0.7362938403328171	0.5095541401273885	0.8014184397163121	0.6486486486486487	0.9066305818673883	0.8152173913043478	0.7065384615384616	0.6153846153846154	0.6923076923076923	0.5	0.975	0.75	All Modes
ssid__no_geo	0.80234375	0.8771929824561403	0.6730897463621459	0.5826771653543308	0.6253687315634218	0.3896103896103896	0.9081433224755701	0.8596491228070176	0.741304347826087	0.7500000000000001	0.6428571428571429	0.5	0.9565217391304348	0.8571428571428571	92	RFC	0.664134156526978	0.6098901098901099	0.6235294117647059	0.3409090909090909	0.9087353324641461	0.8376068376068376	0.773759820426487	0.8181818181818182	0.6	0.5	0.9506172839506173	1.0	0.6859976600793063	0.5577889447236181	0.6272189349112426	0.45454545454545453	0.9075520833333334	0.8828828828828829	0.7194230769230769	0.6923076923076923	0.6923076923076923	0.5	0.9625	0.75	All Modes
ssid__no_geo	0.7576197387518142	0.8245614035087719	0.7049053864717696	0.4343163538873995	0.5648148148148149	0.6956521739130435	0.8553846153846153	0.9743589743589743	0.7140957252466203	0.4761904761904762	0.5217391304347826	0.6666666666666666	0.9058823529411764	1.0	93	RFC	0.7474414675816726	0.6	0.5951219512195122	0.7619047619047619	0.7888762769580022	0.991304347826087	0.8161111111111111	0.625	0.6	1.0	0.8555555555555555	1.0	0.6819808093196068	0.3403361344537815	0.5374449339207048	0.64	0.9341397849462365	0.957983193277311	0.6617307692307692	0.38461538461538464	0.46153846153846156	0.5	0.9625	1.0	All Modes
ssid__no_geo	0.8404616429056347	0.8771929824561403	0.7869972355747217	0.5795454545454546	0.8169934640522877	0.7090909090909091	0.9013563501849569	0.9279999999999999	0.7708020487748094	0.608695652173913	0.7500000000000001	0.6666666666666666	0.9397590361445783	0.888888888888889	94	RFC	0.8322657344276339	0.6	0.8333333333333334	0.9512195121951219	0.8775510204081632	0.8992248062015504	0.8450317124735729	0.7	0.8181818181818182	1.0	0.9069767441860465	0.8	0.7624211831691655	0.5604395604395604	0.8012820512820513	0.5652173913043478	0.926489226869455	0.9586776859504132	0.7411538461538462	0.5384615384615384	0.6923076923076923	0.5	0.975	1.0	All Modes
ssid__no_geo	0.7649635036496351	0.8596491228070176	0.7055405951514124	0.5986984815618221	0.5540897097625329	0.712121212121212	0.8627935723114957	0.8	0.7598677854055429	0.6	0.608695652173913	0.6666666666666666	0.9239766081871346	1.0	95	RFC	0.7574854821467585	0.6571428571428571	0.6176470588235294	0.7966101694915254	0.8069364161849711	0.9090909090909091	0.8850549450549451	0.8571428571428571	0.7	1.0	0.8681318681318682	1.0	0.6674546606751457	0.549800796812749	0.5023923444976076	0.6438356164383562	0.9269588313413014	0.7142857142857143	0.6975	0.46153846153846156	0.5384615384615384	0.5	0.9875	1.0	All Modes
ssid__no_geo	0.7637906647807637	0.8596491228070176	0.6498386851197352	0.4311688311688312	0.665377176015474	0.35714285714285715	0.8664723032069971	0.9290322580645162	0.7147953216374269	0.5	0.7500000000000001	0.4	0.9239766081871346	1.0	96	RFC	0.7192958776648064	0.5424836601307189	0.6991869918699187	0.625	0.8067318132464713	0.9230769230769231	0.8801198801198801	0.7142857142857143	0.8181818181818182	1.0	0.8681318681318682	1.0	0.6226556329165589	0.3577586206896552	0.6346863468634686	0.25	0.9357682619647355	0.935064935064935	0.6628846153846154	0.38461538461538464	0.6923076923076923	0.25	0.9875	1.0	All Modes
ssid__no_geo	0.8081350729086723	0.8771929824561403	0.7549931909578632	0.608955223880597	0.7489711934156379	0.723404255319149	0.8771215207060421	0.81651376146789	0.7755693581780538	0.6666666666666667	0.7826086956521738	0.75	0.9285714285714285	0.75	97	RFC	0.7643613137468214	0.7555555555555555	0.7777777777777778	0.6415094339622641	0.8378728923476005	0.8090909090909091	0.8322727272727273	0.875	0.9	0.75	0.8863636363636364	0.75	0.7611585018414286	0.51	0.7222222222222222	0.8292682926829268	0.9202279202279202	0.8240740740740741	0.7411538461538462	0.5384615384615384	0.6923076923076923	0.75	0.975	0.75	All Modes
ssid__no_geo	0.7758346581875993	0.8421052631578947	0.69847679173417	0.48947368421052634	0.6831955922865014	0.6391752577319588	0.8756613756613757	0.8048780487804877	0.73002997002997	0.5384615384615384	0.6666666666666667	0.6666666666666666	0.9212121212121211	0.8571428571428571	98	RFC	0.7403867293601782	0.5344827586206896	0.7515151515151515	0.8157894736842105	0.8327044025157233	0.7674418604651163	0.8319703825586178	0.5384615384615384	0.7272727272727273	1.0	0.8941176470588236	1.0	0.6745176008477586	0.45145631067961167	0.6262626262626263	0.5254237288135594	0.9232914923291492	0.8461538461538461	0.6707692307692307	0.5384615384615384	0.6153846153846154	0.5	0.95	0.75	All Modes
ssid__no_geo	0.7779359430604982	0.8771929824561403	0.7001579834925578	0.5272206303724929	0.7493403693931399	0.48648648648648646	0.8563864990072799	0.8813559322033898	0.7467307143953852	0.6666666666666667	0.6923076923076923	0.5714285714285715	0.9461077844311377	0.8571428571428571	99	RFC	0.7378577189853324	0.6301369863013698	0.8114285714285714	0.5454545454545454	0.78998778998779	0.9122807017543859	0.8284040671971706	0.875	0.6923076923076923	0.6666666666666666	0.9080459770114943	1.0	0.675146981343828	0.45320197044334976	0.696078431372549	0.43902439024390244	0.934971098265896	0.8524590163934426	0.6936538461538462	0.5384615384615384	0.6923076923076923	0.5	0.9875	0.75	All Modes
ssid__no_geo	0.7545526524148852	0.8508771929824561	0.6343646883156785	0.4124293785310734	0.5775075987841944	0.4901960784313726	0.879190385831752	0.8125	0.670606838271509	0.4545454545454546	0.6666666666666667	0.28571428571428575	0.9461077844311377	1.0	100	RFC	0.6665232545644215	0.4451219512195122	0.5792682926829268	0.5681818181818182	0.8496332518337408	0.8904109589041096	0.7048415186346221	0.5555555555555556	0.7272727272727273	0.3333333333333333	0.9080459770114943	1.0	0.609801426865314	0.38421052631578945	0.5757575757575758	0.43103448275862066	0.9108781127129751	0.7471264367816092	0.6475	0.38461538461538464	0.6153846153846154	0.25	0.9875	1.0	All Modes
ssid__no_geo	0.7861549006168609	0.8333333333333334	0.6648324400074987	0.5413105413105413	0.7299035369774919	0.3809523809523809	0.869364161849711	0.8026315789473685	0.6483706253585771	0.6	0.6428571428571429	0.3333333333333333	0.9156626506024096	0.75	101	RFC	0.7077351405333648	0.6209150326797386	0.7322580645161291	0.5454545454545454	0.8374164810690423	0.8026315789473685	0.718172757475083	0.8571428571428571	0.6	0.5	0.8837209302325582	0.75	0.6413045483969746	0.4797979797979798	0.7275641025641025	0.2926829268292683	0.9038461538461539	0.8026315789473685	0.6207692307692307	0.46153846153846156	0.6923076923076923	0.25	0.95	0.75	All Modes
ssid__no_geo	0.796622097114708	0.8245614035087719	0.726391686344557	0.5240963855421686	0.7448680351906158	0.576271186440678	0.8680236375574525	0.9186991869918699	0.6608281986751136	0.5217391304347826	0.5833333333333334	0.4	0.9101796407185629	0.888888888888889	102	RFC	0.7729973700961706	0.5506329113924051	0.7839506172839507	0.7727272727272727	0.8314465408805032	0.9262295081967213	0.7819853709508882	0.6	0.6363636363636364	1.0	0.8735632183908046	0.8	0.6976428043422096	0.5	0.7094972067039106	0.4594594594594595	0.907967032967033	0.9112903225806451	0.64	0.46153846153846156	0.5384615384615384	0.25	0.95	1.0	All Modes
ssid__no_geo	0.7341678939617083	0.7894736842105263	0.6394717978184346	0.44623655913978494	0.6513409961685824	0.5979381443298969	0.8445006321112516	0.6573426573426574	0.5868686868686869	0.33333333333333337	0.5454545454545455	0.6666666666666665	0.888888888888889	0.5	103	RFC	0.6175958316892574	0.4853801169590643	0.7024793388429752	0.46774193548387094	0.8298136645962733	0.6025641025641025	0.6403663003663004	0.6	0.6666666666666666	0.6	0.8351648351648352	0.5	0.6862886783782306	0.4129353233830846	0.6071428571428571	0.8285714285714286	0.8597168597168597	0.7230769230769231	0.5784615384615385	0.23076923076923078	0.46153846153846156	0.75	0.95	0.5	All Modes
ssid__no_geo	0.7629076086956522	0.8596491228070176	0.696954400597489	0.524822695035461	0.7092436974789916	0.6265060240963856	0.8510903426791278	0.7731092436974789	0.7251595655806182	0.5263157894736842	0.64	0.6666666666666666	0.935672514619883	0.8571428571428571	104	RFC	0.7758733743408706	0.6416184971098265	0.7429577464788732	0.7647058823529411	0.7717514124293785	0.9583333333333334	0.8758241758241759	0.8333333333333334	0.6666666666666666	1.0	0.8791208791208791	1.0	0.6499134543185208	0.444	0.6784565916398714	0.5306122448979592	0.9486111111111111	0.647887323943662	0.65	0.38461538461538464	0.6153846153846154	0.5	1.0	0.75	All Modes
ssid__no_geo	0.8091706001348618	0.8771929824561403	0.7348265500836438	0.44984802431610943	0.823529411764706	0.7866666666666666	0.8868159203980099	0.7272727272727273	0.8035238095238094	0.5	0.7199999999999999	0.8571428571428571	0.9404761904761905	1.0	105	RFC	0.7553912139575176	0.4567901234567901	0.8596491228070176	0.7564102564102564	0.8590361445783132	0.8450704225352113	0.8724025974025974	0.7142857142857143	0.75	1.0	0.8977272727272727	1.0	0.7215262224089007	0.4431137724550898	0.7903225806451613	0.8194444444444444	0.916452442159383	0.6382978723404256	0.7628846153846154	0.38461538461538464	0.6923076923076923	0.75	0.9875	1.0	All Modes
ssid__no_geo	0.80248833592535	0.8157894736842105	0.6422255447535229	0.5031446540880503	0.8012519561815337	0.34210526315789475	0.8979591836734693	0.6666666666666666	0.5750470219435736	0.4761904761904762	0.6206896551724138	0.0	0.9212121212121211	0.8571428571428571	106	RFC	0.6508862163288086	0.547945205479452	0.7901234567901234	0.3939393939393939	0.8835341365461847	0.6388888888888888	0.6163235294117647	0.625	0.5625	0.0	0.8941176470588236	1.0	0.637994608134529	0.46511627906976744	0.8126984126984127	0.3023255813953488	0.9128630705394191	0.696969696969697	0.5553846153846154	0.38461538461538464	0.6923076923076923	0.0	0.95	0.75	All Modes
ssid__no_geo	0.7620845921450151	0.8245614035087719	0.6971648844594622	0.4901408450704225	0.6016597510373444	0.7107438016528926	0.8729351969504447	0.8103448275862069	0.7203437588052972	0.4761904761904762	0.4999999999999999	0.8571428571428571	0.911242603550296	0.8571428571428571	107	RFC	0.7512349802605758	0.5117647058823529	0.625	0.8958333333333334	0.8367844092570037	0.8867924528301887	0.8071246169560776	0.625	0.5454545454545454	1.0	0.8651685393258427	1.0	0.6595387419603977	0.4702702702702703	0.58	0.589041095890411	0.9123505976095617	0.746031746031746	0.6617307692307692	0.38461538461538464	0.46153846153846156	0.75	0.9625	0.75	All Modes
ssid__no_geo	0.8406015037593985	0.8947368421052632	0.7496711620042548	0.6134969325153374	0.7824074074074073	0.5054945054945056	0.907563025210084	0.9393939393939393	0.807088923346592	0.7500000000000001	0.7692307692307693	0.5714285714285715	0.9447852760736196	1.0	108	RFC	0.7352155352668805	0.6134969325153374	0.7752293577981652	0.4791666666666667	0.9224704336399474	0.8857142857142857	0.8363580194905496	0.8181818181818182	0.7692307692307693	0.6666666666666666	0.927710843373494	1.0	0.7662460101212322	0.6134969325153374	0.7897196261682243	0.5348837209302325	0.8931297709923665	1.0	0.7848076923076923	0.6923076923076923	0.7692307692307693	0.5	0.9625	1.0	All Modes
ssid__no_geo	0.7928779069767442	0.8333333333333334	0.7310602951214513	0.4954128440366972	0.788235294117647	0.6511627906976745	0.86084142394822	0.8596491228070176	0.7333333333333333	0.5714285714285714	0.5833333333333334	0.75	0.9047619047619048	0.8571428571428571	109	RFC	0.7402086368749274	0.5704225352112676	0.8096676737160121	0.5833333333333334	0.8302122347066168	0.9074074074074074	0.8	0.75	0.6363636363636364	0.75	0.8636363636363636	1.0	0.7306144247048649	0.43783783783783786	0.7679083094555874	0.7368421052631579	0.8938172043010753	0.8166666666666667	0.6900000000000001	0.46153846153846156	0.5384615384615384	0.75	0.95	0.75	All Modes
ssid__no_geo	0.7651363938789089	0.8333333333333334	0.7025858287455418	0.48344370860927144	0.6189735614307932	0.6593406593406593	0.8580894533406959	0.8930817610062893	0.7059957973985124	0.47058823529411764	0.5925925925925927	0.6666666666666666	0.911242603550296	0.888888888888889	110	RFC	0.7596499584548436	0.6403508771929824	0.5497237569060773	0.9090909090909091	0.8538461538461538	0.8452380952380952	0.8473194221508829	1.0	0.5714285714285714	1.0	0.8651685393258427	0.8	0.6845532220865919	0.3882978723404255	0.708185053380783	0.5172413793103449	0.8623751387347391	0.9466666666666667	0.6771153846153847	0.3076923076923077	0.6153846153846154	0.5	0.9625	1.0	All Modes
ssid__no_geo	0.8625277161862528	0.9298245614035088	0.7802721153090242	0.6797385620915033	0.8311688311688311	0.6153846153846153	0.9261477045908183	0.8489208633093525	0.8589715505378155	0.8181818181818181	0.8461538461538461	0.6666666666666666	0.963855421686747	1.0	111	RFC	0.78024000906392	0.6933333333333334	0.891640866873065	0.6666666666666666	0.9027237354085603	0.7468354430379747	0.9552772808586762	1.0	0.8461538461538461	1.0	0.9302325581395349	1.0	0.7901253243876194	0.6666666666666666	0.7783783783783784	0.5714285714285714	0.9508196721311475	0.9833333333333333	0.8076923076923077	0.6923076923076923	0.8461538461538461	0.5	1.0	1.0	All Modes
ssid__no_geo	0.8213383838383839	0.8596491228070176	0.7234503993083725	0.5576407506702413	0.8383733055265902	0.5555555555555556	0.8886123210952084	0.7770700636942676	0.7286473688912714	0.5833333333333334	0.6923076923076923	0.5714285714285715	0.9390243902439025	0.8571428571428571	112	RFC	0.7366916290236094	0.574585635359116	0.8663793103448276	0.625	0.864406779661017	0.7530864197530864	0.7824009324009323	0.6363636363636364	0.6923076923076923	0.6666666666666666	0.9166666666666666	1.0	0.7141264011501225	0.5416666666666666	0.8121212121212121	0.5	0.9142125480153649	0.8026315789473685	0.6886538461538462	0.5384615384615384	0.6923076923076923	0.5	0.9625	0.75	All Modes
ssid__no_geo	0.8021753908905507	0.868421052631579	0.7188393083922797	0.5058823529411766	0.7973684210526315	0.6000000000000001	0.8857509627727855	0.8051948051948052	0.7638479448295399	0.5454545454545455	0.7857142857142856	0.6666666666666666	0.9325153374233127	0.888888888888889	113	RFC	0.7048437107248147	0.5308641975308642	0.8189189189189189	0.5909090909090909	0.8789808917197452	0.7045454545454546	0.8231325301204819	0.6666666666666666	0.7333333333333333	1.0	0.9156626506024096	0.8	0.740292843137235	0.48314606741573035	0.7769230769230769	0.609375	0.8926261319534282	0.9393939393939394	0.7515384615384615	0.46153846153846156	0.8461538461538461	0.5	0.95	1.0	All Modes
ssid__no_geo	0.7868217054263565	0.8596491228070176	0.7140630230515128	0.5518763796909492	0.7599999999999999	0.6379310344827587	0.8705077010838561	0.7500000000000001	0.7070175438596491	0.4444444444444444	0.8333333333333333	0.6666666666666665	0.9239766081871346	0.6666666666666666	114	RFC	0.7514556886457399	0.6377551020408163	0.7769516728624535	0.6379310344827587	0.8204301075268817	0.8842105263157894	0.8354445554445554	0.8	0.9090909090909091	0.6	0.8681318681318682	1.0	0.6892686760819959	0.48638132295719844	0.7437722419928826	0.6379310344827587	0.9270959902794653	0.6511627906976745	0.6628846153846155	0.3076923076923077	0.7692307692307693	0.75	0.9875	0.5	All Modes
ssid__no_geo	0.7764866712235133	0.8771929824561403	0.6469438304803288	0.5128205128205128	0.7727272727272727	0.2318840579710145	0.860144451739987	0.8571428571428571	0.6999698301615566	0.631578947368421	0.7741935483870968	0.28571428571428575	0.951219512195122	0.8571428571428571	115	RFC	0.667958650609271	0.5747126436781609	0.756544502617801	0.25	0.8354591836734694	0.9230769230769231	0.7857142857142857	1.0	0.6666666666666666	0.3333333333333333	0.9285714285714286	1.0	0.6310259095582639	0.46296296296296297	0.7896174863387978	0.21621621621621623	0.8863328822733424	0.8	0.671923076923077	0.46153846153846156	0.9230769230769231	0.25	0.975	0.75	All Modes
ssid__no_geo	0.7829560585885486	0.8771929824561403	0.6925818527765911	0.5198019801980197	0.7469512195121951	0.5777777777777778	0.8755211435378202	0.7428571428571428	0.759449899693802	0.7272727272727274	0.7142857142857142	0.6666666666666666	0.9390243902439025	0.75	116	RFC	0.7244976345197421	0.5932203389830508	0.7608695652173914	0.5909090909090909	0.8333333333333334	0.8441558441558441	0.8444444444444443	0.8888888888888888	0.6666666666666666	1.0	0.9166666666666666	0.75	0.6693557957383561	0.46255506607929514	0.7335329341317365	0.5652173913043478	0.9222082810539524	0.6632653061224489	0.7194230769230769	0.6153846153846154	0.7692307692307693	0.5	0.9625	0.75	All Modes
ssid__no_geo	0.7896213183730715	0.8333333333333334	0.7047166826120687	0.5384615384615384	0.6928104575163397	0.5	0.8685446009389671	0.9237668161434976	0.6924128503075871	0.4545454545454546	0.6666666666666667	0.5714285714285715	0.9122807017543859	0.8571428571428571	117	RFC	0.7728001530667936	0.6521739130434783	0.7535545023696683	0.7307692307692307	0.8078602620087336	0.9196428571428571	0.790873015873016	0.5555555555555556	0.875	0.6666666666666666	0.8571428571428571	1.0	0.6693317076890061	0.4585152838427948	0.6411290322580645	0.38	0.9390862944162437	0.9279279279279279	0.6296153846153846	0.38461538461538464	0.5384615384615384	0.5	0.975	0.75	All Modes
ssid__no_geo	0.7199743095696853	0.7894736842105263	0.6294195107796348	0.36408977556109723	0.6266233766233766	0.4565217391304348	0.8233194527067221	0.8765432098765432	0.5887952576379389	0.23529411764705882	0.48000000000000004	0.3333333333333333	0.8953488372093024	1.0	118	RFC	0.6505601257644932	0.4010989010989011	0.6892857142857143	0.5	0.77491601343785	0.8875	0.6673913043478261	0.5	0.5	0.5	0.8369565217391305	1.0	0.6143528685214334	0.3333333333333333	0.5744047619047619	0.42	0.8781725888324873	0.8658536585365854	0.5655769230769231	0.15384615384615385	0.46153846153846156	0.25	0.9625	1.0	All Modes
ssid__no_geo	0.7680297397769517	0.8508771929824561	0.6529310530909322	0.48167539267015713	0.5760000000000001	0.4999999999999999	0.8782505910165485	0.8287292817679558	0.6203155818540433	0.5	0.6666666666666666	0.0	0.9349112426035503	1.0	119	RFC	0.734482950931888	0.6433566433566433	0.5242718446601942	0.7894736842105263	0.8329596412556054	0.8823529411764706	0.6489566613162119	0.7142857142857143	0.6428571428571429	0.0	0.8876404494382022	1.0	0.6199688302936358	0.38493723849372385	0.6390532544378699	0.36585365853658536	0.92875	0.78125	0.6128846153846154	0.38461538461538464	0.6923076923076923	0.0	0.9875	1.0	All Modes
ssid__no_geo	0.7891104294478528	0.8508771929824561	0.6355939246084834	0.5	0.7666666666666667	0.3466666666666667	0.8842239185750637	0.6804123711340205	0.67786891471102	0.5714285714285714	0.7272727272727274	0.5	0.9239766081871346	0.6666666666666666	120	RFC	0.6685684283575003	0.6183206106870229	0.8181818181818182	0.325	0.8313397129186603	0.75	0.8014041514041514	0.75	0.8888888888888888	0.5	0.8681318681318682	1.0	0.6158614067390169	0.41968911917098445	0.7212543554006968	0.37142857142857144	0.9442934782608695	0.6226415094339622	0.6128846153846155	0.46153846153846156	0.6153846153846154	0.5	0.9875	0.5	All Modes
ssid__no_geo	0.78507871321013	0.868421052631579	0.7171645505763656	0.5497630331753555	0.7563884156729132	0.7157894736842104	0.8671076368009621	0.6967741935483871	0.7545253150043568	0.5454545454545455	0.7692307692307693	0.8571428571428571	0.934131736526946	0.6666666666666666	121	RFC	0.7465408291051245	0.6628571428571428	0.784452296819788	0.7391304347826086	0.8165345413363534	0.7297297297297297	0.8664898320070733	0.6666666666666666	0.7692307692307693	1.0	0.896551724137931	1.0	0.69696039549423	0.46963562753036436	0.7302631578947368	0.6938775510204082	0.9243589743589744	0.6666666666666666	0.6911538461538462	0.46153846153846156	0.7692307692307693	0.75	0.975	0.5	All Modes
ssid__no_geo	0.7838577291381669	0.8771929824561403	0.7277901953014917	0.41025641025641024	0.7161716171617161	0.7457627118644067	0.8555176336746302	0.9112426035502957	0.8489839572192512	0.6	0.7272727272727274	1.0	0.9176470588235294	1.0	122	RFC	0.7516462062438246	0.5283018867924528	0.8007380073800738	0.7719298245614035	0.8017057569296375	0.8555555555555555	0.9225396825396824	0.8571428571428571	0.8888888888888888	1.0	0.8666666666666667	1.0	0.7192317451585113	0.33532934131736525	0.6477611940298508	0.7213114754098361	0.9170731707317074	0.9746835443037974	0.8103846153846155	0.46153846153846156	0.6153846153846154	1.0	0.975	1.0	All Modes
ssid__no_geo	0.8017303532804614	0.8596491228070176	0.6964383064564444	0.4982206405693951	0.7516129032258063	0.5858585858585857	0.8864994026284349	0.76	0.730340644510685	0.5263157894736842	0.6666666666666666	0.6666666666666666	0.9349112426035503	0.8571428571428571	123	RFC	0.7605761899059773	0.5932203389830508	0.761437908496732	0.8285714285714286	0.8441410693970421	0.7755102040816326	0.8727661851257358	0.8333333333333334	0.6428571428571429	1.0	0.8876404494382022	1.0	0.6606084883740531	0.4294478527607362	0.7420382165605095	0.453125	0.9333333333333333	0.7450980392156863	0.6628846153846154	0.38461538461538464	0.6923076923076923	0.5	0.9875	0.75	All Modes
ssid__no_geo	0.8486029889538661	0.8859649122807017	0.7598251516913853	0.4836601307189542	0.8333333333333333	0.6666666666666666	0.9110728628800917	0.9043927648578811	0.7918844169246645	0.631578947368421	0.7199999999999999	0.6666666666666666	0.9411764705882353	1.0	124	RFC	0.8283286995277956	0.524822695035461	0.8193979933110368	0.9473684210526315	0.8832035595105673	0.9668508287292817	0.9277777777777778	1.0	0.75	1.0	0.8888888888888888	1.0	0.7201588569536248	0.4484848484848485	0.8477508650519031	0.5142857142857142	0.9407582938388626	0.8495145631067961	0.7307692307692307	0.46153846153846156	0.6923076923076923	0.5	1.0	1.0	All Modes
ssid__no_geo	0.7942857142857143	0.8421052631578947	0.707584205723619	0.5572755417956656	0.7197106690777577	0.5	0.8756889161053276	0.8852459016393442	0.7157770708141864	0.6666666666666667	0.608695652173913	0.5	0.9146341463414636	0.888888888888889	125	RFC	0.6806195976837917	0.5555555555555556	0.7509433962264151	0.4153846153846154	0.8870967741935484	0.7941176470588235	0.724025974025974	0.7272727272727273	0.7	0.5	0.8928571428571429	0.8	0.7484912295504673	0.5590062111801242	0.6909722222222222	0.627906976744186	0.8645707376058042	1.0	0.7182692307692308	0.6153846153846154	0.5384615384615384	0.5	0.9375	1.0	All Modes
ssid__no_geo	0.7556109725685786	0.8421052631578947	0.7029098694386964	0.5532994923857867	0.6443768996960486	0.660377358490566	0.8376550169109358	0.8188405797101449	0.7135818540433925	0.6	0.64	0.75	0.911242603550296	0.6666666666666666	126	RFC	0.7316693912037829	0.6566265060240963	0.5435897435897435	0.660377358490566	0.8481735159817352	0.9495798319327731	0.8277956126270734	0.8571428571428571	0.6666666666666666	0.75	0.8651685393258427	1.0	0.6953263484665244	0.4780701754385965	0.7910447761194029	0.660377358490566	0.8273942093541202	0.7197452229299363	0.6578846153846154	0.46153846153846156	0.6153846153846154	0.75	0.9625	0.5	All Modes
ssid__no_geo	0.7546052631578948	0.8596491228070176	0.6976243071936021	0.41361256544502617	0.7544097693351424	0.5909090909090909	0.834453268173488	0.8947368421052632	0.7501972386587771	0.25	0.9230769230769231	0.6666666666666665	0.911242603550296	1.0	127	RFC	0.7111948779017213	0.6220472440944882	0.8249258160237388	0.52	0.7597330367074527	0.8292682926829268	0.8109824258138865	0.6666666666666666	0.9230769230769231	0.6	0.8651685393258427	1.0	0.7171834548111071	0.30980392156862746	0.695	0.6842105263157895	0.9254742547425474	0.9714285714285714	0.7578846153846154	0.15384615384615385	0.9230769230769231	0.75	0.9625	1.0	All Modes
ssid__no_geo	0.8309768637532133	0.8771929824561403	0.71689299558548	0.5242718446601942	0.867237687366167	0.4554455445544555	0.8930654569021388	0.8444444444444444	0.7312998797935277	0.5263157894736842	0.8275862068965517	0.5	0.9454545454545454	0.8571428571428571	128	RFC	0.726311775838631	0.6044776119402985	0.8472803347280334	0.4339622641509434	0.882202304737516	0.8636363636363636	0.8001960784313725	0.8333333333333334	0.75	0.5	0.9176470588235294	1.0	0.7120936271696016	0.46285714285714286	0.8881578947368421	0.4791666666666667	0.9041994750656168	0.8260869565217391	0.7065384615384616	0.38461538461538464	0.9230769230769231	0.5	0.975	0.75	All Modes
ssid__no_geo	0.7558372248165444	0.8157894736842105	0.6545815239188044	0.5775401069518717	0.6135181975736569	0.4	0.8401826484018264	0.8416666666666667	0.643045843045843	0.5454545454545455	0.5384615384615384	0.3333333333333333	0.9090909090909091	0.888888888888889	129	RFC	0.6876267339275703	0.7248322147651006	0.5566037735849056	0.5	0.8288288288288288	0.8278688524590164	0.677496229260935	0.6666666666666666	0.5384615384615384	0.5	0.8823529411764706	0.8	0.6409030143945398	0.48	0.6833976833976834	0.3333333333333333	0.8518518518518519	0.8559322033898306	0.6375	0.46153846153846156	0.5384615384615384	0.25	0.9375	1.0	All Modes
ssid__no_geo	0.8086340206185567	0.8596491228070176	0.7212883629463271	0.5205479452054794	0.8363228699551569	0.5714285714285714	0.8725868725868726	0.8055555555555555	0.7268650001584133	0.5714285714285714	0.7407407407407408	0.4	0.9221556886227545	1.0	130	RFC	0.776493977475534	0.6375838926174496	0.8477272727272728	0.8148148148148148	0.8258221680876979	0.7565217391304347	0.8698686371100164	0.75	0.7142857142857143	1.0	0.8850574712643678	1.0	0.6982776171909448	0.4398148148148148	0.8252212389380531	0.44	0.9249658935879945	0.8613861386138614	0.6886538461538462	0.46153846153846156	0.7692307692307693	0.25	0.9625	1.0	All Modes
ssid__no_geo	0.7616099071207431	0.8508771929824561	0.6721127202259212	0.5680473372781065	0.5528455284552845	0.6534653465346534	0.8610591900311526	0.7251461988304092	0.7331325301204819	0.7500000000000001	0.5833333333333334	0.75	0.9156626506024096	0.6666666666666666	131	RFC	0.6790096560660877	0.5581395348837209	0.6144578313253012	0.6226415094339622	0.8437118437118437	0.7560975609756098	0.8176532769556026	0.8181818181818182	0.6363636363636364	0.75	0.8837209302325582	1.0	0.6688080761466554	0.5783132530120482	0.5024630541871922	0.6875	0.8791348600508906	0.6966292134831461	0.6861538461538462	0.6923076923076923	0.5384615384615384	0.75	0.95	0.5	All Modes
ssid__no_geo	0.7719950433705081	0.8157894736842105	0.7345860246878925	0.5943152454780363	0.6875891583452212	0.671641791044776	0.8365714285714286	0.8828125	0.6796407185628743	0.5	0.5833333333333334	0.6666666666666665	0.8982035928143712	0.75	132	RFC	0.7302301125213326	0.7012195121951219	0.6375661375661376	0.5921052631578947	0.8442906574394463	0.875968992248062	0.7125436632333184	0.7142857142857143	0.6363636363636364	0.6	0.8620689655172413	0.75	0.7512886038395168	0.515695067264574	0.7461300309597523	0.7758620689655172	0.8289920724801813	0.889763779527559	0.6721153846153847	0.38461538461538464	0.5384615384615384	0.75	0.9375	0.75	All Modes
ssid__no_geo	0.8027777777777778	0.8508771929824561	0.7048886647555602	0.47972972972972977	0.7392055267702936	0.606060606060606	0.8882586500283607	0.8111888111888111	0.7186867167919798	0.42105263157894735	0.7199999999999999	0.6666666666666665	0.9285714285714285	0.8571428571428571	133	RFC	0.6962996662358483	0.4930555555555556	0.8106060606060606	0.5555555555555556	0.8690344062153164	0.7532467532467533	0.7806060606060605	0.6666666666666666	0.75	0.6	0.8863636363636364	1.0	0.7200555112381954	0.46710526315789475	0.6793650793650794	0.6666666666666666	0.9083526682134571	0.8787878787878788	0.6950000000000001	0.3076923076923077	0.6923076923076923	0.75	0.975	0.75	All Modes
ssid__no_geo	0.8218793828892006	0.8771929824561403	0.695817380219782	0.5932721712538227	0.8038277511961722	0.2807017543859649	0.8827667057444314	0.9185185185185184	0.7274074074074074	0.6666666666666667	0.8148148148148148	0.3333333333333333	0.9333333333333333	0.888888888888889	134	RFC	0.7159487531248094	0.6298701298701299	0.84	0.38095238095238093	0.8556818181818182	0.8732394366197183	0.7733193277310925	0.875	0.7857142857142857	0.5	0.9058823529411765	0.8	0.6867860683409275	0.5606936416184971	0.7706422018348624	0.2222222222222222	0.9116222760290557	0.96875	0.7194230769230769	0.5384615384615384	0.8461538461538461	0.25	0.9625	1.0	All Modes
ssid__no_geo	0.8070987654320988	0.868421052631579	0.7400764363751664	0.6391184573002754	0.7040618955512573	0.736842105263158	0.8891769280622164	0.7311827956989247	0.8000178683105512	0.6666666666666667	0.6923076923076923	0.8571428571428571	0.9268292682926829	0.8571428571428571	135	RFC	0.7530575801825882	0.655367231638418	0.7711864406779662	0.7567567567567568	0.8585732165206508	0.723404255319149	0.8648684648684648	0.7272727272727273	0.6923076923076923	1.0	0.9047619047619048	1.0	0.7300929820405445	0.6236559139784946	0.6476868327402135	0.717948717948718	0.9220430107526881	0.7391304347826086	0.7515384615384615	0.6153846153846154	0.6923076923076923	0.75	0.95	0.75	All Modes
ssid__no_geo	0.7636103151862464	0.8508771929824561	0.6091346431352311	0.5100671140939598	0.7031019202363367	0.14035087719298248	0.8507739938080495	0.8413793103448276	0.6475294117647058	0.6	0.7199999999999999	0.0	0.9176470588235294	1.0	136	RFC	0.5953767915843605	0.5170068027210885	0.6467391304347826	0.13333333333333333	0.8875968992248062	0.7922077922077922	0.6947619047619048	0.8571428571428571	0.75	0.0	0.8666666666666667	1.0	0.6271258856580502	0.5033112582781457	0.7702265372168284	0.14814814814814814	0.816884661117717	0.8970588235294118	0.6257692307692307	0.46153846153846156	0.6923076923076923	0.0	0.975	1.0	All Modes
ssid__no_geo	0.817916970138383	0.868421052631579	0.7286483044945076	0.6158038147138966	0.7667844522968198	0.5970149253731343	0.8955223880597016	0.7681159420289856	0.7624712877483962	0.5454545454545455	0.7199999999999999	0.75	0.9397590361445783	0.8571428571428571	137	RFC	0.730573853880891	0.738562091503268	0.7833935018050542	0.5405405405405406	0.8643457382953181	0.726027397260274	0.8147286821705425	0.6666666666666666	0.75	0.75	0.9069767441860465	1.0	0.7379971950392965	0.5280373831775701	0.7508650519031141	0.6666666666666666	0.9290322580645162	0.8153846153846154	0.7257692307692307	0.46153846153846156	0.6923076923076923	0.75	0.975	0.75	All Modes
ssid__no_geo	0.7872777017783857	0.868421052631579	0.7108629293334697	0.5194805194805194	0.7636932707355242	0.7307692307692306	0.866902237926973	0.6734693877551019	0.7492974861395915	0.6666666666666667	0.7272727272727274	0.5714285714285715	0.9239766081871346	0.8571428571428571	138	RFC	0.7165799721690524	0.546448087431694	0.8384879725085911	0.7307692307692307	0.832579185520362	0.6346153846153846	0.8597374847374848	0.875	0.8888888888888888	0.6666666666666666	0.8681318681318682	1.0	0.7097072739063626	0.49504950495049505	0.7011494252873564	0.7307692307692307	0.9041769041769042	0.717391304347826	0.6782692307692308	0.5384615384615384	0.6153846153846154	0.5	0.9875	0.75	All Modes
ssid__no_geo	0.7997107736804049	0.8508771929824561	0.7271338311846935	0.5914634146341463	0.7697841726618705	0.544	0.866421568627451	0.8640000000000001	0.7000439560439561	0.5555555555555556	0.7199999999999999	0.4444444444444445	0.9230769230769231	0.8571428571428571	139	RFC	0.737525820926213	0.6024844720496895	0.8136882129277566	0.5074626865671642	0.8487394957983193	0.9152542372881356	0.8052808988764045	1.0	0.75	0.4	0.8764044943820225	1.0	0.7200917069591212	0.5808383233532934	0.7303754266211604	0.5862068965517241	0.8848560700876095	0.8181818181818182	0.6603846153846153	0.38461538461538464	0.6923076923076923	0.5	0.975	0.75	All Modes
ssid__no_geo	0.834058421379739	0.8859649122807017	0.7887277264278044	0.6161369193154034	0.8618219037871034	0.7123287671232875	0.8739184177997528	0.8794326241134751	0.8340124944915364	0.5454545454545455	0.8333333333333333	0.8571428571428571	0.934131736526946	1.0	140	RFC	0.8134033112621941	0.7325581395348837	0.9172113289760349	0.7878787878787878	0.8135788262370541	0.8157894736842105	0.8944618599791013	0.6666666666666666	0.9090909090909091	1.0	0.896551724137931	1.0	0.778431653970516	0.5316455696202531	0.8127413127413128	0.65	0.9439252336448598	0.9538461538461539	0.7911538461538462	0.46153846153846156	0.7692307692307693	0.75	0.975	1.0	All Modes
ssid__no_geo	0.8088888888888889	0.8771929824561403	0.7282791960673716	0.5995085995085995	0.5756457564575646	0.7105263157894737	0.8932617769827073	0.8624535315985131	0.8130093874462654	0.6956521739130435	0.6956521739130435	0.8571428571428571	0.927710843373494	0.888888888888889	141	RFC	0.7343485319701144	0.6630434782608695	0.6782608695652174	0.6923076923076923	0.8699186991869918	0.7682119205298014	0.8590697674418605	0.8	0.8	1.0	0.8953488372093024	0.8	0.7355515871687648	0.547085201793722	0.5	0.7297297297297297	0.9178921568627451	0.9830508474576272	0.7886538461538461	0.6153846153846154	0.6153846153846154	0.75	0.9625	1.0	All Modes
ssid__no_geo	0.825075075075075	0.9122807017543859	0.7611878410746794	0.64343163538874	0.7411347517730497	0.6585365853658537	0.9077637690776377	0.8550724637681159	0.8402099569649941	0.7826086956521738	0.7407407407407408	0.8571428571428571	0.9634146341463415	0.8571428571428571	142	RFC	0.7779390829758477	0.7058823529411765	0.7307692307692307	0.6428571428571429	0.8883116883116883	0.921875	0.910952380952381	0.9	0.7142857142857143	1.0	0.9404761904761905	1.0	0.7486631403818169	0.5911330049261084	0.7517985611510791	0.675	0.9280868385345997	0.7972972972972973	0.7898076923076923	0.6923076923076923	0.7692307692307693	0.75	0.9875	0.75	All Modes
ssid__no_geo	0.7741007194244605	0.8508771929824561	0.7074648506672018	0.48635235732009935	0.7378277153558053	0.5974025974025974	0.8585987261146497	0.8571428571428571	0.6988640973630831	0.3529411764705882	0.8333333333333333	0.4	0.9080459770114943	1.0	143	RFC	0.7548522233777232	0.6950354609929078	0.7547892720306514	0.71875	0.7901524032825322	0.8155339805825242	0.8999032882011605	0.75	0.9090909090909091	1.0	0.8404255319148937	1.0	0.6900044669407905	0.37404580152671757	0.7216117216117216	0.5111111111111111	0.9400278940027894	0.9032258064516129	0.6475	0.23076923076923078	0.7692307692307693	0.25	0.9875	1.0	All Modes
ssid__no_geo	0.8118538938662991	0.8859649122807017	0.7569434239241584	0.6464208242950109	0.7504690431519699	0.6153846153846154	0.880722891566265	0.8917197452229301	0.8417278373800112	0.6956521739130435	0.7272727272727274	0.8571428571428571	0.9285714285714285	1.0	144	RFC	0.8020630852390849	0.7339901477832512	0.8032128514056225	0.8	0.8297389330306469	0.8433734939759037	0.915050505050505	0.8	0.8888888888888888	1.0	0.8863636363636364	1.0	0.7332146439247474	0.5775193798449613	0.704225352112676	0.5	0.938382541720154	0.9459459459459459	0.7911538461538462	0.6153846153846154	0.6153846153846154	0.75	0.975	1.0	All Modes
ssid__no_geo	0.7984218077474893	0.8596491228070176	0.7488688568457329	0.4615384615384616	0.6693069306930692	0.7551020408163265	0.8915094339622641	0.9668874172185431	0.7742760942760942	0.4761904761904762	0.5925925925925927	0.8571428571428571	0.9454545454545454	1.0	145	RFC	0.7562401996479213	0.5131578947368421	0.6329588014981273	0.7872340425531915	0.8873239436619719	0.9605263157894737	0.8228151260504202	0.625	0.5714285714285714	1.0	0.9176470588235294	1.0	0.7447993997782572	0.41935483870967744	0.7100840336134454	0.7254901960784313	0.8957345971563981	0.9733333333333334	0.745	0.38461538461538464	0.6153846153846154	0.75	0.975	1.0	All Modes
ssid__no_geo	0.7641509433962265	0.8596491228070176	0.6974265015038964	0.5501432664756447	0.6521739130434784	0.6530612244897959	0.8586448598130841	0.7731092436974789	0.7537094641885062	0.7272727272727274	0.4999999999999999	0.75	0.934131736526946	0.8571428571428571	146	RFC	0.7030925434014625	0.6906474820143885	0.5936675461741425	0.6153846153846154	0.861664712778429	0.7540983606557377	0.8161790316962729	0.8888888888888888	0.5454545454545454	0.75	0.896551724137931	1.0	0.7050034496516933	0.45714285714285713	0.7234726688102894	0.6956521739130435	0.8556461001164144	0.7931034482758621	0.7103846153846154	0.6153846153846154	0.46153846153846156	0.75	0.975	0.75	All Modes
ssid__no_geo	0.7509211495946941	0.8157894736842105	0.6820634420017097	0.48346055979643765	0.629126213592233	0.5607476635514019	0.8602704443013522	0.8767123287671234	0.7154665118079753	0.41666666666666663	0.4999999999999999	0.8571428571428571	0.9146341463414636	0.888888888888889	147	RFC	0.6725500957891228	0.5307262569832403	0.6454183266932271	0.5	0.8445006321112516	0.8421052631578947	0.7385714285714287	0.45454545454545453	0.5454545454545454	1.0	0.8928571428571429	0.8	0.6973571207709739	0.4439252336448598	0.6136363636363636	0.6382978723404256	0.8766404199475065	0.9142857142857143	0.7067307692307693	0.38461538461538464	0.46153846153846156	0.75	0.9375	1.0	All Modes
ssid__no_geo	0.7938076416337286	0.8508771929824561	0.657020153418377	0.3945578231292517	0.7880239520958084	0.3157894736842105	0.8682745825602969	0.9184549356223175	0.7162167746783131	0.5555555555555556	0.7142857142857142	0.4	0.911242603550296	1.0	148	RFC	0.6721205638837281	0.4915254237288136	0.8329113924050633	0.34615384615384615	0.8200934579439252	0.8699186991869918	0.9063670411985019	1.0	0.6666666666666666	1.0	0.8651685393258427	1.0	0.6525586028570217	0.32954545454545453	0.7477272727272727	0.2903225806451613	0.9224704336399474	0.9727272727272728	0.6732692307692308	0.38461538461538464	0.7692307692307693	0.25	0.9625	1.0	All Modes
ssid__no_geo	0.7339650145772595	0.8070175438596491	0.6194817049547827	0.42191780821917807	0.5986394557823128	0.5494505494505494	0.8524007113218731	0.6749999999999999	0.6614925704147261	0.4	0.5925925925925927	0.6666666666666666	0.8982035928143712	0.75	149	RFC	0.6239733980152425	0.5661764705882353	0.5892857142857143	0.5102040816326531	0.8189066059225513	0.6352941176470588	0.7509852216748769	0.5714285714285714	0.5714285714285714	1.0	0.8620689655172413	0.75	0.6297058225431632	0.33624454148471616	0.6082949308755761	0.5952380952380952	0.8887515451174289	0.72	0.6221153846153846	0.3076923076923077	0.6153846153846154	0.5	0.9375	0.75	All Modes
ssid__no_geo	0.7559715945771466	0.8245614035087719	0.6499897933671563	0.46818181818181814	0.6615384615384615	0.37974683544303794	0.8494562106468231	0.891025641025641	0.6687705456936226	0.4444444444444444	0.6666666666666666	0.3333333333333333	0.8994082840236686	1.0	150	RFC	0.678066121754434	0.5659340659340659	0.6394052044609665	0.4411764705882353	0.8109289617486338	0.9328859060402684	0.7593579454253612	0.8	0.6428571428571429	0.5	0.8539325842696629	1.0	0.6324809525903105	0.3992248062015504	0.6852589641434262	0.3333333333333333	0.8918269230769231	0.852760736196319	0.64	0.3076923076923077	0.6923076923076923	0.25	0.95	1.0	All Modes
ssid__no_geo	0.7921810699588477	0.8508771929824561	0.6818658840194063	0.5550239234449761	0.755877034358047	0.43636363636363634	0.8763505402160864	0.7857142857142857	0.6846953046953047	0.5454545454545455	0.6923076923076923	0.4	0.9285714285714285	0.8571428571428571	151	RFC	0.7448465432145349	0.6270270270270271	0.7491039426523297	0.6	0.8314350797266514	0.9166666666666666	0.8490675990675991	0.6666666666666666	0.6923076923076923	1.0	0.8863636363636364	1.0	0.6434761763648786	0.4978540772532189	0.7627737226277372	0.34285714285714286	0.9263959390862944	0.6875	0.6257692307692307	0.46153846153846156	0.6923076923076923	0.25	0.975	0.75	All Modes
ssid__no_geo	0.7303683113273106	0.8596491228070176	0.6738037124093783	0.510250569476082	0.6263736263736263	0.676470588235294	0.8235294117647058	0.7323943661971831	0.7560053981106613	0.42105263157894735	0.7692307692307693	0.6666666666666666	0.9230769230769231	1.0	152	RFC	0.713114309257497	0.6588235294117647	0.5719063545150501	0.7419354838709677	0.7929061784897025	0.8	0.8624603860558917	0.6666666666666666	0.7692307692307693	1.0	0.8764044943820225	1.0	0.6524447938346413	0.4163568773234201	0.6923076923076923	0.6216216216216216	0.8566131025957973	0.6753246753246753	0.7103846153846154	0.3076923076923077	0.7692307692307693	0.5	0.975	1.0	All Modes
ssid__no_geo	0.773172569706104	0.9122807017543859	0.7459324413958672	0.5714285714285714	0.620967741935484	0.7422680412371133	0.8528490920475892	0.9421487603305785	0.8654370169707594	0.7272727272727274	0.7857142857142856	0.8571428571428571	0.9570552147239264	1.0	153	RFC	0.778020879124787	0.6950354609929078	0.4935897435897436	0.9	0.8821243523316062	0.9193548387096774	0.9123962516733602	0.8888888888888888	0.7333333333333333	1.0	0.9397590361445783	1.0	0.7490480448657673	0.48514851485148514	0.8369565217391305	0.631578947368421	0.8254545454545454	0.9661016949152542	0.8373076923076923	0.6153846153846154	0.8461538461538461	0.75	0.975	1.0	All Modes
ssid__no_geo	0.8175074183976261	0.8508771929824561	0.7437802315539556	0.5235294117647058	0.8521739130434783	0.6608695652173913	0.8854532677442023	0.796875	0.732322375397667	0.4347826086956522	0.8	0.75	0.9268292682926829	0.75	154	RFC	0.7504419348616841	0.536144578313253	0.901840490797546	0.6333333333333333	0.8583106267029973	0.8225806451612904	0.7476190476190476	0.5	0.8333333333333334	0.75	0.9047619047619048	0.75	0.7394383148839883	0.5114942528735632	0.8076923076923077	0.6909090909090909	0.9143686502177069	0.7727272727272727	0.7207692307692308	0.38461538461538464	0.7692307692307693	0.75	0.95	0.75	All Modes
ssid__no_geo	0.7786088257292446	0.9122807017543859	0.7184801733252983	0.5633802816901409	0.6208333333333333	0.7804878048780487	0.8584686774941995	0.7692307692307692	0.8536904213550921	0.761904761904762	0.8461538461538461	0.8571428571428571	0.9461077844311377	0.8571428571428571	155	RFC	0.7474639910970936	0.5633802816901409	0.5539033457249071	0.9411764705882353	0.8788598574821853	0.8	0.9508399646330681	1.0	0.8461538461538461	1.0	0.9080459770114943	1.0	0.7031902188224004	0.5633802816901409	0.7061611374407583	0.6666666666666666	0.8390022675736961	0.7407407407407407	0.7898076923076923	0.6153846153846154	0.8461538461538461	0.75	0.9875	0.75	All Modes
ssid__no_geo	0.8113465481886535	0.9210526315789473	0.7415052271372118	0.6271604938271604	0.7873303167420814	0.7086614173228347	0.8835192069392813	0.7008547008547009	0.7984552845528454	0.7199999999999999	0.8799999999999999	0.75	0.975609756097561	0.6666666666666666	156	RFC	0.784215630103788	0.6614583333333334	0.8817567567567568	0.8333333333333334	0.8252314814814815	0.7192982456140351	0.8738095238095237	0.75	0.9166666666666666	0.75	0.9523809523809523	1.0	0.7115708299490245	0.596244131455399	0.7111716621253406	0.6164383561643836	0.9506666666666667	0.6833333333333333	0.7576923076923077	0.6923076923076923	0.8461538461538461	0.75	1.0	0.5	All Modes
ssid__no_geo	0.758800521512386	0.868421052631579	0.7025808904739728	0.4434782608695652	0.7397260273972603	0.6744186046511628	0.8469914040114613	0.8082901554404144	0.7936374869309001	0.5	0.8	0.8571428571428571	0.9221556886227545	0.888888888888889	157	RFC	0.7183538077219249	0.45739910313901344	0.782608695652174	0.6744186046511628	0.8201997780244173	0.8571428571428571	0.846535303776683	0.7142857142857143	0.8333333333333334	1.0	0.8850574712643678	0.8	0.6892790704399718	0.43037974683544306	0.7012987012987013	0.6744186046511628	0.8755924170616114	0.7647058823529411	0.7732692307692308	0.38461538461538464	0.7692307692307693	0.75	0.9625	1.0	All Modes
ssid__no_geo	0.7704280155642024	0.868421052631579	0.7194446925449232	0.5707070707070706	0.730077120822622	0.673076923076923	0.8428745432399514	0.7804878048780488	0.7621276314047398	0.5714285714285714	0.6923076923076923	0.75	0.9397590361445783	0.8571428571428571	158	RFC	0.7675530116714647	0.6312849162011173	0.6698113207547169	0.7954545454545454	0.8398058252427184	0.9014084507042254	0.8198568872987477	0.75	0.6923076923076923	0.75	0.9069767441860465	1.0	0.6880936721419649	0.5207373271889401	0.8022598870056498	0.5833333333333334	0.8459657701711492	0.6881720430107527	0.7257692307692307	0.46153846153846156	0.6923076923076923	0.75	0.975	0.75	All Modes
ssid__no_geo	0.7442363112391931	0.8245614035087719	0.6307243935650202	0.48674698795180715	0.5528846153846153	0.4533333333333333	0.8626274745050989	0.7980295566502462	0.6303651816145037	0.5263157894736842	0.5217391304347826	0.3333333333333333	0.9132947976878614	0.8571428571428571	159	RFC	0.6968385312650912	0.6392405063291139	0.5637254901960784	0.5483870967741935	0.7909790979097909	0.9418604651162791	0.7565591397849463	0.8333333333333334	0.6	0.5	0.8494623655913979	1.0	0.5925338160948664	0.39299610894941633	0.5424528301886793	0.38636363636363635	0.9485488126649076	0.6923076923076923	0.5667307692307693	0.38461538461538464	0.46153846153846156	0.25	0.9875	0.75	All Modes
ssid__no_geo	0.8047375160051217	0.8596491228070176	0.7603888897122209	0.5949656750572082	0.7582260371959941	0.6666666666666666	0.8769136558481323	0.9051724137931034	0.8008247908566041	0.5217391304347826	0.6666666666666667	0.888888888888889	0.9268292682926829	1.0	160	RFC	0.7503886284680258	0.5909090909090909	0.8307210031347962	0.6307692307692307	0.8595438175270108	0.84	0.8064069264069265	0.6	0.7272727272727273	0.8	0.9047619047619048	1.0	0.7759303450011096	0.5990783410138248	0.6973684210526315	0.7068965517241379	0.895	0.9813084112149533	0.8053846153846154	0.46153846153846156	0.6153846153846154	1.0	0.95	1.0	All Modes
ssid__no_geo	0.7566037735849057	0.8508771929824561	0.6804560937904	0.5558739255014327	0.7007874015748032	0.4999999999999999	0.8269662921348314	0.8186528497409326	0.6889526359405878	0.5714285714285714	0.8148148148148148	0.28571428571428575	0.9156626506024096	0.8571428571428571	161	RFC	0.7067185302685535	0.6298701298701299	0.6608910891089109	0.5454545454545454	0.8195991091314031	0.8777777777777778	0.7505537098560354	0.75	0.7857142857142857	0.3333333333333333	0.8837209302325582	1.0	0.6612483652567646	0.49743589743589745	0.7458100558659218	0.46153846153846156	0.8344671201814059	0.7669902912621359	0.6515384615384615	0.46153846153846156	0.8461538461538461	0.25	0.95	0.75	All Modes
ssid__no_geo	0.732824427480916	0.7982456140350878	0.6625376056832771	0.3617021276595745	0.6521739130434784	0.6666666666666666	0.8532991672005125	0.7788461538461537	0.6190947516731243	0.23529411764705882	0.5333333333333333	0.6666666666666666	0.9101796407185629	0.75	162	RFC	0.7077689925426853	0.4788732394366197	0.6140350877192983	0.775	0.8092345078979344	0.8617021276595744	0.7188302907369846	0.5	0.47058823529411764	1.0	0.8735632183908046	0.75	0.6367667059131925	0.2905982905982906	0.695364238410596	0.5849056603773585	0.9024390243902439	0.7105263157894737	0.5938461538461539	0.15384615384615385	0.6153846153846154	0.5	0.95	0.75	All Modes
ssid__no_geo	0.820580474934037	0.8771929824561403	0.7720687851430429	0.548148148148148	0.7715930902111324	0.8	0.89366391184573	0.8469387755102041	0.8190500548045305	0.608695652173913	0.7000000000000001	0.8571428571428571	0.9294117647058824	1.0	163	RFC	0.8267165908081241	0.5362318840579711	0.881578947368421	0.95	0.8536842105263158	0.9120879120879121	0.9155555555555555	0.7	1.0	1.0	0.8777777777777778	1.0	0.7331140844530337	0.5606060606060606	0.6860068259385665	0.6909090909090909	0.9375722543352601	0.7904761904761904	0.7628846153846154	0.5384615384615384	0.5384615384615384	0.75	0.9875	1.0	All Modes
ssid__no_geo	0.8035982008995503	0.8859649122807017	0.6638690230454538	0.5510204081632653	0.7413249211356466	0.3636363636363636	0.8941326530612246	0.7692307692307693	0.7261729477066899	0.6666666666666667	0.7499999999999999	0.4	0.9570552147239264	0.8571428571428571	164	RFC	0.7013871475276033	0.627906976744186	0.7556270096463023	0.4	0.8580171358629131	0.8653846153846154	0.8892675967025999	0.875	0.631578947368421	1.0	0.9397590361445783	1.0	0.6355052799956397	0.4909090909090909	0.7275541795665634	0.3333333333333333	0.933422103861518	0.6923076923076923	0.6873076923076924	0.5384615384615384	0.9230769230769231	0.25	0.975	0.75	All Modes
ssid__no_geo	0.796671490593343	0.8859649122807017	0.7327360601421319	0.6451612903225807	0.7014613778705637	0.6438356164383562	0.873222016079159	0.7999999999999999	0.7924637681159421	0.8333333333333333	0.6956521739130435	0.75	0.9333333333333333	0.75	165	RFC	0.7362517957079376	0.6741573033707865	0.7777777777777778	0.6025641025641025	0.8475390156062425	0.7792207792207793	0.8229946524064171	0.9090909090909091	0.8	0.75	0.9058823529411765	0.75	0.7341888907763903	0.6185567010309279	0.6387832699619772	0.6911764705882353	0.9005102040816326	0.821917808219178	0.7694230769230769	0.7692307692307693	0.6153846153846154	0.75	0.9625	0.75	All Modes
ssid__no_geo	0.8086770981507824	0.8947368421052632	0.7288100926807239	0.5203761755485893	0.8116883116883116	0.5769230769230769	0.8743034055727554	0.8607594936708861	0.7766506997276228	0.5555555555555556	0.8571428571428571	0.6666666666666666	0.9467455621301775	0.8571428571428571	166	RFC	0.7627911328245441	0.7345132743362832	0.8169934640522876	0.5769230769230769	0.8247663551401869	0.8607594936708861	0.9397752808988763	1.0	0.8	1.0	0.898876404494382	1.0	0.7154436165707555	0.4029126213592233	0.8064516129032258	0.5769230769230769	0.930171277997365	0.8607594936708861	0.7115384615384615	0.38461538461538464	0.9230769230769231	0.5	1.0	0.75	All Modes
ssid__no_geo	0.8068181818181818	0.9122807017543859	0.7315189076257788	0.5778894472361807	0.6219512195121951	0.6944444444444444	0.8956623681125441	0.8676470588235293	0.8428405485261672	0.8181818181818181	0.7826086956521738	0.6666666666666666	0.9467455621301775	1.0	167	RFC	0.7436627733667112	0.6284153005464481	0.6754966887417219	0.7575757575757576	0.8701594533029613	0.7866666666666666	0.9597752808988764	1.0	0.9	1.0	0.898876404494382	1.0	0.7284197954320624	0.5348837209302325	0.576271186440678	0.6410256410256411	0.9227053140096618	0.9672131147540983	0.7769230769230769	0.6923076923076923	0.6923076923076923	0.5	1.0	1.0	All Modes
ssid__no_geo	0.8188622754491018	0.8947368421052632	0.752792834233194	0.6032608695652174	0.7136363636363636	0.6412213740458016	0.9051833122629582	0.9006622516556291	0.8369353128313893	0.6956521739130435	0.8	0.75	0.9390243902439025	1.0	168	RFC	0.7414224989017788	0.6235955056179775	0.7104072398190046	0.6363636363636364	0.9074778200253485	0.8292682926829268	0.86	0.8	0.8333333333333334	0.75	0.9166666666666666	1.0	0.7671333948651223	0.5842105263157895	0.7168949771689498	0.6461538461538462	0.9029003783102144	0.9855072463768116	0.8194230769230769	0.6153846153846154	0.7692307692307693	0.75	0.9625	1.0	All Modes
ssid__no_geo	0.7989240080699395	0.8596491228070176	0.7123596513662284	0.478021978021978	0.8324468085106382	0.6938775510204082	0.8739076154806492	0.6835443037974683	0.7193984962406016	0.4444444444444444	0.8	0.5714285714285715	0.9239766081871346	0.8571428571428571	169	RFC	0.7625903456911967	0.5761589403973509	0.8622589531680441	0.7555555555555555	0.8130081300813008	0.8059701492537313	0.8336263736263735	0.8	0.8333333333333334	0.6666666666666666	0.8681318681318682	1.0	0.6785326693347067	0.4084507042253521	0.8046272493573264	0.6415094339622641	0.9446693657219973	0.5934065934065934	0.6628846153846155	0.3076923076923077	0.7692307692307693	0.5	0.9875	0.75	All Modes
ssid__no_geo	0.7417091836734694	0.868421052631579	0.6765489409565179	0.6196581196581197	0.5851063829787233	0.5982905982905983	0.832116788321168	0.7475728155339805	0.741339270123974	0.7500000000000001	0.6956521739130435	0.6666666666666665	0.927710843373494	0.6666666666666666	170	RFC	0.6961839875355976	0.6531531531531531	0.5205047318611987	0.5384615384615384	0.8410896708286039	0.927710843373494	0.8227061310782242	0.8181818181818182	0.8	0.6	0.8953488372093024	1.0	0.675974721042757	0.5894308943089431	0.6680161943319838	0.6730769230769231	0.8233333333333334	0.6260162601626016	0.7040384615384615	0.6923076923076923	0.6153846153846154	0.75	0.9625	0.5	All Modes
ssid__no_geo	0.7953135768435562	0.868421052631579	0.7391817608637372	0.5289256198347108	0.7558620689655171	0.6238532110091742	0.8769230769230769	0.9103448275862069	0.7592334494773519	0.5714285714285714	0.7142857142857142	0.5714285714285715	0.9390243902439025	1.0	171	RFC	0.7569977401324136	0.5925925925925926	0.7548209366391184	0.6938775510204082	0.8518057285180572	0.8918918918918919	0.7999999999999999	0.75	0.6666666666666666	0.6666666666666666	0.9166666666666666	1.0	0.726865771960421	0.47761194029850745	0.7569060773480663	0.5666666666666667	0.9035667107001321	0.9295774647887324	0.7386538461538461	0.46153846153846156	0.7692307692307693	0.5	0.9625	1.0	All Modes
ssid__no_geo	0.7403462050599201	0.8421052631578947	0.6191258322175716	0.32727272727272727	0.5995316159250587	0.4222222222222222	0.8524046434494197	0.89419795221843	0.6638491353607632	0.375	0.6923076923076923	0.3333333333333333	0.9186046511627908	1.0	172	RFC	0.6356284204292477	0.44366197183098594	0.5981308411214953	0.3958333333333333	0.8048016701461378	0.9357142857142857	0.8102006688963211	1.0	0.6923076923076923	0.5	0.8586956521739131	1.0	0.6149562557148739	0.25925925925925924	0.6009389671361502	0.4523809523809524	0.9059929494712103	0.8562091503267973	0.6321153846153846	0.23076923076923078	0.6923076923076923	0.25	0.9875	1.0	All Modes
ssid__no_geo	0.8334485141672425	0.8947368421052632	0.7432793573041822	0.5154639175257733	0.7851851851851852	0.5853658536585366	0.8997695852534563	0.9306122448979592	0.8016270209041293	0.6666666666666667	0.8461538461538461	0.6666666666666666	0.9397590361445783	0.888888888888889	173	RFC	0.8125912175986618	0.5952380952380952	0.7851851851851852	0.8888888888888888	0.8668146503884573	0.926829268292683	0.8856261180679785	0.875	0.8461538461538461	1.0	0.9069767441860465	0.8	0.7091699693839676	0.45454545454545453	0.7851851851851852	0.43636363636363634	0.9353293413173652	0.9344262295081968	0.7719230769230769	0.5384615384615384	0.8461538461538461	0.5	0.975	1.0	All Modes
ssid__no_geo	0.8149964961457603	0.8859649122807017	0.7259669814642555	0.6026666666666667	0.7794871794871796	0.5494505494505494	0.894308943089431	0.803921568627451	0.7820648487315155	0.6666666666666666	0.7692307692307693	0.6666666666666666	0.9506172839506174	0.8571428571428571	174	RFC	0.7900702902465462	0.5485436893203883	0.7808219178082192	0.8064516129032258	0.8827160493827161	0.9318181818181818	0.8702224604663631	0.6428571428571429	0.7692307692307693	1.0	0.9390243902439024	1.0	0.6953139322269364	0.6686390532544378	0.7781569965870307	0.4166666666666667	0.9062103929024081	0.7068965517241379	0.7348076923076923	0.6923076923076923	0.7692307692307693	0.5	0.9625	0.75	All Modes
ssid__no_geo	0.7635092180546726	0.868421052631579	0.6113968190099345	0.5055928411633109	0.775	0.21212121212121213	0.8567870485678705	0.7074829931972789	0.6355536770921386	0.6	0.7857142857142856	0.0	0.9349112426035503	0.8571428571428571	175	RFC	0.6475977099246775	0.5355450236966824	0.8157894736842105	0.2413793103448276	0.8065650644783119	0.8387096774193549	0.6956233279828785	0.8571428571428571	0.7333333333333333	0.0	0.8876404494382022	1.0	0.5863082622693432	0.4788135593220339	0.7380952380952381	0.1891891891891892	0.9136786188579017	0.611764705882353	0.6090384615384615	0.46153846153846156	0.8461538461538461	0.0	0.9875	0.75	All Modes
ssid__no_geo	0.7610619469026548	0.8859649122807017	0.6732415823127437	0.655581947743468	0.5800376647834274	0.48979591836734687	0.8539071347678368	0.7868852459016394	0.7668737060041407	0.7826086956521738	0.6666666666666667	0.5714285714285715	0.9565217391304348	0.8571428571428571	176	RFC	0.6856699088183299	0.7225130890052356	0.4967741935483871	0.5853658536585366	0.8736964078794901	0.75	0.8211038489469862	0.9	0.5882352941176471	0.6666666666666666	0.9506172839506173	1.0	0.6760931761124918	0.6	0.6968325791855203	0.42105263157894735	0.8349944629014396	0.8275862068965517	0.7348076923076923	0.6923076923076923	0.7692307692307693	0.5	0.9625	0.75	All Modes
ssid__no_geo	0.8104265402843602	0.8771929824561403	0.7205047289433074	0.5329949238578681	0.8119800332778702	0.6391752577319586	0.8911007025761125	0.7272727272727274	0.7378988055634763	0.5	0.8148148148148148	0.5714285714285715	0.9461077844311377	0.8571428571428571	177	RFC	0.7657823375210062	0.6140350877192983	0.8384879725085911	0.6595744680851063	0.8418141592920354	0.875	0.8149425287356322	0.7142857142857143	0.7857142857142857	0.6666666666666666	0.9080459770114943	1.0	0.6893376854576627	0.47085201793721976	0.7870967741935484	0.62	0.9465174129353234	0.6222222222222222	0.6936538461538462	0.38461538461538464	0.8461538461538461	0.5	0.9875	0.75	All Modes
ssid__no_geo	0.691496837666901	0.8245614035087719	0.576423029522558	0.42328042328042326	0.48314606741573024	0.39999999999999997	0.8207217694994181	0.7549668874172185	0.6437298524904637	0.5263157894736842	0.5806451612903226	0.3333333333333333	0.9212121212121211	0.8571428571428571	178	RFC	0.6282136907466302	0.5633802816901409	0.375	0.41935483870967744	0.8333333333333334	0.95	0.7454901960784314	0.8333333333333334	0.5	0.5	0.8941176470588236	1.0	0.5670286450701435	0.3389830508474576	0.6789473684210526	0.38235294117647056	0.8084862385321101	0.6263736263736264	0.6053846153846154	0.38461538461538464	0.6923076923076923	0.25	0.95	0.75	All Modes
ssid__no_geo	0.774657086871326	0.868421052631579	0.6501699845015353	0.6512820512820513	0.6479338842975206	0.4222222222222222	0.8627450980392157	0.6666666666666666	0.740185830429733	0.761904761904762	0.6428571428571429	0.5	0.9390243902439025	0.8571428571428571	179	RFC	0.6466959724249326	0.7055555555555556	0.5816023738872403	0.3958333333333333	0.8838219326818675	0.6666666666666666	0.8033333333333333	1.0	0.6	0.5	0.9166666666666666	1.0	0.6595605821822563	0.6047619047619047	0.7313432835820896	0.4523809523809524	0.8426501035196687	0.6666666666666666	0.7040384615384616	0.6153846153846154	0.6923076923076923	0.5	0.9625	0.75	All Modes
ssid__no_geo	0.7578512396694215	0.7894736842105263	0.559128525204139	0.41025641025641024	0.5836298932384342	0.10126582278481013	0.8699820251647693	0.8305084745762712	0.5526695526695528	0.380952380952381	0.6363636363636364	0.0	0.888888888888889	0.8571428571428571	180	RFC	0.579797349616159	0.42105263157894735	0.6721311475409836	0.1	0.8461538461538461	0.8596491228070176	0.6225885225885226	0.5	0.7777777777777778	0.0	0.8351648351648352	1.0	0.5433514367200922	0.4	0.5157232704402516	0.10256410256410256	0.8951911220715166	0.8032786885245902	0.5092307692307692	0.3076923076923077	0.5384615384615384	0.0	0.95	0.75	All Modes
ssid__no_geo	0.8363384188626907	0.9122807017543859	0.7861642991378119	0.5433526011560694	0.8062992125984253	0.7611940298507462	0.9101717305151915	0.9098039215686274	0.8594472194472195	0.6363636363636364	0.8461538461538461	0.8571428571428571	0.9575757575757576	1.0	181	RFC	0.7924031637193787	0.6573426573426573	0.839344262295082	0.7391304347826086	0.8732572877059569	0.8529411764705882	0.9106686777275013	0.7777777777777778	0.8461538461538461	1.0	0.9294117647058824	1.0	0.7897123782235345	0.4630541871921182	0.7757575757575758	0.7846153846153846	0.9503448275862069	0.9747899159663865	0.8244230769230769	0.5384615384615384	0.8461538461538461	0.75	0.9875	1.0	All Modes
ssid__no_geo	0.788623595505618	0.8859649122807017	0.7278730989952263	0.654627539503386	0.7165605095541402	0.6019417475728155	0.8689384010484928	0.7972972972972974	0.7600730193501277	0.7272727272727274	0.8	0.6666666666666665	0.9397590361445783	0.6666666666666666	182	RFC	0.7400039778153116	0.6473214285714286	0.7839721254355401	0.5344827586206896	0.8403041825095057	0.8939393939393939	0.8458397932816538	0.8888888888888888	0.8333333333333334	0.6	0.9069767441860465	1.0	0.725983706384346	0.6621004566210046	0.6598240469208211	0.6888888888888889	0.8995929443690638	0.7195121951219512	0.7219230769230769	0.6153846153846154	0.7692307692307693	0.75	0.975	0.5	All Modes
ssid__no_geo	0.8007604562737642	0.8596491228070176	0.7520555589018992	0.6145833333333334	0.6929460580912863	0.7142857142857143	0.8829071332436069	0.8555555555555556	0.7655677655677655	0.5714285714285714	0.6666666666666667	0.6666666666666666	0.9230769230769231	1.0	183	RFC	0.7921726607877665	0.6483516483516484	0.7625570776255708	0.9210526315789473	0.8431876606683805	0.7857142857142857	0.87073544433095	0.75	0.7272727272727273	1.0	0.8764044943820225	1.0	0.733610160065672	0.5841584158415841	0.6349809885931559	0.5833333333333334	0.9265536723163842	0.9390243902439024	0.7103846153846154	0.46153846153846156	0.6153846153846154	0.5	0.975	1.0	All Modes
ssid__no_geo	0.7600607441154138	0.8245614035087719	0.6418968105771923	0.503896103896104	0.6782608695652174	0.4615384615384615	0.8617886178861789	0.704	0.6875828837122581	0.5217391304347826	0.6923076923076923	0.5714285714285715	0.9024390243902439	0.75	184	RFC	0.6368957825021683	0.521505376344086	0.7464114832535885	0.45454545454545453	0.8422982885085575	0.6197183098591549	0.717985347985348	0.6	0.6923076923076923	0.6666666666666666	0.8809523809523809	0.75	0.6549436499410174	0.48743718592964824	0.6215139442231076	0.46875	0.882202304737516	0.8148148148148148	0.6657692307692308	0.46153846153846156	0.6923076923076923	0.5	0.925	0.75	All Modes
ssid__no_geo	0.803479381443299	0.8508771929824561	0.7120059405859216	0.49529780564263315	0.7845968712394706	0.5306122448979592	0.8809968847352024	0.8685258964143425	0.7170082067914885	0.47058823529411764	0.6666666666666666	0.6666666666666666	0.9239766081871346	0.8571428571428571	185	RFC	0.743651515867332	0.6752136752136753	0.806930693069307	0.5652173913043478	0.8259345794392523	0.8449612403100775	0.9021978021978022	1.0	0.6428571428571429	1.0	0.8681318681318682	1.0	0.6983846015322274	0.3910891089108911	0.7634660421545667	0.5	0.9439252336448598	0.8934426229508197	0.6475	0.3076923076923077	0.6923076923076923	0.5	0.9875	0.75	All Modes
ssid__no_geo	0.832339297548045	0.8859649122807017	0.7595577319704077	0.6195121951219512	0.8452380952380952	0.6774193548387097	0.8901869158878505	0.7654320987654321	0.7873963271956582	0.7826086956521738	0.6956521739130435	0.6666666666666666	0.9349112426035503	0.8571428571428571	186	RFC	0.7942275302338583	0.7175141242937854	0.8847352024922118	0.8076923076923077	0.8485523385300668	0.7126436781609196	0.9175280898876406	0.9	0.8	1.0	0.8876404494382022	1.0	0.7400598245834298	0.5450643776824035	0.8091168091168092	0.5833333333333334	0.9361179361179361	0.8266666666666667	0.7090384615384615	0.6923076923076923	0.6153846153846154	0.5	0.9875	0.75	All Modes
ssid__no_geo	0.7773224043715847	0.8245614035087719	0.6858490700794999	0.5542168674698795	0.6870229007633587	0.5714285714285715	0.8748551564310545	0.7417218543046357	0.6826034295913814	0.4761904761904762	0.5925925925925927	0.5714285714285715	0.9156626506024096	0.8571428571428571	187	RFC	0.7038240942593169	0.6804733727810651	0.728744939271255	0.6153846153846154	0.8278508771929824	0.6666666666666666	0.7493632336655592	0.625	0.5714285714285714	0.6666666666666666	0.8837209302325582	1.0	0.6827943651511468	0.46747967479674796	0.6498194945848376	0.5333333333333333	0.9275184275184275	0.835820895522388	0.64	0.38461538461538464	0.6153846153846154	0.5	0.95	0.75	All Modes
ssid__no_geo	0.7990956072351422	0.8771929824561403	0.7268240094685069	0.65	0.7336814621409921	0.5054945054945055	0.8625911385305665	0.8823529411764706	0.7467396860167945	0.7272727272727274	0.6666666666666666	0.4	0.9397590361445783	1.0	188	RFC	0.7678099755190746	0.697986577181208	0.65807962529274	0.71875	0.8818807339449541	0.8823529411764706	0.8877445551864156	0.8888888888888888	0.6428571428571429	1.0	0.9069767441860465	1.0	0.7106812942655558	0.6081871345029239	0.8289085545722714	0.3898305084745763	0.8441273326015367	0.8823529411764706	0.7065384615384616	0.6153846153846154	0.6923076923076923	0.25	0.975	1.0	All Modes
ssid__no_geo	0.8108108108108109	0.8596491228070176	0.7146439382199318	0.5760517799352751	0.7829181494661921	0.4112149532710281	0.8821714990746453	0.920863309352518	0.6970089866862339	0.608695652173913	0.7692307692307693	0.28571428571428575	0.9325153374233127	0.888888888888889	189	RFC	0.7103448876372003	0.5933333333333334	0.7942238267148014	0.4230769230769231	0.8762254901960784	0.8648648648648649	0.7036453506333025	0.7	0.7692307692307693	0.3333333333333333	0.9156626506024096	0.8	0.7208984789227438	0.559748427672956	0.7719298245614035	0.4	0.8881987577639752	0.9846153846153847	0.7015384615384616	0.5384615384615384	0.7692307692307693	0.25	0.95	1.0	All Modes
ssid__no_geo	0.7508579272477693	0.7982456140350878	0.7008090800329606	0.4549549549549549	0.6367521367521367	0.6666666666666666	0.8501492537313433	0.8955223880597014	0.6812445674347649	0.42105263157894735	0.4347826086956522	0.6666666666666666	0.8837209302325583	1.0	190	RFC	0.7160079815399403	0.517948717948718	0.6506550218340611	0.7368421052631579	0.817451205510907	0.8571428571428571	0.7985507246376812	0.6666666666666666	0.5	1.0	0.8260869565217391	1.0	0.6921642487560662	0.40562248995983935	0.6234309623430963	0.6086956521739131	0.8855721393034826	0.9375	0.6284615384615384	0.3076923076923077	0.38461538461538464	0.5	0.95	1.0	All Modes
ssid__no_geo	0.8167574931880109	0.9035087719298246	0.7780752378791511	0.6275510204081632	0.7245841035120146	0.7272727272727273	0.8835489833641405	0.9274193548387096	0.8481634044210731	0.7500000000000001	0.8	0.888888888888889	0.9447852760736196	0.8571428571428571	191	RFC	0.7759711733214967	0.6243654822335025	0.7424242424242424	0.676056338028169	0.8786764705882353	0.9583333333333334	0.8758451989777292	0.8181818181818182	0.8333333333333334	0.8	0.927710843373494	1.0	0.782429808107784	0.6307692307692307	0.7075812274368231	0.7868852459016393	0.8884758364312267	0.8984375	0.8348076923076924	0.6923076923076923	0.7692307692307693	1.0	0.9625	0.75	All Modes
ssid__no_geo	0.7609980302035456	0.8333333333333334	0.647049753754794	0.5424657534246575	0.6536144578313254	0.26865671641791045	0.8492997198879552	0.9212121212121213	0.6737816764132554	0.5263157894736842	0.5925925925925927	0.3333333333333333	0.9166666666666667	1.0	192	RFC	0.6486897601558091	0.6428571428571429	0.5833333333333334	0.3	0.8633257403189066	0.8539325842696629	0.7559523809523809	0.8333333333333334	0.5714285714285714	0.5	0.875	1.0	0.6582620803882381	0.46919431279620855	0.7431506849315068	0.24324324324324326	0.8357221609702316	1.0	0.6425	0.38461538461538464	0.6153846153846154	0.25	0.9625	1.0	All Modes
ssid__no_geo	0.7809377401998463	0.8771929824561403	0.7451360049030994	0.6075949367088608	0.6115702479338843	0.7476635514018691	0.8601171112556929	0.8987341772151899	0.8216701173222912	0.631578947368421	0.6956521739130435	0.8571428571428571	0.9239766081871346	1.0	193	RFC	0.7500753785087209	0.6620689655172414	0.5714285714285714	0.8333333333333334	0.8674540682414699	0.8160919540229885	0.9336263736263735	1.0	0.8	1.0	0.8681318681318682	1.0	0.7500101228102148	0.5614035087719298	0.6577777777777778	0.6779661016949152	0.8529032258064516	1.0	0.7628846153846155	0.46153846153846156	0.6153846153846154	0.75	0.9875	1.0	All Modes
ssid__no_geo	0.8250773993808049	0.8947368421052632	0.7428507303500679	0.6216216216216216	0.5779220779220778	0.7578947368421052	0.9052023121387283	0.8516129032258065	0.8482658924130495	0.7826086956521738	0.6666666666666667	0.8571428571428571	0.9349112426035503	1.0	194	RFC	0.808556687571951	0.6301369863013698	0.712	0.9473684210526315	0.8613861386138614	0.8918918918918919	0.9325280898876404	0.9	0.875	1.0	0.8876404494382022	1.0	0.699956175012075	0.6133333333333333	0.48633879781420764	0.631578947368421	0.953714981729598	0.8148148148148148	0.7936538461538462	0.6923076923076923	0.5384615384615384	0.75	0.9875	1.0	All Modes
ssid__no_geo	0.813655761024182	0.8508771929824561	0.7433797392584837	0.5436893203883495	0.7858197932053176	0.653061224489796	0.8843283582089553	0.85	0.7223376623376624	0.4761904761904762	0.7857142857142856	0.5714285714285715	0.9212121212121211	0.8571428571428571	195	RFC	0.7796473767669128	0.6222222222222222	0.7940298507462686	0.7804878048780488	0.8514970059880239	0.85	0.7838235294117647	0.625	0.7333333333333333	0.6666666666666666	0.8941176470588236	1.0	0.718346584293927	0.4827586206896552	0.7777777777777778	0.5614035087719298	0.9197930142302717	0.85	0.6861538461538462	0.38461538461538464	0.8461538461538461	0.5	0.95	0.75	All Modes
ssid__no_geo	0.8027303754266212	0.8859649122807017	0.672640249140778	0.6017191977077364	0.7694566813509545	0.4186046511627907	0.8884892086330936	0.6849315068493151	0.7939926739926739	0.6666666666666667	0.8461538461538461	0.6666666666666666	0.9333333333333333	0.8571428571428571	196	RFC	0.6574739891193847	0.6287425149700598	0.8478964401294499	0.33962264150943394	0.8686987104337632	0.6024096385542169	0.89586178527355	0.7272727272727273	0.8461538461538461	1.0	0.9058823529411765	1.0	0.7059063890569927	0.5769230769230769	0.7043010752688172	0.5454545454545454	0.90920245398773	0.7936507936507936	0.7348076923076923	0.6153846153846154	0.8461538461538461	0.5	0.9625	0.75	All Modes
ssid__no_geo	0.7642393655371305	0.8421052631578947	0.6465183905161671	0.43827160493827166	0.6749116607773852	0.5301204819277108	0.8759124087591241	0.7133757961783439	0.7023502138886755	0.6363636363636364	0.41666666666666663	0.6666666666666666	0.9349112426035503	0.8571428571428571	197	RFC	0.7440427089025954	0.3837837837837838	0.6970802919708029	0.88	0.8561236623067776	0.9032258064516129	0.8239927363522869	0.7777777777777778	0.45454545454545453	1.0	0.8876404494382022	1.0	0.6060645187904119	0.5107913669064749	0.6541095890410958	0.3793103448275862	0.8966376089663761	0.5894736842105263	0.6321153846153846	0.5384615384615384	0.38461538461538464	0.5	0.9875	0.75	All Modes
ssid__no_geo	0.7946103423160962	0.8421052631578947	0.705107838067765	0.5653206650831354	0.7431906614785992	0.631578947368421	0.8854489164086689	0.7	0.6916574381690661	0.4444444444444444	0.6666666666666667	0.5714285714285715	0.9186046511627908	0.8571428571428571	198	RFC	0.7337246752735739	0.6918604651162791	0.7827868852459017	0.75	0.8352803738317757	0.6086956521739131	0.8105270092226615	0.8	0.7272727272727273	0.6666666666666666	0.8586956521739131	1.0	0.69926639934405	0.4779116465863454	0.7074074074074074	0.5454545454545454	0.9420289855072463	0.8235294117647058	0.6321153846153846	0.3076923076923077	0.6153846153846154	0.5	0.9875	0.75	All Modes
ssid__no_geo	0.796895213454075	0.8157894736842105	0.6861325364584662	0.4176470588235294	0.7655786350148368	0.43678160919540227	0.88107791446983	0.9295774647887324	0.6277314790177331	0.42105263157894735	0.5217391304347826	0.4	0.9069767441860466	0.888888888888889	199	RFC	0.7265675887985393	0.5298507462686567	0.7543859649122807	0.6333333333333333	0.8468468468468469	0.868421052631579	0.7828985507246375	0.6666666666666666	0.6	1.0	0.8478260869565217	0.8	0.6746589758871897	0.3446601941747573	0.7771084337349398	0.3333333333333333	0.9181929181929182	1.0	0.5988461538461538	0.3076923076923077	0.46153846153846156	0.25	0.975	1.0	All Modes
ssid__no_geo	0.8444130127298444	0.8947368421052632	0.762626264133914	0.5667752442996742	0.8132780082987552	0.6190476190476191	0.9136868064118373	0.9003436426116839	0.811276143711147	0.631578947368421	0.8461538461538461	0.75	0.9397590361445783	0.888888888888889	200	RFC	0.7996499233067663	0.71900826446281	0.8032786885245902	0.7647058823529411	0.8821428571428571	0.8291139240506329	0.8606261180679786	1.0	0.8461538461538461	0.75	0.9069767441860465	0.8	0.7487608171488865	0.46774193548387094	0.8235294117647058	0.52	0.9475703324808185	0.9849624060150376	0.8065384615384616	0.46153846153846156	0.8461538461538461	0.75	0.975	1.0	All Modes
ssid__no_geo	0.8220461095100865	0.8771929824561403	0.7441525260596403	0.6214689265536723	0.7251732101616627	0.631578947368421	0.9013398294762484	0.8412017167381974	0.7776499153020893	0.6956521739130435	0.64	0.75	0.9454545454545454	0.8571428571428571	201	RFC	0.7623241098864652	0.6470588235294118	0.7889447236180904	0.5901639344262295	0.8695652173913043	0.9158878504672897	0.8268627450980393	0.8	0.6666666666666666	0.75	0.9176470588235294	1.0	0.7322627942064299	0.5978260869565217	0.6709401709401709	0.6792452830188679	0.9355246523388117	0.7777777777777778	0.7411538461538462	0.6153846153846154	0.6153846153846154	0.75	0.975	0.75	All Modes
ssid__no_geo	0.8141399416909622	0.8947368421052632	0.7641756698471809	0.5793871866295265	0.7852564102564104	0.6981132075471698	0.884882108183079	0.8732394366197184	0.7916550116550116	0.6666666666666667	0.8461538461538461	0.75	0.9454545454545454	0.75	202	RFC	0.7940306148569088	0.6887417218543046	0.8112582781456954	0.7254901960784313	0.8328981723237598	0.9117647058823529	0.8277601809954751	0.875	0.8461538461538461	0.75	0.9176470588235294	0.75	0.7430443316062044	0.5	0.7608695652173914	0.6727272727272727	0.9437869822485208	0.8378378378378378	0.7719230769230769	0.5384615384615384	0.8461538461538461	0.75	0.975	0.75	All Modes
ssid__no_geo	0.7466324567030147	0.8333333333333334	0.712724380910472	0.4742857142857143	0.7283511269276396	0.7479674796747967	0.8081395348837209	0.8048780487804879	0.7194939309056956	0.4444444444444444	0.64	0.75	0.9058823529411764	0.8571428571428571	203	RFC	0.7545847805662825	0.6335877862595419	0.6762114537444934	0.7796610169491526	0.7915717539863326	0.8918918918918919	0.8144444444444445	0.8	0.6666666666666666	0.75	0.8555555555555555	1.0	0.6891395057831625	0.3789954337899543	0.7892030848329049	0.71875	0.8254156769596199	0.7333333333333333	0.6771153846153847	0.3076923076923077	0.6153846153846154	0.75	0.9625	0.75	All Modes
ssid__no_geo	0.7604748603351955	0.8245614035087719	0.649127169428931	0.3840579710144928	0.6963788300835654	0.5	0.855072463768116	0.8101265822784811	0.6277732793522268	0.3157894736842105	0.6428571428571429	0.4	0.9230769230769231	0.8571428571428571	204	RFC	0.7181262410670695	0.5247524752475248	0.6067961165048543	0.8235294117647058	0.8644688644688645	0.7710843373493976	0.7952808988764045	0.5	0.6	1.0	0.8764044943820225	1.0	0.6356072870835681	0.3028571428571429	0.8169934640522876	0.358974358974359	0.8458781362007168	0.8533333333333334	0.5796153846153846	0.23076923076923078	0.6923076923076923	0.25	0.975	0.75	All Modes
ssid__no_geo	0.7389705882352942	0.8157894736842105	0.6573551092582983	0.4268292682926829	0.6113207547169811	0.5526315789473685	0.8411552346570398	0.8548387096774194	0.686991504247876	0.2666666666666667	0.5217391304347826	0.75	0.896551724137931	1.0	205	RFC	0.6731264428083072	0.5932203389830508	0.6403162055335968	0.5833333333333334	0.7916194790486977	0.7571428571428571	0.8359574468085107	1.0	0.6	0.75	0.8297872340425532	1.0	0.6643913192282851	0.3333333333333333	0.5848375451263538	0.525	0.8973042362002568	0.9814814814814815	0.6680769230769231	0.15384615384615385	0.46153846153846156	0.75	0.975	1.0	All Modes
ssid__no_geo	0.7583787996882307	0.8508771929824561	0.6781303364104362	0.6170212765957447	0.549889135254989	0.4444444444444444	0.8441116405718176	0.9351851851851852	0.6416701949636081	0.5454545454545455	0.7407407407407408	0.0	0.9221556886227545	1.0	206	RFC	0.7411852450961821	0.651685393258427	0.4444444444444444	0.8	0.8831908831908832	0.926605504587156	0.6532019704433497	0.6666666666666666	0.7142857142857143	0.0	0.8850574712643678	1.0	0.67335011158572	0.5858585858585859	0.7209302325581395	0.3076923076923077	0.8083441981747066	0.9439252336448598	0.6386538461538461	0.46153846153846156	0.7692307692307693	0.0	0.9625	1.0	All Modes
ssid__no_geo	0.7631578947368421	0.7982456140350878	0.6391590702841212	0.5113636363636364	0.6081504702194358	0.6666666666666667	0.8684381075826313	0.5411764705882354	0.5733554817275748	0.4545454545454546	0.5454545454545455	0.5714285714285715	0.8953488372093024	0.4	207	RFC	0.7081929856521822	0.5660377358490566	0.6554054054054054	0.7307692307692307	0.8220858895705522	0.7666666666666667	0.7451690821256038	0.5555555555555556	0.6666666666666666	0.6666666666666666	0.8369565217391305	1.0	0.596997483965912	0.46632124352331605	0.5672514619883041	0.6129032258064516	0.9203296703296703	0.41818181818181815	0.5117307692307692	0.38461538461538464	0.46153846153846156	0.5	0.9625	0.25	All Modes
ssid__no_geo	0.780064308681672	0.8421052631578947	0.7117321340954337	0.4986595174262735	0.7202380952380952	0.5806451612903226	0.8702290076335879	0.8888888888888888	0.7145502645502646	0.4444444444444444	0.5925925925925927	0.75	0.9285714285714285	0.8571428571428571	208	RFC	0.696737314273729	0.5568862275449101	0.7096774193548387	0.45454545454545453	0.8779620853080569	0.8846153846153846	0.8015584415584416	0.8	0.5714285714285714	0.75	0.8863636363636364	1.0	0.7483960827518827	0.45145631067961167	0.7311178247734139	0.8035714285714286	0.8626309662398137	0.8932038834951457	0.6796153846153846	0.3076923076923077	0.6153846153846154	0.75	0.975	0.75	All Modes
ssid__no_geo	0.8099290780141843	0.9035087719298246	0.7402439891528465	0.5614973262032085	0.7470288624787776	0.65	0.8937728937728937	0.8489208633093526	0.8287878787878787	0.7272727272727274	0.7500000000000001	0.8571428571428571	0.9523809523809523	0.8571428571428571	209	RFC	0.7651047830976458	0.660377358490566	0.7482993197278912	0.65	0.8591549295774648	0.9076923076923077	0.9232323232323232	0.8888888888888888	0.8181818181818182	1.0	0.9090909090909091	1.0	0.7225459624217249	0.4883720930232558	0.7457627118644068	0.65	0.9312977099236641	0.7972972972972973	0.7615384615384615	0.6153846153846154	0.6923076923076923	0.75	1.0	0.75	All Modes
ssid__no_geo	0.8127259580621836	0.8947368421052632	0.7132405559968207	0.4664536741214058	0.708595387840671	0.5753424657534245	0.9038112522686025	0.9119999999999999	0.7786967418546366	0.631578947368421	0.7857142857142856	0.6666666666666666	0.9523809523809523	0.8571428571428571	210	RFC	0.770988779129303	0.6517857142857143	0.6627450980392157	0.75	0.8635838150289017	0.926829268292683	0.9284848484848485	1.0	0.7333333333333333	1.0	0.9090909090909091	1.0	0.6873438691905432	0.36318407960199006	0.7612612612612613	0.4666666666666667	0.9479695431472082	0.8976377952755905	0.7115384615384615	0.46153846153846156	0.8461538461538461	0.5	1.0	0.75	All Modes
ssid__no_geo	0.730820995962315	0.8596491228070176	0.6433313640404587	0.4364640883977901	0.5915492957746479	0.5142857142857143	0.8316610925306578	0.8426966292134831	0.7670995670995671	0.7000000000000001	0.6428571428571429	0.5714285714285715	0.9212121212121211	1.0	211	RFC	0.6806949362230746	0.5563380281690141	0.49266862170087977	0.5806451612903226	0.8363228699551569	0.9375	0.8321568627450979	1.0	0.6	0.6666666666666666	0.8941176470588236	1.0	0.6306149193175855	0.35909090909090907	0.7400881057268722	0.46153846153846156	0.8270509977827051	0.7653061224489796	0.7361538461538462	0.5384615384615384	0.6923076923076923	0.5	0.95	1.0	All Modes
ssid__no_geo	0.8121546961325967	0.8771929824561403	0.743980115618873	0.5244215938303342	0.7772727272727272	0.625	0.8820093457943926	0.9111969111969112	0.7858823529411765	0.5	0.8333333333333333	0.6666666666666666	0.9294117647058824	1.0	212	RFC	0.8116313091307411	0.6071428571428571	0.8028169014084507	0.967741935483871	0.8435754189944135	0.8368794326241135	0.9002308802308804	0.7142857142857143	0.9090909090909091	1.0	0.8777777777777778	1.0	0.7200986989867552	0.46153846153846156	0.7533039647577092	0.46153846153846156	0.9241126070991432	1.0	0.7282692307692308	0.38461538461538464	0.7692307692307693	0.5	0.9875	1.0	All Modes
ssid__no_geo	0.8142437591776799	0.8596491228070176	0.7448222473994159	0.5016077170418007	0.7574626865671642	0.7086614173228347	0.9005235602094241	0.8558558558558558	0.7732100563425865	0.5	0.6923076923076923	0.888888888888889	0.927710843373494	0.8571428571428571	213	RFC	0.7552805207792889	0.624	0.7631578947368421	0.6338028169014085	0.8675914249684742	0.8878504672897196	0.8203884487605417	0.7142857142857143	0.6923076923076923	0.8	0.8953488372093024	1.0	0.7473838994846809	0.41935483870967744	0.7518518518518519	0.8035714285714286	0.9360544217687075	0.8260869565217391	0.7578846153846153	0.38461538461538464	0.6923076923076923	1.0	0.9625	0.75	All Modes
ssid__no_geo	0.7506983240223464	0.8508771929824561	0.7014897801424584	0.4648318042813456	0.5338645418326693	0.7741935483870968	0.8525714285714286	0.8819875776397517	0.7632913165266106	0.375	0.6666666666666666	0.8571428571428571	0.9176470588235294	1.0	214	RFC	0.7517325404557248	0.7307692307692307	0.4253968253968254	0.9056603773584906	0.8515981735159818	0.8452380952380952	0.9019047619047619	1.0	0.6428571428571429	1.0	0.8666666666666667	1.0	0.7018131771712168	0.34080717488789236	0.7165775401069518	0.676056338028169	0.8535469107551488	0.922077922077922	0.7296153846153846	0.23076923076923078	0.6923076923076923	0.75	0.975	1.0	All Modes
ssid__no_geo	0.7866857551896922	0.8157894736842105	0.7169390734566239	0.5210084033613445	0.7156862745098038	0.6373626373626373	0.8791773778920309	0.8314606741573033	0.6814339981006647	0.5384615384615384	0.5384615384615384	0.6666666666666666	0.9135802469135802	0.75	215	RFC	0.7325166703215483	0.510989010989011	0.7630662020905923	0.6904761904761905	0.8571428571428571	0.8409090909090909	0.7458724202626641	0.5384615384615384	0.5384615384615384	1.0	0.9024390243902439	0.75	0.7043416704751044	0.5314285714285715	0.6738461538461539	0.5918367346938775	0.9023746701846965	0.8222222222222222	0.6503846153846153	0.5384615384615384	0.5384615384615384	0.5	0.925	0.75	All Modes
ssid__no_geo	0.7615793470007594	0.8070175438596491	0.6660057011455275	0.5054945054945055	0.6065934065934064	0.49411764705882355	0.8713639301874595	0.8524590163934427	0.6375597376675222	0.4761904761904762	0.48000000000000004	0.5714285714285715	0.9101796407185629	0.75	216	RFC	0.6872254846655602	0.6715328467153284	0.5774058577405857	0.4666666666666667	0.8341584158415841	0.8863636363636364	0.6830459770114942	0.625	0.5	0.6666666666666666	0.8735632183908046	0.75	0.6604542331678609	0.4052863436123348	0.6388888888888888	0.525	0.912043301759134	0.8210526315789474	0.6092307692307692	0.38461538461538464	0.46153846153846156	0.5	0.95	0.75	All Modes
ssid__no_geo	0.789293067947838	0.8508771929824561	0.7172808635753247	0.575197889182058	0.7258064516129031	0.6101694915254237	0.8752304855562384	0.8	0.7219461697722568	0.5833333333333334	0.7857142857142856	0.5714285714285715	0.9192546583850932	0.75	217	RFC	0.7222577233896236	0.5505050505050505	0.78125	0.6545454545454545	0.8609431680773881	0.7640449438202247	0.7399887766554433	0.6363636363636364	0.7333333333333333	0.6666666666666666	0.9135802469135802	0.75	0.7161711064785905	0.6022099447513812	0.677710843373494	0.5714285714285714	0.89	0.8395061728395061	0.711923076923077	0.5384615384615384	0.8461538461538461	0.5	0.925	0.75	All Modes
ssid__no_geo	0.7743553008595988	0.8421052631578947	0.6553477971512981	0.6413043478260869	0.515970515970516	0.3125	0.8549346016646848	0.9520295202952028	0.6813215769737508	0.6956521739130435	0.4545454545454546	0.3333333333333333	0.9230769230769231	1.0	218	RFC	0.6684162907081977	0.6781609195402298	0.4585152838427948	0.4166666666666667	0.8673100120627262	0.9214285714285714	0.7463920099875156	0.8	0.5555555555555556	0.5	0.8764044943820225	1.0	0.6551550546509739	0.6082474226804123	0.5898876404494382	0.25	0.8429073856975381	0.9847328244274809	0.645	0.6153846153846154	0.38461538461538464	0.25	0.975	1.0	All Modes
ssid__no_geo	0.7738896366083445	0.8596491228070176	0.6950118212696135	0.4910485933503836	0.7183811129848229	0.6306306306306306	0.8702928870292888	0.7647058823529411	0.6481152181152182	0.6363636363636364	0.6923076923076923	0.5714285714285715	0.9404761904761905	0.4	219	RFC	0.7263538365504657	0.5393258426966292	0.7888888888888889	0.6730769230769231	0.8179775280898877	0.8125	0.8068958818958819	0.7777777777777778	0.6923076923076923	0.6666666666666666	0.8977272727272727	1.0	0.6710693709132074	0.4507042253521127	0.6594427244582043	0.5932203389830508	0.929757343550447	0.7222222222222222	0.5936538461538461	0.5384615384615384	0.6923076923076923	0.5	0.9875	0.25	All Modes
ssid__no_geo	0.8168918918918919	0.868421052631579	0.7110147180210562	0.4816053511705685	0.8166089965397925	0.48387096774193555	0.8869123252858959	0.8860759493670887	0.7619507290095525	0.4444444444444444	0.7692307692307693	0.6666666666666666	0.9294117647058824	1.0	220	RFC	0.7839138105996946	0.6428571428571429	0.8119266055045872	0.7894736842105263	0.841978287092883	0.8333333333333334	0.8894017094017095	0.8	0.7692307692307693	1.0	0.8777777777777778	1.0	0.6876136705101301	0.3850267379679144	0.8213457076566125	0.3488372093023256	0.9369127516778524	0.9459459459459459	0.7128846153846154	0.3076923076923077	0.7692307692307693	0.5	0.9875	1.0	All Modes
ssid__no_geo	0.7524235645041014	0.8421052631578947	0.6406189338297892	0.5012919896640826	0.5852272727272727	0.40963855421686746	0.8508217446270544	0.8561151079136691	0.7059884736939951	0.6363636363636364	0.64	0.4444444444444445	0.920245398773006	0.888888888888889	221	RFC	0.6435865969313609	0.49743589743589745	0.6167664670658682	0.34	0.84125	0.9224806201550387	0.7096117804551539	0.7777777777777778	0.6666666666666666	0.4	0.9036144578313253	0.8	0.6472776268208198	0.5052083333333334	0.5567567567567567	0.5151515151515151	0.860613810741688	0.7986577181208053	0.7182692307692308	0.5384615384615384	0.6153846153846154	0.5	0.9375	1.0	All Modes
ssid__no_geo	0.7753023551877785	0.868421052631579	0.6893960215747748	0.5768194070080862	0.7286821705426356	0.5555555555555555	0.852589641434263	0.7333333333333334	0.7481298701298701	0.6363636363636364	0.64	0.6666666666666666	0.9404761904761905	0.8571428571428571	222	RFC	0.753103630116014	0.7039473684210527	0.6666666666666666	0.8928571428571429	0.8472850678733032	0.6547619047619048	0.8684343434343434	0.7777777777777778	0.6666666666666666	1.0	0.8977272727272727	1.0	0.6773046943853874	0.4885844748858447	0.8034188034188035	0.4032258064516129	0.8579610538373424	0.8333333333333334	0.6782692307692308	0.5384615384615384	0.6153846153846154	0.5	0.9875	0.75	All Modes
ssid__no_geo	0.8051027639971652	0.868421052631579	0.6531785333886353	0.5357142857142857	0.7960526315789475	0.28125	0.8894348894348895	0.7634408602150536	0.7138730970056272	0.6363636363636364	0.8148148148148148	0.3333333333333333	0.927710843373494	0.8571428571428571	223	RFC	0.6750149292004204	0.5294117647058824	0.8203389830508474	0.2903225806451613	0.8691476590636255	0.8658536585365854	0.7917681801402731	0.7777777777777778	0.7857142857142857	0.5	0.8953488372093024	1.0	0.6362886036629742	0.5421686746987951	0.7731629392971247	0.2727272727272727	0.9106918238993711	0.6826923076923077	0.6694230769230769	0.5384615384615384	0.8461538461538461	0.25	0.9625	0.75	All Modes
ssid__no_geo	0.7647877522616562	0.8421052631578947	0.6756095501249832	0.5025380710659899	0.6937984496124031	0.5151515151515151	0.8635294117647058	0.803030303030303	0.7311178781058298	0.4761904761904762	0.6923076923076923	0.5714285714285715	0.9156626506024096	1.0	224	RFC	0.6730371253183332	0.5892857142857143	0.69921875	0.5573770491803278	0.8398169336384439	0.6794871794871795	0.7735390578413834	0.625	0.6923076923076923	0.6666666666666666	0.8837209302325582	1.0	0.6950978422892644	0.43805309734513276	0.6884615384615385	0.4788732394366197	0.8886198547215496	0.9814814814814815	0.7053846153846154	0.38461538461538464	0.6923076923076923	0.5	0.95	1.0	All Modes
ssid__no_geo	0.8142857142857143	0.8421052631578947	0.7082732511384221	0.5	0.7860538827258321	0.5625	0.9014454664914585	0.7913669064748201	0.7186191719125851	0.5	0.6153846153846154	0.6666666666666666	0.9221556886227545	0.888888888888889	225	RFC	0.7611445335710042	0.59375	0.8104575163398693	0.8181818181818182	0.8596491228070176	0.7236842105263158	0.8029455601869395	0.7142857142857143	0.6153846153846154	1.0	0.8850574712643678	0.8	0.6887992437274205	0.4318181818181818	0.7630769230769231	0.42857142857142855	0.9475138121546961	0.873015873015873	0.6925	0.38461538461538464	0.6153846153846154	0.5	0.9625	1.0	All Modes
ssid__no_geo	0.8122096881220969	0.868421052631579	0.7342212569748914	0.5931758530183727	0.8052325581395349	0.5714285714285714	0.8817204301075269	0.819548872180451	0.7016323296050901	0.608695652173913	0.7692307692307693	0.3333333333333333	0.9397590361445783	0.8571428571428571	226	RFC	0.7907176346316815	0.6174863387978142	0.7982708933717579	0.7368421052631579	0.8448484848484848	0.956140350877193	0.7752415026833631	0.7	0.7692307692307693	0.5	0.9069767441860465	1.0	0.6977506776063652	0.5707070707070707	0.8123167155425219	0.4666666666666667	0.921957671957672	0.7171052631578947	0.6565384615384615	0.5384615384615384	0.7692307692307693	0.25	0.975	0.75	All Modes
ssid__no_geo	0.8253968253968254	0.8859649122807017	0.7052821995186116	0.5698005698005698	0.8202396804260985	0.36363636363636365	0.8955414012738854	0.8771929824561403	0.7422710622710623	0.6666666666666667	0.6923076923076923	0.4	0.9523809523809523	1.0	227	RFC	0.7687322441640815	0.6622516556291391	0.806282722513089	0.6666666666666666	0.8657635467980296	0.8426966292134831	0.8952797202797204	0.875	0.6923076923076923	1.0	0.9090909090909091	1.0	0.6853526252940629	0.5	0.8346883468834688	0.25	0.9274406332453826	0.9146341463414634	0.6961538461538461	0.5384615384615384	0.6923076923076923	0.25	1.0	1.0	All Modes
ssid__no_geo	0.7490445859872611	0.8508771929824561	0.6722851922031368	0.4926686217008797	0.6903553299492386	0.5454545454545454	0.8293760353395915	0.8035714285714286	0.7343596387608124	0.608695652173913	0.7142857142857142	0.5714285714285715	0.920245398773006	0.8571428571428571	228	RFC	0.6767360173320207	0.5793103448275863	0.6071428571428571	0.5217391304347826	0.8573059360730594	0.8181818181818182	0.7873895582329318	0.7	0.6666666666666666	0.6666666666666666	0.9036144578313253	1.0	0.6785364480720519	0.42857142857142855	0.8	0.5714285714285714	0.8032085561497326	0.7894736842105263	0.6990384615384615	0.5384615384615384	0.7692307692307693	0.5	0.9375	0.75	All Modes
ssid__no_geo	0.7592014971927635	0.8596491228070176	0.6034989164919566	0.4746543778801844	0.7119155354449472	0.2040816326530612	0.8576122672508213	0.7692307692307693	0.6535376649793124	0.6956521739130435	0.6363636363636364	0.3333333333333333	0.935672514619883	0.6666666666666666	229	RFC	0.6506596078240212	0.4724770642201835	0.7662337662337663	0.2631578947368421	0.8139293139293139	0.9375	0.7913797313797314	0.8	0.7777777777777778	0.5	0.8791208791208791	1.0	0.5733462327912726	0.47685185185185186	0.6647887323943662	0.16666666666666666	0.90625	0.6521739130434783	0.5807692307692307	0.6153846153846154	0.5384615384615384	0.25	1.0	0.5	All Modes
ssid__no_geo	0.7834394904458599	0.8421052631578947	0.6734869765310677	0.4761904761904762	0.7001477104874446	0.48214285714285715	0.9035239745811671	0.8054298642533937	0.6407575757575757	0.5454545454545455	0.625	0.3333333333333333	0.9500000000000001	0.75	230	RFC	0.6768759621655253	0.572289156626506	0.6970588235294117	0.48214285714285715	0.8786516853932584	0.7542372881355932	0.6785964912280702	0.6666666666666666	0.5263157894736842	0.5	0.95	0.75	0.6774110732012399	0.40772532188841204	0.7032640949554896	0.48214285714285715	0.929845422116528	0.8640776699029126	0.6361538461538462	0.46153846153846156	0.7692307692307693	0.25	0.95	0.75	All Modes
ssid__no_geo	0.7916981132075471	0.8508771929824561	0.6636216079416846	0.592039800995025	0.7010309278350516	0.29333333333333333	0.8798521256931608	0.8518518518518519	0.7400395256916996	0.5833333333333334	0.6956521739130435	0.5	0.9212121212121211	1.0	231	RFC	0.6660951587379212	0.6761363636363636	0.7906976744186046	0.25	0.8469750889679716	0.7666666666666667	0.766096256684492	0.6363636363636364	0.8	0.5	0.8941176470588236	1.0	0.6769469921182739	0.5265486725663717	0.6296296296296297	0.3548387096774194	0.9153846153846154	0.9583333333333334	0.7207692307692307	0.5384615384615384	0.6153846153846154	0.5	0.95	1.0	All Modes
ssid__no_geo	0.7946488294314381	0.8596491228070176	0.6784206894046709	0.5555555555555555	0.7799043062200955	0.34782608695652173	0.8571428571428571	0.8516746411483254	0.7195726495726495	0.7000000000000001	0.6923076923076923	0.4	0.9166666666666667	0.888888888888889	232	RFC	0.7314916232182418	0.6293706293706294	0.8232323232323232	0.5714285714285714	0.8093525179856115	0.8240740740740741	0.8734615384615385	1.0	0.6923076923076923	1.0	0.875	0.8	0.6560531905741629	0.4972375690607735	0.740909090909091	0.25	0.9109311740890689	0.8811881188118812	0.6886538461538462	0.5384615384615384	0.6923076923076923	0.25	0.9625	1.0	All Modes
ssid__no_geo	0.8207681365576103	0.8859649122807017	0.7255241035413695	0.592797783933518	0.7172675521821632	0.5074626865671642	0.905982905982906	0.9041095890410958	0.7517347065211845	0.631578947368421	0.7586206896551724	0.6666666666666666	0.9518072289156626	0.75	233	RFC	0.7812337711727918	0.7535211267605634	0.7026022304832714	0.68	0.8617886178861789	0.908256880733945	0.8712209302325581	1.0	0.6875	1.0	0.9186046511627907	0.75	0.6961718948275176	0.4885844748858447	0.7325581395348837	0.40476190476190477	0.954954954954955	0.9	0.7090384615384615	0.46153846153846156	0.8461538461538461	0.5	0.9875	0.75	All Modes
ssid__no_geo	0.716024340770791	0.8245614035087719	0.6163074037643003	0.4729064039408867	0.6366366366366366	0.5111111111111111	0.8245192307692307	0.6363636363636364	0.6194276094276094	0.5833333333333334	0.5925925925925927	0.3333333333333333	0.9212121212121211	0.6666666666666666	234	RFC	0.6830831347341205	0.5161290322580645	0.5578947368421052	0.6388888888888888	0.827503015681544	0.875	0.7203819709702063	0.6363636363636364	0.5714285714285714	0.5	0.8941176470588236	1.0	0.5850210379551697	0.43636363636363634	0.7412587412587412	0.42592592592592593	0.8215568862275449	0.5	0.5707692307692307	0.5384615384615384	0.6153846153846154	0.25	0.95	0.5	All Modes
ssid__no_geo	0.8298865910607072	0.8508771929824561	0.7455042081818269	0.6197916666666666	0.8159057437407954	0.5894736842105263	0.899880810488677	0.8024691358024691	0.6763299663299663	0.6363636363636364	0.7407407407407408	0.3333333333333333	0.9212121212121211	0.75	235	RFC	0.7551352322273706	0.7125748502994012	0.8318318318318318	0.5957446808510638	0.8708189158016147	0.7647058823529411	0.7272362278244631	0.7777777777777778	0.7142857142857143	0.5	0.8941176470588236	0.75	0.7414807508149843	0.5483870967741935	0.8005780346820809	0.5833333333333334	0.9309494451294698	0.8441558441558441	0.6515384615384615	0.5384615384615384	0.7692307692307693	0.25	0.95	0.75	All Modes
ssid__no_geo	0.773409578270193	0.8421052631578947	0.7112624549429285	0.5038961038961038	0.5794392523364486	0.7575757575757577	0.8758949880668258	0.8395061728395062	0.7307852965747703	0.4444444444444444	0.41666666666666663	0.8571428571428571	0.935672514619883	1.0	236	RFC	0.7844663640146268	0.6423841059602649	0.6108374384236454	0.8928571428571429	0.8048245614035088	0.9714285714285714	0.8267332667332667	0.8	0.45454545454545453	1.0	0.8791208791208791	1.0	0.6646798363117867	0.41452991452991456	0.5511111111111111	0.6578947368421053	0.9607329842931938	0.7391304347826086	0.6884615384615385	0.3076923076923077	0.38461538461538464	0.75	1.0	1.0	All Modes
ssid__no_geo	0.7710674157303371	0.8333333333333334	0.7291373983460804	0.5313432835820896	0.6514886164623467	0.8571428571428571	0.8535754824063564	0.7521367521367521	0.7348861283643893	0.5217391304347826	0.5217391304347826	0.8571428571428571	0.9166666666666667	0.8571428571428571	237	RFC	0.7529736762394161	0.5973154362416108	0.5923566878980892	0.9310344827586207	0.8584474885844748	0.7857142857142857	0.8150000000000001	0.6	0.6	1.0	0.875	1.0	0.7132835239392342	0.478494623655914	0.7237354085603113	0.7941176470588235	0.8487584650112867	0.7213114754098361	0.6771153846153847	0.46153846153846156	0.46153846153846156	0.75	0.9625	0.75	All Modes
ssid__no_geo	0.8106546854942234	0.868421052631579	0.7451073371139298	0.4935897435897436	0.7985257985257985	0.6440677966101694	0.8736906962415281	0.9156626506024096	0.7736467236467237	0.7500000000000001	0.6923076923076923	0.75	0.925925925925926	0.75	238	RFC	0.7518572013788053	0.5460992907801419	0.8575197889182058	0.6031746031746031	0.8331374853113983	0.9193548387096774	0.7850247313661948	0.8181818181818182	0.6923076923076923	0.75	0.9146341463414634	0.75	0.7437443415469878	0.4502923976608187	0.7471264367816092	0.6909090909090909	0.9183937823834197	0.912	0.7644230769230769	0.6923076923076923	0.6923076923076923	0.75	0.9375	0.75	All Modes
ssid__no_geo	0.7813884785819794	0.8508771929824561	0.627676644911484	0.576923076923077	0.6332453825857519	0.22535211267605634	0.8839650145772594	0.8188976377952756	0.6186442577030813	0.6666666666666667	0.64	0.0	0.9294117647058824	0.8571428571428571	239	RFC	0.6421253546692265	0.6703910614525139	0.6557377049180327	0.2222222222222222	0.8497757847533632	0.8125	0.6838888888888889	0.875	0.6666666666666666	0.0	0.8777777777777778	1.0	0.6187125843975151	0.5063291139240507	0.6122448979591837	0.22857142857142856	0.9210206561360875	0.8253968253968254	0.5782692307692308	0.5384615384615384	0.6153846153846154	0.0	0.9875	0.75	All Modes
ssid__no_geo	0.7359208523592086	0.7807017543859649	0.5277729454706609	0.48205128205128206	0.5149051490514905	0.05	0.8595139300533491	0.7323943661971832	0.4612642717905876	0.3157894736842105	0.5185185185185186	0.0	0.9005847953216374	0.5714285714285715	240	RFC	0.5735317470373092	0.618421052631579	0.5	0.16666666666666666	0.8064516129032258	0.7761194029850746	0.5025641025641026	0.5	0.5	0.0	0.8461538461538461	0.6666666666666666	0.5136960199274105	0.3949579831932773	0.5307262569832403	0.029411764705882353	0.9200507614213198	0.6933333333333334	0.44634615384615384	0.23076923076923078	0.5384615384615384	0.0	0.9625	0.5	All Modes
ssid__no_geo	0.7976995940460081	0.8947368421052632	0.7218774937738935	0.5520833333333335	0.7486437613019892	0.5555555555555555	0.8743169398907105	0.8787878787878788	0.7803903880550588	0.7272727272727274	0.8	0.5714285714285715	0.9461077844311377	0.8571428571428571	241	RFC	0.7323563177420735	0.5921787709497207	0.8149606299212598	0.5357142857142857	0.8401400233372228	0.8787878787878788	0.8593869731800765	0.8888888888888888	0.8333333333333334	0.6666666666666666	0.9080459770114943	1.0	0.7152968447627293	0.5170731707317073	0.6923076923076923	0.5769230769230769	0.9113924050632911	0.8787878787878788	0.724423076923077	0.6153846153846154	0.7692307692307693	0.5	0.9875	0.75	All Modes
ssid__no_geo	0.768899815611555	0.8596491228070176	0.6747019183134724	0.512141280353201	0.7417417417417416	0.4666666666666666	0.8546059933407324	0.7983539094650205	0.7286183901568517	0.4444444444444444	0.6923076923076923	0.5714285714285715	0.9349112426035503	1.0	242	RFC	0.7059095982191479	0.6705202312138728	0.7553516819571865	0.45652173913043476	0.796277145811789	0.8508771929824561	0.8093229616825122	0.8	0.6923076923076923	0.6666666666666666	0.8876404494382022	1.0	0.6588531367997709	0.4142857142857143	0.7286135693215339	0.4772727272727273	0.9221556886227545	0.751937984496124	0.6975	0.3076923076923077	0.6923076923076923	0.5	0.9875	1.0	All Modes
ssid__no_geo	0.8289205702647657	0.8421052631578947	0.7396226548556493	0.6706948640483383	0.8130489335006275	0.43478260869565216	0.88659793814433	0.8929889298892989	0.6576094276094275	0.5454545454545455	0.7333333333333334	0.3333333333333333	0.925925925925926	0.75	243	RFC	0.7230681920137948	0.6686746987951807	0.8181818181818182	0.35714285714285715	0.9008379888268156	0.8705035971223022	0.6956719273075084	0.6666666666666666	0.6470588235294118	0.5	0.9146341463414634	0.75	0.7651461254737569	0.6727272727272727	0.8079800498753117	0.5555555555555556	0.8728010825439784	0.9166666666666666	0.6490384615384615	0.46153846153846156	0.8461538461538461	0.25	0.9375	0.75	All Modes
ssid__no_geo	0.8051391862955032	0.8596491228070176	0.6772513874065167	0.6363636363636364	0.702355460385439	0.2469135802469136	0.8883435582822086	0.912280701754386	0.7034169233617802	0.6956521739130435	0.7199999999999999	0.28571428571428575	0.9268292682926829	0.888888888888889	244	RFC	0.663743152148332	0.6395939086294417	0.7161572052401747	0.20408163265306123	0.8993788819875776	0.859504132231405	0.7176190476190476	0.8	0.75	0.3333333333333333	0.9047619047619048	0.8	0.6968559667592034	0.6331658291457286	0.6890756302521008	0.3125	0.8775757575757576	0.9719626168224299	0.7015384615384616	0.6153846153846154	0.6923076923076923	0.25	0.95	1.0	All Modes
ssid__no_geo	0.7874920229738354	0.868421052631579	0.7473888307048725	0.6028985507246377	0.7580452920143028	0.7101449275362318	0.8439375750300121	0.821917808219178	0.7737780227236098	0.6956521739130435	0.7272727272727274	0.6666666666666665	0.9221556886227545	0.8571428571428571	245	RFC	0.74693080121327	0.697986577181208	0.7162162162162162	0.6901408450704225	0.851089588377724	0.7792207792207793	0.8347892720306513	0.8	0.8888888888888888	0.6	0.8850574712643678	1.0	0.7546977597830711	0.5306122448979592	0.8050632911392405	0.7313432835820896	0.8369047619047619	0.8695652173913043	0.7386538461538461	0.6153846153846154	0.6153846153846154	0.75	0.9625	0.75	All Modes
ssid__no_geo	0.8142857142857143	0.868421052631579	0.6591297990397251	0.657074340527578	0.7820895522388059	0.3287671232876712	0.8996188055908514	0.628099173553719	0.7085654777401718	0.608695652173913	0.8333333333333333	0.5	0.934131736526946	0.6666666666666666	246	RFC	0.6637090404557247	0.7740112994350282	0.7797619047619048	0.26666666666666666	0.8751545117428925	0.6229508196721312	0.801128526645768	0.7	0.9090909090909091	0.5	0.896551724137931	1.0	0.6685318858082155	0.5708333333333333	0.7844311377245509	0.42857142857142855	0.9254901960784314	0.6333333333333333	0.6565384615384615	0.5384615384615384	0.7692307692307693	0.5	0.975	0.5	All Modes
ssid__no_geo	0.75177304964539	0.8245614035087719	0.6714862360167511	0.4986149584487534	0.7141316073354909	0.5411764705882354	0.8289983397897067	0.7745098039215685	0.6833700103918333	0.5263157894736842	0.6666666666666667	0.5714285714285715	0.9024390243902439	0.75	247	RFC	0.6939982279604922	0.5660377358490566	0.638996138996139	0.5476190476190477	0.8492063492063492	0.8681318681318682	0.7438375350140056	0.8333333333333334	0.5882352941176471	0.6666666666666666	0.8809523809523809	0.75	0.6597128005816856	0.44554455445544555	0.8092909535452323	0.5348837209302325	0.8097297297297297	0.6991150442477876	0.6657692307692308	0.38461538461538464	0.7692307692307693	0.5	0.925	0.75	All Modes
ssid__no_geo	0.8307189542483661	0.8771929824561403	0.7895976346403835	0.5359477124183007	0.8137755102040817	0.8571428571428571	0.887463556851312	0.853658536585366	0.8133486326257412	0.5714285714285714	0.6666666666666667	1.0	0.9397590361445783	0.888888888888889	248	RFC	0.8122220962331423	0.5290322580645161	0.8885793871866295	1.0	0.8569819819819819	0.7865168539325843	0.8368498942917547	0.75	0.7272727272727273	1.0	0.9069767441860465	0.8	0.7794322793236388	0.543046357615894	0.7505882352941177	0.75	0.9201934703748489	0.9333333333333333	0.8103846153846155	0.46153846153846156	0.6153846153846154	1.0	0.975	1.0	All Modes
ssid__no_geo	0.8196268140981341	0.8771929824561403	0.7570387176985408	0.5504587155963303	0.8284182305630027	0.7102803738317757	0.8791348600508906	0.8169014084507042	0.7661096927434616	0.6956521739130435	0.7857142857142856	0.6666666666666666	0.9325153374233127	0.75	249	RFC	0.786729448676114	0.6766917293233082	0.8306451612903226	0.7450980392156863	0.8406326034063261	0.8405797101449275	0.8397991967871485	0.8	0.7333333333333333	1.0	0.9156626506024096	0.75	0.7369092088358626	0.4639175257731959	0.8262032085561497	0.6785714285714286	0.9213333333333333	0.7945205479452054	0.7323076923076923	0.6153846153846154	0.8461538461538461	0.5	0.95	0.75	All Modes
ssid__no_geo	0.7884750527055516	0.8157894736842105	0.7197653810088804	0.45323741007194246	0.7490144546649146	0.6538461538461539	0.8685567010309279	0.8741721854304636	0.643083492430135	0.42105263157894735	0.5517241379310345	0.5714285714285715	0.9212121212121211	0.75	250	RFC	0.7457186160396742	0.504	0.7808219178082192	0.7555555555555555	0.8310727496917386	0.8571428571428571	0.6954901960784313	0.6666666666666666	0.5	0.6666666666666666	0.8941176470588236	0.75	0.7018412800671289	0.4117647058823529	0.7196969696969697	0.576271186440678	0.9095816464237517	0.8918918918918919	0.6246153846153846	0.3076923076923077	0.6153846153846154	0.5	0.95	0.75	All Modes
ssid__no_geo	0.7585227272727273	0.8245614035087719	0.653839365517987	0.5825825825825827	0.48275862068965525	0.44067796610169496	0.8433464345873105	0.9198312236286921	0.692952380952381	0.5714285714285714	0.5599999999999999	0.5714285714285715	0.9047619047619048	0.8571428571428571	251	RFC	0.6728282892168003	0.6024844720496895	0.4049586776859504	0.5416666666666666	0.8672055427251733	0.9478260869565217	0.7727272727272727	0.75	0.5833333333333334	0.6666666666666666	0.8636363636363636	1.0	0.6494301371367289	0.563953488372093	0.5975609756097561	0.37142857142857144	0.8207650273224044	0.8934426229508197	0.64	0.46153846153846156	0.5384615384615384	0.5	0.95	0.75	All Modes
ssid__no_geo	0.8214027476500362	0.8421052631578947	0.7345633579043288	0.6448362720403022	0.7766599597585514	0.5066666666666667	0.8891625615763546	0.8554913294797689	0.6965164247517188	0.6363636363636364	0.5714285714285714	0.5	0.9176470588235294	0.8571428571428571	252	RFC	0.7552870996343897	0.7314285714285714	0.8427947598253275	0.48717948717948717	0.8444444444444444	0.8705882352941177	0.7788888888888889	0.7777777777777778	0.75	0.5	0.8666666666666667	1.0	0.7208588726988276	0.5765765765765766	0.7201492537313433	0.5277777777777778	0.9388816644993498	0.8409090909090909	0.645	0.5384615384615384	0.46153846153846156	0.5	0.975	0.75	All Modes
ssid__no_geo	0.7674074074074074	0.8508771929824561	0.6704164206347906	0.40993788819875776	0.6639004149377593	0.4941176470588235	0.8660933660933661	0.9180327868852459	0.7	0.2666666666666667	0.7333333333333334	0.5714285714285715	0.9285714285714285	1.0	253	RFC	0.6886160458024511	0.6285714285714286	0.6530612244897959	0.4375	0.8207217694994179	0.9032258064516129	0.8400178253119428	1.0	0.6470588235294118	0.6666666666666666	0.8863636363636364	1.0	0.6793857768161018	0.30414746543778803	0.6751054852320675	0.5675675675675675	0.9167750325097529	0.9333333333333333	0.6950000000000001	0.15384615384615385	0.8461538461538461	0.5	0.975	1.0	All Modes
ssid__no_geo	0.7793357933579336	0.8333333333333334	0.6816637937217884	0.5775656324582339	0.5681818181818182	0.5042016806722689	0.886029411764706	0.8723404255319149	0.6721453432778733	0.5714285714285714	0.5599999999999999	0.4444444444444445	0.927710843373494	0.8571428571428571	254	RFC	0.6910534040400245	0.6612021857923497	0.5494505494505495	0.5084745762711864	0.8637992831541219	0.8723404255319149	0.7257364341085271	0.75	0.5833333333333334	0.4	0.8953488372093024	1.0	0.6765443092640985	0.5127118644067796	0.5882352941176471	0.5	0.909433962264151	0.8723404255319149	0.6425	0.46153846153846156	0.5384615384615384	0.5	0.9625	0.75	All Modes
ssid__no_geo	0.7516382699868939	0.8596491228070176	0.670919060349876	0.5136363636363636	0.7380281690140845	0.5409836065573771	0.8463508322663252	0.7155963302752294	0.6986270051787293	0.6153846153846154	0.6896551724137931	0.5714285714285715	0.9500000000000001	0.6666666666666666	255	RFC	0.6752147942723172	0.509009009009009	0.7359550561797753	0.4647887323943662	0.8452685421994884	0.8210526315789474	0.7714102564102564	0.6153846153846154	0.625	0.6666666666666666	0.95	1.0	0.6774205361264435	0.518348623853211	0.7401129943502824	0.6470588235294118	0.8474358974358974	0.6341463414634146	0.6669230769230768	0.6153846153846154	0.7692307692307693	0.5	0.95	0.5	All Modes
ssid__no_geo	0.7380782918149467	0.8245614035087719	0.6604918221945068	0.45862884160756506	0.7014681892332789	0.5783132530120482	0.841826604897419	0.7222222222222222	0.6620359281437126	0.5714285714285714	0.5714285714285715	0.4	0.9101796407185629	0.8571428571428571	256	RFC	0.7152159372086022	0.5388888888888889	0.7263513513513513	0.6666666666666666	0.7775061124694377	0.8666666666666667	0.8313793103448276	0.75	0.5333333333333333	1.0	0.8735632183908046	1.0	0.6249690455774384	0.3991769547325103	0.6782334384858044	0.5106382978723404	0.9177489177489178	0.6190476190476191	0.6053846153846154	0.46153846153846156	0.6153846153846154	0.25	0.95	0.75	All Modes
ssid__no_geo	0.7934426229508197	0.8421052631578947	0.6902496756052752	0.49535603715170273	0.7499999999999999	0.42857142857142855	0.8727272727272727	0.9045936395759718	0.7249903213317848	0.5833333333333334	0.6666666666666667	0.5714285714285715	0.9146341463414636	0.888888888888889	257	RFC	0.7078525548748567	0.5714285714285714	0.7885196374622356	0.5	0.8372093023255814	0.8421052631578947	0.7446320346320346	0.6363636363636364	0.7272727272727273	0.6666666666666666	0.8928571428571429	0.8	0.6831437209601104	0.4371584699453552	0.7150684931506849	0.375	0.9113924050632911	0.9770992366412213	0.7182692307692308	0.5384615384615384	0.6153846153846154	0.5	0.9375	1.0	All Modes
ssid__no_geo	0.7820343461030383	0.868421052631579	0.6670403559307141	0.4403669724770642	0.7871287128712872	0.4	0.8661219358893778	0.8415841584158416	0.7264810395916604	0.5263157894736842	0.8148148148148148	0.5	0.934131736526946	0.8571428571428571	258	RFC	0.6822350925908677	0.5714285714285714	0.8302872062663186	0.3076923076923077	0.816350710900474	0.8854166666666666	0.80311986863711	0.8333333333333334	0.7857142857142857	0.5	0.896551724137931	1.0	0.6804231408507438	0.3582089552238806	0.7482352941176471	0.5714285714285714	0.9223560910307899	0.8018867924528302	0.6911538461538462	0.38461538461538464	0.8461538461538461	0.5	0.975	0.75	All Modes
ssid__no_geo	0.7545103092783505	0.8859649122807017	0.6698663209208802	0.5	0.7173637515842838	0.49315068493150693	0.8296568627450981	0.8091603053435116	0.7179414838035527	0.6666666666666667	0.8275862068965517	0.4	0.9454545454545454	0.75	259	RFC	0.7348158639539731	0.554140127388535	0.6274944567627494	0.75	0.844139650872818	0.8983050847457628	0.858529411764706	0.875	0.75	1.0	0.9176470588235294	0.75	0.642379237839372	0.45549738219895286	0.8372781065088757	0.3673469387755102	0.8156626506024096	0.7361111111111112	0.6873076923076924	0.5384615384615384	0.9230769230769231	0.25	0.975	0.75	All Modes
ssid__no_geo	0.7649301143583227	0.8508771929824561	0.6937081416193529	0.43891402714932126	0.7815384615384614	0.6239999999999999	0.8508923431203225	0.7731958762886597	0.7291097308488612	0.5217391304347826	0.6666666666666667	0.6666666666666665	0.9333333333333333	0.8571428571428571	260	RFC	0.6958365303597492	0.4199134199134199	0.8382838283828383	0.527027027027027	0.8416856492027335	0.8522727272727273	0.7666310160427807	0.6	0.7272727272727273	0.6	0.9058823529411765	1.0	0.7048519684258361	0.4597156398104265	0.7319884726224783	0.7647058823529411	0.860302677532014	0.7075471698113207	0.7078846153846154	0.46153846153846156	0.6153846153846154	0.75	0.9625	0.75	All Modes
ssid__no_geo	0.8160158835208471	0.8596491228070176	0.7192306401561647	0.6019417475728156	0.7928843710292249	0.49230769230769234	0.8952262864228147	0.8137931034482757	0.6880952380952381	0.6	0.6428571428571429	0.4	0.9404761904761905	0.8571428571428571	261	RFC	0.7725138688151355	0.6813186813186813	0.8188976377952756	0.7272727272727273	0.8484136310223267	0.7866666666666666	0.870974025974026	0.8571428571428571	0.6	1.0	0.8977272727272727	1.0	0.6940120137958593	0.5391304347826087	0.7684729064039408	0.37209302325581395	0.94750656167979	0.8428571428571429	0.6282692307692308	0.46153846153846156	0.6923076923076923	0.25	0.9875	0.75	All Modes
ssid__no_geo	0.782394366197183	0.8508771929824561	0.693696176851451	0.563467492260062	0.7055016181229772	0.5733333333333334	0.8847150259067358	0.7414634146341464	0.7271957671957673	0.5454545454545455	0.7407407407407408	0.5714285714285715	0.9212121212121211	0.8571428571428571	262	RFC	0.6812304352635363	0.6190476190476191	0.759581881533101	0.4777777777777778	0.8711734693877551	0.6785714285714286	0.7883473389355742	0.6666666666666666	0.7142857142857143	0.6666666666666666	0.8941176470588236	1.0	0.7216421809434059	0.5170454545454546	0.6586102719033232	0.7166666666666667	0.8986842105263158	0.8172043010752689	0.6861538461538462	0.46153846153846156	0.7692307692307693	0.5	0.95	0.75	All Modes
ssid__no_geo	0.7530864197530864	0.8333333333333334	0.612194981886911	0.4861538461538461	0.6898954703832754	0.2298850574712644	0.8517618469015795	0.8032786885245902	0.6717281825715561	0.5714285714285714	0.7407407407407408	0.28571428571428575	0.9036144578313252	0.8571428571428571	263	RFC	0.6234438829779151	0.541095890410959	0.7415730337078652	0.19607843137254902	0.8218053927315357	0.8166666666666667	0.7339424141749723	0.75	0.7142857142857143	0.3333333333333333	0.872093023255814	1.0	0.607675429640483	0.441340782122905	0.6449511400651465	0.2777777777777778	0.8839848675914249	0.7903225806451613	0.6336538461538461	0.46153846153846156	0.7692307692307693	0.25	0.9375	0.75	All Modes
ssid__no_geo	0.8172185430463577	0.868421052631579	0.7405942604712268	0.5745856353591161	0.8519774011299435	0.6407766990291263	0.8709256844850065	0.7647058823529411	0.7354741200828159	0.64	0.7826086956521738	0.5714285714285715	0.9333333333333333	0.75	264	RFC	0.7552914185408544	0.5683060109289617	0.868663594470046	0.7674418604651163	0.8597168597168597	0.7123287671232876	0.777843137254902	0.6666666666666666	0.9	0.6666666666666666	0.9058823529411765	0.75	0.7349506473329075	0.5810055865921788	0.835920177383592	0.55	0.8824306472919419	0.8253968253968254	0.7040384615384616	0.6153846153846154	0.6923076923076923	0.5	0.9625	0.75	All Modes
ssid__no_geo	0.802158273381295	0.8421052631578947	0.7099749674108807	0.5429553264604811	0.7103109656301146	0.564102564102564	0.888755980861244	0.84375	0.6682238930659984	0.6	0.5599999999999999	0.4	0.9239766081871346	0.8571428571428571	265	RFC	0.7694562518519248	0.6220472440944882	0.7560975609756098	0.7586206896551724	0.8395480225988701	0.8709677419354839	0.8617216117216117	0.8571428571428571	0.5833333333333334	1.0	0.8681318681318682	1.0	0.6725426600339345	0.4817073170731707	0.6697530864197531	0.4489795918367347	0.9440914866581956	0.8181818181818182	0.5974999999999999	0.46153846153846156	0.5384615384615384	0.25	0.9875	0.75	All Modes
ssid__no_geo	0.7875354107648725	0.8508771929824561	0.7045548737760692	0.4809384164222874	0.7933884297520661	0.5365853658536585	0.8605108055009824	0.8513513513513513	0.7500000000000001	0.4761904761904762	0.7500000000000001	0.75	0.9166666666666667	0.8571428571428571	266	RFC	0.746043466337584	0.5256410256410257	0.8861538461538462	0.6470588235294118	0.7963636363636364	0.875	0.8136363636363637	0.625	0.8181818181818182	0.75	0.875	1.0	0.676925173934624	0.44324324324324327	0.7182044887780549	0.4583333333333333	0.9358974358974359	0.8289473684210527	0.7078846153846154	0.38461538461538464	0.6923076923076923	0.75	0.9625	0.75	All Modes
ssid__no_geo	0.8066298342541437	0.8947368421052632	0.7502382615699041	0.5572755417956656	0.7658321060382915	0.6833333333333333	0.8771704180064308	0.867579908675799	0.8157029926595143	0.7272727272727274	0.8000000000000002	0.75	0.9440993788819876	0.8571428571428571	267	RFC	0.740036053693324	0.5294117647058824	0.790273556231003	0.6721311475409836	0.8822768434670116	0.8260869565217391	0.8566085693536675	0.8888888888888888	0.7058823529411765	0.75	0.9382716049382716	1.0	0.7623183983643909	0.5882352941176471	0.7428571428571429	0.6949152542372882	0.8721227621483376	0.9134615384615384	0.7976923076923077	0.6153846153846154	0.9230769230769231	0.75	0.95	0.75	All Modes
ssid__no_geo	0.8036853295535081	0.8508771929824561	0.7293606120446481	0.5034965034965034	0.7083333333333334	0.764705882352941	0.8890173410404624	0.7812500000000001	0.757347915242652	0.5714285714285714	0.6363636363636364	0.6666666666666666	0.9122807017543859	1.0	268	RFC	0.7382340588242531	0.5217391304347826	0.8095238095238095	0.8297872340425532	0.8544444444444445	0.6756756756756757	0.8769841269841269	0.75	0.7777777777777778	1.0	0.8571428571428571	1.0	0.7355277950458674	0.4864864864864865	0.6296296296296297	0.7090909090909091	0.9265060240963855	0.9259259259259259	0.6950000000000001	0.46153846153846156	0.5384615384615384	0.5	0.975	1.0	All Modes
ssid__no_geo	0.7971586424625099	0.8245614035087719	0.7108505713340626	0.42804428044280446	0.7002398081534772	0.6842105263157895	0.8846153846153847	0.8571428571428572	0.6586200796107917	0.3157894736842105	0.7500000000000001	0.5714285714285715	0.9058823529411764	0.75	269	RFC	0.7324297991454266	0.4915254237288136	0.7263681592039801	0.6666666666666666	0.8497536945812808	0.9278350515463918	0.7180808080808081	0.5	0.8181818181818182	0.6666666666666666	0.8555555555555555	0.75	0.6953267331976337	0.3790849673202614	0.6759259259259259	0.7027027027027027	0.9224598930481284	0.7964601769911505	0.6271153846153846	0.23076923076923078	0.6923076923076923	0.5	0.9625	0.75	All Modes
ssid__no_geo	0.770745428973277	0.8508771929824561	0.6618587834602968	0.41846153846153855	0.7313642756680732	0.3870967741935484	0.8611287254280279	0.9112426035502958	0.7045994077319379	0.4545454545454546	0.7407407407407408	0.4	0.927710843373494	1.0	270	RFC	0.7434970632342903	0.384180790960452	0.8441558441558441	0.8	0.8141486810551559	0.875	0.8330380214101144	0.5555555555555556	0.7142857142857143	1.0	0.8953488372093024	1.0	0.6448839802753537	0.4594594594594595	0.6451612903225806	0.2553191489361702	0.9138627187079408	0.9506172839506173	0.6732692307692308	0.38461538461538464	0.7692307692307693	0.25	0.9625	1.0	All Modes
ssid__no_geo	0.8292117465224111	0.8508771929824561	0.7172685733903533	0.6195286195286196	0.7794871794871795	0.36734693877551017	0.8957377049180328	0.9242424242424242	0.7115294117647059	0.6	0.64	0.4	0.9176470588235294	1.0	271	RFC	0.8314802622974996	0.6174496644295302	0.8085106382978723	1.0	0.8722860791826309	0.8591549295774648	0.8780952380952382	0.8571428571428571	0.6666666666666666	1.0	0.8666666666666667	1.0	0.7039164088697062	0.6216216216216216	0.7524752475247525	0.225	0.9204851752021563	1.0	0.6603846153846155	0.46153846153846156	0.6153846153846154	0.25	0.975	1.0	All Modes
ssid__no_geo	0.741296928327645	0.8596491228070176	0.5837060706700565	0.5150684931506849	0.6020761245674741	0.0923076923076923	0.8463329452852154	0.8627450980392157	0.6128964491541178	0.6363636363636364	0.7333333333333334	0.0	0.9447852760736196	0.75	272	RFC	0.6128902978583686	0.7121212121212122	0.48066298342541436	0.11538461538461539	0.8583234946871311	0.8979591836734694	0.6205094889361368	0.7777777777777778	0.6470588235294118	0.0	0.927710843373494	0.75	0.5901547156030871	0.4034334763948498	0.8055555555555556	0.07692307692307693	0.8346727898966705	0.8301886792452831	0.6194230769230769	0.5384615384615384	0.8461538461538461	0.0	0.9625	0.75	All Modes
ssid__no_geo	0.773067331670823	0.8596491228070176	0.6539924880216387	0.4695121951219512	0.5578231292517006	0.5238095238095238	0.8767123287671232	0.8421052631578948	0.7479512735326688	0.5714285714285714	0.5714285714285714	0.6666666666666666	0.9302325581395349	1.0	273	RFC	0.7212772376673978	0.5202702702702703	0.6165413533834586	0.6875	0.8255528255528255	0.9565217391304348	0.8739130434782609	0.75	0.75	1.0	0.8695652173913043	1.0	0.609387931144598	0.42777777777777776	0.5093167701863354	0.4230769230769231	0.9346314325452016	0.7521367521367521	0.6846153846153846	0.46153846153846156	0.46153846153846156	0.5	1.0	1.0	All Modes
ssid__no_geo	0.7989575577066269	0.8070175438596491	0.7415794251574368	0.6157635467980295	0.7849462365591398	0.6779661016949153	0.8680272108843538	0.7611940298507462	0.6340053484347963	0.48000000000000004	0.6153846153846154	0.5	0.9079754601226994	0.6666666666666666	274	RFC	0.743548890794252	0.6313131313131313	0.8051470588235294	0.6153846153846154	0.8563758389261745	0.8095238095238095	0.7013901760889713	0.5	0.6153846153846154	0.5	0.891566265060241	1.0	0.7439445288965618	0.6009615384615384	0.7657342657342657	0.7547169811320755	0.88	0.7183098591549296	0.6003846153846155	0.46153846153846156	0.6153846153846154	0.5	0.925	0.5	All Modes
ssid__no_geo	0.8080110497237569	0.8421052631578947	0.65519768452951	0.5667574931880108	0.7994100294985249	0.1951219512195122	0.8807221147646679	0.8339768339768341	0.6084916572238168	0.631578947368421	0.608695652173913	0.0	0.9132947976878614	0.888888888888889	275	RFC	0.8333456828379241	0.7172413793103448	0.811377245508982	1.0	0.8199279711884754	0.8181818181818182	0.6698924731182796	1.0	0.7	0.0	0.8494623655913979	0.8	0.6332028913865095	0.46846846846846846	0.7877906976744186	0.10810810810810811	0.9512534818941504	0.8503937007874016	0.5974999999999999	0.46153846153846156	0.5384615384615384	0.0	0.9875	1.0	All Modes
ssid__no_geo	0.7753731343283582	0.8245614035087719	0.640950603179423	0.5217391304347826	0.5546666666666665	0.5316455696202531	0.8840579710144928	0.7126436781609196	0.6623376623376623	0.4999999999999999	0.4545454545454546	0.5714285714285715	0.9285714285714285	0.8571428571428571	276	RFC	0.6550108593736971	0.5172413793103449	0.6624203821656051	0.5	0.8572972972972973	0.7380952380952381	0.7308080808080808	0.5454545454545454	0.5555555555555556	0.6666666666666666	0.8863636363636364	1.0	0.6344759238326219	0.5263157894736842	0.47706422018348627	0.5675675675675675	0.9125431530494822	0.6888888888888889	0.6142307692307692	0.46153846153846156	0.38461538461538464	0.5	0.975	0.75	All Modes
ssid__no_geo	0.7634408602150538	0.8859649122807017	0.7023802644262299	0.5925925925925926	0.6120218579234973	0.6470588235294117	0.8527746319365799	0.8074534161490684	0.8047519270095957	0.7199999999999999	0.6923076923076923	0.6666666666666666	0.9447852760736196	1.0	277	RFC	0.7360055169577814	0.6274509803921569	0.5266457680250783	0.7857142857142857	0.8735498839907193	0.8666666666666667	0.8740037071362373	0.75	0.6923076923076923	1.0	0.927710843373494	1.0	0.6861233693277818	0.5614035087719298	0.7304347826086957	0.55	0.8329646017699115	0.7558139534883721	0.7694230769230769	0.6923076923076923	0.6923076923076923	0.5	0.9625	1.0	All Modes
ssid__no_geo	0.7934336525307798	0.9035087719298246	0.7357124633854621	0.5000000000000001	0.7063492063492063	0.7096774193548387	0.876459741856177	0.8860759493670886	0.8403180651683645	0.6363636363636364	0.7500000000000001	0.8571428571428571	0.9580838323353293	1.0	278	RFC	0.7918462014884462	0.4873096446700508	0.7416666666666667	0.9428571428571428	0.8478002378121284	0.9395973154362416	0.9030999651689307	0.7777777777777778	0.8181818181818182	1.0	0.9195402298850575	1.0	0.7004049921336557	0.5133689839572193	0.6742424242424242	0.5689655172413793	0.9071246819338422	0.8383233532934131	0.7961538461538462	0.5384615384615384	0.6923076923076923	0.75	1.0	1.0	All Modes
ssid__no_geo	0.794392523364486	0.8771929824561403	0.6989078850224711	0.5780051150895141	0.750402576489533	0.5	0.8787301587301587	0.7874015748031495	0.7626166426166427	0.6363636363636364	0.8148148148148148	0.5714285714285715	0.9333333333333333	0.8571428571428571	279	RFC	0.7168710323449078	0.6075268817204301	0.8204225352112676	0.5483870967741935	0.8387878787878787	0.7692307692307693	0.8272082166199812	0.7777777777777778	0.7857142857142857	0.6666666666666666	0.9058823529411765	1.0	0.6862383819956366	0.551219512195122	0.6913946587537092	0.4594594594594595	0.9226666666666666	0.8064516129032258	0.7194230769230769	0.5384615384615384	0.8461538461538461	0.5	0.9625	0.75	All Modes
ssid__no_geo	0.8012568735271013	0.8596491228070176	0.6961582392922325	0.5545722713864307	0.7338403041825095	0.6304347826086957	0.901749663526245	0.6601941747572816	0.7413273825020765	0.608695652173913	0.64	0.8571428571428571	0.934131736526946	0.6666666666666666	280	RFC	0.7254457680405413	0.5595238095238095	0.7338403041825095	0.7073170731707317	0.8874172185430463	0.7391304347826086	0.8526436781609196	0.7	0.6666666666666666	1.0	0.896551724137931	1.0	0.6730438506301836	0.5497076023391813	0.7338403041825095	0.5686274509803921	0.9165526675786594	0.5964912280701754	0.6757692307692308	0.5384615384615384	0.6153846153846154	0.75	0.975	0.5	All Modes
ssid__no_geo	0.7370266479663394	0.8508771929824561	0.6879687980684631	0.5079365079365079	0.533066132264529	0.653061224489796	0.8250484183344092	0.9207317073170733	0.7931588106034625	0.5217391304347826	0.6666666666666666	0.8571428571428571	0.920245398773006	1.0	281	RFC	0.7209312186704067	0.5423728813559322	0.4463087248322148	0.8421052631578947	0.8531375166889186	0.9207317073170732	0.8292943201376936	0.6	0.6428571428571429	1.0	0.9036144578313253	1.0	0.6784237046474944	0.47761194029850745	0.6616915422885572	0.5333333333333333	0.79875	0.9207317073170732	0.7682692307692307	0.46153846153846156	0.6923076923076923	0.75	0.9375	1.0	All Modes
ssid__no_geo	0.8154803040774016	0.8947368421052632	0.7222148200019392	0.5925925925925926	0.7844092570036542	0.6605504587155964	0.8917036098796708	0.6818181818181819	0.7680471380471381	0.7272727272727274	0.7333333333333334	0.75	0.9629629629629629	0.6666666666666666	282	RFC	0.7310444302257771	0.6717557251908397	0.7666666666666667	0.5373134328358209	0.8900126422250316	0.7894736842105263	0.8474334449226845	0.8888888888888888	0.6470588235294118	0.75	0.9512195121951219	1.0	0.7367313746004472	0.5301204819277109	0.8029925187032418	0.8571428571428571	0.8934010152284264	0.6	0.7373076923076923	0.6153846153846154	0.8461538461538461	0.75	0.975	0.5	All Modes
ssid__no_geo	0.7643504531722054	0.8771929824561403	0.7006104378438481	0.6249999999999999	0.734006734006734	0.5161290322580646	0.8297101449275363	0.7982062780269058	0.7535817805383023	0.8	0.6666666666666666	0.5	0.9440993788819876	0.8571428571428571	283	RFC	0.6830272816012365	0.5752212389380531	0.6798336798336798	0.48484848484848486	0.89453125	0.7807017543859649	0.7828924162257496	0.8333333333333334	0.6428571428571429	0.5	0.9382716049382716	1.0	0.7247316099946237	0.6842105263157895	0.7975609756097561	0.5517241379310345	0.7736486486486487	0.8165137614678899	0.7323076923076923	0.7692307692307693	0.6923076923076923	0.5	0.95	0.75	All Modes
ssid__no_geo	0.7356235997012696	0.8421052631578947	0.6596481695229555	0.5209003215434084	0.5141700404858299	0.6122448979591838	0.8442028985507245	0.8067226890756303	0.715546218487395	0.47058823529411764	0.5714285714285715	0.75	0.9285714285714285	0.8571428571428571	284	RFC	0.6994206895623732	0.6532258064516129	0.42474916387959866	0.75	0.8555691554467564	0.8135593220338984	0.833939393939394	1.0	0.5333333333333333	0.75	0.8863636363636364	1.0	0.6469626389908191	0.43315508021390375	0.6512820512820513	0.5172413793103449	0.833134684147795	0.8	0.6796153846153846	0.3076923076923077	0.6153846153846154	0.75	0.975	0.75	All Modes
ssid__no_geo	0.7855655794587092	0.8771929824561403	0.724409701218554	0.6118251928020566	0.7503566333808843	0.6065573770491803	0.8591916558018254	0.7941176470588236	0.7932542615469445	0.7407407407407408	0.7272727272727274	0.5714285714285715	0.9268292682926829	1.0	285	RFC	0.7068839126548981	0.5748792270531401	0.8566775244299675	0.5873015873015873	0.8405612244897959	0.675	0.8349206349206348	0.7142857142857143	0.8888888888888888	0.6666666666666666	0.9047619047619048	1.0	0.7582859738443324	0.6538461538461539	0.6675126903553299	0.6271186440677966	0.8786666666666667	0.9642857142857143	0.7669230769230768	0.7692307692307693	0.6153846153846154	0.5	0.95	1.0	All Modes
ssid__no_geo	0.7736389684813754	0.8157894736842105	0.6534199582313527	0.6153846153846154	0.6564551422319476	0.20408163265306126	0.8401294498381878	0.951048951048951	0.692063492063492	0.5714285714285715	0.6666666666666667	0.3333333333333333	0.888888888888889	1.0	286	RFC	0.6591160966893075	0.603448275862069	0.7537688442211056	0.2	0.8194444444444444	0.918918918918919	0.7277309682187731	0.5333333333333333	0.7272727272727273	0.5	0.8780487804878049	1.0	0.6529848818605913	0.6278026905829597	0.5813953488372093	0.20833333333333334	0.8618857901726428	0.9855072463768116	0.6761538461538461	0.6153846153846154	0.6153846153846154	0.25	0.9	1.0	All Modes
ssid__no_geo	0.7718164188752424	0.8771929824561403	0.6794160509464354	0.5909090909090908	0.7252747252747253	0.4067796610169492	0.8448484848484848	0.8292682926829268	0.798	0.64	0.7500000000000001	0.6666666666666666	0.9333333333333333	1.0	287	RFC	0.6873620309050773	0.65	0.7284768211920529	0.5	0.8297619047619048	0.7285714285714285	0.8781461675579323	0.6666666666666666	0.8181818181818182	1.0	0.9058823529411765	1.0	0.6858764888165684	0.5416666666666666	0.7221006564551422	0.34285714285714286	0.8604938271604938	0.9622641509433962	0.7540384615384615	0.6153846153846154	0.6923076923076923	0.5	0.9625	1.0	All Modes
ssid__no_geo	0.7929191716766867	0.8421052631578947	0.7445349713618091	0.5731958762886599	0.7727272727272727	0.7466666666666666	0.8745294855708908	0.7555555555555555	0.704913323894919	0.5599999999999999	0.6153846153846154	0.6666666666666666	0.9325153374233127	0.75	288	RFC	0.7742549450299966	0.6650717703349283	0.7727272727272727	0.7	0.8268090154211151	0.9066666666666666	0.7728761198640717	0.5833333333333334	0.6153846153846154	1.0	0.9156626506024096	0.75	0.7304130761845113	0.5036231884057971	0.7727272727272727	0.8	0.9280958721704394	0.6476190476190476	0.6707692307692307	0.5384615384615384	0.6153846153846154	0.5	0.95	0.75	All Modes
ssid__no_geo	0.7938213566151779	0.8771929824561403	0.6529678589477262	0.581081081081081	0.7432950191570882	0.4181818181818182	0.8990929705215419	0.6231884057971014	0.7163634238971661	0.7199999999999999	0.6666666666666666	0.5714285714285715	0.9570552147239264	0.6666666666666666	289	RFC	0.6724065613953255	0.6	0.7461538461538462	0.32857142857142857	0.8910112359550562	0.7962962962962963	0.7998565691336775	0.75	0.6428571428571429	0.6666666666666666	0.9397590361445783	1.0	0.6596008417853513	0.5633187772925764	0.7404580152671756	0.575	0.9073226544622426	0.5119047619047619	0.671923076923077	0.6923076923076923	0.6923076923076923	0.5	0.975	0.5	All Modes
ssid__no_geo	0.8008948545861297	0.8771929824561403	0.6749143921467826	0.5337243401759532	0.6729857819905214	0.39024390243902435	0.886622675464907	0.8909952606635071	0.728860019789302	0.7199999999999999	0.6956521739130435	0.4	0.9397590361445783	0.888888888888889	290	RFC	0.7016412206793289	0.5290697674418605	0.7717391304347826	0.47058823529411764	0.8583042973286876	0.8785046728971962	0.8513953488372092	0.75	0.8	1.0	0.9069767441860465	0.8	0.6578306260469449	0.5384615384615384	0.5966386554621849	0.3333333333333333	0.9168734491315137	0.9038461538461539	0.7065384615384616	0.6923076923076923	0.6153846153846154	0.25	0.975	1.0	All Modes
ssid__no_geo	0.7633487145682267	0.8596491228070176	0.6528943434714722	0.47407407407407415	0.7458912768647282	0.42857142857142855	0.8580402010050251	0.7578947368421052	0.7487212110868025	0.6363636363636364	0.6451612903225806	0.6666666666666666	0.9382716049382716	0.8571428571428571	291	RFC	0.6859178949284715	0.518918918918919	0.7506361323155216	0.48	0.8228915662650602	0.8571428571428571	0.8520325203252032	0.7777777777777778	0.5555555555555556	1.0	0.926829268292683	1.0	0.6280474366088783	0.43636363636363634	0.7412060301507538	0.3870967741935484	0.8963254593175853	0.6792452830188679	0.7015384615384616	0.5384615384615384	0.7692307692307693	0.5	0.95	0.75	All Modes
ssid__no_geo	0.7243243243243244	0.8508771929824561	0.7048897328165533	0.5380710659898478	0.6032689450222882	0.7619047619047619	0.8073510773130546	0.8138528138528138	0.7802622498274672	0.5217391304347826	0.7142857142857142	0.8571428571428571	0.9192546583850932	0.888888888888889	292	RFC	0.7220363756200815	0.6347305389221557	0.5259067357512953	0.8648648648648649	0.8326797385620915	0.752	0.7960493827160494	0.6	0.6666666666666666	1.0	0.9135802469135802	0.8	0.7050877554863934	0.4669603524229075	0.7073170731707317	0.6808510638297872	0.7835178351783518	0.8867924528301887	0.7811538461538461	0.46153846153846156	0.7692307692307693	0.75	0.925	1.0	All Modes
ssid__no_geo	0.7848101265822784	0.8333333333333334	0.6127705053871544	0.5738636363636365	0.6987577639751552	0.16666666666666663	0.8928571428571429	0.7317073170731706	0.5671711748915961	0.6	0.5517241379310345	0.0	0.934131736526946	0.75	293	RFC	0.6242727663485026	0.6273291925465838	0.6923076923076923	0.2777777777777778	0.8787878787878788	0.6451612903225806	0.6007389162561576	0.8571428571428571	0.5	0.0	0.896551724137931	0.75	0.6211254473988062	0.5287958115183246	0.7053291536050157	0.11904761904761904	0.9073842302878599	0.8450704225352113	0.5603846153846155	0.46153846153846156	0.6153846153846154	0.0	0.975	0.75	All Modes
ssid__no_geo	0.8181818181818182	0.8859649122807017	0.7615433868709822	0.5937499999999999	0.7526132404181184	0.6612903225806451	0.8833967046894804	0.9166666666666667	0.8206176767488925	0.6956521739130435	0.7272727272727274	0.888888888888889	0.934131736526946	0.8571428571428571	294	RFC	0.7681027938153877	0.6375838926174496	0.8181818181818182	0.6029411764705882	0.851037851037851	0.9307692307692308	0.877088122605364	0.8	0.8888888888888888	0.8	0.896551724137931	1.0	0.7611542502722297	0.5555555555555556	0.6967741935483871	0.7321428571428571	0.9183135704874835	0.9029850746268657	0.7911538461538462	0.6153846153846154	0.6153846153846154	1.0	0.975	0.75	All Modes
ssid__no_geo	0.8122912491649966	0.868421052631579	0.7624788045319204	0.5587467362924282	0.759124087591241	0.6666666666666666	0.8797083839611178	0.9481481481481482	0.7952214452214452	0.6363636363636364	0.6666666666666667	0.75	0.9230769230769231	1.0	295	RFC	0.7811190835431372	0.7328767123287672	0.7563636363636363	0.6621621621621622	0.839907192575406	0.9142857142857143	0.85583645443196	0.7777777777777778	0.875	0.75	0.8764044943820225	1.0	0.7585398408473045	0.45147679324894513	0.7619047619047619	0.6712328767123288	0.923469387755102	0.9846153846153847	0.7603846153846153	0.5384615384615384	0.5384615384615384	0.75	0.975	1.0	All Modes
ssid__no_geo	0.7498116051243406	0.8245614035087719	0.6305094367368511	0.450402144772118	0.6731234866828087	0.41904761904761906	0.8578371810449574	0.7521367521367521	0.6586210217150561	0.33333333333333337	0.6956521739130435	0.5	0.9069767441860466	0.8571428571428571	296	RFC	0.6678350023727748	0.60431654676259	0.7055837563451777	0.5	0.7959413754227734	0.7333333333333333	0.7495652173913043	0.6	0.8	0.5	0.8478260869565217	1.0	0.6130499435513128	0.358974358974359	0.6435185185185185	0.36065573770491804	0.930171277997365	0.7719298245614035	0.6142307692307692	0.23076923076923078	0.6153846153846154	0.5	0.975	0.75	All Modes
ssid__no_geo	0.8321891685736079	0.8771929824561403	0.7760103442304132	0.584717607973422	0.7378190255220417	0.813953488372093	0.9048519218651544	0.8387096774193549	0.7974756167527253	0.6666666666666667	0.6666666666666667	0.8571428571428571	0.9397590361445783	0.8571428571428571	297	RFC	0.8264110125852111	0.5945945945945946	0.7464788732394366	1.0	0.8809815950920246	0.91	0.8723044397463002	0.7272727272727273	0.7272727272727273	1.0	0.9069767441860465	1.0	0.73972505958223	0.5751633986928104	0.7293577981651376	0.6862745098039216	0.9300518134715026	0.7777777777777778	0.7411538461538462	0.6153846153846154	0.6153846153846154	0.75	0.975	0.75	All Modes
ssid__no_geo	0.8168316831683168	0.8508771929824561	0.7489069504354935	0.5013927576601671	0.8435207823960881	0.6666666666666666	0.8787878787878788	0.8541666666666666	0.7313356921716054	0.47058823529411764	0.7500000000000001	0.6666666666666665	0.9122807017543859	0.8571428571428571	298	RFC	0.7769884871711998	0.6976744186046512	0.8603491271820449	0.620253164556962	0.824945295404814	0.8817204301075269	0.8550649350649351	1.0	0.8181818181818182	0.6	0.8571428571428571	1.0	0.7415326333669194	0.391304347826087	0.8273381294964028	0.7205882352941176	0.940149625935162	0.8282828282828283	0.6950000000000001	0.3076923076923077	0.6923076923076923	0.75	0.975	0.75	All Modes
ssid__no_geo	0.7699933906146729	0.868421052631579	0.7438534445368268	0.5168539325842696	0.6998394863563404	0.7333333333333334	0.8375634517766498	0.9316770186335404	0.784932953225636	0.5454545454545455	0.7857142857142856	0.6666666666666666	0.9268292682926829	1.0	299	RFC	0.7823601182709462	0.5637254901960784	0.7315436241610739	0.88	0.7990314769975787	0.9375	0.8609523809523809	0.6666666666666666	0.7333333333333333	1.0	0.9047619047619048	1.0	0.71648900170062	0.47717842323651455	0.6707692307692308	0.6285714285714286	0.88	0.9259259259259259	0.7515384615384615	0.46153846153846156	0.8461538461538461	0.5	0.95	1.0	All Modes
ssid__no_geo	0.7601683029453016	0.8333333333333334	0.6755322468903253	0.47804878048780486	0.6741573033707865	0.5625000000000001	0.8512396694214877	0.8117154811715481	0.7088819226750261	0.33333333333333337	0.6363636363636364	0.6666666666666666	0.9080459770114943	1.0	300	RFC	0.7433247823881624	0.6125	0.7009345794392523	0.75	0.787117903930131	0.8660714285714286	0.8436406619385343	0.6	0.7777777777777778	1.0	0.8404255319148937	1.0	0.6363730790837404	0.392	0.6493506493506493	0.45	0.9267352185089974	0.7637795275590551	0.6513461538461538	0.23076923076923078	0.5384615384615384	0.5	0.9875	1.0	All Modes
ssid__no_geo	0.730191256830601	0.8070175438596491	0.6324608984722498	0.4899135446685879	0.4581497797356829	0.5172413793103448	0.8299477655252466	0.8670520231213872	0.6124561403508773	0.4761904761904762	0.41666666666666663	0.4	0.9122807017543859	0.8571428571428571	301	RFC	0.7136487419177	0.5782312925170068	0.3727598566308244	0.8333333333333334	0.828505214368482	0.9554140127388535	0.7873376623376623	0.625	0.45454545454545453	1.0	0.8571428571428571	1.0	0.6038663713547434	0.425	0.5942857142857143	0.375	0.8313953488372093	0.7936507936507936	0.5488461538461539	0.38461538461538464	0.38461538461538464	0.25	0.975	0.75	All Modes
ssid__no_geo	0.7878165639972622	0.8245614035087719	0.6352943862894516	0.6138613861386139	0.7543352601156069	0.10344827586206896	0.8657465495608533	0.839080459770115	0.624395963318119	0.4545454545454546	0.7692307692307693	0.0	0.8982035928143712	1.0	302	RFC	0.6238552640858137	0.5821596244131455	0.8207547169811321	0.11538461538461539	0.8560794044665012	0.7448979591836735	0.6373710580607133	0.5555555555555556	0.7692307692307693	0.0	0.8620689655172413	1.0	0.655397291161736	0.6492146596858639	0.6978609625668449	0.09375	0.8756345177664975	0.9605263157894737	0.6182692307692308	0.38461538461538464	0.7692307692307693	0.0	0.9375	1.0	All Modes
ssid__no_geo	0.7575122292103424	0.8508771929824561	0.6414606491474761	0.4387755102040816	0.5527065527065527	0.5393258426966293	0.8708081363386475	0.8056872037914692	0.68802781191528	0.6363636363636364	0.6956521739130435	0.3333333333333333	0.9176470588235294	0.8571428571428571	303	RFC	0.6877366475761487	0.5375	0.5271739130434783	0.631578947368421	0.8284518828451883	0.9139784946236559	0.788888888888889	0.7777777777777778	0.8	0.5	0.8666666666666667	1.0	0.6120368099419212	0.3706896551724138	0.5808383233532934	0.47058823529411764	0.9177288528389339	0.7203389830508474	0.6257692307692307	0.5384615384615384	0.6153846153846154	0.25	0.975	0.75	All Modes
ssid__no_geo	0.8194444444444444	0.8771929824561403	0.7144431231507815	0.551948051948052	0.7952871870397644	0.4	0.8788265306122448	0.9461538461538461	0.7889583177430218	0.6956521739130435	0.7500000000000001	0.5714285714285715	0.927710843373494	1.0	304	RFC	0.7251551269521308	0.6296296296296297	0.8411214953271028	0.40625	0.8443627450980392	0.9044117647058824	0.8360394644115574	0.8	0.8181818181818182	0.6666666666666666	0.8953488372093024	1.0	0.709523541193709	0.4913294797687861	0.7541899441340782	0.3939393939393939	0.9162234042553191	0.9919354838709677	0.7540384615384615	0.6153846153846154	0.6923076923076923	0.5	0.9625	1.0	All Modes
ssid__no_geo	0.7863525588952072	0.8508771929824561	0.7069652750010005	0.49142857142857144	0.661800486618005	0.6222222222222222	0.8937034529451591	0.8656716417910447	0.7924506387921022	0.4761904761904762	0.7142857142857142	0.8571428571428571	0.9146341463414636	1.0	305	RFC	0.6926603020024072	0.5375	0.7351351351351352	0.5384615384615384	0.868421052631579	0.7837837837837838	0.8369047619047618	0.625	0.6666666666666666	1.0	0.8928571428571429	1.0	0.7356824708863654	0.45263157894736844	0.6017699115044248	0.7368421052631579	0.9205020920502092	0.9666666666666667	0.7682692307692308	0.38461538461538464	0.7692307692307693	0.75	0.9375	1.0	All Modes
ssid__no_geo	0.7573033707865169	0.8070175438596491	0.6309639913368783	0.5758354755784061	0.6557377049180327	0.22222222222222224	0.8496732026143791	0.8513513513513514	0.5494708994708994	0.5	0.5925925925925927	0.0	0.9047619047619048	0.75	306	RFC	0.6612594703213465	0.6706586826347305	0.6818181818181818	0.3	0.8024691358024691	0.8513513513513513	0.5798701298701299	0.7142857142857143	0.5714285714285714	0.0	0.8636363636363636	0.75	0.6133366338474697	0.5045045045045045	0.631578947368421	0.17647058823529413	0.9027777777777778	0.8513513513513513	0.54	0.38461538461538464	0.6153846153846154	0.0	0.95	0.75	All Modes
ssid__no_geo	0.8099352051835853	0.8596491228070176	0.7224179143577621	0.5296167247386759	0.7575221238938054	0.5348837209302325	0.8785625774473359	0.911504424778761	0.7506915113871635	0.608695652173913	0.64	0.5714285714285715	0.9333333333333333	1.0	307	RFC	0.7548880833571254	0.5277777777777778	0.8075471698113208	0.6764705882352942	0.851140456182473	0.911504424778761	0.787843137254902	0.7	0.6666666666666666	0.6666666666666666	0.9058823529411765	1.0	0.7012848962496226	0.5314685314685315	0.7133333333333334	0.4423076923076923	0.9078104993597952	0.911504424778761	0.7232692307692308	0.5384615384615384	0.6153846153846154	0.5	0.9625	1.0	All Modes
ssid__no_geo	0.7717462393721386	0.8596491228070176	0.7252069028894583	0.5142857142857143	0.6893939393939394	0.6329113924050633	0.8503130335799658	0.9391304347826087	0.7664945496270797	0.5714285714285714	0.6666666666666666	0.6666666666666666	0.927710843373494	1.0	308	RFC	0.748514828614749	0.5785714285714286	0.6515513126491647	0.7142857142857143	0.8507972665148064	0.9473684210526315	0.857641196013289	0.75	0.6428571428571429	1.0	0.8953488372093024	1.0	0.708761256117622	0.46285714285714286	0.7319034852546917	0.5681818181818182	0.8498293515358362	0.9310344827586207	0.7232692307692308	0.46153846153846156	0.6923076923076923	0.5	0.9625	1.0	All Modes
ssid__no_geo	0.8043785310734464	0.8771929824561403	0.7329666710154121	0.5901639344262294	0.729032258064516	0.6949152542372882	0.8951663527934715	0.7555555555555555	0.7433583959899749	0.5263157894736842	0.7142857142857142	0.6666666666666666	0.9523809523809523	0.8571428571428571	309	RFC	0.7780385303699979	0.782608695652174	0.7197452229299363	0.803921568627451	0.8447867298578199	0.7391304347826086	0.8818181818181818	0.8333333333333334	0.6666666666666666	1.0	0.9090909090909091	1.0	0.7097699575634111	0.47368421052631576	0.738562091503268	0.6119402985074627	0.951935914552737	0.7727272727272727	0.6807692307692308	0.38461538461538464	0.7692307692307693	0.5	1.0	0.75	All Modes
ssid__no_geo	0.7837116154873164	0.8596491228070176	0.7406308339074466	0.5067385444743936	0.6630434782608696	0.728813559322034	0.8674157303370785	0.937142857142857	0.7621245421245421	0.6	0.6153846153846154	0.6666666666666666	0.9285714285714285	1.0	310	RFC	0.7722478076935435	0.573170731707317	0.7233201581027668	0.86	0.8230277185501066	0.8817204301075269	0.8717782217782218	0.8571428571428571	0.6153846153846154	1.0	0.8863636363636364	1.0	0.7230727926449962	0.45410628019323673	0.6120401337792643	0.6323529411764706	0.9168646080760094	1.0	0.7103846153846154	0.46153846153846156	0.6153846153846154	0.5	0.975	1.0	All Modes
ssid__no_geo	0.8009776536312849	0.9035087719298246	0.7581336501525799	0.6350148367952523	0.683937823834197	0.7289719626168225	0.8725146198830409	0.8702290076335878	0.862479024388867	0.6956521739130435	0.8148148148148148	0.8571428571428571	0.9447852760736196	1.0	311	RFC	0.7674193934510606	0.6604938271604939	0.6073619631901841	0.8863636363636364	0.9020556227327691	0.7808219178082192	0.902685025817556	0.8	0.7857142857142857	1.0	0.927710843373494	1.0	0.7681381237871601	0.6114285714285714	0.782608695652174	0.6190476190476191	0.8448471121177803	0.9827586206896551	0.8348076923076924	0.6153846153846154	0.8461538461538461	0.75	0.9625	1.0	All Modes
ssid__no_geo	0.7625079164027866	0.8421052631578947	0.7018291763722929	0.36363636363636365	0.6885245901639345	0.717948717948718	0.8596587782058338	0.8793774319066149	0.7556709956709957	0.33333333333333337	0.6666666666666667	0.8571428571428571	0.9212121212121211	1.0	312	RFC	0.7539009399257718	0.6260869565217392	0.6231454005934718	0.875	0.8143899895724713	0.8308823529411765	0.8164705882352941	0.6	0.5882352941176471	1.0	0.8941176470588236	1.0	0.6956589774377742	0.25622775800711745	0.7692307692307693	0.6086956521739131	0.9102564102564102	0.9338842975206612	0.74	0.23076923076923078	0.7692307692307693	0.75	0.95	1.0	All Modes
ssid__no_geo	0.7506493506493507	0.8421052631578947	0.642688186888144	0.482315112540193	0.6401225114854519	0.4411764705882353	0.8398268398268398	0.8099999999999999	0.7167788098728166	0.5263157894736842	0.7272727272727274	0.5714285714285715	0.9017341040462428	0.8571428571428571	313	RFC	0.6868637175522838	0.6756756756756757	0.6023054755043228	0.5172413793103449	0.812565445026178	0.826530612244898	0.8455197132616487	0.8333333333333334	0.8888888888888888	0.6666666666666666	0.8387096774193549	1.0	0.6211441061335666	0.375	0.6830065359477124	0.38461538461538464	0.8689809630459127	0.7941176470588235	0.645	0.38461538461538464	0.6153846153846154	0.5	0.975	0.75	All Modes
ssid__no_geo	0.8335820895522388	0.8508771929824561	0.7761451419885359	0.6666666666666666	0.7285382830626449	0.8073394495412844	0.8992339422510313	0.7789473684210526	0.7587495559067465	0.608695652173913	0.6666666666666667	0.75	0.911242603550296	0.8571428571428571	314	RFC	0.7906884562615645	0.6863905325443787	0.7810945273631841	0.7857142857142857	0.8780207134637514	0.8222222222222222	0.8380337078651685	0.7	0.875	0.75	0.8651685393258427	1.0	0.7644679304351898	0.6480446927374302	0.6826086956521739	0.8301886792452831	0.9214975845410628	0.74	0.7078846153846154	0.5384615384615384	0.5384615384615384	0.75	0.9625	0.75	All Modes
ssid__no_geo	0.7864923747276689	0.8333333333333334	0.7310173203767801	0.4804804804804805	0.752827140549273	0.7086614173228346	0.8669637173774666	0.8461538461538463	0.7468710929788774	0.5714285714285714	0.5384615384615384	0.8571428571428571	0.9101796407185629	0.8571428571428571	315	RFC	0.7745382068278649	0.5517241379310345	0.7373417721518988	0.8490566037735849	0.8366093366093366	0.8979591836734694	0.8324049513704687	0.75	0.5384615384615384	1.0	0.8735632183908046	1.0	0.7004441239005181	0.425531914893617	0.768976897689769	0.6081081081081081	0.8996036988110965	0.8	0.6900000000000001	0.46153846153846156	0.5384615384615384	0.75	0.95	0.75	All Modes
ssid__no_geo	0.8032909498878086	0.8421052631578947	0.7444905469022757	0.5573770491803279	0.7169811320754716	0.7307692307692308	0.8832020997375328	0.8341232227488151	0.7492673992673994	0.5	0.6153846153846154	0.8571428571428571	0.9166666666666667	0.8571428571428571	316	RFC	0.7813160172993582	0.7264957264957265	0.7089552238805971	0.7755102040816326	0.84125	0.8543689320388349	0.840934065934066	0.7142857142857143	0.6153846153846154	1.0	0.875	1.0	0.7225200832085508	0.4521276595744681	0.7251908396946565	0.6909090909090909	0.9295580110497238	0.8148148148148148	0.6925	0.38461538461538464	0.6153846153846154	0.75	0.9625	0.75	All Modes
ssid__no_geo	0.7313432835820896	0.8421052631578947	0.6280267202664019	0.416243654822335	0.646795827123696	0.3733333333333333	0.8113723346090759	0.8923884514435695	0.6282802667418051	0.4444444444444444	0.7857142857142856	0.0	0.911242603550296	1.0	317	RFC	0.6477276212754195	0.47126436781609193	0.5802139037433155	0.4827586206896552	0.8189845474613686	0.8854166666666666	0.6797003745318352	0.8	0.7333333333333333	0.0	0.8651685393258427	1.0	0.6222172107903889	0.37272727272727274	0.7306397306397306	0.30434782608695654	0.8039003250270856	0.8994708994708994	0.6232692307692307	0.3076923076923077	0.8461538461538461	0.0	0.9625	1.0	All Modes
ssid__no_geo	0.8120950323974082	0.8947368421052632	0.7834324952878392	0.5607476635514019	0.750853242320819	0.8067226890756303	0.8708388814913448	0.928	0.8692863595302619	0.6666666666666667	0.7407407407407408	1.0	0.9390243902439025	1.0	318	RFC	0.7950761487037379	0.5960264900662252	0.7284768211920529	0.8888888888888888	0.8696808510638298	0.8923076923076924	0.9011904761904763	0.875	0.7142857142857143	1.0	0.9166666666666666	1.0	0.7762375714316063	0.5294117647058824	0.7746478873239436	0.7384615384615385	0.872	0.9666666666666667	0.8540384615384614	0.5384615384615384	0.7692307692307693	1.0	0.9625	1.0	All Modes
ssid__no_geo	0.7462096242584048	0.8508771929824561	0.6684323283598378	0.5204081632653061	0.6861924686192468	0.4615384615384615	0.8251016850668216	0.8489208633093526	0.6887912087912087	0.5714285714285714	0.6923076923076923	0.4	0.9230769230769231	0.8571428571428571	319	RFC	0.711199041216253	0.5483870967741935	0.656	0.625	0.8189158016147635	0.9076923076923077	0.863742437337943	0.75	0.6923076923076923	1.0	0.8764044943820225	1.0	0.6417953131073914	0.49514563106796117	0.7192982456140351	0.36585365853658536	0.8313817330210773	0.7972972972972973	0.6257692307692307	0.46153846153846156	0.6923076923076923	0.25	0.975	0.75	All Modes
ssid__no_geo	0.777610818933133	0.8421052631578947	0.6830091268247477	0.4685714285714285	0.6817155756207676	0.5641025641025641	0.8771266540642723	0.823529411764706	0.6860041407867494	0.4347826086956522	0.6666666666666667	0.4	0.9285714285714285	1.0	320	RFC	0.7483890473264021	0.5694444444444444	0.7330097087378641	0.8461538461538461	0.8226950354609929	0.7706422018348624	0.8227272727272726	0.5	0.7272727272727273	1.0	0.8863636363636364	1.0	0.6563495517136779	0.39805825242718446	0.6371308016877637	0.4230769230769231	0.9392712550607287	0.8842105263157894	0.645	0.38461538461538464	0.6153846153846154	0.25	0.975	1.0	All Modes
ssid__no_geo	0.7314285714285714	0.8245614035087719	0.6156221368105046	0.498360655737705	0.5792	0.417910447761194	0.8424821002386635	0.7401574803149606	0.6582264043341888	0.5	0.6428571428571429	0.5714285714285715	0.9101796407185629	0.6666666666666666	321	RFC	0.643749187505383	0.5984251968503937	0.49184782608695654	0.4666666666666667	0.8651960784313726	0.7966101694915254	0.7709031198686371	0.7142857142857143	0.6	0.6666666666666666	0.8735632183908046	1.0	0.6043463058603216	0.42696629213483145	0.7042801556420234	0.3783783783783784	0.8209302325581396	0.6911764705882353	0.6053846153846154	0.38461538461538464	0.6923076923076923	0.5	0.95	0.5	All Modes
ssid__no_geo	0.7602970965563808	0.8508771929824561	0.709339561216132	0.608187134502924	0.6527050610820243	0.6016260162601627	0.8539909149902661	0.830188679245283	0.7259425248881121	0.6956521739130435	0.5833333333333334	0.5714285714285715	0.9221556886227545	0.8571428571428571	322	RFC	0.7194012418228827	0.6215139442231076	0.7056603773584905	0.6379310344827587	0.8245614035087719	0.8073394495412844	0.7976175548589342	0.8	0.6363636363636364	0.6666666666666666	0.8850574712643678	1.0	0.7023522658049379	0.5954198473282443	0.6071428571428571	0.5692307692307692	0.8855989232839838	0.8543689320388349	0.6732692307692307	0.6153846153846154	0.5384615384615384	0.5	0.9625	0.75	All Modes
ssid__no_geo	0.7491727332892124	0.8771929824561403	0.674541641870442	0.5450121654501217	0.613953488372093	0.4444444444444445	0.8453850676072898	0.9239130434782609	0.7357373550144635	0.6363636363636364	0.7692307692307693	0.3333333333333333	0.9397590361445783	1.0	323	RFC	0.7023391563848169	0.5925925925925926	0.5689655172413793	0.6	0.8458823529411764	0.9042553191489362	0.7907970582389187	0.7777777777777778	0.7692307692307693	0.5	0.9069767441860465	1.0	0.6626890317427403	0.5045045045045045	0.6666666666666666	0.35294117647058826	0.8448883666274971	0.9444444444444444	0.7065384615384616	0.5384615384615384	0.7692307692307693	0.25	0.975	1.0	All Modes
ssid__no_geo	0.7640750670241286	0.868421052631579	0.6909941702856945	0.5705705705705705	0.6936708860759493	0.5869565217391305	0.8458781362007168	0.7578947368421053	0.770952380952381	0.6	0.7142857142857142	0.75	0.9333333333333333	0.8571428571428571	324	RFC	0.7026403335246719	0.6934306569343066	0.6227272727272727	0.5510204081632653	0.8634146341463415	0.782608695652174	0.8359383753501402	0.8571428571428571	0.6666666666666666	0.75	0.9058823529411765	1.0	0.6918383374699479	0.4846938775510204	0.7828571428571428	0.627906976744186	0.8290398126463701	0.7346938775510204	0.7386538461538461	0.46153846153846156	0.7692307692307693	0.75	0.9625	0.75	All Modes
ssid__no_geo	0.827485380116959	0.8859649122807017	0.773693127149044	0.672566371681416	0.7954866008462624	0.7250000000000001	0.8875338753387534	0.787878787878788	0.8122904315675401	0.6666666666666667	0.7407407407407408	0.8571428571428571	0.9397590361445783	0.8571428571428571	325	RFC	0.8027172208596358	0.7450980392156863	0.8245614035087719	0.8285714285714286	0.8506493506493507	0.7647058823529411	0.8992524916943522	0.875	0.7142857142857143	1.0	0.9069767441860465	1.0	0.7532004160966319	0.6129032258064516	0.7683923705722071	0.6444444444444445	0.9277620396600567	0.8125	0.7565384615384615	0.5384615384615384	0.7692307692307693	0.75	0.975	0.75	All Modes
ssid__no_geo	0.8144404332129964	0.8771929824561403	0.7230821722981787	0.543859649122807	0.7733755942947701	0.5507246376811594	0.8977777777777779	0.8496732026143791	0.7605194805194805	0.6	0.7333333333333334	0.6666666666666666	0.9454545454545454	0.8571428571428571	326	RFC	0.789776907562759	0.6642857142857143	0.7371601208459214	0.7916666666666666	0.8653610771113831	0.8904109589041096	0.8843697478991597	0.8571428571428571	0.6470588235294118	1.0	0.9176470588235294	1.0	0.688233854651956	0.4603960396039604	0.8133333333333334	0.4222222222222222	0.9327176781002638	0.8125	0.7065384615384616	0.46153846153846156	0.8461538461538461	0.5	0.975	0.75	All Modes
ssid__no_geo	0.7457264957264957	0.8157894736842105	0.6618486607311868	0.5637982195845697	0.6768759571209801	0.3448275862068966	0.8293316028552887	0.8944099378881988	0.6192681704260651	0.631578947368421	0.5599999999999999	0.25	0.9047619047619048	0.75	327	RFC	0.6685965226102428	0.6834532374100719	0.6054794520547945	0.3076923076923077	0.8463576158940397	0.9	0.6893939393939394	1.0	0.5833333333333334	0.25	0.8636363636363636	0.75	0.6682363883559438	0.4797979797979798	0.7673611111111112	0.39215686274509803	0.8129770992366412	0.8888888888888888	0.5900000000000001	0.46153846153846156	0.5384615384615384	0.25	0.95	0.75	All Modes
ssid__no_geo	0.7646341463414634	0.868421052631579	0.6544282790122383	0.5427872860635697	0.7690742624618515	0.5	0.8412322274881515	0.619047619047619	0.7442434673759976	0.6363636363636364	0.8	0.5	0.927710843373494	0.8571428571428571	328	RFC	0.6387453018165499	0.5211267605633803	0.7636363636363637	0.5087719298245614	0.8585247883917775	0.5416666666666666	0.8012919896640828	0.7777777777777778	0.8333333333333334	0.5	0.8953488372093024	1.0	0.6758573744874624	0.5663265306122449	0.7745901639344263	0.4915254237288136	0.8246225319396051	0.7222222222222222	0.7040384615384616	0.5384615384615384	0.7692307692307693	0.5	0.9625	0.75	All Modes
ssid__no_geo	0.7940828402366864	0.8596491228070176	0.6634173351445001	0.5686274509803921	0.8475675675675677	0.39436619718309857	0.8617886178861788	0.6447368421052632	0.7144520101575316	0.6153846153846154	0.8461538461538461	0.3333333333333333	0.920245398773006	0.8571428571428571	329	RFC	0.6575338840287869	0.5390334572490706	0.8340425531914893	0.358974358974359	0.8843861740166865	0.6712328767123288	0.7730305838739574	0.6153846153846154	0.8461538461538461	0.5	0.9036144578313253	1.0	0.6722536955851041	0.6016597510373444	0.8615384615384616	0.4375	0.840317100792752	0.620253164556962	0.6798076923076923	0.6153846153846154	0.8461538461538461	0.25	0.9375	0.75	All Modes
ssid__no_geo	0.739329268292683	0.8508771929824561	0.6279483707789273	0.6436170212765957	0.39889196675900274	0.4528301886792453	0.8367103694874851	0.8076923076923078	0.7054162225734133	0.7500000000000001	0.608695652173913	0.4	0.911242603550296	0.8571428571428571	330	RFC	0.6812733709207262	0.654054054054054	0.3	0.75	0.8841309823677582	0.8181818181818182	0.8766700715015322	0.8181818181818182	0.7	1.0	0.8651685393258427	1.0	0.6288919003061437	0.6335078534031413	0.5950413223140496	0.32432432432432434	0.7941176470588235	0.7974683544303798	0.6386538461538461	0.6923076923076923	0.5384615384615384	0.25	0.9625	0.75	All Modes
ssid__no_geo	0.7543071161048689	0.8070175438596491	0.6344980583010703	0.5028901734104047	0.6477541371158392	0.29473684210526313	0.8468002585649644	0.8803088803088803	0.6508547008547009	0.4444444444444444	0.6153846153846154	0.4444444444444445	0.8928571428571429	0.8571428571428571	331	RFC	0.6529705812464922	0.725	0.6372093023255814	0.21875	0.8136645962732919	0.8702290076335878	0.7335314685314686	0.8	0.6153846153846154	0.4	0.8522727272727273	1.0	0.6537193655475189	0.38495575221238937	0.6586538461538461	0.45161290322580644	0.8827493261455526	0.890625	0.6221153846153846	0.3076923076923077	0.6153846153846154	0.5	0.9375	0.75	All Modes
ssid__no_geo	0.7555555555555555	0.8508771929824561	0.6600082557484717	0.5952380952380952	0.6376811594202899	0.3103448275862069	0.8252703471826978	0.9315068493150684	0.7049419110496955	0.7000000000000001	0.6923076923076923	0.3333333333333333	0.9101796407185629	0.888888888888889	332	RFC	0.6757026958628691	0.6622516556291391	0.6060606060606061	0.36	0.8229284903518729	0.9272727272727272	0.7731741821396995	1.0	0.6923076923076923	0.5	0.8735632183908046	0.8	0.6498912150351135	0.5405405405405406	0.672782874617737	0.2727272727272727	0.8276255707762558	0.9357798165137615	0.6861538461538462	0.5384615384615384	0.6923076923076923	0.25	0.95	1.0	All Modes
ssid__no_geo	0.7685834502103787	0.8508771929824561	0.700820422160896	0.4328767123287671	0.7075098814229248	0.7037037037037036	0.8600118133490845	0.8	0.7740875309661437	0.5	0.6	0.8571428571428571	0.9132947976878614	1.0	333	RFC	0.7423772869342311	0.49375	0.7920353982300885	0.7755102040816326	0.8035320088300221	0.8470588235294118	0.8841781874039938	0.7142857142857143	0.8571428571428571	1.0	0.8494623655913979	1.0	0.6703291735194576	0.3853658536585366	0.6392857142857142	0.6440677966101694	0.9250317662007624	0.7578947368421053	0.7167307692307693	0.38461538461538464	0.46153846153846156	0.75	0.9875	1.0	All Modes
ssid__no_geo	0.7785765636232926	0.8596491228070176	0.6907035291711906	0.6108786610878661	0.6807909604519774	0.39999999999999997	0.8498480243161095	0.9119999999999999	0.7412719577232656	0.631578947368421	0.6923076923076923	0.5714285714285715	0.9221556886227545	0.888888888888889	334	RFC	0.719230426927185	0.7227722772277227	0.6147959183673469	0.5416666666666666	0.8661710037174721	0.8507462686567164	0.8088063660477454	1.0	0.6923076923076923	0.6666666666666666	0.8850574712643678	0.8	0.6851208809594926	0.5289855072463768	0.7626582278481012	0.3170731707317073	0.834128878281623	0.9827586206896551	0.7232692307692308	0.46153846153846156	0.6923076923076923	0.5	0.9625	1.0	All Modes
ssid__no_geo	0.8116747741487144	0.8771929824561403	0.7476096363240055	0.6026666666666667	0.7186858316221767	0.7413793103448276	0.8900402993667241	0.7852760736196319	0.7622121971595656	0.631578947368421	0.7199999999999999	0.6666666666666666	0.935672514619883	0.8571428571428571	335	RFC	0.800727068189194	0.7018633540372671	0.7675438596491229	0.8958333333333334	0.8383947939262473	0.8	0.9258241758241759	1.0	0.75	1.0	0.8791208791208791	1.0	0.7111233190095652	0.5280373831775701	0.6756756756756757	0.6323529411764706	0.9484662576687116	0.7710843373493976	0.6807692307692308	0.46153846153846156	0.6923076923076923	0.5	1.0	0.75	All Modes
ssid__no_geo	0.7780126849894292	0.8771929824561403	0.6809278947343392	0.5413105413105412	0.7503649635036497	0.5238095238095238	0.8605830164765526	0.7285714285714285	0.7168598152618337	0.6363636363636364	0.7586206896551724	0.5714285714285715	0.951219512195122	0.6666666666666666	336	RFC	0.6972101442150148	0.5654761904761905	0.7671641791044777	0.5641025641025641	0.8393077873918418	0.75	0.8121031746031745	0.7777777777777778	0.6875	0.6666666666666666	0.9285714285714286	1.0	0.6667197018069773	0.5191256830601093	0.7342857142857143	0.4888888888888889	0.88296488946684	0.7083333333333334	0.671923076923077	0.5384615384615384	0.8461538461538461	0.5	0.975	0.5	All Modes
ssid__no_geo	0.7965722801788375	0.8508771929824561	0.6575849332409895	0.5233644859813084	0.745945945945946	0.23376623376623376	0.8872870249017039	0.8975609756097561	0.6671644839601105	0.6	0.6896551724137931	0.25	0.9390243902439025	0.8571428571428571	337	RFC	0.6750090489843752	0.711864406779661	0.7237762237762237	0.1956521739130435	0.8591370558375635	0.8846153846153846	0.7297619047619047	0.8571428571428571	0.625	0.25	0.9166666666666666	1.0	0.6603735350537235	0.41379310344827586	0.7695167286245354	0.2903225806451613	0.9173441734417345	0.9108910891089109	0.6386538461538461	0.46153846153846156	0.7692307692307693	0.25	0.9625	0.75	All Modes
ssid__no_geo	0.7879518072289157	0.8508771929824561	0.5468606881009593	0.55	0.7321772639691714	0.05555555555555555	0.8910761154855643	0.5054945054945056	0.5868263473053892	0.6666666666666667	0.6666666666666667	0.0	0.934131736526946	0.6666666666666666	338	RFC	0.5887250227289079	0.6666666666666666	0.6909090909090909	0.16666666666666666	0.8584070796460177	0.5609756097560976	0.6719574036511157	0.875	0.5882352941176471	0.0	0.896551724137931	1.0	0.5332874228749378	0.46808510638297873	0.7786885245901639	0.03333333333333333	0.9263301500682128	0.46	0.5565384615384615	0.5384615384615384	0.7692307692307693	0.0	0.975	0.5	All Modes
ssid__no_geo	0.822892498066512	0.868421052631579	0.721209836625446	0.4555984555984556	0.7751371115173674	0.6436781609195402	0.9092055485498107	0.822429906542056	0.7258377425044092	0.5	0.7499999999999999	0.5714285714285715	0.9506172839506174	0.8571428571428571	339	RFC	0.745802144198525	0.5412844036697247	0.7235494880546075	0.6829268292682927	0.90125	0.88	0.7903111437129409	0.7142857142857143	0.631578947368421	0.6666666666666666	0.9390243902439024	1.0	0.7051814556684354	0.3933333333333333	0.8346456692913385	0.6086956521739131	0.9173027989821882	0.7719298245614035	0.7040384615384616	0.38461538461538464	0.9230769230769231	0.5	0.9625	0.75	All Modes
ssid__no_geo	0.7526178010471204	0.8508771929824561	0.6209826810052647	0.4824120603015075	0.6775147928994083	0.3225806451612903	0.8561721404303512	0.7662337662337662	0.680946603110405	0.6	0.6956521739130435	0.3333333333333333	0.9186046511627908	0.8571428571428571	340	RFC	0.6553538797842975	0.5549132947976878	0.7815699658703071	0.45454545454545453	0.7916230366492146	0.6941176470588235	0.8031677018633541	0.8571428571428571	0.8	0.5	0.8586956521739131	1.0	0.6123665696681975	0.4266666666666667	0.597911227154047	0.25	0.9321824907521579	0.855072463768116	0.6128846153846155	0.46153846153846156	0.6153846153846154	0.25	0.9875	0.75	All Modes
ssid__no_geo	0.8134556574923547	0.8421052631578947	0.7502665742359728	0.6234567901234568	0.5988372093023255	0.7599999999999999	0.8912108174554395	0.8778280542986425	0.7469528681037632	0.7000000000000001	0.5217391304347826	0.8571428571428571	0.9058823529411764	0.75	341	RFC	0.7865052246276557	0.7709923664122137	0.5852272727272727	0.8444444444444444	0.8579881656804734	0.8738738738738738	0.8411111111111111	1.0	0.6	1.0	0.8555555555555555	0.75	0.7272497094846458	0.5233160621761658	0.6130952380952381	0.6909090909090909	0.9271099744245525	0.8818181818181818	0.6925	0.5384615384615384	0.46153846153846156	0.75	0.9625	0.75	All Modes
ssid__no_geo	0.7556363636363637	0.7982456140350878	0.6244509927360558	0.5714285714285715	0.6228710462287105	0.18604651162790697	0.8466707391569944	0.8952380952380954	0.5992398348585639	0.608695652173913	0.380952380952381	0.25	0.8994082840236686	0.8571428571428571	342	RFC	0.6412334549912634	0.6408839779005525	0.7231638418079096	0.1568627450980392	0.8067520372526193	0.8785046728971962	0.6607865168539326	0.7	0.5	0.25	0.8539325842696629	1.0	0.6189004783288359	0.5155555555555555	0.5470085470085471	0.22857142857142856	0.890745501285347	0.912621359223301	0.5592307692307692	0.5384615384615384	0.3076923076923077	0.25	0.95	0.75	All Modes
ssid__no_geo	0.7493917274939172	0.8771929824561403	0.6961775396073672	0.5234899328859061	0.7199074074074074	0.6835443037974684	0.8286713286713288	0.7252747252747253	0.7828493947592373	0.6956521739130435	0.6666666666666666	0.8571428571428571	0.9447852760736196	0.75	343	RFC	0.7087442785099942	0.5391705069124424	0.6412371134020619	0.7105263157894737	0.8670731707317073	0.7857142857142857	0.8241135972461274	0.8	0.6428571428571429	1.0	0.927710843373494	0.75	0.6909617771886383	0.508695652173913	0.820580474934037	0.6585365853658537	0.7935267857142857	0.673469387755102	0.7540384615384614	0.6153846153846154	0.6923076923076923	0.75	0.9625	0.75	All Modes
ssid__no_geo	0.8106427090532136	0.868421052631579	0.7293347966072543	0.6255924170616114	0.7388987566607459	0.5454545454545454	0.894088669950739	0.8426395939086294	0.7438095238095238	0.761904761904762	0.6666666666666666	0.5	0.9333333333333333	0.8571428571428571	344	RFC	0.7328350023058786	0.6947368421052632	0.7647058823529411	0.5	0.8663484486873508	0.8383838383838383	0.8097478991596638	1.0	0.6428571428571429	0.5	0.9058823529411765	1.0	0.7308690094382787	0.5689655172413793	0.7147766323024055	0.6	0.9236641221374046	0.8469387755102041	0.7040384615384616	0.6153846153846154	0.6923076923076923	0.5	0.9625	0.75	All Modes
ssid__no_geo	0.8027418126428028	0.8771929824561403	0.6906531064995773	0.5352112676056339	0.7304785894206549	0.39999999999999997	0.8815354070152217	0.906040268456376	0.7715686274509803	0.5	0.7500000000000001	0.6666666666666666	0.9411764705882353	1.0	345	RFC	0.7107235932569649	0.5491329479768786	0.8734939759036144	0.41935483870967744	0.8462515883100381	0.8653846153846154	0.8842712842712842	0.7142857142857143	0.8181818181818182	1.0	0.8888888888888888	1.0	0.6805260637949326	0.521978021978022	0.6277056277056277	0.38235294117647056	0.919889502762431	0.9507042253521126	0.7153846153846153	0.38461538461538464	0.6923076923076923	0.5	1.0	1.0	All Modes
ssid__no_geo	0.808972503617945	0.8596491228070176	0.7378866421808062	0.5089820359281436	0.725598526703499	0.6271186440677966	0.8998060762766644	0.927927927927928	0.7534529727300812	0.5454545454545455	0.6153846153846154	0.6666666666666666	0.9397590361445783	1.0	346	RFC	0.7964090360675692	0.6640625	0.701067615658363	0.8604651162790697	0.8529411764705882	0.9035087719298246	0.8378056052474656	0.6666666666666666	0.6153846153846154	1.0	0.9069767441860465	1.0	0.7127374352487676	0.41262135922330095	0.7519083969465649	0.49333333333333335	0.9521203830369357	0.9537037037037037	0.7103846153846154	0.46153846153846156	0.6153846153846154	0.5	0.975	1.0	All Modes
ssid__no_geo	0.7855072463768116	0.8333333333333334	0.7076002888469843	0.6116504854368933	0.751004016064257	0.4793388429752066	0.8603916614024005	0.8356164383561643	0.6938104129355129	0.608695652173913	0.6666666666666666	0.28571428571428575	0.9079754601226994	1.0	347	RFC	0.6972121402964999	0.6631578947368421	0.7276264591439688	0.4915254237288136	0.8598484848484849	0.7439024390243902	0.7135513482501434	0.7	0.6428571428571429	0.3333333333333333	0.891566265060241	1.0	0.7250607275324568	0.5675675675675675	0.7759336099585062	0.46774193548387094	0.8609355246523388	0.953125	0.6811538461538461	0.5384615384615384	0.6923076923076923	0.25	0.925	1.0	All Modes
ssid__no_geo	0.7653668208856577	0.8333333333333334	0.673012800938402	0.5553145336225597	0.6990990990990992	0.4807692307692307	0.8574673480976718	0.7724137931034484	0.718838808250573	0.5714285714285714	0.5454545454545455	0.5714285714285715	0.9058823529411764	1.0	348	RFC	0.6989048209559157	0.6564102564102564	0.7918367346938775	0.5319148936170213	0.7964135021097046	0.717948717948718	0.7877777777777777	0.75	0.6666666666666666	0.6666666666666666	0.8555555555555555	1.0	0.6620172264950049	0.48120300751879697	0.6258064516129033	0.43859649122807015	0.9286592865928659	0.835820895522388	0.6771153846153847	0.46153846153846156	0.46153846153846156	0.5	0.9625	1.0	All Modes
ssid__no_geo	0.7240677966101695	0.8421052631578947	0.673146799652506	0.4484848484848485	0.4818355640535372	0.7428571428571429	0.8326530612244897	0.8599033816425121	0.7444862155388471	0.761904761904762	0.42105263157894735	0.888888888888889	0.9005847953216374	0.75	349	RFC	0.6703091668289306	0.5	0.45161290322580644	0.7142857142857143	0.8380281690140845	0.8476190476190476	0.8125641025641027	1.0	0.6666666666666666	0.8	0.8461538461538461	0.75	0.6793383716901285	0.4065934065934066	0.5163934426229508	0.7738095238095238	0.8273464658169177	0.8725490196078431	0.7271153846153846	0.6153846153846154	0.3076923076923077	1.0	0.9625	0.75	All Modes
ssid__no_geo	0.718364698247891	0.7894736842105263	0.660740198020058	0.5366876310272537	0.4778012684989429	0.7228915662650602	0.8231511254019293	0.7431693989071038	0.6475353640544996	0.4999999999999999	0.4347826086956522	0.6666666666666666	0.8862275449101797	0.75	350	RFC	0.7110035891145337	0.5517241379310345	0.40942028985507245	0.9090909090909091	0.8347826086956521	0.85	0.7292058516196447	0.5454545454545454	0.5	1.0	0.8505747126436781	0.75	0.6336173077460109	0.5224489795918368	0.5736040609137056	0.6	0.8118393234672304	0.6601941747572816	0.6042307692307693	0.46153846153846156	0.38461538461538464	0.5	0.925	0.75	All Modes
ssid__no_geo	0.782145236508994	0.8421052631578947	0.7062898114678732	0.5861297539149887	0.6851851851851852	0.5494505494505494	0.8690546095126248	0.8416289592760181	0.6622424242424242	0.6666666666666667	0.64	0.3333333333333333	0.9212121212121211	0.75	351	RFC	0.734285115800534	0.6894736842105263	0.6801470588235294	0.6578947368421053	0.835214446952596	0.808695652173913	0.7076114081996435	0.7272727272727273	0.6666666666666666	0.5	0.8941176470588236	0.75	0.6909670983346767	0.5097276264591439	0.6902985074626866	0.4716981132075472	0.9057527539779682	0.8773584905660378	0.6361538461538462	0.6153846153846154	0.6153846153846154	0.25	0.95	0.75	All Modes
ssid__no_geo	0.7763888888888889	0.8157894736842105	0.6911847654465783	0.5359116022099448	0.7883817427385892	0.38596491228070173	0.8418194161575018	0.9038461538461539	0.6598604987826545	0.5	0.6153846153846154	0.28571428571428575	0.8982035928143712	1.0	352	RFC	0.6941354750723219	0.5449438202247191	0.7916666666666666	0.36666666666666664	0.8367071524966262	0.9306930693069307	0.7050145257041809	0.7142857142857143	0.6153846153846154	0.3333333333333333	0.8620689655172413	1.0	0.6890408991618713	0.5271739130434783	0.7851239669421488	0.4074074074074074	0.8469945355191257	0.8785046728971962	0.6375	0.38461538461538464	0.6153846153846154	0.25	0.9375	1.0	All Modes
ssid__no_geo	0.7924281984334204	0.868421052631579	0.7228226020638167	0.4652567975830816	0.7788595271210013	0.6506024096385543	0.859638178415471	0.8597560975609756	0.7792558318874109	0.5263157894736842	0.8461538461538461	0.8571428571428571	0.9166666666666667	0.75	353	RFC	0.754062748794202	0.5661764705882353	0.835820895522388	0.6923076923076923	0.8002322880371661	0.8757763975155279	0.860897435897436	0.8333333333333334	0.8461538461538461	1.0	0.875	0.75	0.7021115261983525	0.39487179487179486	0.7291666666666666	0.6136363636363636	0.9285714285714286	0.844311377245509	0.7386538461538461	0.38461538461538464	0.8461538461538461	0.75	0.9625	0.75	All Modes
ssid__no_geo	0.7830188679245284	0.8771929824561403	0.7139407586660785	0.577922077922078	0.6282051282051281	0.547945205479452	0.8801475107559925	0.9354838709677419	0.7603116761218546	0.5263157894736842	0.6451612903225806	0.6666666666666666	0.9634146341463415	1.0	354	RFC	0.7515328638215351	0.6592592592592592	0.547486033519553	0.7692307692307693	0.9029003783102144	0.8787878787878788	0.8658730158730158	0.8333333333333334	0.5555555555555556	1.0	0.9404761904761905	1.0	0.7070676153314478	0.5144508670520231	0.7368421052631579	0.425531914893617	0.8585131894484412	1.0	0.7282692307692308	0.38461538461538464	0.7692307692307693	0.5	0.9875	1.0	All Modes
ssid__no_geo	0.7417543859649123	0.8070175438596491	0.6318430198708369	0.6322188449848025	0.5811051693404634	0.2558139534883721	0.826829268292683	0.8632478632478632	0.5388545813161197	0.6363636363636364	0.48000000000000004	0.0	0.911242603550296	0.6666666666666666	355	RFC	0.636253097007814	0.65	0.5125786163522013	0.24444444444444444	0.8560606060606061	0.9181818181818182	0.6285892634207241	0.7777777777777778	0.5	0.0	0.8651685393258427	1.0	0.6337007244469222	0.6153846153846154	0.6707818930041153	0.2682926829268293	0.7995283018867925	0.8145161290322581	0.4925	0.5384615384615384	0.46153846153846156	0.0	0.9625	0.5	All Modes
ssid__no_geo	0.8387096774193549	0.8859649122807017	0.7580338927812391	0.64	0.7982708933717579	0.4888888888888888	0.9017693715680294	0.9612403100775193	0.7457823212040079	0.6363636363636364	0.7407407407407408	0.4	0.9518072289156626	1.0	356	RFC	0.8442388842763684	0.6857142857142857	0.8171091445427728	0.9166666666666666	0.8623103850641773	0.9393939393939394	0.8821336286452566	0.7777777777777778	0.7142857142857143	1.0	0.9186046511627907	1.0	0.7285509590649896	0.6	0.780281690140845	0.3333333333333333	0.9450127877237852	0.9841269841269841	0.7090384615384615	0.5384615384615384	0.7692307692307693	0.25	0.9875	1.0	All Modes
ssid__no_geo	0.7596291012838802	0.868421052631579	0.6872137662567811	0.5852272727272727	0.6425992779783393	0.46938775510204084	0.8408953418027828	0.8979591836734694	0.7626935436751388	0.6666666666666667	0.7142857142857142	0.5	0.9325153374233127	1.0	357	RFC	0.6692415422158794	0.6319018404907976	0.5615141955835962	0.40350877192982454	0.8808618504435995	0.868421052631579	0.7914658634538152	0.875	0.6666666666666666	0.5	0.9156626506024096	1.0	0.7181959239974397	0.544973544973545	0.7510548523206751	0.5609756097560976	0.8043981481481481	0.9295774647887324	0.7515384615384615	0.5384615384615384	0.7692307692307693	0.5	0.95	1.0	All Modes
ssid__no_geo	0.7923021060275962	0.868421052631579	0.7650744303039968	0.6284403669724771	0.733446519524618	0.7938931297709924	0.8647140864714087	0.8048780487804879	0.7862747197829657	0.6896551724137931	0.5833333333333334	0.8571428571428571	0.9440993788819876	0.8571428571428571	358	RFC	0.7687816165889577	0.5805084745762712	0.7912087912087912	0.8524590163934426	0.8611111111111112	0.7586206896551724	0.8399270482603816	0.625	0.6363636363636364	1.0	0.9382716049382716	1.0	0.7673783285466086	0.685	0.6835443037974683	0.7428571428571429	0.8683473389355743	0.8571428571428571	0.7515384615384615	0.7692307692307693	0.5384615384615384	0.75	0.95	0.75	All Modes
ssid__no_geo	0.7990654205607477	0.868421052631579	0.6665532566669545	0.5110410094637224	0.6960352422907489	0.3283582089552239	0.896505376344086	0.9008264462809917	0.6901739378386085	0.6	0.7142857142857142	0.3333333333333333	0.9461077844311377	0.8571428571428571	359	RFC	0.6910508638142567	0.648	0.7214611872146118	0.34375	0.8486005089058524	0.8934426229508197	0.7863711001642036	0.8571428571428571	0.6666666666666666	0.5	0.9080459770114943	1.0	0.6533953846586825	0.421875	0.6723404255319149	0.3142857142857143	0.9501424501424501	0.9083333333333333	0.6436538461538461	0.46153846153846156	0.7692307692307693	0.25	0.9875	0.75	All Modes
ssid__no_geo	0.7966742252456538	0.8421052631578947	0.6586797261125404	0.5324232081911262	0.773851590106007	0.3283582089552239	0.878016960208741	0.7807486631016043	0.6324175824175825	0.5714285714285714	0.7692307692307693	0.3333333333333333	0.9166666666666667	0.5714285714285715	360	RFC	0.6765929474853107	0.6046511627906976	0.7934782608695652	0.34375	0.8476070528967254	0.7934782608695652	0.7121794871794871	0.75	0.7692307692307693	0.5	0.875	0.6666666666666666	0.644835811718831	0.47560975609756095	0.7551724137931034	0.3142857142857143	0.9106901217861976	0.7684210526315789	0.5886538461538462	0.46153846153846156	0.7692307692307693	0.25	0.9625	0.5	All Modes
ssid__no_geo	0.7336683417085427	0.8333333333333334	0.6876148102962019	0.5951742627345844	0.5358490566037736	0.7358490566037735	0.8283445326817348	0.7428571428571428	0.7101449275362319	0.6956521739130435	0.5217391304347826	0.5714285714285715	0.9047619047619048	0.8571428571428571	361	RFC	0.7073929116268933	0.69375	0.4982456140350877	0.8478260869565217	0.8218181818181818	0.6753246753246753	0.786060606060606	0.8	0.6	0.6666666666666666	0.8636363636363636	1.0	0.6822181584306055	0.5211267605633803	0.5795918367346938	0.65	0.8349753694581281	0.8253968253968254	0.6553846153846153	0.6153846153846154	0.46153846153846156	0.5	0.95	0.75	All Modes
ssid__no_geo	0.7909090909090909	0.8157894736842105	0.7015233058452529	0.43450479233226835	0.6604651162790698	0.6304347826086957	0.8922118380062305	0.89	0.6513787625962728	0.3529411764705882	0.46153846153846156	0.6666666666666666	0.9186046511627908	0.8571428571428571	362	RFC	0.7412517830819146	0.6868686868686869	0.6574074074074074	0.6304347826086957	0.8325581395348837	0.898989898989899	0.814046822742475	0.75	0.46153846153846156	1.0	0.8586956521739131	1.0	0.6908010276277772	0.3177570093457944	0.6635514018691588	0.6304347826086957	0.9610738255033557	0.8811881188118812	0.5859615384615384	0.23076923076923078	0.46153846153846156	0.5	0.9875	0.75	All Modes
ssid__no_geo	0.7845117845117845	0.8508771929824561	0.7207257399294765	0.5553047404063205	0.6986564299424184	0.6825396825396826	0.8789505068574835	0.7881773399014779	0.740670373802904	0.4761904761904762	0.6923076923076923	0.75	0.927710843373494	0.8571428571428571	363	RFC	0.7579265225033682	0.5970873786407767	0.7193675889328063	0.6935483870967742	0.838452787258248	0.9411764705882353	0.7925313059033989	0.625	0.6923076923076923	0.75	0.8953488372093024	1.0	0.6942983636644231	0.5189873417721519	0.6791044776119403	0.671875	0.9235588972431078	0.6779661016949152	0.7078846153846154	0.38461538461538464	0.6923076923076923	0.75	0.9625	0.75	All Modes
ssid__no_geo	0.7987730061349694	0.8859649122807017	0.7335643376731615	0.5571955719557197	0.7869918699186991	0.6222222222222222	0.8814120242691671	0.82	0.8079984272755357	0.6153846153846154	0.8181818181818181	0.6666666666666666	0.9397590361445783	1.0	364	RFC	0.7719236114987217	0.569811320754717	0.8203389830508474	0.7368421052631579	0.8509052183173589	0.8817204301075269	0.9044722719141323	0.6153846153846154	1.0	1.0	0.9069767441860465	1.0	0.7040761350919326	0.5451263537906137	0.75625	0.5384615384615384	0.914187643020595	0.7663551401869159	0.7565384615384615	0.6153846153846154	0.6923076923076923	0.5	0.975	1.0	All Modes
ssid__no_geo	0.7951153324287653	0.8508771929824561	0.7008544358178416	0.5432692307692307	0.7635239567233385	0.5	0.8811524609843937	0.8163265306122449	0.7102088353413655	0.5833333333333334	0.64	0.4	0.927710843373494	1.0	365	RFC	0.7187228718741611	0.5406698564593302	0.8178807947019867	0.6666666666666666	0.8625146886016452	0.7058823529411765	0.839675828047921	0.6363636363636364	0.6666666666666666	1.0	0.8953488372093024	1.0	0.7060382362417313	0.5458937198067633	0.7159420289855073	0.4	0.9006134969325154	0.967741935483871	0.6732692307692307	0.5384615384615384	0.6153846153846154	0.25	0.9625	1.0	All Modes
ssid__no_geo	0.7773279352226721	0.9035087719298246	0.7282791765155934	0.5806451612903226	0.6804979253112033	0.6301369863013698	0.8612269207861822	0.8888888888888888	0.8610412196499151	0.7826086956521738	0.7199999999999999	0.8571428571428571	0.9454545454545454	1.0	366	RFC	0.7110777243621869	0.5775401069518716	0.6456692913385826	0.6052631578947368	0.8882063882063882	0.8387096774193549	0.9135294117647058	0.9	0.75	1.0	0.9176470588235294	1.0	0.7483035164568477	0.5837837837837838	0.7192982456140351	0.6571428571428571	0.8358381502890173	0.9454545454545454	0.821923076923077	0.6923076923076923	0.6923076923076923	0.75	0.975	1.0	All Modes
ssid__no_geo	0.7885931558935361	0.8596491228070176	0.6994860914662895	0.6666666666666667	0.6499999999999999	0.4857142857142857	0.8831683168316832	0.8118811881188118	0.6935817805383023	0.7407407407407408	0.5925925925925927	0.3333333333333333	0.9440993788819876	0.8571428571428571	367	RFC	0.7123723932910575	0.6464646464646465	0.7109375	0.4722222222222222	0.8598971722365039	0.8723404255319149	0.7447971781305114	0.7142857142857143	0.5714285714285714	0.5	0.9382716049382716	1.0	0.6907699139568232	0.6881720430107527	0.5986842105263158	0.5	0.9077340569877883	0.7592592592592593	0.6669230769230768	0.7692307692307693	0.6153846153846154	0.25	0.95	0.75	All Modes
ssid__no_geo	0.7820343461030383	0.8333333333333334	0.7070115982331535	0.5524296675191818	0.7344782034346103	0.5154639175257733	0.8673015873015872	0.8653846153846154	0.6808739192153828	0.64	0.5925925925925927	0.4	0.9146341463414636	0.8571428571428571	368	RFC	0.7191256537029748	0.54	0.7700831024930748	0.5208333333333334	0.8463444857496902	0.9183673469387755	0.8261904761904763	0.6666666666666666	0.5714285714285714	1.0	0.8928571428571429	1.0	0.69703480893587	0.5654450261780105	0.702020202020202	0.5102040816326531	0.8893229166666666	0.8181818181818182	0.6336538461538461	0.6153846153846154	0.6153846153846154	0.25	0.9375	0.75	All Modes
ssid__no_geo	0.804	0.8859649122807017	0.7289861899590825	0.5587301587301586	0.7132075471698114	0.5217391304347825	0.897765741367637	0.9534883720930233	0.7671693100113036	0.608695652173913	0.6923076923076923	0.5714285714285715	0.9634146341463415	1.0	369	RFC	0.738721009516272	0.6330935251798561	0.7241379310344828	0.5333333333333333	0.871222076215506	0.9318181818181818	0.7998901098901099	0.7	0.6923076923076923	0.6666666666666666	0.9404761904761905	1.0	0.7230817316354745	0.5	0.7026022304832714	0.5106382978723404	0.9259776536312849	0.9761904761904762	0.7436538461538461	0.5384615384615384	0.6923076923076923	0.5	0.9875	1.0	All Modes
ssid__no_geo	0.7969475779694758	0.8596491228070176	0.7369495554905371	0.5944700460829494	0.7288428324697754	0.7627118644067797	0.8797687861271676	0.7189542483660132	0.7414157192860655	0.608695652173913	0.608695652173913	0.888888888888889	0.934131736526946	0.6666666666666666	370	RFC	0.7501495409006136	0.6201923076923077	0.7785977859778598	0.8035714285714286	0.8521836506159015	0.6962025316455697	0.8193103448275864	0.7	0.7	0.8	0.896551724137931	1.0	0.7268221224401641	0.5707964601769911	0.685064935064935	0.7258064516129032	0.9091995221027479	0.7432432432432432	0.7103846153846154	0.5384615384615384	0.5384615384615384	1.0	0.975	0.5	All Modes
ssid__no_geo	0.7551020408163265	0.8245614035087719	0.6615393254888013	0.5822222222222222	0.625531914893617	0.463768115942029	0.8448074679113186	0.7913669064748201	0.6619162888393657	0.6363636363636364	0.5833333333333334	0.3333333333333333	0.8994082840236686	0.8571428571428571	371	RFC	0.6695375464563351	0.6894736842105263	0.6391304347826087	0.4444444444444444	0.8107502799552072	0.7638888888888888	0.7536147996822155	0.7777777777777778	0.6363636363636364	0.5	0.8539325842696629	1.0	0.6607883123627029	0.5038461538461538	0.6125	0.48484848484848486	0.881851400730816	0.8208955223880597	0.6053846153846154	0.5384615384615384	0.5384615384615384	0.25	0.95	0.75	All Modes
ssid__no_geo	0.8014598540145985	0.8596491228070176	0.715586795132512	0.5219638242894057	0.682170542635659	0.7115384615384616	0.8989023685730791	0.7633587786259542	0.7156692636568798	0.42105263157894735	0.6923076923076923	0.6666666666666666	0.9411764705882353	0.8571428571428571	372	RFC	0.7655275014346867	0.6824324324324325	0.6534653465346535	0.9024390243902439	0.854006586169045	0.7352941176470589	0.8495726495726496	0.6666666666666666	0.6923076923076923	1.0	0.8888888888888888	1.0	0.6931681049060373	0.4225941422594142	0.7135135135135136	0.5873015873015873	0.948780487804878	0.7936507936507936	0.65	0.3076923076923077	0.6923076923076923	0.5	1.0	0.75	All Modes
ssid__no_geo	0.7395770392749245	0.8508771929824561	0.6813701076707467	0.5024154589371981	0.7335490830636461	0.6518518518518519	0.8093567251461987	0.7096774193548386	0.7448315911730545	0.5	0.7857142857142856	0.6666666666666665	0.9146341463414636	0.8571428571428571	373	RFC	0.6812879565192816	0.6582278481012658	0.6841046277665996	0.6027397260273972	0.8046511627906977	0.6567164179104478	0.7880952380952381	0.7142857142857143	0.7333333333333333	0.6	0.8928571428571429	1.0	0.698534513078734	0.40625	0.7906976744186046	0.7096774193548387	0.8141176470588235	0.7719298245614035	0.7336538461538462	0.38461538461538464	0.8461538461538461	0.75	0.9375	0.75	All Modes
ssid__no_geo	0.7753731343283582	0.8421052631578947	0.6758837174570046	0.41401273885350315	0.5337243401759532	0.6942148760330579	0.8884870403857745	0.8489795918367345	0.6798053103773928	0.6	0.4347826086956522	0.5714285714285715	0.935672514619883	0.8571428571428571	374	RFC	0.7224726330015587	0.49242424242424243	0.5416666666666666	0.7924528301886793	0.8403648802736602	0.9454545454545454	0.7805860805860806	0.8571428571428571	0.5	0.6666666666666666	0.8791208791208791	1.0	0.6427254179994302	0.35714285714285715	0.5260115606936416	0.6176470588235294	0.9424552429667519	0.7703703703703704	0.6192307692307693	0.46153846153846156	0.38461538461538464	0.5	1.0	0.75	All Modes
ssid__no_geo	0.816579634464752	0.8771929824561403	0.793688914550601	0.6454352441613589	0.7444089456869011	0.7450980392156864	0.8816951147733961	0.9518072289156626	0.7987878787878788	0.7272727272727274	0.6666666666666666	0.6666666666666666	0.9333333333333333	1.0	375	RFC	0.8102801418810198	0.7272727272727273	0.7125382262996942	0.8260869565217391	0.8668981481481481	0.9186046511627907	0.8875256769374417	0.8888888888888888	0.6428571428571429	1.0	0.9058823529411765	1.0	0.7844988604795857	0.5801526717557252	0.7792642140468228	0.6785714285714286	0.8970059880239521	0.9875	0.7540384615384615	0.6153846153846154	0.6923076923076923	0.5	0.9625	1.0	All Modes
ssid__no_geo	0.8135116115411682	0.868421052631579	0.698073298511672	0.5225806451612903	0.8413284132841328	0.48717948717948717	0.8789473684210526	0.7603305785123967	0.7373048004626952	0.631578947368421	0.7692307692307693	0.5	0.9285714285714285	0.8571428571428571	376	RFC	0.71095901126408	0.6230769230769231	0.8769230769230769	0.5	0.8360450563204005	0.71875	0.831118881118881	1.0	0.7692307692307693	0.5	0.8863636363636364	1.0	0.6934038333801866	0.45	0.8085106382978723	0.475	0.926490984743412	0.8070175438596491	0.6911538461538462	0.46153846153846156	0.7692307692307693	0.5	0.975	0.75	All Modes
ssid__no_geo	0.759822090437361	0.8421052631578947	0.6669095489434966	0.3903903903903904	0.6487695749440716	0.6428571428571429	0.8685306365258775	0.784	0.6710144927536231	0.5217391304347826	0.6666666666666667	0.5714285714285715	0.9285714285714285	0.6666666666666666	377	RFC	0.7011805144003677	0.45774647887323944	0.6359649122807017	0.6666666666666666	0.8381171067738232	0.9074074074074074	0.776060606060606	0.6	0.7272727272727273	0.6666666666666666	0.8863636363636364	1.0	0.642895932178146	0.3403141361256545	0.6621004566210046	0.6206896551724138	0.9012345679012346	0.6901408450704225	0.6103846153846154	0.46153846153846156	0.6153846153846154	0.5	0.975	0.5	All Modes
ssid__no_geo	0.8450491307634165	0.8771929824561403	0.803145122636056	0.6611111111111111	0.7438752783964365	0.8405797101449276	0.9130166563849476	0.8571428571428572	0.8071428571428572	0.5714285714285714	0.6666666666666667	0.8571428571428571	0.9404761904761905	1.0	378	RFC	0.8140082025083416	0.6918604651162791	0.8146341463414634	0.8787878787878788	0.8872901678657075	0.7974683544303798	0.875	0.75	0.7272727272727273	1.0	0.8977272727272727	1.0	0.7979421278540022	0.6329787234042553	0.6844262295081968	0.8055555555555556	0.940279542566709	0.9264705882352942	0.7628846153846155	0.46153846153846156	0.6153846153846154	0.75	0.9875	1.0	All Modes
ssid__no_geo	0.8301886792452831	0.8947368421052632	0.7552682481163957	0.5105105105105104	0.8448043184885291	0.6129032258064516	0.8930288461538461	0.9150943396226416	0.799200867931518	0.47058823529411764	0.9230769230769231	0.6666666666666666	0.935672514619883	1.0	379	RFC	0.8229023071016119	0.6967213114754098	0.830238726790451	0.8260869565217391	0.8376550169109357	0.9238095238095239	0.9604395604395606	1.0	0.9230769230769231	1.0	0.8791208791208791	1.0	0.722539442256411	0.4028436018957346	0.8598901098901099	0.48717948717948717	0.9562419562419563	0.9065420560747663	0.7461538461538462	0.3076923076923077	0.9230769230769231	0.5	1.0	1.0	All Modes
ssid__no_geo	0.7898001378359751	0.8245614035087719	0.7007799827361418	0.4	0.7899999999999999	0.5591397849462365	0.8670595939751146	0.8877005347593583	0.694300397375689	0.4347826086956522	0.5384615384615384	0.5714285714285715	0.9268292682926829	1.0	380	RFC	0.7146429640803507	0.43703703703703706	0.797979797979798	0.6190476190476191	0.8454661558109834	0.8736842105263158	0.7219780219780219	0.5	0.5384615384615384	0.6666666666666666	0.9047619047619048	1.0	0.6905381997340895	0.36875	0.7821782178217822	0.5098039215686274	0.8897849462365591	0.9021739130434783	0.6746153846153846	0.38461538461538464	0.5384615384615384	0.5	0.95	1.0	All Modes
ssid__no_geo	0.7813918305597579	0.8596491228070176	0.6295796072332385	0.5501165501165501	0.7987012987012987	0.36363636363636365	0.8798882681564246	0.5555555555555556	0.6836430455528881	0.6956521739130435	0.6666666666666666	0.4444444444444445	0.9447852760736196	0.6666666666666666	381	RFC	0.6360828378326341	0.6982248520710059	0.7760252365930599	0.3181818181818182	0.8445040214477212	0.5434782608695652	0.7541135972461274	0.8	0.6428571428571429	0.4	0.927710843373494	1.0	0.637476043625112	0.45384615384615384	0.822742474916388	0.42424242424242425	0.9183673469387755	0.5681818181818182	0.6540384615384616	0.6153846153846154	0.6923076923076923	0.5	0.9625	0.5	All Modes
ssid__no_geo	0.7513812154696132	0.7982456140350878	0.705096986156265	0.5386996904024769	0.5553319919517102	0.694214876033058	0.8314087759815242	0.905829596412556	0.6528295376121462	0.4761904761904762	0.4347826086956522	0.5714285714285715	0.8928571428571429	0.888888888888889	382	RFC	0.7208400727512758	0.5958904109589042	0.4946236559139785	0.7636363636363637	0.8401400233372228	0.9099099099099099	0.6887878787878787	0.625	0.5	0.6666666666666666	0.8522727272727273	0.8	0.6971118880342174	0.4915254237288136	0.6330275229357798	0.6363636363636364	0.8228571428571428	0.9017857142857143	0.6413461538461538	0.38461538461538464	0.38461538461538464	0.5	0.9375	1.0	All Modes
ssid__no_geo	0.8341362697866483	0.8771929824561403	0.7569489387502346	0.62	0.7602591792656587	0.5833333333333334	0.9127272727272728	0.9084249084249084	0.757374337221633	0.6956521739130435	0.64	0.5	0.951219512195122	1.0	383	RFC	0.7399390435408735	0.6595744680851063	0.7857142857142857	0.5072463768115942	0.9149453219927096	0.8322147651006712	0.7790476190476191	0.8	0.6666666666666666	0.5	0.9285714285714286	1.0	0.7836203590907708	0.5849056603773585	0.7364016736401674	0.6862745098039216	0.9105199516324063	1.0	0.7411538461538462	0.6153846153846154	0.6153846153846154	0.5	0.975	1.0	All Modes
ssid__no_geo	0.8337254901960784	0.8508771929824561	0.7680795672180474	0.4566929133858268	0.7777777777777778	0.7816091954022989	0.9050632911392404	0.9192546583850931	0.7742257742257742	0.4545454545454546	0.6363636363636364	0.8571428571428571	0.9230769230769231	1.0	384	RFC	0.7867901250258655	0.4603174603174603	0.8053097345132744	0.8947368421052632	0.8926342072409488	0.8809523809523809	0.8419475655430713	0.5555555555555556	0.7777777777777778	1.0	0.8764044943820225	1.0	0.7555902033444107	0.453125	0.7520661157024794	0.6938775510204082	0.9178433889602053	0.961038961038961	0.7296153846153846	0.38461538461538464	0.5384615384615384	0.75	0.975	1.0	All Modes
ssid__no_geo	0.76	0.8333333333333334	0.6860052503517324	0.5299145299145298	0.629570747217806	0.6000000000000001	0.8517490283176014	0.8187919463087249	0.7011220580186097	0.4444444444444444	0.6206896551724138	0.6666666666666666	0.9166666666666667	0.8571428571428571	385	RFC	0.7303975751745779	0.6788321167883211	0.55	0.7777777777777778	0.8531701890989989	0.7922077922077922	0.8474999999999999	0.8	0.5625	1.0	0.875	1.0	0.6713131656573502	0.43457943925233644	0.7360594795539034	0.4883720930232558	0.8503325942350333	0.8472222222222222	0.6425	0.3076923076923077	0.6923076923076923	0.5	0.9625	0.75	All Modes
ssid__no_geo	0.774617067833698	0.8245614035087719	0.6602856000718157	0.3822525597269625	0.7223168654173764	0.56	0.8804483188044832	0.7564102564102564	0.6632009016624403	0.5	0.5833333333333334	0.5714285714285715	0.911242603550296	0.75	386	RFC	0.7368401102174098	0.5185185185185185	0.7043189368770764	0.7567567567567568	0.824009324009324	0.8805970149253731	0.726496911328372	0.7142857142857143	0.6363636363636364	0.6666666666666666	0.8651685393258427	0.75	0.6193028804991793	0.3027027027027027	0.7412587412587412	0.4444444444444444	0.9451871657754011	0.6629213483146067	0.6271153846153846	0.38461538461538464	0.5384615384615384	0.5	0.9625	0.75	All Modes
ssid__no_geo	0.7729342875731945	0.8771929824561403	0.6950969392947162	0.37057220708446864	0.7711511789181692	0.6708860759493671	0.8701923076923077	0.7926829268292682	0.7704010025062658	0.42105263157894735	0.8333333333333333	0.8	0.9404761904761905	0.8571428571428571	387	RFC	0.715785468826706	0.40476190476190477	0.8273809523809523	0.5888888888888889	0.8293241695303551	0.9285714285714286	0.8280303030303029	0.6666666666666666	0.9090909090909091	0.6666666666666666	0.8977272727272727	1.0	0.6899969366975485	0.3417085427135678	0.7220779220779221	0.7794117647058824	0.9152970922882427	0.6914893617021277	0.7628846153846155	0.3076923076923077	0.7692307692307693	1.0	0.9875	0.75	All Modes
ssid__no_geo	0.8144544822793607	0.8947368421052632	0.7668205281056198	0.49249249249249244	0.7952167414050823	0.7901234567901234	0.8837209302325582	0.8725490196078431	0.8155395886165117	0.6666666666666667	0.7500000000000001	0.8571428571428571	0.9467455621301775	0.8571428571428571	388	RFC	0.8193918741416025	0.6356589147286822	0.8085106382978723	0.8888888888888888	0.8270588235294117	0.9368421052631579	0.9184116445352402	0.875	0.8181818181818182	1.0	0.898876404494382	1.0	0.7321313093574291	0.4019607843137255	0.7823529411764706	0.7111111111111111	0.9487179487179487	0.8165137614678899	0.7461538461538462	0.5384615384615384	0.6923076923076923	0.75	1.0	0.75	All Modes
ssid__no_geo	0.7931609674728941	0.8421052631578947	0.685256569998804	0.4935897435897436	0.5754385964912281	0.5714285714285714	0.8862275449101796	0.8995983935742972	0.7364621828036463	0.5454545454545455	0.6666666666666666	0.6666666666666666	0.9146341463414636	0.888888888888889	389	RFC	0.7410993142744211	0.6311475409836066	0.5774647887323944	0.7777777777777778	0.844106463878327	0.875	0.8004761904761905	0.6666666666666666	0.6428571428571429	1.0	0.8928571428571429	0.8	0.6577391157003116	0.4052631578947368	0.5734265734265734	0.45161290322580644	0.9327731092436975	0.9256198347107438	0.7182692307692308	0.46153846153846156	0.6923076923076923	0.5	0.9375	1.0	All Modes
ssid__no_geo	0.7715231788079471	0.8508771929824561	0.6909245945779201	0.4824355971896956	0.7244897959183673	0.5714285714285714	0.8719211822660098	0.8043478260869565	0.6912698412698414	0.4444444444444444	0.6428571428571429	0.5714285714285715	0.9404761904761905	0.8571428571428571	390	RFC	0.7079572553759365	0.6204819277108434	0.6805111821086262	0.5357142857142857	0.8358913813459268	0.8671875	0.7928787878787877	0.8	0.6	0.6666666666666666	0.8977272727272727	1.0	0.6885246558054441	0.3946360153256705	0.7745454545454545	0.6122448979591837	0.9111969111969112	0.75	0.6475	0.3076923076923077	0.6923076923076923	0.5	0.9875	0.75	All Modes
ssid__no_geo	0.830290736984449	0.8859649122807017	0.7355824632414569	0.6530612244897959	0.8093922651933702	0.43298969072164945	0.9024691358024691	0.88	0.7399189294241768	0.7826086956521738	0.6206896551724138	0.3333333333333333	0.9629629629629629	1.0	391	RFC	0.7377159756575927	0.6666666666666666	0.8253521126760563	0.44680851063829785	0.8903775883069428	0.859375	0.7827439024390244	0.9	0.5625	0.5	0.9512195121951219	1.0	0.734114180332595	0.64	0.7940379403794038	0.42	0.9148936170212766	0.9016393442622951	0.7219230769230769	0.6923076923076923	0.6923076923076923	0.25	0.975	1.0	All Modes
ssid__no_geo	0.729957805907173	0.8333333333333334	0.6455798831677503	0.42751842751842745	0.6150537634408602	0.5142857142857142	0.8370646766169154	0.833976833976834	0.7168109845165059	0.4999999999999999	0.64	0.6666666666666665	0.920245398773006	0.8571428571428571	392	RFC	0.6460812267075877	0.45789473684210524	0.5909090909090909	0.43548387096774194	0.8308641975308642	0.9152542372881356	0.7431471339905075	0.5454545454545454	0.6666666666666666	0.6	0.9036144578313253	1.0	0.6558800167820026	0.4009216589861751	0.6412556053811659	0.627906976744186	0.843358395989975	0.7659574468085106	0.7028846153846154	0.46153846153846156	0.6153846153846154	0.75	0.9375	0.75	All Modes
ssid__no_geo	0.8149847094801224	0.8508771929824561	0.7283749919040072	0.5088339222614842	0.8026315789473683	0.574468085106383	0.888294314381271	0.8676470588235293	0.7632298549898133	0.5714285714285714	0.6956521739130435	0.75	0.9101796407185629	0.888888888888889	393	RFC	0.7297344799643873	0.5853658536585366	0.8442906574394463	0.574468085106383	0.8578811369509044	0.7866666666666666	0.7947126436781609	0.75	0.8	0.75	0.8735632183908046	0.8	0.735502923305502	0.45	0.7648902821316614	0.574468085106383	0.9209431345353676	0.9672131147540983	0.7553846153846153	0.46153846153846156	0.6153846153846154	0.75	0.95	1.0	All Modes
ssid__no_geo	0.7866136514247847	0.868421052631579	0.7570560933881053	0.5555555555555555	0.7635933806146573	0.7407407407407407	0.8365019011406845	0.8888888888888888	0.7892120075046904	0.5833333333333334	0.7692307692307693	0.6666666666666666	0.9268292682926829	1.0	394	RFC	0.783725730163051	0.5769230769230769	0.7052401746724891	0.8823529411764706	0.8604954367666232	0.8936170212765957	0.8620712620712621	0.6363636363636364	0.7692307692307693	1.0	0.9047619047619048	1.0	0.7409014044297462	0.5357142857142857	0.8324742268041238	0.6382978723404256	0.813810110974106	0.8842105263157894	0.7515384615384615	0.5384615384615384	0.7692307692307693	0.5	0.95	1.0	All Modes
ssid__no_geo	0.7678347934918648	0.8421052631578947	0.6819210667643185	0.5580448065173116	0.6746166950596252	0.4390243902439025	0.8543577981651376	0.8835616438356164	0.6895036014926668	0.5833333333333334	0.608695652173913	0.3333333333333333	0.9221556886227545	1.0	395	RFC	0.699397174725274	0.5756302521008403	0.7226277372262774	0.46153846153846156	0.8222958057395143	0.9148936170212766	0.7442842215256008	0.6363636363636364	0.7	0.5	0.8850574712643678	1.0	0.6672041204694978	0.541501976284585	0.6325878594249201	0.4186046511627907	0.8890214797136038	0.8543046357615894	0.6578846153846154	0.5384615384615384	0.5384615384615384	0.25	0.9625	1.0	All Modes
ssid__no_geo	0.7902885292047853	0.8596491228070176	0.7561128987279104	0.558974358974359	0.6473029045643154	0.8245614035087719	0.8736196319018406	0.8761061946902655	0.7967914438502675	0.6	0.4545454545454546	1.0	0.9294117647058824	1.0	396	RFC	0.7901833413904118	0.6488095238095238	0.6842105263157895	0.9215686274509803	0.827906976744186	0.868421052631579	0.858095238095238	0.8571428571428571	0.5555555555555556	1.0	0.8777777777777778	1.0	0.731959972294618	0.49099099099099097	0.6141732283464567	0.746031746031746	0.9246753246753247	0.8839285714285714	0.7667307692307693	0.46153846153846156	0.38461538461538464	1.0	0.9875	1.0	All Modes
ssid__no_geo	0.759970457902511	0.8421052631578947	0.7016732338031287	0.5165876777251185	0.5789473684210527	0.6538461538461539	0.8481868469575907	0.9107981220657277	0.737109634551495	0.5714285714285714	0.6	0.75	0.9069767441860466	0.8571428571428571	397	RFC	0.7349530202914979	0.6770186335403726	0.6346153846153846	0.68	0.7849829351535836	0.8981481481481481	0.8409937888198759	0.75	0.8571428571428571	0.75	0.8478260869565217	1.0	0.6851563264152416	0.41762452107279696	0.532258064516129	0.6296296296296297	0.9224598930481284	0.9238095238095239	0.6796153846153846	0.46153846153846156	0.46153846153846156	0.75	0.975	0.75	All Modes
ssid__no_geo	0.8180494905385735	0.8508771929824561	0.7249469553364726	0.5071428571428571	0.7925170068027211	0.575	0.8893154190658988	0.860759493670886	0.7597198879551821	0.5	0.6666666666666667	0.8571428571428571	0.9176470588235294	0.8571428571428571	398	RFC	0.7519515696923638	0.5590551181102362	0.7898305084745763	0.696969696969697	0.8709273182957393	0.8429752066115702	0.8616450216450217	0.7142857142857143	0.7272727272727273	1.0	0.8666666666666667	1.0	0.7072885819133004	0.46405228758169936	0.7952218430034129	0.48936170212765956	0.9084967320261438	0.8793103448275862	0.6950000000000001	0.38461538461538464	0.6153846153846154	0.75	0.975	0.75	All Modes
ssid__no_geo	0.8308196721311475	0.868421052631579	0.7763404072344221	0.6350710900473934	0.7731397459165155	0.6666666666666666	0.899761336515513	0.9070631970260223	0.7927825261158594	0.5833333333333334	0.6923076923076923	0.75	0.9382716049382716	1.0	399	RFC	0.7702069557619635	0.7052631578947368	0.8192307692307692	0.6111111111111112	0.8798133022170361	0.8356164383561644	0.8011001193928025	0.6363636363636364	0.6923076923076923	0.75	0.926829268292683	1.0	0.7910766284901181	0.5775862068965517	0.7319587628865979	0.7333333333333333	0.9206349206349206	0.991869918699187	0.7861538461538462	0.5384615384615384	0.6923076923076923	0.75	0.95	1.0	All Modes
ssid__no_geo	0.7668269230769231	0.8245614035087719	0.6406510201475748	0.4423676012461059	0.6954732510288066	0.2962962962962963	0.8619014573213045	0.9072164948453608	0.6527290448343079	0.42105263157894735	0.5925925925925927	0.3333333333333333	0.9166666666666667	1.0	400	RFC	0.6487561466790411	0.5259259259259259	0.6814516129032258	0.3333333333333333	0.8403247631935047	0.8627450980392157	0.7226190476190476	0.6666666666666666	0.5714285714285714	0.5	0.875	1.0	0.6399216508266916	0.3817204301075269	0.7100840336134454	0.26666666666666666	0.8846153846153846	0.9565217391304348	0.6271153846153846	0.3076923076923077	0.6153846153846154	0.25	0.9625	1.0	All Modes
ssid__no_geo	0.7641509433962265	0.868421052631579	0.709930541127348	0.46808510638297873	0.6161616161616161	0.6491228070175438	0.840092699884125	0.9761904761904763	0.78882905712174	0.6363636363636364	0.7142857142857142	0.6666666666666666	0.9268292682926829	1.0	401	RFC	0.7679586153682163	0.5409836065573771	0.5613496932515337	0.9487179487179487	0.8352534562211982	0.9534883720930233	0.86984126984127	0.7777777777777778	0.6666666666666666	1.0	0.9047619047619048	1.0	0.6867314998434402	0.4125	0.6828358208955224	0.49333333333333335	0.844988344988345	1.0	0.7515384615384615	0.5384615384615384	0.7692307692307693	0.5	0.95	1.0	All Modes
ssid__no_geo	0.7446016381236039	0.8333333333333334	0.6245648725443719	0.525	0.5836734693877552	0.3076923076923077	0.8284098051539912	0.8780487804878049	0.6637278106508875	0.5	0.7692307692307693	0.4	0.8994082840236686	0.75	402	RFC	0.6569379584716042	0.6614173228346457	0.5296296296296297	0.4	0.8155940594059405	0.8780487804878049	0.8174898135572292	0.7142857142857143	0.7692307692307693	1.0	0.8539325842696629	0.75	0.6109833358592057	0.43523316062176165	0.65	0.25	0.8416347381864623	0.8780487804878049	0.6207692307692307	0.38461538461538464	0.7692307692307693	0.25	0.95	0.75	All Modes
ssid__no_geo	0.7939622641509434	0.8596491228070176	0.6775828249411436	0.477124183006536	0.7663865546218487	0.37974683544303794	0.8812209688122098	0.8834355828220859	0.7387645584549609	0.5263157894736842	0.6666666666666667	0.5714285714285715	0.9294117647058824	1.0	403	RFC	0.7127198978114196	0.6636363636363637	0.7889273356401384	0.4411764705882353	0.8228004956629492	0.8470588235294118	0.821010101010101	0.8333333333333334	0.7272727272727273	0.6666666666666666	0.8777777777777778	1.0	0.6645057407578416	0.37244897959183676	0.7450980392156863	0.3333333333333333	0.9485714285714286	0.9230769230769231	0.6975	0.38461538461538464	0.6153846153846154	0.5	0.9875	1.0	All Modes
ssid__no_geo	0.796734693877551	0.868421052631579	0.6974986715261664	0.541033434650456	0.6574585635359116	0.75	0.891942535915053	0.6470588235294118	0.7382915487705907	0.5714285714285714	0.7692307692307693	0.75	0.934131736526946	0.6666666666666666	404	RFC	0.7086764985296783	0.664179104477612	0.6432432432432432	0.65625	0.8623188405797102	0.717391304347826	0.8331564986737401	0.75	0.7692307692307693	0.75	0.896551724137931	1.0	0.7033372704578879	0.4564102564102564	0.672316384180791	0.875	0.9236739974126779	0.5892857142857143	0.6911538461538462	0.46153846153846156	0.7692307692307693	0.75	0.975	0.5	All Modes
ssid__no_geo	0.7979002624671916	0.868421052631579	0.6989425502923361	0.6103896103896105	0.7835926449787837	0.5333333333333332	0.8772563176895307	0.6901408450704226	0.6929475594266014	0.7272727272727274	0.7199999999999999	0.3333333333333333	0.934131736526946	0.75	405	RFC	0.7344618320749389	0.6619718309859155	0.7651933701657458	0.5882352941176471	0.8536299765807962	0.8032786885245902	0.757088122605364	0.8888888888888888	0.75	0.5	0.896551724137931	0.75	0.6728268966783195	0.5662650602409639	0.8028985507246377	0.4878048780487805	0.9022277227722773	0.6049382716049383	0.6565384615384615	0.6153846153846154	0.6923076923076923	0.25	0.975	0.75	All Modes
ssid__no_geo	0.7309721175584024	0.8508771929824561	0.6548702686440097	0.3609022556390977	0.550185873605948	0.672566371681416	0.8478396994364434	0.8428571428571429	0.7139780798069124	0.33333333333333337	0.6896551724137931	0.75	0.9397590361445783	0.8571428571428571	406	RFC	0.6883028289537736	0.4752475247524752	0.4582043343653251	0.7916666666666666	0.861323155216285	0.855072463768116	0.7763953488372093	0.6	0.625	0.75	0.9069767441860465	1.0	0.6459308741200983	0.2909090909090909	0.6883720930232559	0.5846153846153846	0.8347718865598027	0.8309859154929577	0.6950000000000001	0.23076923076923078	0.7692307692307693	0.75	0.975	0.75	All Modes
ssid__no_geo	0.8241834607366226	0.8859649122807017	0.7217563923111207	0.5852272727272727	0.7636363636363637	0.459016393442623	0.9013035381750466	0.8995983935742972	0.7844155844155845	0.6363636363636364	0.6666666666666667	0.6666666666666666	0.9523809523809523	1.0	407	RFC	0.7894945281907086	0.6319018404907976	0.7598684210526315	0.7777777777777778	0.8746987951807229	0.9032258064516129	0.8828282828282829	0.7777777777777778	0.7272727272727273	1.0	0.9090909090909091	1.0	0.6927148531152463	0.544973544973545	0.7674418604651163	0.32558139534883723	0.9295774647887324	0.896	0.7307692307692307	0.5384615384615384	0.6153846153846154	0.5	1.0	1.0	All Modes
ssid__no_geo	0.8150584795321637	0.868421052631579	0.7629465664998764	0.6533665835411473	0.7272727272727273	0.5934065934065934	0.8836317135549872	0.9570552147239264	0.7992084656597735	0.6923076923076923	0.631578947368421	0.75	0.9221556886227545	1.0	408	RFC	0.7608424330637604	0.6328502415458938	0.8995215311004785	0.48214285714285715	0.8499384993849939	0.9397590361445783	0.865473032714412	0.6923076923076923	1.0	0.75	0.8850574712643678	1.0	0.7904364876821532	0.6752577319587629	0.6103896103896104	0.7714285714285715	0.9201065246338216	0.975	0.7732692307692307	0.6923076923076923	0.46153846153846156	0.75	0.9625	1.0	All Modes
ssid__no_geo	0.8341049382716049	0.8947368421052632	0.7480699526136169	0.5517241379310345	0.747628083491461	0.64	0.913673597983617	0.8873239436619719	0.8174901790500924	0.631578947368421	0.7586206896551724	0.8571428571428571	0.951219512195122	0.888888888888889	409	RFC	0.816571467708601	0.75	0.7433962264150943	0.8571428571428571	0.8693045563549161	0.863013698630137	0.8832142857142857	1.0	0.6875	1.0	0.9285714285714286	0.8	0.7149538428979784	0.43636363636363634	0.7519083969465649	0.5106382978723404	0.9628154050464808	0.9130434782608695	0.8065384615384616	0.46153846153846156	0.8461538461538461	0.75	0.975	1.0	All Modes
ssid__no_geo	0.805065234075211	0.868421052631579	0.7461269251231939	0.6358974358974359	0.6122448979591837	0.717391304347826	0.8942875902823375	0.8708133971291866	0.7718978401905231	0.7407407407407408	0.6363636363636364	0.6666666666666666	0.9268292682926829	0.888888888888889	410	RFC	0.7639964066434655	0.6262626262626263	0.6417112299465241	0.825	0.8844155844155844	0.8425925925925926	0.8393650793650794	0.7142857142857143	0.7777777777777778	1.0	0.9047619047619048	0.8	0.7342374281473354	0.6458333333333334	0.5853658536585366	0.6346153846153846	0.9043824701195219	0.900990099009901	0.7515384615384615	0.7692307692307693	0.5384615384615384	0.5	0.95	1.0	All Modes
ssid__no_geo	0.791156462585034	0.8596491228070176	0.72359442105505	0.4817518248175182	0.7686424474187381	0.7105263157894737	0.8749286122215877	0.7821229050279329	0.7502889358703312	0.4545454545454546	0.7000000000000001	0.6666666666666666	0.9302325581395349	1.0	411	RFC	0.7743550571257932	0.559322033898305	0.8626609442060086	0.7941176470588235	0.8123011664899258	0.8433734939759037	0.885024154589372	0.5555555555555556	1.0	1.0	0.8695652173913043	1.0	0.6872447965713586	0.4230769230769231	0.6931034482758621	0.6428571428571429	0.948019801980198	0.7291666666666666	0.6846153846153846	0.38461538461538464	0.5384615384615384	0.5	1.0	1.0	All Modes
ssid__no_geo	0.7570224719101124	0.868421052631579	0.6787899318040431	0.555205047318612	0.6734104046242774	0.4761904761904762	0.8391437308868501	0.85	0.7699979266017003	0.6923076923076923	0.6428571428571429	0.5714285714285715	0.9433962264150944	1.0	412	RFC	0.6865708179770984	0.5207100591715976	0.6005154639175257	0.625	0.8897535667963683	0.796875	0.7816682895163908	0.6923076923076923	0.6	0.6666666666666666	0.9493670886075949	1.0	0.6900706229653598	0.5945945945945946	0.7664473684210527	0.38461538461538464	0.7939814814814815	0.9107142857142857	0.7644230769230769	0.6923076923076923	0.6923076923076923	0.5	0.9375	1.0	All Modes
ssid__no_geo	0.7898001378359751	0.8508771929824561	0.6931624098921174	0.56797583081571	0.7168674698795181	0.5084745762711864	0.8694638694638696	0.8030303030303031	0.7015171495171495	0.5599999999999999	0.7692307692307693	0.4	0.9212121212121211	0.8571428571428571	413	RFC	0.7096656274833426	0.618421052631579	0.6449864498644986	0.5555555555555556	0.888095238095238	0.8412698412698413	0.8493363499245852	0.5833333333333334	0.7692307692307693	1.0	0.8941176470588236	1.0	0.6840766882732771	0.5251396648044693	0.8067796610169492	0.46875	0.8515981735159818	0.7681159420289855	0.6515384615384615	0.5384615384615384	0.7692307692307693	0.25	0.95	0.75	All Modes
ssid__no_geo	0.797373358348968	0.868421052631579	0.7569224445013865	0.49638554216867464	0.7854137447405329	0.7710843373493975	0.8655314151497359	0.8661971830985915	0.8156696088046201	0.5263157894736842	0.7826086956521738	0.8571428571428571	0.9122807017543859	1.0	414	RFC	0.7859182527213967	0.5786516853932584	0.875	0.8888888888888888	0.8134657836644592	0.7735849056603774	0.9180952380952381	0.8333333333333334	0.9	1.0	0.8571428571428571	1.0	0.7473272209349379	0.4345991561181435	0.712468193384224	0.6808510638297872	0.9247176913425345	0.984	0.7603846153846153	0.38461538461538464	0.6923076923076923	0.75	0.975	1.0	All Modes
ssid__no_geo	0.7785760940561725	0.8771929824561403	0.7177509896281469	0.6968973747016706	0.7244501940491591	0.463768115942029	0.8264462809917356	0.8771929824561403	0.7525486161389068	0.7826086956521738	0.7142857142857142	0.3333333333333333	0.9325153374233127	1.0	415	RFC	0.7271851991984165	0.7227722772277227	0.6682577565632458	0.5925925925925926	0.8586525759577279	0.7936507936507936	0.7964658634538152	0.9	0.6666666666666666	0.5	0.9156626506024096	1.0	0.7243369354302683	0.6728110599078341	0.7909604519774012	0.38095238095238093	0.7965686274509803	0.9803921568627451	0.7323076923076923	0.6923076923076923	0.7692307692307693	0.25	0.95	1.0	All Modes
ssid__no_geo	0.7927007299270074	0.8596491228070176	0.7124954236515013	0.5632183908045977	0.767616191904048	0.5	0.8698539176626825	0.8617886178861788	0.7232763975155281	0.5217391304347826	0.8000000000000002	0.5	0.9375	0.8571428571428571	416	RFC	0.7275655720554728	0.6805555555555556	0.7441860465116279	0.41379310344827586	0.8528645833333334	0.9464285714285714	0.7486764705882353	0.6	0.7058823529411765	0.5	0.9375	1.0	0.7166238830264093	0.4803921568627451	0.7925696594427245	0.631578947368421	0.8875338753387534	0.7910447761194029	0.7144230769230769	0.46153846153846156	0.9230769230769231	0.5	0.9375	0.75	All Modes
ssid__no_geo	0.7631233595800525	0.8596491228070176	0.7182815855303548	0.5825242718446602	0.6865671641791045	0.6324786324786325	0.8451776649746193	0.8446601941747574	0.7342857142857144	0.6666666666666667	0.6428571428571429	0.5714285714285715	0.9333333333333333	0.8571428571428571	417	RFC	0.7496073073925903	0.7272727272727273	0.6640419947506562	0.6607142857142857	0.808252427184466	0.8877551020408163	0.8095098039215685	0.875	0.6	0.6666666666666666	0.9058823529411765	1.0	0.6988510694589234	0.48582995951417	0.7106741573033708	0.6065573770491803	0.8856382978723404	0.8055555555555556	0.6886538461538462	0.5384615384615384	0.6923076923076923	0.5	0.9625	0.75	All Modes
ssid__no_geo	0.8304576144036009	0.8596491228070176	0.736100384311811	0.4782608695652174	0.7755834829443448	0.5714285714285715	0.9068721901091843	0.9483568075117371	0.7188320413436692	0.5555555555555556	0.7199999999999999	0.4	0.9186046511627908	1.0	418	RFC	0.7840057059404913	0.7096774193548387	0.7769784172661871	0.6666666666666666	0.8567961165048543	0.9099099099099099	0.9217391304347826	1.0	0.75	1.0	0.8586956521739131	1.0	0.7176420879114987	0.36065573770491804	0.7741935483870968	0.5	0.9631650750341064	0.9901960784313726	0.6628846153846154	0.38461538461538464	0.6923076923076923	0.25	0.9875	1.0	All Modes
ssid__no_geo	0.7760165403170227	0.868421052631579	0.7038652615710582	0.5128205128205128	0.7146974063400575	0.6666666666666667	0.8806161745827985	0.7445255474452555	0.7371776540256277	0.5263157894736842	0.6896551724137931	0.6666666666666666	0.9461077844311377	0.8571428571428571	419	RFC	0.7245854221434945	0.5747126436781609	0.7025495750708215	0.7884615384615384	0.8585732165206508	0.6986301369863014	0.8732758620689655	0.8333333333333334	0.625	1.0	0.9080459770114943	1.0	0.693679259166476	0.46296296296296297	0.7272727272727273	0.5774647887323944	0.9038208168642952	0.796875	0.6782692307692308	0.38461538461538464	0.7692307692307693	0.5	0.9875	0.75	All Modes
ssid__no_geo	0.7649896623018608	0.8596491228070176	0.6724246858808511	0.5060240963855422	0.7237076648841354	0.45	0.8520345252774354	0.8303571428571429	0.7412719577232656	0.631578947368421	0.6923076923076923	0.5714285714285715	0.9221556886227545	0.888888888888889	420	RFC	0.7081402609661763	0.5833333333333334	0.7198581560283688	0.5625	0.8138987043580683	0.8611111111111112	0.8088063660477454	1.0	0.6923076923076923	0.6666666666666666	0.8850574712643678	0.8	0.6490102015783613	0.44680851063829785	0.7275985663082437	0.375	0.8939197930142303	0.8017241379310345	0.7232692307692308	0.46153846153846156	0.6923076923076923	0.5	0.9625	1.0	All Modes
ssid__no_geo	0.7581329561527581	0.8333333333333334	0.656664291977014	0.510948905109489	0.5363984674329502	0.4390243902439025	0.8548009367681498	0.9421487603305785	0.6637494242284661	0.6666666666666667	0.38461538461538464	0.3333333333333333	0.934131736526946	1.0	421	RFC	0.6838387341379873	0.6481481481481481	0.4697986577181208	0.5294117647058824	0.8598351001177856	0.912	0.7312334217506631	0.875	0.38461538461538464	0.5	0.896551724137931	1.0	0.6491742199387682	0.42168674698795183	0.625	0.375	0.8498253783469151	0.9743589743589743	0.6296153846153846	0.5384615384615384	0.38461538461538464	0.25	0.975	1.0	All Modes
ssid__no_geo	0.7515644555694618	0.8596491228070176	0.6499059760529268	0.483695652173913	0.6844207723035952	0.37362637362637363	0.8401400233372229	0.8676470588235293	0.7104098935424237	0.4761904761904762	0.8148148148148148	0.3333333333333333	0.927710843373494	1.0	422	RFC	0.6490357429737721	0.577922077922078	0.6207729468599034	0.3953488372093023	0.8591885441527446	0.7919463087248322	0.7612126245847175	0.625	0.7857142857142857	0.5	0.8953488372093024	1.0	0.6627866389626923	0.4158878504672897	0.7626112759643917	0.3541666666666667	0.821917808219178	0.959349593495935	0.6886538461538462	0.38461538461538464	0.8461538461538461	0.25	0.9625	1.0	All Modes
ssid__no_geo	0.806076276664512	0.8947368421052632	0.711963295560914	0.46327683615819215	0.8286066584463625	0.5070422535211268	0.8691709844559586	0.8917197452229298	0.8163155818540433	0.6	0.8799999999999999	0.6666666666666666	0.9349112426035503	1.0	423	RFC	0.7476751896029004	0.4939759036144578	0.8727272727272727	0.6	0.8192918192918193	0.9523809523809523	0.9322899946495452	0.8571428571428571	0.9166666666666666	1.0	0.8876404494382022	1.0	0.6855535184097561	0.43617021276595747	0.7887323943661971	0.43902439024390244	0.9255172413793104	0.8383233532934131	0.7590384615384616	0.46153846153846156	0.8461538461538461	0.5	0.9875	1.0	All Modes
ssid__no_geo	0.8004158004158004	0.9035087719298246	0.7270907307768867	0.5949656750572082	0.6783369803063458	0.6666666666666666	0.8882554161915621	0.8072289156626504	0.8622906079427818	0.6956521739130435	0.8181818181818181	0.8571428571428571	0.9404761904761905	1.0	424	RFC	0.7742284954237354	0.5963302752293578	0.7828282828282829	0.7741935483870968	0.8476605005440696	0.8701298701298701	0.9395454545454545	0.8	1.0	1.0	0.8977272727272727	1.0	0.692634375710156	0.593607305936073	0.5984555984555985	0.5853658536585366	0.932934131736527	0.7528089887640449	0.8090384615384615	0.6153846153846154	0.6923076923076923	0.75	0.9875	1.0	All Modes
ssid__no_geo	0.7389896373056994	0.8157894736842105	0.6298319104834585	0.46153846153846145	0.6427221172022684	0.4342105263157895	0.8647425014148274	0.745945945945946	0.6398589065255732	0.4999999999999999	0.6428571428571429	0.28571428571428575	0.9135802469135802	0.8571428571428571	425	RFC	0.6446062899283055	0.44871794871794873	0.6854838709677419	0.3707865168539326	0.8555431131019037	0.8625	0.6762453806356246	0.5454545454545454	0.6	0.3333333333333333	0.9024390243902439	1.0	0.6270379171920453	0.4751131221719457	0.604982206405694	0.5238095238095238	0.8741418764302059	0.6571428571428571	0.6157692307692308	0.46153846153846156	0.6923076923076923	0.25	0.925	0.75	All Modes
ssid__no_geo	0.7853479853479853	0.8245614035087719	0.6163335220842725	0.6431535269709543	0.6752577319587628	0.30769230769230765	0.8841354723707665	0.5714285714285714	0.5816510486390005	0.5925925925925927	0.6666666666666667	0.3333333333333333	0.9156626506024096	0.4	426	RFC	0.6368382469204071	0.6540084388185654	0.7443181818181818	0.24390243902439024	0.8611111111111112	0.6808510638297872	0.7364844457867713	0.5714285714285714	0.7272727272727273	0.5	0.8837209302325582	1.0	0.6135953713851288	0.6326530612244898	0.6179245283018868	0.4166666666666667	0.9084249084249084	0.49230769230769234	0.5361538461538462	0.6153846153846154	0.6153846153846154	0.25	0.95	0.25	All Modes
ssid__no_geo	0.7968627450980392	0.8421052631578947	0.6713114190090433	0.5110410094637224	0.695067264573991	0.34375	0.890032154340836	0.9166666666666667	0.6828872211799041	0.6153846153846154	0.5833333333333334	0.4	0.9268292682926829	0.888888888888889	427	RFC	0.6905471454168824	0.46551724137931033	0.7345971563981043	0.44	0.8849104859335039	0.927710843373494	0.7913020313020314	0.6153846153846154	0.6363636363636364	1.0	0.9047619047619048	0.8	0.6618310247172328	0.5664335664335665	0.6595744680851063	0.28205128205128205	0.8952134540750324	0.9058823529411765	0.6707692307692307	0.6153846153846154	0.5384615384615384	0.25	0.95	1.0	All Modes
ssid__no_geo	0.7537722908093278	0.8421052631578947	0.6582980387674857	0.4514435695538058	0.6943942133815553	0.563758389261745	0.8711502199874294	0.7107438016528926	0.6820809723248747	0.5925925925925927	0.5454545454545455	0.6666666666666665	0.9390243902439025	0.6666666666666666	428	RFC	0.666819198355187	0.4777777777777778	0.6857142857142857	0.525	0.8566131025957973	0.7889908256880734	0.7509523809523809	0.5714285714285714	0.6666666666666666	0.6	0.9166666666666666	1.0	0.6545317703306865	0.42786069651741293	0.7032967032967034	0.6086956521739131	0.8861892583120204	0.6466165413533834	0.6578846153846154	0.6153846153846154	0.46153846153846156	0.75	0.9625	0.5	All Modes
ssid__no_geo	0.8275167785234899	0.8947368421052632	0.7647188049046448	0.6184971098265896	0.7355371900826445	0.6323529411764707	0.8901869158878505	0.9470198675496689	0.8309876543209876	0.7500000000000001	0.8	0.6666666666666665	0.9382716049382716	1.0	429	RFC	0.7575331504682287	0.6331360946745562	0.7911111111111111	0.581081081081081	0.8829663962920047	0.89937106918239	0.8356688839615668	0.8181818181818182	0.8333333333333334	0.6	0.926829268292683	1.0	0.776570670026709	0.6045197740112994	0.6872586872586872	0.6935483870967742	0.8975265017667845	1.0	0.8323076923076924	0.6923076923076923	0.7692307692307693	0.75	0.95	1.0	All Modes
ssid__no_geo	0.8104895104895105	0.868421052631579	0.7218430806875834	0.5602240896358543	0.7872340425531914	0.6190476190476191	0.8835855646100116	0.759124087591241	0.7595572263993317	0.6	0.7500000000000001	0.6666666666666666	0.9239766081871346	0.8571428571428571	430	RFC	0.8029785247432306	0.6944444444444444	0.8222222222222222	0.9285714285714286	0.826797385620915	0.7428571428571429	0.9086913086913085	0.8571428571428571	0.8181818181818182	1.0	0.8681318681318682	1.0	0.6827481452324465	0.4694835680751174	0.7551020408163265	0.4642857142857143	0.94875	0.7761194029850746	0.6782692307692308	0.46153846153846156	0.6923076923076923	0.5	0.9875	0.75	All Modes
ssid__no_geo	0.7733249843456481	0.8508771929824561	0.6757439721519172	0.5951035781544257	0.7470930232558141	0.5227272727272727	0.8695652173913043	0.6442307692307693	0.6455486542443064	0.608695652173913	0.7142857142857142	0.5714285714285715	0.9333333333333333	0.4	431	RFC	0.6971297661196474	0.6345381526104418	0.7119113573407202	0.4791666666666667	0.852803738317757	0.8072289156626506	0.787843137254902	0.7	0.6666666666666666	0.6666666666666666	0.9058823529411765	1.0	0.6688430389177944	0.5602836879432624	0.7859327217125383	0.575	0.8869987849331713	0.536	0.6040384615384615	0.5384615384615384	0.7692307692307693	0.5	0.9625	0.25	All Modes
ssid__no_geo	0.8344179320318149	0.8947368421052632	0.7575230200117901	0.6684073107049608	0.8387096774193548	0.46315789473684216	0.8905109489051094	0.9268292682926829	0.7726293995859213	0.8	0.7857142857142856	0.3333333333333333	0.9440993788819876	1.0	432	RFC	0.7503792382403585	0.6274509803921569	0.8494318181818182	0.4489795918367347	0.9037037037037037	0.9223300970873787	0.8009876543209875	0.8333333333333334	0.7333333333333333	0.5	0.9382716049382716	1.0	0.766133981367911	0.7150837988826816	0.8282548476454293	0.4782608695652174	0.8776978417266187	0.9313725490196079	0.763076923076923	0.7692307692307693	0.8461538461538461	0.25	0.95	1.0	All Modes
ssid__no_geo	0.8073770491803278	0.8421052631578947	0.7208279586483013	0.42142857142857143	0.7751479289940829	0.6265060240963856	0.8810572687224669	0.9	0.7283993115318417	0.380952380952381	0.6666666666666666	0.6666666666666666	0.927710843373494	1.0	433	RFC	0.7551585771047141	0.5315315315315315	0.7705882352941177	0.7222222222222222	0.8454106280193237	0.9060402684563759	0.8076411960132891	0.5	0.6428571428571429	1.0	0.8953488372093024	1.0	0.6991895736009668	0.34911242603550297	0.7797619047619048	0.5531914893617021	0.9198423127463863	0.8940397350993378	0.6925	0.3076923076923077	0.6923076923076923	0.5	0.9625	1.0	All Modes
ssid__no_geo	0.7652519893899205	0.868421052631579	0.6958302331707464	0.5934718100890208	0.6944785276073621	0.5507246376811594	0.8404761904761905	0.7999999999999999	0.7485714285714287	0.6666666666666667	0.7142857142857142	0.5714285714285715	0.9333333333333333	0.8571428571428571	434	RFC	0.7327914733084999	0.746268656716418	0.6612149532710281	0.6785714285714286	0.823803967327888	0.7540983606557377	0.8228431372549018	0.875	0.6666666666666666	0.6666666666666666	0.9058823529411765	1.0	0.6793961308704752	0.49261083743842365	0.7312661498708011	0.4634146341463415	0.8578371810449574	0.8518518518518519	0.7040384615384616	0.5384615384615384	0.7692307692307693	0.5	0.9625	0.75	All Modes
ssid__no_geo	0.7675862068965518	0.8421052631578947	0.6873932426150965	0.5114155251141552	0.6731141199226305	0.5918367346938775	0.8730350665054414	0.7875647668393781	0.7012820512820513	0.5714285714285714	0.5833333333333334	0.5714285714285715	0.9230769230769231	0.8571428571428571	435	RFC	0.7332135067559856	0.5656565656565656	0.6468401486988847	0.7073170731707317	0.8414918414918415	0.9047619047619048	0.785886959482465	0.75	0.6363636363636364	0.6666666666666666	0.8764044943820225	1.0	0.65626687640369	0.4666666666666667	0.7016129032258065	0.5087719298245614	0.907035175879397	0.6972477064220184	0.645	0.46153846153846156	0.5384615384615384	0.5	0.975	0.75	All Modes
ssid__no_geo	0.7856154910096819	0.8070175438596491	0.6595159288308551	0.5254237288135593	0.7539118065433855	0.36666666666666664	0.8731343283582089	0.7784431137724552	0.5555141329258977	0.4545454545454546	0.5599999999999999	0.0	0.9058823529411764	0.8571428571428571	436	RFC	0.7360062161490901	0.5961538461538461	0.7981927710843374	0.7333333333333333	0.8220140515222483	0.7303370786516854	0.5988888888888889	0.5555555555555556	0.5833333333333334	0.0	0.8555555555555555	1.0	0.6385589889038166	0.4696969696969697	0.7142857142857143	0.24444444444444444	0.9310344827586207	0.8333333333333334	0.5271153846153847	0.38461538461538464	0.5384615384615384	0.0	0.9625	0.75	All Modes
ssid__no_geo	0.805858310626703	0.9122807017543859	0.75823071061482	0.4956772334293948	0.7867768595041322	0.835820895522388	0.8776978417266187	0.7951807228915664	0.8523240903322844	0.631578947368421	0.8148148148148148	1.0	0.9580838323353293	0.8571428571428571	437	RFC	0.8234026774001448	0.6231884057971014	0.7777777777777778	0.9333333333333333	0.8215488215488216	0.9611650485436893	0.9410509031198686	1.0	0.7857142857142857	1.0	0.9195402298850575	1.0	0.7168787532569233	0.41148325358851673	0.7959866220735786	0.7567567567567568	0.9420849420849421	0.678082191780822	0.8115384615384615	0.46153846153846156	0.8461538461538461	1.0	1.0	0.75	All Modes
ssid__no_geo	0.7711978465679677	0.8508771929824561	0.6388734602455309	0.5116279069767443	0.7476038338658146	0.273972602739726	0.8571428571428571	0.8040201005025126	0.6448627450980392	0.6666666666666667	0.64	0.0	0.9176470588235294	1.0	438	RFC	0.7215707785353116	0.5657142857142857	0.7672131147540984	0.625	0.8078212290502793	0.8421052631578947	0.6816666666666666	0.875	0.6666666666666666	0.0	0.8666666666666667	1.0	0.6107002496586158	0.4669811320754717	0.7289719626168224	0.17543859649122806	0.9128787878787878	0.7692307692307693	0.6257692307692307	0.5384615384615384	0.6153846153846154	0.0	0.975	1.0	All Modes
ssid__no_geo	0.8052362707535121	0.9035087719298246	0.683165454270601	0.5614035087719298	0.8065967016491754	0.41935483870967744	0.888888888888889	0.7395833333333334	0.814968177287018	0.6956521739130435	0.8571428571428571	0.5714285714285715	0.9506172839506174	1.0	439	RFC	0.6890388547668481	0.6009389671361502	0.8251533742331288	0.43333333333333335	0.8685968819599109	0.7171717171717171	0.8411382113821138	0.8	0.8	0.6666666666666666	0.9390243902439024	1.0	0.679089565668493	0.5267489711934157	0.7888563049853372	0.40625	0.9101516919486581	0.7634408602150538	0.8001923076923078	0.6153846153846154	0.9230769230769231	0.5	0.9625	1.0	All Modes
ssid__no_geo	0.7709867452135494	0.8596491228070176	0.7556633118017413	0.5666666666666667	0.6517241379310345	0.8048780487804879	0.83775447254781	0.9172932330827068	0.8098338288217807	0.6363636363636364	0.64	0.8571428571428571	0.9156626506024096	1.0	440	RFC	0.790945155326447	0.6967213114754098	0.6	0.9428571428571428	0.8310893512851897	0.8840579710144928	0.8656330749354005	0.7777777777777778	0.6666666666666666	1.0	0.8837209302325582	1.0	0.7381031319631999	0.47752808988764045	0.7132075471698113	0.7021276595744681	0.8445273631840796	0.953125	0.7707692307692307	0.5384615384615384	0.6153846153846154	0.75	0.95	1.0	All Modes
ssid__no_geo	0.7813121272365805	0.8947368421052632	0.7166162469457473	0.5534591194968553	0.6432337434094902	0.6382978723404256	0.8559622195985833	0.892128279883382	0.8129004329004328	0.6666666666666667	0.7857142857142856	0.6666666666666666	0.9454545454545454	1.0	441	RFC	0.7249295371587454	0.6027397260273972	0.5700934579439252	0.6976744186046512	0.8798543689320388	0.8742857142857143	0.9051960784313724	0.875	0.7333333333333333	1.0	0.9176470588235294	1.0	0.7163628091896924	0.5116279069767442	0.7379032258064516	0.5882352941176471	0.8333333333333334	0.9107142857142857	0.7719230769230769	0.5384615384615384	0.8461538461538461	0.5	0.975	1.0	All Modes
ssid__no_geo	0.7833850931677019	0.8421052631578947	0.6940807288406676	0.44609665427509293	0.7275541795665635	0.6021505376344085	0.8821022727272727	0.8125	0.7247155720405131	0.4444444444444444	0.6451612903225806	0.75	0.9268292682926829	0.8571428571428571	442	RFC	0.7195253969469391	0.6521739130434783	0.6952662721893491	0.509090909090909	0.8506849315068493	0.8904109589041096	0.802063492063492	0.8	0.5555555555555556	0.75	0.9047619047619048	1.0	0.7003735618838122	0.3389830508474576	0.762987012987013	0.7368421052631579	0.915929203539823	0.7471264367816092	0.7053846153846154	0.3076923076923077	0.7692307692307693	0.75	0.95	0.75	All Modes
ssid__no_geo	0.8349928876244666	0.9210526315789473	0.7675405344932218	0.6228373702422145	0.7901234567901236	0.6035502958579881	0.9037603569152326	0.9174311926605504	0.8692592592592593	0.7500000000000001	0.8333333333333333	0.8	0.9629629629629629	1.0	443	RFC	0.7595236736598693	0.6766917293233082	0.8115942028985508	0.53125	0.9008894536213469	0.8771929824561403	0.8690317812269033	0.8181818181818182	0.9090909090909091	0.6666666666666666	0.9512195121951219	1.0	0.7827001483975896	0.5769230769230769	0.7697594501718213	0.6986301369863014	0.9066496163682864	0.9615384615384616	0.8873076923076922	0.6923076923076923	0.7692307692307693	1.0	0.975	1.0	All Modes
ssid__no_geo	0.8170926517571885	0.8771929824561403	0.7626107874339005	0.6293706293706293	0.7290076335877861	0.7228915662650602	0.8869565217391305	0.8448275862068966	0.8058441558441558	0.6363636363636364	0.7500000000000001	0.8571428571428571	0.9285714285714285	0.8571428571428571	444	RFC	0.8066067962024345	0.6818181818181818	0.7701612903225806	0.8571428571428571	0.8489116517285531	0.875	0.8964646464646464	0.7777777777777778	0.8181818181818182	1.0	0.8863636363636364	1.0	0.7293365330321852	0.5844155844155844	0.6920289855072463	0.625	0.9285714285714286	0.8166666666666667	0.7411538461538462	0.5384615384615384	0.6923076923076923	0.75	0.975	0.75	All Modes
ssid__no_geo	0.7813525935653316	0.8859649122807017	0.7143267594971502	0.4807121661721068	0.718562874251497	0.6875	0.86	0.824858757062147	0.8262586109542631	0.608695652173913	0.7199999999999999	0.8571428571428571	0.9454545454545454	1.0	445	RFC	0.7372923342463213	0.5031055900621118	0.6504065040650406	0.7333333333333333	0.8755656108597285	0.9240506329113924	0.8735294117647058	0.7	0.75	1.0	0.9176470588235294	1.0	0.6999675613327007	0.4602272727272727	0.802675585284281	0.6470588235294118	0.8449781659388647	0.7448979591836735	0.7911538461538462	0.5384615384615384	0.6923076923076923	0.75	0.975	1.0	All Modes
ssid__no_geo	0.7916955017301038	0.8596491228070176	0.7336061395393882	0.599562363238512	0.654867256637168	0.7636363636363634	0.8807339449541284	0.7692307692307692	0.7468864468864469	0.6666666666666667	0.6153846153846154	0.6666666666666666	0.9285714285714285	0.8571428571428571	446	RFC	0.7839691639082711	0.6008771929824561	0.6406926406926406	0.9130434782608695	0.8677966101694915	0.8974358974358975	0.8753496503496503	0.875	0.6153846153846154	1.0	0.8863636363636364	1.0	0.6982652639799511	0.5982532751091703	0.669683257918552	0.65625	0.8940628637951106	0.6730769230769231	0.6757692307692308	0.5384615384615384	0.6153846153846154	0.5	0.975	0.75	All Modes
ssid__no_geo	0.8046822742474916	0.8333333333333334	0.6726200458062076	0.5893719806763285	0.7547169811320754	0.2962962962962963	0.8868940754039497	0.8358208955223881	0.6915584415584416	0.6363636363636364	0.5833333333333334	0.3333333333333333	0.9047619047619048	1.0	447	RFC	0.695937095246796	0.7093023255813954	0.8208955223880597	0.36363636363636365	0.8391845979614949	0.7466666666666667	0.7555555555555555	0.7777777777777778	0.6363636363636364	0.5	0.8636363636363636	1.0	0.6684105604279554	0.5041322314049587	0.6984126984126984	0.25	0.9403553299492385	0.9491525423728814	0.6553846153846153	0.5384615384615384	0.5384615384615384	0.25	0.95	1.0	All Modes
ssid__no_geo	0.7935064935064935	0.8421052631578947	0.7199156270731422	0.5949367088607594	0.6945736434108527	0.5333333333333333	0.8585526315789473	0.9181818181818182	0.7155818540433926	0.5714285714285714	0.6666666666666667	0.5714285714285715	0.911242603550296	0.8571428571428571	448	RFC	0.729038087613274	0.6527777777777778	0.6222222222222222	0.5405405405405406	0.8768197088465846	0.9528301886792453	0.8018215866530474	0.75	0.7272727272727273	0.6666666666666666	0.8651685393258427	1.0	0.7171576782487781	0.5465116279069767	0.7859649122807018	0.5263157894736842	0.841031149301826	0.8859649122807017	0.6578846153846154	0.46153846153846156	0.6153846153846154	0.5	0.9625	0.75	All Modes
ssid__no_geo	0.7944862155388471	0.9122807017543859	0.7153060153926276	0.46866485013623976	0.7412398921832883	0.5882352941176471	0.8834951456310679	0.8948948948948948	0.8581114982578397	0.7199999999999999	0.7500000000000001	0.8571428571428571	0.9634146341463415	1.0	449	RFC	0.7311897444369941	0.4725274725274725	0.8409785932721713	0.6	0.8339060710194731	0.9085365853658537	0.9017316017316018	0.75	0.8181818181818182	1.0	0.9404761904761905	1.0	0.705090037528197	0.4648648648648649	0.6626506024096386	0.5769230769230769	0.9393548387096774	0.8816568047337278	0.8244230769230769	0.6923076923076923	0.6923076923076923	0.75	0.9875	1.0	All Modes
ssid__no_geo	0.7835773392743476	0.8421052631578947	0.6905037035479473	0.5121293800539084	0.7759282970550576	0.5434782608695652	0.8620082207868468	0.758974358974359	0.6723057644110276	0.42105263157894735	0.7857142857142856	0.5714285714285715	0.9166666666666667	0.6666666666666666	450	RFC	0.730118163273781	0.6375838926174496	0.7749360613810742	0.625	0.8173719376391982	0.7956989247311828	0.7883333333333333	0.6666666666666666	0.7333333333333333	0.6666666666666666	0.875	1.0	0.6645823347869384	0.42792792792792794	0.7769230769230769	0.4807692307692308	0.9118012422360249	0.7254901960784313	0.6232692307692307	0.3076923076923077	0.8461538461538461	0.5	0.9625	0.5	All Modes
ssid__no_geo	0.8373676248108926	0.8508771929824561	0.767084965546857	0.5622775800711745	0.7460674157303372	0.6749999999999999	0.9025	0.9495798319327732	0.7392863293181426	0.5217391304347826	0.6923076923076923	0.6666666666666666	0.9268292682926829	0.888888888888889	451	RFC	0.8069365283990566	0.5851851851851851	0.7793427230046949	0.8709677419354839	0.8804878048780488	0.9186991869918699	0.7994139194139194	0.6	0.6923076923076923	1.0	0.9047619047619048	0.8	0.7431766522493468	0.541095890410959	0.7155172413793104	0.5510204081632653	0.9256410256410257	0.9826086956521739	0.7207692307692307	0.46153846153846156	0.6923076923076923	0.5	0.95	1.0	All Modes
ssid__no_geo	0.8109017496635262	0.8771929824561403	0.7933557292317056	0.7205882352941175	0.6540642722117203	0.7777777777777777	0.8623188405797101	0.9520295202952029	0.8130093874462654	0.6956521739130435	0.6956521739130435	0.8571428571428571	0.927710843373494	0.888888888888889	452	RFC	0.8014002239649074	0.7241379310344828	0.6336996336996337	0.84	0.8675577156743621	0.9416058394160584	0.8590697674418605	0.8	0.8	1.0	0.8953488372093024	0.8	0.7873643552146452	0.7170731707317073	0.67578125	0.7241379310344828	0.8571428571428571	0.9626865671641791	0.7886538461538461	0.6153846153846154	0.6153846153846154	0.75	0.9625	1.0	All Modes
ssid__no_geo	0.8064012490241999	0.8771929824561403	0.7152166300629407	0.5134099616858238	0.7353951890034363	0.6153846153846153	0.8894634776987718	0.822429906542056	0.7668686868686868	0.6666666666666667	0.6666666666666667	0.6666666666666666	0.9454545454545454	0.888888888888889	453	RFC	0.7612879128557146	0.5075757575757576	0.8106060606060606	0.9090909090909091	0.85785536159601	0.7213114754098361	0.8344385026737967	0.7272727272727273	0.7272727272727273	1.0	0.9176470588235294	0.8	0.7074927541780232	0.5193798449612403	0.6729559748427673	0.46511627906976744	0.9234899328859061	0.9565217391304348	0.7411538461538462	0.6153846153846154	0.6153846153846154	0.5	0.975	1.0	All Modes
ssid__no_geo	0.8009810791871058	0.8245614035087719	0.7194568293512189	0.4740259740259741	0.7597765363128491	0.5346534653465347	0.8832214765100671	0.9456066945606694	0.7138655020785497	0.42105263157894735	0.5714285714285715	0.6666666666666666	0.9101796407185629	1.0	454	RFC	0.7464567709610939	0.5793650793650794	0.7838616714697406	0.627906976744186	0.8371501272264631	0.904	0.814712643678161	0.6666666666666666	0.5333333333333333	1.0	0.8735632183908046	1.0	0.7059261349672907	0.4010989010989011	0.7371273712737128	0.46551724137931033	0.9346590909090909	0.9912280701754386	0.6746153846153846	0.3076923076923077	0.6153846153846154	0.5	0.95	1.0	All Modes
ssid__no_geo	0.7636484687083888	0.8508771929824561	0.6874128958655316	0.5614754098360656	0.6431535269709544	0.6226415094339622	0.8648960739030024	0.7448979591836735	0.7905353013786749	0.6666666666666667	0.6363636363636364	0.888888888888889	0.9036144578313252	0.8571428571428571	455	RFC	0.6968458849956839	0.5930735930735931	0.7077625570776256	0.5409836065573771	0.8312985571587126	0.8111111111111111	0.8354287056612637	0.7272727272727273	0.7777777777777778	0.8	0.872093023255814	1.0	0.68915276542452	0.5330739299610895	0.5893536121673004	0.7333333333333333	0.901323706377858	0.6886792452830188	0.7682692307692307	0.6153846153846154	0.5384615384615384	1.0	0.9375	0.75	All Modes
ssid__no_geo	0.7796725784447476	0.8245614035087719	0.7263724554056151	0.6455331412103745	0.6735905044510385	0.6140350877192983	0.8576779026217228	0.8410256410256411	0.7034742143175878	0.6666666666666667	0.5185185185185186	0.5714285714285715	0.9036144578313252	0.8571428571428571	456	RFC	0.7635165195051942	0.7133757961783439	0.6920731707317073	0.7291666666666666	0.8198090692124105	0.8631578947368421	0.7827519379844962	0.875	0.5	0.6666666666666666	0.872093023255814	1.0	0.699012147672254	0.5894736842105263	0.6560693641618497	0.5303030303030303	0.8992146596858639	0.82	0.6528846153846153	0.5384615384615384	0.5384615384615384	0.5	0.9375	0.75	All Modes
ssid__no_geo	0.7927170868347339	0.8596491228070176	0.7222223107617312	0.6007067137809188	0.7490445859872611	0.6461538461538462	0.8552064078866297	0.76	0.759089947089947	0.5599999999999999	0.7857142857142856	0.6666666666666666	0.925925925925926	0.8571428571428571	457	RFC	0.7631398591737037	0.6390977443609023	0.6837209302325581	0.84	0.877370417193426	0.7755102040816326	0.8462601626016258	0.5833333333333334	0.7333333333333333	1.0	0.9146341463414634	1.0	0.699813667070295	0.5666666666666667	0.828169014084507	0.525	0.8341346153846154	0.7450980392156863	0.7144230769230769	0.5384615384615384	0.8461538461538461	0.5	0.9375	0.75	All Modes
ssid__no_geo	0.7606451612903226	0.8508771929824561	0.6711685254276901	0.5212765957446809	0.7305825242718446	0.4109589041095891	0.8345771144278606	0.858447488584475	0.6249784571578435	0.4761904761904762	0.7096774193548387	0.0	0.9390243902439025	1.0	458	RFC	0.7256378414616347	0.632258064516129	0.6336842105263157	0.6818181818181818	0.8558673469387755	0.8245614035087719	0.6305555555555555	0.625	0.6111111111111112	0.0	0.9166666666666666	1.0	0.6619158456109343	0.4434389140271493	0.8624641833810889	0.29411764705882354	0.8143203883495146	0.8952380952380953	0.6386538461538461	0.38461538461538464	0.8461538461538461	0.0	0.9625	1.0	All Modes
ssid__no_geo	0.7278150633855331	0.8245614035087719	0.5567207488543684	0.563953488372093	0.6167557932263814	0.03773584905660377	0.8244178728760226	0.7407407407407407	0.6143569967864446	0.64	0.6666666666666666	0.0	0.9079754601226994	0.8571428571428571	459	RFC	0.5845103192294151	0.5511363636363636	0.5509554140127388	0.05263157894736842	0.8419023136246787	0.9259259259259259	0.6402180149168102	0.6666666666666666	0.6428571428571429	0.0	0.891566265060241	1.0	0.5464252817728759	0.5773809523809523	0.7004048582995951	0.029411764705882353	0.8076448828606658	0.6172839506172839	0.5965384615384616	0.6153846153846154	0.6923076923076923	0.0	0.925	0.75	All Modes
ssid__no_geo	0.784	0.8596491228070176	0.6584196614498257	0.3737024221453287	0.7375201288244767	0.3492063492063492	0.8764455264759586	0.955223880597015	0.6955593335600135	0.3529411764705882	0.8	0.4	0.9248554913294798	1.0	460	RFC	0.6782056455634095	0.4778761061946903	0.8149466192170819	0.36666666666666664	0.8172531214528944	0.9142857142857143	0.8887096774193548	0.75	0.8333333333333334	1.0	0.8602150537634409	1.0	0.6517125633360001	0.3068181818181818	0.6735294117647059	0.3333333333333333	0.9448818897637795	1.0	0.65	0.23076923076923078	0.7692307692307693	0.25	1.0	1.0	All Modes
ssid__no_geo	0.8147882268485284	0.9035087719298246	0.7717020876452747	0.5149700598802395	0.7681895093062605	0.761904761904762	0.8893081761006288	0.9241379310344828	0.8485411607362827	0.5454545454545455	0.888888888888889	0.8571428571428571	0.951219512195122	1.0	461	RFC	0.7881164340006956	0.5	0.8078291814946619	0.8421052631578947	0.8728395061728395	0.9178082191780822	0.8904761904761905	0.6666666666666666	0.8571428571428571	1.0	0.9285714285714286	1.0	0.7591480495851698	0.5308641975308642	0.7322580645161291	0.6956521739130435	0.9064102564102564	0.9305555555555556	0.821923076923077	0.46153846153846156	0.9230769230769231	0.75	0.975	1.0	All Modes
ssid__no_geo	0.7794871794871795	0.8771929824561403	0.6835137471967028	0.4702380952380953	0.6310432569974554	0.5827814569536424	0.8862837045720985	0.8472222222222222	0.8177639751552794	0.5714285714285714	0.7857142857142856	0.8	0.9316770186335404	1.0	462	RFC	0.6710117770036799	0.5939849624060151	0.5585585585585585	0.4835164835164835	0.8946745562130177	0.8243243243243243	0.8151851851851852	0.75	0.7333333333333333	0.6666666666666666	0.9259259259259259	1.0	0.7194238891312947	0.3891625615763547	0.7251461988304093	0.7333333333333333	0.8780487804878049	0.8714285714285714	0.8490384615384615	0.46153846153846156	0.8461538461538461	1.0	0.9375	1.0	All Modes
ssid__no_geo	0.7939698492462312	0.868421052631579	0.742184796814967	0.5569620253164557	0.7281553398058253	0.6451612903225806	0.875239923224568	0.9054054054054054	0.7683155818540434	0.6	0.64	0.6666666666666666	0.9349112426035503	1.0	463	RFC	0.7790511682687286	0.6918238993710691	0.7679180887372014	0.7692307692307693	0.8181818181818182	0.8481012658227848	0.8822899946495453	0.8571428571428571	0.6666666666666666	1.0	0.8876404494382022	1.0	0.7251664510679106	0.4661016949152542	0.6923076923076923	0.5555555555555556	0.9408528198074277	0.9710144927536232	0.7128846153846154	0.46153846153846156	0.6153846153846154	0.5	0.9875	1.0	All Modes
ssid__no_geo	0.8036560595802302	0.8508771929824561	0.7571356106678933	0.5494505494505494	0.6626016260162602	0.726027397260274	0.8798565451285116	0.967741935483871	0.754152704135737	0.5217391304347826	0.5599999999999999	0.75	0.9390243902439025	1.0	464	RFC	0.7721853278681635	0.6211180124223602	0.6965811965811965	0.726027397260274	0.8459770114942529	0.9712230215827338	0.77	0.6	0.5833333333333334	0.75	0.9166666666666666	1.0	0.746253956777295	0.49261083743842365	0.6317829457364341	0.726027397260274	0.9165628891656289	0.9642857142857143	0.7424999999999999	0.46153846153846156	0.5384615384615384	0.75	0.9625	1.0	All Modes
ssid__no_geo	0.786366830639494	0.8421052631578947	0.6975491816482197	0.4900284900284901	0.7051792828685258	0.6728971962616823	0.882798833819242	0.7368421052631579	0.7470762221087657	0.5217391304347826	0.5454545454545455	0.888888888888889	0.9221556886227545	0.8571428571428571	465	RFC	0.7287621968515468	0.49710982658959535	0.7165991902834008	0.7058823529411765	0.8612059158134243	0.863013698630137	0.7903448275862068	0.6	0.6666666666666666	0.8	0.8850574712643678	1.0	0.6736960785066675	0.48314606741573035	0.6941176470588235	0.6428571428571429	0.9055023923444976	0.6428571428571429	0.7271153846153846	0.46153846153846156	0.46153846153846156	1.0	0.9625	0.75	All Modes
ssid__no_geo	0.8276143790849673	0.8771929824561403	0.7032945818491549	0.6171428571428572	0.7531172069825437	0.34920634920634924	0.9115103127079175	0.8854961832061068	0.7262732919254657	0.5833333333333334	0.6956521739130435	0.4	0.9523809523809523	1.0	466	RFC	0.7285619768321732	0.6101694915254238	0.8118279569892473	0.4782608695652174	0.8896103896103896	0.8529411764705882	0.8690909090909091	0.6363636363636364	0.8	1.0	0.9090909090909091	1.0	0.6913507295254381	0.6242774566473989	0.7023255813953488	0.275	0.9345156889495225	0.9206349206349206	0.6807692307692308	0.5384615384615384	0.6153846153846154	0.25	1.0	1.0	All Modes
ssid__no_geo	0.7718168812589413	0.8596491228070176	0.6450799066339772	0.4311688311688312	0.7378277153558053	0.4210526315789474	0.8806333739342266	0.7547169811320754	0.6882633053221289	0.5714285714285714	0.7500000000000001	0.3333333333333333	0.9294117647058824	0.8571428571428571	467	RFC	0.6936732254721917	0.5496688741721855	0.7242647058823529	0.48484848484848486	0.8272311212814645	0.8823529411764706	0.7891919191919192	0.75	0.8181818181818182	0.5	0.8777777777777778	1.0	0.6158898368487786	0.3547008547008547	0.7519083969465649	0.37209302325581395	0.94140625	0.6593406593406593	0.6282692307692308	0.46153846153846156	0.6923076923076923	0.25	0.9875	0.75	All Modes
ssid__no_geo	0.8045722713864307	0.8771929824561403	0.7080051011053485	0.6243386243386243	0.7247524752475246	0.5940594059405939	0.8937499999999999	0.7031250000000001	0.762395705483443	0.7826086956521738	0.6666666666666667	0.5714285714285715	0.934131736526946	0.8571428571428571	468	RFC	0.7356336994818113	0.7023809523809523	0.7593360995850622	0.75	0.858343337334934	0.6081081081081081	0.838098223615465	0.9	0.7272727272727273	0.6666666666666666	0.896551724137931	1.0	0.7024853163877893	0.5619047619047619	0.6931818181818182	0.4918032786885246	0.9322033898305084	0.8333333333333334	0.7065384615384616	0.6923076923076923	0.6153846153846154	0.5	0.975	0.75	All Modes
ssid__no_geo	0.7908622908622909	0.868421052631579	0.7660660920099062	0.5828092243186582	0.7573415765069551	0.7479674796747968	0.8561362301820318	0.8860759493670887	0.8284935241990457	0.5833333333333334	0.7500000000000001	0.888888888888889	0.920245398773006	1.0	469	RFC	0.7651108701205798	0.6495327102803738	0.8249158249158249	0.7301587301587301	0.8163493840985442	0.8045977011494253	0.831631982475356	0.6363636363636364	0.8181818181818182	0.8	0.9036144578313253	1.0	0.7762198539781145	0.5285171102661597	0.7	0.7666666666666667	0.9	0.9859154929577465	0.8336538461538462	0.5384615384615384	0.6923076923076923	1.0	0.9375	1.0	All Modes
ssid__no_geo	0.750965250965251	0.8947368421052632	0.7033929258497046	0.5589519650655023	0.6893203883495145	0.66	0.8246013667425968	0.7840909090909092	0.8392307692307692	0.6666666666666667	0.8461538461538461	0.75	0.9333333333333333	1.0	470	RFC	0.7080112037089344	0.6368159203980099	0.6103151862464183	0.6470588235294118	0.8341013824884793	0.8117647058823529	0.8754072398190045	0.875	0.8461538461538461	0.75	0.9058823529411765	1.0	0.7073804994717273	0.4980544747081712	0.79182156133829	0.673469387755102	0.8153153153153153	0.7582417582417582	0.8194230769230769	0.5384615384615384	0.8461538461538461	0.75	0.9625	1.0	All Modes
ssid__no_geo	0.8349858356940509	0.9122807017543859	0.7308030299277765	0.6385542168674698	0.8146964856230032	0.4523809523809524	0.903022670025189	0.845360824742268	0.7871868426085293	0.761904761904762	0.888888888888889	0.3333333333333333	0.9518072289156626	1.0	471	RFC	0.7526471803204561	0.6463414634146342	0.85	0.5428571428571428	0.8786764705882353	0.845360824742268	0.8551495016611295	1.0	0.8571428571428571	0.5	0.9186046511627907	1.0	0.7150066746752917	0.6309523809523809	0.7822085889570553	0.3877551020408163	0.9287564766839378	0.845360824742268	0.7551923076923077	0.6153846153846154	0.9230769230769231	0.25	0.9875	1.0	All Modes
ssid__no_geo	0.7735368956743003	0.8596491228070176	0.722363551797514	0.62004662004662	0.6864864864864865	0.7238095238095237	0.8542024013722127	0.7272727272727273	0.7153679653679654	0.6363636363636364	0.5833333333333334	0.75	0.9404761904761905	0.6666666666666666	472	RFC	0.734184445627357	0.6129032258064516	0.6120481927710844	0.7916666666666666	0.89568345323741	0.7586206896551724	0.8123737373737374	0.7777777777777778	0.6363636363636364	0.75	0.8977272727272727	1.0	0.7180739519613629	0.6273584905660378	0.7815384615384615	0.6666666666666666	0.8163934426229508	0.6984126984126984	0.6628846153846154	0.5384615384615384	0.5384615384615384	0.75	0.9875	0.5	All Modes
ssid__no_geo	0.7505084745762712	0.8421052631578947	0.6690115214605413	0.4206896551724138	0.6942148760330578	0.5333333333333332	0.8413284132841329	0.8554913294797688	0.6870809073098043	0.375	0.7096774193548387	0.5714285714285715	0.9221556886227545	0.8571428571428571	473	RFC	0.7046171956645795	0.61	0.5901639344262295	0.5901639344262295	0.8518057285180572	0.8809523809523809	0.8325670498084291	1.0	0.6111111111111112	0.6666666666666666	0.8850574712643678	1.0	0.6625829735170654	0.32105263157894737	0.842809364548495	0.4864864864864865	0.8311057108140948	0.8314606741573034	0.6578846153846154	0.23076923076923078	0.8461538461538461	0.5	0.9625	0.75	All Modes
ssid__no_geo	0.775886524822695	0.8421052631578947	0.6753587299073006	0.4417910447761194	0.7091633466135457	0.5081967213114755	0.877642536835362	0.8400000000000001	0.70347875677217	0.5	0.6666666666666666	0.5714285714285715	0.9221556886227545	0.8571428571428571	474	RFC	0.6699875713251723	0.5522388059701493	0.7007874015748031	0.4305555555555556	0.8638083228247163	0.802547770700637	0.7817733990147783	0.7142857142857143	0.6428571428571429	0.6666666666666666	0.8850574712643678	1.0	0.695789420783237	0.3681592039800995	0.717741935483871	0.62	0.8919270833333334	0.8811188811188811	0.6578846153846154	0.38461538461538464	0.6923076923076923	0.5	0.9625	0.75	All Modes
ssid__no_geo	0.7375690607734806	0.8245614035087719	0.6213484370320754	0.5494505494505494	0.4363636363636364	0.40625	0.8432494279176201	0.8714285714285714	0.6402481316413204	0.631578947368421	0.46153846153846156	0.3333333333333333	0.9176470588235294	0.8571428571428571	475	RFC	0.6719424521712377	0.6172839506172839	0.3392226148409894	0.5652173913043478	0.8619883040935673	0.976	0.7656410256410257	1.0	0.46153846153846156	0.5	0.8666666666666667	1.0	0.6071984737513001	0.49504950495049505	0.6114649681528662	0.3170731707317073	0.8253079507278835	0.7870967741935484	0.5796153846153846	0.46153846153846156	0.46153846153846156	0.25	0.975	0.75	All Modes
ssid__no_geo	0.8003120124804992	0.8508771929824561	0.6263218212306525	0.6203208556149733	0.6513994910941476	0.08333333333333333	0.8928344958782498	0.8837209302325582	0.6202570379436965	0.7500000000000001	0.42105263157894735	0.0	0.9302325581395349	1.0	476	RFC	0.6499069167326399	0.6408839779005525	0.7529411764705882	0.14285714285714285	0.8492159227985525	0.8636363636363636	0.6708827404479578	0.8181818181818182	0.6666666666666666	0.0	0.8695652173913043	1.0	0.6159578411164183	0.6010362694300518	0.5739910313901345	0.058823529411764705	0.9411764705882353	0.9047619047619048	0.6	0.6923076923076923	0.3076923076923077	0.0	1.0	1.0	All Modes
ssid__no_geo	0.8075601374570447	0.8333333333333334	0.6701374455568285	0.52046783625731	0.8402366863905325	0.3	0.8817635270541082	0.8082191780821917	0.6539372822299652	0.5599999999999999	0.64	0.28571428571428575	0.9268292682926829	0.8571428571428571	477	RFC	0.6758893224454985	0.5426829268292683	0.8412322274881516	0.2926829268292683	0.8718626155878467	0.8309859154929577	0.6976190476190476	0.5833333333333334	0.6666666666666666	0.3333333333333333	0.9047619047619048	1.0	0.6650988730137667	0.5	0.8392434988179669	0.3076923076923077	0.8918918918918919	0.7866666666666666	0.6207692307692307	0.5384615384615384	0.6153846153846154	0.25	0.95	0.75	All Modes
ssid__no_geo	0.7987012987012987	0.8508771929824561	0.671438088668038	0.5576407506702413	0.7401032702237521	0.25925925925925924	0.8828939301042306	0.9172932330827068	0.6535212479827864	0.7199999999999999	0.6363636363636364	0.0	0.911242603550296	1.0	478	RFC	0.6978717939218048	0.5875706214689266	0.8237547892720306	0.3684210526315789	0.8381839348079162	0.8714285714285714	0.6785892634207241	0.75	0.7777777777777778	0.0	0.8651685393258427	1.0	0.660676740039712	0.5306122448979592	0.671875	0.2	0.9326424870466321	0.9682539682539683	0.6386538461538461	0.6923076923076923	0.5384615384615384	0.0	0.9625	1.0	All Modes
ssid__no_geo	0.8117378048780488	0.8421052631578947	0.7459683098651387	0.5092250922509225	0.7578125	0.7209302325581396	0.8798047589993899	0.8620689655172413	0.6951499651243896	0.6363636363636364	0.5217391304347826	0.4	0.9176470588235294	1.0	479	RFC	0.7770639364078293	0.5307692307692308	0.825531914893617	0.8611111111111112	0.8482352941176471	0.819672131147541	0.8488888888888889	0.7777777777777778	0.6	1.0	0.8666666666666667	1.0	0.7265257155377889	0.48936170212765956	0.7003610108303249	0.62	0.9138149556400507	0.9090909090909091	0.645	0.5384615384615384	0.46153846153846156	0.25	0.975	1.0	All Modes
ssid__no_geo	0.787556904400607	0.8508771929824561	0.6739439892610597	0.5244956772334294	0.6142506142506142	0.5151515151515151	0.891394658753709	0.8244274809160306	0.7055192286734491	0.5454545454545455	0.6206896551724138	0.6666666666666666	0.9447852760736196	0.75	480	RFC	0.7278159408738312	0.6363636363636364	0.5656108597285068	0.7391304347826086	0.8672055427251733	0.8307692307692308	0.7813755020080321	0.6666666666666666	0.5625	1.0	0.927710843373494	0.75	0.649724802897655	0.44607843137254904	0.6720430107526881	0.3953488372093023	0.9169719169719169	0.8181818181818182	0.6732692307692307	0.46153846153846156	0.6923076923076923	0.5	0.9625	0.75	All Modes
ssid__no_geo	0.8065201984408221	0.8947368421052632	0.719439011051781	0.6194690265486725	0.7875243664717348	0.5306122448979592	0.8760842627013631	0.7835051546391754	0.7738923395445134	0.6956521739130435	0.8333333333333333	0.4	0.9404761904761905	1.0	481	RFC	0.8060857264632626	0.7070707070707071	0.8145161290322581	0.8666666666666667	0.8249708284714119	0.8172043010752689	0.9213636363636363	0.8	0.9090909090909091	1.0	0.8977272727272727	1.0	0.676444648771246	0.5511811023622047	0.7622641509433963	0.38235294117647056	0.9339498018494056	0.7524752475247525	0.724423076923077	0.6153846153846154	0.7692307692307693	0.25	0.9875	1.0	All Modes
ssid__no_geo	0.8298204527712725	0.8508771929824561	0.7787973169329101	0.6267806267806267	0.7050847457627119	0.7142857142857143	0.8857142857142857	0.962121212121212	0.7729411614026999	0.4761904761904762	0.7272727272727274	0.75	0.911242603550296	1.0	482	RFC	0.8054929520889992	0.6918238993710691	0.7761194029850746	0.7407407407407407	0.8493150684931506	0.9694656488549618	0.8258114856429464	0.625	0.8888888888888888	0.75	0.8651685393258427	1.0	0.7577589848746371	0.5729166666666666	0.6459627329192547	0.6896551724137931	0.9253731343283582	0.9548872180451128	0.7424999999999999	0.38461538461538464	0.6153846153846154	0.75	0.9625	1.0	All Modes
ssid__no_geo	0.7846153846153846	0.8333333333333334	0.5946109964911621	0.5147058823529412	0.7135325131810194	0.0	0.8796128251663641	0.8652037617554859	0.5849480021893815	0.5555555555555556	0.5517241379310345	0.0	0.9285714285714285	0.888888888888889	483	RFC	0.6242050012889675	0.7191780821917808	0.6789297658862876	0.0	0.8150224215246636	0.9078947368421053	0.6372727272727273	1.0	0.5	0.0	0.8863636363636364	0.8	0.5868568921658321	0.40076335877862596	0.7518518518518519	0.0	0.9553219448094612	0.8263473053892215	0.595	0.38461538461538464	0.6153846153846154	0.0	0.975	1.0	All Modes
ssid__no_geo	0.7440435670524166	0.8421052631578947	0.6688896391044095	0.5141242937853107	0.6596385542168675	0.5517241379310345	0.8344784509681449	0.7844827586206897	0.7213608746542878	0.5454545454545455	0.6153846153846154	0.6666666666666666	0.9221556886227545	0.8571428571428571	484	RFC	0.7362439940865116	0.558282208588957	0.5934959349593496	0.7272727272727273	0.8236744759556104	0.978494623655914	0.83342175066313	0.6666666666666666	0.6153846153846154	1.0	0.8850574712643678	1.0	0.6327005991244526	0.47643979057591623	0.7423728813559322	0.4444444444444444	0.8455696202531645	0.6546762589928058	0.6578846153846154	0.46153846153846156	0.6153846153846154	0.5	0.9625	0.75	All Modes
ssid__no_geo	0.7707539984767707	0.868421052631579	0.6033454103909257	0.5359116022099448	0.71499176276771	0.02985074626865672	0.8788300835654597	0.8571428571428572	0.6440455486542442	0.7826086956521738	0.64	0.0	0.9404761904761905	0.8571428571428571	485	RFC	0.6216031113306053	0.6736111111111112	0.6888888888888889	0.03125	0.8458445040214477	0.868421052631579	0.6928787878787879	0.9	0.6666666666666666	0.0	0.8977272727272727	1.0	0.5954645683440674	0.44495412844036697	0.7431506849315068	0.02857142857142857	0.9144927536231884	0.8461538461538461	0.6090384615384615	0.6923076923076923	0.6153846153846154	0.0	0.9875	0.75	All Modes
ssid__no_geo	0.7473903966597077	0.8333333333333334	0.647933369891341	0.4827586206896552	0.6172465960665657	0.34146341463414637	0.8257211538461539	0.9724770642201834	0.6947869674185464	0.5263157894736842	0.6428571428571429	0.4	0.9047619047619048	1.0	486	RFC	0.7379309921365949	0.5511811023622047	0.576271186440678	0.7777777777777778	0.8207885304659498	0.9636363636363636	0.8593939393939394	0.8333333333333334	0.6	1.0	0.8636363636363636	1.0	0.6249775740511975	0.4294478527607362	0.6644951140065146	0.21875	0.8307134220072552	0.9814814814814815	0.6553846153846153	0.38461538461538464	0.6923076923076923	0.25	0.95	1.0	All Modes
ssid__no_geo	0.8119167264895908	0.8859649122807017	0.7496668209728734	0.6184538653366584	0.6868686868686869	0.7076923076923077	0.9034608378870674	0.8318584070796461	0.7717748917748918	0.8181818181818181	0.6666666666666666	0.5714285714285715	0.9454545454545454	0.8571428571428571	487	RFC	0.7734932956716355	0.6666666666666666	0.7172995780590717	0.7419354838709677	0.8711943793911007	0.8703703703703703	0.8454341736694676	1.0	0.6428571428571429	0.6666666666666666	0.9176470588235294	1.0	0.7293898008214913	0.5767441860465117	0.6589147286821705	0.6764705882352942	0.9382093316519546	0.7966101694915254	0.7219230769230769	0.6923076923076923	0.6923076923076923	0.5	0.975	0.75	All Modes
ssid__no_geo	0.6998567335243553	0.8245614035087719	0.622229108343354	0.46927374301675984	0.4796747967479674	0.5321100917431193	0.8137603795966786	0.8163265306122448	0.6903450343348041	0.608695652173913	0.6470588235294118	0.28571428571428575	0.9102564102564101	1.0	488	RFC	0.6384459196649834	0.4097560975609756	0.38311688311688313	0.5686274509803921	0.8932291666666666	0.9375	0.6982706766917294	0.7	0.5238095238095238	0.3333333333333333	0.9342105263157895	1.0	0.6320984420774887	0.5490196078431373	0.6413043478260869	0.5	0.7472766884531591	0.7228915662650602	0.7044230769230768	0.5384615384615384	0.8461538461538461	0.25	0.8875	1.0	All Modes
ssid__no_geo	0.7956259426847662	0.8333333333333334	0.7051885407820278	0.608433734939759	0.6920152091254753	0.4999999999999999	0.8842239185750635	0.8412698412698412	0.6965414226492072	0.6	0.6153846153846154	0.5	0.9101796407185629	0.8571428571428571	489	RFC	0.7132368140346704	0.7266187050359713	0.6594202898550725	0.48	0.8720200752823086	0.828125	0.7692181381836555	0.8571428571428571	0.6153846153846154	0.5	0.8735632183908046	1.0	0.704933619167351	0.5233160621761658	0.728	0.5217391304347826	0.896774193548387	0.8548387096774194	0.6553846153846153	0.46153846153846156	0.6153846153846154	0.5	0.95	0.75	All Modes
ssid__no_geo	0.7535919540229885	0.8508771929824561	0.6403218858891914	0.4425287356321839	0.6245733788395904	0.35714285714285715	0.87375	0.9036144578313253	0.6798531672287609	0.5555555555555556	0.6206896551724138	0.4	0.934131736526946	0.888888888888889	490	RFC	0.681872788442894	0.616	0.6079734219269103	0.5	0.823321554770318	0.8620689655172413	0.8518103448275862	1.0	0.5625	1.0	0.896551724137931	0.8	0.6290601194759748	0.3452914798206278	0.6421052631578947	0.2777777777777778	0.9307589880159787	0.9493670886075949	0.6603846153846153	0.38461538461538464	0.6923076923076923	0.25	0.975	1.0	All Modes
ssid__no_geo	0.7844611528822055	0.8333333333333334	0.6518575447851411	0.34421364985163205	0.785	0.43999999999999995	0.874074074074074	0.8160000000000001	0.6496439374297813	0.3157894736842105	0.7586206896551724	0.4	0.9166666666666667	0.8571428571428571	491	RFC	0.7253043598144335	0.48333333333333334	0.7458432304038005	0.7857142857142857	0.8447136563876652	0.7669172932330827	0.8125	0.5	0.6875	1.0	0.875	1.0	0.6357353144031314	0.2672811059907834	0.8284960422163589	0.3055555555555556	0.9055489964580874	0.8717948717948718	0.6078846153846154	0.23076923076923078	0.8461538461538461	0.25	0.9625	0.75	All Modes
ssid__no_geo	0.826722338204593	0.8508771929824561	0.7272722339868581	0.5623003194888178	0.8358208955223879	0.48837209302325585	0.8877988963825875	0.8620689655172414	0.7595238095238096	0.5714285714285714	0.7500000000000001	0.5714285714285715	0.9047619047619048	1.0	492	RFC	0.7249741651156804	0.5714285714285714	0.8832807570977917	0.5	0.8722891566265061	0.7978723404255319	0.8196969696969697	0.75	0.8181818181818182	0.6666666666666666	0.8636363636363636	1.0	0.7330606284422375	0.5534591194968553	0.7932011331444759	0.4772727272727273	0.9038701622971286	0.9375	0.7207692307692307	0.46153846153846156	0.6923076923076923	0.5	0.95	1.0	All Modes
ssid__no_geo	0.7491877842755036	0.8596491228070176	0.6467465349576498	0.5277777777777778	0.646825396825397	0.47058823529411764	0.8603859250851307	0.7281553398058253	0.6878615439927598	0.6956521739130435	0.6666666666666667	0.28571428571428575	0.934131736526946	0.8571428571428571	493	RFC	0.6458873931960587	0.5175097276264592	0.6848739495798319	0.47058823529411764	0.8555304740406321	0.7009345794392523	0.7514315569487984	0.8	0.7272727272727273	0.3333333333333333	0.896551724137931	1.0	0.64894085797432	0.5384615384615384	0.6127819548872181	0.47058823529411764	0.865296803652968	0.7575757575757576	0.6411538461538462	0.6153846153846154	0.6153846153846154	0.25	0.975	0.75	All Modes
ssid__no_geo	0.7743421052631579	0.8070175438596491	0.6745164119283654	0.5060827250608272	0.7586206896551724	0.5370370370370371	0.8649592549476136	0.7058823529411764	0.7009295408068414	0.4545454545454546	0.6666666666666666	0.75	0.8834355828220859	0.75	494	RFC	0.6651477445473154	0.5502645502645502	0.8214285714285714	0.46774193548387094	0.8376550169109357	0.6486486486486487	0.7131765155861542	0.5555555555555556	0.6428571428571429	0.75	0.8674698795180723	0.75	0.6943871330560378	0.46846846846846846	0.7047353760445683	0.6304347826086957	0.8941034897713598	0.7741935483870968	0.6953846153846154	0.38461538461538464	0.6923076923076923	0.75	0.9	0.75	All Modes
ssid__no_geo	0.7764456981664316	0.8596491228070176	0.6848789499976278	0.6857142857142857	0.6666666666666667	0.4	0.8508217446270543	0.8211920529801324	0.6939356295878035	0.6956521739130435	0.5714285714285715	0.4	0.9454545454545454	0.8571428571428571	495	RFC	0.7672069333833977	0.6910994764397905	0.6243093922651933	0.8	0.859514687100894	0.8611111111111112	0.8501960784313726	0.8	0.5333333333333333	1.0	0.9176470588235294	1.0	0.657876383279787	0.6804123711340206	0.7151898734177216	0.26666666666666666	0.8423028785982478	0.7848101265822784	0.6411538461538462	0.6153846153846154	0.6153846153846154	0.25	0.975	0.75	All Modes
ssid__no_geo	0.7776928953399541	0.8859649122807017	0.6946835181325723	0.5091863517060368	0.6908315565031983	0.5490196078431373	0.8808426596445029	0.8435374149659863	0.8075270301357257	0.6956521739130435	0.7407407407407408	0.8	0.9440993788819876	0.8571428571428571	496	RFC	0.6919223362689506	0.5271739130434783	0.6982758620689655	0.4444444444444444	0.8779527559055118	0.9117647058823529	0.8238447971781305	0.8	0.7142857142857143	0.6666666666666666	0.9382716049382716	1.0	0.7124881172770898	0.49238578680203043	0.6835443037974683	0.717948717948718	0.8837516512549538	0.7848101265822784	0.8169230769230769	0.6153846153846154	0.7692307692307693	1.0	0.95	0.75	All Modes
ssid__no_geo	0.7913413768630234	0.8333333333333334	0.6890891320512578	0.46064139941690957	0.6880733944954129	0.5531914893617021	0.8779931584948689	0.865546218487395	0.6468246703715812	0.4761904761904762	0.6956521739130435	0.4	0.9122807017543859	0.75	497	RFC	0.7839890529103598	0.6030534351145038	0.7109004739336493	0.9285714285714286	0.8261802575107297	0.8512396694214877	0.8064285714285713	0.625	0.8	1.0	0.8571428571428571	0.75	0.65006582194986	0.37264150943396224	0.6666666666666666	0.3939393939393939	0.9367396593673966	0.8803418803418803	0.595	0.38461538461538464	0.6153846153846154	0.25	0.975	0.75	All Modes
ssid__no_geo	0.7531725888324873	0.8771929824561403	0.7222717645998301	0.5251989389920424	0.672478206724782	0.6837606837606838	0.8343986054619408	0.8955223880597015	0.7687830687830688	0.5555555555555556	0.7407407407407408	0.75	0.9404761904761905	0.8571428571428571	498	RFC	0.7524761770769807	0.6923076923076923	0.6352941176470588	0.6557377049180327	0.8112994350282486	0.967741935483871	0.8724025974025974	1.0	0.7142857142857143	0.75	0.8977272727272727	1.0	0.7087666719245667	0.4230769230769231	0.7142857142857143	0.7142857142857143	0.8588516746411483	0.8333333333333334	0.7282692307692308	0.38461538461538464	0.7692307692307693	0.75	0.9875	0.75	All Modes
ssid__no_geo	0.8182441700960219	0.8596491228070176	0.7412152806079804	0.6475195822454308	0.7095343680709534	0.6101694915254237	0.8926991150442478	0.8461538461538461	0.7274688057040998	0.761904761904762	0.6363636363636364	0.5714285714285715	0.9176470588235294	0.75	499	RFC	0.7586028412972333	0.7045454545454546	0.7766990291262136	0.5714285714285714	0.8603411513859275	0.88	0.8122222222222222	1.0	0.7777777777777778	0.6666666666666666	0.8666666666666667	0.75	0.7298083034343475	0.5990338164251208	0.6530612244897959	0.6545454545454545	0.9275862068965517	0.8148148148148148	0.6757692307692308	0.6153846153846154	0.5384615384615384	0.5	0.975	0.75	All Modes
ssid__no_geo	0.7997179125528914	0.8508771929824561	0.7047574472840061	0.6193181818181819	0.7539118065433855	0.5360824742268041	0.8827674567584882	0.7317073170731708	0.6386781991572411	0.761904761904762	0.5925925925925927	0.3333333333333333	0.934131736526946	0.5714285714285715	500	RFC	0.7344287180803101	0.6987179487179487	0.7549857549857549	0.5909090909090909	0.8516687268232386	0.7758620689655172	0.7269293924466338	1.0	0.5714285714285714	0.5	0.896551724137931	0.6666666666666666	0.6816120984738723	0.5561224489795918	0.7528409090909091	0.49056603773584906	0.9162234042553191	0.6923076923076923	0.5911538461538461	0.6153846153846154	0.6153846153846154	0.25	0.975	0.5	All Modes
ssid__no_geo	0.8237436270939549	0.8596491228070176	0.7373778316357389	0.5849056603773585	0.7628083491461101	0.5813953488372093	0.9006369426751593	0.8571428571428572	0.7000201989597535	0.608695652173913	0.7142857142857142	0.5714285714285715	0.9390243902439025	0.6666666666666666	501	RFC	0.7538950763807752	0.6241610738255033	0.7472118959107806	0.6410256410256411	0.889308176100629	0.8677685950413223	0.7899999999999999	0.7	0.6666666666666666	0.6666666666666666	0.9166666666666666	1.0	0.7240625554223127	0.5502958579881657	0.7790697674418605	0.5319148936170213	0.912258064516129	0.8467741935483871	0.6540384615384616	0.5384615384615384	0.7692307692307693	0.5	0.9625	0.5	All Modes
ssid__no_geo	0.800818553888131	0.8596491228070176	0.688174318591952	0.5888888888888889	0.724025974025974	0.3214285714285714	0.8747099767981438	0.9318181818181819	0.7183838383838383	0.6363636363636364	0.7500000000000001	0.4	0.9166666666666667	0.888888888888889	502	RFC	0.7262888388017645	0.5760869565217391	0.7636986301369864	0.5625	0.8568181818181818	0.8723404255319149	0.8541919191919192	0.7777777777777778	0.8181818181818182	1.0	0.875	0.8	0.6817818522241903	0.6022727272727273	0.6882716049382716	0.225	0.8933649289099526	1.0	0.6886538461538462	0.5384615384615384	0.6923076923076923	0.25	0.9625	1.0	All Modes
ssid__no_geo	0.8017817371937639	0.8596491228070176	0.6957426548373893	0.5697674418604651	0.7374517374517374	0.5348837209302325	0.8866103739445115	0.7499999999999999	0.7216784385205439	0.6	0.7272727272727274	0.5	0.9239766081871346	0.8571428571428571	503	RFC	0.7282679989957588	0.6805555555555556	0.7701612903225806	0.45098039215686275	0.8477508650519031	0.8918918918918919	0.8228327228327228	0.8571428571428571	0.8888888888888888	0.5	0.8681318681318682	1.0	0.686162525580537	0.49	0.7074074074074074	0.6571428571428571	0.9292035398230089	0.6470588235294118	0.6628846153846155	0.46153846153846156	0.6153846153846154	0.5	0.9875	0.75	All Modes
ssid__no_geo	0.7880747126436781	0.8070175438596491	0.6933635307922691	0.6149584487534625	0.5440414507772021	0.5052631578947369	0.8763250883392226	0.9262295081967213	0.6819572223894016	0.608695652173913	0.4545454545454546	0.5714285714285715	0.8862275449101797	0.888888888888889	504	RFC	0.7052760156191309	0.6727272727272727	0.5614973262032086	0.5714285714285714	0.8581314878892734	0.8625954198473282	0.7145593869731801	0.7	0.5555555555555556	0.6666666666666666	0.8505747126436781	0.8	0.688420353890408	0.5663265306122449	0.5276381909547738	0.4528301886792453	0.8953068592057761	1.0	0.6696153846153846	0.5384615384615384	0.38461538461538464	0.5	0.925	1.0	All Modes
ssid__no_geo	0.7956349206349206	0.8508771929824561	0.7193284404732363	0.4986149584487535	0.7858880778588807	0.5789473684210527	0.8783530879600749	0.8548387096774194	0.7051895314338753	0.3529411764705882	0.6666666666666666	0.5714285714285715	0.9349112426035503	1.0	505	RFC	0.7426373148303079	0.6923076923076923	0.7878048780487805	0.55	0.8282352941176471	0.8548387096774194	0.7894328517924023	0.75	0.6428571428571429	0.6666666666666666	0.8876404494382022	1.0	0.7148935503509067	0.38961038961038963	0.7839805825242718	0.6111111111111112	0.9349269588313412	0.8548387096774194	0.6821153846153847	0.23076923076923078	0.6923076923076923	0.5	0.9875	1.0	All Modes
ssid__no_geo	0.7827338129496403	0.8333333333333334	0.6763448814958595	0.4745762711864407	0.7578947368421052	0.5660377358490566	0.8662345315262228	0.7169811320754716	0.708610440127468	0.42105263157894735	0.6923076923076923	0.6666666666666666	0.9058823529411764	0.8571428571428571	506	RFC	0.7627604657586519	0.6	0.7912087912087912	0.8823529411764706	0.8094713656387665	0.7307692307692307	0.842905982905983	0.6666666666666666	0.6923076923076923	1.0	0.8555555555555555	1.0	0.6343450794980592	0.3925233644859813	0.7272727272727273	0.4166666666666667	0.9315589353612167	0.7037037037037037	0.6425	0.3076923076923077	0.6923076923076923	0.5	0.9625	0.75	All Modes
ssid__no_geo	0.7565674255691769	0.8596491228070176	0.7243412882604296	0.5844748858447489	0.7016806722689075	0.7611940298507462	0.8314997104806022	0.7428571428571429	0.7906526806526806	0.6666666666666667	0.6153846153846154	1.0	0.9212121212121211	0.75	507	RFC	0.724601528472619	0.6994535519125683	0.6485436893203883	0.7611940298507462	0.8437132784958872	0.6701030927835051	0.8269004524886878	0.875	0.6153846153846154	1.0	0.8941176470588236	0.75	0.736084982038144	0.5019607843137255	0.7643020594965675	0.7611940298507462	0.819634703196347	0.8333333333333334	0.7707692307692307	0.5384615384615384	0.6153846153846154	1.0	0.95	0.75	All Modes
ssid__no_geo	0.7847750865051903	0.8508771929824561	0.6914555380453332	0.5309278350515464	0.7329842931937172	0.46938775510204084	0.8742368742368744	0.8497409326424871	0.7120432038713862	0.6666666666666667	0.608695652173913	0.5	0.927710843373494	0.8571428571428571	508	RFC	0.6782757778182572	0.4951923076923077	0.7692307692307693	0.39655172413793105	0.8850432632880099	0.845360824742268	0.764524312896406	0.7272727272727273	0.7	0.5	0.8953488372093024	1.0	0.713016016619756	0.5722222222222222	0.7	0.575	0.8636911942098915	0.8541666666666666	0.6732692307692307	0.6153846153846154	0.5384615384615384	0.5	0.9625	0.75	All Modes
ssid__no_geo	0.8462557985420809	0.8771929824561403	0.7684288239743731	0.49158249158249157	0.8739884393063584	0.696969696969697	0.8999354422207876	0.8796680497925311	0.8039057239057239	0.4761904761904762	0.7407407407407408	0.8571428571428571	0.9454545454545454	1.0	509	RFC	0.7666696938099031	0.5793650793650794	0.8894117647058823	0.6764705882352942	0.8789407313997478	0.8091603053435115	0.8513865546218486	0.625	0.7142857142857143	1.0	0.9176470588235294	1.0	0.7780671058960532	0.4269005847953216	0.8590909090909091	0.71875	0.921957671957672	0.9636363636363636	0.7757692307692308	0.38461538461538464	0.7692307692307693	0.75	0.975	1.0	All Modes
ssid__no_geo	0.7665867306155076	0.8596491228070176	0.6229776363946586	0.3582089552238806	0.6143790849673203	0.49056603773584906	0.9017341040462428	0.75	0.7156862745098039	0.47058823529411764	0.6428571428571429	0.6666666666666666	0.9411764705882353	0.8571428571428571	510	RFC	0.6269826639345968	0.4444444444444444	0.6051502145922747	0.48148148148148145	0.8796992481203008	0.7241379310344828	0.8977777777777778	1.0	0.6	1.0	0.8888888888888888	1.0	0.6253145537716527	0.3	0.6238938053097345	0.5	0.924901185770751	0.7777777777777778	0.65	0.3076923076923077	0.6923076923076923	0.5	1.0	0.75	All Modes
ssid__no_geo	0.8027961736571008	0.8596491228070176	0.7013965720242761	0.5131578947368421	0.7667638483965014	0.5116279069767442	0.8927381745502998	0.8226950354609929	0.7460905923344947	0.4999999999999999	0.7199999999999999	0.5714285714285715	0.9390243902439025	1.0	511	RFC	0.691277917599459	0.46987951807228917	0.8142414860681114	0.5789473684210527	0.8945260347129506	0.6987951807228916	0.7757575757575756	0.5454545454545454	0.75	0.6666666666666666	0.9166666666666666	1.0	0.7278052155564559	0.5652173913043478	0.7245179063360881	0.4583333333333333	0.8909574468085106	1.0	0.7232692307692308	0.46153846153846156	0.6923076923076923	0.5	0.9625	1.0	All Modes
ssid__no_geo	0.7171572146446519	0.8245614035087719	0.5842644858149904	0.4592145015105741	0.5846702317290553	0.3636363636363637	0.828486646884273	0.6853146853146853	0.6242533936651584	0.6	0.6153846153846154	0.3333333333333333	0.9058823529411764	0.6666666666666666	512	RFC	0.6413905905584374	0.4720496894409938	0.5061728395061729	0.4444444444444444	0.841978287092883	0.9423076923076923	0.7656166056166056	0.8571428571428571	0.6153846153846154	0.5	0.8555555555555555	1.0	0.5601232705587581	0.4470588235294118	0.6919831223628692	0.3076923076923077	0.8154205607476636	0.5384615384615384	0.5578846153846154	0.46153846153846156	0.6153846153846154	0.25	0.9625	0.5	All Modes
ssid__no_geo	0.7716284987277354	0.8508771929824561	0.7327928758890269	0.44819277108433736	0.7636849132176236	0.7209302325581395	0.84	0.891156462585034	0.7818181818181819	0.5714285714285715	0.761904761904762	0.6666666666666666	0.9090909090909091	1.0	513	RFC	0.8009758341231252	0.43457943925233644	0.8854489164086687	0.9393939393939394	0.7750865051903114	0.9703703703703703	0.8831372549019608	0.5333333333333333	1.0	1.0	0.8823529411764706	1.0	0.6919266911329645	0.4626865671641791	0.6713615023474179	0.5849056603773585	0.9167803547066848	0.8238993710691824	0.7336538461538462	0.6153846153846154	0.6153846153846154	0.5	0.9375	1.0	All Modes
ssid__no_geo	0.7925531914893617	0.8157894736842105	0.6957675910912181	0.47282608695652173	0.7330173775671407	0.5357142857142857	0.8945835760046592	0.8426966292134831	0.6558281979458449	0.3529411764705882	0.5599999999999999	0.5714285714285715	0.9058823529411764	0.888888888888889	514	RFC	0.6831632426410057	0.6170212765957447	0.770764119601329	0.4225352112676056	0.8629213483146068	0.7425742574257426	0.7311111111111112	0.75	0.5833333333333334	0.6666666666666666	0.8555555555555555	0.8	0.743289236598159	0.3832599118942731	0.6987951807228916	0.7317073170731707	0.9286577992744861	0.974025974025974	0.6463461538461538	0.23076923076923078	0.5384615384615384	0.5	0.9625	1.0	All Modes
ssid__no_geo	0.801875	0.868421052631579	0.6333650944795236	0.5183098591549296	0.830188679245283	0.2	0.8704277743335399	0.7478991596638657	0.6467654698242934	0.7272727272727274	0.7199999999999999	0.0	0.9294117647058824	0.8571428571428571	515	RFC	0.7007464517378328	0.5443786982248521	0.8780487804878049	0.4	0.8087557603686636	0.8725490196078431	0.7033333333333334	0.8888888888888888	0.75	0.0	0.8777777777777778	1.0	0.6023853950192269	0.4946236559139785	0.7872763419483101	0.13333333333333333	0.9422818791946309	0.6544117647058824	0.6090384615384615	0.6153846153846154	0.6923076923076923	0.0	0.9875	0.75	All Modes
ssid__no_geo	0.78928046989721	0.8245614035087719	0.7013319637580204	0.4657534246575343	0.7705192629815746	0.6046511627906976	0.8696194635059264	0.796116504854369	0.684137051578912	0.4444444444444444	0.5454545454545455	0.6666666666666665	0.9069767441860466	0.8571428571428571	516	RFC	0.718790141227027	0.5964912280701754	0.8070175438596491	0.5416666666666666	0.8287752675386445	0.82	0.7828985507246378	0.8	0.6666666666666666	0.6	0.8478260869565217	1.0	0.6983391107590851	0.38202247191011235	0.7371794871794872	0.6842105263157895	0.9146981627296588	0.7735849056603774	0.6488461538461539	0.3076923076923077	0.46153846153846156	0.75	0.975	0.75	All Modes
ssid__no_geo	0.7748798901853123	0.8157894736842105	0.7001806105104846	0.4210526315789474	0.7543035993740219	0.6607142857142858	0.8648325358851675	0.8	0.6640562248995984	0.33333333333333337	0.6666666666666666	0.6666666666666665	0.9036144578313252	0.75	517	RFC	0.7130086837003702	0.5507246376811594	0.7325227963525835	0.6727272727272727	0.8329493087557603	0.7761194029850746	0.6929900332225915	0.6	0.6428571428571429	0.6	0.872093023255814	0.75	0.6983999786968509	0.34080717488789236	0.7774193548387097	0.6491228070175439	0.8992537313432836	0.8253968253968254	0.6721153846153847	0.23076923076923078	0.6923076923076923	0.75	0.9375	0.75	All Modes
ssid__no_geo	0.8184126984126984	0.9385964912280702	0.7880159923468917	0.5870129870129871	0.7752808988764045	0.8319999999999999	0.8823174411587206	0.8634686346863468	0.9074448315911731	0.9166666666666666	0.8	0.8571428571428571	0.9634146341463415	1.0	518	RFC	0.8061259146026009	0.5736040609137056	0.8313253012048193	0.8524590163934426	0.8519813519813519	0.9212598425196851	0.9547619047619047	1.0	0.8333333333333334	1.0	0.9404761904761905	1.0	0.773454647256439	0.601063829787234	0.7263157894736842	0.8125	0.9148936170212766	0.8125	0.8705769230769231	0.8461538461538461	0.7692307692307693	0.75	0.9875	1.0	All Modes
ssid__no_geo	0.8333333333333334	0.8947368421052632	0.7613393507453448	0.5940054495912807	0.7907869481765835	0.6776859504132231	0.9147869674185465	0.8294314381270903	0.8063023022278426	0.6956521739130435	0.7826086956521738	0.8571428571428571	0.9461077844311377	0.75	519	RFC	0.7663357872678673	0.6337209302325582	0.8512396694214877	0.6949152542372882	0.8957055214723927	0.7560975609756098	0.8716091954022989	0.8	0.9	1.0	0.9080459770114943	0.75	0.7623667116533994	0.558974358974359	0.7383512544802867	0.6612903225806451	0.9346991037131882	0.9185185185185185	0.7590384615384614	0.6153846153846154	0.6923076923076923	0.75	0.9875	0.75	All Modes
ssid__no_geo	0.771280532938564	0.8508771929824561	0.7225914986656646	0.551948051948052	0.7115097159940208	0.6666666666666667	0.8433268858800773	0.8395061728395062	0.7368120901055033	0.5714285714285714	0.6666666666666667	0.6666666666666665	0.9221556886227545	0.8571428571428571	520	RFC	0.7361025459461584	0.6296296296296297	0.6502732240437158	0.6739130434782609	0.8549019607843137	0.8717948717948718	0.792466039707419	0.75	0.7272727272727273	0.6	0.8850574712643678	1.0	0.7155934747869555	0.4913294797687861	0.7854785478547854	0.6595744680851063	0.8320610687022901	0.8095238095238095	0.7078846153846154	0.46153846153846156	0.6153846153846154	0.75	0.9625	0.75	All Modes
ssid__no_geo	0.7923566878980892	0.9210526315789473	0.7371271254139452	0.5483870967741935	0.7005444646098004	0.702127659574468	0.8749272833042466	0.8596491228070176	0.8696542012204663	0.7272727272727274	0.8	0.8571428571428571	0.963855421686747	1.0	521	RFC	0.7603983703327657	0.616580310880829	0.7148148148148148	0.673469387755102	0.8300220750551877	0.9671052631578947	0.9304909560723514	0.8888888888888888	0.8333333333333334	1.0	0.9302325581395349	1.0	0.7225190934751256	0.49377593360995853	0.6868327402135231	0.7333333333333333	0.9249692496924969	0.7736842105263158	0.826923076923077	0.6153846153846154	0.7692307692307693	0.75	1.0	1.0	All Modes
ssid__no_geo	0.8134831460674158	0.8859649122807017	0.7153959558257059	0.5814696485623003	0.7676419965576593	0.5625	0.9006622516556292	0.7647058823529411	0.7165806081468732	0.6666666666666667	0.7142857142857142	0.5714285714285715	0.963855421686747	0.6666666666666666	522	RFC	0.7792325927680585	0.6232876712328768	0.7335526315789473	0.7105263157894737	0.8729139922978177	0.9558823529411765	0.8277131782945736	0.875	0.6666666666666666	0.6666666666666666	0.9302325581395349	1.0	0.6765938065489794	0.5449101796407185	0.8050541516245487	0.46551724137931033	0.9302325581395349	0.6372549019607843	0.6615384615384615	0.5384615384615384	0.7692307692307693	0.5	1.0	0.5	All Modes
ssid__no_geo	0.8172514619883041	0.8508771929824561	0.7185414912802299	0.6666666666666666	0.7679180887372012	0.5384615384615384	0.8939974457215837	0.7256637168141593	0.6570791527313266	0.6956521739130435	0.6666666666666667	0.3333333333333333	0.9230769230769231	0.6666666666666666	523	RFC	0.7620553796101437	0.6649746192893401	0.8064516129032258	0.7	0.865265760197775	0.7735849056603774	0.78073544433095	0.8	0.7272727272727273	0.5	0.8764044943820225	1.0	0.6893604954363468	0.6683673469387755	0.7328990228013029	0.4375	0.9247027741083224	0.6833333333333333	0.5911538461538461	0.6153846153846154	0.6153846153846154	0.25	0.975	0.5	All Modes
ssid__no_geo	0.7905646890636169	0.868421052631579	0.7318380071165751	0.5660377358490566	0.5819070904645477	0.6739130434782609	0.8873321657910099	0.9500000000000001	0.7917391304347825	0.608695652173913	0.6666666666666667	0.75	0.9333333333333333	1.0	524	RFC	0.7259512685207813	0.6703910614525139	0.5483870967741935	0.6326530612244898	0.8735632183908046	0.9047619047619048	0.8166310160427808	0.7	0.7272727272727273	0.75	0.9058823529411765	1.0	0.7464119858197356	0.4897959183673469	0.6197916666666666	0.7209302325581395	0.9015421115065243	1.0	0.7732692307692307	0.5384615384615384	0.6153846153846154	0.75	0.9625	1.0	All Modes
ssid__no_geo	0.8003992015968064	0.8421052631578947	0.7409412825176697	0.5925925925925924	0.6529774127310061	0.7121212121212122	0.878236914600551	0.8687782805429864	0.7388471177944862	0.5714285714285714	0.6666666666666667	0.6666666666666666	0.9005847953216374	0.888888888888889	525	RFC	0.784051788568809	0.6341463414634146	0.7162162162162162	0.9215686274509803	0.8416050686378036	0.8067226890756303	0.8542307692307693	0.75	0.875	1.0	0.8461538461538461	0.8	0.7191551763531523	0.5561497326203209	0.6	0.5802469135802469	0.9182027649769585	0.9411764705882353	0.6925	0.46153846153846156	0.5384615384615384	0.5	0.9625	1.0	All Modes
ssid__no_geo	0.8019287833827893	0.868421052631579	0.7320714720950166	0.5244956772334295	0.7098121085594989	0.6206896551724138	0.8822829964328182	0.923076923076923	0.7562231727022145	0.5714285714285714	0.7199999999999999	0.6666666666666666	0.934131736526946	0.888888888888889	526	RFC	0.7546182466682869	0.6148648648648649	0.7522123893805309	0.6923076923076923	0.8441410693970421	0.8695652173913043	0.8393103448275863	0.75	0.75	1.0	0.896551724137931	0.8	0.7198729235342964	0.457286432160804	0.6719367588932806	0.5625	0.9240348692403487	0.9836065573770492	0.7257692307692307	0.46153846153846156	0.6923076923076923	0.5	0.975	1.0	All Modes
ssid__no_geo	0.750179985601152	0.8070175438596491	0.6629129852581616	0.5853658536585367	0.588888888888889	0.5760000000000001	0.8485207100591716	0.7157894736842104	0.613537759645544	0.4761904761904762	0.5384615384615384	0.28571428571428575	0.9101796407185629	0.8571428571428571	527	RFC	0.6754881122260226	0.6274509803921569	0.53	0.6792452830188679	0.8607442977190877	0.68	0.6740716180371352	0.625	0.5384615384615384	0.3333333333333333	0.8735632183908046	1.0	0.660653284806727	0.5485714285714286	0.6625	0.5	0.8366394399066511	0.7555555555555555	0.5746153846153846	0.38461538461538464	0.5384615384615384	0.25	0.95	0.75	All Modes
ssid__no_geo	0.7953890489913544	0.8333333333333334	0.7273710972985115	0.5729729729729729	0.6330275229357798	0.6779661016949152	0.8888888888888888	0.8640000000000001	0.6897424930359062	0.5714285714285714	0.5384615384615384	0.6666666666666666	0.9221556886227545	0.75	528	RFC	0.7415615654502424	0.6838709677419355	0.6388888888888888	0.7017543859649122	0.8588661037394452	0.8244274809160306	0.7847038019451812	0.75	0.5384615384615384	1.0	0.8850574712643678	0.75	0.7209366777011742	0.4930232558139535	0.6272727272727273	0.6557377049180327	0.9210866752910737	0.907563025210084	0.6425	0.46153846153846156	0.5384615384615384	0.5	0.9625	0.75	All Modes
ssid__no_geo	0.7707281903388609	0.8070175438596491	0.6240005079667005	0.5617433414043584	0.5915492957746479	0.27450980392156865	0.8786407766990291	0.8135593220338982	0.5311764705882352	0.5833333333333334	0.4999999999999999	0.0	0.9058823529411764	0.6666666666666666	529	RFC	0.7048901133642594	0.6105263157894737	0.6028708133971292	0.6363636363636364	0.839907192575406	0.8347826086956521	0.6074747474747475	0.6363636363636364	0.5454545454545454	0.0	0.8555555555555555	1.0	0.5980665112230032	0.5201793721973094	0.5806451612903226	0.175	0.9211195928753181	0.7933884297520661	0.4925	0.5384615384615384	0.46153846153846156	0.0	0.9625	0.5	All Modes
ssid__no_geo	0.75	0.8508771929824561	0.6684354546810594	0.5739644970414202	0.6124401913875598	0.34285714285714286	0.8377088305489261	0.9752066115702479	0.707508060801474	0.6666666666666667	0.6153846153846154	0.3333333333333333	0.9221556886227545	1.0	530	RFC	0.6773891147191056	0.7293233082706767	0.5454545454545454	0.3157894736842105	0.8447653429602888	0.9516129032258065	0.7750884173297966	0.875	0.6153846153846154	0.5	0.8850574712643678	1.0	0.6754243561316733	0.47317073170731705	0.6981818181818182	0.375	0.8307692307692308	1.0	0.6732692307692307	0.5384615384615384	0.6153846153846154	0.25	0.9625	1.0	All Modes
ssid__no_geo	0.7896600566572238	0.8508771929824561	0.6397931941900008	0.5454545454545454	0.6891025641025641	0.2631578947368421	0.8858663512714371	0.8153846153846154	0.6757734573119188	0.5714285714285714	0.6153846153846154	0.4	0.9349112426035503	0.8571428571428571	531	RFC	0.6821092578566914	0.5670731707317073	0.7214765100671141	0.38461538461538464	0.8540478905359179	0.8833333333333333	0.8506050129645635	0.75	0.6153846153846154	1.0	0.8876404494382022	1.0	0.6124446417115649	0.5254237288135594	0.6595092024539877	0.2	0.9201474201474201	0.7571428571428571	0.6128846153846155	0.46153846153846156	0.6153846153846154	0.25	0.9875	0.75	All Modes
ssid__no_geo	0.8528813559322034	0.8771929824561403	0.7691457742172215	0.6570605187319885	0.8269525267993874	0.6493506493506493	0.9188869153345175	0.7934782608695652	0.7394290448507316	0.6363636363636364	0.6923076923076923	0.6666666666666666	0.9518072289156626	0.75	532	RFC	0.8072821369442981	0.7307692307692307	0.8059701492537313	0.8620689655172413	0.9076023391812865	0.73	0.8277380242496521	0.7777777777777778	0.6923076923076923	1.0	0.9186046511627907	0.75	0.75325036607792	0.5968586387434555	0.8490566037735849	0.5208333333333334	0.9304556354916067	0.8690476190476191	0.6936538461538462	0.5384615384615384	0.6923076923076923	0.5	0.9875	0.75	All Modes
ssid__no_geo	0.7693935119887165	0.868421052631579	0.6961216177790057	0.5017421602787457	0.639240506329114	0.588235294117647	0.8581862446743762	0.8932038834951457	0.7198412698412698	0.4444444444444444	0.7857142857142856	0.5714285714285715	0.9404761904761905	0.8571428571428571	533	RFC	0.7081188336641839	0.6666666666666666	0.5674157303370787	0.5714285714285714	0.8671586715867159	0.8679245283018868	0.8195454545454546	0.8	0.7333333333333333	0.6666666666666666	0.8977272727272727	1.0	0.701915378252915	0.4022346368715084	0.7318840579710145	0.6060606060606061	0.8493975903614458	0.92	0.6782692307692308	0.3076923076923077	0.8461538461538461	0.5	0.9875	0.75	All Modes
ssid__no_geo	0.7146833681280446	0.8245614035087719	0.5673934267319899	0.4405797101449275	0.5136186770428015	0.1846153846153846	0.8289550496205488	0.869198312236287	0.6251868131868132	0.5	0.5599999999999999	0.28571428571428575	0.9230769230769231	0.8571428571428571	534	RFC	0.5838640535049678	0.59375	0.4536082474226804	0.1875	0.8189158016147635	0.865546218487395	0.7014713750668806	0.7142857142857143	0.5833333333333334	0.3333333333333333	0.8764044943820225	1.0	0.5672203404871945	0.35023041474654376	0.5919282511210763	0.18181818181818182	0.8392434988179669	0.8728813559322034	0.5796153846153846	0.38461538461538464	0.5384615384615384	0.25	0.975	0.75	All Modes
ssid__no_geo	0.834178131788559	0.9035087719298246	0.7790543829389402	0.5098039215686274	0.8287581699346406	0.7786259541984732	0.9077134986225894	0.8703703703703703	0.8642075996292864	0.6	0.7692307692307693	1.0	0.9518072289156626	1.0	535	RFC	0.7915670433996383	0.6964285714285714	0.8025316455696202	0.796875	0.8786666666666667	0.7833333333333333	0.9089956555072835	0.8571428571428571	0.7692307692307693	1.0	0.9186046511627907	1.0	0.7875851495381423	0.4020618556701031	0.8567567567567568	0.7611940298507462	0.9387464387464387	0.9791666666666666	0.8436538461538461	0.46153846153846156	0.7692307692307693	1.0	0.9875	1.0	All Modes
ssid__no_geo	0.8200636942675159	0.8771929824561403	0.7509281822726479	0.54375	0.656891495601173	0.7032967032967034	0.9049662783568363	0.9457364341085271	0.7892156862745099	0.6	0.7500000000000001	0.6666666666666666	0.9294117647058824	1.0	536	RFC	0.7976009618699937	0.7131147540983607	0.6473988439306358	0.8421052631578947	0.8611435239206534	0.9242424242424242	0.9106204906204904	0.8571428571428571	0.8181818181818182	1.0	0.8777777777777778	1.0	0.7263153062626515	0.4393939393939394	0.6666666666666666	0.6037735849056604	0.9534883720930233	0.9682539682539683	0.7282692307692308	0.46153846153846156	0.6923076923076923	0.5	0.9875	1.0	All Modes
ssid__no_geo	0.7916666666666666	0.8508771929824561	0.7406252310100447	0.4246153846153847	0.6977687626774849	0.7799999999999999	0.8784119106699751	0.9223300970873787	0.7836770921386307	0.4	0.7500000000000001	0.8571428571428571	0.911242603550296	1.0	537	RFC	0.7619671848943723	0.5798319327731093	0.7049180327868853	0.7959183673469388	0.8329411764705882	0.8962264150943396	0.8509557857872465	0.5714285714285714	0.8181818181818182	1.0	0.8651685393258427	1.0	0.7339108498280345	0.33495145631067963	0.6907630522088354	0.7647058823529411	0.9291338582677166	0.95	0.7424999999999999	0.3076923076923077	0.6923076923076923	0.75	0.9625	1.0	All Modes
ssid__no_geo	0.757328990228013	0.8070175438596491	0.6183395754888688	0.45	0.40129449838187703	0.40449438202247195	0.8907035175879398	0.9452054794520548	0.6119184542161386	0.3157894736842105	0.4827586206896552	0.3333333333333333	0.927710843373494	1.0	538	RFC	0.6325506072411216	0.5806451612903226	0.3425414364640884	0.42857142857142855	0.8785625774473358	0.9324324324324325	0.6665697674418605	0.5	0.4375	0.5	0.8953488372093024	1.0	0.619243741777779	0.3673469387755102	0.484375	0.3829787234042553	0.9031847133757962	0.9583333333333334	0.5963461538461539	0.23076923076923078	0.5384615384615384	0.25	0.9625	1.0	All Modes
ssid__no_geo	0.7842105263157895	0.8947368421052632	0.7281927576488717	0.586046511627907	0.7268817204301075	0.7286821705426357	0.8696236559139784	0.7297297297297297	0.8012445626662494	0.7272727272727274	0.7199999999999999	0.75	0.9518072289156626	0.8571428571428571	539	RFC	0.7611450440166698	0.6363636363636364	0.757847533632287	0.7121212121212122	0.8284250960307298	0.8709677419354839	0.8614987080103358	0.8888888888888888	0.75	0.75	0.9186046511627907	1.0	0.7061047298139451	0.5431034482758621	0.6983471074380165	0.746031746031746	0.9151343705799151	0.627906976744186	0.7590384615384614	0.6153846153846154	0.6923076923076923	0.75	0.9875	0.75	All Modes
ssid__no_geo	0.8130026809651475	0.8947368421052632	0.7533604426614602	0.5583756345177665	0.7759398496240602	0.6785714285714286	0.8926014319809069	0.8613138686131387	0.8307776838546068	0.6	0.7500000000000001	0.8571428571428571	0.9467455621301775	1.0	540	RFC	0.7799838583937382	0.7142857142857143	0.8349514563106796	0.7450980392156863	0.8292682926829268	0.7763157894736842	0.9148402159638114	0.8571428571428571	0.8181818181818182	1.0	0.898876404494382	1.0	0.7479249275234017	0.4583333333333333	0.7247191011235955	0.6229508196721312	0.9664082687338501	0.9672131147540983	0.7807692307692308	0.46153846153846156	0.6923076923076923	0.75	1.0	1.0	All Modes
ssid__no_geo	0.788722341184868	0.8596491228070176	0.6444992365185038	0.5436408977556111	0.7603960396039604	0.2465753424657534	0.8809234507897935	0.7909604519774012	0.7147890050329075	0.6666666666666667	0.6666666666666667	0.4444444444444445	0.9390243902439025	0.8571428571428571	541	RFC	0.6625235099445881	0.5396039603960396	0.7901234567901234	0.19148936170212766	0.8703481392557023	0.9210526315789473	0.7542424242424242	0.7272727272727273	0.7272727272727273	0.4	0.9166666666666666	1.0	0.6423090383243937	0.5477386934673367	0.732824427480916	0.34615384615384615	0.8917589175891759	0.693069306930693	0.6886538461538462	0.6153846153846154	0.6153846153846154	0.5	0.9625	0.75	All Modes
ssid__no_geo	0.7748798901853123	0.8157894736842105	0.7047350160284928	0.5480093676814988	0.7202797202797203	0.5555555555555556	0.8569732937685459	0.8428571428571429	0.6336996336996337	0.380952380952381	0.6923076923076923	0.3333333333333333	0.9047619047619048	0.8571428571428571	542	RFC	0.7199592112552061	0.6724137931034483	0.7030716723549488	0.5681818181818182	0.8251428571428572	0.8309859154929577	0.7111888111888112	0.5	0.6923076923076923	0.5	0.8636363636363636	1.0	0.6981421193389403	0.4624505928853755	0.7383512544802867	0.5434782608695652	0.891358024691358	0.855072463768116	0.5900000000000001	0.3076923076923077	0.6923076923076923	0.25	0.95	0.75	All Modes
ssid__no_geo	0.803894297635605	0.8596491228070176	0.702311194261622	0.5403899721448469	0.7590361445783131	0.43076923076923074	0.8677115987460815	0.913649025069638	0.7525751357076659	0.5714285714285714	0.6923076923076923	0.5714285714285715	0.927710843373494	1.0	543	RFC	0.7094378814310796	0.60625	0.7440944881889764	0.4375	0.8532675709001233	0.9060773480662984	0.8008646392367323	0.75	0.6923076923076923	0.6666666666666666	0.8953488372093024	1.0	0.6980542299875461	0.48743718592964824	0.7745901639344263	0.42424242424242425	0.8826530612244898	0.9213483146067416	0.7232692307692308	0.46153846153846156	0.6923076923076923	0.5	0.9625	1.0	All Modes
ssid__no_geo	0.758095238095238	0.8859649122807017	0.7220425684973906	0.625531914893617	0.6382306477093206	0.7047619047619047	0.8344594594594594	0.8072289156626508	0.8259269715791454	0.6956521739130435	0.6363636363636364	0.8571428571428571	0.9404761904761905	1.0	544	RFC	0.7467095716928697	0.6966824644549763	0.6234567901234568	0.8809523809523809	0.8196902654867256	0.7127659574468085	0.8951010101010102	0.8	0.7777777777777778	1.0	0.8977272727272727	1.0	0.7177834070948883	0.5675675675675675	0.6537216828478964	0.5873015873015873	0.8497706422018348	0.9305555555555556	0.7782692307692308	0.6153846153846154	0.5384615384615384	0.75	0.9875	1.0	All Modes
ssid__no_geo	0.7990685296074518	0.868421052631579	0.6910148890533605	0.5673352435530087	0.7561327561327561	0.33333333333333337	0.8796128251663643	0.9186602870813397	0.7160952380952381	0.6666666666666667	0.64	0.3333333333333333	0.9404761904761905	1.0	545	RFC	0.6962072732921241	0.6265822784810127	0.7891566265060241	0.3148148148148148	0.8532863849765259	0.897196261682243	0.7878787878787878	0.875	0.6666666666666666	0.5	0.8977272727272727	1.0	0.6894089996174237	0.518324607329843	0.7257617728531855	0.3541666666666667	0.9076154806491885	0.9411764705882353	0.6782692307692308	0.5384615384615384	0.6153846153846154	0.25	0.9875	1.0	All Modes
ssid__no_geo	0.8062659846547314	0.8596491228070176	0.724971898085223	0.40125391849529785	0.8355342136854741	0.6478873239436619	0.8663101604278076	0.8738738738738738	0.7523391812865496	0.42105263157894735	0.7500000000000001	0.6666666666666666	0.9239766081871346	1.0	546	RFC	0.7508183180267721	0.5039370078740157	0.8923076923076924	0.696969696969697	0.81	0.8508771929824561	0.8705960705960706	0.6666666666666666	0.8181818181818182	1.0	0.8681318681318682	1.0	0.7106664339077804	0.3333333333333333	0.7855530474040632	0.6052631578947368	0.9310344827586207	0.8981481481481481	0.6975	0.3076923076923077	0.6923076923076923	0.5	0.9875	1.0	All Modes
ssid__no_geo	0.8036529680365296	0.8508771929824561	0.6504801036470681	0.5706051873198847	0.7308533916849016	0.41269841269841273	0.8974668275030157	0.6407766990291262	0.6337938864254654	0.5263157894736842	0.8148148148148148	0.3333333333333333	0.9230769230769231	0.5714285714285715	547	RFC	0.688861478277834	0.6470588235294118	0.784037558685446	0.5	0.8532110091743119	0.66	0.7324237560192616	0.8333333333333334	0.7857142857142857	0.5	0.8764044943820225	0.6666666666666666	0.6230586508280418	0.5103092783505154	0.6844262295081968	0.35135135135135137	0.9465648854961832	0.6226415094339622	0.5911538461538461	0.38461538461538464	0.8461538461538461	0.25	0.975	0.5	All Modes
ssid__no_geo	0.8020050125313283	0.868421052631579	0.6943265786041547	0.5561224489795918	0.8155339805825242	0.5245901639344264	0.8742368742368742	0.7011494252873564	0.6914461861425424	0.631578947368421	0.7407407407407408	0.4	0.9349112426035503	0.75	548	RFC	0.7458158831860201	0.6770186335403726	0.8418708240534521	0.7619047619047619	0.825836216839677	0.6224489795918368	0.8703852327447834	1.0	0.7142857142857143	1.0	0.8876404494382022	0.75	0.6787904205042564	0.47186147186147187	0.7907949790794979	0.4	0.9286640726329443	0.8026315789473685	0.6436538461538461	0.46153846153846156	0.7692307692307693	0.25	0.9875	0.75	All Modes
ssid__no_geo	0.7761194029850746	0.868421052631579	0.6402348777756417	0.6409736308316429	0.6391304347826087	0.3440860215053763	0.8822474596533175	0.6947368421052632	0.6799570497406349	0.7096774193548387	0.7407407407407408	0.3333333333333333	0.9493670886075949	0.6666666666666666	549	RFC	0.6565470710927388	0.5766423357664233	0.665158371040724	0.3404255319148936	0.8956310679611651	0.8048780487804879	0.7573870573870575	0.6111111111111112	0.7142857142857143	0.5	0.9615384615384616	1.0	0.6329438194637113	0.7214611872146118	0.6150627615062761	0.34782608695652173	0.8692579505300353	0.6111111111111112	0.6605769230769231	0.8461538461538461	0.7692307692307693	0.25	0.9375	0.5	All Modes
ssid__no_geo	0.7690776376907764	0.8333333333333334	0.5886695365438416	0.45454545454545453	0.6878980891719746	0.07547169811320754	0.8715862870424173	0.8538461538461538	0.5857142857142856	0.4761904761904762	0.6666666666666666	0.0	0.9285714285714285	0.8571428571428571	550	RFC	0.6174852646686133	0.49382716049382713	0.717607973421927	0.125	0.8259911894273128	0.925	0.6308441558441558	0.625	0.6428571428571429	0.0	0.8863636363636364	1.0	0.5702047024595982	0.42105263157894735	0.6605504587155964	0.05405405405405406	0.922509225092251	0.7928571428571428	0.5603846153846154	0.38461538461538464	0.6923076923076923	0.0	0.975	0.75	All Modes
ssid__no_geo	0.7930629041740153	0.8771929824561403	0.7277611476928632	0.510028653295129	0.7758985200845665	0.6075949367088609	0.8509174311926605	0.8943661971830986	0.7872737399053188	0.5263157894736842	0.8148148148148148	0.6666666666666666	0.9285714285714285	1.0	551	RFC	0.7639254042524114	0.6267605633802817	0.7310756972111554	0.8	0.8528735632183908	0.8089171974522293	0.901082251082251	0.8333333333333334	0.7857142857142857	1.0	0.8863636363636364	1.0	0.7190588874962854	0.42995169082125606	0.8265765765765766	0.4897959183673469	0.8489702517162472	1.0	0.7411538461538462	0.38461538461538464	0.8461538461538461	0.5	0.975	1.0	All Modes
ssid__no_geo	0.7697138869504536	0.8771929824561403	0.6613326793006259	0.4776902887139107	0.675	0.4347826086956522	0.8715083798882681	0.8476821192052981	0.7702992511218165	0.631578947368421	0.6666666666666666	0.75	0.9461077844311377	0.8571428571428571	552	RFC	0.6675790757995202	0.5449101796407185	0.6835443037974683	0.3448275862068966	0.84375	0.920863309352518	0.8601806239737275	1.0	0.6428571428571429	0.75	0.9080459770114943	1.0	0.6733134013213011	0.4252336448598131	0.6666666666666666	0.5882352941176471	0.9011553273427471	0.7852760736196319	0.7282692307692308	0.46153846153846156	0.6923076923076923	0.75	0.9875	0.75	All Modes
ssid__no_geo	0.8153117600631413	0.8859649122807017	0.7380134029801396	0.5914634146341463	0.7034120734908136	0.8130081300813008	0.898422712933754	0.6837606837606837	0.8284220354808589	0.5555555555555556	0.8	1.0	0.9294117647058824	0.8571428571428571	553	RFC	0.7675131470006147	0.6598639455782312	0.8170731707317073	0.7692307692307693	0.8506571087216248	0.7407407407407407	0.9422222222222223	1.0	0.8333333333333334	1.0	0.8777777777777778	1.0	0.7204568762278318	0.5359116022099447	0.6175115207373272	0.8620689655172413	0.9518716577540107	0.6349206349206349	0.7782692307692308	0.38461538461538464	0.7692307692307693	1.0	0.9875	0.75	All Modes
ssid__no_geo	0.8052851182197497	0.8333333333333334	0.7582768298509971	0.5061728395061729	0.7822349570200573	0.7040000000000001	0.872422680412371	0.9265536723163841	0.7230769230769232	0.33333333333333337	0.6153846153846154	0.75	0.9166666666666667	1.0	554	RFC	0.7590565648613465	0.6074074074074074	0.7936046511627907	0.6567164179104478	0.84625	0.8913043478260869	0.7680769230769231	0.6	0.6153846153846154	0.75	0.875	1.0	0.7657282807990644	0.43386243386243384	0.7711864406779662	0.7586206896551724	0.9002659574468085	0.9647058823529412	0.7117307692307693	0.23076923076923078	0.6153846153846154	0.75	0.9625	1.0	All Modes
ssid__no_geo	0.812778603268945	0.9035087719298246	0.7323612778717521	0.5678233438485804	0.7161410018552875	0.6019417475728155	0.9035598705501618	0.8723404255319148	0.8334139488356357	0.7000000000000001	0.7692307692307693	0.8571428571428571	0.9518072289156626	0.888888888888889	555	RFC	0.7817779834288706	0.6338028169014085	0.7174721189591078	0.8857142857142857	0.875784190715182	0.7961165048543689	0.8975670840787119	1.0	0.7692307692307693	1.0	0.9186046511627907	0.8	0.7165687689217102	0.5142857142857142	0.7148148148148148	0.45588235294117646	0.9331550802139037	0.9647058823529412	0.8090384615384615	0.5384615384615384	0.7692307692307693	0.75	0.9875	1.0	All Modes
ssid__no_geo	0.7458603311735061	0.8771929824561403	0.5921602814582725	0.49112426035502965	0.5396825396825397	0.2962962962962963	0.8667810177244141	0.7669172932330828	0.6752244713062966	0.6363636363636364	0.7096774193548387	0.4	0.9634146341463415	0.6666666666666666	556	RFC	0.6285308015158595	0.51875	0.43174603174603177	0.42105263157894735	0.9066985645933014	0.864406779661017	0.8658730158730158	0.7777777777777778	0.6111111111111112	1.0	0.9404761904761905	1.0	0.58677189662434	0.46629213483146065	0.7195767195767195	0.22857142857142856	0.8302300109529025	0.6891891891891891	0.624423076923077	0.5384615384615384	0.8461538461538461	0.25	0.9875	0.5	All Modes
ssid__no_geo	0.7845230153435624	0.8596491228070176	0.7405608707081512	0.48275862068965514	0.8128724672228844	0.736842105263158	0.8383311603650587	0.8320000000000001	0.7850360750360751	0.4761904761904762	0.7500000000000001	0.888888888888889	0.9212121212121211	0.888888888888889	557	RFC	0.7345452513928639	0.5753424657534246	0.8399014778325123	0.7088607594936709	0.8057644110275689	0.7428571428571429	0.7874598930481284	0.625	0.8181818181818182	0.8	0.8941176470588236	0.8	0.7579179179984594	0.4158415841584158	0.7875288683602771	0.7671232876712328	0.873641304347826	0.9454545454545454	0.8053846153846154	0.38461538461538464	0.6923076923076923	1.0	0.95	1.0	All Modes
ssid__no_geo	0.7781926811053025	0.8947368421052632	0.714008472413974	0.49726775956284147	0.6974789915966387	0.7412587412587412	0.8766404199475066	0.757396449704142	0.8556677890011224	0.6363636363636364	0.8148148148148148	1.0	0.9382716049382716	0.888888888888889	558	RFC	0.714525133994482	0.489247311827957	0.7614678899082569	0.6794871794871795	0.8619354838709677	0.7804878048780488	0.8580642663569492	0.7777777777777778	0.7857142857142857	1.0	0.926829268292683	0.8	0.7183678030610107	0.5055555555555555	0.6434108527131783	0.8153846153846154	0.8918558077436582	0.735632183908046	0.8669230769230769	0.5384615384615384	0.8461538461538461	1.0	0.95	1.0	All Modes
ssid__no_geo	0.8196850393700787	0.868421052631579	0.7502034241443962	0.5838150289017341	0.779816513761468	0.7297297297297297	0.8920308483290489	0.7656250000000001	0.7973319893256268	0.6956521739130435	0.7692307692307693	0.8571428571428571	0.9146341463414636	0.75	559	RFC	0.7801639525202957	0.6644736842105263	0.748898678414097	0.8709677419354839	0.8740554156171285	0.7424242424242424	0.8424175824175825	0.8	0.7692307692307693	1.0	0.8928571428571429	0.75	0.7326012796265248	0.520618556701031	0.8133971291866029	0.627906976744186	0.910761154855643	0.7903225806451613	0.7644230769230769	0.6153846153846154	0.7692307692307693	0.75	0.9375	0.75	All Modes
ssid__no_geo	0.7671601615074024	0.8421052631578947	0.6680033587614368	0.5956416464891041	0.7186440677966103	0.481203007518797	0.855786350148368	0.6887417218543046	0.6942581503659347	0.7000000000000001	0.6666666666666667	0.4444444444444445	0.9101796407185629	0.75	560	RFC	0.6623190893539402	0.6910112359550562	0.762589928057554	0.4155844155844156	0.8306451612903226	0.611764705882353	0.7501671891327064	1.0	0.7272727272727273	0.4	0.8735632183908046	0.75	0.6889391468276335	0.5234042553191489	0.6794871794871795	0.5714285714285714	0.8824969400244798	0.7878787878787878	0.6707692307692307	0.5384615384615384	0.6153846153846154	0.5	0.95	0.75	All Modes
ssid__no_geo	0.7749796913078798	0.8157894736842105	0.6371368445025842	0.5086705202312138	0.6742857142857143	0.21428571428571425	0.8622677770659833	0.9261744966442953	0.592765180408201	0.608695652173913	0.4545454545454546	0.0	0.9005847953216374	1.0	561	RFC	0.6795651131467423	0.5906040268456376	0.7065868263473054	0.375	0.8177399756986634	0.9078947368421053	0.6203418803418803	0.7	0.5555555555555556	0.0	0.8461538461538461	1.0	0.6197277698953718	0.4467005076142132	0.644808743169399	0.15	0.9119241192411924	0.9452054794520548	0.5771153846153847	0.5384615384615384	0.38461538461538464	0.0	0.9625	1.0	All Modes
ssid__no_geo	0.8040638606676342	0.8508771929824561	0.7487865281619108	0.42809364548494977	0.7511737089201879	0.7047619047619049	0.888888888888889	0.9710144927536232	0.7276030312467558	0.42105263157894735	0.6153846153846154	0.6666666666666666	0.9349112426035503	1.0	562	RFC	0.7966917302727832	0.5714285714285714	0.7667731629392971	0.8409090909090909	0.8333333333333334	0.9710144927536232	0.8339383462978969	0.6666666666666666	0.6153846153846154	1.0	0.8876404494382022	1.0	0.7216790261013947	0.3422459893048128	0.7361963190184049	0.6065573770491803	0.9523809523809523	0.9710144927536232	0.6821153846153847	0.3076923076923077	0.6153846153846154	0.5	0.9875	1.0	All Modes
ssid__no_geo	0.8106686701728024	0.8771929824561403	0.698839311794506	0.6527415143603134	0.7404255319148936	0.40425531914893614	0.8967741935483869	0.7999999999999999	0.7330627444844312	0.6363636363636364	0.7199999999999999	0.5	0.9518072289156626	0.8571428571428571	563	RFC	0.6902657299939612	0.6127450980392157	0.8207547169811321	0.30158730158730157	0.9014267185473411	0.8148148148148148	0.7892764857881136	0.7777777777777778	0.75	0.5	0.9186046511627907	1.0	0.7327059173057077	0.6983240223463687	0.6744186046511628	0.6129032258064516	0.8921694480102695	0.7857142857142857	0.6936538461538462	0.5384615384615384	0.6923076923076923	0.5	0.9875	0.75	All Modes
ssid__no_geo	0.8178694158075601	0.8859649122807017	0.7792997713412836	0.5955334987593053	0.7801204819277109	0.7474747474747475	0.8879946344735077	0.8853754940711462	0.8250034506556247	0.6956521739130435	0.7500000000000001	0.8571428571428571	0.9333333333333333	0.888888888888889	564	RFC	0.8151090890734023	0.6557377049180327	0.7685459940652819	0.8809523809523809	0.8597402597402597	0.9105691056910569	0.864812834224599	0.8	0.8181818181818182	1.0	0.9058823529411765	0.8	0.7532667906211009	0.5454545454545454	0.7920489296636085	0.6491228070175439	0.9181692094313454	0.8615384615384616	0.8040384615384614	0.6153846153846154	0.6923076923076923	0.75	0.9625	1.0	All Modes
ssid__no_geo	0.773061224489796	0.8508771929824561	0.6655453499734263	0.5990099009900991	0.39525691699604737	0.7115384615384616	0.8850793650793651	0.7368421052631577	0.7037872458925091	0.7407407407407408	0.42105263157894735	0.5714285714285715	0.9285714285714285	0.8571428571428571	565	RFC	0.6816893316577234	0.6019900497512438	0.47619047619047616	0.7708333333333334	0.8594327990135635	0.7	0.7867965367965367	0.7142857142857143	0.6666666666666666	0.6666666666666666	0.8863636363636364	1.0	0.656938535910372	0.5960591133004927	0.33783783783783783	0.6607142857142857	0.912303664921466	0.7777777777777778	0.6603846153846155	0.7692307692307693	0.3076923076923077	0.5	0.975	0.75	All Modes
ssid__no_geo	0.7758490566037736	0.8333333333333334	0.6386529663117854	0.3846153846153847	0.7620751341681573	0.48936170212765956	0.8854568854568854	0.6717557251908397	0.6801677962755808	0.4	0.7692307692307693	0.5714285714285715	0.9101796407185629	0.75	566	RFC	0.6444256984406544	0.48	0.7526501766784452	0.5348837209302325	0.86	0.5945945945945946	0.7261778451433625	0.5714285714285714	0.7692307692307693	0.6666666666666666	0.8735632183908046	0.75	0.6455943611255274	0.32085561497326204	0.7717391304347826	0.45098039215686275	0.9124668435013262	0.7719298245614035	0.6553846153846153	0.3076923076923077	0.7692307692307693	0.5	0.95	0.75	All Modes
ssid__no_geo	0.7983343248066627	0.868421052631579	0.7533442205359304	0.6684782608695652	0.7418655097613883	0.6133333333333333	0.8503401360544218	0.8927038626609441	0.7645657241309415	0.8695652173913044	0.6153846153846154	0.6666666666666666	0.9212121212121211	0.75	567	RFC	0.8122147821128793	0.7068965517241379	0.6881287726358148	0.8846153846153846	0.8610792192881745	0.9203539823008849	0.8519004524886877	1.0	0.6153846153846154	1.0	0.8941176470588236	0.75	0.7229293088357819	0.634020618556701	0.8047058823529412	0.46938775510204084	0.8398656215005599	0.8666666666666667	0.7169230769230769	0.7692307692307693	0.6153846153846154	0.5	0.95	0.75	All Modes
ssid__no_geo	0.7599206349206349	0.8421052631578947	0.6862654297489977	0.4924924924924925	0.6635802469135802	0.6666666666666666	0.851830985915493	0.7567567567567567	0.7580515297906603	0.5217391304347826	0.5925925925925927	0.75	0.925925925925926	1.0	568	RFC	0.6971740036123488	0.5157232704402516	0.5858310626702997	0.6557377049180327	0.880093131548312	0.8484848484848485	0.7672125435540069	0.6	0.5714285714285714	0.75	0.9146341463414634	1.0	0.6845218729712946	0.47126436781609193	0.7651245551601423	0.6779661016949152	0.8253275109170306	0.6829268292682927	0.7528846153846154	0.46153846153846156	0.6153846153846154	0.75	0.9375	1.0	All Modes
ssid__no_geo	0.7382962394474291	0.7982456140350878	0.592700649052102	0.45520581113801456	0.27192982456140347	0.7184466019417477	0.8738532110091743	0.6440677966101694	0.5881904761904762	0.4	0.4	0.5714285714285715	0.9028571428571428	0.6666666666666666	569	RFC	0.6338920511649263	0.6225165562913907	0.2421875	0.8222222222222222	0.8273615635179153	0.6551724137931034	0.7282205513784461	0.5714285714285714	0.5714285714285714	0.6666666666666666	0.8315789473684211	1.0	0.5731847834442161	0.35877862595419846	0.31	0.6379310344827587	0.9258809234507898	0.6333333333333333	0.5205769230769232	0.3076923076923077	0.3076923076923077	0.5	0.9875	0.5	All Modes
ssid__no_geo	0.8344370860927153	0.9035087719298246	0.739109445908431	0.5089820359281438	0.8403171007927519	0.5714285714285715	0.9144421629021219	0.860377358490566	0.8002551834130781	0.631578947368421	0.7333333333333334	0.6666666666666666	0.9696969696969697	1.0	570	RFC	0.7640353433797143	0.6071428571428571	0.7876857749469215	0.5945945945945946	0.9039242219215156	0.926829268292683	0.9176470588235294	1.0	0.6470588235294118	1.0	0.9411764705882353	1.0	0.7233308848862497	0.4381443298969072	0.9004854368932039	0.55	0.925207756232687	0.8028169014084507	0.7615384615384615	0.46153846153846156	0.8461538461538461	0.5	1.0	1.0	All Modes
ssid__no_geo	0.8167224080267559	0.868421052631579	0.712493007552218	0.5337423312883436	0.7927382753403933	0.3835616438356165	0.8751500600240095	0.9772727272727273	0.7641642567958359	0.5263157894736842	0.8	0.5714285714285715	0.9230769230769231	1.0	571	RFC	0.7556839302865148	0.6744186046511628	0.7867867867867868	0.5185185185185185	0.8360091743119266	0.9626865671641791	0.8419475655430713	0.8333333333333334	0.8333333333333334	0.6666666666666666	0.8764044943820225	1.0	0.6910392783665789	0.4416243654822335	0.7987804878048781	0.30434782608695654	0.9181360201511335	0.9923076923076923	0.7257692307692307	0.38461538461538464	0.7692307692307693	0.5	0.975	1.0	All Modes
ssid__no_geo	0.8057761732851986	0.868421052631579	0.697786685105651	0.6361323155216285	0.8250000000000001	0.42	0.8734261100066268	0.7343750000000001	0.7475960432482173	0.6956521739130435	0.8148148148148148	0.4444444444444445	0.925925925925926	0.8571428571428571	572	RFC	0.6767230800269224	0.6793478260869565	0.8488745980707395	0.3387096774193548	0.8728476821192053	0.6438356164383562	0.7800696864111498	0.8	0.7857142857142857	0.4	0.9146341463414634	1.0	0.7363400147753548	0.5980861244019139	0.8024316109422492	0.5526315789473685	0.8740053050397878	0.8545454545454545	0.7298076923076924	0.6153846153846154	0.8461538461538461	0.5	0.9375	0.75	All Modes
ssid__no_geo	0.8435140700068634	0.868421052631579	0.7668375711389439	0.5619335347432024	0.8604992657856094	0.5679012345679012	0.8914728682170543	0.9523809523809523	0.787857142857143	0.6428571428571429	0.8	0.5714285714285715	0.925	1.0	573	RFC	0.7706180024839258	0.5027027027027027	0.9127725856697819	0.6052631578947368	0.8903225806451613	0.9420289855072463	0.805	0.6	0.8333333333333334	0.6666666666666666	0.925	1.0	0.768269601221075	0.636986301369863	0.8138888888888889	0.5348837209302325	0.8926261319534282	0.9629629629629629	0.7773076923076923	0.6923076923076923	0.7692307692307693	0.5	0.925	1.0	All Modes
ssid__no_geo	0.715046604527297	0.8157894736842105	0.5611488101451162	0.45685279187817257	0.652291105121294	0.15151515151515152	0.8243642814902424	0.7207207207207206	0.5530443756449948	0.3529411764705882	0.6428571428571429	0.0	0.9122807017543859	0.8571428571428571	574	RFC	0.5885906538452716	0.7142857142857143	0.5960591133004927	0.20833333333333334	0.7893544733861835	0.6349206349206349	0.6414285714285715	0.75	0.6	0.0	0.8571428571428571	1.0	0.5742127411035347	0.3358208955223881	0.7202380952380952	0.11904761904761904	0.8626237623762376	0.8333333333333334	0.5296153846153846	0.23076923076923078	0.6923076923076923	0.0	0.975	0.75	All Modes
ssid__no_geo	0.7611594202898551	0.8508771929824561	0.7120142672531431	0.5066079295154184	0.7251908396946565	0.7191011235955056	0.8368942157373631	0.7722772277227723	0.742063492063492	0.5714285714285714	0.6666666666666667	0.6666666666666666	0.9166666666666667	0.888888888888889	575	RFC	0.7411348912555011	0.5476190476190477	0.6705882352941176	0.8648648648648649	0.8426023084994754	0.78	0.8304545454545454	0.75	0.7272727272727273	1.0	0.875	0.8	0.6944277194633022	0.4713114754098361	0.7894736842105263	0.6153846153846154	0.8312629399585921	0.7647058823529411	0.7078846153846154	0.46153846153846156	0.6153846153846154	0.5	0.9625	1.0	All Modes
ssid__no_geo	0.7666240409207161	0.8508771929824561	0.7015395317594133	0.503562945368171	0.7187499999999999	0.5945945945945946	0.8562577447335812	0.8345323741007195	0.7396567299006322	0.5	0.5925925925925927	0.6666666666666665	0.9390243902439025	1.0	576	RFC	0.7135880841106437	0.5760869565217391	0.7027777777777777	0.559322033898305	0.8305288461538461	0.8992248062015504	0.7604761904761904	0.7142857142857143	0.5714285714285714	0.6	0.9166666666666666	1.0	0.6958986176697145	0.4472573839662447	0.7354651162790697	0.6346153846153846	0.8836317135549873	0.7785234899328859	0.7424999999999999	0.38461538461538464	0.6153846153846154	0.75	0.9625	1.0	All Modes
ssid__no_geo	0.7859649122807018	0.868421052631579	0.6999357777562454	0.5077399380804953	0.701688555347092	0.588235294117647	0.8735632183908045	0.8284518828451883	0.7469688714539973	0.6666666666666667	0.608695652173913	0.6666666666666666	0.935672514619883	0.8571428571428571	577	RFC	0.7438929459965721	0.5734265734265734	0.7248062015503876	0.7142857142857143	0.8308400460299195	0.8761061946902655	0.8908241758241757	0.875	0.7	1.0	0.8791208791208791	1.0	0.668437641723356	0.45555555555555555	0.68	0.5	0.9209183673469388	0.7857142857142857	0.6653846153846154	0.5384615384615384	0.5384615384615384	0.5	1.0	0.75	All Modes
ssid__no_geo	0.7445582586427657	0.8508771929824561	0.6837007935913959	0.5212464589235128	0.6082802547770702	0.588235294117647	0.8252054794520548	0.8755364806866952	0.7248148148148148	0.5454545454545455	0.7407407407407408	0.6666666666666666	0.9212121212121211	0.75	578	RFC	0.7111027958353152	0.6133333333333333	0.5350140056022409	0.7142857142857143	0.8357380688124306	0.8571428571428571	0.8050140056022409	0.6666666666666666	0.7142857142857143	1.0	0.8941176470588236	0.75	0.6735341850908315	0.45320197044334976	0.7047970479704797	0.5	0.814935064935065	0.8947368421052632	0.6861538461538462	0.46153846153846156	0.7692307692307693	0.5	0.95	0.75	All Modes
ssid__no_geo	0.7994652406417112	0.8947368421052632	0.7156308009316528	0.49650349650349646	0.7991071428571429	0.6075949367088607	0.8619402985074627	0.8130081300813008	0.7929971988795518	0.7000000000000001	0.8	0.6666666666666666	0.9411764705882353	0.8571428571428571	579	RFC	0.7817666652633573	0.5378787878787878	0.8364485981308412	0.8571428571428571	0.8152941176470588	0.8620689655172413	0.9444444444444444	1.0	0.8333333333333334	1.0	0.8888888888888888	1.0	0.6760126503258584	0.461038961038961	0.7649572649572649	0.47058823529411764	0.9142480211081794	0.7692307692307693	0.7115384615384615	0.5384615384615384	0.7692307692307693	0.5	1.0	0.75	All Modes
ssid__no_geo	0.8066215199398044	0.868421052631579	0.7409507487408181	0.5912596401028278	0.7840909090909092	0.5806451612903226	0.8712070128118677	0.8775510204081632	0.7621256038647343	0.5217391304347826	0.8	0.6666666666666666	0.9333333333333333	0.888888888888889	580	RFC	0.7649875516089208	0.6804733727810651	0.8313253012048193	0.6428571428571429	0.8271446862996159	0.8431372549019608	0.827843137254902	0.6	0.8333333333333334	1.0	0.9058823529411765	0.8	0.7258392117106639	0.5227272727272727	0.7419354838709677	0.5294117647058824	0.9202279202279202	0.9148936170212766	0.7386538461538461	0.46153846153846156	0.7692307692307693	0.5	0.9625	1.0	All Modes
ssid__no_geo	0.7555555555555555	0.8421052631578947	0.6420715913698133	0.47486033519553067	0.6541666666666667	0.5227272727272727	0.8672456575682381	0.691358024691358	0.7106060606060607	0.6363636363636364	0.5833333333333334	0.75	0.9166666666666667	0.6666666666666666	581	RFC	0.6774202898559356	0.4941860465116279	0.6434426229508197	0.5	0.8462469733656174	0.9032258064516129	0.8078282828282829	0.7777777777777778	0.6363636363636364	0.75	0.875	1.0	0.6238351018636495	0.45698924731182794	0.6652542372881356	0.5476190476190477	0.8893129770992366	0.56	0.6578846153846154	0.5384615384615384	0.5384615384615384	0.75	0.9625	0.5	All Modes
ssid__no_geo	0.7583497053045186	0.8947368421052632	0.7148625197325585	0.5095541401273885	0.6691176470588236	0.7272727272727272	0.846662657847264	0.8217054263565892	0.8189328743545611	0.761904761904762	0.6666666666666666	0.8571428571428571	0.9518072289156626	0.8571428571428571	582	RFC	0.7834861512460319	0.7207207207207207	0.5771670190274841	0.9411764705882353	0.8502415458937198	0.828125	0.9122923588039867	1.0	0.6428571428571429	1.0	0.9186046511627907	1.0	0.688219603545995	0.39408866995073893	0.7959183673469388	0.5925925925925926	0.8431137724550898	0.8153846153846154	0.7590384615384614	0.6153846153846154	0.6923076923076923	0.75	0.9875	0.75	All Modes
ssid__no_geo	0.7543745949449125	0.8771929824561403	0.72074978952094	0.6278481012658227	0.6151645207439198	0.6846846846846847	0.8364289994008388	0.8396226415094339	0.7995986622073579	0.7826086956521738	0.6153846153846154	0.6666666666666666	0.9333333333333333	1.0	583	RFC	0.7505073623723009	0.6492146596858639	0.5613577023498695	0.8837209302325582	0.8564417177914111	0.8018018018018018	0.8842533936651584	0.9	0.6153846153846154	1.0	0.9058823529411765	1.0	0.709112948617365	0.6078431372549019	0.680379746835443	0.5588235294117647	0.8173302107728337	0.8811881188118812	0.7540384615384615	0.6923076923076923	0.6153846153846154	0.5	0.9625	1.0	All Modes
ssid__no_geo	0.8293871866295265	0.8947368421052632	0.808314223043158	0.6632124352331606	0.7482758620689656	0.823529411764706	0.887298747763864	0.9192546583850932	0.8387943003288273	0.7000000000000001	0.6956521739130435	0.8571428571428571	0.9411764705882353	1.0	584	RFC	0.8496607763376014	0.7619047619047619	0.8410852713178295	0.9032258064516129	0.8285077951002228	0.9135802469135802	0.9377777777777776	1.0	0.8	1.0	0.8888888888888888	1.0	0.7795792733750766	0.5871559633027523	0.6739130434782609	0.7567567567567568	0.9550706033376123	0.925	0.7807692307692308	0.5384615384615384	0.6153846153846154	0.75	1.0	1.0	All Modes
ssid__no_geo	0.7900355871886121	0.8771929824561403	0.6991004813535022	0.5	0.7705263157894737	0.5633802816901408	0.8755261575466026	0.7860696517412936	0.7671679197994987	0.5263157894736842	0.8571428571428571	0.6666666666666666	0.9285714285714285	0.8571428571428571	585	RFC	0.7881935235699482	0.5154639175257731	0.7204724409448819	0.9090909090909091	0.8554641598119859	0.9404761904761905	0.9039393939393939	0.8333333333333334	0.8	1.0	0.8863636363636364	1.0	0.6586839713008292	0.4854368932038835	0.8280542986425339	0.40816326530612246	0.896551724137931	0.6752136752136753	0.7065384615384616	0.38461538461538464	0.9230769230769231	0.5	0.975	0.75	All Modes
ssid__no_geo	0.8125416944629753	0.8771929824561403	0.7556604174818247	0.5352941176470588	0.792717086834734	0.7200000000000001	0.8792270531400966	0.8510638297872339	0.801292668683973	0.6666666666666667	0.7692307692307693	0.888888888888889	0.9316770186335404	0.75	586	RFC	0.7501679202637571	0.5870967741935483	0.8202898550724638	0.6428571428571429	0.8584905660377359	0.8421052631578947	0.7944858844858845	0.7272727272727273	0.7692307692307693	0.8	0.9259259259259259	0.75	0.7676433064447491	0.4918918918918919	0.7669376693766937	0.8181818181818182	0.900990099009901	0.8602150537634409	0.814423076923077	0.6153846153846154	0.7692307692307693	1.0	0.9375	0.75	All Modes
ssid__no_geo	0.7759661835748792	0.8508771929824561	0.6848018110684042	0.5307443365695793	0.7180043383947938	0.45161290322580644	0.8464544946957008	0.8771929824561403	0.7235594869526758	0.631578947368421	0.64	0.5714285714285715	0.9176470588235294	0.8571428571428571	587	RFC	0.7044871468094882	0.6776859504132231	0.6838842975206612	0.42424242424242425	0.8357221609702316	0.9009009009009009	0.8399999999999999	1.0	0.6666666666666666	0.6666666666666666	0.8666666666666667	1.0	0.6773607028123922	0.43617021276595747	0.7557077625570776	0.4827586206896552	0.8574660633484162	0.8547008547008547	0.6603846153846155	0.46153846153846156	0.6153846153846154	0.5	0.975	0.75	All Modes
ssid__no_geo	0.830703012912482	0.8596491228070176	0.7552384370565555	0.5694915254237288	0.8	0.5789473684210527	0.8973185088293002	0.9304347826086956	0.7173350041771095	0.5555555555555556	0.7500000000000001	0.5	0.9239766081871346	0.8571428571428571	588	RFC	0.7906665922918761	0.7304347826086957	0.8078175895765473	0.6	0.8511166253101737	0.963963963963964	0.8372627372627374	1.0	0.8181818181818182	0.5	0.8681318681318682	1.0	0.7332609951632679	0.4666666666666667	0.792332268370607	0.559322033898305	0.9488243430152143	0.8991596638655462	0.6628846153846154	0.38461538461538464	0.6923076923076923	0.5	0.9875	0.75	All Modes
ssid__no_geo	0.7878359264497878	0.8421052631578947	0.7018261540664242	0.5364583333333334	0.7081545064377682	0.56	0.8775137111517367	0.8270042194092827	0.6548547840188707	0.42105263157894735	0.6666666666666666	0.4	0.9294117647058824	0.8571428571428571	589	RFC	0.7637773856595339	0.639751552795031	0.6903765690376569	0.875	0.8421052631578947	0.7716535433070866	0.8374603174603173	0.6666666666666666	0.6428571428571429	1.0	0.8777777777777778	1.0	0.6814919971820744	0.4618834080717489	0.7268722466960352	0.4117647058823529	0.916030534351145	0.8909090909090909	0.5974999999999999	0.3076923076923077	0.6923076923076923	0.25	0.9875	0.75	All Modes
ssid__no_geo	0.7994428969359332	0.8421052631578947	0.71240506609322	0.599406528189911	0.7472527472527472	0.4590163934426229	0.8693931398416886	0.8869565217391304	0.6597676695509513	0.47058823529411764	0.6153846153846154	0.4	0.9239766081871346	0.888888888888889	590	RFC	0.7762845193743036	0.7266187050359713	0.8267477203647416	0.7	0.7987878787878788	0.8292682926829268	0.8567032967032967	1.0	0.6153846153846154	1.0	0.8681318681318682	0.8	0.6880460034663098	0.51010101010101	0.681704260651629	0.34146341463414637	0.9536903039073806	0.9532710280373832	0.6321153846153846	0.3076923076923077	0.6153846153846154	0.25	0.9875	1.0	All Modes
ssid__no_geo	0.8164033107599699	0.8245614035087719	0.7262981740283799	0.5839416058394159	0.7239263803680981	0.5352112676056339	0.8841970569417786	0.9042145593869733	0.6868907563025209	0.6	0.4999999999999999	0.5714285714285715	0.9058823529411764	0.8571428571428571	591	RFC	0.750308381423002	0.6666666666666666	0.7531914893617021	0.5588235294117647	0.8509852216748769	0.921875	0.784963924963925	0.8571428571428571	0.5454545454545454	0.6666666666666666	0.8555555555555555	1.0	0.7074337992882848	0.5194805194805194	0.6968503937007874	0.5135135135135135	0.9201065246338216	0.8872180451127819	0.6271153846153846	0.46153846153846156	0.46153846153846156	0.5	0.9625	0.75	All Modes
ssid__no_geo	0.8006042296072508	0.8596491228070176	0.705548368326982	0.4653739612188365	0.8246268656716418	0.48484848484848486	0.8696808510638298	0.8832116788321167	0.7624709799156318	0.5217391304347826	0.8148148148148148	0.6666666666666666	0.920245398773006	0.888888888888889	592	RFC	0.6972659876274636	0.5217391304347826	0.8599221789883269	0.43636363636363634	0.8395378690629012	0.8287671232876712	0.8178657487091222	0.6	0.7857142857142857	1.0	0.9036144578313253	0.8	0.7209901412624576	0.42	0.7921146953405018	0.5454545454545454	0.9020689655172414	0.9453125	0.7490384615384615	0.46153846153846156	0.8461538461538461	0.5	0.9375	1.0	All Modes
ssid__no_geo	0.7547051442910916	0.8245614035087719	0.583853957527045	0.5648854961832062	0.734020618556701	0.15	0.8354430379746836	0.634920634920635	0.5450737756735309	0.631578947368421	0.6153846153846154	0.0	0.9069767441860466	0.5714285714285715	593	RFC	0.6283593402255797	0.6032608695652174	0.7105788423153693	0.375	0.8279569892473119	0.625	0.6259754738015608	1.0	0.6153846153846154	0.0	0.8478260869565217	0.6666666666666666	0.5744278591821673	0.5311004784688995	0.7590618336886994	0.09375	0.843065693430657	0.6451612903225806	0.5103846153846154	0.46153846153846156	0.6153846153846154	0.0	0.975	0.5	All Modes
ssid__no_geo	0.7752880921895007	0.8333333333333334	0.661314308483173	0.5219399538106235	0.7945205479452054	0.3950617283950617	0.8576755748912368	0.7373737373737373	0.6141176470588234	0.3529411764705882	0.7333333333333334	0.4	0.9176470588235294	0.6666666666666666	594	RFC	0.6976336474663205	0.6647058823529411	0.7742718446601942	0.48484848484848486	0.8117647058823529	0.7525773195876289	0.8527450980392157	0.75	0.6470588235294118	1.0	0.8666666666666667	1.0	0.6421422183644754	0.4296577946768061	0.8158567774936062	0.3333333333333333	0.9090909090909091	0.7227722772277227	0.5603846153846154	0.23076923076923078	0.8461538461538461	0.25	0.975	0.5	All Modes
ssid__no_geo	0.8106060606060606	0.8508771929824561	0.7002305632588313	0.5069444444444444	0.775894538606403	0.48101265822784817	0.8893011750154607	0.8480000000000001	0.6976190476190476	0.5714285714285714	0.6666666666666667	0.5714285714285715	0.9285714285714285	0.75	595	RFC	0.7312644733251881	0.6239316239316239	0.7715355805243446	0.5757575757575758	0.8569725864123957	0.828125	0.7560606060606061	0.75	0.7272727272727273	0.6666666666666666	0.8863636363636364	0.75	0.6826528153594417	0.4269005847953216	0.7803030303030303	0.41304347826086957	0.9241645244215938	0.8688524590163934	0.6603846153846155	0.46153846153846156	0.6153846153846154	0.5	0.975	0.75	All Modes
ssid__no_geo	0.816688567674113	0.868421052631579	0.7381846595020094	0.6443514644351465	0.6993006993006993	0.6	0.890128276631344	0.8571428571428572	0.7160988031576268	0.6666666666666667	0.7272727272727274	0.4	0.9294117647058824	0.8571428571428571	596	RFC	0.7978277333939541	0.7298578199052133	0.7425742574257426	0.8333333333333334	0.8489361702127659	0.8344370860927153	0.8987878787878788	0.7272727272727273	0.8888888888888888	1.0	0.8777777777777778	1.0	0.7045925094074794	0.5767790262172284	0.6607929515418502	0.46875	0.9355216881594373	0.8811188811188811	0.6436538461538461	0.6153846153846154	0.6153846153846154	0.25	0.9875	0.75	All Modes
ssid__no_geo	0.8125845737483085	0.8947368421052632	0.7607272368902385	0.5591397849462366	0.7633333333333332	0.7387387387387387	0.8866103739445114	0.8558139534883722	0.7686824457593688	0.6	0.8799999999999999	0.75	0.9467455621301775	0.6666666666666666	597	RFC	0.7826538566712025	0.6227544910179641	0.7736486486486487	0.7592592592592593	0.8556461001164144	0.9019607843137255	0.8845371856607812	0.8571428571428571	0.9166666666666666	0.75	0.898876404494382	1.0	0.742792791869586	0.5073170731707317	0.7532894736842105	0.7192982456140351	0.9198998748435544	0.8141592920353983	0.7115384615384615	0.46153846153846156	0.8461538461538461	0.75	1.0	0.5	All Modes
ssid__no_geo	0.7857142857142857	0.8333333333333334	0.6907690787977605	0.44642857142857145	0.7804878048780487	0.5	0.8672798948751643	0.8596491228070176	0.7083236546651182	0.4999999999999999	0.6666666666666667	0.5714285714285715	0.9146341463414636	0.888888888888889	598	RFC	0.6886771299504126	0.5136986301369864	0.8057553956834532	0.5	0.8461538461538461	0.7777777777777778	0.7264502164502165	0.5454545454545454	0.7272727272727273	0.6666666666666666	0.8928571428571429	0.8	0.7003531566414912	0.39473684210526316	0.7567567567567568	0.5	0.889487870619946	0.9607843137254902	0.7028846153846154	0.46153846153846156	0.6153846153846154	0.5	0.9375	1.0	All Modes
ssid__no_geo	0.7722419928825622	0.8245614035087719	0.6515652015765484	0.3837209302325581	0.6529680365296804	0.5185185185185185	0.8776185226019846	0.8250000000000001	0.6459922928709056	0.33333333333333337	0.5833333333333334	0.4	0.9132947976878614	1.0	599	RFC	0.7363192747593281	0.4925373134328358	0.6383928571428571	0.7777777777777778	0.8300312825860271	0.9428571428571428	0.8171652003910068	0.6	0.6363636363636364	1.0	0.8494623655913979	1.0	0.6071452775240281	0.3142857142857143	0.6682242990654206	0.3888888888888889	0.9309941520467836	0.7333333333333333	0.6013461538461538	0.23076923076923078	0.5384615384615384	0.25	0.9875	1.0	All Modes
ssid__no_geo	0.8095582910934106	0.8596491228070176	0.7001116978382691	0.5859154929577465	0.6964618249534452	0.4057971014492754	0.902127659574468	0.9102564102564102	0.6988764381535466	0.7272727272727274	0.5384615384615384	0.4	0.9397590361445783	0.888888888888889	600	RFC	0.7421142315092035	0.7323943661971831	0.7083333333333334	0.5384615384615384	0.8548387096774194	0.8765432098765432	0.8268654343072948	0.8888888888888888	0.5384615384615384	1.0	0.9069767441860465	0.8	0.6800895225500532	0.48826291079812206	0.684981684981685	0.32558139534883723	0.954954954954955	0.9466666666666667	0.6757692307692308	0.6153846153846154	0.5384615384615384	0.25	0.975	1.0	All Modes
ssid__no_geo	0.8202247191011236	0.8157894736842105	0.7231898681900057	0.6105263157894737	0.75	0.42857142857142855	0.8879202988792029	0.9389312977099237	0.6721893491124261	0.46153846153846156	0.6	0.4	0.8994082840236686	1.0	601	RFC	0.8144817679128844	0.6408839779005525	0.7846153846153846	0.8571428571428571	0.850835322195704	0.9389312977099237	0.8345227805901964	0.46153846153846156	0.8571428571428571	1.0	0.8539325842696629	1.0	0.6908510864220254	0.5829145728643216	0.7183098591549296	0.2857142857142857	0.9283854166666666	0.9389312977099237	0.6246153846153846	0.46153846153846156	0.46153846153846156	0.25	0.95	1.0	All Modes
ssid__no_geo	0.7855093256814921	0.8245614035087719	0.6753917316833533	0.5464190981432361	0.6391304347826087	0.4496124031007752	0.900417412045319	0.8413793103448277	0.6247619047619047	0.4761904761904762	0.5714285714285715	0.28571428571428575	0.9333333333333333	0.8571428571428571	602	RFC	0.6820572212899648	0.6518987341772152	0.5951417004048583	0.4393939393939394	0.888235294117647	0.8356164383561644	0.6795098039215686	0.625	0.5333333333333333	0.3333333333333333	0.9058823529411765	1.0	0.6761876987262637	0.4703196347031963	0.6901408450704225	0.4603174603174603	0.9129383313180169	0.8472222222222222	0.5925	0.38461538461538464	0.6153846153846154	0.25	0.9625	0.75	All Modes
ssid__no_geo	0.7631578947368421	0.8070175438596491	0.5799077311745513	0.4935064935064935	0.5454545454545454	0.3013698630136986	0.8925410872313527	0.6666666666666666	0.5809812701622611	0.4761904761904762	0.5217391304347826	0.3333333333333333	0.9069767441860466	0.6666666666666666	603	RFC	0.6099448364395891	0.5507246376811594	0.5485714285714286	0.3793103448275862	0.8620268620268621	0.7090909090909091	0.7145652173913044	0.625	0.6	0.5	0.8478260869565217	1.0	0.5587517703095002	0.4470588235294118	0.5423728813559322	0.25	0.9252948885976409	0.6290322580645161	0.5142307692307693	0.38461538461538464	0.46153846153846156	0.25	0.975	0.5	All Modes
ssid__no_geo	0.72713529856387	0.8333333333333334	0.6403838913056223	0.48936170212765956	0.5874363327674024	0.5454545454545454	0.829666876178504	0.7500000000000001	0.6798278829604131	0.4	0.6428571428571429	0.5714285714285715	0.927710843373494	0.8571428571428571	604	RFC	0.6519572971247186	0.6	0.5356037151702786	0.4897959183673469	0.8343868520859671	0.8	0.746688815060908	0.5714285714285714	0.6	0.6666666666666666	0.8953488372093024	1.0	0.6419633121740054	0.41317365269461076	0.650375939849624	0.6153846153846154	0.825	0.7058823529411765	0.6425	0.3076923076923077	0.6923076923076923	0.5	0.9625	0.75	All Modes
ssid__no_geo	0.7053314121037464	0.7982456140350878	0.6331343412053828	0.446866485013624	0.39328537170263794	0.6170212765957446	0.818734793187348	0.889763779527559	0.616890756302521	0.25	0.5	0.5714285714285715	0.9058823529411764	0.8571428571428571	605	RFC	0.6702131211443734	0.6890756302521008	0.3025830258302583	0.6744186046511628	0.8157575757575758	0.8692307692307693	0.731111111111111	0.6666666666666666	0.4666666666666667	0.6666666666666666	0.8555555555555555	1.0	0.6387881184403239	0.33064516129032256	0.5616438356164384	0.5686274509803921	0.8217338217338217	0.9112903225806451	0.5809615384615385	0.15384615384615385	0.5384615384615384	0.5	0.9625	0.75	All Modes
ssid__no_geo	0.7610294117647058	0.8333333333333334	0.6648813965112735	0.4781341107871721	0.6639511201629328	0.5411764705882354	0.8585365853658536	0.782608695652174	0.6929764198550326	0.4444444444444444	0.5833333333333334	0.6666666666666666	0.9132947976878614	0.8571428571428571	606	RFC	0.7313828728156194	0.7192982456140351	0.6735537190082644	0.6764705882352942	0.7901234567901234	0.7974683544303798	0.8571652003910069	0.8	0.6363636363636364	1.0	0.8494623655913979	1.0	0.6343780089580566	0.35807860262008734	0.6546184738955824	0.45098039215686275	0.9399198931909212	0.7682926829268293	0.6167307692307693	0.3076923076923077	0.5384615384615384	0.5	0.9875	0.75	All Modes
ssid__no_geo	0.744228432563791	0.8333333333333334	0.6982679325952896	0.4742268041237113	0.6807453416149069	0.7407407407407407	0.8291597106288259	0.7664670658682634	0.7201489016659296	0.42105263157894735	0.6666666666666667	0.75	0.9058823529411764	0.8571428571428571	607	RFC	0.7484724342882874	0.5054945054945055	0.6431924882629108	0.847457627118644	0.8186813186813187	0.927536231884058	0.7998989898989899	0.6666666666666666	0.7272727272727273	0.75	0.8555555555555555	1.0	0.6640845713081871	0.44660194174757284	0.7229551451187335	0.6578947368421053	0.8399098083427283	0.6530612244897959	0.6771153846153847	0.3076923076923077	0.6153846153846154	0.75	0.9625	0.75	All Modes
ssid__no_geo	0.8124567474048443	0.8947368421052632	0.7254668340248227	0.5669291338582677	0.7856115107913669	0.5121951219512196	0.8940269749518304	0.8685714285714284	0.8106593406593406	0.6	0.8461538461538461	0.6666666666666666	0.9404761904761905	1.0	608	RFC	0.7270338194415049	0.6171428571428571	0.8557993730407524	0.5384615384615384	0.8560885608856088	0.7676767676767676	0.9202047952047951	0.8571428571428571	0.8461538461538461	1.0	0.8977272727272727	1.0	0.7348383276876852	0.5242718446601942	0.726063829787234	0.4883720930232558	0.9354838709677419	1.0	0.7590384615384616	0.46153846153846156	0.8461538461538461	0.5	0.9875	1.0	All Modes
ssid__no_geo	0.7715072264280798	0.8508771929824561	0.6737574145745152	0.5490981963927857	0.6923076923076922	0.6138613861386139	0.8797169811320755	0.6338028169014085	0.7034529727300811	0.5454545454545455	0.6153846153846154	0.75	0.9397590361445783	0.6666666666666666	609	RFC	0.7005651330735148	0.6372093023255814	0.6403162055335968	0.5535714285714286	0.8535469107551488	0.8181818181818182	0.7878056052474657	0.6666666666666666	0.6153846153846154	0.75	0.9069767441860465	1.0	0.6699111171129732	0.4823943661971831	0.7534883720930232	0.6888888888888889	0.9075425790754258	0.5172413793103449	0.6603846153846155	0.46153846153846156	0.6153846153846154	0.75	0.975	0.5	All Modes
ssid__no_geo	0.7654770575382375	0.8157894736842105	0.6399907889524622	0.6134453781512604	0.589041095890411	0.3529411764705882	0.8741559238796808	0.7703703703703704	0.6474776511831727	0.5599999999999999	0.5	0.4	0.920245398773006	0.8571428571428571	610	RFC	0.6614654927438242	0.6347826086956522	0.5560344827586207	0.5217391304347826	0.8725490196078431	0.7222222222222222	0.7907228915662651	0.5833333333333334	0.4666666666666667	1.0	0.9036144578313253	1.0	0.6375083553886857	0.5934959349593496	0.6262135922330098	0.26666666666666666	0.8757687576875769	0.8253968253968254	0.6028846153846154	0.5384615384615384	0.5384615384615384	0.25	0.9375	0.75	All Modes
ssid__no_geo	0.7913816689466484	0.9035087719298246	0.7440985282514829	0.5612244897959183	0.7631205673758865	0.6262626262626263	0.8597053171044202	0.9101796407185628	0.8282186948853616	0.6666666666666667	0.8571428571428571	0.6666666666666666	0.9506172839506174	1.0	611	RFC	0.7437763085134167	0.5978260869565217	0.8733766233766234	0.5535714285714286	0.8103864734299517	0.8837209302325582	0.893259423503326	0.7272727272727273	0.8	1.0	0.9390243902439024	1.0	0.7562091907097761	0.5288461538461539	0.6775818639798489	0.7209302325581395	0.9154160982264665	0.9382716049382716	0.8001923076923078	0.6153846153846154	0.9230769230769231	0.5	0.9625	1.0	All Modes
ssid__no_geo	0.7680703959773727	0.8771929824561403	0.7537874517161924	0.5515873015873015	0.7232796486090777	0.8444444444444444	0.8408826945412311	0.8087431693989071	0.8474276512537383	0.7199999999999999	0.7407407407407408	0.8571428571428571	0.9192546583850932	1.0	612	RFC	0.7820640698121818	0.5604838709677419	0.7647058823529411	0.8837209302325582	0.8098434004474273	0.891566265060241	0.8755731922398589	0.75	0.7142857142857143	1.0	0.9135802469135802	1.0	0.7303973269349366	0.54296875	0.6861111111111111	0.8085106382978723	0.8743961352657005	0.74	0.8273076923076923	0.6923076923076923	0.7692307692307693	0.75	0.925	1.0	All Modes
ssid__no_geo	0.7748579545454546	0.8245614035087719	0.6832980139229108	0.5333333333333334	0.684981684981685	0.49315068493150693	0.8583090379008746	0.8467153284671534	0.6537052167992236	0.5263157894736842	0.5833333333333334	0.4	0.9017341040462428	0.8571428571428571	613	RFC	0.7822936432936433	0.696969696969697	0.7083333333333334	0.8181818181818182	0.7956756756756757	0.8923076923076924	0.8616813294232649	0.8333333333333334	0.6363636363636364	1.0	0.8387096774193549	1.0	0.6370375503302783	0.431924882629108	0.6631205673758865	0.35294117647058826	0.9316455696202531	0.8055555555555556	0.5796153846153846	0.38461538461538464	0.5384615384615384	0.25	0.975	0.75	All Modes
[truncated: 386 more rows]
