# Supplementary material for: Inferring transportation mode from smartphone sensors: Evaluating the potential of Wi-Fi and Bluetooth
Source: PLoS One. 2020 Jul 2;15(7):e0234003. doi: 10.1371/journal.pone.0234003 (PMC7332005; doi:10.1371/journal.pone.0234003)
Supplement: S1 File — This compressed folder of files contains the dataset, code for training and evaluating models as well as model output. (GZ) [file pone.0234003.s008.tar.gz › transport_public/output/RFC_Self Car Public_no_ssid__geo.csv]

X_label	acc	acc_m	f1	f1_CAR	f1_PUBLIC	f1_SELF	f1_m	f1_m_CAR	f1_m_PUBLIC	f1_m_SELF	iteration	model	prec	prec_CAR	prec_PUBLIC	prec_SELF	prec_m	prec_m_CAR	prec_m_PUBLIC	prec_m_SELF	rec	rec_CAR	rec_PUBLIC	rec_SELF	rec_m	rec_m_CAR	rec_m_PUBLIC	rec_m_SELF	y_var
no_ssid__geo	0.8033356497567755	0.8508771929824561	0.7557104934746283	0.6784313725490196	0.7027777777777777	0.8859223300970874	0.7267585719335453	0.5217391304347826	0.7317073170731706	0.926829268292683	0	RFC	0.7680689281315866	0.7119341563786008	0.7354651162790697	0.8568075117370892	0.7702614379084967	0.6666666666666666	0.75	0.8941176470588236	0.7459659474891924	0.6479400749063671	0.6728723404255319	0.9170854271356784	0.7016274864376131	0.42857142857142855	0.7142857142857143	0.9620253164556962	Self Car Public
no_ssid__geo	0.8423153692614771	0.8771929824561403	0.8164015510399117	0.8607888631090488	0.7008264462809917	0.8875893437296947	0.7998649990987156	0.7586206896551724	0.7027027027027026	0.9382716049382716	1	RFC	0.8239630915337965	0.9004854368932039	0.7090301003344481	0.8623737373737373	0.8204986613119143	0.7333333333333333	0.8125	0.9156626506024096	0.8105262881591727	0.8244444444444444	0.6928104575163399	0.9143239625167336	0.7889290737392004	0.7857142857142857	0.6190476190476191	0.9620253164556962	Self Car Public
no_ssid__geo	0.8113485630066323	0.8508771929824561	0.7699726819574026	0.7125307125307125	0.7184466019417477	0.8789407313997478	0.7597222222222223	0.6875000000000001	0.6666666666666666	0.9249999999999999	2	RFC	0.7782814715253136	0.7073170731707317	0.7754491017964071	0.8520782396088019	0.7748971193415638	0.6111111111111112	0.8	0.9135802469135802	0.7648748371687945	0.7178217821782178	0.6692506459948321	0.9075520833333334	0.7646172393007836	0.7857142857142857	0.5714285714285714	0.9367088607594937	Self Car Public
no_ssid__geo	0.7511705685618729	0.8508771929824561	0.7266341803927886	0.7016229712858926	0.6666666666666667	0.8116129032258065	0.755448863614293	0.6153846153846153	0.7317073170731706	0.9192546583850932	3	RFC	0.7208730329297706	0.6643026004728132	0.6574074074074074	0.8409090909090909	0.7730352303523035	0.6666666666666666	0.75	0.9024390243902439	0.7346219987948999	0.7433862433862434	0.6761904761904762	0.78428927680798	0.7408077154912598	0.5714285714285714	0.7142857142857143	0.9367088607594937	Self Car Public
no_ssid__geo	0.8368314150304672	0.8771929824561403	0.8079883978081139	0.7495961227786753	0.7678571428571429	0.9065119277885235	0.8033160192713038	0.7407407407407408	0.7317073170731706	0.9375000000000001	4	RFC	0.8087885127942815	0.755700325732899	0.7659033078880407	0.9047619047619048	0.8150522317188984	0.7692307692307693	0.75	0.9259259259259259	0.8072264831022936	0.7435897435897436	0.7698209718670077	0.9082687338501292	0.7926461723930078	0.7142857142857143	0.7142857142857143	0.9493670886075949	Self Car Public
no_ssid__geo	0.8123188405797102	0.8596491228070176	0.7810144724218318	0.7289048473967684	0.7337110481586402	0.8804275217100869	0.7644986449864498	0.6666666666666666	0.7	0.926829268292683	5	RFC	0.7844514471678944	0.7718631178707225	0.6981132075471698	0.8833780160857909	0.8103199174406605	0.8	0.7368421052631579	0.8941176470588236	0.7803690633131976	0.6904761904761905	0.7731343283582089	0.877496671105193	0.7333735181836447	0.5714285714285714	0.6666666666666666	0.9620253164556962	Self Car Public
no_ssid__geo	0.76875	0.868421052631579	0.7248129032276568	0.6163522012578615	0.7070707070707071	0.8510158013544018	0.7592283177078499	0.6428571428571429	0.6842105263157895	0.9506172839506173	6	RFC	0.7181906876697721	0.547486033519553	0.7272727272727273	0.8798133022170361	0.7784246228611926	0.6428571428571429	0.7647058823529411	0.927710843373494	0.739013458343568	0.7050359712230215	0.687960687960688	0.8240437158469945	0.7455294354028531	0.6428571428571429	0.6190476190476191	0.9746835443037974	Self Car Public
no_ssid__geo	0.834755624515128	0.8947368421052632	0.7771138453073606	0.7214854111405836	0.7089552238805971	0.900900900900901	0.8360450348402155	0.8461538461538461	0.7222222222222222	0.9397590361445785	7	RFC	0.8125805828892002	0.84472049689441	0.7279693486590039	0.8650519031141869	0.8932950191570881	0.9166666666666666	0.8666666666666667	0.896551724137931	0.753462781532957	0.6296296296296297	0.6909090909090909	0.9398496240601504	0.7973678923046011	0.7857142857142857	0.6190476190476191	0.9873417721518988	Self Car Public
no_ssid__geo	0.8129770992366412	0.8508771929824561	0.7735778232032914	0.8202247191011235	0.623015873015873	0.8774928774928776	0.7351190476190478	0.7142857142857143	0.5625	0.9285714285714286	8	RFC	0.7867607657886729	0.8563049853372434	0.6624472573839663	0.8415300546448088	0.802957342283185	0.7142857142857143	0.8181818181818182	0.8764044943820225	0.763914547516413	0.7870619946091644	0.5880149812734082	0.9166666666666666	0.7100663050030138	0.7142857142857143	0.42857142857142855	0.9873417721518988	Self Car Public
no_ssid__geo	0.8117154811715481	0.8771929824561403	0.7492151024962377	0.7755725190839695	0.5730769230769232	0.8989958653278205	0.7874991498333673	0.8275862068965518	0.6	0.9349112426035503	9	RFC	0.776635363190792	0.7470588235294118	0.7268292682926829	0.8560179977502812	0.8925925925925927	0.8	1.0	0.8777777777777778	0.7419608307668009	0.8063492063492064	0.473015873015873	0.9465174129353234	0.7619047619047619	0.8571428571428571	0.42857142857142855	1.0	Self Car Public
no_ssid__geo	0.8198324022346368	0.8596491228070176	0.7838415214720911	0.7601476014760148	0.7026239067055393	0.8887530562347189	0.7422788527083005	0.6153846153846153	0.6666666666666666	0.9447852760736196	10	RFC	0.7959692020054496	0.8207171314741036	0.6965317919075145	0.8706586826347306	0.7685185185185185	0.6666666666666666	0.7222222222222222	0.9166666666666666	0.7747809300432272	0.7079037800687286	0.7088235294117647	0.9076154806491885	0.7217199115933294	0.5714285714285714	0.6190476190476191	0.9746835443037974	Self Car Public
no_ssid__geo	0.8197236180904522	0.8947368421052632	0.7939541802423942	0.77762982689747	0.7172236503856041	0.8870090634441087	0.8447723253757737	0.8275862068965518	0.7692307692307692	0.9375000000000001	11	RFC	0.797737709089991	0.7684210526315789	0.7520215633423181	0.8727705112960761	0.8530864197530864	0.8	0.8333333333333334	0.9259259259259259	0.791428527277584	0.7870619946091644	0.6855036855036855	0.9017199017199017	0.8402652200120554	0.8571428571428571	0.7142857142857143	0.9493670886075949	Self Car Public
no_ssid__geo	0.7927191679049034	0.8947368421052632	0.7540626317593792	0.745945945945946	0.6472491909385114	0.86899275839368	0.841407275539012	0.8333333333333333	0.7567567567567567	0.9341317365269461	12	RFC	0.764649106657901	0.7695167286245354	0.6825938566552902	0.8418367346938775	0.9204545454545454	1.0	0.875	0.8863636363636364	0.7457066742781029	0.7237762237762237	0.6153846153846154	0.8979591836734694	0.7894313843680932	0.7142857142857143	0.6666666666666666	0.9873417721518988	Self Car Public
no_ssid__geo	0.8294270833333334	0.8859649122807017	0.8092827476007892	0.7548291233283804	0.7883040935672515	0.8847150259067358	0.7987962437763912	0.6666666666666666	0.7906976744186046	0.9390243902439025	13	RFC	0.825172686081288	0.8466666666666667	0.7782909930715936	0.8505603985056039	0.8928698752228165	1.0	0.7727272727272727	0.9058823529411765	0.8004235806389405	0.6809651474530831	0.7985781990521327	0.921727395411606	0.761402451275869	0.5	0.8095238095238095	0.9746835443037974	Self Car Public
no_ssid__geo	0.8200992555831266	0.8596491228070176	0.7704544324212423	0.7506561679790026	0.6729678638941399	0.8877392653905846	0.7601324822881709	0.6153846153846153	0.742857142857143	0.9221556886227545	14	RFC	0.7946897349733396	0.8218390804597702	0.717741935483871	0.844488188976378	0.8234126984126985	0.6666666666666666	0.9285714285714286	0.875	0.7533109911404207	0.6908212560386473	0.6334519572953736	0.935659760087241	0.7217199115933294	0.5714285714285714	0.6190476190476191	0.9746835443037974	Self Car Public
no_ssid__geo	0.8136132315521628	0.8947368421052632	0.7664945634399514	0.755	0.6437908496732027	0.9006928406466513	0.8243912249760204	0.7857142857142857	0.7368421052631577	0.9506172839506173	15	RFC	0.7753177522575864	0.7926509186351706	0.6588628762541806	0.874439461883408	0.8456515136174952	0.7857142857142857	0.8235294117647058	0.927710843373494	0.7595760409892643	0.720763723150358	0.6293929712460063	0.9285714285714286	0.8090214988949166	0.7857142857142857	0.6666666666666666	0.9746835443037974	Self Car Public
no_ssid__geo	0.798904538341158	0.8333333333333334	0.7483866485288034	0.7123893805309734	0.6507666098807495	0.882003955174687	0.7380311995696611	0.7692307692307692	0.5454545454545454	0.8994082840236687	16	RFC	0.7730299376358029	0.7030567685589519	0.7860082304526749	0.8300248138957816	0.8092592592592593	0.8333333333333334	0.75	0.8444444444444444	0.7393779741173775	0.7219730941704036	0.5552325581395349	0.9409282700421941	0.7016274864376131	0.7142857142857143	0.42857142857142855	0.9620253164556962	Self Car Public
no_ssid__geo	0.8163636363636364	0.9122807017543859	0.7904594343283828	0.8167420814479638	0.6858789625360231	0.8687572590011615	0.8735658914728681	0.88	0.7906976744186046	0.95	17	RFC	0.8079316717095427	0.907035175879397	0.6938775510204082	0.8228822882288229	0.9036662925551814	1.0	0.7727272727272727	0.9382716049382716	0.7803034108213827	0.742798353909465	0.6780626780626781	0.9200492004920049	0.8524211372312639	0.7857142857142857	0.8095238095238095	0.9620253164556962	Self Car Public
no_ssid__geo	0.812242090784044	0.8947368421052632	0.7799320456702072	0.7771587743732591	0.676923076923077	0.8857142857142857	0.8296747967479675	0.75	0.8	0.9390243902439025	18	RFC	0.7932181825266932	0.8584615384615385	0.668693009118541	0.8525	0.8826625386996904	0.9	0.8421052631578947	0.9058823529411765	0.7723011803984908	0.7099236641221374	0.6853582554517134	0.9216216216216216	0.7931484830219007	0.6428571428571429	0.7619047619047619	0.9746835443037974	Self Car Public
no_ssid__geo	0.7641129032258065	0.8859649122807017	0.7285261295835369	0.6860927152317879	0.6621621621621622	0.8373235113566605	0.8140103344781707	0.7142857142857143	0.7894736842105262	0.9382716049382716	19	RFC	0.7344493072034722	0.6317073170731707	0.7286245353159851	0.8430160692212608	0.8374337686881982	0.7142857142857143	0.8823529411764706	0.9156626506024096	0.7297477000883886	0.7507246376811594	0.6068111455108359	0.8317073170731707	0.7968655816757083	0.7142857142857143	0.7142857142857143	0.9620253164556962	Self Car Public
no_ssid__geo	0.8071718538565629	0.8771929824561403	0.7651245080900487	0.6820603907637655	0.7295081967213115	0.8838049367850692	0.7893913959382508	0.6923076923076924	0.7368421052631577	0.9390243902439025	20	RFC	0.7852039429610489	0.7901234567901234	0.712	0.8534883720930233	0.8264705882352942	0.75	0.8235294117647058	0.9058823529411765	0.7547512388226202	0.6	0.7478991596638656	0.916354556803995	0.761402451275869	0.6428571428571429	0.6666666666666666	0.9746835443037974	Self Car Public
no_ssid__geo	0.7687420584498094	0.8947368421052632	0.7445818573263095	0.6931407942238267	0.7091988130563798	0.8314059646987219	0.8316475157792524	0.75	0.8108108108108109	0.9341317365269461	21	RFC	0.7506326887486076	0.7111111111111111	0.7286585365853658	0.812128418549346	0.9079545454545453	0.9	0.9375	0.8863636363636364	0.7394762435819322	0.676056338028169	0.6907514450867052	0.8516209476309227	0.7814948764315853	0.6428571428571429	0.7142857142857143	0.9873417721518988	Self Car Public
no_ssid__geo	0.7955801104972375	0.8157894736842105	0.7215555514166717	0.6142131979695431	0.658578856152513	0.891874600127959	0.66343669250646	0.5833333333333334	0.5	0.9069767441860466	22	RFC	0.7477417412460837	0.6269430051813472	0.7755102040816326	0.8407720144752714	0.7553274682306941	0.7	0.7272727272727273	0.8387096774193549	0.707956829010567	0.6019900497512438	0.572289156626506	0.9495912806539509	0.6227647177014265	0.5	0.38095238095238093	0.9873417721518988	Self Car Public
no_ssid__geo	0.8186813186813187	0.8596491228070176	0.756544874854734	0.6309859154929578	0.7480438184663536	0.8906048906048907	0.7768339363431388	0.6923076923076924	0.717948717948718	0.920245398773006	23	RFC	0.7746164325567865	0.7088607594936709	0.7445482866043613	0.8704402515723271	0.8068783068783069	0.75	0.7777777777777778	0.8928571428571429	0.7439420670099891	0.5685279187817259	0.7515723270440252	0.9117259552042161	0.7529636327104682	0.6428571428571429	0.6666666666666666	0.9493670886075949	Self Car Public
no_ssid__geo	0.771586037966932	0.8859649122807017	0.7515610506387372	0.7041198501872659	0.7214723926380368	0.8290909090909092	0.8156536327268035	0.7857142857142857	0.7222222222222222	0.9390243902439025	24	RFC	0.7532724485737058	0.6828087167070218	0.7519181585677749	0.8250904704463209	0.8527544351073763	0.7857142857142857	0.8666666666666667	0.9058823529411765	0.7511102263312232	0.7268041237113402	0.6933962264150944	0.833130328867235	0.7931484830219007	0.7857142857142857	0.6190476190476191	0.9746835443037974	Self Car Public
no_ssid__geo	0.8054755043227666	0.8596491228070176	0.7486327382477711	0.7102473498233215	0.6427289048473966	0.8929219600725952	0.7745515550393599	0.7857142857142857	0.611111111111111	0.926829268292683	25	RFC	0.7673584788417324	0.7052631578947368	0.7396694214876033	0.8571428571428571	0.8043884220354808	0.7857142857142857	0.7333333333333333	0.8941176470588236	0.7384582137251177	0.7153024911032029	0.5682539682539682	0.9318181818181818	0.7571830419931685	0.7857142857142857	0.5238095238095238	0.9620253164556962	Self Car Public
no_ssid__geo	0.7950101146325017	0.8421052631578947	0.7511838734711471	0.6576402321083171	0.7209876543209877	0.8749237339841367	0.7141717791411043	0.56	0.6500000000000001	0.9325153374233128	26	RFC	0.7665594630729419	0.6882591093117408	0.7786666666666666	0.8327526132404182	0.7417786891471102	0.6363636363636364	0.6842105263157895	0.9047619047619048	0.7408292759266373	0.6296296296296297	0.671264367816092	0.9215938303341902	0.6936909785011052	0.5	0.6190476190476191	0.9620253164556962	Self Car Public
no_ssid__geo	0.767719298245614	0.868421052631579	0.69974067661765	0.5594713656387665	0.6666666666666666	0.8730839975475169	0.7767857142857144	0.6428571428571429	0.7500000000000001	0.9375000000000001	27	RFC	0.7167302571976872	0.6580310880829016	0.6343283582089553	0.8578313253012049	0.7860855843311985	0.6428571428571429	0.7894736842105263	0.9259259259259259	0.69265275534868	0.48659003831417624	0.7024793388429752	0.8888888888888888	0.7688366485834841	0.6428571428571429	0.7142857142857143	0.9493670886075949	Self Car Public
no_ssid__geo	0.8435054773082942	0.868421052631579	0.7924977434785102	0.7617260787992496	0.6946107784431139	0.9211563731931669	0.7624258457591792	0.7407407407407408	0.6060606060606061	0.9404761904761905	28	RFC	0.8156513042372269	0.8152610441767069	0.7532467532467533	0.8784461152882206	0.8300681840007682	0.7692307692307693	0.8333333333333334	0.8876404494382022	0.775821740345902	0.7147887323943662	0.6444444444444445	0.9682320441988951	0.7301587301587302	0.7142857142857143	0.47619047619047616	1.0	Self Car Public
no_ssid__geo	0.8241834607366226	0.8596491228070176	0.8000241883502858	0.804630969609262	0.7065527065527066	0.888888888888889	0.782889190003011	0.7407407407407408	0.6829268292682926	0.9249999999999999	29	RFC	0.7955240718877082	0.7942857142857143	0.6831955922865014	0.9090909090909091	0.7942703387147833	0.7692307692307693	0.7	0.9135802469135802	0.8054593020274611	0.8152492668621701	0.7315634218289085	0.8695652173913043	0.7725537472372915	0.7142857142857143	0.6666666666666666	0.9367088607594937	Self Car Public
no_ssid__geo	0.8189717595944968	0.8596491228070176	0.7747140620760135	0.80859375	0.6300884955752213	0.8854599406528191	0.7477124183006536	0.6666666666666666	0.6470588235294118	0.9294117647058824	30	RFC	0.8219516233910475	0.8414634146341463	0.8090909090909091	0.8153005464480875	0.8380952380952381	0.8	0.8461538461538461	0.8681318681318682	0.7543228955128268	0.7781954887218046	0.5159420289855072	0.9688311688311688	0.6984126984126985	0.5714285714285714	0.5238095238095238	1.0	Self Car Public
no_ssid__geo	0.7653061224489796	0.8421052631578947	0.7183198907175822	0.7078189300411523	0.5981308411214953	0.849009900990099	0.7593265708650324	0.75	0.6285714285714286	0.8994082840236687	31	RFC	0.7324968444105404	0.7166666666666667	0.6689895470383276	0.8118343195266272	0.8433862433862434	0.9	0.7857142857142857	0.8444444444444444	0.7099285430296073	0.6991869918699187	0.5408450704225352	0.8897535667963683	0.709563994374121	0.6428571428571429	0.5238095238095238	0.9620253164556962	Self Car Public
no_ssid__geo	0.7319054652880355	0.8421052631578947	0.6632950690144669	0.5745454545454545	0.5841392649903289	0.8312004875076173	0.7480428068663363	0.6923076923076924	0.6470588235294118	0.9047619047619047	32	RFC	0.6612911896499094	0.531986531986532	0.6088709677419355	0.8430160692212608	0.8166954768078364	0.75	0.8461538461538461	0.8539325842696629	0.6685185857593728	0.6245059288537549	0.5613382899628253	0.8197115384615384	0.709563994374121	0.6428571428571429	0.5238095238095238	0.9620253164556962	Self Car Public
no_ssid__geo	0.8207810320781032	0.8859649122807017	0.7774267845539775	0.7669172932330828	0.6776315789473685	0.8877314814814815	0.8330891330891332	0.8333333333333333	0.742857142857143	0.9230769230769232	33	RFC	0.8157672080121819	0.8607594936708861	0.7573529411764706	0.8291891891891892	0.9317460317460317	1.0	0.9285714285714286	0.8666666666666667	0.7532629271252443	0.6915254237288135	0.6130952380952381	0.9551681195516812	0.7735583684950774	0.7142857142857143	0.6190476190476191	0.9873417721518988	Self Car Public
no_ssid__geo	0.8216995447647951	0.8771929824561403	0.8008823203100767	0.7908496732026143	0.7330316742081447	0.8787656135194709	0.7782617586912065	0.64	0.7500000000000001	0.9447852760736196	34	RFC	0.816724779282931	0.8705035971223022	0.7386018237082067	0.8410689170182841	0.81113769271664	0.7272727272727273	0.7894736842105263	0.9166666666666666	0.7906986027944112	0.7245508982035929	0.7275449101796407	0.92	0.753465943339361	0.5714285714285714	0.7142857142857143	0.9746835443037974	Self Car Public
no_ssid__geo	0.783625730994152	0.8771929824561403	0.7130131617296143	0.6340057636887608	0.6201022146507665	0.8849315068493152	0.7918854906806714	0.7692307692307692	0.6666666666666666	0.9397590361445785	35	RFC	0.7194925125959609	0.6043956043956044	0.6973180076628352	0.8567639257294429	0.8432950191570882	0.8333333333333334	0.8	0.896551724137931	0.7133210131871909	0.6666666666666666	0.558282208588957	0.9150141643059491	0.7576853526220614	0.7142857142857143	0.5714285714285714	0.9873417721518988	Self Car Public
no_ssid__geo	0.7744945567651633	0.8157894736842105	0.6778128874282571	0.43887147335423193	0.7137452711223203	0.8808219178082192	0.6489925768822906	0.43478260869565216	0.5853658536585366	0.926829268292683	36	RFC	0.728982259218803	0.6666666666666666	0.6786570743405276	0.8416230366492147	0.6832244008714596	0.5555555555555556	0.6	0.8941176470588236	0.6678709843063487	0.32710280373831774	0.7526595744680851	0.9238505747126436	0.6301989150090416	0.35714285714285715	0.5714285714285714	0.9620253164556962	Self Car Public
no_ssid__geo	0.7862391449565799	0.868421052631579	0.7369946479836117	0.7622739018087856	0.5815602836879432	0.8671497584541062	0.7959595959595961	0.7999999999999999	0.6666666666666667	0.9212121212121213	37	RFC	0.7630654011078141	0.8477011494252874	0.6356589147286822	0.8058361391694725	0.8501291989664083	0.75	0.9166666666666666	0.8837209302325582	0.7223326889441223	0.6924882629107981	0.5359477124183006	0.938562091503268	0.7809925658026925	0.8571428571428571	0.5238095238095238	0.9620253164556962	Self Car Public
no_ssid__geo	0.7428571428571429	0.8508771929824561	0.6780172946116432	0.55078125	0.6511627906976744	0.832107843137255	0.7382478632478633	0.6666666666666666	0.6249999999999999	0.9230769230769232	38	RFC	0.6854269409937261	0.5183823529411765	0.711864406779661	0.8260340632603407	0.8226884226884227	0.6923076923076923	0.9090909090909091	0.8666666666666667	0.6752572016460906	0.5875	0.6	0.8382716049382716	0.7021297970665059	0.6428571428571429	0.47619047619047616	0.9873417721518988	Self Car Public
no_ssid__geo	0.8379310344827586	0.8859649122807017	0.8043582268072065	0.776923076923077	0.742857142857143	0.8932944606413994	0.8182925344050664	0.782608695652174	0.742857142857143	0.9294117647058824	39	RFC	0.8413724481347432	0.8744588744588745	0.8125	0.8371584699453551	0.9322344322344321	1.0	0.9285714285714286	0.8681318681318682	0.7802241546773508	0.698961937716263	0.6842105263157895	0.9575	0.753968253968254	0.6428571428571429	0.6190476190476191	1.0	Self Car Public
no_ssid__geo	0.8141654978962132	0.8859649122807017	0.7570013611579167	0.670756646216769	0.7089430894308942	0.8913043478260869	0.8092561284868977	0.75	0.742857142857143	0.9349112426035503	40	RFC	0.7867781989115534	0.7627906976744186	0.7517241379310344	0.8458197611292074	0.9021164021164022	0.9	0.9285714285714286	0.8777777777777778	0.7370894214333257	0.5985401459854015	0.6707692307692308	0.9419588875453446	0.753968253968254	0.6428571428571429	0.6190476190476191	1.0	Self Car Public
no_ssid__geo	0.8190552441953562	0.868421052631579	0.7433724416637831	0.6163141993957705	0.7135506003430532	0.9002525252525253	0.7533114915803565	0.5833333333333334	0.7368421052631577	0.9397590361445785	41	RFC	0.7810914168607699	0.7391304347826086	0.7482014388489209	0.8559423769507803	0.8066937119675456	0.7	0.8235294117647058	0.896551724137931	0.7199551404586443	0.5284974093264249	0.6819672131147541	0.9494007989347537	0.7180028129395217	0.5	0.6666666666666666	0.9873417721518988	Self Car Public
no_ssid__geo	0.8168421052631579	0.9122807017543859	0.7809637429674695	0.6893203883495145	0.77765843179377	0.875912408759124	0.8427463036158688	0.7272727272727273	0.8444444444444444	0.9565217391304348	42	RFC	0.8009759262168878	0.7888888888888889	0.7433264887063655	0.8707124010554089	0.910230352303523	1.0	0.7916666666666666	0.9390243902439024	0.7695197268996817	0.6120689655172413	0.8153153153153153	0.8811748998664887	0.8169580068314245	0.5714285714285714	0.9047619047619048	0.9746835443037974	Self Car Public
no_ssid__geo	0.7701436602123672	0.8859649122807017	0.7524282089274187	0.6885245901639345	0.7249683143219264	0.8437917222963952	0.8174508595301692	0.7096774193548386	0.8	0.9426751592356688	43	RFC	0.7483810813622869	0.6415478615071283	0.7096774193548387	0.8939179632248939	0.8126273451350849	0.6470588235294118	0.8421052631578947	0.9487179487179487	0.7609485975954683	0.7429245283018868	0.7409326424870466	0.7989886219974716	0.8281093027928471	0.7857142857142857	0.7619047619047619	0.9367088607594937	Self Car Public
no_ssid__geo	0.8426596445029625	0.8859649122807017	0.8110066461746618	0.8352490421455939	0.6942675159235667	0.9035033804548248	0.8007748670079294	0.7200000000000001	0.7317073170731706	0.9506172839506173	44	RFC	0.8223367299488723	0.8885869565217391	0.7055016181229773	0.8729216152019003	0.8319642205184374	0.8181818181818182	0.75	0.927710843373494	0.8025477065500987	0.7879518072289157	0.6833855799373041	0.9363057324840764	0.7772754671488848	0.6428571428571429	0.7142857142857143	0.9746835443037974	Self Car Public
no_ssid__geo	0.8529411764705882	0.9035087719298246	0.8059839789574367	0.7605042016806722	0.7378048780487804	0.9196428571428572	0.8327380952380953	0.7857142857142857	0.7500000000000001	0.9625	45	RFC	0.8342177675765686	0.8829268292682927	0.7289156626506024	0.8908108108108108	0.8419350846251431	0.7857142857142857	0.7894736842105263	0.9506172839506173	0.7884046500339409	0.6678966789667896	0.7469135802469136	0.9504036908881199	0.8248945147679324	0.7857142857142857	0.7142857142857143	0.9746835443037974	Self Car Public
no_ssid__geo	0.7865085248332098	0.8771929824561403	0.7501962866110189	0.7410358565737052	0.6441176470588237	0.8654353562005277	0.8255892255892255	0.888888888888889	0.6666666666666666	0.9212121212121213	46	RFC	0.7618325276486878	0.7654320987654321	0.6865203761755486	0.8335451080050826	0.868932617769827	0.9230769230769231	0.8	0.8837209302325582	0.7415525811271512	0.7181467181467182	0.6066481994459834	0.8998628257887518	0.7968655816757083	0.8571428571428571	0.5714285714285714	0.9620253164556962	Self Car Public
no_ssid__geo	0.8189708617482951	0.868421052631579	0.7963019048872676	0.7908571428571429	0.7323943661971831	0.8656542056074767	0.7797619047619048	0.7857142857142857	0.6249999999999999	0.9285714285714286	47	RFC	0.8043315034774312	0.7346072186836518	0.8096885813148789	0.8686987104337632	0.857069896395739	0.7857142857142857	0.9090909090909091	0.8764044943820225	0.7958793461251995	0.8564356435643564	0.6685714285714286	0.8626309662398137	0.7497488446855535	0.7857142857142857	0.47619047619047616	0.9873417721518988	Self Car Public
no_ssid__geo	0.8091969800960879	0.8245614035087719	0.7743630732230476	0.7255639097744361	0.7230559345156891	0.8744693753790176	0.6753331560854335	0.4761904761904762	0.6341463414634146	0.9156626506024097	48	RFC	0.8047516883898999	0.8616071428571429	0.7181571815718157	0.8344907407407407	0.7459496442255062	0.7142857142857143	0.65	0.8735632183908046	0.7577055640749908	0.6266233766233766	0.728021978021978	0.9184713375796179	0.6460719308820575	0.35714285714285715	0.6190476190476191	0.9620253164556962	Self Car Public
no_ssid__geo	0.744313725490196	0.8245614035087719	0.635328491007801	0.42975206611570244	0.631578947368421	0.8446544595392795	0.6756981580510991	0.45454545454545453	0.6666666666666666	0.9058823529411764	49	RFC	0.6469183988578737	0.4126984126984127	0.6995515695067265	0.828505214368482	0.757051282051282	0.625	0.8	0.8461538461538461	0.6284558005530201	0.4482758620689655	0.5756457564575646	0.8614457831325302	0.634418324291742	0.35714285714285715	0.5714285714285714	0.9746835443037974	Self Car Public
no_ssid__geo	0.7839160839160839	0.8421052631578947	0.723537493424104	0.6614173228346457	0.6306027820710974	0.8785923753665689	0.7320560565950255	0.6956521739130435	0.588235294117647	0.9122807017543859	50	RFC	0.7715600749264114	0.8316831683168316	0.6732673267326733	0.8097297297297297	0.8353152483587266	0.8888888888888888	0.7692307692307693	0.8478260869565217	0.7007664246378337	0.5490196078431373	0.5930232558139535	0.9602564102564103	0.6783202732569821	0.5714285714285714	0.47619047619047616	0.9873417721518988	Self Car Public
no_ssid__geo	0.7838397790055248	0.8333333333333334	0.7123389326939013	0.6239669421487604	0.6276923076923078	0.8853575482406356	0.6954538304231556	0.5384615384615384	0.6153846153846153	0.9325153374233128	51	RFC	0.7189656057728899	0.634453781512605	0.6538461538461539	0.8685968819599109	0.7182539682539683	0.5833333333333334	0.6666666666666666	0.9047619047619048	0.7067164039490493	0.6138211382113821	0.6035502958579881	0.9027777777777778	0.6778179626280892	0.5	0.5714285714285714	0.9620253164556962	Self Car Public
no_ssid__geo	0.7694870086608927	0.8771929824561403	0.7243466413783858	0.6303630363036303	0.6984615384615385	0.8442153493699885	0.7955042296359661	0.7857142857142857	0.6666666666666667	0.9341317365269461	52	RFC	0.7412272550360764	0.593167701863354	0.8107142857142857	0.8197997775305895	0.862914862914863	0.7857142857142857	0.9166666666666666	0.8863636363636364	0.7187261983036631	0.6725352112676056	0.6135135135135135	0.8701298701298701	0.7656218605585695	0.7857142857142857	0.5238095238095238	0.9873417721518988	Self Car Public
no_ssid__geo	0.734640522875817	0.8333333333333334	0.6883777224359869	0.6471449487554904	0.5753052917232021	0.8426829268292683	0.72688995215311	0.64	0.6315789473684211	0.9090909090909091	53	RFC	0.7006374260391982	0.7129032258064516	0.5808219178082191	0.808187134502924	0.7684160344899059	0.7272727272727273	0.7058823529411765	0.872093023255814	0.6808801825918249	0.5924932975871313	0.5698924731182796	0.8802547770700637	0.6974080771549126	0.5714285714285714	0.5714285714285714	0.9493670886075949	Self Car Public
no_ssid__geo	0.7989195678271308	0.8859649122807017	0.7719342921238185	0.686092715231788	0.7688504326328802	0.8608597285067874	0.799775012154312	0.6206896551724138	0.8292682926829269	0.9493670886075949	54	RFC	0.7627898655771558	0.6458852867830424	0.7440191387559809	0.898465171192444	0.799789029535865	0.6	0.85	0.9493670886075949	0.7844368749014251	0.731638418079096	0.7953964194373402	0.8262757871878393	0.8005826803295157	0.6428571428571429	0.8095238095238095	0.9493670886075949	Self Car Public
no_ssid__geo	0.787857641311933	0.8508771929824561	0.7410879853986533	0.7724137931034483	0.5888888888888889	0.8619612742036228	0.7507420312298362	0.7142857142857143	0.611111111111111	0.926829268292683	55	RFC	0.7549095408634523	0.8187134502923976	0.6186770428015564	0.8273381294964028	0.780578898225957	0.7142857142857143	0.7333333333333333	0.8941176470588236	0.7308389392081668	0.7310704960835509	0.5618374558303887	0.8996088657105606	0.7333735181836447	0.7142857142857143	0.5238095238095238	0.9620253164556962	Self Car Public
no_ssid__geo	0.8655290102389078	0.8771929824561403	0.8176758331184443	0.8023774145616641	0.7213114754098361	0.9293386093838327	0.7902085094392787	0.75	0.6857142857142857	0.9349112426035503	56	RFC	0.8425683408058012	0.8823529411764706	0.7586206896551724	0.8867313915857605	0.8783068783068783	0.9	0.8571428571428571	0.8777777777777778	0.7998139512557144	0.7356948228882834	0.6875	0.9762470308788599	0.7380952380952381	0.6428571428571429	0.5714285714285714	1.0	Self Car Public
no_ssid__geo	0.7743553008595988	0.8596491228070176	0.7290289664107448	0.706436420722135	0.6274509803921569	0.8531994981179425	0.7486848434216856	0.6363636363636364	0.6857142857142857	0.9239766081871346	57	RFC	0.7671457311637222	0.8241758241758241	0.6956521739130435	0.7816091954022989	0.8636128364389234	0.875	0.8571428571428571	0.8586956521739131	0.7095956529658188	0.6181318681318682	0.5714285714285714	0.9392265193370166	0.6904761904761904	0.5	0.5714285714285714	1.0	Self Car Public
no_ssid__geo	0.7972027972027972	0.868421052631579	0.7446533655654344	0.7225130890052356	0.630691399662732	0.8807556080283354	0.7679198783493262	0.6923076923076924	0.6666666666666666	0.9447852760736196	58	RFC	0.7676810939680384	0.8054474708171206	0.6584507042253521	0.8391451068616423	0.7962962962962963	0.75	0.7222222222222222	0.9166666666666666	0.7289831197336367	0.6550632911392406	0.6051779935275081	0.9267080745341615	0.7455294354028531	0.6428571428571429	0.6190476190476191	0.9746835443037974	Self Car Public
no_ssid__geo	0.7859097127222983	0.8771929824561403	0.7372990374433472	0.6647314949201741	0.6841046277665996	0.863060989643268	0.7874826045557753	0.6666666666666666	0.7567567567567567	0.9390243902439025	59	RFC	0.7364193444937618	0.6414565826330533	0.6967213114754098	0.8710801393728222	0.824396681749623	0.6923076923076923	0.875	0.9058823529411765	0.7389613121429882	0.6897590361445783	0.6719367588932806	0.855188141391106	0.761402451275869	0.6428571428571429	0.6666666666666666	0.9746835443037974	Self Car Public
no_ssid__geo	0.7522639068564037	0.8333333333333334	0.7015275354320641	0.6325581395348837	0.6379585326953748	0.8340659340659341	0.7170048765140788	0.6153846153846153	0.6153846153846153	0.920245398773006	60	RFC	0.7021846230847714	0.56353591160221	0.6968641114982579	0.8461538461538461	0.7420634920634921	0.6666666666666666	0.6666666666666666	0.8928571428571429	0.7104672923995426	0.7208480565371025	0.5882352941176471	0.8223185265438786	0.6974080771549126	0.5714285714285714	0.5714285714285714	0.9493670886075949	Self Car Public
no_ssid__geo	0.8083400160384924	0.8508771929824561	0.7521153134180913	0.7032418952618453	0.6666666666666666	0.8864373783257624	0.7343577207380245	0.6086956521739131	0.6666666666666666	0.927710843373494	61	RFC	0.7822926484360536	0.8103448275862069	0.6891385767790262	0.847394540942928	0.7950191570881225	0.7777777777777778	0.7222222222222222	0.8850574712643678	0.7320037034057769	0.6211453744493393	0.6456140350877193	0.9292517006802721	0.6979103877838054	0.5	0.6190476190476191	0.9746835443037974	Self Car Public
no_ssid__geo	0.7541087231352718	0.8508771929824561	0.707587599639517	0.6711409395973155	0.6151368760064412	0.8364849833147944	0.761059920569123	0.7142857142857143	0.6486486486486486	0.920245398773006	62	RFC	0.7031411873749785	0.6297229219143576	0.6241830065359477	0.8555176336746303	0.7857142857142857	0.7142857142857143	0.75	0.8928571428571429	0.714340250293873	0.7183908045977011	0.6063492063492063	0.8182807399347116	0.74502712477396	0.7142857142857143	0.5714285714285714	0.9493670886075949	Self Car Public
no_ssid__geo	0.8017964071856287	0.8333333333333334	0.7744112324099964	0.8269938650306748	0.6363636363636365	0.8598761958356782	0.731997731997732	0.6923076923076924	0.5945945945945946	0.9090909090909091	63	RFC	0.7876014204769474	0.8663239074550129	0.672316384180791	0.8241639697950378	0.7698643410852712	0.75	0.6875	0.872093023255814	0.7646547517746405	0.7910798122065728	0.6040609137055838	0.8988235294117647	0.7053445850914205	0.6428571428571429	0.5238095238095238	0.9493670886075949	Self Car Public
no_ssid__geo	0.8251249107780158	0.8771929824561403	0.7748391563815314	0.7281713344316308	0.6776315789473685	0.9187145557655954	0.7710505889102629	0.7142857142857143	0.6470588235294118	0.9518072289156626	64	RFC	0.794708358237945	0.7491525423728813	0.762962962962963	0.8720095693779905	0.8228285124836848	0.7142857142857143	0.8461538461538461	0.9080459770114943	0.7628355048845675	0.7083333333333334	0.6094674556213018	0.9707057256990679	0.746031746031746	0.7142857142857143	0.5238095238095238	1.0	Self Car Public
no_ssid__geo	0.8164794007490637	0.8421052631578947	0.7779715948023355	0.731060606060606	0.7129337539432177	0.889920424403183	0.7180688566230735	0.6153846153846153	0.611111111111111	0.927710843373494	65	RFC	0.7863649681435599	0.7451737451737451	0.7458745874587459	0.8680465717981889	0.7616858237547892	0.6666666666666666	0.7333333333333333	0.8850574712643678	0.7710589150734961	0.7174721189591078	0.6827794561933535	0.9129251700680272	0.6899738798472975	0.5714285714285714	0.5238095238095238	0.9746835443037974	Self Car Public
no_ssid__geo	0.8084677419354839	0.8859649122807017	0.7621326022462386	0.743801652892562	0.633846153846154	0.9087500000000001	0.8005817011664963	0.7142857142857143	0.7368421052631577	0.9506172839506173	66	RFC	0.7703050914427636	0.7848837209302325	0.64375	0.8822815533980582	0.8218419898079713	0.7142857142857143	0.8235294117647058	0.927710843373494	0.7559681256893432	0.7068062827225131	0.6242424242424243	0.9368556701030928	0.7852119750853928	0.7142857142857143	0.6666666666666666	0.9746835443037974	Self Car Public
no_ssid__geo	0.8053352559480894	0.8596491228070176	0.7592542833922145	0.6666666666666667	0.7298701298701299	0.8812260536398466	0.7590476190476192	0.7200000000000001	0.6285714285714286	0.9285714285714286	67	RFC	0.785805834531531	0.6985645933014354	0.8413173652694611	0.8175355450236966	0.8267668660927088	0.8181818181818182	0.7857142857142857	0.8764044943820225	0.7459095561189953	0.6375545851528385	0.6444954128440367	0.9556786703601108	0.7180028129395218	0.6428571428571429	0.5238095238095238	0.9873417721518988	Self Car Public
no_ssid__geo	0.7961783439490446	0.8157894736842105	0.7319566019766969	0.6261682242990653	0.6791808873720135	0.890520694259012	0.6452952219131531	0.43478260869565216	0.5789473684210527	0.9221556886227545	68	RFC	0.7389352153917154	0.638095238095238	0.7056737588652482	0.8730366492146597	0.6925381263616558	0.5555555555555556	0.6470588235294118	0.875	0.7260011694298366	0.6146788990825688	0.6546052631578947	0.9087193460490464	0.6185453084187261	0.35714285714285715	0.5238095238095238	0.9746835443037974	Self Car Public
no_ssid__geo	0.7910034602076125	0.8771929824561403	0.7551609275489873	0.668918918918919	0.7402985074626866	0.8562653562653562	0.8300886084018616	0.888888888888889	0.6857142857142857	0.9156626506024097	69	RFC	0.7562369927496744	0.6265822784810127	0.7848101265822784	0.8573185731857319	0.884594332870195	0.9230769230769231	0.8571428571428571	0.8735632183908046	0.7577236666752062	0.717391304347826	0.7005649717514124	0.8552147239263803	0.7968655816757083	0.8571428571428571	0.5714285714285714	0.9620253164556962	Self Car Public
no_ssid__geo	0.8101945003353455	0.8859649122807017	0.775946215701151	0.7433628318584071	0.7011834319526628	0.8832923832923832	0.7970027311344676	0.6363636363636364	0.8205128205128205	0.9341317365269461	70	RFC	0.796427385504798	0.8181818181818182	0.7360248447204969	0.835075493612079	0.8834175084175083	0.875	0.8888888888888888	0.8863636363636364	0.7626637067315034	0.6810810810810811	0.6694915254237288	0.9374185136897001	0.7497488446855535	0.5	0.7619047619047619	0.9873417721518988	Self Car Public
no_ssid__geo	0.8211497515968772	0.9122807017543859	0.7939558476448353	0.764367816091954	0.7298136645962733	0.8876860622462788	0.8609651218346871	0.8571428571428571	0.7692307692307692	0.9565217391304348	71	RFC	0.8072758141871191	0.86084142394822	0.7057057057057057	0.8552803129074316	0.8765001935733642	0.8571428571428571	0.8333333333333334	0.9390243902439024	0.7885365580295947	0.6873385012919897	0.7556270096463023	0.9226441631504922	0.8487040385774564	0.8571428571428571	0.7142857142857143	0.9746835443037974	Self Car Public
no_ssid__geo	0.8245954692556634	0.8859649122807017	0.7880707985971144	0.8121212121212121	0.657097288676236	0.894993894993895	0.803508372684	0.7741935483870968	0.6857142857142857	0.9506172839506173	72	RFC	0.8009977809167528	0.8746736292428199	0.6710097719869706	0.8573099415204678	0.8302453511525091	0.7058823529411765	0.8571428571428571	0.927710843373494	0.7792705305425048	0.7579185520361991	0.64375	0.9361430395913155	0.8010849909584086	0.8571428571428571	0.5714285714285714	0.9746835443037974	Self Car Public
no_ssid__geo	0.7283950617283951	0.7982456140350878	0.639839329821152	0.42245989304812837	0.6799999999999999	0.8170580964153277	0.654794546098894	0.43478260869565216	0.6486486486486486	0.880952380952381	73	RFC	0.6388286610218956	0.37089201877934275	0.7183098591549296	0.8272841051314143	0.7123387432376197	0.5555555555555556	0.75	0.8314606741573034	0.6477782190495455	0.4906832298136646	0.6455696202531646	0.8070818070818071	0.6217600964436407	0.35714285714285715	0.5714285714285714	0.9367088607594937	Self Car Public
no_ssid__geo	0.760287393860222	0.8596491228070176	0.7244726639819948	0.6382393397524071	0.6969696969696969	0.8382089552238806	0.7555555555555555	0.6666666666666666	0.6666666666666667	0.9333333333333332	74	RFC	0.7356739319630643	0.5829145728643216	0.7903780068728522	0.833729216152019	0.8123385012919897	0.625	0.9166666666666666	0.8953488372093024	0.7237368337175152	0.7051671732522796	0.6233062330623306	0.8427370948379351	0.7375929274663452	0.7142857142857143	0.5238095238095238	0.9746835443037974	Self Car Public
no_ssid__geo	0.7897077509529861	0.8596491228070176	0.7390105481335549	0.6216216216216216	0.715	0.8804100227790433	0.7584859584859586	0.6666666666666666	0.6857142857142857	0.9230769230769232	75	RFC	0.7709340941013391	0.7763713080168776	0.7079207920792079	0.8285101822079314	0.8412698412698413	0.8	0.8571428571428571	0.8666666666666667	0.7265929133144576	0.5183098591549296	0.7222222222222222	0.9392466585662211	0.7100663050030138	0.5714285714285714	0.5714285714285714	0.9873417721518988	Self Car Public
no_ssid__geo	0.7568470273881096	0.8421052631578947	0.726240295235185	0.6699669966996701	0.6828025477707007	0.8259513412351841	0.7639428045932112	0.7407407407407408	0.6486486486486486	0.9024390243902438	76	RFC	0.7372938413964164	0.7198581560283688	0.6925064599483204	0.7995169082125604	0.7966063348416289	0.7692307692307693	0.75	0.8705882352941177	0.7180345308114982	0.6265432098765432	0.6733668341708543	0.8541935483870968	0.7408077154912598	0.7142857142857143	0.5714285714285714	0.9367088607594937	Self Car Public
no_ssid__geo	0.7685691946833464	0.8333333333333334	0.7115495130132775	0.6630434782608695	0.5971223021582733	0.8744827586206896	0.7191587133262637	0.6086956521739131	0.6341463414634146	0.9146341463414634	77	RFC	0.7492407271471491	0.8672985781990521	0.5570469798657718	0.8233766233766234	0.7700435729847493	0.7777777777777778	0.65	0.8823529411764706	0.7041402284617501	0.5366568914956011	0.6434108527131783	0.9323529411764706	0.6894715692184047	0.5	0.6190476190476191	0.9493670886075949	Self Car Public
no_ssid__geo	0.7842565597667639	0.8421052631578947	0.7007137044321116	0.5835189309576837	0.6334519572953736	0.8851702250432776	0.7066687949540241	0.6153846153846153	0.5806451612903225	0.9239766081871346	78	RFC	0.7477345265030336	0.7443181818181818	0.6768060836501901	0.8220793140407289	0.8084541062801932	0.6666666666666666	0.9	0.8586956521739131	0.6779737352019962	0.47985347985347987	0.5953177257525084	0.95875	0.6666666666666666	0.5714285714285714	0.42857142857142855	1.0	Self Car Public
no_ssid__geo	0.8303225806451613	0.9035087719298246	0.7882767294651455	0.7125890736342042	0.7572383073496659	0.8950028074115665	0.8175307077746101	0.7272727272727273	0.7619047619047619	0.9634146341463414	79	RFC	0.8189459401486099	0.8021390374331551	0.8095238095238095	0.8451749734888653	0.8971055088702148	1.0	0.7619047619047619	0.9294117647058824	0.767798899278513	0.6410256410256411	0.7112970711297071	0.951073985680191	0.7777777777777777	0.5714285714285714	0.7619047619047619	1.0	Self Car Public
no_ssid__geo	0.7855547282204021	0.868421052631579	0.7313826550952273	0.6605922551252846	0.6616314199395771	0.8719242902208202	0.7754849104542355	0.6666666666666666	0.7272727272727272	0.9325153374233128	80	RFC	0.7624775714663355	0.8146067415730337	0.6239316239316239	0.8488943488943489	0.8668046928916494	1.0	0.6956521739130435	0.9047619047619048	0.7186580903222338	0.5555555555555556	0.7041800643086816	0.8962386511024644	0.7413100261201526	0.5	0.7619047619047619	0.9620253164556962	Self Car Public
no_ssid__geo	0.8413173652694611	0.9122807017543859	0.8150456942741809	0.7760617760617761	0.7744807121661721	0.8945945945945947	0.8655903767014879	0.8461538461538461	0.8	0.9506172839506173	81	RFC	0.83073886119025	0.8271604938271605	0.803076923076923	0.8619791666666666	0.8954942577326851	0.9166666666666666	0.8421052631578947	0.927710843373494	0.8028451248910989	0.730909090909091	0.7478510028653295	0.9297752808988764	0.8407675306409482	0.7857142857142857	0.7619047619047619	0.9746835443037974	Self Car Public
no_ssid__geo	0.8171724648408586	0.868421052631579	0.7680525968056049	0.806697108066971	0.6034816247582205	0.8939790575916231	0.7735994677312042	0.7200000000000001	0.6666666666666666	0.9341317365269461	82	RFC	0.7796019422575963	0.8204334365325078	0.6527196652719666	0.8656527249683144	0.8348484848484848	0.8181818181818182	0.8	0.8863636363636364	0.7595953914349822	0.7934131736526946	0.5611510791366906	0.9242219215155616	0.7338758288125377	0.6428571428571429	0.5714285714285714	0.9873417721518988	Self Car Public
no_ssid__geo	0.7861635220125787	0.868421052631579	0.7228433669280186	0.6907894736842105	0.5838926174496645	0.893848009650181	0.7692398796693275	0.7142857142857143	0.6486486486486486	0.9447852760736196	83	RFC	0.7355901084910929	0.7777777777777778	0.554140127388535	0.8748524203069658	0.7936507936507936	0.7142857142857143	0.75	0.9166666666666666	0.7173366193851702	0.621301775147929	0.6170212765957447	0.9136868064118372	0.753465943339361	0.7142857142857143	0.5714285714285714	0.9746835443037974	Self Car Public
no_ssid__geo	0.751101321585903	0.8508771929824561	0.7005907230807645	0.6286644951140066	0.6353383458646618	0.8377693282636249	0.7473815278693327	0.6666666666666666	0.6486486486486486	0.926829268292683	84	RFC	0.6967844449806672	0.5866261398176292	0.6475095785440613	0.8562176165803109	0.7788084464555053	0.6923076923076923	0.75	0.8941176470588236	0.7069694914005429	0.6771929824561403	0.6236162361623616	0.8200992555831266	0.7254370102471368	0.6428571428571429	0.5714285714285714	0.9620253164556962	Self Car Public
no_ssid__geo	0.736741214057508	0.8333333333333334	0.687975230327165	0.6757123473541385	0.5555555555555557	0.8326577880718008	0.7159101457347071	0.6428571428571429	0.5789473684210527	0.9259259259259259	85	RFC	0.7156467988402576	0.8327759197324415	0.5300859598853869	0.7840785169029444	0.7311768080726266	0.6428571428571429	0.6470588235294118	0.9036144578313253	0.6799145620612089	0.5684931506849316	0.583596214511041	0.8876543209876543	0.7053445850914205	0.6428571428571429	0.5238095238095238	0.9493670886075949	Self Car Public
no_ssid__geo	0.8086560364464692	0.8596491228070176	0.7667454656183129	0.7446043165467626	0.6591276252019386	0.8965044551062372	0.7518970189701898	0.6666666666666666	0.6500000000000001	0.9390243902439025	86	RFC	0.7815117030023799	0.8149606299212598	0.6644951140065146	0.8650793650793651	0.7966976264189887	0.8	0.6842105263157895	0.9058823529411765	0.7565251123982389	0.6854304635761589	0.6538461538461539	0.930298719772404	0.7217199115933294	0.5714285714285714	0.6190476190476191	0.9746835443037974	Self Car Public
no_ssid__geo	0.8073322932917316	0.8508771929824561	0.7595586083043043	0.6963562753036437	0.6958041958041958	0.8865153538050734	0.7434760169652662	0.7096774193548386	0.588235294117647	0.9325153374233128	87	RFC	0.774787524704923	0.6935483870967742	0.77734375	0.8534704370179949	0.773683832507362	0.6470588235294118	0.7692307692307693	0.9047619047619048	0.7503853498450597	0.6991869918699187	0.629746835443038	0.9222222222222223	0.7413100261201526	0.7857142857142857	0.47619047619047616	0.9620253164556962	Self Car Public
no_ssid__geo	0.8075471698113208	0.8333333333333334	0.707613143073701	0.5190311418685121	0.7008547008547008	0.9029535864978903	0.6831309041835358	0.5263157894736842	0.6	0.9230769230769232	88	RFC	0.7471878233651785	0.646551724137931	0.7409638554216867	0.8540478905359179	0.8327485380116958	1.0	0.631578947368421	0.8666666666666667	0.6853971293115033	0.43352601156069365	0.6648648648648648	0.9578005115089514	0.6386377335744425	0.35714285714285715	0.5714285714285714	0.9873417721518988	Self Car Public
no_ssid__geo	0.8027456647398844	0.8333333333333334	0.7664689317634994	0.702865761689291	0.7033639143730885	0.8931771192281185	0.6966638483759601	0.5833333333333334	0.5789473684210527	0.927710843373494	89	RFC	0.7803757755793175	0.8146853146853147	0.6647398843930635	0.8617021276595744	0.7440387649312599	0.7	0.6470588235294118	0.8850574712643678	0.7639430028804011	0.6180371352785146	0.7467532467532467	0.927038626609442	0.6661643560377737	0.5	0.5238095238095238	0.9746835443037974	Self Car Public
no_ssid__geo	0.7917214191852825	0.868421052631579	0.7530523872836347	0.7412587412587412	0.6430446194225722	0.8748538011695907	0.7715950920245399	0.7200000000000001	0.6500000000000001	0.9447852760736196	90	RFC	0.7741171133222907	0.8153846153846154	0.6749311294765841	0.8320355951056729	0.8063530037214247	0.8181818181818182	0.6842105263157895	0.9166666666666666	0.7386134643257104	0.6794871794871795	0.6140350877192983	0.9223181257706535	0.7455294354028531	0.6428571428571429	0.6190476190476191	0.9746835443037974	Self Car Public
no_ssid__geo	0.7783621337340345	0.8771929824561403	0.7129718865961815	0.6212534059945505	0.6526315789473685	0.8650306748466258	0.7941559445624486	0.7407407407407408	0.7027027027027026	0.9390243902439025	91	RFC	0.7255433533618557	0.6745562130177515	0.6516516516516516	0.850422195416164	0.8292043740573152	0.7692307692307693	0.8125	0.9058823529411765	0.7031739487743279	0.5757575757575758	0.6536144578313253	0.8801498127340824	0.7693389592123769	0.7142857142857143	0.6190476190476191	0.9746835443037974	Self Car Public
no_ssid__geo	0.8031634446397188	0.8859649122807017	0.7812248074945098	0.7142857142857143	0.7619047619047619	0.8674839462930531	0.7976416587527698	0.6923076923076924	0.7500000000000001	0.9506172839506173	92	RFC	0.7802512442056462	0.6681514476614699	0.7922705314009661	0.8803317535545023	0.8223948425280069	0.75	0.7894736842105263	0.927710843373494	0.7853499804921013	0.7672634271099744	0.7337807606263982	0.8550057537399309	0.7772754671488848	0.6428571428571429	0.7142857142857143	0.9746835443037974	Self Car Public
no_ssid__geo	0.8038563829787234	0.8596491228070176	0.7508001947808887	0.7049689440993789	0.6499215070643641	0.8975101331789229	0.7485636856368564	0.64	0.6666666666666666	0.9390243902439025	93	RFC	0.7677393271859266	0.737012987012987	0.708904109589041	0.8573008849557522	0.7851257674787085	0.7272727272727273	0.7222222222222222	0.9058823529411765	0.7390906767729368	0.6755952380952381	0.6	0.9416767922235723	0.7217199115933294	0.5714285714285714	0.6190476190476191	0.9746835443037974	Self Car Public
no_ssid__geo	0.8015267175572519	0.8245614035087719	0.7093994769773477	0.4918032786885246	0.7579250720461096	0.878470080197409	0.6867943780652381	0.4615384615384615	0.6842105263157895	0.9146341463414634	94	RFC	0.7315300340047837	0.5639097744360902	0.7850746268656716	0.8456057007125891	0.7156862745098039	0.5	0.7647058823529411	0.8823529411764706	0.6942097795645109	0.436046511627907	0.7325905292479109	0.9139922978177151	0.6656620454088809	0.42857142857142855	0.6190476190476191	0.9493670886075949	Self Car Public
no_ssid__geo	0.8534667619728378	0.8859649122807017	0.8248187223323201	0.8260869565217391	0.7409733124018839	0.9073958980733374	0.8288740245261984	0.7857142857142857	0.7692307692307692	0.9316770186335404	95	RFC	0.839226684815257	0.8669201520912547	0.7712418300653595	0.8795180722891566	0.8445605884630275	0.7857142857142857	0.8333333333333334	0.9146341463414634	0.8130057056228956	0.7889273356401384	0.7129909365558912	0.9370988446726572	0.8164556962025316	0.7857142857142857	0.7142857142857143	0.9493670886075949	Self Car Public
no_ssid__geo	0.8151494093120223	0.8947368421052632	0.7695208673967607	0.7164685908319185	0.697452229299363	0.8946417820590006	0.8201962646407092	0.7407407407407408	0.7692307692307692	0.9506172839506173	96	RFC	0.7782582586102214	0.7508896797153025	0.7087378640776699	0.8751472320376914	0.8434249819791989	0.7692307692307693	0.8333333333333334	0.927710843373494	0.7622033139274519	0.685064935064935	0.6865203761755486	0.9150246305418719	0.8010849909584087	0.7142857142857143	0.7142857142857143	0.9746835443037974	Self Car Public
no_ssid__geo	0.8016467065868264	0.8421052631578947	0.7340257847173549	0.6723163841807909	0.6487394957983194	0.8810214741729542	0.7584432199816815	0.7272727272727273	0.6486486486486486	0.8994082840236687	97	RFC	0.7750273037987165	0.7727272727272727	0.7228464419475655	0.8295081967213115	0.8648148148148148	1.0	0.75	0.8444444444444444	0.7075903565966352	0.595	0.5884146341463414	0.9393564356435643	0.7016274864376131	0.5714285714285714	0.5714285714285714	0.9620253164556962	Self Car Public
no_ssid__geo	0.813443072702332	0.8859649122807017	0.7771161726948539	0.6962962962962962	0.7463054187192119	0.8887468030690536	0.7964646464646465	0.6666666666666666	0.7727272727272727	0.95	98	RFC	0.8029571425363753	0.8430493273542601	0.6981566820276498	0.867665418227216	0.8258006799069602	0.8	0.7391304347826086	0.9382716049382716	0.7685084504029315	0.5930599369085173	0.8015873015873016	0.9108781127129751	0.7809925658026925	0.5714285714285714	0.8095238095238095	0.9620253164556962	Self Car Public
no_ssid__geo	0.7495506291192331	0.8333333333333334	0.7089207427392322	0.6079545454545455	0.6799531066822977	0.8388545760808535	0.695959595959596	0.5	0.6666666666666666	0.9212121212121213	99	RFC	0.7041492187823133	0.5752688172043011	0.677570093457944	0.859608745684695	0.7353143841515934	0.6	0.7222222222222222	0.8837209302325582	0.7153367339326345	0.6445783132530121	0.6823529411764706	0.819078947368421	0.6698814546915813	0.42857142857142855	0.6190476190476191	0.9620253164556962	Self Car Public
no_ssid__geo	0.8116923076923077	0.8508771929824561	0.7854371774223159	0.7903614457831325	0.6957746478873239	0.8701754385964914	0.7595252914004581	0.6086956521739131	0.7619047619047619	0.9079754601226993	100	RFC	0.7853178727050629	0.8431876606683805	0.6333333333333333	0.8794326241134752	0.8068783068783069	0.7777777777777778	0.7619047619047619	0.8809523809523809	0.7922500944822373	0.7437641723356009	0.771875	0.8611111111111112	0.7328712075547519	0.5	0.7619047619047619	0.9367088607594937	Self Car Public
no_ssid__geo	0.7631926121372031	0.8333333333333334	0.7292910935335541	0.6620111731843575	0.6850507982583455	0.8408113091579594	0.7229285384110411	0.6153846153846153	0.6341463414634146	0.9192546583850932	101	RFC	0.7218213995808959	0.609254498714653	0.6781609195402298	0.8780487804878049	0.7397018970189703	0.6666666666666666	0.65	0.9024390243902439	0.7411521757412304	0.7247706422018348	0.6920821114369502	0.8066037735849056	0.709061683745228	0.5714285714285714	0.6190476190476191	0.9367088607594937	Self Car Public
no_ssid__geo	0.7470149253731343	0.8596491228070176	0.6631549629100336	0.5591939546599497	0.5775577557755777	0.8527131782945737	0.765453164007381	0.7200000000000001	0.6486486486486486	0.927710843373494	102	RFC	0.6802116937159961	0.6132596685082873	0.6055363321799307	0.8218390804597702	0.8177464298153954	0.8181818181818182	0.75	0.8850574712643678	0.6506456279200876	0.5138888888888888	0.5520504731861199	0.885997521685254	0.7296564195298373	0.6428571428571429	0.5714285714285714	0.9746835443037974	Self Car Public
no_ssid__geo	0.80625	0.868421052631579	0.764998702087166	0.7030497592295345	0.7031963470319635	0.88875	0.7762902862294343	0.689655172413793	0.7058823529411765	0.9333333333333332	103	RFC	0.7761581887046228	0.7877697841726619	0.6715116279069767	0.8691931540342298	0.8283641423176308	0.6666666666666666	0.9230769230769231	0.8953488372093024	0.7606696463833486	0.6347826086956522	0.7380191693290735	0.9092071611253197	0.753465943339361	0.7142857142857143	0.5714285714285714	0.9746835443037974	Self Car Public
no_ssid__geo	0.7839838492597577	0.8157894736842105	0.7427284856392067	0.6616822429906543	0.7023661270236613	0.8641370869033047	0.6846660324921193	0.6086956521739131	0.5405405405405405	0.9047619047619047	104	RFC	0.7806941815722909	0.8349056603773585	0.6928746928746928	0.8143021914648212	0.7522367873491468	0.7777777777777778	0.625	0.8539325842696629	0.7268593964558702	0.5479876160990712	0.7121212121212122	0.9204693611473272	0.6460719308820574	0.5	0.47619047619047616	0.9620253164556962	Self Car Public
no_ssid__geo	0.796332678454486	0.8859649122807017	0.7745561819779502	0.7473806752037253	0.7275747508305648	0.8487131198995606	0.8217838196286472	0.7586206896551724	0.7692307692307692	0.9375000000000001	105	RFC	0.7713832270424775	0.6844349680170576	0.7448979591836735	0.8848167539267016	0.8308641975308642	0.7333333333333333	0.8333333333333334	0.9259259259259259	0.7831853912071041	0.823076923076923	0.711038961038961	0.8154402895054282	0.8164556962025316	0.7857142857142857	0.7142857142857143	0.9493670886075949	Self Car Public
no_ssid__geo	0.8040491684743312	0.8421052631578947	0.7667004481515244	0.7153024911032028	0.7120253164556961	0.8727735368956742	0.7379694215458326	0.6666666666666666	0.6315789473684211	0.9156626506024097	106	RFC	0.7959554118179849	0.8271604938271605	0.7401315789473685	0.8205741626794258	0.7931485237773271	0.8	0.7058823529411765	0.8735632183908046	0.7493782903448497	0.6300940438871473	0.6859756097560976	0.9320652173913043	0.7016274864376131	0.5714285714285714	0.5714285714285714	0.9620253164556962	Self Car Public
no_ssid__geo	0.8092664092664092	0.8771929824561403	0.7458110164694313	0.6417112299465241	0.7109634551495018	0.8847583643122676	0.7865255494018513	0.6363636363636364	0.7906976744186046	0.9325153374233128	107	RFC	0.7690022869051001	0.7453416149068323	0.6993464052287581	0.8623188405797102	0.8508297258297258	0.875	0.7727272727272727	0.9047619047619048	0.731583400409333	0.5633802816901409	0.722972972972973	0.9083969465648855	0.7571830419931685	0.5	0.8095238095238095	0.9620253164556962	Self Car Public
no_ssid__geo	0.7606019151846786	0.8508771929824561	0.7268966152244841	0.6428571428571429	0.7093333333333334	0.828499369482976	0.7375615901905084	0.5833333333333334	0.6976744186046512	0.9316770186335404	108	RFC	0.7188341028723141	0.5962145110410094	0.7037037037037037	0.8565840938722294	0.7654841093865484	0.7	0.6818181818181818	0.9146341463414634	0.7382228466028012	0.6974169741697417	0.7150537634408602	0.8021978021978022	0.7212176009644363	0.5	0.7142857142857143	0.9493670886075949	Self Car Public
no_ssid__geo	0.7950354609929078	0.8508771929824561	0.7522821159270517	0.6842105263157894	0.7022538552787663	0.8703819661865999	0.7527103508015491	0.6923076923076924	0.6341463414634146	0.9316770186335404	109	RFC	0.7624456286579672	0.7142857142857143	0.7254901960784313	0.8475609756097561	0.7715447154471544	0.75	0.65	0.9146341463414634	0.7438304403821645	0.6565656565656566	0.6804597701149425	0.8944658944658944	0.7370906168374521	0.6428571428571429	0.6190476190476191	0.9493670886075949	Self Car Public
no_ssid__geo	0.8199208443271768	0.8859649122807017	0.7885186395346704	0.7288428324697755	0.7509293680297399	0.8857837181044957	0.8174416276182467	0.8275862068965518	0.6857142857142857	0.9390243902439025	110	RFC	0.8063192334998104	0.7508896797153025	0.8301369863013699	0.8379310344827586	0.8543417366946778	0.8	0.8571428571428571	0.9058823529411765	0.7776690143189465	0.7080536912751678	0.6855203619909502	0.9394329896907216	0.8010849909584086	0.8571428571428571	0.5714285714285714	0.9746835443037974	Self Car Public
no_ssid__geo	0.7401166558651977	0.8596491228070176	0.6822239604023791	0.5106382978723404	0.7055837563451777	0.8304498269896193	0.7533875338753387	0.5833333333333334	0.7500000000000001	0.926829268292683	111	RFC	0.687243130384287	0.5603112840466926	0.6813725490196079	0.8200455580865603	0.7945304437564499	0.7	0.7894736842105263	0.8941176470588236	0.6805852724294525	0.46905537459283386	0.7315789473684211	0.8411214953271028	0.7254370102471368	0.5	0.7142857142857143	0.9620253164556962	Self Car Public
no_ssid__geo	0.821453775582216	0.8596491228070176	0.7804164276095973	0.7398119122257053	0.7004909983633388	0.9009463722397477	0.7638416859973746	0.6666666666666666	0.7027027027027026	0.9221556886227545	112	RFC	0.7992473996986931	0.855072463768116	0.6772151898734177	0.8654545454545455	0.8291666666666666	0.8	0.8125	0.875	0.7722770382271814	0.6519337016574586	0.7254237288135593	0.9394736842105263	0.7217199115933294	0.5714285714285714	0.6190476190476191	0.9746835443037974	Self Car Public
no_ssid__geo	0.719632768361582	0.8421052631578947	0.6703504304555744	0.6489859594383776	0.5538461538461538	0.8082191780821918	0.750524109014675	0.6666666666666666	0.6666666666666666	0.9182389937106918	113	RFC	0.6592077345066464	0.5959885386819485	0.5276872964169381	0.8539473684210527	0.7571581196581197	0.6923076923076923	0.6666666666666666	0.9125	0.6874006866594552	0.7123287671232876	0.5827338129496403	0.7671394799054374	0.7445248141450674	0.6428571428571429	0.6666666666666666	0.9240506329113924	Self Car Public
no_ssid__geo	0.813372520205731	0.8245614035087719	0.7710543423529232	0.7272727272727273	0.7014681892332789	0.8844221105527639	0.6962305986696231	0.5454545454545454	0.6341463414634146	0.9090909090909091	114	RFC	0.7931888282838696	0.7966101694915254	0.738831615120275	0.8441247002398081	0.7573643410852714	0.75	0.65	0.872093023255814	0.7551669679068711	0.6690391459074733	0.6677018633540373	0.9287598944591029	0.6656620454088809	0.42857142857142855	0.6190476190476191	0.9493670886075949	Self Car Public
no_ssid__geo	0.817234190410007	0.8421052631578947	0.775302470148563	0.7687400318979266	0.6644844517184942	0.8926829268292683	0.7226901698446414	0.5925925925925927	0.6486486486486486	0.926829268292683	115	RFC	0.7779026711715143	0.765079365079365	0.6835016835016835	0.8851269649334945	0.7531674208144796	0.6153846153846154	0.75	0.8941176470588236	0.7731005721375196	0.7724358974358975	0.6464968152866242	0.9003690036900369	0.7016274864376131	0.5714285714285714	0.5714285714285714	0.9620253164556962	Self Car Public
no_ssid__geo	0.7945619335347432	0.8508771929824561	0.7306190954945788	0.6149870801033591	0.6948905109489051	0.8819796954314721	0.7395995130347174	0.5714285714285714	0.7317073170731706	0.9156626506024097	116	RFC	0.7509352542205775	0.7	0.6979472140762464	0.8548585485854858	0.8269020251778872	0.8571428571428571	0.75	0.8735632183908046	0.7170418915344826	0.5483870967741935	0.6918604651162791	0.9108781127129751	0.7016274864376131	0.42857142857142855	0.7142857142857143	0.9620253164556962	Self Car Public
no_ssid__geo	0.7726692209450831	0.8245614035087719	0.7331447878066831	0.7496790757381258	0.6053882725832012	0.8443670150987225	0.688778398714296	0.5925925925925927	0.5625	0.9112426035502957	117	RFC	0.7520461773689181	0.7870619946091644	0.6701754385964912	0.798901098901099	0.7630406630406631	0.6153846153846154	0.8181818181818182	0.8555555555555555	0.7210098643138073	0.7156862745098039	0.5520231213872833	0.895320197044335	0.6582278481012658	0.5714285714285714	0.42857142857142855	0.9746835443037974	Self Car Public
no_ssid__geo	0.802725968436155	0.8421052631578947	0.7544183900216078	0.6693227091633466	0.7067238912732475	0.8872085696282294	0.7309303561935141	0.64	0.6315789473684211	0.9212121212121213	118	RFC	0.7628240839972098	0.6829268292682927	0.7417417417417418	0.8638036809815951	0.772292003482154	0.7272727272727273	0.7058823529411765	0.8837209302325582	0.7476768288079126	0.65625	0.674863387978142	0.9119170984455959	0.7016274864376131	0.5714285714285714	0.5714285714285714	0.9620253164556962	Self Car Public
no_ssid__geo	0.7816858702243784	0.8508771929824561	0.7548739045648714	0.7233468286099864	0.6992287917737788	0.8420460933108488	0.769127988748242	0.7333333333333334	0.6500000000000001	0.9240506329113924	119	RFC	0.7636045405023663	0.7859237536656891	0.68	0.8248898678414097	0.765253719742394	0.6875	0.6842105263157895	0.9240506329113924	0.7498359444130588	0.67	0.7195767195767195	0.8599311136624569	0.7762708458910991	0.7857142857142857	0.6190476190476191	0.9240506329113924	Self Car Public
no_ssid__geo	0.8294898672257163	0.8859649122807017	0.7942071522345738	0.7278911564625851	0.7616099071207431	0.8931203931203932	0.7781842818428184	0.5833333333333334	0.8	0.9512195121951219	120	RFC	0.8122793610817266	0.84251968503937	0.727810650887574	0.866507747318236	0.8199174406604747	0.7	0.8421052631578947	0.9176470588235294	0.7869464599844145	0.6407185628742516	0.7987012987012987	0.9214195183776933	0.7497488446855535	0.5	0.7619047619047619	0.9873417721518988	Self Car Public
no_ssid__geo	0.7708333333333334	0.8508771929824561	0.7164283355024148	0.7317676143386896	0.5652951699463328	0.8522222222222222	0.7742690058479532	0.888888888888889	0.5333333333333333	0.9005847953216375	121	RFC	0.7571762603348198	0.8481375358166189	0.6502057613168725	0.7731854838709677	0.8829741112349808	0.9230769230769231	0.8888888888888888	0.8369565217391305	0.6975785622040465	0.6434782608695652	0.5	0.9492574257425742	0.7375929274663452	0.8571428571428571	0.38095238095238093	0.9746835443037974	Self Car Public
no_ssid__geo	0.7513888888888889	0.868421052631579	0.688085281939203	0.5115303983228511	0.7167785234899329	0.8359469240048252	0.7912267471091002	0.6923076923076924	0.7647058823529412	0.9166666666666667	122	RFC	0.6913703574638115	0.4468864468864469	0.7922848664688428	0.8349397590361446	0.8717228464419476	0.75	1.0	0.8651685393258427	0.6964691673770957	0.5980392156862745	0.6544117647058824	0.8369565217391305	0.7455294354028531	0.6428571428571429	0.6190476190476191	0.9746835443037974	Self Car Public
no_ssid__geo	0.7191087103308575	0.8157894736842105	0.6608336213984929	0.49214659685863876	0.6675461741424803	0.8228080931943594	0.6835681349737576	0.5185185185185186	0.6285714285714286	0.9036144578313253	123	RFC	0.6662502137290196	0.4563106796116505	0.729106628242075	0.8133333333333334	0.7287482632310218	0.5384615384615384	0.7857142857142857	0.8620689655172413	0.6607229629068574	0.5340909090909091	0.6155717761557178	0.8325062034739454	0.6577255374723728	0.5	0.5238095238095238	0.9493670886075949	Self Car Public
no_ssid__geo	0.8061607813673929	0.8596491228070176	0.7584436867812098	0.766256590509666	0.6220614828209765	0.887012987012987	0.7828119199487024	0.7857142857142857	0.6470588235294118	0.9156626506024097	124	RFC	0.7727499714399956	0.759581881533101	0.7049180327868853	0.85375	0.8351437834196455	0.7857142857142857	0.8461538461538461	0.8735632183908046	0.7508856408567213	0.7730496453900709	0.5566343042071198	0.922972972972973	0.7571830419931685	0.7857142857142857	0.5238095238095238	0.9620253164556962	Self Car Public
no_ssid__geo	0.8048956083513319	0.8508771929824561	0.7712042370202932	0.7220077220077219	0.7107001321003963	0.8809048569527611	0.7458236679793565	0.6666666666666666	0.6486486486486486	0.9221556886227545	125	RFC	0.7955460552895482	0.8311111111111111	0.7154255319148937	0.8401015228426396	0.8083333333333332	0.8	0.75	0.875	0.756712042417882	0.6382252559726962	0.7060367454068242	0.9258741258741259	0.7058468957203133	0.5714285714285714	0.5714285714285714	0.9746835443037974	Self Car Public
no_ssid__geo	0.8443526170798898	0.9385964912280702	0.8141187820876591	0.7639344262295082	0.7660738714090287	0.9123480486244403	0.8957579571076503	0.8461538461538461	0.8717948717948718	0.9693251533742331	126	RFC	0.8359361736301834	0.8503649635036497	0.7932011331444759	0.8642424242424243	0.9338624338624338	0.9166666666666666	0.9444444444444444	0.9404761904761905	0.8001059276465781	0.6934523809523809	0.7407407407407407	0.9661246612466124	0.8650793650793651	0.7857142857142857	0.8095238095238095	1.0	Self Car Public
no_ssid__geo	0.8222632226322263	0.8947368421052632	0.8015376205817138	0.8031007751937984	0.7242990654205608	0.8772130211307824	0.8440855224480955	0.8571428571428571	0.7368421052631577	0.9382716049382716	127	RFC	0.8055707920554092	0.8170347003154574	0.7328605200945626	0.8668171557562077	0.8654449731699908	0.8571428571428571	0.8235294117647058	0.9156626506024096	0.797810250963581	0.7896341463414634	0.7159353348729792	0.8878612716763006	0.82861161342174	0.8571428571428571	0.6666666666666666	0.9620253164556962	Self Car Public
no_ssid__geo	0.7760314341846758	0.8947368421052632	0.7426647154588331	0.6875	0.688235294117647	0.8522588522588522	0.8142565001460706	0.7999999999999999	0.6857142857142857	0.9570552147239264	128	RFC	0.7392538877458086	0.6675461741424802	0.6842105263157895	0.8660049627791563	0.8452380952380952	0.75	0.8571428571428571	0.9285714285714286	0.7466444911297853	0.7086834733893558	0.6923076923076923	0.8389423076923077	0.805304400241109	0.8571428571428571	0.5714285714285714	0.9873417721518988	Self Car Public
no_ssid__geo	0.7840236686390533	0.8245614035087719	0.7325614136855078	0.7108655616942909	0.6178010471204188	0.8690176322418136	0.692636423405654	0.6666666666666666	0.5	0.9112426035502957	129	RFC	0.7617067336229826	0.7255639097744361	0.7468354430379747	0.8127208480565371	0.7583786583786584	0.6923076923076923	0.7272727272727273	0.8555555555555555	0.7190769327129688	0.6967509025270758	0.5267857142857143	0.9336941813261164	0.6661643560377737	0.6428571428571429	0.38095238095238093	0.9746835443037974	Self Car Public
no_ssid__geo	0.835203366058906	0.8947368421052632	0.784761128293594	0.6952141057934509	0.7525773195876289	0.9064919594997022	0.8017568850902185	0.6923076923076924	0.7500000000000001	0.962962962962963	130	RFC	0.8012032770097286	0.7419354838709677	0.7849462365591398	0.8767281105990783	0.8264109067850348	0.75	0.7894736842105263	0.9397590361445783	0.771716144037426	0.6540284360189573	0.7227722772277227	0.938347718865598	0.7814948764315853	0.6428571428571429	0.7142857142857143	0.9873417721518988	Self Car Public
no_ssid__geo	0.8011399620012666	0.8947368421052632	0.75760457975107	0.7864897466827503	0.6214285714285716	0.8648954211418881	0.8458420105929685	0.896551724137931	0.7027027027027026	0.9382716049382716	131	RFC	0.7650364287412939	0.8358974358974359	0.6148409893992933	0.8443708609271523	0.8649431057563587	0.8666666666666667	0.8125	0.9156626506024096	0.7523994325486605	0.7425968109339408	0.628158844765343	0.8864426419466975	0.836548121358248	0.9285714285714286	0.6190476190476191	0.9620253164556962	Self Car Public
no_ssid__geo	0.7929032258064516	0.8508771929824561	0.7686366331619757	0.8363636363636363	0.6192468619246861	0.8502994011976048	0.8017572022853986	0.8666666666666666	0.6341463414634146	0.9044585987261147	132	RFC	0.7647739548763801	0.8087912087912088	0.6149584487534626	0.8705722070844687	0.7909188034188034	0.8125	0.65	0.9102564102564102	0.7734757144481965	0.8658823529411764	0.6235955056179775	0.8309492847854356	0.8154510749447459	0.9285714285714286	0.6190476190476191	0.8987341772151899	Self Car Public
no_ssid__geo	0.7808219178082192	0.8333333333333334	0.7295571686491461	0.7138047138047139	0.6016806722689076	0.873186119873817	0.7095830317387204	0.6923076923076924	0.5142857142857143	0.9221556886227545	133	RFC	0.7456298338965813	0.7235494880546075	0.6806083650190115	0.8327316486161251	0.7559523809523809	0.75	0.6428571428571429	0.875	0.7204158155574083	0.7043189368770764	0.5391566265060241	0.9177718832891246	0.6820373719107896	0.6428571428571429	0.42857142857142855	0.9746835443037974	Self Car Public
no_ssid__geo	0.8477051460361613	0.8859649122807017	0.8114731459306368	0.8263795423956932	0.6948853615520283	0.9131545338441891	0.8282987632680884	0.8666666666666666	0.6857142857142857	0.9325153374233128	134	RFC	0.8147011683147376	0.8746438746438746	0.6655405405405406	0.9039190897597977	0.8581349206349206	0.8125	0.8571428571428571	0.9047619047619048	0.810893726613369	0.7831632653061225	0.7269372693726938	0.9225806451612903	0.820675105485232	0.9285714285714286	0.5714285714285714	0.9620253164556962	Self Car Public
no_ssid__geo	0.8128612716763006	0.868421052631579	0.7702253321149426	0.6939759036144578	0.7374005305039787	0.8792995622263915	0.7808177418740235	0.6956521739130435	0.7142857142857143	0.9325153374233128	135	RFC	0.7812582587300985	0.7619047619047619	0.702020202020202	0.8798498122653317	0.8359788359788359	0.8888888888888888	0.7142857142857143	0.9047619047619048	0.7641514848140275	0.6371681415929203	0.776536312849162	0.87875	0.7492465340566605	0.5714285714285714	0.7142857142857143	0.9620253164556962	Self Car Public
no_ssid__geo	0.8160237388724035	0.8947368421052632	0.7783401803852351	0.7325581395348837	0.7219512195121952	0.8805111821086261	0.8115460202426084	0.7407407407407408	0.7368421052631577	0.9570552147239264	136	RFC	0.8126529007588165	0.8181818181818182	0.7985611510791367	0.8212157330154947	0.8404438698556346	0.7692307692307693	0.8235294117647058	0.9285714285714286	0.7569824722026105	0.6631578947368421	0.658753709198813	0.9490358126721763	0.7894313843680932	0.7142857142857143	0.6666666666666666	0.9873417721518988	Self Car Public
no_ssid__geo	0.8115183246073299	0.8771929824561403	0.7864790556596183	0.7254038179148311	0.7558282208588957	0.8782051282051282	0.7964630859246599	0.7142857142857143	0.7317073170731706	0.9433962264150944	137	RFC	0.7958010217581567	0.7993527508090615	0.7264150943396226	0.8616352201257862	0.8005952380952381	0.7142857142857143	0.75	0.9375	0.7823757054637345	0.6639784946236559	0.7877237851662404	0.8954248366013072	0.7926461723930078	0.7142857142857143	0.7142857142857143	0.9493670886075949	Self Car Public
no_ssid__geo	0.8007380073800738	0.868421052631579	0.7602972227397803	0.7617021276595745	0.6456692913385826	0.8735202492211837	0.785934231248384	0.7586206896551724	0.6666666666666666	0.9325153374233128	138	RFC	0.7857715266108704	0.817351598173516	0.7142857142857143	0.8256772673733804	0.8126984126984126	0.7333333333333333	0.8	0.9047619047619048	0.7431588491257859	0.7131474103585658	0.5890804597701149	0.9272486772486772	0.7730560578661846	0.7857142857142857	0.5714285714285714	0.9620253164556962	Self Car Public
no_ssid__geo	0.7882909520993495	0.868421052631579	0.755231908291285	0.7561761546723952	0.6583850931677019	0.8511344770337577	0.8006320836965998	0.7741935483870968	0.7027027027027026	0.9249999999999999	139	RFC	0.7494840307758031	0.7242798353909465	0.6483180428134556	0.8758542141230068	0.8106541999515856	0.7058823529411765	0.8125	0.9135802469135802	0.7625175832250822	0.7910112359550562	0.668769716088328	0.8277717976318623	0.8042997789833234	0.8571428571428571	0.6190476190476191	0.9367088607594937	Self Car Public
no_ssid__geo	0.812396694214876	0.8245614035087719	0.6632985209076817	0.3444976076555024	0.7306590257879657	0.914738929279577	0.656658296991322	0.4	0.6382978723404256	0.9316770186335404	140	RFC	0.6762590999323478	0.4090909090909091	0.7162921348314607	0.9033942558746736	0.7194079633104024	0.6666666666666666	0.5769230769230769	0.9146341463414634	0.6565022838441873	0.2975206611570248	0.7456140350877193	0.9263721552878179	0.6497890295358649	0.2857142857142857	0.7142857142857143	0.9493670886075949	Self Car Public
no_ssid__geo	0.8152997932460372	0.868421052631579	0.7777397805113376	0.7910798122065728	0.6590909090909092	0.8830486202365309	0.7657433610610868	0.6956521739130435	0.6666666666666666	0.9349112426035503	141	RFC	0.8058450027423726	0.8986666666666666	0.710204081632653	0.8086642599277978	0.8555555555555555	0.8888888888888888	0.8	0.8777777777777778	0.7646145197087572	0.7064989517819706	0.6148409893992933	0.9725036179450073	0.7142857142857143	0.5714285714285714	0.5714285714285714	1.0	Self Car Public
no_ssid__geo	0.7937420178799489	0.8771929824561403	0.7588791265689393	0.6891891891891891	0.7239709443099274	0.8634772462077013	0.8006018646727592	0.7200000000000001	0.7391304347826089	0.9426751592356688	142	RFC	0.7734598069041773	0.7846153846153846	0.6842105263157895	0.8515535097813579	0.8156332556332556	0.8181818181818182	0.68	0.9487179487179487	0.7529450028097973	0.6144578313253012	0.7686375321336761	0.8757396449704142	0.7963632710468155	0.6428571428571429	0.8095238095238095	0.9367088607594937	Self Car Public
no_ssid__geo	0.773371104815864	0.8947368421052632	0.7186719576529179	0.6217105263157895	0.6690140845070421	0.8652912621359222	0.8219982434541823	0.7586206896551724	0.7567567567567567	0.9506172839506173	143	RFC	0.722892396048907	0.546242774566474	0.7421875	0.8802469135802469	0.8453480589022758	0.7333333333333333	0.875	0.927710843373494	0.7270612423238632	0.7213740458015268	0.6089743589743589	0.850835322195704	0.8090214988949166	0.7857142857142857	0.6666666666666666	0.9746835443037974	Self Car Public
no_ssid__geo	0.7683741648106904	0.8245614035087719	0.7094815449183555	0.6409807355516638	0.617283950617284	0.8701799485861181	0.6900857483990016	0.56	0.5945945945945946	0.9156626506024097	144	RFC	0.7364387379928332	0.7689075630252101	0.6227758007117438	0.8176328502415459	0.7324756182514802	0.6363636363636364	0.6875	0.8735632183908046	0.697127572127572	0.5495495495495496	0.6118881118881119	0.929945054945055	0.6619449467550733	0.5	0.5238095238095238	0.9620253164556962	Self Car Public
no_ssid__geo	0.8037974683544303	0.868421052631579	0.7675053810291491	0.6973365617433415	0.7337142857142857	0.8714652956298201	0.8075581395348838	0.8	0.6976744186046512	0.9249999999999999	145	RFC	0.7765030671373291	0.75	0.7024070021881839	0.8771021992238034	0.8348297792742237	0.9090909090909091	0.6818181818181818	0.9135802469135802	0.76180889242702	0.6515837104072398	0.7679425837320574	0.8659003831417624	0.7884267631103073	0.7142857142857143	0.7142857142857143	0.9367088607594937	Self Car Public
no_ssid__geo	0.8035832780358327	0.8771929824561403	0.7792073168938272	0.7628607277289837	0.7079646017699115	0.8667966211825862	0.7918441089172797	0.7142857142857143	0.7222222222222222	0.9390243902439025	146	RFC	0.791410929012489	0.8397790055248618	0.7058823529411765	0.8285714285714286	0.8289449112978525	0.7142857142857143	0.8666666666666667	0.9058823529411765	0.772543030786441	0.6988505747126437	0.7100591715976331	0.9087193460490464	0.7693389592123769	0.7142857142857143	0.6190476190476191	0.9746835443037974	Self Car Public
no_ssid__geo	0.7990591397849462	0.8596491228070176	0.763563566488494	0.7368421052631579	0.6807947019867551	0.873053892215569	0.780891472868217	0.7200000000000001	0.6976744186046512	0.9249999999999999	147	RFC	0.7791547914162468	0.8493723849372385	0.5990675990675991	0.8890243902439025	0.8045267489711935	0.8181818181818182	0.6818181818181818	0.9135802469135802	0.765543880915588	0.6506410256410257	0.7883435582822086	0.8576470588235294	0.7646172393007836	0.6428571428571429	0.7142857142857143	0.9367088607594937	Self Car Public
no_ssid__geo	0.8105423987776929	0.8508771929824561	0.7114299365815281	0.5136612021857924	0.7084745762711864	0.9121540312876053	0.7183574879227052	0.5217391304347826	0.7	0.9333333333333332	148	RFC	0.7562992539403153	0.734375	0.6551724137931034	0.8793503480278422	0.7662858697130422	0.6666666666666666	0.7368421052631579	0.8953488372093024	0.7045585651234664	0.3949579831932773	0.7712177121771218	0.9475	0.6899738798472975	0.42857142857142855	0.6666666666666666	0.9746835443037974	Self Car Public
no_ssid__geo	0.7843791722296395	0.8508771929824561	0.7335471002452585	0.794901506373117	0.5566600397614314	0.8490797546012271	0.7534762833008447	0.8148148148148148	0.5333333333333333	0.9122807017543859	149	RFC	0.768492537136722	0.8448275862068966	0.6796116504854369	0.781038374717833	0.8609562739997522	0.8461538461538461	0.8888888888888888	0.8478260869565217	0.7173450147380173	0.75054704595186	0.4713804713804714	0.9301075268817204	0.7180028129395217	0.7857142857142857	0.38095238095238093	0.9873417721518988	Self Car Public
no_ssid__geo	0.84375	0.8947368421052632	0.8249834909714983	0.85997171145686	0.7292644757433491	0.8857142857142859	0.8370339062646756	0.8333333333333333	0.742857142857143	0.9349112426035503	150	RFC	0.8480287569573285	0.9212121212121213	0.7925170068027211	0.8303571428571429	0.9354497354497354	1.0	0.9285714285714286	0.8777777777777778	0.8102359861408909	0.8063660477453581	0.6753623188405797	0.9489795918367347	0.7777777777777778	0.7142857142857143	0.6190476190476191	1.0	Self Car Public
no_ssid__geo	0.7068864037669217	0.8157894736842105	0.6686882565749181	0.6732673267326733	0.5446808510638298	0.7881165919282512	0.7060487775357057	0.6875000000000001	0.5294117647058824	0.9012345679012346	151	RFC	0.6663013668143644	0.6322314049586777	0.5614035087719298	0.8052691867124857	0.7276456252359867	0.6111111111111112	0.6923076923076923	0.8795180722891566	0.6735350309803957	0.72	0.5289256198347108	0.7716794731064764	0.7127787823990355	0.7857142857142857	0.42857142857142855	0.9240506329113924	Self Car Public
no_ssid__geo	0.821602787456446	0.8947368421052632	0.7795932887068471	0.8030888030888031	0.6321243523316061	0.9035667107001321	0.8360450348402155	0.8461538461538461	0.7222222222222222	0.9397590361445785	152	RFC	0.7846647291337131	0.8547945205479452	0.6120401337792643	0.8871595330739299	0.8932950191570881	0.9166666666666666	0.8666666666666667	0.896551724137931	0.7771483919261232	0.7572815533980582	0.6535714285714286	0.9205921938088829	0.7973678923046011	0.7857142857142857	0.6190476190476191	0.9873417721518988	Self Car Public
no_ssid__geo	0.7842835130970724	0.8947368421052632	0.7048702764730962	0.5816326530612245	0.6459016393442623	0.8870765370138018	0.8022134022134022	0.6923076923076924	0.7567567567567567	0.9575757575757576	153	RFC	0.7380561859363054	0.6705882352941176	0.7137681159420289	0.82981220657277	0.8478682170542635	0.75	0.875	0.9186046511627907	0.6853880204913986	0.5135135135135135	0.5898203592814372	0.9528301886792453	0.7698412698412698	0.6428571428571429	0.6666666666666666	1.0	Self Car Public
no_ssid__geo	0.8410364145658263	0.868421052631579	0.8079943268149062	0.7880910683012259	0.732824427480916	0.9030674846625766	0.7770732051011061	0.6666666666666666	0.7368421052631577	0.927710843373494	154	RFC	0.8261454884984296	0.8333333333333334	0.7792207792207793	0.8658823529411764	0.8361956276763579	0.8	0.8235294117647058	0.8850574712643678	0.794246900178138	0.7475083056478405	0.69164265129683	0.9435897435897436	0.7375929274663452	0.5714285714285714	0.6666666666666666	0.9746835443037974	Self Car Public
no_ssid__geo	0.813293502613891	0.9035087719298246	0.7475333097132304	0.6202531645569619	0.7088607594936709	0.9134860050890584	0.8131848709791445	0.6956521739130435	0.7804878048780488	0.9634146341463414	155	RFC	0.7770514265819625	0.7736842105263158	0.6829268292682927	0.8745432399512789	0.8727668845315905	0.8888888888888888	0.8	0.9294117647058824	0.7368354425381921	0.5176056338028169	0.7368421052631579	0.9560585885486018	0.7777777777777777	0.5714285714285714	0.7619047619047619	1.0	Self Car Public
no_ssid__geo	0.824607329842932	0.9035087719298246	0.7952454093981457	0.8232323232323233	0.6801872074882996	0.882316697473814	0.8524803667940652	0.8275862068965518	0.7804878048780488	0.9493670886075949	156	RFC	0.7930566153413022	0.8534031413612565	0.6318840579710145	0.8938826466916354	0.8497890295358651	0.8	0.8	0.9493670886075949	0.800884888805487	0.7951219512195122	0.7364864864864865	0.8710462287104623	0.8561382358850714	0.8571428571428571	0.7619047619047619	0.9493670886075949	Self Car Public
no_ssid__geo	0.81875	0.9122807017543859	0.7474765435017777	0.6153846153846154	0.7228260869565217	0.9042189281641961	0.842292737308644	0.6923076923076924	0.8780487804878048	0.9565217391304348	157	RFC	0.7504836161678229	0.6091370558375635	0.7492957746478873	0.8930180180180181	0.8630081300813007	0.75	0.9	0.9390243902439024	0.7452095918935476	0.6217616580310881	0.6981627296587927	0.9157043879907621	0.8248945147679324	0.6428571428571429	0.8571428571428571	0.9746835443037974	Self Car Public
no_ssid__geo	0.7857142857142857	0.8771929824561403	0.7516825935775708	0.7407407407407408	0.6506410256410257	0.8636660143509458	0.7538455639904916	0.5925925925925927	0.7	0.968944099378882	158	RFC	0.7660836252916522	0.8262108262108262	0.6527331189710611	0.8193069306930693	0.7678154109476317	0.6153846153846154	0.7368421052631579	0.9512195121951219	0.7443206816305491	0.6712962962962963	0.6485623003194888	0.9131034482758621	0.7418123367490456	0.5714285714285714	0.6666666666666666	0.9873417721518988	Self Car Public
no_ssid__geo	0.8249436513899324	0.8859649122807017	0.7828471098333553	0.7075664621676893	0.7434715821812596	0.8975032851511169	0.8002661343978709	0.6666666666666666	0.8	0.9341317365269461	159	RFC	0.8021038036892509	0.8084112149532711	0.7267267267267268	0.8711734693877551	0.9094896331738437	1.0	0.8421052631578947	0.8863636363636364	0.771857151047211	0.6290909090909091	0.7610062893081762	0.9254742547425474	0.7497488446855535	0.5	0.7619047619047619	0.9873417721518988	Self Car Public
no_ssid__geo	0.778485491861288	0.8245614035087719	0.738288581651365	0.6346749226006191	0.7253521126760563	0.8548387096774194	0.6877721120897299	0.5714285714285714	0.5806451612903225	0.9112426035502957	160	RFC	0.7527392560239465	0.5823863636363636	0.8273092369477911	0.8485221674876847	0.7756613756613757	0.5714285714285714	0.9	0.8555555555555555	0.7347656455476653	0.6972789115646258	0.64576802507837	0.86125	0.6582278481012658	0.5714285714285714	0.42857142857142855	0.9746835443037974	Self Car Public
no_ssid__geo	0.7642045454545454	0.8508771929824561	0.7497153018121532	0.7147401908801695	0.7215777262180976	0.8128279883381924	0.770291327913279	0.6666666666666666	0.7317073170731706	0.9125	161	RFC	0.7484463824289405	0.7020833333333333	0.7232558139534884	0.82	0.7811807534029755	0.6923076923076923	0.75	0.9012345679012346	0.7511831750955107	0.7278617710583153	0.7199074074074074	0.8057803468208092	0.7603978300180833	0.6428571428571429	0.7142857142857143	0.9240506329113924	Self Car Public
no_ssid__geo	0.7871352785145889	0.8508771929824561	0.7602350801602532	0.738197424892704	0.6970588235294117	0.8454489920586439	0.754541185310416	0.6666666666666666	0.6857142857142857	0.9112426035502957	162	RFC	0.7923455378956188	0.8164556962025317	0.7821782178217822	0.7784026996625422	0.8375661375661375	0.8	0.8571428571428571	0.8555555555555555	0.7424700491711757	0.6736292428198434	0.6286472148541115	0.9251336898395722	0.7058468957203133	0.5714285714285714	0.5714285714285714	0.9746835443037974	Self Car Public
no_ssid__geo	0.7676696990902729	0.8421052631578947	0.7272504864055067	0.7248764415156507	0.6029850746268657	0.8538899430740039	0.7272986494543381	0.7142857142857143	0.5454545454545454	0.9221556886227545	163	RFC	0.753329960769863	0.7885304659498208	0.6801346801346801	0.7913247362250879	0.7797619047619048	0.7142857142857143	0.75	0.875	0.7131614897667994	0.6707317073170732	0.5415549597855228	0.9271978021978022	0.7058468957203133	0.7142857142857143	0.42857142857142855	0.9746835443037974	Self Car Public
no_ssid__geo	0.8025568181818182	0.8421052631578947	0.7466538282119063	0.6376146788990825	0.7197802197802198	0.8825665859564165	0.716013071895425	0.5833333333333334	0.6470588235294118	0.9176470588235295	164	RFC	0.7691886446886448	0.6682692307692307	0.8061538461538461	0.8331428571428572	0.801098901098901	0.7	0.8461538461538461	0.8571428571428571	0.7326657101699547	0.6096491228070176	0.6501240694789082	0.9382239382239382	0.6703837653204742	0.5	0.5238095238095238	0.9873417721518988	Self Car Public
no_ssid__geo	0.796583850931677	0.8859649122807017	0.736642722773552	0.6492146596858639	0.6802507836990596	0.8804627249357327	0.7876682459237808	0.6086956521739131	0.8095238095238095	0.9447852760736196	165	RFC	0.763888074523093	0.7515151515151515	0.6955128205128205	0.8446362515413071	0.8346560846560847	0.7777777777777778	0.8095238095238095	0.9166666666666666	0.7188452768186783	0.5714285714285714	0.6656441717791411	0.9194630872483222	0.761402451275869	0.5	0.8095238095238095	0.9746835443037974	Self Car Public
no_ssid__geo	0.7806603773584906	0.8157894736842105	0.7255167093852041	0.7131474103585657	0.5951035781544255	0.8682991396426207	0.7078189300411523	0.6666666666666666	0.5555555555555556	0.9012345679012346	166	RFC	0.7229413671086452	0.6911196911196911	0.6053639846743295	0.8723404255319149	0.7237282463186077	0.625	0.6666666666666666	0.8795180722891566	0.7287019415843892	0.7366255144032922	0.5851851851851851	0.8642951251646904	0.7048422744625276	0.7142857142857143	0.47619047619047616	0.9240506329113924	Self Car Public
no_ssid__geo	0.7576769025367156	0.8421052631578947	0.6834572981983341	0.480952380952381	0.7350427350427351	0.8343767785998861	0.7535566188197768	0.7200000000000001	0.6315789473684211	0.9090909090909091	167	RFC	0.6806019562809075	0.41735537190082644	0.7838541666666666	0.8405963302752294	0.7987190647929362	0.8181818181818182	0.7058823529411765	0.872093023255814	0.6958727802987353	0.5674157303370787	0.6919540229885057	0.8282485875706215	0.7212176009644363	0.6428571428571429	0.5714285714285714	0.9493670886075949	Self Car Public
no_ssid__geo	0.8002764340013822	0.8596491228070176	0.7586932926135616	0.7628607277289836	0.6390977443609024	0.8741214057507987	0.785375118708452	0.8148148148148148	0.6153846153846153	0.9259259259259259	168	RFC	0.769166807129848	0.8611898016997167	0.604982206405694	0.8413284132841329	0.8054783235506128	0.8461538461538461	0.6666666666666666	0.9036144578313253	0.7571833298077258	0.6846846846846847	0.6772908366533864	0.9095744680851063	0.7688366485834841	0.7857142857142857	0.5714285714285714	0.9493670886075949	Self Car Public
no_ssid__geo	0.8241834607366226	0.8859649122807017	0.7994547880658808	0.7658473479948253	0.7371601208459214	0.8953568953568953	0.8029619805481873	0.689655172413793	0.7692307692307692	0.95	169	RFC	0.803957582635927	0.7914438502673797	0.7439024390243902	0.8765264586160109	0.8127572016460904	0.6666666666666666	0.8333333333333334	0.9382716049382716	0.7958025743510388	0.7418546365914787	0.7305389221556886	0.9150141643059491	0.7968655816757083	0.7142857142857143	0.7142857142857143	0.9620253164556962	Self Car Public
no_ssid__geo	0.7909356725146199	0.8596491228070176	0.7364086047215909	0.6753731343283583	0.6552901023890786	0.8785625774473357	0.7381093446561996	0.5384615384615384	0.7368421052631577	0.9390243902439025	170	RFC	0.751862494618674	0.7098039215686275	0.7007299270072993	0.8450536352800954	0.7709150326797385	0.5833333333333334	0.8235294117647058	0.9058823529411765	0.7247838129803461	0.6441281138790036	0.6153846153846154	0.9148387096774193	0.7137834036568212	0.5	0.6666666666666666	0.9746835443037974	Self Car Public
no_ssid__geo	0.7564018384766907	0.8333333333333334	0.7303995035651858	0.7275541795665635	0.6415584415584416	0.8220858895705522	0.7413871323898423	0.64	0.6829268292682926	0.9012345679012346	171	RFC	0.740722105862576	0.8103448275862069	0.5866983372921615	0.8251231527093597	0.7689302665206279	0.7272727272727273	0.7	0.8795180722891566	0.728973217960284	0.6601123595505618	0.7077363896848138	0.8190709046454768	0.7207152903355435	0.5714285714285714	0.6666666666666666	0.9240506329113924	Self Car Public
no_ssid__geo	0.8334421946440235	0.9210526315789473	0.812508822245479	0.8288508557457213	0.7267355982274742	0.881940012763242	0.8682941531042797	0.7857142857142857	0.8571428571428571	0.9620253164556962	172	RFC	0.8110584615889924	0.8432835820895522	0.7028571428571428	0.8870346598202824	0.8682941531042797	0.7857142857142857	0.8571428571428571	0.9620253164556962	0.8147003258116633	0.8149038461538461	0.7522935779816514	0.8769035532994924	0.8682941531042797	0.7857142857142857	0.8571428571428571	0.9620253164556962	Self Car Public
no_ssid__geo	0.7709867452135494	0.8508771929824561	0.6968645515919473	0.6163522012578616	0.5956006768189509	0.8786407766990292	0.7206906154274576	0.5714285714285714	0.6666666666666666	0.9239766081871346	173	RFC	0.7303762681313396	0.7241379310344828	0.6470588235294118	0.8199320498301246	0.8386128364389234	0.8571428571428571	0.8	0.8586956521739131	0.6782085723513894	0.5364963503649635	0.5517241379310345	0.9464052287581699	0.6666666666666666	0.42857142857142855	0.5714285714285714	1.0	Self Car Public
no_ssid__geo	0.7461077844311377	0.868421052631579	0.6998772556487287	0.6158357771260997	0.6559571619812584	0.8278388278388279	0.7903880812207137	0.7586206896551724	0.6857142857142857	0.926829268292683	174	RFC	0.7025553315822695	0.6	0.6862745098039216	0.8213914849428868	0.8281979458450047	0.7333333333333333	0.8571428571428571	0.8941176470588236	0.698374478113688	0.6325301204819277	0.6282051282051282	0.8343881856540084	0.7730560578661846	0.7857142857142857	0.5714285714285714	0.9620253164556962	Self Car Public
no_ssid__geo	0.8266756939742722	0.9210526315789473	0.8036453971299329	0.7949921752738653	0.7372881355932203	0.8786558805227132	0.8919264760401343	0.888888888888889	0.8421052631578947	0.9447852760736196	175	RFC	0.8166159115886161	0.8012618296529969	0.803076923076923	0.8455089820359282	0.9269733534439416	0.9230769230769231	0.9411764705882353	0.9166666666666666	0.7949299295964299	0.7888198757763976	0.6814621409921671	0.9145077720207254	0.8645770544504722	0.8571428571428571	0.7619047619047619	0.9746835443037974	Self Car Public
no_ssid__geo	0.8240549828178694	0.8947368421052632	0.793647193652323	0.74051593323217	0.7416666666666666	0.8987589810581319	0.8311320754716981	0.75	0.7999999999999999	0.9433962264150944	176	RFC	0.8019076074296212	0.8299319727891157	0.6811224489795918	0.8946684005201561	0.8624999999999999	0.9	0.75	0.9375	0.7951348933454817	0.6684931506849315	0.8140243902439024	0.9028871391076115	0.8164556962025316	0.6428571428571429	0.8571428571428571	0.9493670886075949	Self Car Public
no_ssid__geo	0.746390458254865	0.8508771929824561	0.7078918732491674	0.7026348808030113	0.6068515497553016	0.8141891891891891	0.7665373627103745	0.8461538461538461	0.5517241379310345	0.9017341040462428	177	RFC	0.7383365755358753	0.6779661016949152	0.7654320987654321	0.7716115261472786	0.91548463356974	0.9166666666666666	1.0	0.8297872340425532	0.6978698454115618	0.7291666666666666	0.5027027027027027	0.8617401668653158	0.7180028129395217	0.7857142857142857	0.38095238095238093	0.9873417721518988	Self Car Public
no_ssid__geo	0.820839580209895	0.8508771929824561	0.7727945250013034	0.6563876651982379	0.7722473604826545	0.8897485493230175	0.707936507936508	0.4761904761904762	0.7142857142857143	0.9333333333333332	178	RFC	0.7994147375197002	0.7801047120418848	0.764179104477612	0.8539603960396039	0.774640088593577	0.7142857142857143	0.7142857142857143	0.8953488372093024	0.7585650975874781	0.5665399239543726	0.7804878048780488	0.9286675639300135	0.6820373719107896	0.35714285714285715	0.7142857142857143	0.9746835443037974	Self Car Public
no_ssid__geo	0.8221428571428572	0.8508771929824561	0.7976269225115357	0.7780678851174935	0.7344827586206897	0.8803301237964235	0.7400785400785401	0.6923076923076924	0.5945945945945946	0.9333333333333332	179	RFC	0.8121565075116207	0.8764705882352941	0.7244897959183674	0.835509138381201	0.7776162790697674	0.75	0.6875	0.8953488372093024	0.7915061064422347	0.6995305164319249	0.7447552447552448	0.9302325581395349	0.7137834036568215	0.6428571428571429	0.5238095238095238	0.9746835443037974	Self Car Public
no_ssid__geo	0.829916476841306	0.868421052631579	0.7940733752480583	0.7368421052631577	0.7433903576982893	0.9019876627827279	0.7640466628418436	0.6666666666666666	0.6857142857142857	0.9397590361445785	180	RFC	0.8068418474473172	0.7716535433070866	0.7785016286644951	0.8703703703703703	0.8153340911961601	0.6923076923076923	0.8571428571428571	0.896551724137931	0.7841113717438972	0.7050359712230215	0.7113095238095238	0.9359886201991465	0.7338758288125377	0.6428571428571429	0.5714285714285714	0.9873417721518988	Self Car Public
no_ssid__geo	0.7824267782426778	0.868421052631579	0.750400653988098	0.7142857142857143	0.6792929292929293	0.8576233183856503	0.7755285650022493	0.6666666666666666	0.7368421052631577	0.9230769230769232	181	RFC	0.7877225101050037	0.8986928104575164	0.6741854636591479	0.7902892561983471	0.8967320261437909	1.0	0.8235294117647058	0.8666666666666667	0.7382169284314585	0.5926724137931034	0.6844783715012722	0.9375	0.7180028129395217	0.5	0.6666666666666666	0.9873417721518988	Self Car Public
no_ssid__geo	0.8436278342455042	0.8508771929824561	0.8026611029466258	0.8372827804107424	0.6680942184154175	0.9026063100137175	0.7718146209802179	0.7692307692307692	0.6315789473684211	0.9146341463414634	182	RFC	0.8116286206077188	0.8745874587458746	0.6782608695652174	0.8820375335120644	0.8071895424836603	0.8333333333333334	0.7058823529411765	0.8823529411764706	0.7951384848341184	0.803030303030303	0.6582278481012658	0.9241573033707865	0.74502712477396	0.7142857142857143	0.5714285714285714	0.9493670886075949	Self Car Public
no_ssid__geo	0.7356770833333334	0.8596491228070176	0.6823103933027724	0.5640138408304498	0.6496815286624203	0.8332358104154476	0.7535886818495515	0.6666666666666666	0.6500000000000001	0.9440993788819876	183	RFC	0.681776469597767	0.5415282392026578	0.6710526315789473	0.8327485380116959	0.7677824956387216	0.6923076923076923	0.6842105263157895	0.926829268292683	0.6839336454850057	0.5884476534296029	0.6296296296296297	0.8337236533957846	0.7413100261201526	0.6428571428571429	0.6190476190476191	0.9620253164556962	Self Car Public
no_ssid__geo	0.8227091633466136	0.8947368421052632	0.7951915368571946	0.7323481116584565	0.759581881533101	0.893644617380026	0.8091198303287381	0.6956521739130435	0.7804878048780488	0.9512195121951219	184	RFC	0.8119244906431189	0.832089552238806	0.7348314606741573	0.8688524590163934	0.8688453159041395	0.8888888888888888	0.8	0.9176470588235294	0.7866366091701485	0.6539589442815249	0.7860576923076923	0.9198931909212283	0.7735583684950774	0.5714285714285714	0.7619047619047619	0.9873417721518988	Self Car Public
no_ssid__geo	0.754041570438799	0.8508771929824561	0.7337931449687153	0.7639311043566362	0.6376811594202899	0.79976717112922	0.776226901939272	0.7272727272727273	0.6842105263157895	0.9171974522292994	185	RFC	0.7255197786569175	0.6756272401433692	0.6335078534031413	0.8674242424242424	0.7731205842660951	0.631578947368421	0.7647058823529411	0.9230769230769231	0.7541994470198835	0.8787878787878788	0.6419098143236074	0.7419006479481641	0.7958609604179224	0.8571428571428571	0.6190476190476191	0.9113924050632911	Self Car Public
no_ssid__geo	0.7242105263157895	0.8157894736842105	0.6585857705555475	0.5549915397631133	0.5996275605214152	0.8211382113821137	0.6813101428486044	0.5384615384615384	0.6060606060606061	0.8994082840236687	186	RFC	0.6726661027002324	0.5256410256410257	0.688034188034188	0.8043230944254836	0.7537037037037037	0.5833333333333334	0.8333333333333334	0.8444444444444444	0.6526127223367881	0.5878136200716846	0.5313531353135313	0.8386714116251482	0.6460719308820574	0.5	0.47619047619047616	0.9620253164556962	Self Car Public
no_ssid__geo	0.8164739884393064	0.8771929824561403	0.7631377549164373	0.6927835051546392	0.6893491124260355	0.9072806471686372	0.8003169861649698	0.782608695652174	0.6842105263157895	0.9341317365269461	187	RFC	0.7876941299698007	0.7777777777777778	0.7236024844720497	0.8617021276595744	0.8836898395721925	1.0	0.7647058823529411	0.8863636363636364	0.7468924906945443	0.6245353159851301	0.6581920903954802	0.9579500657030223	0.7497488446855535	0.6428571428571429	0.6190476190476191	0.9873417721518988	Self Car Public
no_ssid__geo	0.782668500687758	0.8508771929824561	0.7398913741250953	0.7489711934156379	0.6078098471986418	0.8628930817610062	0.7373737373737373	0.7333333333333334	0.5454545454545454	0.9333333333333332	188	RFC	0.7544672121047832	0.8005865102639296	0.6392857142857142	0.8235294117647058	0.7776162790697674	0.6875	0.75	0.8953488372093024	0.7297016639796013	0.7036082474226805	0.5792880258899676	0.9062087186261559	0.7296564195298373	0.7857142857142857	0.42857142857142855	0.9746835443037974	Self Car Public
no_ssid__geo	0.7966101694915254	0.8947368421052632	0.7647792785327622	0.6981402002861231	0.7372881355932204	0.8589094997189434	0.828435668655298	0.6923076923076924	0.8510638297872339	0.9419354838709677	189	RFC	0.7518371912090176	0.6648501362397821	0.6886543535620053	0.9020070838252656	0.8265856950067475	0.75	0.7692307692307693	0.9605263157894737	0.7826651060717817	0.7349397590361446	0.7933130699088146	0.8197424892703863	0.8397629093831626	0.6428571428571429	0.9523809523809523	0.9240506329113924	Self Car Public
no_ssid__geo	0.8061016949152542	0.8771929824561403	0.7718591320136262	0.7594936708860761	0.6816143497757847	0.8744693753790176	0.7966596406704808	0.7200000000000001	0.7317073170731706	0.9382716049382716	190	RFC	0.778404747402523	0.7817589576547231	0.6951219512195121	0.8583333333333333	0.8279481562614093	0.8181818181818182	0.75	0.9156626506024096	0.7661023241150039	0.7384615384615385	0.6686217008797654	0.8912237330037083	0.7730560578661846	0.6428571428571429	0.7142857142857143	0.9620253164556962	Self Car Public
no_ssid__geo	0.7909562638991846	0.868421052631579	0.7220337624295242	0.5842105263157894	0.7032348804500703	0.878655880522713	0.7699929740038142	0.64	0.7317073170731706	0.9382716049382716	191	RFC	0.7365422617060382	0.6416184971098265	0.7122507122507122	0.8557575757575757	0.797645125958379	0.7272727272727273	0.75	0.9156626506024096	0.7111632092450506	0.5362318840579711	0.6944444444444444	0.9028132992327366	0.7492465340566605	0.5714285714285714	0.7142857142857143	0.9620253164556962	Self Car Public
no_ssid__geo	0.8012088650100738	0.8596491228070176	0.7588701845522451	0.7560975609756099	0.6415094339622642	0.8790035587188612	0.7686091686091686	0.6666666666666666	0.717948717948718	0.9212121212121213	192	RFC	0.7699557597584148	0.8464163822525598	0.5947521865889213	0.8686987104337632	0.8204995693367788	0.8	0.7777777777777778	0.8837209302325582	0.7563323828012763	0.6831955922865014	0.6962457337883959	0.8895558223289316	0.7333735181836447	0.5714285714285714	0.6666666666666666	0.9620253164556962	Self Car Public
no_ssid__geo	0.8006493506493506	0.8771929824561403	0.7630036367467653	0.7202797202797203	0.6922094508301405	0.8765217391304347	0.7893913959382508	0.6923076923076924	0.7368421052631577	0.9390243902439025	193	RFC	0.7825656878842174	0.8273092369477911	0.6642156862745098	0.8561721404303511	0.8264705882352942	0.75	0.8235294117647058	0.9058823529411765	0.7527665990928605	0.6377708978328174	0.7226666666666667	0.8978622327790974	0.761402451275869	0.6428571428571429	0.6666666666666666	0.9746835443037974	Self Car Public
no_ssid__geo	0.7991543340380549	0.868421052631579	0.7497999875226152	0.6978102189781021	0.6666666666666666	0.8849230769230769	0.7607228471325834	0.689655172413793	0.6470588235294118	0.9454545454545454	194	RFC	0.7809250534108273	0.7563291139240507	0.7619047619047619	0.8245412844036697	0.8065990856688531	0.6666666666666666	0.8461538461538461	0.9069767441860465	0.731712115704601	0.6476964769647696	0.5925925925925926	0.9548472775564409	0.7418123367490456	0.7142857142857143	0.5238095238095238	0.9873417721518988	Self Car Public
no_ssid__geo	0.8236173393124065	0.8771929824561403	0.7742260481186817	0.7689393939393939	0.6567164179104478	0.8970223325062036	0.7883487974888058	0.7586206896551724	0.6666666666666667	0.9397590361445785	195	RFC	0.7964064961269369	0.7868217054263565	0.7457627118644068	0.8566350710900474	0.8488505747126437	0.7333333333333333	0.9166666666666666	0.896551724137931	0.7599749228395062	0.7518518518518519	0.5866666666666667	0.94140625	0.7656218605585695	0.7857142857142857	0.5238095238095238	0.9873417721518988	Self Car Public
no_ssid__geo	0.8059490084985835	0.8508771929824561	0.7616150343335716	0.6883116883116882	0.7033792240300375	0.8931541906589892	0.7384615384615384	0.6666666666666666	0.6153846153846153	0.9333333333333332	196	RFC	0.7752729269280795	0.7361111111111112	0.727979274611399	0.8617283950617284	0.7873385012919897	0.8	0.6666666666666666	0.8953488372093024	0.7512292346523014	0.6463414634146342	0.6803874092009685	0.9269588313413014	0.7058468957203133	0.5714285714285714	0.5714285714285714	0.9746835443037974	Self Car Public
no_ssid__geo	0.7908196721311476	0.8596491228070176	0.7554804269585939	0.7197231833910035	0.6842105263157895	0.8625075711689885	0.7505081300813009	0.6250000000000001	0.6875000000000001	0.9390243902439025	197	RFC	0.7569722613344555	0.6842105263157895	0.7109375	0.8757687576875769	0.820479302832244	0.5555555555555556	1.0	0.9058823529411765	0.7560621274065277	0.7591240875912408	0.6594202898550725	0.8496420047732697	0.7375929274663452	0.7142857142857143	0.5238095238095238	0.9746835443037974	Self Car Public
no_ssid__geo	0.7971731448763251	0.8245614035087719	0.7504849063786659	0.7222222222222222	0.6533996683250415	0.8758328285887341	0.6900857483990016	0.56	0.5945945945945946	0.9156626506024097	198	RFC	0.7652477334676746	0.7647058823529411	0.686411149825784	0.844626168224299	0.7324756182514802	0.6363636363636364	0.6875	0.8735632183908046	0.7390207366996426	0.6842105263157895	0.6234177215189873	0.909433962264151	0.6619449467550733	0.5	0.5238095238095238	0.9620253164556962	Self Car Public
no_ssid__geo	0.8068027210884354	0.8333333333333334	0.7598277010257459	0.7135842880523732	0.6820428336079076	0.8838559814169571	0.7037037037037037	0.5833333333333334	0.611111111111111	0.9166666666666667	199	RFC	0.7858157940560245	0.8320610687022901	0.6854304635761589	0.8399558498896247	0.766167290886392	0.7	0.7333333333333333	0.8651685393258427	0.7453094658722462	0.6246418338108882	0.6786885245901639	0.9325980392156863	0.6661643560377737	0.5	0.5238095238095238	0.9746835443037974	Self Car Public
no_ssid__geo	0.8143759873617693	0.8596491228070176	0.7524806993377943	0.6581632653061225	0.6996699669966997	0.8996088657105608	0.7396825396825396	0.5714285714285714	0.7142857142857143	0.9333333333333332	200	RFC	0.7949810651822369	0.8657718120805369	0.6424242424242425	0.8767471410419314	0.8222591362126246	0.8571428571428571	0.7142857142857143	0.8953488372093024	0.7408916395587718	0.5308641975308642	0.7681159420289855	0.9236947791164659	0.7058468957203133	0.42857142857142855	0.7142857142857143	0.9746835443037974	Self Car Public
no_ssid__geo	0.7954711468224982	0.8508771929824561	0.7247864382622747	0.7115384615384615	0.5687732342007434	0.8940476190476191	0.7151838320002634	0.6153846153846153	0.5789473684210527	0.9512195121951219	201	RFC	0.7423118552342296	0.74	0.6296296296296297	0.8573059360730594	0.7437908496732026	0.6666666666666666	0.6470588235294118	0.9176470588235294	0.712636284990615	0.6851851851851852	0.5186440677966102	0.9340796019900498	0.694193289129998	0.5714285714285714	0.5238095238095238	0.9873417721518988	Self Car Public
no_ssid__geo	0.7382465057179162	0.8421052631578947	0.7027785185369044	0.6024759284731774	0.6814044213263979	0.824455205811138	0.7333574224631135	0.64	0.6341463414634146	0.9259259259259259	202	RFC	0.7006793704942792	0.6221590909090909	0.645320197044335	0.8345588235294118	0.7602957283680176	0.7272727272727273	0.65	0.9036144578313253	0.7067854622782853	0.584	0.721763085399449	0.8145933014354066	0.7132810930279284	0.5714285714285714	0.6190476190476191	0.9493670886075949	Self Car Public
no_ssid__geo	0.7540740740740741	0.8421052631578947	0.7002689024717096	0.697278911564626	0.5670498084291188	0.8364779874213838	0.7587301587301587	0.8	0.5714285714285714	0.9047619047619047	203	RFC	0.7352501256913021	0.8541666666666666	0.5692307692307692	0.7823529411764706	0.8257697358820955	0.9090909090909091	0.7142857142857143	0.8539325842696629	0.6842048682006565	0.5890804597701149	0.5648854961832062	0.8986486486486487	0.7175005023106289	0.7142857142857143	0.47619047619047616	0.9620253164556962	Self Car Public
no_ssid__geo	0.8182451253481894	0.868421052631579	0.7893620686156986	0.7696629213483147	0.7105666156202145	0.8878566688785666	0.7889594239287491	0.7857142857142857	0.6486486486486486	0.9325153374233128	204	RFC	0.7995161611797905	0.8203592814371258	0.7204968944099379	0.8576923076923076	0.8134920634920634	0.7857142857142857	0.75	0.9047619047619048	0.7819980506031835	0.7248677248677249	0.7009063444108762	0.9202200825309491	0.7730560578661846	0.7857142857142857	0.5714285714285714	0.9620253164556962	Self Car Public
no_ssid__geo	0.7893101305158483	0.8596491228070176	0.76976524043432	0.7948990435706694	0.6833578792341679	0.8310387984981227	0.7787462259006975	0.8148148148148148	0.5945945945945946	0.926829268292683	205	RFC	0.7626889252797243	0.763265306122449	0.6590909090909091	0.8657105606258149	0.8092571644042232	0.8461538461538461	0.6875	0.8941176470588236	0.7792619064865175	0.8292682926829268	0.709480122324159	0.7990373044524669	0.7571830419931685	0.7857142857142857	0.5238095238095238	0.9620253164556962	Self Car Public
no_ssid__geo	0.8216510903426791	0.8596491228070176	0.7724509871679683	0.7692307692307692	0.6438095238095239	0.9043126684636119	0.7595959595959595	0.7999999999999999	0.5454545454545454	0.9333333333333332	206	RFC	0.7891500915611722	0.7904411764705882	0.7100840336134454	0.8669250645994832	0.7984496124031008	0.75	0.75	0.8953488372093024	0.7610165055372887	0.7491289198606271	0.5888501742160279	0.9450704225352112	0.753465943339361	0.8571428571428571	0.42857142857142855	0.9746835443037974	Self Car Public
no_ssid__geo	0.7801047120418848	0.8421052631578947	0.7380730549412114	0.7076023391812865	0.6481481481481481	0.8584686774941996	0.701868307131465	0.5454545454545454	0.6315789473684211	0.9285714285714286	207	RFC	0.7664246971764369	0.7882736156351792	0.711864406779661	0.7991360691144709	0.777428949107733	0.75	0.7058823529411765	0.8764044943820225	0.7213763199737708	0.6419098143236074	0.5949008498583569	0.9273182957393483	0.6624472573839663	0.42857142857142855	0.5714285714285714	0.9873417721518988	Self Car Public
no_ssid__geo	0.8174305033809166	0.8421052631578947	0.7748013143473268	0.7943262411347519	0.6423357664233575	0.8877419354838709	0.7354935662627969	0.6666666666666666	0.6285714285714286	0.9112426035502957	208	RFC	0.7848990010259014	0.8389513108614233	0.6470588235294118	0.8686868686868687	0.8137566137566138	0.8	0.7857142857142857	0.8555555555555555	0.7665138762228739	0.7542087542087542	0.6376811594202898	0.9076517150395779	0.6899738798472975	0.5714285714285714	0.5238095238095238	0.9746835443037974	Self Car Public
no_ssid__geo	0.8304473304473304	0.8596491228070176	0.7857295255409517	0.7154811715481172	0.7379209370424598	0.903786468032278	0.7448717948717949	0.5833333333333334	0.717948717948718	0.9333333333333332	209	RFC	0.8078722002635046	0.8181818181818182	0.7304347826086957	0.875	0.7910422049956933	0.7	0.7777777777777778	0.8953488372093024	0.7719271043657286	0.6356877323420075	0.7455621301775148	0.9345314505776636	0.7137834036568212	0.5	0.6666666666666666	0.9746835443037974	Self Car Public
no_ssid__geo	0.7814946619217081	0.8859649122807017	0.7452934576766351	0.6385135135135135	0.7388888888888888	0.8584779706275033	0.7714178825289938	0.5454545454545454	0.8181818181818182	0.9506172839506173	210	RFC	0.7900118320710101	0.8669724770642202	0.7131367292225201	0.7899262899262899	0.820106513008556	0.75	0.782608695652174	0.927710843373494	0.7373255594341238	0.5053475935828877	0.7665706051873199	0.9400584795321637	0.753465943339361	0.42857142857142855	0.8571428571428571	0.9746835443037974	Self Car Public
no_ssid__geo	0.8005718370264474	0.8596491228070176	0.7535511120515036	0.6938775510204082	0.6796992481203008	0.8870765370138017	0.7394616977225673	0.56	0.7142857142857143	0.9440993788819876	211	RFC	0.7610548663882891	0.7276264591439688	0.6848484848484848	0.8706896551724138	0.7591595396473445	0.6363636363636364	0.7142857142857143	0.926829268292683	0.7472798348862605	0.6631205673758865	0.6746268656716418	0.9040920716112532	0.7254370102471368	0.5	0.7142857142857143	0.9620253164556962	Self Car Public
no_ssid__geo	0.8073529411764706	0.868421052631579	0.7560896407021266	0.6888888888888889	0.7046783625730993	0.8747016706443913	0.7914592760180996	0.7692307692307692	0.6875000000000001	0.9176470588235295	212	RFC	0.7974838927207774	0.7701863354037267	0.8087248322147651	0.8135405105438401	0.8968253968253969	0.8333333333333334	1.0	0.8571428571428571	0.731091453702856	0.6231155778894473	0.6243523316062176	0.9458064516129032	0.7418123367490456	0.7142857142857143	0.5238095238095238	0.9873417721518988	Self Car Public
no_ssid__geo	0.7543424317617866	0.868421052631579	0.7181671639789631	0.6313993174061433	0.7078787878787878	0.815223386651958	0.8003864734299517	0.7200000000000001	0.7619047619047619	0.9192546583850932	213	RFC	0.7076616834463674	0.594855305466238	0.6806526806526807	0.8474770642201835	0.827508534825608	0.8181818181818182	0.7619047619047619	0.9024390243902439	0.7318119201222283	0.6727272727272727	0.7373737373737373	0.7853347502656748	0.7804902551737994	0.6428571428571429	0.7619047619047619	0.9367088607594937	Self Car Public
no_ssid__geo	0.8333333333333334	0.8421052631578947	0.7992050218692174	0.7096774193548386	0.7964071856287425	0.8915304606240713	0.7038275733927909	0.5217391304347826	0.6666666666666666	0.9230769230769232	214	RFC	0.8244135707967613	0.8020833333333334	0.8260869565217391	0.8450704225352113	0.7777777777777778	0.6666666666666666	0.8	0.8666666666666667	0.7828486633154537	0.6363636363636364	0.7687861271676301	0.9433962264150944	0.6624472573839663	0.42857142857142855	0.5714285714285714	0.9873417721518988	Self Car Public
no_ssid__geo	0.7741726151849448	0.8596491228070176	0.7452425812188556	0.7440191387559809	0.6451612903225806	0.8465473145780051	0.7817322219431788	0.7407407407407408	0.6842105263157895	0.920245398773006	215	RFC	0.758863418348553	0.8184210526315789	0.6567164179104478	0.801452784503632	0.8089312648136177	0.7692307692307693	0.7647058823529411	0.8928571428571429	0.7376807592460373	0.6820175438596491	0.6340057636887608	0.8970189701897019	0.7609001406469762	0.7142857142857143	0.6190476190476191	0.9493670886075949	Self Car Public
no_ssid__geo	0.7847094801223241	0.8421052631578947	0.7658765680439205	0.7729468599033817	0.6744186046511628	0.8502642395772166	0.7434897260023813	0.7142857142857143	0.5853658536585366	0.9308176100628932	216	RFC	0.7652158068007986	0.7766990291262136	0.6590909090909091	0.8598574821852731	0.7464285714285714	0.7142857142857143	0.6	0.925	0.7668632180827304	0.7692307692307693	0.6904761904761905	0.8408826945412311	0.7408077154912598	0.7142857142857143	0.5714285714285714	0.9367088607594937	Self Car Public
no_ssid__geo	0.7535641547861507	0.868421052631579	0.7138024181935175	0.6488651535380507	0.6511627906976744	0.8413793103448276	0.7879704836226575	0.7142857142857143	0.717948717948718	0.9316770186335404	217	RFC	0.7030816104761182	0.6295336787564767	0.5921450151057401	0.8875661375661376	0.8022325461349852	0.7142857142857143	0.7777777777777778	0.9146341463414634	0.7308101136843281	0.6694214876033058	0.7232472324723247	0.799761620977354	0.776773156519992	0.7142857142857143	0.6666666666666666	0.9493670886075949	Self Car Public
no_ssid__geo	0.7456087219866747	0.8421052631578947	0.7066793438552003	0.632952691680261	0.6732186732186732	0.8138666666666666	0.7556499396990194	0.6923076923076924	0.6666666666666666	0.9079754601226993	218	RFC	0.6979037517422145	0.60625	0.6462264150943396	0.8412348401323043	0.7843915343915344	0.75	0.7222222222222222	0.8809523809523809	0.7176344280052005	0.6621160409556314	0.7025641025641025	0.7882231404958677	0.7328712075547519	0.6428571428571429	0.6190476190476191	0.9367088607594937	Self Car Public
no_ssid__geo	0.7792012057272042	0.8859649122807017	0.7125701693426464	0.593886462882096	0.6575342465753424	0.8862897985705004	0.8056316253559096	0.6923076923076924	0.7804878048780488	0.9440993788819876	219	RFC	0.7255321236534451	0.6732673267326733	0.6334310850439883	0.8698979591836735	0.825609756097561	0.75	0.8	0.926829268292683	0.7060351873585381	0.53125	0.6835443037974683	0.9033112582781457	0.7889290737392004	0.6428571428571429	0.7619047619047619	0.9620253164556962	Self Car Public
no_ssid__geo	0.7591190640055059	0.8508771929824561	0.7052912381054339	0.679304897314376	0.5718701700154559	0.8646986469864699	0.7535353535353536	0.7333333333333334	0.6060606060606061	0.9212121212121213	220	RFC	0.709637828413627	0.7072368421052632	0.5674846625766872	0.8541919805589308	0.8015180878552973	0.6875	0.8333333333333334	0.8837209302325582	0.7017621423410313	0.6534954407294833	0.5763239875389408	0.8754669987546699	0.7413100261201526	0.7857142857142857	0.47619047619047616	0.9620253164556962	Self Car Public
no_ssid__geo	0.8536754507628294	0.8771929824561403	0.8294630777705958	0.801178203240059	0.7700987306064879	0.9171122994652405	0.760595427963849	0.64	0.6842105263157895	0.9575757575757576	221	RFC	0.8411739157080772	0.84472049689441	0.7959183673469388	0.8828828828828829	0.803527753596153	0.7272727272727273	0.7647058823529411	0.9186046511627907	0.820636440657417	0.7619047619047619	0.7459016393442623	0.9541029207232267	0.7301587301587302	0.5714285714285714	0.6190476190476191	1.0	Self Car Public
no_ssid__geo	0.7802124833997344	0.8508771929824561	0.7403549279519507	0.6786885245901639	0.6772486772486772	0.8651275820170109	0.751192910702113	0.6153846153846153	0.717948717948718	0.920245398773006	222	RFC	0.765326250377445	0.7064846416382252	0.7876923076923077	0.8018018018018018	0.7791005291005292	0.6666666666666666	0.7777777777777778	0.8928571428571429	0.7287594489987083	0.6529968454258676	0.5939675174013921	0.9393139841688655	0.7291541089009442	0.5714285714285714	0.6666666666666666	0.9493670886075949	Self Car Public
no_ssid__geo	0.7941176470588235	0.8596491228070176	0.7432740571273261	0.7276119402985075	0.6266233766233766	0.875586854460094	0.7705288175876411	0.7272727272727273	0.6666666666666666	0.9176470588235295	223	RFC	0.7703156766138356	0.8057851239669421	0.6771929824561403	0.827968923418424	0.8857142857142857	1.0	0.8	0.8571428571428571	0.72512102213653	0.6632653061224489	0.5830815709969789	0.9290161892901619	0.7100663050030138	0.5714285714285714	0.5714285714285714	0.9873417721518988	Self Car Public
no_ssid__geo	0.8059701492537313	0.868421052631579	0.7611486925338516	0.7921092564491655	0.611023622047244	0.8803131991051455	0.7724867724867724	0.6666666666666666	0.7222222222222222	0.9285714285714286	224	RFC	0.7887920065872356	0.8758389261744967	0.6621160409556314	0.828421052631579	0.8476903870162298	0.8	0.8666666666666667	0.8764044943820225	0.7431279877316147	0.7229916897506925	0.5672514619883041	0.9391408114558473	0.7259393208760297	0.5714285714285714	0.6190476190476191	0.9873417721518988	Self Car Public
no_ssid__geo	0.741777466759972	0.8245614035087719	0.6810779804059478	0.5658362989323844	0.6449399656946827	0.8324576765907764	0.688421864018681	0.6206896551724138	0.5333333333333333	0.9112426035502957	225	RFC	0.708580269124087	0.45821325648414984	0.8355555555555556	0.8319719953325554	0.7814814814814816	0.6	0.8888888888888888	0.8555555555555555	0.6992061579196815	0.7395348837209302	0.5251396648044693	0.8329439252336449	0.6661643560377737	0.6428571428571429	0.38095238095238093	0.9746835443037974	Self Car Public
no_ssid__geo	0.8402242466713384	0.9122807017543859	0.8180471242204215	0.8161290322580644	0.7456647398843931	0.8923476005188068	0.8660330091364573	0.8275862068965518	0.8205128205128205	0.95	226	RFC	0.8148263798537023	0.8295081967213115	0.7049180327868853	0.91005291005291	0.8757201646090534	0.8	0.8888888888888888	0.9382716049382716	0.8233012374257166	0.8031746031746032	0.7914110429447853	0.8753180661577609	0.8603576451677718	0.8571428571428571	0.7619047619047619	0.9620253164556962	Self Car Public
no_ssid__geo	0.7851351351351351	0.8333333333333334	0.7404171060256189	0.7430683918669131	0.6126656848306333	0.8655172413793103	0.7159101457347071	0.6428571428571429	0.5789473684210527	0.9259259259259259	227	RFC	0.7525682323415058	0.8072289156626506	0.5977011494252874	0.8527746319365799	0.7311768080726266	0.6428571428571429	0.6470588235294118	0.9036144578313253	0.7318004656659531	0.6883561643835616	0.6283987915407855	0.8786464410735122	0.7053445850914205	0.6428571428571429	0.5238095238095238	0.9493670886075949	Self Car Public
no_ssid__geo	0.798705966930266	0.8596491228070176	0.7454992755782374	0.7188081936685289	0.6286644951140066	0.8890251379521766	0.7474266815159799	0.7142857142857143	0.588235294117647	0.9397590361445785	228	RFC	0.7717452176732396	0.748062015503876	0.7338403041825095	0.8333333333333334	0.7933560692181382	0.7142857142857143	0.7692307692307693	0.896551724137931	0.7314358820582946	0.6917562724014337	0.5498575498575499	0.9526938239159002	0.7259393208760297	0.7142857142857143	0.47619047619047616	0.9873417721518988	Self Car Public
no_ssid__geo	0.8217054263565892	0.8596491228070176	0.7706736256930905	0.722662440570523	0.6896551724137931	0.8997032640949555	0.7276894969202661	0.5454545454545454	0.7027027027027026	0.9349112426035503	229	RFC	0.8039857360887405	0.7972027972027972	0.7725321888412017	0.8422222222222222	0.8134259259259259	0.75	0.8125	0.8777777777777778	0.7497706770003356	0.6608695652173913	0.6228373702422145	0.9656050955414013	0.6825396825396824	0.42857142857142855	0.6190476190476191	1.0	Self Car Public
no_ssid__geo	0.8088135593220339	0.8596491228070176	0.7691915376196427	0.7642276422764227	0.6666666666666666	0.8766803039158387	0.7845134575569359	0.7200000000000001	0.7142857142857143	0.9192546583850932	230	RFC	0.7744147451464526	0.818815331010453	0.6303030303030303	0.8741258741258742	0.8116355189525922	0.8181818181818182	0.7142857142857143	0.9024390243902439	0.7677320382493965	0.7164634146341463	0.7074829931972789	0.8792497069167644	0.7646172393007836	0.6428571428571429	0.7142857142857143	0.9367088607594937	Self Car Public
no_ssid__geo	0.8128238341968912	0.868421052631579	0.7721804002002376	0.7931937172774869	0.6470588235294118	0.8762886597938144	0.7818930041152262	0.7407407407407408	0.6666666666666666	0.9382716049382716	231	RFC	0.7823334229090251	0.8559322033898306	0.6382252559726962	0.8528428093645485	0.8023718806851337	0.7692307692307693	0.7222222222222222	0.9156626506024096	0.7654082705974913	0.7390243902439024	0.656140350877193	0.901060070671378	0.7651195499296767	0.7142857142857143	0.6190476190476191	0.9620253164556962	Self Car Public
no_ssid__geo	0.8167247386759582	0.8771929824561403	0.776261284586948	0.711755233494364	0.7068723702664798	0.9101562499999999	0.7902085094392787	0.75	0.6857142857142857	0.9349112426035503	232	RFC	0.8011993380365378	0.8371212121212122	0.7098591549295775	0.8566176470588235	0.8783068783068783	0.9	0.8571428571428571	0.8777777777777778	0.7645971889686973	0.6190476190476191	0.7039106145251397	0.9708333333333333	0.7380952380952381	0.6428571428571429	0.5714285714285714	1.0	Self Car Public
no_ssid__geo	0.7920469361147328	0.8333333333333334	0.7720523786270977	0.7749999999999999	0.6865315852205006	0.854625550660793	0.7403934077618288	0.64	0.6842105263157895	0.8969696969696971	233	RFC	0.784131012859448	0.8184818481848185	0.7128712871287128	0.8210399032648126	0.7841479086349127	0.7272727272727273	0.7647058823529411	0.8604651162790697	0.7630167085043972	0.7359050445103857	0.6620689655172414	0.8910761154855643	0.709061683745228	0.5714285714285714	0.6190476190476191	0.9367088607594937	Self Car Public
no_ssid__geo	0.7729138166894665	0.8596491228070176	0.7355988775917615	0.7081174438687392	0.644718792866941	0.8539603960396039	0.7868393219563788	0.782608695652174	0.6666666666666666	0.9112426035502957	234	RFC	0.7780321759501331	0.8686440677966102	0.6831395348837209	0.782312925170068	0.8851851851851852	1.0	0.8	0.8555555555555555	0.7160372482621273	0.597667638483965	0.6103896103896104	0.9400544959128065	0.7296564195298373	0.6428571428571429	0.5714285714285714	0.9746835443037974	Self Car Public
no_ssid__geo	0.7430133657351154	0.8508771929824561	0.71084386372956	0.6278481012658228	0.6812903225806451	0.823393167342212	0.7176710872363046	0.5217391304347826	0.7027027027027026	0.9285714285714286	235	RFC	0.7165074993632329	0.6631016042780749	0.6839378238341969	0.8024830699774267	0.7851903870162297	0.6666666666666666	0.8125	0.8764044943820225	0.7067464005854465	0.5961538461538461	0.6786632390745502	0.845422116527943	0.6783202732569822	0.42857142857142855	0.6190476190476191	0.9873417721518988	Self Car Public
no_ssid__geo	0.8332255979314803	0.8947368421052632	0.7832789245703831	0.7149122807017544	0.7330677290836652	0.9018567639257294	0.8215617715617715	0.75	0.7692307692307692	0.9454545454545454	236	RFC	0.7998221456679159	0.7212389380530974	0.8117647058823529	0.8664627930682977	0.8801033591731265	0.9	0.8333333333333334	0.9069767441860465	0.7724140035234264	0.7086956521739131	0.6682808716707022	0.9402654867256637	0.7814948764315853	0.6428571428571429	0.7142857142857143	0.9873417721518988	Self Car Public
no_ssid__geo	0.8012170385395537	0.8947368421052632	0.771603028089051	0.781973203410475	0.6645367412140576	0.8682991396426206	0.8530376530376529	0.923076923076923	0.7027027027027026	0.9333333333333332	237	RFC	0.7931804013581999	0.901685393258427	0.6709677419354839	0.8068880688806888	0.9026162790697674	1.0	0.8125	0.8953488372093024	0.7627928363252178	0.6903225806451613	0.6582278481012658	0.9398280802292264	0.8169580068314245	0.8571428571428571	0.6190476190476191	0.9746835443037974	Self Car Public
no_ssid__geo	0.8405405405405405	0.868421052631579	0.8168974035698177	0.8160779537149817	0.737007874015748	0.8976063829787234	0.7952813550297827	0.7407407407407408	0.7142857142857143	0.9308176100628932	238	RFC	0.8147303250115169	0.8091787439613527	0.7289719626168224	0.9060402684563759	0.8028388278388278	0.7692307692307693	0.7142857142857143	0.925	0.8192156054244117	0.8230958230958231	0.7452229299363057	0.8893280632411067	0.7884267631103073	0.7142857142857143	0.7142857142857143	0.9367088607594937	Self Car Public
no_ssid__geo	0.8025430067314884	0.8508771929824561	0.73633401167046	0.5738161559888579	0.7541401273885351	0.8810457516339869	0.696103896103896	0.4761904761904762	0.6666666666666666	0.9454545454545454	239	RFC	0.7753674853674853	0.6959459459459459	0.8131868131868132	0.816969696969697	0.7626430417128091	0.7142857142857143	0.6666666666666666	0.9069767441860465	0.7157559711826157	0.4881516587677725	0.7030878859857482	0.9560283687943263	0.6703837653204742	0.35714285714285715	0.6666666666666666	0.9873417721518988	Self Car Public
no_ssid__geo	0.7583201267828843	0.8157894736842105	0.6740347824501058	0.5746478873239436	0.584192439862543	0.8632640201638312	0.6883386883386883	0.6153846153846153	0.5405405405405405	0.9090909090909091	240	RFC	0.6931712782372011	0.6538461538461539	0.5862068965517241	0.8394607843137255	0.7212532299741602	0.6666666666666666	0.625	0.872093023255814	0.6610703816091396	0.5125628140703518	0.5821917808219178	0.8884565499351491	0.6656620454088807	0.5714285714285714	0.47619047619047616	0.9493670886075949	Self Car Public
no_ssid__geo	0.8336842105263158	0.8859649122807017	0.7908062675547499	0.7947269303201506	0.6754098360655738	0.9022820362785254	0.8003509464587308	0.7692307692307692	0.6857142857142857	0.9461077844311377	241	RFC	0.8215704202631802	0.82421875	0.7923076923076923	0.8481848184818482	0.8627344877344877	0.8333333333333334	0.8571428571428571	0.8977272727272727	0.7731980519480519	0.7672727272727272	0.5885714285714285	0.96375	0.7619047619047619	0.7142857142857143	0.5714285714285714	1.0	Self Car Public
no_ssid__geo	0.8228684732319894	0.8947368421052632	0.7948406476122866	0.724960254372019	0.7742749054224464	0.885286783042394	0.8340402969247084	0.782608695652174	0.7804878048780488	0.9390243902439025	242	RFC	0.8219122409669158	0.8571428571428571	0.7732997481108312	0.8352941176470589	0.9019607843137255	1.0	0.8	0.9058823529411765	0.781665420380154	0.628099173553719	0.7752525252525253	0.9416445623342176	0.7931484830219007	0.6428571428571429	0.7619047619047619	0.9746835443037974	Self Car Public
no_ssid__geo	0.8602890571231934	0.9473684210526315	0.8352744950475902	0.8089171974522292	0.7816091954022988	0.9152970922882427	0.9176502947894617	0.888888888888889	0.8947368421052632	0.9693251533742331	243	RFC	0.849429918271257	0.8850174216027874	0.7749287749287749	0.8883435582822086	0.9545177045177046	0.9230769230769231	1.0	0.9404761904761905	0.8257370836019183	0.7448680351906158	0.7884057971014493	0.9439374185136897	0.8888888888888888	0.8571428571428571	0.8095238095238095	1.0	Self Car Public
no_ssid__geo	0.7755822159491884	0.8596491228070176	0.7380520345499018	0.6904109589041096	0.6529968454258676	0.8707482993197279	0.7495160665892374	0.6428571428571429	0.6666666666666666	0.9390243902439025	244	RFC	0.7518116816897304	0.7682926829268293	0.6634615384615384	0.8236808236808236	0.7829131652661064	0.6428571428571429	0.8	0.9058823529411765	0.7310812460066192	0.6268656716417911	0.6428571428571429	0.9235209235209235	0.7296564195298373	0.6428571428571429	0.5714285714285714	0.9746835443037974	Self Car Public
no_ssid__geo	0.7630792227204783	0.8245614035087719	0.6923860121627126	0.5726141078838175	0.6210045662100457	0.8835393623942744	0.6791666666666667	0.5	0.6	0.9375000000000001	245	RFC	0.6936591250446013	0.5872340425531914	0.6107784431137725	0.88296488946684	0.6858349577647823	0.5	0.631578947368421	0.9259259259259259	0.69146599471435	0.5587044534412956	0.631578947368421	0.8841145833333334	0.6735985533453888	0.5	0.5714285714285714	0.9493670886075949	Self Car Public
no_ssid__geo	0.7159264931087289	0.8245614035087719	0.6268538299471579	0.4622222222222222	0.5931558935361216	0.8251833740831296	0.7275546205596828	0.6428571428571429	0.6341463414634146	0.9056603773584907	246	RFC	0.6160450343805993	0.3895131086142322	0.5842696629213483	0.8743523316062176	0.730952380952381	0.6428571428571429	0.65	0.9	0.650624204415188	0.5683060109289617	0.6023166023166023	0.78125	0.724432388989351	0.6428571428571429	0.6190476190476191	0.9113924050632911	Self Car Public
no_ssid__geo	0.7672998643147897	0.8421052631578947	0.7175005608721055	0.5426944971537001	0.7715355805243446	0.8382716049382716	0.7365883062085593	0.5714285714285714	0.7142857142857143	0.9240506329113924	247	RFC	0.7103076379066477	0.5	0.7648514851485149	0.8660714285714286	0.7365883062085593	0.5714285714285714	0.7142857142857143	0.9240506329113924	0.7279664947581891	0.5933609958506224	0.7783375314861462	0.812200956937799	0.7365883062085593	0.5714285714285714	0.7142857142857143	0.9240506329113924	Self Car Public
no_ssid__geo	0.7660028449502134	0.8421052631578947	0.6763393742755701	0.46537396121883656	0.7203647416413373	0.8432794199665365	0.7320849628541936	0.6363636363636364	0.6486486486486486	0.9112426035502957	248	RFC	0.6824128603134128	0.46408839779005523	0.7523809523809524	0.8307692307692308	0.8268518518518518	0.875	0.75	0.8555555555555555	0.6712669687407941	0.4666666666666667	0.6909620991253644	0.8561721404303511	0.6820373719107896	0.5	0.5714285714285714	0.9746835443037974	Self Car Public
no_ssid__geo	0.79628400796284	0.868421052631579	0.7637225712082794	0.8251968503937008	0.60882800608828	0.8571428571428572	0.7963249701969061	0.782608695652174	0.6842105263157895	0.9221556886227545	249	RFC	0.7886470199145972	0.8618421052631579	0.6993006993006993	0.8047982551799345	0.8799019607843137	1.0	0.7647058823529411	0.875	0.7491315099284584	0.7915407854984894	0.5390835579514824	0.9167701863354037	0.7455294354028531	0.6428571428571429	0.6190476190476191	0.9746835443037974	Self Car Public
no_ssid__geo	0.815547703180212	0.8859649122807017	0.7650931118834646	0.6752767527675277	0.7164179104477612	0.9035846724351051	0.8132473868259821	0.782608695652174	0.7222222222222222	0.9349112426035503	250	RFC	0.7906166176021531	0.7887931034482759	0.7250755287009063	0.857981220657277	0.9148148148148149	1.0	0.8666666666666667	0.8777777777777778	0.750865092136617	0.5903225806451613	0.7079646017699115	0.9543080939947781	0.753968253968254	0.6428571428571429	0.6190476190476191	1.0	Self Car Public
no_ssid__geo	0.8006329113924051	0.8245614035087719	0.7641970353457127	0.7375	0.682615629984051	0.8724754760530871	0.7071858182969294	0.5925925925925927	0.6153846153846153	0.9135802469135801	251	RFC	0.7691610835992077	0.8038147138964578	0.6465256797583081	0.8571428571428571	0.7245391823705076	0.6153846153846154	0.6666666666666666	0.891566265060241	0.7642109676701504	0.6812933025404158	0.722972972972973	0.8883666274970623	0.6931886678722122	0.5714285714285714	0.5714285714285714	0.9367088607594937	Self Car Public
no_ssid__geo	0.7654929577464789	0.8771929824561403	0.7000758156717318	0.6598984771573604	0.5619834710743802	0.8783454987834549	0.77657615802877	0.7586206896551724	0.6249999999999999	0.9461077844311377	252	RFC	0.7285705666102081	0.7222222222222222	0.6513409961685823	0.81214848143982	0.8467171717171716	0.7333333333333333	0.9090909090909091	0.8977272727272727	0.685984690918041	0.6074766355140186	0.4941860465116279	0.9562913907284768	0.753968253968254	0.7857142857142857	0.47619047619047616	1.0	Self Car Public
no_ssid__geo	0.7281205164992827	0.868421052631579	0.6538850812592208	0.47619047619047616	0.6527331189710612	0.8327316486161253	0.7923669145226032	0.7692307692307692	0.6857142857142857	0.9221556886227545	253	RFC	0.6610707179599795	0.48	0.688135593220339	0.8150765606595995	0.8551587301587302	0.8333333333333334	0.8571428571428571	0.875	0.6481348545335486	0.47244094488188976	0.6207951070336392	0.8511685116851169	0.753465943339361	0.7142857142857143	0.5714285714285714	0.9746835443037974	Self Car Public
no_ssid__geo	0.7438752783964365	0.8508771929824561	0.6357340528573405	0.40606060606060607	0.6666666666666666	0.8344748858447489	0.7555132811949553	0.6666666666666666	0.6842105263157895	0.9156626506024097	254	RFC	0.6308969111873074	0.3507853403141361	0.6938775510204082	0.8480278422273781	0.812756366914582	0.8	0.7647058823529411	0.8735632183908046	0.648290712352738	0.48201438848920863	0.6415094339622641	0.8213483146067416	0.7175005023106289	0.5714285714285714	0.6190476190476191	0.9620253164556962	Self Car Public
no_ssid__geo	0.8017127799736495	0.8771929824561403	0.7650819957164722	0.7461928934010152	0.6646058732612056	0.8844472204871955	0.7933784716393412	0.7333333333333334	0.7027027027027026	0.9440993788819876	255	RFC	0.7777477545935471	0.7903225806451613	0.698051948051948	0.8448687350835322	0.8089430894308943	0.6875	0.8125	0.926829268292683	0.7562883929643287	0.7067307692307693	0.6342182890855457	0.927916120576671	0.7889290737392004	0.7857142857142857	0.6190476190476191	0.9620253164556962	Self Car Public
no_ssid__geo	0.7882504841833441	0.8508771929824561	0.7441198385161824	0.6506469500924215	0.7185185185185186	0.8631940469376073	0.7515151515151515	0.6666666666666666	0.6666666666666666	0.9212121212121213	256	RFC	0.7810961946816533	0.7822222222222223	0.7597911227154047	0.8012752391073327	0.80198105081826	0.8	0.7222222222222222	0.8837209302325582	0.7246482417746701	0.5569620253164557	0.6814988290398126	0.9354838709677419	0.7175005023106289	0.5714285714285714	0.6190476190476191	0.9620253164556962	Self Car Public
no_ssid__geo	0.762010347376201	0.8245614035087719	0.7093634016764163	0.6365503080082136	0.6391437308868502	0.8523961661341853	0.7026029526029526	0.5833333333333334	0.6153846153846153	0.9090909090909091	257	RFC	0.7331550438346555	0.7524271844660194	0.6276276276276276	0.8194103194103194	0.7462532299741603	0.7	0.6666666666666666	0.872093023255814	0.6969469668846742	0.5516014234875445	0.6510903426791277	0.8881491344873502	0.6735985533453888	0.5	0.5714285714285714	0.9493670886075949	Self Car Public
no_ssid__geo	0.7970085470085471	0.8508771929824561	0.7390660535961769	0.7545304777594729	0.5799256505576207	0.8827420324714371	0.7479799863260612	0.75	0.5806451612903225	0.9132947976878613	258	RFC	0.7678097464408215	0.8450184501845018	0.6290322580645161	0.8293785310734463	0.8801418439716313	0.9	0.9	0.8404255319148937	0.7209744612024994	0.6815476190476191	0.5379310344827586	0.9434447300771208	0.6904761904761904	0.6428571428571429	0.42857142857142855	1.0	Self Car Public
no_ssid__geo	0.8367670364500792	0.8771929824561403	0.7592009996798547	0.5931034482758621	0.7626666666666666	0.9218328840970351	0.7754689754689754	0.6666666666666666	0.7142857142857143	0.9454545454545454	259	RFC	0.7865332393704486	0.688	0.7878787878787878	0.8837209302325582	0.8737541528239202	1.0	0.7142857142857143	0.9069767441860465	0.7412034969191864	0.5212121212121212	0.7390180878552972	0.9633802816901409	0.7338758288125377	0.5	0.7142857142857143	0.9873417721518988	Self Car Public
no_ssid__geo	0.8276343335659456	0.8508771929824561	0.8052251980791425	0.7973640856672158	0.7311827956989247	0.8871287128712871	0.7381888731581983	0.6153846153846153	0.6666666666666666	0.9325153374233128	260	RFC	0.8156822416600119	0.8673835125448028	0.7046632124352331	0.875	0.7645502645502645	0.6666666666666666	0.7222222222222222	0.9047619047619048	0.7990599359786423	0.7378048780487805	0.7597765363128491	0.8995983935742972	0.7175005023106289	0.5714285714285714	0.6190476190476191	0.9620253164556962	Self Car Public
no_ssid__geo	0.8100637845499645	0.868421052631579	0.7786799577643753	0.76056338028169	0.7	0.8754764930114358	0.7783309550235188	0.7058823529411764	0.6857142857142857	0.9433962264150944	261	RFC	0.778115058941187	0.7474048442906575	0.7125748502994012	0.8743654822335025	0.7982142857142858	0.6	0.8571428571428571	0.9375	0.7795483836174005	0.7741935483870968	0.6878612716763006	0.8765903307888041	0.7926461723930078	0.8571428571428571	0.5714285714285714	0.9493670886075949	Self Car Public
no_ssid__geo	0.7462574850299402	0.868421052631579	0.6873404709931511	0.6169354838709677	0.6019736842105263	0.8431122448979592	0.7802469135802469	0.7407407407407408	0.6666666666666666	0.9333333333333332	262	RFC	0.7121014791672892	0.6270491803278688	0.7204724409448819	0.788782816229117	0.821526535480024	0.7692307692307693	0.8	0.8953488372093024	0.6765238205800083	0.6071428571428571	0.5169491525423728	0.9054794520547945	0.753465943339361	0.7142857142857143	0.5714285714285714	0.9746835443037974	Self Car Public
no_ssid__geo	0.7682838522809559	0.8245614035087719	0.6921357654514754	0.5639686684073105	0.6425591098748261	0.8698795180722892	0.7128260641189019	0.6086956521739131	0.6315789473684211	0.8982035928143712	263	RFC	0.7029588613338144	0.5510204081632653	0.7241379310344828	0.8337182448036952	0.7786442859972272	0.7777777777777778	0.7058823529411765	0.8522727272727273	0.6881200020654014	0.5775401069518716	0.5775	0.9093198992443325	0.6735985533453888	0.5	0.5714285714285714	0.9493670886075949	Self Car Public
no_ssid__geo	0.7395498392282959	0.868421052631579	0.6914085603529573	0.6276150627615062	0.6114457831325302	0.8351648351648352	0.7826263035334616	0.7142857142857143	0.7058823529411765	0.927710843373494	264	RFC	0.7067857161850423	0.5653266331658291	0.7355072463768116	0.8195232690124858	0.8408067028756684	0.7142857142857143	0.9230769230769231	0.8850574712643678	0.6933133747444327	0.7053291536050157	0.5231958762886598	0.8514150943396226	0.753465943339361	0.7142857142857143	0.5714285714285714	0.9746835443037974	Self Car Public
no_ssid__geo	0.7373801916932907	0.8333333333333334	0.6769891007719077	0.6378539493293591	0.5598705501618122	0.8332428028245519	0.7163349471041779	0.6923076923076924	0.5454545454545454	0.9112426035502957	265	RFC	0.7003950364684602	0.5977653631284916	0.7061224489795919	0.7972972972972973	0.7851851851851852	0.75	0.75	0.8555555555555555	0.6733651736293119	0.6837060702875399	0.46380697050938335	0.8725824800910125	0.6820373719107896	0.6428571428571429	0.42857142857142855	0.9746835443037974	Self Car Public
no_ssid__geo	0.8475153165418652	0.8771929824561403	0.8092840264045283	0.8067700987306063	0.7021630615640598	0.918918918918919	0.784287317620651	0.7407407407407408	0.6666666666666666	0.9454545454545454	266	RFC	0.8255098279698525	0.8148148148148148	0.7785977859778598	0.8831168831168831	0.8254025044722719	0.7692307692307693	0.8	0.9069767441860465	0.7986743666104749	0.7988826815642458	0.6393939393939394	0.9577464788732394	0.7576853526220614	0.7142857142857143	0.5714285714285714	0.9873417721518988	Self Car Public
no_ssid__geo	0.834640522875817	0.868421052631579	0.8027387806816554	0.8211143695014663	0.6837606837606837	0.9033412887828163	0.7641035097424549	0.7586206896551724	0.588235294117647	0.9454545454545454	267	RFC	0.81623547946572	0.8408408408408409	0.7407407407407407	0.8671248568155785	0.8031802822500497	0.7333333333333333	0.7692307692307693	0.9069767441860465	0.793309239319366	0.8022922636103151	0.6349206349206349	0.9427148194271482	0.7497488446855535	0.7857142857142857	0.47619047619047616	0.9873417721518988	Self Car Public
no_ssid__geo	0.7908163265306123	0.868421052631579	0.7483838266741641	0.6758409785932722	0.7073170731707317	0.8619934282584885	0.7921198306740475	0.8	0.6486486486486486	0.927710843373494	268	RFC	0.7495004549221417	0.65	0.7365079365079366	0.8619934282584885	0.8480494601184256	0.9090909090909091	0.75	0.8850574712643678	0.7487223301559339	0.7038216560509554	0.6803519061583577	0.8619934282584885	0.753465943339361	0.7142857142857143	0.5714285714285714	0.9746835443037974	Self Car Public
no_ssid__geo	0.7666451195862961	0.8859649122807017	0.7277481643276286	0.6974900924702775	0.6450567260940032	0.8406976744186048	0.8324242060154593	0.8275862068965518	0.742857142857143	0.926829268292683	269	RFC	0.7428414787792205	0.6125290023201856	0.77431906614786	0.8416763678696159	0.8742296918767507	0.8	0.9285714285714286	0.8941176470588236	0.7341049943511413	0.8098159509202454	0.5527777777777778	0.8397212543554007	0.8127385975487241	0.8571428571428571	0.6190476190476191	0.9620253164556962	Self Car Public
no_ssid__geo	0.7990092002830856	0.8859649122807017	0.759393067850202	0.7725437415881562	0.6390977443609023	0.8665377176015473	0.8045634920634921	0.7857142857142857	0.6875000000000001	0.9404761904761905	270	RFC	0.7958221534227726	0.8885448916408669	0.7083333333333334	0.7905882352941176	0.8911182450508294	0.7857142857142857	1.0	0.8876404494382022	0.7413852139908851	0.6833333333333333	0.5821917808219178	0.9586305278174037	0.7698412698412698	0.7857142857142857	0.5238095238095238	1.0	Self Car Public
no_ssid__geo	0.8136966126656848	0.8508771929824561	0.7740788707086432	0.6732186732186731	0.7721369539551358	0.8768809849521204	0.7450551453832833	0.6086956521739131	0.6956521739130435	0.9308176100628932	271	RFC	0.7702906717819725	0.6715686274509803	0.7364864864864865	0.9028169014084507	0.780925925925926	0.7777777777777778	0.64	0.925	0.7795616187904901	0.6748768472906403	0.8114143920595533	0.8523936170212766	0.7328712075547519	0.5	0.7619047619047619	0.9367088607594937	Self Car Public
no_ssid__geo	0.7981438515081206	0.8508771929824561	0.7638155526034168	0.7201492537313432	0.6992125984251969	0.8720848056537103	0.7604336043360433	0.6666666666666666	0.7	0.9146341463414634	272	RFC	0.7716694817346749	0.7813765182186235	0.6706948640483383	0.862937062937063	0.8063983488132095	0.8	0.7368421052631579	0.8823529411764706	0.7598372661758201	0.6678200692041523	0.7302631578947368	0.8814285714285715	0.7291541089009442	0.5714285714285714	0.6666666666666666	0.9493670886075949	Self Car Public
no_ssid__geo	0.8286908077994429	0.8771929824561403	0.7843736995878388	0.7009803921568627	0.7649402390438248	0.8872004675628287	0.8150522317188984	0.7692307692307692	0.7500000000000001	0.9259259259259259	273	RFC	0.7890555404054177	0.7333333333333333	0.7461139896373057	0.887719298245614	0.8421404917917283	0.8333333333333334	0.7894736842105263	0.9036144578313253	0.7809282965840804	0.6713615023474179	0.784741144414169	0.8866822429906542	0.7926461723930078	0.7142857142857143	0.7142857142857143	0.9493670886075949	Self Car Public
no_ssid__geo	0.8064285714285714	0.8508771929824561	0.767167242041197	0.7275747508305648	0.6983050847457627	0.8756218905472636	0.7471035137701804	0.6153846153846153	0.7	0.9259259259259259	274	RFC	0.7853773459553492	0.8455598455598455	0.662379421221865	0.8481927710843373	0.76904107658705	0.6666666666666666	0.7368421052631579	0.9036144578313253	0.7605731794203102	0.6384839650145773	0.7383512544802867	0.9048843187660668	0.7291541089009442	0.5714285714285714	0.6666666666666666	0.9493670886075949	Self Car Public
no_ssid__geo	0.7963997517070143	0.8859649122807017	0.7727212479966145	0.743558282208589	0.726190476190476	0.8484149855907781	0.807456040692506	0.7407407407407408	0.7368421052631577	0.9447852760736196	275	RFC	0.7703491498464005	0.7248803827751196	0.7283582089552239	0.8578088578088578	0.8364756158873806	0.7692307692307693	0.8235294117647058	0.9166666666666666	0.7754948063624263	0.7632241813602015	0.7240356083086054	0.8392246294184721	0.7852119750853928	0.7142857142857143	0.6666666666666666	0.9746835443037974	Self Car Public
no_ssid__geo	0.8088445078459344	0.8596491228070176	0.7609939887106815	0.7343750000000001	0.6623794212218649	0.8862275449101796	0.7580965580965581	0.6923076923076924	0.6486486486486486	0.9333333333333332	276	RFC	0.7721794980802876	0.752	0.7030716723549488	0.8614668218859138	0.7984496124031008	0.75	0.75	0.8953488372093024	0.7520502767755751	0.7175572519083969	0.6261398176291794	0.9124537607891492	0.7296564195298373	0.6428571428571429	0.5714285714285714	0.9746835443037974	Self Car Public
no_ssid__geo	0.7950530035335689	0.8947368421052632	0.743839942982588	0.6887417218543047	0.6666666666666666	0.8761114404267931	0.8098765432098766	0.7999999999999999	0.6666666666666666	0.962962962962963	277	RFC	0.752170577542069	0.6782608695652174	0.7278481012658228	0.8504027617951668	0.8299196787148594	0.75	0.8	0.9397590361445783	0.7393159381412993	0.6995515695067265	0.6149732620320856	0.9034229828850856	0.805304400241109	0.8571428571428571	0.5714285714285714	0.9873417721518988	Self Car Public
no_ssid__geo	0.7716216216216216	0.8859649122807017	0.7138080488775902	0.6458923512747875	0.6287878787878788	0.8667439165701042	0.8008658008658008	0.7142857142857143	0.742857142857143	0.9454545454545454	278	RFC	0.7258854397344138	0.5953002610966057	0.7186147186147186	0.8637413394919169	0.8499446290143964	0.7142857142857143	0.9285714285714286	0.9069767441860465	0.7115241179080668	0.7058823529411765	0.5589225589225589	0.8697674418604651	0.7735583684950774	0.7142857142857143	0.6190476190476191	0.9873417721518988	Self Car Public
no_ssid__geo	0.7571701720841301	0.8859649122807017	0.702960737883223	0.6542324246771878	0.5967016491754124	0.8579481397970687	0.7990874932903917	0.7407407407407408	0.7	0.9565217391304348	279	RFC	0.7236014719335914	0.7781569965870307	0.5734870317002881	0.8191603875134553	0.8150324215792765	0.7692307692307693	0.7368421052631579	0.9390243902439024	0.6956077172066318	0.5643564356435643	0.621875	0.9005917159763314	0.7852119750853928	0.7142857142857143	0.6666666666666666	0.9746835443037974	Self Car Public
no_ssid__geo	0.7674094707520891	0.8508771929824561	0.7439170565378942	0.7113702623906705	0.6966966966966966	0.8236842105263157	0.7689689464770915	0.6956521739130435	0.6976744186046512	0.9135802469135801	280	RFC	0.7369365123266981	0.6759002770083102	0.6843657817109144	0.8505434782608695	0.8207577785891038	0.8888888888888888	0.6818181818181818	0.891566265060241	0.7529062469494973	0.7507692307692307	0.709480122324159	0.798469387755102	0.7408077154912598	0.5714285714285714	0.7142857142857143	0.9367088607594937	Self Car Public
no_ssid__geo	0.8002764340013822	0.868421052631579	0.7289722269461666	0.594847775175644	0.6963562753036437	0.8957126303592121	0.7595959595959596	0.6666666666666666	0.6666666666666666	0.9454545454545454	281	RFC	0.7552480777600464	0.6939890710382514	0.7166666666666667	0.8550884955752213	0.8097329888027561	0.8	0.7222222222222222	0.9069767441860465	0.7126821506710966	0.5204918032786885	0.6771653543307087	0.940389294403893	0.7259393208760297	0.5714285714285714	0.6190476190476191	0.9873417721518988	Self Car Public
no_ssid__geo	0.7300789662598708	0.8245614035087719	0.644634330681628	0.6240713224368498	0.4700460829493088	0.8397855866587254	0.6713261648745519	0.5806451612903226	0.5	0.9333333333333332	282	RFC	0.6561318802299893	0.5675675675675675	0.56353591160221	0.83729216152019	0.7173444430626373	0.5294117647058824	0.7272727272727273	0.8953488372093024	0.6461750896922324	0.693069306930693	0.4031620553359684	0.8422939068100358	0.6661643560377737	0.6428571428571429	0.38095238095238093	0.9746835443037974	Self Car Public
no_ssid__geo	0.8160621761658031	0.9122807017543859	0.7798367889891212	0.7373417721518987	0.7088274044795784	0.8933411903358869	0.8619816397594174	0.8148148148148148	0.8205128205128205	0.9506172839506173	283	RFC	0.807388061049088	0.8262411347517731	0.7620396600566572	0.8338833883388339	0.8875845261387431	0.8461538461538461	0.8888888888888888	0.927710843373494	0.7634015986930393	0.6657142857142857	0.6625615763546798	0.9619289340101523	0.8407675306409482	0.7857142857142857	0.7619047619047619	0.9746835443037974	Self Car Public
no_ssid__geo	0.8280675973548861	0.9035087719298246	0.8046536108034522	0.8377125193199382	0.6892307692307692	0.887017543859649	0.8442314731622907	0.8148148148148148	0.7619047619047619	0.9559748427672956	284	RFC	0.8082587663232824	0.8741935483870967	0.6666666666666666	0.8839160839160839	0.8526862026862027	0.8461538461538461	0.7619047619047619	0.95	0.8025569813064632	0.8041543026706232	0.7133757961783439	0.8901408450704226	0.8365481213582479	0.7857142857142857	0.7619047619047619	0.9620253164556962	Self Car Public
no_ssid__geo	0.7667597765363129	0.868421052631579	0.7176356142447035	0.6901615271659324	0.6112115732368897	0.8515337423312884	0.7781810035842294	0.8387096774193549	0.5625	0.9333333333333332	285	RFC	0.7258267058889273	0.6135770234986945	0.7071129707112971	0.8567901234567902	0.8260788459146872	0.7647058823529411	0.8181818181818182	0.8953488372093024	0.7243828759836779	0.7885906040268457	0.5382165605095541	0.8463414634146341	0.7772754671488848	0.9285714285714286	0.42857142857142855	0.9746835443037974	Self Car Public
no_ssid__geo	0.7536454336147352	0.8421052631578947	0.6929688345636663	0.5601750547045952	0.6858168761220825	0.8329145728643216	0.7474747474747474	0.6666666666666666	0.6666666666666666	0.9090909090909091	286	RFC	0.6849142281280565	0.5289256198347108	0.6725352112676056	0.8532818532818532	0.7981050818260119	0.8	0.7222222222222222	0.872093023255814	0.7028264897861131	0.5953488372093023	0.6996336996336996	0.8134969325153374	0.7132810930279284	0.5714285714285714	0.6190476190476191	0.9493670886075949	Self Car Public
no_ssid__geo	0.8059602649006623	0.8947368421052632	0.7785343459366678	0.7239263803680983	0.741514360313316	0.8701622971285893	0.8238140238140237	0.7692307692307692	0.7567567567567567	0.9454545454545454	287	RFC	0.8118332784693817	0.8251748251748252	0.8137535816618912	0.7965714285714286	0.8717700258397932	0.8333333333333334	0.875	0.9069767441860465	0.7615328081639138	0.644808743169399	0.6810551558752997	0.9587345254470426	0.7894313843680932	0.7142857142857143	0.6666666666666666	0.9873417721518988	Self Car Public
no_ssid__geo	0.7930565010211028	0.8508771929824561	0.7534510841240204	0.6938053097345134	0.7048458149779735	0.8617021276595744	0.7417286638843525	0.6363636363636364	0.6666666666666666	0.9221556886227545	288	RFC	0.7872917828694811	0.8412017167381974	0.7079646017699115	0.8127090301003345	0.8240740740740741	0.875	0.7222222222222222	0.875	0.7363656546078389	0.5903614457831325	0.7017543859649122	0.9169811320754717	0.6979103877838054	0.5	0.6190476190476191	0.9746835443037974	Self Car Public
no_ssid__geo	0.7780661907852044	0.8333333333333334	0.7277829600709459	0.5653710247349824	0.7625	0.8554778554778555	0.7237194391601495	0.5833333333333334	0.6842105263157895	0.9036144578313253	289	RFC	0.7285091936096025	0.5211726384364821	0.8068783068783069	0.8574766355140186	0.7755916159567274	0.7	0.7647058823529411	0.8620689655172413	0.7313326016731727	0.6177606177606177	0.7227488151658767	0.8534883720930233	0.6894715692184047	0.5	0.6190476190476191	0.9493670886075949	Self Car Public
no_ssid__geo	0.7714856762158561	0.8508771929824561	0.7243127056282842	0.6645865834633387	0.6384180790960451	0.869933454325469	0.7771297278190173	0.782608695652174	0.6341463414634146	0.9146341463414634	290	RFC	0.7432026692052901	0.8037735849056604	0.5678391959798995	0.8579952267303103	0.8441176470588235	1.0	0.65	0.8823529411764706	0.7259100695745664	0.5664893617021277	0.7290322580645161	0.8822085889570552	0.7370906168374521	0.6428571428571429	0.6190476190476191	0.9493670886075949	Self Car Public
no_ssid__geo	0.7771836007130125	0.8859649122807017	0.7576208806055068	0.7728813559322034	0.6708860759493671	0.8290952099349498	0.81884730258714	0.8148148148148148	0.7027027027027026	0.9390243902439025	291	RFC	0.7600273863897455	0.7323340471092077	0.7220708446866485	0.8256772673733804	0.8548453996983408	0.8461538461538461	0.8125	0.9058823529411765	0.7590669757496462	0.8181818181818182	0.6264775413711584	0.832541567695962	0.7931484830219007	0.7857142857142857	0.6190476190476191	0.9746835443037974	Self Car Public
no_ssid__geo	0.7830882352941176	0.868421052631579	0.7614085521886	0.7355163727959698	0.7069182389937106	0.8417910447761194	0.7983855650522317	0.7692307692307692	0.7	0.9259259259259259	292	RFC	0.7781909220040651	0.8202247191011236	0.7168367346938775	0.7975113122171946	0.8245966321426055	0.8333333333333334	0.7368421052631579	0.9036144578313253	0.7517380009529595	0.6666666666666666	0.6972704714640199	0.8912768647281921	0.776773156519992	0.7142857142857143	0.6666666666666666	0.9493670886075949	Self Car Public
no_ssid__geo	0.7972383720930233	0.868421052631579	0.7369837775625983	0.6607773851590105	0.6528497409326425	0.8973242065961419	0.759889831321339	0.6086956521739131	0.7368421052631577	0.9341317365269461	293	RFC	0.7625042107448	0.7957446808510639	0.6385135135135135	0.8532544378698225	0.8292236086353734	0.7777777777777778	0.8235294117647058	0.8863636363636364	0.7263311438231463	0.5649546827794562	0.6678445229681979	0.9461942257217848	0.7180028129395217	0.5	0.6666666666666666	0.9873417721518988	Self Car Public
no_ssid__geo	0.7766251728907331	0.868421052631579	0.7278170529736053	0.7741116751269036	0.5531135531135531	0.8562259306803595	0.7777777777777777	0.7142857142857143	0.6857142857142857	0.9333333333333332	294	RFC	0.7455121518768731	0.8176943699731903	0.611336032388664	0.8075060532687651	0.8222591362126246	0.7142857142857143	0.8571428571428571	0.8953488372093024	0.7170528890788405	0.7349397590361446	0.5050167224080268	0.9112021857923497	0.753465943339361	0.7142857142857143	0.5714285714285714	0.9746835443037974	Self Car Public
no_ssid__geo	0.7952973720608575	0.8771929824561403	0.7492031545645066	0.7971631205673758	0.5778546712802768	0.8725916718458671	0.8123219373219374	0.888888888888889	0.6249999999999999	0.9230769230769232	295	RFC	0.7709852020933624	0.8593272171253823	0.6325757575757576	0.8210526315789474	0.8996114996114996	0.9230769230769231	0.9090909090909091	0.8666666666666667	0.7354226199676086	0.7433862433862434	0.5318471337579618	0.9310344827586207	0.7735583684950774	0.8571428571428571	0.47619047619047616	0.9873417721518988	Self Car Public
no_ssid__geo	0.8115755627009646	0.8596491228070176	0.772367361640817	0.75	0.6711956521739131	0.8959064327485381	0.7300212761290606	0.6153846153846153	0.6285714285714286	0.9461077844311377	296	RFC	0.7851619203534567	0.7638036809815951	0.7329376854599406	0.8587443946188341	0.7833694083694084	0.6666666666666666	0.7857142857142857	0.8977272727272727	0.7640547758095247	0.7366863905325444	0.6190476190476191	0.9364303178484108	0.6984126984126985	0.5714285714285714	0.5238095238095238	1.0	Self Car Public
no_ssid__geo	0.8132102272727273	0.8947368421052632	0.7403404389418128	0.6074498567335244	0.719562243502052	0.8940092165898617	0.8250910269838895	0.75	0.7804878048780488	0.9447852760736196	297	RFC	0.7676014665782517	0.7162162162162162	0.7185792349726776	0.8680089485458613	0.8722222222222222	0.9	0.8	0.9166666666666666	0.7231754437284397	0.527363184079602	0.7205479452054795	0.9216152019002375	0.7931484830219007	0.6428571428571429	0.7619047619047619	0.9746835443037974	Self Car Public
no_ssid__geo	0.7803504380475594	0.8859649122807017	0.7670578770418937	0.720168954593453	0.7492957746478873	0.8317089018843405	0.8056316253559096	0.6923076923076924	0.7804878048780488	0.9440993788819876	298	RFC	0.7589776239865548	0.7133891213389121	0.6963350785340314	0.8672086720867209	0.825609756097561	0.75	0.8	0.926829268292683	0.7790185831511813	0.7270788912579957	0.8109756097560976	0.7990012484394506	0.7889290737392004	0.6428571428571429	0.7619047619047619	0.9620253164556962	Self Car Public
no_ssid__geo	0.7952994692949203	0.8771929824561403	0.7339434349879844	0.7320261437908497	0.5826446280991735	0.88715953307393	0.8105135595179723	0.8148148148148148	0.6842105263157895	0.9325153374233128	299	RFC	0.7413566579946771	0.7887323943661971	0.564	0.8713375796178344	0.8385405444228974	0.8461538461538461	0.7647058823529411	0.9047619047619048	0.7296858808441757	0.6829268292682927	0.6025641025641025	0.9035667107001321	0.7889290737392004	0.7857142857142857	0.6190476190476191	0.9620253164556962	Self Car Public
no_ssid__geo	0.7590711175616836	0.8157894736842105	0.7279720427556627	0.7291066282420751	0.6395563770794825	0.8152531229454306	0.7205943668219117	0.7200000000000001	0.5555555555555556	0.8862275449101796	300	RFC	0.7261592374906085	0.7106741573033708	0.6455223880597015	0.8222811671087533	0.7752525252525252	0.8181818181818182	0.6666666666666666	0.8409090909090909	0.7301881806445039	0.7485207100591716	0.6336996336996337	0.8083441981747066	0.6852521599357043	0.6428571428571429	0.47619047619047616	0.9367088607594937	Self Car Public
no_ssid__geo	0.7982832618025751	0.8421052631578947	0.7475361413089568	0.6963249516441006	0.6656050955414012	0.880678376741369	0.7289890001235942	0.689655172413793	0.5806451612903225	0.9166666666666667	301	RFC	0.7715472687079986	0.7058823529411765	0.7769516728624535	0.8318077803203662	0.8106117353308364	0.6666666666666666	0.9	0.8651685393258427	0.7349485127877186	0.6870229007633588	0.5821727019498607	0.9356499356499357	0.7058468957203133	0.7142857142857143	0.42857142857142855	0.9746835443037974	Self Car Public
no_ssid__geo	0.8274984086569064	0.8596491228070176	0.796121824554887	0.8195937873357229	0.6778625954198474	0.890909090909091	0.7753086419753087	0.7333333333333334	0.6666666666666666	0.9259259259259259	302	RFC	0.8016421165992975	0.8070588235294117	0.7207792207792207	0.8770883054892601	0.7970381526104418	0.6875	0.8	0.9036144578313253	0.792488712695777	0.8325242718446602	0.6397694524495677	0.9051724137931034	0.7688366485834841	0.7857142857142857	0.5714285714285714	0.9493670886075949	Self Car Public
no_ssid__geo	0.8184281842818428	0.9035087719298246	0.7855485638877836	0.7821229050279329	0.673352435530086	0.9011703511053317	0.8493395493395494	0.8333333333333333	0.7692307692307692	0.9454545454545454	303	RFC	0.7993072788639856	0.877742946708464	0.6473829201101928	0.8727959697732998	0.91343669250646	1.0	0.8333333333333334	0.9069767441860465	0.7794112742535798	0.7052896725440806	0.7014925373134329	0.9314516129032258	0.8053044002411092	0.7142857142857143	0.7142857142857143	0.9873417721518988	Self Car Public
no_ssid__geo	0.7851021753460777	0.8508771929824561	0.7646354724497074	0.7172774869109947	0.7416413373860183	0.8349875930521091	0.765993265993266	0.6666666666666666	0.7222222222222222	0.9090909090909091	304	RFC	0.780279241337586	0.817910447761194	0.7283582089552239	0.79456906729634	0.8103557940767243	0.6923076923076923	0.8666666666666667	0.872093023255814	0.757950385814163	0.6386946386946387	0.7554179566563467	0.8797385620915033	0.7370906168374521	0.6428571428571429	0.6190476190476191	0.9493670886075949	Self Car Public
no_ssid__geo	0.7047619047619048	0.8157894736842105	0.5979611996035217	0.37931034482758624	0.591869918699187	0.8227033352837918	0.6794019933554817	0.6428571428571429	0.5	0.8953488372093023	305	RFC	0.6237046440430274	0.3130081300813008	0.7583333333333333	0.7997724687144482	0.8236047107014849	0.6428571428571429	1.0	0.8279569892473119	0.6045237617135207	0.48125	0.48533333333333334	0.846987951807229	0.6502913401647579	0.6428571428571429	0.3333333333333333	0.9746835443037974	Self Car Public
no_ssid__geo	0.7815126050420168	0.8333333333333334	0.7226308003846853	0.7172236503856041	0.5612052730696798	0.8894634776987718	0.7067621920563095	0.6153846153846153	0.588235294117647	0.9166666666666667	306	RFC	0.7396097392195103	0.8063583815028902	0.5775193798449613	0.8349514563106796	0.7670219917410929	0.6666666666666666	0.7692307692307693	0.8651685393258427	0.7144038246216668	0.6458333333333334	0.5457875457875457	0.9515905947441217	0.6741008639742816	0.5714285714285714	0.47619047619047616	0.9746835443037974	Self Car Public
no_ssid__geo	0.815143246930423	0.8947368421052632	0.7634049694638324	0.6690777576853526	0.7245053272450533	0.8966318234610916	0.8354047054632154	0.782608695652174	0.7894736842105262	0.9341317365269461	307	RFC	0.7909469648264026	0.7520325203252033	0.7752442996742671	0.8455640744797371	0.9229055258467023	1.0	0.8823529411764706	0.8863636363636364	0.7456234624320048	0.6026058631921825	0.68	0.9542645241038319	0.7814948764315853	0.6428571428571429	0.7142857142857143	0.9873417721518988	Self Car Public
no_ssid__geo	0.8039078855547802	0.8859649122807017	0.7660071716742389	0.7107195301027901	0.6848137535816619	0.902488231338265	0.8049284253578732	0.7200000000000001	0.7500000000000001	0.9447852760736196	308	RFC	0.7790549562845578	0.8175675675675675	0.6424731182795699	0.8771241830065359	0.8414407230196703	0.8181818181818182	0.7894736842105263	0.9166666666666666	0.7636877146045612	0.6285714285714286	0.7331288343558282	0.9293628808864266	0.7772754671488848	0.6428571428571429	0.7142857142857143	0.9746835443037974	Self Car Public
no_ssid__geo	0.791867677463818	0.9035087719298246	0.7546066036524585	0.6869409660107334	0.7093333333333335	0.8675455116133083	0.8354134377464176	0.7692307692307692	0.7804878048780488	0.9565217391304348	309	RFC	0.7649250732473858	0.7619047619047619	0.6734177215189874	0.8594527363184079	0.8574525745257452	0.8333333333333334	0.8	0.9390243902439024	0.7501650275745012	0.6254071661237784	0.7492957746478873	0.8757921419518377	0.8169580068314245	0.7142857142857143	0.7619047619047619	0.9746835443037974	Self Car Public
no_ssid__geo	0.7985436893203883	0.8245614035087719	0.7291454656584517	0.6214099216710183	0.6840148698884759	0.8820116054158608	0.7055292552368574	0.5714285714285714	0.6315789473684211	0.9135802469135801	310	RFC	0.7383126162743633	0.6397849462365591	0.7104247104247104	0.8647281921618205	0.7229590631433296	0.5714285714285714	0.7058823529411765	0.891566265060241	0.7211863738636294	0.6040609137055838	0.6594982078853047	0.9	0.6931886678722122	0.5714285714285714	0.5714285714285714	0.9367088607594937	Self Car Public
no_ssid__geo	0.7939093484419264	0.7982456140350878	0.7404252510451661	0.7094474153297682	0.6232114467408586	0.8886168910648715	0.6355772950864975	0.5	0.4864864864864864	0.920245398773006	311	RFC	0.7498226861182559	0.7262773722627737	0.6599326599326599	0.8632580261593341	0.6517857142857143	0.5	0.5625	0.8928571428571429	0.7330839851711022	0.6933797909407665	0.5903614457831325	0.9155107187894073	0.6259795057263412	0.5	0.42857142857142855	0.9493670886075949	Self Car Public
no_ssid__geo	0.792057761732852	0.8421052631578947	0.7506613705515454	0.7855973813420623	0.6038394415357766	0.8625472887767971	0.7771446660335549	0.8148148148148148	0.6153846153846153	0.9012345679012346	312	RFC	0.7523716485407923	0.7843137254901961	0.6156583629893239	0.8571428571428571	0.7974461950365564	0.8461538461538461	0.6666666666666666	0.8795180722891566	0.7491237679649417	0.7868852459016393	0.5924657534246576	0.868020304568528	0.7603978300180833	0.7857142857142857	0.5714285714285714	0.9240506329113924	Self Car Public
no_ssid__geo	0.7766497461928934	0.8421052631578947	0.7302198777997031	0.686868686868687	0.633587786259542	0.8702031602708804	0.7333574224631135	0.64	0.6341463414634146	0.9259259259259259	313	RFC	0.7467749058851277	0.7816091954022989	0.6058394160583942	0.8528761061946902	0.7602957283680176	0.7272727272727273	0.65	0.9036144578313253	0.7216204868462933	0.6126126126126126	0.664	0.8882488479262672	0.7132810930279284	0.5714285714285714	0.6190476190476191	0.9493670886075949	Self Car Public
no_ssid__geo	0.790200138026225	0.8859649122807017	0.7551517174256569	0.6918918918918918	0.7121771217712177	0.8613861386138614	0.8188866351138157	0.7586206896551724	0.7647058823529412	0.9333333333333332	314	RFC	0.7566033028987676	0.6274509803921569	0.7568627450980392	0.8854961832061069	0.8762273901808785	0.7333333333333333	1.0	0.8953488372093024	0.7607041406042288	0.7710843373493976	0.6724738675958188	0.8385542168674699	0.7931484830219007	0.7857142857142857	0.6190476190476191	0.9746835443037974	Self Car Public
no_ssid__geo	0.8185595567867036	0.8596491228070176	0.7764765789846714	0.7906976744186046	0.6340640809443507	0.9046679815910584	0.742223825557159	0.7407407407407408	0.5454545454545454	0.9404761904761905	315	RFC	0.7946517838990957	0.8973607038123167	0.632996632996633	0.8535980148883374	0.8022904062229905	0.7692307692307693	0.75	0.8876404494382022	0.7680234523190643	0.7066974595842956	0.6351351351351351	0.9622377622377623	0.7142857142857143	0.7142857142857143	0.42857142857142855	1.0	Self Car Public
no_ssid__geo	0.7710037174721189	0.8333333333333334	0.7193316345607901	0.659919028340081	0.6391096979332274	0.858966177409062	0.7204255618967096	0.6666666666666666	0.5789473684210527	0.9156626506024097	316	RFC	0.7544114317789935	0.7688679245283019	0.6979166666666666	0.7964497041420119	0.7735406806400723	0.8	0.6470588235294118	0.8735632183908046	0.6998633212117832	0.5780141843971631	0.5894428152492669	0.9321329639889196	0.6857544705645973	0.5714285714285714	0.5238095238095238	0.9620253164556962	Self Car Public
no_ssid__geo	0.8100686498855835	0.8508771929824561	0.7769312481175669	0.7563636363636363	0.6988352745424293	0.8755948334466349	0.7489246794100182	0.5833333333333334	0.7441860465116279	0.9192546583850932	317	RFC	0.791195416961151	0.8524590163934426	0.6624605678233438	0.8586666666666667	0.776570583887657	0.7	0.7272727272727273	0.9024390243902439	0.7707930217683195	0.6797385620915033	0.7394366197183099	0.8932038834951457	0.7328712075547519	0.5	0.7619047619047619	0.9367088607594937	Self Car Public
no_ssid__geo	0.7477797513321492	0.8596491228070176	0.7095285829538026	0.7124631992149165	0.5889763779527558	0.8271461716937355	0.7519757786237449	0.6451612903225806	0.6666666666666666	0.9440993788819876	318	RFC	0.7033310638017491	0.6927480916030534	0.5582089552238806	0.8590361445783132	0.7716881874701099	0.5882352941176471	0.8	0.926829268292683	0.7180686055182699	0.7333333333333333	0.6233333333333333	0.7975391498881432	0.7492465340566605	0.7142857142857143	0.5714285714285714	0.9620253164556962	Self Car Public
no_ssid__geo	0.8422077922077922	0.8947368421052632	0.8024324577141652	0.7041036717062634	0.8021978021978022	0.9009958992384299	0.8172771672771674	0.6923076923076924	0.8095238095238095	0.95	319	RFC	0.8027272241813505	0.6820083682008368	0.8371559633027523	0.8890173410404625	0.8325984714873603	0.75	0.8095238095238095	0.9382716049382716	0.803674142743079	0.7276785714285714	0.770042194092827	0.9133016627078385	0.8048020896122162	0.6428571428571429	0.8095238095238095	0.9620253164556962	Self Car Public
no_ssid__geo	0.8193798449612403	0.8596491228070176	0.7571979189292287	0.6636971046770601	0.7083333333333334	0.8995633187772925	0.7584859584859586	0.6666666666666666	0.6857142857142857	0.9230769230769232	320	RFC	0.7695185649571057	0.6681614349775785	0.763265306122449	0.8771289537712895	0.8412698412698413	0.8	0.8571428571428571	0.8666666666666667	0.7477482788968012	0.6592920353982301	0.6607773851590106	0.9231754161331626	0.7100663050030138	0.5714285714285714	0.5714285714285714	0.9873417721518988	Self Car Public
no_ssid__geo	0.8086770981507824	0.8859649122807017	0.7620166608803466	0.6923076923076923	0.6875934230194319	0.9061488673139159	0.8018970189701897	0.6666666666666666	0.8	0.9390243902439025	321	RFC	0.7790021076883152	0.7527272727272727	0.7232704402515723	0.8610086100861009	0.8493292053663571	0.8	0.8421052631578947	0.9058823529411765	0.7508072271137117	0.6408668730650154	0.6552706552706553	0.9562841530054644	0.7693389592123769	0.5714285714285714	0.7619047619047619	0.9746835443037974	Self Car Public
no_ssid__geo	0.8144119646498981	0.8596491228070176	0.7655290850645929	0.7385892116182571	0.6707132018209409	0.8872848417545808	0.7777777777777777	0.75	0.6666666666666666	0.9166666666666667	322	RFC	0.7887434980844398	0.7807017543859649	0.7391304347826086	0.8463983050847458	0.855056179775281	0.9	0.8	0.8651685393258427	0.7489994480464349	0.7007874015748031	0.6138888888888889	0.9323220536756126	0.7296564195298373	0.6428571428571429	0.5714285714285714	0.9746835443037974	Self Car Public
no_ssid__geo	0.8088336783988958	0.8859649122807017	0.7733788781525974	0.7478005865102638	0.687402799377916	0.8849332485696123	0.8210010474337871	0.75	0.7804878048780488	0.9325153374233128	323	RFC	0.7911671504615473	0.8069620253164557	0.7269736842105263	0.8395657418576599	0.8682539682539683	0.9	0.8	0.9047619047619048	0.7613741955243151	0.6967213114754098	0.6519174041297935	0.9354838709677419	0.7889290737392004	0.6428571428571429	0.7619047619047619	0.9620253164556962	Self Car Public
no_ssid__geo	0.780437756497948	0.8245614035087719	0.7342318747779358	0.7120954003407156	0.6300940438871474	0.8605061801059446	0.7059918200408998	0.56	0.6500000000000001	0.9079754601226993	324	RFC	0.7483653753752263	0.810077519379845	0.5860058309037901	0.8490127758420442	0.7338421812106022	0.6363636363636364	0.6842105263157895	0.8809523809523809	0.7296431088885088	0.6352583586626139	0.6813559322033899	0.8723150357995226	0.6852521599357043	0.5	0.6190476190476191	0.9367088607594937	Self Car Public
no_ssid__geo	0.7773613193403298	0.8070175438596491	0.7119847940500946	0.6824146981627297	0.5927209705372618	0.8608187134502923	0.6852217830478701	0.6086956521739131	0.5500000000000002	0.8969696969696971	325	RFC	0.7288329873537549	0.7182320441988951	0.6356877323420075	0.832579185520362	0.7390634208259668	0.7777777777777778	0.5789473684210527	0.8604651162790697	0.698745322474136	0.65	0.5551948051948052	0.8910411622276029	0.6535061281896725	0.5	0.5238095238095238	0.9367088607594937	Self Car Public
no_ssid__geo	0.7472607742878014	0.8421052631578947	0.6698532037138113	0.5610278372591007	0.5996533795493935	0.8488783943329398	0.7284126984126985	0.64	0.6285714285714286	0.9166666666666667	326	RFC	0.696409905015218	0.5927601809954751	0.6975806451612904	0.7988888888888889	0.7927185174376187	0.7272727272727273	0.7857142857142857	0.8651685393258427	0.6546325843924988	0.532520325203252	0.5258358662613982	0.9055415617128464	0.6899738798472975	0.5714285714285714	0.5238095238095238	0.9746835443037974	Self Car Public
no_ssid__geo	0.7330798479087453	0.7894736842105263	0.647901878904514	0.5382716049382715	0.582178217821782	0.8232558139534883	0.6578280019575566	0.5714285714285714	0.5263157894736842	0.8757396449704142	327	RFC	0.6451693973225073	0.5	0.6074380165289256	0.8280701754385965	0.7558667911609088	0.8571428571428571	0.5882352941176471	0.8222222222222222	0.6534400571926929	0.5828877005347594	0.55893536121673	0.8184971098265896	0.6138235885071328	0.42857142857142855	0.47619047619047616	0.9367088607594937	Self Car Public
no_ssid__geo	0.7788141239173884	0.8508771929824561	0.7284972174956529	0.7415990730011588	0.575091575091575	0.8688010043942247	0.7276831618148983	0.6428571428571429	0.6060606060606061	0.9341317365269461	328	RFC	0.7477169318863398	0.8205128205128205	0.61328125	0.8093567251461988	0.7875180375180375	0.6428571428571429	0.8333333333333334	0.8863636363636364	0.7185271521982065	0.6765327695560254	0.5413793103448276	0.9376693766937669	0.7021297970665059	0.6428571428571429	0.47619047619047616	0.9873417721518988	Self Car Public
no_ssid__geo	0.7837078651685393	0.8333333333333334	0.726900611161832	0.7001569858712715	0.5923460898502495	0.888198757763975	0.7013146362839615	0.6000000000000001	0.5714285714285714	0.9325153374233128	329	RFC	0.7298054113472627	0.6696696696696697	0.6402877697841727	0.8794587945879458	0.7271825396825397	0.5625	0.7142857142857143	0.9047619047619048	0.7272501336927825	0.7335526315789473	0.5510835913312694	0.8971141781681304	0.6936909785011052	0.6428571428571429	0.47619047619047616	0.9620253164556962	Self Car Public
no_ssid__geo	0.8036410923276983	0.8508771929824561	0.7742428705249811	0.7969924812030076	0.6549707602339182	0.8707653701380175	0.7767248062015505	0.7200000000000001	0.6976744186046512	0.9125	330	RFC	0.7770769892274231	0.8571428571428571	0.5989304812834224	0.8751576292559899	0.8004115226337448	0.8181818181818182	0.6818181818181818	0.9012345679012346	0.7779094343649094	0.7447306791569087	0.7225806451612903	0.8664169787765293	0.7603978300180833	0.6428571428571429	0.7142857142857143	0.9240506329113924	Self Car Public
no_ssid__geo	0.8100147275405007	0.8596491228070176	0.7675240381363401	0.7232597623089982	0.6792452830188681	0.9000670690811535	0.7400559241876609	0.5833333333333334	0.7027027027027026	0.9341317365269461	331	RFC	0.782059405189941	0.7447552447552448	0.7422680412371134	0.8591549295774648	0.7996212121212122	0.7	0.8125	0.8863636363636364	0.7580425586955511	0.7029702970297029	0.6260869565217392	0.9450704225352112	0.7021297970665059	0.5	0.6190476190476191	0.9873417721518988	Self Car Public
no_ssid__geo	0.7829949238578681	0.8947368421052632	0.7533010352287133	0.7163120567375888	0.6820143884892087	0.8615766604593421	0.824465481851584	0.7857142857142857	0.7317073170731706	0.9559748427672956	332	RFC	0.7472512350598189	0.6997690531177829	0.6510989010989011	0.8908857509627728	0.8285714285714286	0.7857142857142857	0.75	0.95	0.7612676247703002	0.7336561743341404	0.716012084592145	0.8341346153846154	0.820675105485232	0.7857142857142857	0.7142857142857143	0.9620253164556962	Self Car Public
no_ssid__geo	0.7562550443906376	0.8157894736842105	0.6687327830215075	0.5934065934065933	0.5513307984790875	0.8614609571788414	0.6733565835362243	0.5384615384615384	0.5714285714285714	0.9101796407185629	333	RFC	0.6920634920634919	0.5714285714285714	0.6904761904761905	0.8142857142857143	0.7204184704184704	0.5833333333333334	0.7142857142857143	0.8636363636363636	0.663480706436775	0.6171428571428571	0.4588607594936709	0.9144385026737968	0.6460719308820574	0.5	0.47619047619047616	0.9620253164556962	Self Car Public
no_ssid__geo	0.8242280285035629	0.9035087719298246	0.7922154528652096	0.7838383838383839	0.706081081081081	0.8867268936761641	0.8418320418320419	0.7692307692307692	0.8108108108108109	0.9454545454545454	334	RFC	0.8210405184707561	0.8117154811715481	0.8228346456692913	0.8285714285714286	0.8926033591731266	0.8333333333333334	0.9375	0.9069767441860465	0.7766059592093354	0.7578125	0.6183431952662722	0.953662182361734	0.8053044002411092	0.7142857142857143	0.7142857142857143	0.9873417721518988	Self Car Public
no_ssid__geo	0.7978102189781022	0.8859649122807017	0.7558080115019928	0.6427350427350427	0.7553956834532374	0.8692933083176986	0.8032815020766829	0.6923076923076924	0.7777777777777778	0.9397590361445785	335	RFC	0.7537783044850707	0.6084142394822006	0.7720588235294118	0.8808618504435995	0.8599616858237548	0.75	0.9333333333333333	0.896551724137931	0.75954024378873	0.6811594202898551	0.7394366197183099	0.8580246913580247	0.7656218605585695	0.6428571428571429	0.6666666666666666	0.9873417721518988	Self Car Public
no_ssid__geo	0.7800393959290873	0.868421052631579	0.7432777825858059	0.6761453396524486	0.7020979020979021	0.8515901060070672	0.7879047100603986	0.7142857142857143	0.7272727272727273	0.9221556886227545	336	RFC	0.7662079921025767	0.7303754266211604	0.7675840978593272	0.8006644518272426	0.8630952380952381	0.7142857142857143	1.0	0.875	0.7285843144882929	0.6294117647058823	0.6469072164948454	0.909433962264151	0.753465943339361	0.7142857142857143	0.5714285714285714	0.9746835443037974	Self Car Public
no_ssid__geo	0.7951557093425605	0.8157894736842105	0.7556106379799129	0.7526132404181185	0.6489028213166144	0.8653158522050061	0.7085137085137085	0.7142857142857143	0.5142857142857143	0.8969696969696971	337	RFC	0.7586783293643524	0.75	0.6699029126213593	0.8561320754716981	0.7392026578073091	0.7142857142857143	0.6428571428571429	0.8604651162790697	0.7530409605774896	0.7552447552447552	0.6291793313069909	0.8746987951807229	0.6931886678722122	0.7142857142857143	0.42857142857142855	0.9367088607594937	Self Car Public
no_ssid__geo	0.7607926397735315	0.8596491228070176	0.7258049955643059	0.6601941747572816	0.690671031096563	0.8265497808390733	0.7838296968731752	0.7142857142857143	0.717948717948718	0.9192546583850932	338	RFC	0.7216522652282314	0.5964912280701754	0.7201365187713311	0.8483290488431876	0.7981675054845786	0.7142857142857143	0.7777777777777778	0.9024390243902439	0.7361710844073436	0.7391304347826086	0.6635220125786163	0.8058608058608059	0.7725537472372915	0.7142857142857143	0.6666666666666666	0.9367088607594937	Self Car Public
no_ssid__geo	0.7737743650324868	0.8596491228070176	0.7298623015423429	0.6523736600306278	0.6623516720604099	0.8748615725359912	0.7777777777777778	0.7407407407407408	0.6666666666666666	0.9259259259259259	339	RFC	0.7455094097659817	0.7370242214532872	0.6545842217484008	0.8449197860962567	0.7983558164281056	0.7692307692307693	0.7222222222222222	0.9036144578313253	0.7208246521125359	0.5851648351648352	0.6703056768558951	0.9070034443168772	0.7609001406469762	0.7142857142857143	0.6190476190476191	0.9493670886075949	Self Car Public
no_ssid__geo	0.7983668341708543	0.8596491228070176	0.7719142702444556	0.7708095781071836	0.6867469879518072	0.8581862446743761	0.7629457255012575	0.689655172413793	0.6666666666666666	0.9325153374233128	340	RFC	0.7892289472834535	0.8284313725490197	0.7307692307692307	0.8084862385321101	0.7904761904761904	0.6666666666666666	0.8	0.9047619047619048	0.7609354875528869	0.720682302771855	0.6477272727272727	0.914396887159533	0.7492465340566605	0.7142857142857143	0.5714285714285714	0.9620253164556962	Self Car Public
no_ssid__geo	0.8166894664842681	0.9035087719298246	0.7703631532534237	0.7133757961783439	0.688622754491018	0.9090909090909091	0.8419350846251431	0.7857142857142857	0.7894736842105262	0.9506172839506173	341	RFC	0.7960460549505056	0.8421052631578947	0.6865671641791045	0.859465737514518	0.8652593567547501	0.7857142857142857	0.8823529411764706	0.927710843373494	0.7580910450092958	0.6187845303867403	0.6906906906906907	0.9647979139504563	0.8248945147679324	0.7857142857142857	0.7142857142857143	0.9746835443037974	Self Car Public
no_ssid__geo	0.7919254658385093	0.8596491228070176	0.7198763208157986	0.6115702479338843	0.6655948553054662	0.8824638592080453	0.7452968841857731	0.5833333333333334	0.7142857142857143	0.9382716049382716	342	RFC	0.751652664922187	0.75	0.6509433962264151	0.8540145985401459	0.7766494549627079	0.7	0.7142857142857143	0.9156626506024096	0.703357994852556	0.5162790697674419	0.680921052631579	0.9128738621586476	0.7254370102471368	0.5	0.7142857142857143	0.9620253164556962	Self Car Public
no_ssid__geo	0.7385185185185185	0.8245614035087719	0.6896768846072029	0.6621392190152801	0.5695581014729951	0.8373333333333335	0.7026840505101375	0.6086956521739131	0.5945945945945946	0.9047619047619047	343	RFC	0.7117421341782627	0.7959183673469388	0.5321100917431193	0.8071979434447301	0.7730701206824802	0.7777777777777778	0.6875	0.8539325842696629	0.6831142052123775	0.5668604651162791	0.6126760563380281	0.8698060941828255	0.6619449467550733	0.5	0.5238095238095238	0.9620253164556962	Self Car Public
no_ssid__geo	0.7906388361796332	0.8771929824561403	0.7587468609813394	0.7496723460026212	0.6795491143317229	0.8470191226096738	0.8266969862061887	0.8571428571428571	0.7027027027027026	0.920245398773006	344	RFC	0.7484318880979094	0.6635730858468677	0.6895424836601307	0.8921800947867299	0.8541666666666666	0.8571428571428571	0.8125	0.8928571428571429	0.7791656343602887	0.8614457831325302	0.6698412698412698	0.8062098501070664	0.8085191882660236	0.8571428571428571	0.6190476190476191	0.9493670886075949	Self Car Public
no_ssid__geo	0.8016472203157172	0.8859649122807017	0.7640176944130386	0.6779141104294479	0.7341389728096677	0.8800000000000001	0.7678169226136706	0.56	0.7804878048780488	0.962962962962963	345	RFC	0.775812492641576	0.7198697068403909	0.759375	0.8481927710843373	0.7920408908360717	0.6363636363636364	0.8	0.9397590361445783	0.7551305800733719	0.6405797101449275	0.7105263157894737	0.9142857142857143	0.7497488446855535	0.5	0.7619047619047619	0.9873417721518988	Self Car Public
no_ssid__geo	0.7856234096692112	0.868421052631579	0.7450299426961066	0.8167539267015708	0.5546995377503852	0.8636363636363636	0.800137401552496	0.8750000000000001	0.5945945945945946	0.9308176100628932	346	RFC	0.7456857590967941	0.8351177730192719	0.5405405405405406	0.8613989637305699	0.7967592592592592	0.7777777777777778	0.6875	0.925	0.744895332566692	0.7991803278688525	0.569620253164557	0.8658854166666666	0.8201727948563392	1.0	0.5238095238095238	0.9367088607594937	Self Car Public
no_ssid__geo	0.8218430034129692	0.868421052631579	0.7896437180627373	0.7442572741194486	0.7331378299120235	0.8915360501567398	0.7761145761145761	0.6923076923076924	0.7027027027027026	0.9333333333333332	347	RFC	0.8207439492070433	0.9	0.7267441860465116	0.8354876615746181	0.819282945736434	0.75	0.8125	0.8953488372093024	0.776584961220916	0.6344647519582245	0.7396449704142012	0.9556451612903226	0.7455294354028531	0.6428571428571429	0.6190476190476191	0.9746835443037974	Self Car Public
no_ssid__geo	0.7945707997065297	0.8596491228070176	0.7654291546369875	0.756989247311828	0.6848920863309353	0.8544061302681992	0.7722880983750549	0.6956521739130435	0.7	0.9212121212121213	348	RFC	0.7778891483749302	0.7963800904977375	0.7062314540059347	0.831055900621118	0.8364839747948682	0.8888888888888888	0.7368421052631579	0.8837209302325582	0.7550741278599228	0.7213114754098361	0.664804469273743	0.8791064388961892	0.7333735181836447	0.5714285714285714	0.6666666666666666	0.9620253164556962	Self Car Public
no_ssid__geo	0.8156271418779987	0.8771929824561403	0.78689285476307	0.7626886145404663	0.7236180904522612	0.8743718592964825	0.81324354657688	0.7407407407407408	0.7777777777777778	0.9212121212121213	349	RFC	0.8141322348062993	0.8323353293413174	0.7941176470588235	0.8159437280187574	0.8620950109322202	0.7692307692307693	0.9333333333333333	0.8837209302325582	0.77007537137785	0.7037974683544304	0.6646153846153846	0.9418132611637348	0.7809925658026925	0.7142857142857143	0.6666666666666666	0.9620253164556962	Self Car Public
no_ssid__geo	0.7580195258019525	0.8070175438596491	0.7242303609341826	0.7101910828025477	0.6375	0.8250000000000001	0.699150369882077	0.6666666666666666	0.5405405405405405	0.8902439024390243	350	RFC	0.7372938893516623	0.7907801418439716	0.6181818181818182	0.8029197080291971	0.7253770739064856	0.6923076923076923	0.625	0.8588235294117647	0.7169674118308169	0.6445086705202312	0.6580645161290323	0.8483290488431876	0.6810327506530038	0.6428571428571429	0.47619047619047616	0.9240506329113924	Self Car Public
no_ssid__geo	0.8523002421307506	0.8771929824561403	0.8154526173763563	0.7557411273486431	0.771043771043771	0.9195729537366549	0.8065649415342667	0.7692307692307692	0.717948717948718	0.9325153374233128	351	RFC	0.8360978762829722	0.8302752293577982	0.7979094076655052	0.8801089918256131	0.8386243386243386	0.8333333333333334	0.7777777777777778	0.9047619047619048	0.8007190348858196	0.6934865900383141	0.745928338762215	0.96274217585693	0.7809925658026925	0.7142857142857143	0.6666666666666666	0.9620253164556962	Self Car Public
no_ssid__geo	0.7920250195465207	0.8771929824561403	0.7315912043538724	0.6095717884130983	0.7014492753623187	0.8837525492861998	0.808621021715056	0.75	0.7441860465116279	0.9316770186335404	352	RFC	0.7629084937197356	0.75625	0.6816901408450704	0.8507853403141361	0.8473022912047302	0.9	0.7272727272727273	0.9146341463414634	0.717438078319721	0.510548523206751	0.7223880597014926	0.9193776520509194	0.7847096644564999	0.6428571428571429	0.7619047619047619	0.9493670886075949	Self Car Public
no_ssid__geo	0.7598566308243727	0.8333333333333334	0.7084048492096437	0.6301369863013698	0.6392045454545455	0.8558730158730159	0.7255518850610875	0.6923076923076924	0.5641025641025642	0.920245398773006	353	RFC	0.7252062736428231	0.7219730941704036	0.6215469613259669	0.8320987654320988	0.7513227513227513	0.75	0.6111111111111112	0.8928571428571429	0.6993227554179566	0.5590277777777778	0.6578947368421053	0.8810457516339869	0.7053445850914205	0.6428571428571429	0.5238095238095238	0.9493670886075949	Self Car Public
no_ssid__geo	0.7655601659751037	0.8157894736842105	0.6814480579645822	0.6524822695035462	0.5098743267504489	0.8819875776397516	0.6457875457875458	0.5	0.5142857142857143	0.9230769230769232	354	RFC	0.7082351735838026	0.7634854771784232	0.5259259259259259	0.8352941176470589	0.7031746031746032	0.6	0.6428571428571429	0.8666666666666667	0.6662144960680036	0.5696594427244582	0.49477351916376305	0.9342105263157895	0.6148282097649186	0.42857142857142855	0.42857142857142855	0.9873417721518988	Self Car Public
no_ssid__geo	0.796057619408643	0.868421052631579	0.7287446885612489	0.6870229007633587	0.6181172291296625	0.8810939357907254	0.7879704836226575	0.7142857142857143	0.717948717948718	0.9316770186335404	355	RFC	0.736123547655385	0.6958762886597938	0.6468401486988847	0.8656542056074766	0.8022325461349852	0.7142857142857143	0.7777777777777778	0.9146341463414634	0.7224410418285362	0.678391959798995	0.5918367346938775	0.8970944309927361	0.776773156519992	0.7142857142857143	0.6666666666666666	0.9493670886075949	Self Car Public
no_ssid__geo	0.8576893649579189	0.9122807017543859	0.8239986632883868	0.783132530120482	0.7728026533996684	0.9160608063450099	0.8497292399666367	0.782608695652174	0.8095238095238095	0.9570552147239264	356	RFC	0.8425993375579738	0.8904109589041096	0.7420382165605095	0.8953488372093024	0.9126984126984127	1.0	0.8095238095238095	0.9285714285714286	0.8143022753767145	0.6989247311827957	0.8062283737024222	0.9377537212449256	0.8132409081776171	0.6428571428571429	0.8095238095238095	0.9873417721518988	Self Car Public
no_ssid__geo	0.7607407407407407	0.8596491228070176	0.6856966908822161	0.5696465696465696	0.6174496644295302	0.8699938385705485	0.7557440791799221	0.6086956521739131	0.7317073170731706	0.926829268292683	357	RFC	0.7094647482903363	0.6748768472906403	0.6258503401360545	0.8276670574443142	0.8072984749455338	0.7777777777777778	0.75	0.8941176470588236	0.6729867984858694	0.49280575539568344	0.609271523178808	0.9168831168831169	0.7254370102471368	0.5	0.7142857142857143	0.9620253164556962	Self Car Public
no_ssid__geo	0.800810263335584	0.8859649122807017	0.7685368901177986	0.6875981161695448	0.7453083109919572	0.8727042431918937	0.7851190476190477	0.6428571428571429	0.7500000000000001	0.9625	358	RFC	0.78337450809103	0.7348993288590604	0.7830985915492957	0.8321256038647343	0.7943160370060957	0.6428571428571429	0.7894736842105263	0.9506172839506173	0.7581528501195232	0.6460176991150443	0.710997442455243	0.9174434087882823	0.7772754671488848	0.6428571428571429	0.7142857142857143	0.9746835443037974	Self Car Public
no_ssid__geo	0.8062074186222559	0.8947368421052632	0.748651484566469	0.6574257425742575	0.6893039049235993	0.8992248062015503	0.8008726799088245	0.64	0.8108108108108109	0.9518072289156626	359	RFC	0.7754707844690184	0.772093023255814	0.7024221453287197	0.8518971848225214	0.8576062347614072	0.7272727272727273	0.9375	0.9080459770114943	0.733733614269017	0.5724137931034483	0.6766666666666666	0.9521203830369357	0.7619047619047619	0.5714285714285714	0.7142857142857143	1.0	Self Car Public
no_ssid__geo	0.8133940182054616	0.8859649122807017	0.7638638876802011	0.8074679113185531	0.6003752345215759	0.8837485172004744	0.8113373032359323	0.8275862068965518	0.6666666666666667	0.9397590361445785	360	RFC	0.7826410945886759	0.802784222737819	0.6956521739130435	0.8494868871151653	0.871072796934866	0.8	0.9166666666666666	0.896551724137931	0.7537164552298471	0.812206572769953	0.528052805280528	0.9208899876390606	0.7894313843680932	0.8571428571428571	0.5238095238095238	0.9873417721518988	Self Car Public
no_ssid__geo	0.8396704689480355	0.868421052631579	0.819847073233574	0.8180451127819549	0.7548138639281129	0.8866822429906541	0.7925444143330322	0.7200000000000001	0.7317073170731706	0.9259259259259259	361	RFC	0.8265473927425303	0.8634920634920635	0.7386934673366834	0.8774566473988439	0.8239320920043812	0.8181818181818182	0.75	0.9036144578313253	0.8149667655179466	0.7771428571428571	0.7716535433070866	0.8961038961038961	0.7688366485834841	0.6428571428571429	0.7142857142857143	0.9493670886075949	Self Car Public
no_ssid__geo	0.7498033044846577	0.8508771929824561	0.6643278013579881	0.5242718446601942	0.6013513513513513	0.8673602080624189	0.7176710872363046	0.5217391304347826	0.7027027027027026	0.9285714285714286	362	RFC	0.6990669298873446	0.6352941176470588	0.6592592592592592	0.802647412755716	0.7851903870162297	0.6666666666666666	0.8125	0.8764044943820225	0.6474996455037938	0.4462809917355372	0.5527950310559007	0.9434229137199435	0.6783202732569822	0.42857142857142855	0.6190476190476191	0.9873417721518988	Self Car Public
no_ssid__geo	0.7947194719471947	0.8947368421052632	0.7525787949079398	0.62109375	0.7813953488372092	0.8552472858866104	0.817843300272837	0.6956521739130435	0.8085106382978723	0.9493670886075949	363	RFC	0.7398027078488459	0.5802919708029197	0.7336244541484717	0.9054916985951469	0.8563417360885716	0.8888888888888888	0.7307692307692307	0.9493670886075949	0.7713912788996197	0.6680672268907563	0.835820895522388	0.8102857142857143	0.8085191882660236	0.5714285714285714	0.9047619047619048	0.9493670886075949	Self Car Public
no_ssid__geo	0.84765625	0.8859649122807017	0.7967467024225687	0.7974683544303797	0.676	0.9167717528373266	0.8007655502392343	0.7200000000000001	0.7368421052631577	0.9454545454545454	364	RFC	0.8048226600823369	0.84	0.6679841897233202	0.9064837905236908	0.8495626580441901	0.8181818181818182	0.8235294117647058	0.9069767441860465	0.79018086308715	0.7590361445783133	0.6842105263157895	0.9272959183673469	0.7656218605585695	0.6428571428571429	0.6666666666666666	0.9873417721518988	Self Car Public
no_ssid__geo	0.7648612945838837	0.8421052631578947	0.7281027449053804	0.6823529411764706	0.6694915254237288	0.8324637681159419	0.7584432199816815	0.7272727272727273	0.6486486486486486	0.8994082840236687	365	RFC	0.7657882222583292	0.8423236514522822	0.6771428571428572	0.7778981581798483	0.8648148148148148	1.0	0.75	0.8444444444444444	0.7102397820848356	0.5734463276836158	0.6620111731843575	0.8952618453865336	0.7016274864376131	0.5714285714285714	0.5714285714285714	0.9620253164556962	Self Car Public
no_ssid__geo	0.7894356005788712	0.8596491228070176	0.7428680865323664	0.6982456140350877	0.6490683229813664	0.8812903225806452	0.7260824042433237	0.6206896551724138	0.5945945945945946	0.962962962962963	366	RFC	0.7512813500378822	0.7453183520599251	0.6450617283950617	0.8634639696586599	0.7424196787148595	0.6	0.6875	0.9397590361445783	0.7365863080873304	0.6567656765676567	0.653125	0.8998682476943346	0.7180028129395218	0.6428571428571429	0.5238095238095238	0.9873417721518988	Self Car Public
no_ssid__geo	0.8075313807531381	0.868421052631579	0.7645674944852976	0.7232704402515724	0.6818181818181819	0.8886138613861387	0.7778605935127674	0.64	0.7619047619047619	0.9316770186335404	367	RFC	0.7772871250287191	0.8156028368794326	0.6501547987616099	0.8661037394451147	0.8012705451729842	0.7272727272727273	0.7619047619047619	0.9146341463414634	0.7595887831693849	0.6497175141242938	0.7167235494880546	0.9123252858958069	0.7609001406469761	0.5714285714285714	0.7619047619047619	0.9493670886075949	Self Car Public
no_ssid__geo	0.7801814375436148	0.868421052631579	0.701734863380762	0.5359477124183006	0.6827195467422097	0.8865373309817753	0.7654454918782316	0.5833333333333334	0.7804878048780488	0.9325153374233128	368	RFC	0.7208832745789268	0.615	0.6985507246376812	0.8490990990990991	0.8015873015873015	0.7	0.8	0.9047619047619048	0.689974258965683	0.4749034749034749	0.667590027700831	0.9274292742927429	0.7413100261201526	0.5	0.7619047619047619	0.9620253164556962	Self Car Public
no_ssid__geo	0.8095919828203293	0.8947368421052632	0.7598232533119252	0.6866197183098592	0.6970684039087948	0.8957816377171216	0.8246753246753248	0.7857142857142857	0.742857142857143	0.9454545454545454	369	RFC	0.7817338559016292	0.7926829268292683	0.6970684039087948	0.8554502369668247	0.8737541528239202	0.7857142857142857	0.9285714285714286	0.9069767441860465	0.7475875442290875	0.6055900621118012	0.6970684039087948	0.9401041666666666	0.7973678923046011	0.7857142857142857	0.6190476190476191	0.9873417721518988	Self Car Public
no_ssid__geo	0.8202090592334494	0.8771929824561403	0.7899443805283375	0.7629870129870131	0.725341426403642	0.8815047021943574	0.796358930490667	0.7692307692307692	0.6857142857142857	0.9341317365269461	370	RFC	0.824698214561009	0.8671586715867159	0.7913907284768212	0.8155452436194895	0.858946608946609	0.8333333333333334	0.8571428571428571	0.8863636363636364	0.7698998376660509	0.6811594202898551	0.6694677871148459	0.9590723055934516	0.7576853526220614	0.7142857142857143	0.5714285714285714	0.9873417721518988	Self Car Public
no_ssid__geo	0.7418738049713193	0.8421052631578947	0.7134138171925688	0.6714628297362111	0.6521739130434784	0.8166047087980173	0.7284151284151283	0.6153846153846153	0.6486486486486486	0.9212121212121213	371	RFC	0.7076938293933956	0.6588235294117647	0.6215469613259669	0.8427109974424553	0.766795865633075	0.6666666666666666	0.75	0.8837209302325582	0.7208798314885069	0.684596577017115	0.6859756097560976	0.7920673076923077	0.7016274864376131	0.5714285714285714	0.5714285714285714	0.9620253164556962	Self Car Public
no_ssid__geo	0.8186077643908969	0.9035087719298246	0.7933560602010429	0.7834394904458599	0.7161803713527852	0.8804483188044832	0.8409303612555644	0.8148148148148148	0.7567567567567567	0.9512195121951219	372	RFC	0.7967317617624365	0.780952380952381	0.7417582417582418	0.8674846625766871	0.8796003016591252	0.8461538461538461	0.875	0.9176470588235294	0.790685164684995	0.7859424920127795	0.6923076923076923	0.8938053097345132	0.8132409081776171	0.7857142857142857	0.6666666666666666	0.9873417721518988	Self Car Public
no_ssid__geo	0.7699316628701595	0.7894736842105263	0.6756826954407599	0.4967741935483871	0.6696969696969698	0.8605769230769231	0.6486128364389234	0.4799999999999999	0.5714285714285714	0.8944099378881988	373	RFC	0.6820178020028319	0.5347222222222222	0.6538461538461539	0.8574850299401198	0.6649772991236406	0.5454545454545454	0.5714285714285714	0.8780487804878049	0.6712940065411156	0.463855421686747	0.6863354037267081	0.8636911942098915	0.6371308016877637	0.42857142857142855	0.5714285714285714	0.9113924050632911	Self Car Public
no_ssid__geo	0.8142116950407106	0.8596491228070176	0.7582218100239918	0.6818181818181817	0.7048903878583473	0.8879568603954463	0.7663378394836196	0.6956521739130435	0.6857142857142857	0.9176470588235295	374	RFC	0.7934080855472465	0.8064516129032258	0.7307692307692307	0.8430034129692833	0.8677248677248678	0.8888888888888888	0.8571428571428571	0.8571428571428571	0.7364358745347735	0.5905511811023622	0.6807817589576547	0.9379746835443038	0.7100663050030138	0.5714285714285714	0.5714285714285714	0.9873417721518988	Self Car Public
no_ssid__geo	0.7920511000709723	0.8596491228070176	0.7458094669208011	0.7549019607843137	0.6109215017064846	0.871604938271605	0.7966050341529268	0.8275862068965518	0.6486486486486486	0.9135802469135801	375	RFC	0.7555654593669221	0.8162544169611308	0.5946843853820598	0.8557575757575757	0.8138554216867471	0.8	0.75	0.891566265060241	0.7394160498261577	0.7021276595744681	0.6280701754385964	0.8880503144654088	0.7884267631103073	0.8571428571428571	0.5714285714285714	0.9367088607594937	Self Car Public
no_ssid__geo	0.770893371757925	0.8245614035087719	0.7179719373050619	0.7724358974358974	0.5261261261261261	0.8553537883531622	0.7030533501815958	0.7096774193548386	0.4848484848484849	0.9146341463414634	376	RFC	0.7154373630927214	0.7484472049689441	0.5387453874538746	0.8591194968553459	0.7320261437908497	0.6470588235294118	0.6666666666666666	0.8823529411764706	0.7212395665687629	0.7980132450331126	0.5140845070422535	0.8516209476309227	0.7053445850914205	0.7857142857142857	0.38095238095238093	0.9493670886075949	Self Car Public
no_ssid__geo	0.8326585695006747	0.8859649122807017	0.7914503922778368	0.6965811965811967	0.7763615295480881	0.9014084507042254	0.7976416587527698	0.6923076923076924	0.7500000000000001	0.9506172839506173	377	RFC	0.8017827643878063	0.740909090909091	0.7808857808857809	0.8835534213685474	0.8223948425280069	0.75	0.7894736842105263	0.927710843373494	0.7830491551459294	0.657258064516129	0.771889400921659	0.92	0.7772754671488848	0.6428571428571429	0.7142857142857143	0.9746835443037974	Self Car Public
no_ssid__geo	0.7407894736842106	0.8157894736842105	0.6698086504706984	0.6605504587155964	0.5052631578947369	0.8436123348017621	0.6596009354630045	0.4761904761904762	0.6060606060606061	0.896551724137931	378	RFC	0.7039123005260616	0.7422680412371134	0.5925925925925926	0.7768762677484787	0.7895572263993317	0.7142857142857143	0.8333333333333334	0.8210526315789474	0.652766620352058	0.5950413223140496	0.44036697247706424	0.9228915662650602	0.6068917018284107	0.35714285714285715	0.47619047619047616	0.9873417721518988	Self Car Public
no_ssid__geo	0.8249837345478205	0.8859649122807017	0.8054382659781761	0.790625	0.7460890493381467	0.8796007485963818	0.8156536327268035	0.7857142857142857	0.7222222222222222	0.9390243902439025	379	RFC	0.8161731907171261	0.8031746031746032	0.8010335917312662	0.844311377245509	0.8527544351073763	0.7857142857142857	0.8666666666666667	0.9058823529411765	0.7982094955532455	0.7784615384615384	0.6981981981981982	0.91796875	0.7931484830219007	0.7857142857142857	0.6190476190476191	0.9746835443037974	Self Car Public
no_ssid__geo	0.814066852367688	0.8771929824561403	0.7661636556411587	0.6745762711864406	0.7120567375886525	0.911857958148383	0.7720006331117443	0.6153846153846153	0.7500000000000001	0.9506172839506173	380	RFC	0.7750199559385952	0.7056737588652482	0.7339181286549707	0.8854679802955665	0.794617064750229	0.6666666666666666	0.7894736842105263	0.927710843373494	0.7591444107486888	0.6461038961038961	0.6914600550964187	0.9398692810457516	0.753465943339361	0.5714285714285714	0.7142857142857143	0.9746835443037974	Self Car Public
no_ssid__geo	0.77561282212445	0.8859649122807017	0.7460102289417443	0.7744270205066345	0.6304675716440422	0.8331360946745562	0.8159207941816637	0.7857142857142857	0.717948717948718	0.9440993788819876	381	RFC	0.7451244903929816	0.7086092715231788	0.6785714285714286	0.8481927710843373	0.8301071105949155	0.7857142857142857	0.7777777777777778	0.926829268292683	0.7536868165947691	0.8537234042553191	0.5887323943661972	0.8186046511627907	0.8048020896122162	0.7857142857142857	0.6666666666666666	0.9620253164556962	Self Car Public
no_ssid__geo	0.7578502415458938	0.8508771929824561	0.740878994445033	0.71412680756396	0.6972010178117048	0.8113091579594345	0.7604406130268199	0.689655172413793	0.6666666666666666	0.9249999999999999	382	RFC	0.7370121538553907	0.6829787234042554	0.6936708860759494	0.8343868520859671	0.7674897119341564	0.6666666666666666	0.7222222222222222	0.9135802469135802	0.7461642319631281	0.7482517482517482	0.7007672634271099	0.7894736842105263	0.7566807313642757	0.7142857142857143	0.6190476190476191	0.9367088607594937	Self Car Public
no_ssid__geo	0.801570306923626	0.8596491228070176	0.733180133338677	0.6356589147286822	0.6858054226475279	0.8780760626398211	0.7804060111752419	0.7272727272727273	0.7027027027027026	0.9112426035502957	383	RFC	0.7625613324831461	0.7192982456140351	0.7288135593220338	0.839572192513369	0.8893518518518518	1.0	0.8125	0.8555555555555555	0.712438721932147	0.5694444444444444	0.6475903614457831	0.9202813599062134	0.7217199115933294	0.5714285714285714	0.6190476190476191	0.9746835443037974	Self Car Public
no_ssid__geo	0.7820598006644518	0.868421052631579	0.7408846432662105	0.7236842105263157	0.6359143327841845	0.8630553864881314	0.7635454097090116	0.6666666666666666	0.6842105263157895	0.9397590361445785	384	RFC	0.7527381491034184	0.8064516129032258	0.6205787781350482	0.8311840562719812	0.8204192021636242	0.8	0.7647058823529411	0.896551724137931	0.7352733212654363	0.6563245823389021	0.652027027027027	0.8974683544303798	0.7259393208760297	0.5714285714285714	0.6190476190476191	0.9873417721518988	Self Car Public
no_ssid__geo	0.7860131500298865	0.8859649122807017	0.7545754336518132	0.7199017199017199	0.6935251798561151	0.8502994011976048	0.8353981158859208	0.8571428571428571	0.7222222222222222	0.926829268292683	385	RFC	0.7440508717148061	0.6861826697892272	0.6584699453551912	0.8875	0.8726423902894491	0.8571428571428571	0.8666666666666667	0.8941176470588236	0.7685735645093423	0.7571059431524548	0.7325227963525835	0.8160919540229885	0.8127385975487241	0.8571428571428571	0.6190476190476191	0.9620253164556962	Self Car Public
no_ssid__geo	0.7989840348330914	0.8333333333333334	0.7504623803935563	0.6841046277665995	0.6813509544787077	0.8859315589353612	0.7096444815743062	0.5714285714285714	0.6315789473684211	0.9259259259259259	386	RFC	0.7509208902651526	0.6746031746031746	0.6966966966966966	0.8814627994955864	0.7269751274003577	0.5714285714285714	0.7058823529411765	0.9036144578313253	0.7503300258532288	0.6938775510204082	0.6666666666666666	0.8904458598726115	0.6974080771549126	0.5714285714285714	0.5714285714285714	0.9493670886075949	Self Car Public
no_ssid__geo	0.8482328482328483	0.868421052631579	0.8195699051704858	0.7718120805369127	0.7704485488126649	0.9164490861618798	0.7647929240028596	0.6666666666666666	0.6829268292682926	0.9447852760736196	387	RFC	0.8306691333018512	0.8518518518518519	0.7355163727959698	0.904639175257732	0.8055555555555555	0.8	0.7	0.9166666666666666	0.8143190556306816	0.7055214723926381	0.8088642659279779	0.9285714285714286	0.7375929274663452	0.5714285714285714	0.6666666666666666	0.9746835443037974	Self Car Public
no_ssid__geo	0.7570332480818415	0.8508771929824561	0.7110118612000133	0.7112763320941758	0.5727699530516431	0.8489892984542211	0.731308783676072	0.6666666666666666	0.588235294117647	0.9390243902439025	388	RFC	0.7323382203761734	0.7068965517241379	0.690566037735849	0.799552071668533	0.7667043740573152	0.625	0.7692307692307693	0.9058823529411765	0.7033195006019041	0.71571072319202	0.4893048128342246	0.9049429657794676	0.7217199115933294	0.7142857142857143	0.47619047619047616	0.9746835443037974	Self Car Public
no_ssid__geo	0.8082001389854065	0.8421052631578947	0.7605531837593813	0.8184143222506394	0.5880077369439072	0.8752374920835972	0.7297979797979798	0.6666666666666666	0.6060606060606061	0.9166666666666667	389	RFC	0.7716996691696383	0.8695652173913043	0.6007905138339921	0.8447432762836186	0.7969365216556228	0.6923076923076923	0.8333333333333334	0.8651685393258427	0.752240068128773	0.7729468599033816	0.5757575757575758	0.9080157687253614	0.6979103877838054	0.6428571428571429	0.47619047619047616	0.9746835443037974	Self Car Public
no_ssid__geo	0.7945682451253482	0.8421052631578947	0.7169032649203295	0.6282306163021868	0.6265060240963856	0.8959731543624161	0.698583467814237	0.6153846153846153	0.5454545454545454	0.9349112426035503	390	RFC	0.7486426518195946	0.6991150442477876	0.7054263565891473	0.8413865546218487	0.7648148148148147	0.6666666666666666	0.75	0.8777777777777778	0.6973328584884285	0.5703971119133574	0.5634674922600619	0.9581339712918661	0.6666666666666666	0.5714285714285714	0.42857142857142855	1.0	Self Car Public
no_ssid__geo	0.7470870459218643	0.7894736842105263	0.6745007267243337	0.6209523809523809	0.5656934306569343	0.8368563685636857	0.664967562557924	0.6153846153846153	0.5	0.8795180722891567	391	RFC	0.6663607085346216	0.5451505016722408	0.5961538461538461	0.8577777777777778	0.7019157088122605	0.6666666666666666	0.6	0.8390804597701149	0.6921215331429195	0.7212389380530974	0.5381944444444444	0.816931216931217	0.6413502109704642	0.5714285714285714	0.42857142857142855	0.9240506329113924	Self Car Public
no_ssid__geo	0.7838028169014084	0.868421052631579	0.7335460186977856	0.6548672566371682	0.6739130434782609	0.8718577559779277	0.7707179048496414	0.6923076923076924	0.6857142857142857	0.9341317365269461	392	RFC	0.7584525587659937	0.7581967213114754	0.6932907348242812	0.8238702201622248	0.8311688311688311	0.75	0.8571428571428571	0.8863636363636364	0.7192314538020034	0.5763239875389408	0.6555891238670695	0.92578125	0.7338758288125377	0.6428571428571429	0.5714285714285714	0.9873417721518988	Self Car Public
no_ssid__geo	0.7981366459627329	0.9035087719298246	0.7565711238551773	0.7455197132616487	0.6584070796460177	0.8657865786578657	0.8490740740740742	0.8750000000000001	0.7222222222222222	0.95	393	RFC	0.7538575104761892	0.6624203821656051	0.6966292134831461	0.9025229357798165	0.8609053497942387	0.7777777777777778	0.8666666666666667	0.9382716049382716	0.7695146600941237	0.8524590163934426	0.6241610738255033	0.8319238900634249	0.8603576451677718	1.0	0.6190476190476191	0.9620253164556962	Self Car Public
no_ssid__geo	0.8467105263157895	0.8771929824561403	0.8183983926370509	0.8114754098360655	0.7368421052631577	0.9068776628119294	0.819351408825093	0.8	0.7368421052631577	0.9212121212121213	394	RFC	0.8313828374046827	0.8658892128279884	0.7538461538461538	0.8744131455399061	0.8721137503627242	0.9090909090909091	0.8235294117647058	0.8837209302325582	0.8086433813692003	0.7634961439588689	0.7205882352941176	0.9418457648546145	0.7809925658026925	0.7142857142857143	0.6666666666666666	0.9620253164556962	Self Car Public
no_ssid__geo	0.8384925975773889	0.868421052631579	0.7976944324603782	0.7689655172413793	0.710334788937409	0.9137829912023461	0.7725344644750796	0.6956521739130435	0.6829268292682926	0.9390243902439025	395	RFC	0.8151296363390478	0.828996282527881	0.7371601208459214	0.8792325056433409	0.8315904139433551	0.8888888888888888	0.7	0.9058823529411765	0.7845316700766681	0.7170418006430869	0.6853932584269663	0.9511599511599511	0.7375929274663452	0.5714285714285714	0.6666666666666666	0.9746835443037974	Self Car Public
no_ssid__geo	0.8228136882129278	0.8596491228070176	0.7631019503700157	0.6666666666666666	0.7237354085603113	0.8989037758830694	0.7600305985848155	0.6666666666666666	0.6857142857142857	0.927710843373494	396	RFC	0.7876650423481314	0.7488151658767772	0.7530364372469636	0.8611435239206534	0.811502673571639	0.6923076923076923	0.8571428571428571	0.8850574712643678	0.7458390194306475	0.6007604562737643	0.6966292134831461	0.9401273885350319	0.7296564195298373	0.6428571428571429	0.5714285714285714	0.9746835443037974	Self Car Public
no_ssid__geo	0.8195841716968477	0.8947368421052632	0.7940936453263232	0.8075253256150506	0.7002967359050445	0.8744588744588744	0.8360850531582239	0.8	0.7692307692307692	0.9390243902439025	397	RFC	0.8075001429143086	0.8857142857142857	0.6880466472303207	0.8487394957983193	0.8827688651218063	0.9090909090909091	0.8333333333333334	0.9058823529411765	0.7855993091457835	0.7420212765957447	0.7129909365558912	0.9017857142857143	0.8010849909584087	0.7142857142857143	0.7142857142857143	0.9746835443037974	Self Car Public
no_ssid__geo	0.7877697841726619	0.8947368421052632	0.7422719157419424	0.700587084148728	0.6604651162790698	0.8657635467980296	0.816902595214021	0.75	0.7441860465116279	0.9565217391304348	398	RFC	0.758915966978507	0.7920353982300885	0.6377245508982036	0.846987951807229	0.8554323725055433	0.9	0.7272727272727273	0.9390243902439024	0.7327826878190858	0.6280701754385964	0.684887459807074	0.8853904282115869	0.7931484830219007	0.6428571428571429	0.7619047619047619	0.9746835443037974	Self Car Public
no_ssid__geo	0.8091650973006905	0.8596491228070176	0.7812818073856369	0.8110344827586208	0.655307994757536	0.8775029446407538	0.757201646090535	0.6666666666666666	0.6666666666666666	0.9382716049382716	399	RFC	0.7850845521540945	0.8189415041782729	0.6720430107526881	0.8642691415313225	0.7802208835341365	0.625	0.8	0.9156626506024096	0.7779377343805846	0.8032786885245902	0.639386189258312	0.8911483253588517	0.7492465340566605	0.7142857142857143	0.5714285714285714	0.9620253164556962	Self Car Public
no_ssid__geo	0.7675438596491229	0.8421052631578947	0.6986033852311494	0.5692695214105793	0.6648122392211404	0.8617283950617285	0.7039737898964278	0.5	0.6842105263157895	0.927710843373494	400	RFC	0.7092042440585228	0.6141304347826086	0.6694677871148459	0.8440145102781137	0.7499211178724363	0.6	0.7647058823529411	0.8850574712643678	0.6903130639492293	0.5305164319248826	0.6602209944751382	0.880201765447667	0.6741008639742817	0.42857142857142855	0.6190476190476191	0.9746835443037974	Self Car Public
no_ssid__geo	0.7648208469055374	0.868421052631579	0.721808913067714	0.6416791604197901	0.6835443037974682	0.8402032749858838	0.7622306571581934	0.5925925925925927	0.7500000000000001	0.9440993788819876	401	RFC	0.7201396448124285	0.6239067055393586	0.6900958466453674	0.8464163822525598	0.7772291892959416	0.6153846153846154	0.7894736842105263	0.926829268292683	0.7238968440366994	0.6604938271604939	0.677115987460815	0.8340807174887892	0.7492465340566605	0.5714285714285714	0.7142857142857143	0.9620253164556962	Self Car Public
no_ssid__geo	0.7718032786885246	0.8245614035087719	0.7179381224835771	0.5807692307692308	0.7300699300699302	0.8429752066115703	0.690173206079887	0.5217391304347826	0.6341463414634146	0.9146341463414634	402	RFC	0.7119636140359065	0.5592592592592592	0.71900826446281	0.8576233183856502	0.7330065359477125	0.6666666666666666	0.65	0.8823529411764706	0.7247654469943202	0.604	0.7414772727272727	0.828819068255688	0.6656620454088809	0.42857142857142855	0.6190476190476191	0.9493670886075949	Self Car Public
no_ssid__geo	0.7338760175328741	0.8508771929824561	0.6933819481448552	0.6823529411764706	0.5805515239477503	0.8172413793103448	0.7547249246173977	0.7096774193548386	0.6285714285714286	0.9259259259259259	403	RFC	0.6986353645096637	0.6170212765957447	0.6644518272425249	0.8144329896907216	0.7787958556916742	0.6470588235294118	0.7857142857142857	0.9036144578313253	0.6995636721382881	0.7631578947368421	0.5154639175257731	0.8200692041522492	0.7529636327104682	0.7857142857142857	0.5238095238095238	0.9493670886075949	Self Car Public
no_ssid__geo	0.8012326656394453	0.8157894736842105	0.7550243222792415	0.7246835443037974	0.6560636182902585	0.8843258042436688	0.6541774332472007	0.5	0.5555555555555556	0.9069767441860466	404	RFC	0.7798153784664575	0.8237410071942446	0.6875	0.8282051282051283	0.7795698924731184	0.8333333333333334	0.6666666666666666	0.8387096774193549	0.7409580246268671	0.6468926553672316	0.6273764258555133	0.9486049926578561	0.6068917018284107	0.35714285714285715	0.47619047619047616	0.9873417721518988	Self Car Public
no_ssid__geo	0.8535534816941852	0.868421052631579	0.8264224478361423	0.7679180887372012	0.8023774145616642	0.9089718402095611	0.7677052505006626	0.6086956521739131	0.7619047619047619	0.9325153374233128	405	RFC	0.8404078519786795	0.8064516129032258	0.8385093167701864	0.8762626262626263	0.8148148148148148	0.7777777777777778	0.7619047619047619	0.9047619047619048	0.8154491597023007	0.7328990228013029	0.7692307692307693	0.9442176870748299	0.7413100261201526	0.5	0.7619047619047619	0.9620253164556962	Self Car Public
no_ssid__geo	0.773371104815864	0.8245614035087719	0.7079033249129635	0.7476340694006309	0.5192697768762676	0.8568061284619917	0.6962864721485412	0.6923076923076924	0.5	0.896551724137931	406	RFC	0.7408346953962651	0.8061224489795918	0.6183574879227053	0.7980241492864983	0.8570175438596491	0.75	1.0	0.8210526315789474	0.6898492192834357	0.6970588235294117	0.44755244755244755	0.9249363867684478	0.6545107494474584	0.6428571428571429	0.3333333333333333	0.9873417721518988	Self Car Public
no_ssid__geo	0.7861507128309573	0.868421052631579	0.7336277541487602	0.7371512481644641	0.5816993464052287	0.8820326678765881	0.7856258366800536	0.8666666666666666	0.5625	0.927710843373494	407	RFC	0.7419725115122272	0.723342939481268	0.644927536231884	0.8576470588235294	0.8385797631487287	0.8125	0.8181818181818182	0.8850574712643678	0.7297014966094615	0.7514970059880239	0.5297619047619048	0.9078455790784558	0.7772754671488848	0.9285714285714286	0.42857142857142855	0.9746835443037974	Self Car Public
no_ssid__geo	0.8055555555555556	0.9035087719298246	0.7411618006663679	0.596244131455399	0.7320644216691068	0.895176848874598	0.8358532695374801	0.7200000000000001	0.8421052631578947	0.9454545454545454	408	RFC	0.7591971050097334	0.675531914893617	0.7374631268436578	0.8645962732919255	0.8887783443187	0.8181818181818182	0.9411764705882353	0.9069767441860465	0.7294525438082209	0.5336134453781513	0.7267441860465116	0.928	0.7973678923046011	0.6428571428571429	0.7619047619047619	0.9873417721518988	Self Car Public
no_ssid__geo	0.8322626695217702	0.868421052631579	0.7747008518615027	0.6859903381642511	0.7342549923195084	0.9038572251007485	0.7771464646464646	0.6666666666666666	0.7272727272727272	0.9375000000000001	409	RFC	0.8177121638420005	0.8658536585365854	0.7198795180722891	0.8674033149171271	0.8071926999463231	0.8	0.6956521739130435	0.9259259259259259	0.7535753054416848	0.568	0.7492163009404389	0.9435096153846154	0.7609001406469761	0.5714285714285714	0.7619047619047619	0.9493670886075949	Self Car Public
no_ssid__geo	0.811529933481153	0.8596491228070176	0.7653726333142391	0.702020202020202	0.7153284671532847	0.8787692307692307	0.7681045751633988	0.7200000000000001	0.6666666666666667	0.9176470588235295	410	RFC	0.800309793414889	0.7942857142857143	0.7802547770700637	0.8263888888888888	0.863997113997114	0.8181818181818182	0.9166666666666666	0.8571428571428571	0.7425252645033266	0.6289592760180995	0.660377358490566	0.938239159001314	0.7180028129395218	0.6428571428571429	0.5238095238095238	0.9873417721518988	Self Car Public
no_ssid__geo	0.8133433283358321	0.8508771929824561	0.7632790488224463	0.6519823788546255	0.7492537313432835	0.88860103626943	0.7483519564259682	0.689655172413793	0.6285714285714286	0.926829268292683	411	RFC	0.7833239338098673	0.7254901960784313	0.7723076923076924	0.8521739130434782	0.7821661998132586	0.6666666666666666	0.7857142857142857	0.8941176470588236	0.7492725644394763	0.592	0.7275362318840579	0.9282814614343707	0.7333735181836447	0.7142857142857143	0.5238095238095238	0.9620253164556962	Self Car Public
no_ssid__geo	0.8145859085290482	0.868421052631579	0.7816830496954664	0.7683284457478007	0.6898326898326899	0.8868880135059088	0.775230352303523	0.7200000000000001	0.6666666666666666	0.9390243902439025	412	RFC	0.7956944073858613	0.8343949044585988	0.694300518134715	0.8583877995642701	0.815428797781739	0.8181818181818182	0.7222222222222222	0.9058823529411765	0.7715747558323831	0.7119565217391305	0.6854219948849105	0.9173457508731082	0.7455294354028531	0.6428571428571429	0.6190476190476191	0.9746835443037974	Self Car Public
no_ssid__geo	0.7790387182910548	0.868421052631579	0.7299043052255915	0.638888888888889	0.686084142394822	0.8647398843930636	0.781464244019776	0.689655172413793	0.7222222222222222	0.9325153374233128	413	RFC	0.7394632000877204	0.532133676092545	0.8	0.8862559241706162	0.8126984126984126	0.6666666666666666	0.8666666666666667	0.9047619047619048	0.7480127212636053	0.7992277992277992	0.6005665722379604	0.8442437923250564	0.7651195499296767	0.7142857142857143	0.6190476190476191	0.9620253164556962	Self Car Public
no_ssid__geo	0.7870485678704857	0.8771929824561403	0.7576758495102417	0.7168610816542949	0.6893353941267388	0.8668310727496916	0.7766899766899766	0.6666666666666666	0.717948717948718	0.9454545454545454	414	RFC	0.7526547974436447	0.757847533632287	0.6246498599439776	0.8754669987546699	0.8282515073212747	0.8	0.7777777777777778	0.9069767441860465	0.7691366195008741	0.6800804828973843	0.7689655172413793	0.8583638583638583	0.7418123367490456	0.5714285714285714	0.6666666666666666	0.9873417721518988	Self Car Public
no_ssid__geo	0.7985130111524164	0.8508771929824561	0.7462014795002196	0.7196467991169977	0.6401326699834163	0.8788249694002449	0.7700857483990013	0.8	0.5945945945945946	0.9156626506024097	415	RFC	0.7621389210886113	0.7581395348837209	0.6795774647887324	0.8486997635933806	0.8233847091605714	0.9090909090909091	0.6875	0.8735632183908046	0.7336857120837929	0.6848739495798319	0.6050156739811913	0.9111675126903553	0.7333735181836447	0.7142857142857143	0.5238095238095238	0.9620253164556962	Self Car Public
no_ssid__geo	0.7620889748549323	0.8771929824561403	0.71763132340824	0.6102819237147596	0.7063711911357341	0.8362408553742262	0.7827517198248906	0.64	0.7692307692307692	0.9390243902439025	416	RFC	0.7231567499421067	0.580441640378549	0.7634730538922155	0.8255555555555556	0.8221628045157456	0.7272727272727273	0.8333333333333334	0.9058823529411765	0.7159265078689311	0.6433566433566433	0.6572164948453608	0.8472063854047891	0.753465943339361	0.5714285714285714	0.7142857142857143	0.9746835443037974	Self Car Public
no_ssid__geo	0.7370744010088273	0.8596491228070176	0.6897397007239588	0.6118598382749326	0.6278713629402757	0.8294879009566685	0.768975468975469	0.6428571428571429	0.742857142857143	0.9212121212121213	417	RFC	0.6951656766118921	0.5717884130982368	0.68561872909699	0.8280898876404494	0.8183831672203766	0.6428571428571429	0.9285714285714286	0.8837209302325582	0.6893192341020172	0.6579710144927536	0.5790960451977402	0.830890642615558	0.7413100261201526	0.6428571428571429	0.6190476190476191	0.9620253164556962	Self Car Public
no_ssid__geo	0.7604306864064603	0.8157894736842105	0.7036156308377205	0.619718309859155	0.6409861325115562	0.8501424501424502	0.6961828814460395	0.56	0.6315789473684211	0.8969696969696971	418	RFC	0.7221215181930273	0.7302904564315352	0.611764705882353	0.8243093922651934	0.7342370351946276	0.6363636363636364	0.7058823529411765	0.8604651162790697	0.6963375056979236	0.5382262996941896	0.6731391585760518	0.8776470588235294	0.6693791440626883	0.5	0.5714285714285714	0.9367088607594937	Self Car Public
no_ssid__geo	0.7842998585572843	0.868421052631579	0.7314975778660785	0.684931506849315	0.641390205371248	0.8681710213776723	0.7935938330675173	0.7272727272727273	0.7368421052631577	0.9166666666666667	419	RFC	0.7846258416021751	0.9210526315789473	0.6151515151515151	0.8176733780760627	0.8962326503635162	1.0	0.8235294117647058	0.8651685393258427	0.713484930653245	0.5451713395638629	0.66996699669967	0.9253164556962026	0.7375929274663452	0.5714285714285714	0.6666666666666666	0.9746835443037974	Self Car Public
no_ssid__geo	0.7247976453274466	0.7719298245614035	0.6625427859546235	0.6233183856502242	0.5411392405063291	0.8231707317073171	0.6243576111997164	0.5833333333333334	0.4242424242424242	0.8654970760233918	420	RFC	0.6936677810393563	0.7239583333333334	0.5856164383561644	0.7714285714285715	0.6958937198067633	0.7	0.5833333333333334	0.8043478260869565	0.6441794040450826	0.547244094488189	0.5029411764705882	0.8823529411764706	0.590014064697609	0.5	0.3333333333333333	0.9367088607594937	Self Car Public
no_ssid__geo	0.752501667778519	0.7894736842105263	0.6904822716231495	0.5782688766114181	0.6461988304093568	0.846979107848673	0.6472804972804974	0.5833333333333334	0.4615384615384615	0.8969696969696971	421	RFC	0.6904148931410896	0.5322033898305085	0.690625	0.8484162895927602	0.6868217054263566	0.7	0.5	0.8604651162790697	0.6952513867313663	0.6330645161290323	0.6071428571428571	0.8455467869222097	0.6217600964436407	0.5	0.42857142857142855	0.9367088607594937	Self Car Public
no_ssid__geo	0.8227494766224703	0.868421052631579	0.7827302784941619	0.8203821656050955	0.6306620209059234	0.8971466489714666	0.7591034231987948	0.7096774193548386	0.611111111111111	0.9565217391304348	422	RFC	0.7975749311989396	0.817258883248731	0.7154150197628458	0.8600508905852418	0.7731388490355492	0.6470588235294118	0.7333333333333333	0.9390243902439024	0.774993008424372	0.8235294117647058	0.5638629283489096	0.9375866851595007	0.761402451275869	0.7857142857142857	0.5238095238095238	0.9746835443037974	Self Car Public
no_ssid__geo	0.8128011011699932	0.8859649122807017	0.7645171726161563	0.7233333333333333	0.688766114180479	0.8814520703346569	0.8063135755443448	0.7272727272727273	0.7567567567567567	0.9349112426035503	423	RFC	0.8085337176860502	0.8714859437751004	0.7362204724409449	0.8178947368421052	0.9175925925925926	1.0	0.875	0.8777777777777778	0.7403373329862006	0.6182336182336182	0.6470588235294118	0.955719557195572	0.746031746031746	0.5714285714285714	0.6666666666666666	1.0	Self Car Public
no_ssid__geo	0.8004484304932735	0.8771929824561403	0.7264146097436867	0.6419098143236074	0.649746192893401	0.8875878220140515	0.7967251461988303	0.7200000000000001	0.7368421052631577	0.9333333333333332	424	RFC	0.7497630589193881	0.6994219653179191	0.6981818181818182	0.851685393258427	0.845686689051942	0.8181818181818182	0.8235294117647058	0.8953488372093024	0.7091275194529959	0.5931372549019608	0.6075949367088608	0.9266503667481663	0.761402451275869	0.6428571428571429	0.6666666666666666	0.9746835443037974	Self Car Public
no_ssid__geo	0.7374592833876221	0.8421052631578947	0.6831013546364361	0.6298619824341279	0.585820895522388	0.8336211859527922	0.7154438375995262	0.5384615384615384	0.6857142857142857	0.9221556886227545	425	RFC	0.682325423074836	0.6469072164948454	0.5688405797101449	0.8312284730195177	0.7718253968253969	0.5833333333333334	0.8571428571428571	0.875	0.6845219330041207	0.6136919315403423	0.6038461538461538	0.836027713625866	0.6820373719107896	0.5	0.5714285714285714	0.9746835443037974	Self Car Public
no_ssid__geo	0.8152031454783748	0.8771929824561403	0.7926326754928015	0.8024316109422492	0.699228791773779	0.8762376237623762	0.809364263080953	0.7741935483870968	0.7222222222222222	0.9316770186335404	426	RFC	0.8022202173106113	0.8407643312101911	0.7139107611548556	0.851985559566787	0.8290610553164356	0.7058823529411765	0.8666666666666667	0.9146341463414634	0.7848304091778052	0.7674418604651163	0.6851385390428212	0.9019108280254777	0.8085191882660236	0.8571428571428571	0.6190476190476191	0.9493670886075949	Self Car Public
no_ssid__geo	0.8489548213081591	0.8947368421052632	0.8365254258240037	0.8623298033282906	0.7500000000000001	0.8972464741437206	0.8361226499780127	0.8148148148148148	0.7441860465116279	0.9493670886075949	427	RFC	0.8400300461848987	0.9076433121019108	0.6986301369863014	0.9138166894664843	0.840931220678056	0.8461538461538461	0.7272727272727273	0.9493670886075949	0.8373719829013222	0.8213256484149856	0.8095238095238095	0.8812664907651715	0.8323287120755474	0.7857142857142857	0.7619047619047619	0.9493670886075949	Self Car Public
no_ssid__geo	0.8126361655773421	0.868421052631579	0.7785927053853411	0.7312500000000001	0.7209302325581395	0.8835978835978836	0.765220823018692	0.6666666666666666	0.6842105263157895	0.9447852760736196	428	RFC	0.7923575510106188	0.823943661971831	0.7	0.8531289910600255	0.7912267471091	0.6923076923076923	0.7647058823529411	0.9166666666666666	0.7722592622855232	0.6573033707865169	0.7431506849315068	0.9163237311385459	0.7455294354028531	0.6428571428571429	0.6190476190476191	0.9746835443037974	Self Car Public
no_ssid__geo	0.7707774798927614	0.8508771929824561	0.731747630837531	0.6705370101596517	0.6823529411764706	0.8423529411764706	0.77119341563786	0.7333333333333334	0.6666666666666666	0.9135802469135801	429	RFC	0.7242599268461337	0.6127320954907162	0.6858108108108109	0.8742368742368742	0.7930220883534137	0.6875	0.8	0.891566265060241	0.7440090692015383	0.7403846153846154	0.6789297658862876	0.8127128263337117	0.7646172393007836	0.7857142857142857	0.5714285714285714	0.9367088607594937	Self Car Public
no_ssid__geo	0.7956586826347305	0.8333333333333334	0.7620944315484514	0.7523629489603024	0.6636500754147814	0.8702702702702704	0.7173487216855103	0.6206896551724138	0.611111111111111	0.920245398773006	430	RFC	0.7752490093412444	0.7713178294573644	0.7213114754098361	0.833117723156533	0.7420634920634921	0.6	0.7333333333333333	0.8928571428571429	0.7532445239823824	0.7343173431734318	0.6145251396648045	0.9108910891089109	0.7053445850914205	0.6428571428571429	0.5238095238095238	0.9493670886075949	Self Car Public
no_ssid__geo	0.7367240089753179	0.8508771929824561	0.658859047082159	0.45807770961145194	0.6722972972972973	0.8462021343377276	0.7254876046297408	0.5517241379310344	0.6857142857142857	0.9390243902439025	431	RFC	0.6683110165868786	0.3783783783783784	0.7624521072796935	0.8641025641025641	0.7654528478057889	0.5333333333333333	0.8571428571428571	0.9058823529411765	0.6701825434421399	0.5803108808290155	0.6012084592145015	0.8290282902829028	0.7058468957203133	0.5714285714285714	0.5714285714285714	0.9746835443037974	Self Car Public
no_ssid__geo	0.788836583725622	0.8245614035087719	0.7268681743276684	0.6915520628683693	0.6089644513137558	0.8800880088008801	0.6987343970476502	0.64	0.5405405405405405	0.9156626506024097	432	RFC	0.7344821062632221	0.6795366795366795	0.6655405405405406	0.8583690987124464	0.7419453152211773	0.7272727272727273	0.625	0.8735632183908046	0.7227293661665369	0.704	0.5612535612535613	0.9029345372460497	0.6698814546915811	0.5714285714285714	0.47619047619047616	0.9620253164556962	Self Car Public
no_ssid__geo	0.7531725888324873	0.9122807017543859	0.732632643641263	0.6470588235294118	0.7346437346437347	0.8161953727506426	0.8619047619047618	0.7857142857142857	0.8500000000000001	0.95	433	RFC	0.7381412025695465	0.6081730769230769	0.7973333333333333	0.8089171974522293	0.8729075775859402	0.7857142857142857	0.8947368421052632	0.9382716049382716	0.7319853105175769	0.6912568306010929	0.6810933940774487	0.8236057068741893	0.8524211372312639	0.7857142857142857	0.8095238095238095	0.9620253164556962	Self Car Public
no_ssid__geo	0.8285714285714286	0.8947368421052632	0.773217551807056	0.6916666666666667	0.7203647416413373	0.9076212471131639	0.8314370314370314	0.8461538461538461	0.7027027027027026	0.9454545454545454	434	RFC	0.7934199134199135	0.7545454545454545	0.7523809523809524	0.8733333333333333	0.8787144702842377	0.9166666666666666	0.8125	0.9069767441860465	0.7580450586828138	0.6384615384615384	0.6909620991253644	0.9447115384615384	0.7973678923046011	0.7857142857142857	0.6190476190476191	0.9873417721518988	Self Car Public
no_ssid__geo	0.8061516452074392	0.8596491228070176	0.7528162444518377	0.683371298405467	0.6984126984126984	0.876664736537348	0.7633986928104575	0.6666666666666666	0.7058823529411765	0.9176470588235295	435	RFC	0.7832588089425893	0.7575757575757576	0.7612456747404844	0.8309549945115258	0.8600732600732601	0.8	0.9230769230769231	0.8571428571428571	0.7317546692527008	0.6224066390041494	0.6451612903225806	0.9276960784313726	0.7100663050030138	0.5714285714285714	0.5714285714285714	0.9873417721518988	Self Car Public
no_ssid__geo	0.7984496124031008	0.868421052631579	0.7495449295449296	0.6533333333333333	0.716923076923077	0.8783783783783783	0.7811653116531166	0.6666666666666666	0.7500000000000001	0.926829268292683	436	RFC	0.7821622555354409	0.8121546961325967	0.6934523809523809	0.8408796895213454	0.8278637770897833	0.8	0.7894736842105263	0.8941176470588236	0.7359614233661392	0.5464684014869888	0.7420382165605095	0.9193776520509194	0.7492465340566605	0.5714285714285714	0.7142857142857143	0.9620253164556962	Self Car Public
no_ssid__geo	0.7891525423728813	0.868421052631579	0.7481420588143868	0.701067615658363	0.6740027510316369	0.8693558097531607	0.7879704836226575	0.7142857142857143	0.717948717948718	0.9316770186335404	437	RFC	0.7590076085296458	0.7490494296577946	0.6805555555555556	0.8474178403755869	0.8022325461349852	0.7142857142857143	0.7777777777777778	0.9146341463414634	0.7396325450270459	0.6588628762541806	0.667574931880109	0.892459826946848	0.776773156519992	0.7142857142857143	0.6666666666666666	0.9493670886075949	Self Car Public
no_ssid__geo	0.8180428134556575	0.8771929824561403	0.7643092739344614	0.6847290640394089	0.72	0.8881987577639752	0.7991341991341993	0.6666666666666666	0.8095238095238095	0.9212121212121213	438	RFC	0.7938797554401607	0.8176470588235294	0.7035830618892508	0.8604091456077015	0.8977482465854559	1.0	0.8095238095238095	0.8837209302325582	0.748009268331792	0.5889830508474576	0.7372013651877133	0.9178433889602053	0.7571830419931685	0.5	0.8095238095238095	0.9620253164556962	Self Car Public
no_ssid__geo	0.7794943820224719	0.8508771929824561	0.7269959627417578	0.6857142857142857	0.637630662020906	0.8576429404900817	0.747758792759309	0.7586206896551724	0.5625	0.9221556886227545	439	RFC	0.7588974353133535	0.7529411764705882	0.7204724409448819	0.8032786885245902	0.8088383838383839	0.7333333333333333	0.8181818181818182	0.875	0.7070943571882887	0.6295081967213115	0.571875	0.9198998748435544	0.7296564195298373	0.7857142857142857	0.42857142857142855	0.9746835443037974	Self Car Public
no_ssid__geo	0.8301453710788065	0.8859649122807017	0.7794448390694453	0.6791277258566979	0.7715877437325904	0.8876190476190476	0.8212086016964065	0.7272727272727273	0.8095238095238095	0.926829268292683	440	RFC	0.8222574191782156	0.8449612403100775	0.7651933701657458	0.8566176470588235	0.9012138188608777	1.0	0.8095238095238095	0.8941176470588236	0.7555822791915244	0.5677083333333334	0.7780898876404494	0.9209486166007905	0.7809925658026925	0.5714285714285714	0.8095238095238095	0.9620253164556962	Self Car Public
no_ssid__geo	0.7980980248719824	0.8771929824561403	0.760942523080546	0.7150442477876106	0.6956521739130435	0.8721311475409836	0.8147926369483255	0.8	0.7222222222222222	0.9221556886227545	441	RFC	0.7824272328554339	0.7829457364341085	0.7392739273927392	0.825062034739454	0.8835858585858586	0.9090909090909091	0.8666666666666667	0.875	0.7465892133611401	0.6579804560260586	0.656891495601173	0.9248956884561892	0.7693389592123769	0.7142857142857143	0.6190476190476191	0.9746835443037974	Self Car Public
no_ssid__geo	0.7821590174531351	0.8333333333333334	0.7488943927056187	0.7583081570996979	0.6298788694481829	0.8584961515689757	0.723217054263566	0.64	0.6046511627906977	0.9249999999999999	442	RFC	0.7553051405561099	0.8283828382838284	0.5598086124401914	0.8777239709443099	0.7439206883651329	0.7272727272727273	0.5909090909090909	0.9135802469135802	0.7530856817626749	0.6991643454038997	0.72	0.8400926998841252	0.709061683745228	0.5714285714285714	0.6190476190476191	0.9367088607594937	Self Car Public
no_ssid__geo	0.81171875	0.8596491228070176	0.7601432372126959	0.6682808716707022	0.7222222222222222	0.8899266177451635	0.7537328114021881	0.64	0.6829268292682926	0.9382716049382716	443	RFC	0.7773736803400584	0.7624309392265194	0.6943620178041543	0.8753280839895013	0.7809784592917123	0.7272727272727273	0.7	0.9156626506024096	0.7507531715170481	0.5948275862068966	0.752411575562701	0.9050203527815468	0.7333735181836447	0.5714285714285714	0.6666666666666666	0.9620253164556962	Self Car Public
no_ssid__geo	0.7982326951399117	0.8245614035087719	0.7442686729931989	0.6093366093366094	0.7459727385377943	0.8774966711051931	0.6954940560153456	0.5217391304347826	0.6511627906976744	0.9135802469135801	444	RFC	0.7704021459813926	0.7380952380952381	0.7183770883054893	0.85473411154345	0.7315321893635147	0.6666666666666666	0.6363636363636364	0.891566265060241	0.7320354785736102	0.5188284518828452	0.7757731958762887	0.9015047879616963	0.6773156519991962	0.42857142857142855	0.6666666666666666	0.9367088607594937	Self Car Public
no_ssid__geo	0.726007326007326	0.8333333333333334	0.654271645900686	0.5230125523012551	0.6208112874779542	0.8189910979228486	0.7013561492346195	0.5217391304347826	0.6666666666666666	0.9156626506024097	445	RFC	0.6540550868429338	0.5040322580645161	0.6376811594202898	0.8204518430439952	0.7541507024265645	0.6666666666666666	0.7222222222222222	0.8735632183908046	0.6552749341522786	0.5434782608695652	0.6048109965635738	0.8175355450236966	0.6698814546915813	0.42857142857142855	0.6190476190476191	0.9620253164556962	Self Car Public
no_ssid__geo	0.7634408602150538	0.8771929824561403	0.7399449029381038	0.6830870279146141	0.7250996015936254	0.8116480793060719	0.83237194053737	0.8461538461538461	0.7317073170731706	0.9192546583850932	446	RFC	0.7304780054435773	0.6666666666666666	0.6774193548387096	0.8473479948253557	0.8563685636856367	0.9166666666666666	0.75	0.9024390243902439	0.7530571403024832	0.7003367003367004	0.78	0.7788347205707491	0.8122362869198313	0.7857142857142857	0.7142857142857143	0.9367088607594937	Self Car Public
no_ssid__geo	0.7914438502673797	0.868421052631579	0.7448518237660376	0.6653306613226452	0.6927899686520377	0.8764348413234302	0.7885521885521886	0.6666666666666666	0.7777777777777778	0.9212121212121213	447	RFC	0.7606700076857917	0.7649769585253456	0.6597014925373135	0.857331571994716	0.8364539852911946	0.6923076923076923	0.9333333333333333	0.8837209302325582	0.7381447531140793	0.5886524822695035	0.7293729372937293	0.8964088397790055	0.7571830419931685	0.6428571428571429	0.6666666666666666	0.9620253164556962	Self Car Public
no_ssid__geo	0.8222049689440993	0.8947368421052632	0.7730242119339863	0.7136752136752137	0.7040816326530611	0.9013157894736842	0.8072150072150072	0.6666666666666666	0.8095238095238095	0.9454545454545454	448	RFC	0.7905444020271828	0.8146341463414634	0.6742671009771987	0.8827319587628866	0.9055001845699521	1.0	0.8095238095238095	0.9069767441860465	0.7641115725316004	0.6349809885931559	0.7366548042704626	0.9206989247311828	0.7656218605585695	0.5	0.8095238095238095	0.9873417721518988	Self Car Public
no_ssid__geo	0.7792307692307693	0.8508771929824561	0.7231081921986634	0.6601941747572815	0.6332179930795847	0.8759124087591241	0.7337662337662337	0.6666666666666666	0.6060606060606061	0.9285714285714286	449	RFC	0.7477576814076908	0.7555555555555555	0.6606498194945848	0.8270676691729323	0.8006818400076826	0.6923076923076923	0.8333333333333334	0.8764044943820225	0.7083562979790088	0.5862068965517241	0.6079734219269103	0.9308885754583921	0.7021297970665059	0.6428571428571429	0.47619047619047616	0.9873417721518988	Self Car Public
no_ssid__geo	0.8503507404520655	0.9035087719298246	0.8053639473185946	0.7629310344827587	0.7347670250896057	0.9183937823834197	0.8418320418320419	0.7692307692307692	0.8108108108108109	0.9454545454545454	450	RFC	0.8221296240981947	0.8349056603773585	0.737410071942446	0.8940731399747793	0.8926033591731266	0.8333333333333334	0.9375	0.9069767441860465	0.7928661255891615	0.7023809523809523	0.7321428571428571	0.9440745672436751	0.8053044002411092	0.7142857142857143	0.7142857142857143	0.9873417721518988	Self Car Public
no_ssid__geo	0.7671418873048201	0.8596491228070176	0.7271559742027014	0.6356340288924559	0.7020648967551621	0.8437689969604862	0.7568045153587323	0.64	0.7027027027027026	0.927710843373494	451	RFC	0.7325588342367574	0.5892857142857143	0.7702265372168284	0.8381642512077294	0.8082767328456985	0.7272727272727273	0.8125	0.8850574712643678	0.7281103748847128	0.6898954703832753	0.6449864498644986	0.8494492044063647	0.7217199115933294	0.5714285714285714	0.6190476190476191	0.9746835443037974	Self Car Public
no_ssid__geo	0.770320197044335	0.8157894736842105	0.7279619102688734	0.6252045826513911	0.720626631853786	0.838054516301443	0.6847233962618579	0.5833333333333334	0.5714285714285714	0.8994082840236687	452	RFC	0.7290861843209516	0.5650887573964497	0.7818696883852692	0.8403001071811361	0.7529100529100529	0.7	0.7142857142857143	0.8444444444444444	0.7345784889422632	0.6996336996336996	0.6682808716707022	0.835820895522388	0.6460719308820574	0.5	0.47619047619047616	0.9620253164556962	Self Car Public
no_ssid__geo	0.7566072526121697	0.868421052631579	0.7310396535127096	0.71849234393404	0.6581560283687944	0.8164705882352942	0.7992409326327712	0.7692307692307692	0.6976744186046512	0.9308176100628932	453	RFC	0.7232808005238008	0.7027649769585254	0.6186666666666667	0.8484107579462102	0.8133838383838384	0.8333333333333334	0.6818181818181818	0.925	0.7416060448762686	0.7349397590361446	0.703030303030303	0.7868480725623582	0.7884267631103073	0.7142857142857143	0.7142857142857143	0.9367088607594937	Self Car Public
no_ssid__geo	0.7675090252707581	0.8421052631578947	0.7089645806780694	0.5663716814159292	0.6991037131882203	0.8614183474300586	0.7062015503875969	0.5714285714285714	0.6285714285714286	0.9186046511627907	454	RFC	0.7730638649799175	0.8311688311688312	0.7017994858611826	0.7862232779097387	0.830773169482847	0.8571428571428571	0.7857142857142857	0.8494623655913979	0.6928255861274547	0.42953020134228187	0.6964285714285714	0.9525179856115108	0.6507936507936508	0.42857142857142855	0.5238095238095238	1.0	Self Car Public
no_ssid__geo	0.8135469774217043	0.8596491228070176	0.7773756315281485	0.7319778188539742	0.7193798449612403	0.8807692307692309	0.7641609598131337	0.6428571428571429	0.717948717948718	0.9316770186335404	455	RFC	0.7840746026161515	0.7586206896551724	0.7272727272727273	0.8663303909205549	0.7784230223254615	0.6428571428571429	0.7777777777777778	0.9146341463414634	0.7714989405589385	0.7071428571428572	0.7116564417177914	0.8956975228161669	0.7529636327104682	0.6428571428571429	0.6666666666666666	0.9493670886075949	Self Car Public
no_ssid__geo	0.812385039852851	0.9122807017543859	0.783149662612224	0.725	0.7339642481598317	0.8904847396768403	0.8470848595848596	0.7692307692307692	0.8095238095238095	0.9625	456	RFC	0.8007247140210129	0.8083623693379791	0.7425531914893617	0.851258581235698	0.8644914756025868	0.8333333333333334	0.8095238095238095	0.9506172839506173	0.7720987163194307	0.6572237960339944	0.7255717255717256	0.9335006273525721	0.8328310227044403	0.7142857142857143	0.8095238095238095	0.9746835443037974	Self Car Public
no_ssid__geo	0.7533380182712579	0.8508771929824561	0.7024457609310296	0.6332179930795848	0.6196769456681351	0.8544423440453687	0.736711915535445	0.64	0.6470588235294118	0.9230769230769232	457	RFC	0.724658839365547	0.7120622568093385	0.6614420062695925	0.8004722550177096	0.8133644133644133	0.7272727272727273	0.8461538461538461	0.8666666666666667	0.6897275341123125	0.5700934579439252	0.5828729281767956	0.9162162162162162	0.694193289129998	0.5714285714285714	0.5238095238095238	0.9873417721518988	Self Car Public
no_ssid__geo	0.7798824297844547	0.8947368421052632	0.737983335446612	0.7029585798816568	0.6406779661016949	0.8703134603564844	0.8321719309671117	0.8	0.7567567567567567	0.9397590361445785	458	RFC	0.7625341190541643	0.8608695652173913	0.6258278145695364	0.8009049773755657	0.8935475444096134	0.9090909090909091	0.875	0.896551724137931	0.7343812247644683	0.594	0.65625	0.9528936742934051	0.7894313843680932	0.7142857142857143	0.6666666666666666	0.9873417721518988	Self Car Public
no_ssid__geo	0.7740147783251231	0.8508771929824561	0.7331002132693266	0.7739938080495355	0.5818181818181818	0.8434886499402628	0.7494659652478878	0.7333333333333334	0.588235294117647	0.926829268292683	459	RFC	0.7513803954235866	0.8782201405152225	0.5906040268456376	0.7853170189098999	0.7836161387631976	0.6875	0.7692307692307693	0.8941176470588236	0.7253798543449341	0.6918819188191881	0.5732899022801303	0.9109677419354839	0.7413100261201526	0.7857142857142857	0.47619047619047616	0.9620253164556962	Self Car Public
no_ssid__geo	0.7748138957816377	0.8771929824561403	0.7425086781781661	0.6622734761120264	0.7322929171668668	0.8329596412556054	0.8187118437118436	0.7692307692307692	0.7619047619047619	0.9249999999999999	460	RFC	0.7376265133384018	0.6421725239616614	0.7244655581947743	0.8462414578587699	0.8362727807172252	0.8333333333333334	0.7619047619047619	0.9135802469135802	0.7480176772481427	0.6836734693877551	0.7402912621359223	0.8200883002207505	0.8042997789833234	0.7142857142857143	0.7619047619047619	0.9367088607594937	Self Car Public
no_ssid__geo	0.8120195667365478	0.9035087719298246	0.7797304070204719	0.74235807860262	0.7067669172932332	0.8900662251655629	0.8201325693742275	0.6666666666666666	0.8372093023255814	0.9565217391304348	461	RFC	0.8035946597250744	0.897887323943662	0.6676136363636364	0.8452830188679246	0.8524020694752402	0.8	0.8181818181818182	0.9390243902439024	0.7744710681122099	0.6327543424317618	0.7507987220447284	0.9398601398601398	0.8010849909584086	0.5714285714285714	0.8571428571428571	0.9746835443037974	Self Car Public
no_ssid__geo	0.8501672240802676	0.8859649122807017	0.8173006078130646	0.7765726681127982	0.7600950118764845	0.915234143449911	0.7936939152292961	0.6956521739130435	0.7234042553191489	0.9620253164556962	462	RFC	0.8285452101014709	0.8564593301435407	0.6911447084233261	0.9380315917375456	0.8349201197302462	0.8888888888888888	0.6538461538461539	0.9620253164556962	0.8160543852056605	0.7103174603174603	0.8443271767810027	0.8935185185185185	0.7809925658026925	0.5714285714285714	0.8095238095238095	0.9620253164556962	Self Car Public
no_ssid__geo	0.8408370323398858	0.9122807017543859	0.818999869800157	0.8231511254019293	0.7308781869688386	0.9029702970297031	0.8602453146119551	0.8387096774193549	0.7804878048780488	0.9615384615384615	463	RFC	0.8201037747436625	0.8329718004338394	0.7308781869688386	0.8964613368283093	0.8462439521263051	0.7647058823529411	0.8	0.974025974025974	0.8180039923626143	0.8135593220338984	0.7308781869688386	0.9095744680851063	0.8799477596945952	0.9285714285714286	0.7619047619047619	0.9493670886075949	Self Car Public
no_ssid__geo	0.8	0.9035087719298246	0.7522601577784611	0.7589158345221113	0.6277665995975855	0.8700980392156864	0.8579816750548458	0.8571428571428571	0.7777777777777778	0.9390243902439025	464	RFC	0.7766632410842097	0.8338557993730408	0.6753246753246753	0.8208092485549133	0.8987861811391222	0.8571428571428571	0.9333333333333333	0.9058823529411765	0.7361619096513614	0.6963350785340314	0.5864661654135338	0.9256844850065189	0.8328310227044403	0.8571428571428571	0.6666666666666666	0.9746835443037974	Self Car Public
no_ssid__geo	0.7928197456993269	0.8421052631578947	0.7349625958360937	0.6712328767123288	0.644194756554307	0.8894601542416453	0.7183047131896236	0.6086956521739131	0.6285714285714286	0.9176470588235295	465	RFC	0.7665819627563971	0.8596491228070176	0.5972222222222222	0.8428745432399513	0.8068783068783069	0.7777777777777778	0.7857142857142857	0.8571428571428571	0.7304151294207278	0.550561797752809	0.6991869918699187	0.9414965986394558	0.6703837653204742	0.5	0.5238095238095238	0.9873417721518988	Self Car Public
no_ssid__geo	0.8102766798418972	0.9122807017543859	0.7810450384050749	0.7510791366906475	0.7173601147776184	0.8746958637469587	0.8768566156517964	0.88	0.8108108108108109	0.9397590361445785	466	RFC	0.8006707768214235	0.8419354838709677	0.7288629737609329	0.8312138728323699	0.944683908045977	1.0	0.9375	0.896551724137931	0.7690383147792691	0.6779220779220779	0.7062146892655368	0.9229781771501926	0.8291139240506329	0.7857142857142857	0.7142857142857143	0.9873417721518988	Self Car Public
no_ssid__geo	0.796622097114708	0.8771929824561403	0.7562118035742822	0.7713498622589532	0.6169154228855721	0.8803701255783213	0.788738020866535	0.7407407407407408	0.6857142857142857	0.9397590361445785	467	RFC	0.7737636735949751	0.7932011331444759	0.6966292134831461	0.8314606741573034	0.8409751168371858	0.7692307692307693	0.8571428571428571	0.896551724137931	0.7465449760950861	0.7506702412868632	0.5535714285714286	0.9353932584269663	0.7576853526220614	0.7142857142857143	0.5714285714285714	0.9873417721518988	Self Car Public
no_ssid__geo	0.8110627719080175	0.8421052631578947	0.789391416408676	0.786082474226804	0.7150259067357512	0.8670658682634731	0.7142094017094017	0.5384615384615384	0.6666666666666666	0.9375000000000001	468	RFC	0.8024398253834755	0.8764367816091954	0.69	0.8408826945412311	0.7253086419753086	0.5833333333333334	0.6666666666666666	0.9259259259259259	0.7831614403780005	0.7126168224299065	0.7419354838709677	0.8949320148331273	0.7053445850914205	0.5	0.6666666666666666	0.9493670886075949	Self Car Public
no_ssid__geo	0.7852564102564102	0.8508771929824561	0.706315428018944	0.6018237082066868	0.632952691680261	0.8841698841698841	0.7556214317083882	0.6956521739130435	0.6500000000000001	0.9212121212121213	469	RFC	0.7142160380822258	0.6346153846153846	0.6339869281045751	0.8740458015267175	0.8189401151457455	0.8888888888888888	0.6842105263157895	0.8837209302325582	0.6995691364547834	0.5722543352601156	0.6319218241042345	0.89453125	0.7175005023106289	0.5714285714285714	0.6190476190476191	0.9620253164556962	Self Car Public
no_ssid__geo	0.8139705882352941	0.868421052631579	0.7890656710187849	0.7517730496453902	0.7303664921465969	0.8850574712643677	0.7702229845626073	0.64	0.7272727272727272	0.9433962264150944	470	RFC	0.8082877372144437	0.8617886178861789	0.7063291139240506	0.8567454798331016	0.7868083003952568	0.7272727272727273	0.6956521739130435	0.9375	0.7793562779609965	0.6666666666666666	0.7560975609756098	0.9153046062407132	0.7609001406469761	0.5714285714285714	0.7619047619047619	0.9493670886075949	Self Car Public
no_ssid__geo	0.8416547788873039	0.9122807017543859	0.805690451951954	0.7831325301204819	0.7320754716981132	0.9018633540372671	0.8598137059214904	0.8	0.8333333333333333	0.9461077844311377	471	RFC	0.8314495009792623	0.8873720136518771	0.754863813229572	0.852112676056338	0.9356060606060606	0.9090909090909091	1.0	0.8977272727272727	0.7897383257068625	0.7008086253369272	0.7106227106227107	0.9577836411609498	0.8095238095238096	0.7142857142857143	0.7142857142857143	1.0	Self Car Public
no_ssid__geo	0.7897435897435897	0.8157894736842105	0.6573705257343093	0.4018691588785047	0.6960110041265474	0.8742314141978759	0.6256773590781688	0.3157894736842105	0.6500000000000001	0.9112426035502957	472	RFC	0.7181957714592686	0.589041095890411	0.7441176470588236	0.8214285714285714	0.7132553606237817	0.6	0.6842105263157895	0.8555555555555555	0.6310001456234823	0.3049645390070922	0.6537467700258398	0.9342891278375149	0.6026722925457103	0.21428571428571427	0.6190476190476191	0.9746835443037974	Self Car Public
no_ssid__geo	0.8389487870619946	0.868421052631579	0.8101075312914495	0.7972270363951474	0.7335164835164836	0.899579073962718	0.7726495726495726	0.6666666666666666	0.717948717948718	0.9333333333333332	473	RFC	0.8279006569141769	0.8712121212121212	0.7437325905292479	0.8687572590011614	0.8243755383290269	0.8	0.7777777777777778	0.8953488372093024	0.7970232820331916	0.7348242811501597	0.7235772357723578	0.9326683291770573	0.7375929274663452	0.5714285714285714	0.6666666666666666	0.9746835443037974	Self Car Public
no_ssid__geo	0.7683653209794837	0.868421052631579	0.7347558672540068	0.6486486486486487	0.710791366906475	0.8448275862068966	0.7790782176324346	0.6666666666666666	0.742857142857143	0.927710843373494	474	RFC	0.7430864802071536	0.5861182519280206	0.7993527508090615	0.8437884378843789	0.8353121973811629	0.6923076923076923	0.9285714285714286	0.8850574712643678	0.7372934399675062	0.7261146496815286	0.6398963730569949	0.8458692971639951	0.7455294354028531	0.6428571428571429	0.6190476190476191	0.9746835443037974	Self Car Public
no_ssid__geo	0.8474341192787794	0.9035087719298246	0.8057828987365516	0.821173104434907	0.6903353057199211	0.9058402860548271	0.8406608891707178	0.8333333333333333	0.7368421052631577	0.9518072289156626	475	RFC	0.8323248539242832	0.9140127388535032	0.7261410788381742	0.8568207440811725	0.9105251295920667	1.0	0.8235294117647058	0.9080459770114943	0.7880527948995578	0.7454545454545455	0.6578947368421053	0.9608091024020228	0.7936507936507936	0.7142857142857143	0.6666666666666666	1.0	Self Car Public
no_ssid__geo	0.822174226061915	0.9035087719298246	0.7842271831731485	0.7575757575757576	0.7121464226289517	0.8829593693147362	0.8494550494550493	0.8461538461538461	0.7567567567567567	0.9454545454545454	476	RFC	0.8038436861512696	0.847457627118644	0.7086092715231788	0.8554641598119859	0.8995478036175709	0.9166666666666666	0.875	0.9069767441860465	0.770977090716284	0.684931506849315	0.7157190635451505	0.9122807017543859	0.8132409081776171	0.7857142857142857	0.6666666666666666	0.9873417721518988	Self Car Public
no_ssid__geo	0.7782131661442007	0.8596491228070176	0.7153002725861457	0.5657568238213398	0.7032967032967032	0.876847290640394	0.72707558489498	0.5925925925925927	0.6315789473684211	0.9570552147239264	477	RFC	0.722931270765577	0.5671641791044776	0.7551622418879056	0.8464673913043478	0.7499461322990735	0.6153846153846154	0.7058823529411765	0.9285714285714286	0.7106477243712588	0.5643564356435643	0.6580976863753213	0.9094890510948905	0.7100663050030138	0.5714285714285714	0.5714285714285714	0.9873417721518988	Self Car Public
no_ssid__geo	0.7893401015228426	0.8508771929824561	0.7548101973574931	0.7490039840637449	0.636842105263158	0.8785845027455766	0.7444986449864498	0.64	0.6666666666666666	0.926829268292683	478	RFC	0.7696090679131283	0.8623853211009175	0.5831325301204819	0.8633093525179856	0.7812041988512576	0.7272727272727273	0.7222222222222222	0.8941176470588236	0.752610348078811	0.6619718309859155	0.7014492753623188	0.8944099378881988	0.7175005023106289	0.5714285714285714	0.6190476190476191	0.9620253164556962	Self Car Public
no_ssid__geo	0.8129277566539924	0.8859649122807017	0.7752602369305945	0.6979591836734694	0.7466266866566715	0.8811948404616429	0.8049284253578732	0.7200000000000001	0.7500000000000001	0.9447852760736196	479	RFC	0.8108024929437311	0.8341463414634146	0.7757009345794392	0.8225602027883396	0.8414407230196703	0.8181818181818182	0.7894736842105263	0.9166666666666666	0.7561611961824921	0.6	0.7196531791907514	0.9488304093567251	0.7772754671488848	0.6428571428571429	0.7142857142857143	0.9746835443037974	Self Car Public
no_ssid__geo	0.8332124728063814	0.8859649122807017	0.8076103165421831	0.7937007874015749	0.744186046511628	0.8849441157133465	0.8209099207915266	0.7407407407407408	0.7894736842105262	0.9325153374233128	480	RFC	0.8171554510406608	0.8344370860927153	0.7542087542087542	0.8628205128205129	0.8521152050563815	0.7692307692307693	0.8823529411764706	0.9047619047619048	0.799805035007796	0.7567567567567568	0.7344262295081967	0.9082321187584346	0.7968655816757083	0.7142857142857143	0.7142857142857143	0.9620253164556962	Self Car Public
no_ssid__geo	0.779783393501805	0.8421052631578947	0.7147074056988316	0.612691466083151	0.6634615384615384	0.8679692125518057	0.7282030834662413	0.6363636363636364	0.6315789473684211	0.9166666666666667	481	RFC	0.7648990363193513	0.813953488372093	0.6699029126213593	0.8108407079646017	0.8153502974223398	0.875	0.7058823529411765	0.8651685393258427	0.6940429630339118	0.49122807017543857	0.6571428571428571	0.9337579617834395	0.6820373719107896	0.5	0.5714285714285714	0.9746835443037974	Self Car Public
no_ssid__geo	0.7991994663108739	0.8245614035087719	0.7602634126703509	0.8076398362892224	0.5996860282574569	0.8734643734643736	0.7104377104377105	0.6666666666666666	0.5555555555555556	0.9090909090909091	482	RFC	0.7760007790458889	0.8176795580110497	0.6797153024911032	0.830607476635514	0.7436891274100578	0.6923076923076923	0.6666666666666666	0.872093023255814	0.7517816585531092	0.7978436657681941	0.5365168539325843	0.9209844559585493	0.6894715692184047	0.6428571428571429	0.47619047619047616	0.9493670886075949	Self Car Public
no_ssid__geo	0.8275623268698061	0.868421052631579	0.8015032376346367	0.7602339181286548	0.7572519083969466	0.8870238863783085	0.7553485162180814	0.6428571428571429	0.6666666666666666	0.9565217391304348	483	RFC	0.82193023340312	0.8253968253968254	0.8025889967637541	0.8378048780487805	0.7680345851077558	0.6428571428571429	0.7222222222222222	0.9390243902439024	0.787918961042176	0.7046070460704607	0.7167630057803468	0.9423868312757202	0.7455294354028531	0.6428571428571429	0.6190476190476191	0.9746835443037974	Self Car Public
no_ssid__geo	0.8022519352568613	0.8596491228070176	0.7520707249739508	0.6293706293706293	0.7587096774193548	0.8681318681318682	0.7584859584859586	0.6666666666666666	0.6857142857142857	0.9230769230769232	484	RFC	0.7903428054230385	0.75	0.8121546961325967	0.8088737201365188	0.8412698412698413	0.8	0.8571428571428571	0.8666666666666667	0.7302639915863628	0.5421686746987951	0.711864406779661	0.9367588932806324	0.7100663050030138	0.5714285714285714	0.5714285714285714	0.9873417721518988	Self Car Public
no_ssid__geo	0.7583762886597938	0.8508771929824561	0.725007058765983	0.7358974358974357	0.6203554119547657	0.8187683284457478	0.7712163082221956	0.8275862068965518	0.5714285714285714	0.9146341463414634	485	RFC	0.7207930700190762	0.7	0.6274509803921569	0.8349282296650717	0.7988795518207282	0.8	0.7142857142857143	0.8823529411764706	0.7307721001294828	0.7756756756756756	0.6134185303514377	0.8032220943613348	0.7609001406469761	0.8571428571428571	0.47619047619047616	0.9493670886075949	Self Car Public
no_ssid__geo	0.7841051314142679	0.8771929824561403	0.7583816634917064	0.7220843672456577	0.7168	0.8362606232294617	0.8022341466707165	0.7142857142857143	0.7647058823529412	0.927710843373494	486	RFC	0.7697377224512197	0.6847058823529412	0.797153024911032	0.827354260089686	0.866447728516694	0.7142857142857143	1.0	0.8850574712643678	0.7534343809996659	0.7637795275590551	0.6511627906976745	0.845360824742268	0.7693389592123769	0.7142857142857143	0.6190476190476191	0.9746835443037974	Self Car Public
no_ssid__geo	0.7617328519855595	0.8333333333333334	0.6973221315197015	0.621923937360179	0.6125574272588056	0.8574850299401199	0.7168180800869658	0.6086956521739131	0.6315789473684211	0.9101796407185629	487	RFC	0.7108647886168166	0.6619047619047619	0.6410256410256411	0.8296639629200464	0.782432164785106	0.7777777777777778	0.7058823529411765	0.8636363636363636	0.6867482777610726	0.5864978902953587	0.5865102639296188	0.8872366790582404	0.6778179626280892	0.5	0.5714285714285714	0.9620253164556962	Self Car Public
no_ssid__geo	0.8088803088803089	0.8771929824561403	0.7726687005542184	0.7308270676691729	0.6943005181347152	0.8928785158587672	0.7688829035529618	0.6666666666666666	0.6829268292682926	0.9570552147239264	488	RFC	0.7946863913456003	0.8647686832740213	0.6568627450980392	0.8624277456647399	0.8095238095238096	0.8	0.7	0.9285714285714286	0.7648781829729411	0.6328125	0.7362637362637363	0.9255583126550868	0.7418123367490456	0.5714285714285714	0.6666666666666666	0.9873417721518988	Self Car Public
no_ssid__geo	0.8196610169491525	0.868421052631579	0.7675423175599482	0.6985446985446987	0.7052186177715092	0.8988636363636364	0.7786747031177125	0.6666666666666666	0.7368421052631577	0.9325153374233128	489	RFC	0.7876923363299565	0.7272727272727273	0.778816199376947	0.856988082340195	0.8068663362781009	0.6923076923076923	0.8235294117647058	0.9047619047619048	0.7537905709722582	0.672	0.6443298969072165	0.945041816009558	0.7571830419931685	0.6428571428571429	0.6666666666666666	0.9620253164556962	Self Car Public
no_ssid__geo	0.8277449046679816	0.8596491228070176	0.7924705494910653	0.7961476725521668	0.6884272997032641	0.8928366762177651	0.7514285714285714	0.64	0.6857142857142857	0.9285714285714286	490	RFC	0.8052577056176521	0.8464163822525598	0.7009063444108762	0.8684503901895206	0.8202733595992022	0.7272727272727273	0.8571428571428571	0.8764044943820225	0.7821773555456651	0.7515151515151515	0.6763848396501457	0.9186320754716981	0.7100663050030138	0.5714285714285714	0.5714285714285714	0.9873417721518988	Self Car Public
no_ssid__geo	0.825920245398773	0.8947368421052632	0.786332322029835	0.7172995780590717	0.7421758569299552	0.8995215311004784	0.8300597347372684	0.7857142857142857	0.7647058823529412	0.9397590361445785	491	RFC	0.8106781576399319	0.8173076923076923	0.756838905775076	0.8578878748370273	0.8940886699507389	0.7857142857142857	1.0	0.896551724137931	0.7708567395500245	0.6390977443609023	0.7280701754385965	0.9454022988505747	0.7973678923046011	0.7857142857142857	0.6190476190476191	0.9873417721518988	Self Car Public
no_ssid__geo	0.7697690692792163	0.868421052631579	0.7008655230558626	0.5628517823639775	0.6814814814814815	0.8582633053221289	0.7634483738778216	0.6428571428571429	0.7027027027027026	0.9447852760736196	492	RFC	0.6967259888803704	0.5067567567567568	0.7049808429118773	0.8784403669724771	0.7906746031746031	0.6428571428571429	0.8125	0.9166666666666666	0.7104673110862015	0.6329113924050633	0.6594982078853047	0.8389923329682366	0.7455294354028531	0.6428571428571429	0.6190476190476191	0.9746835443037974	Self Car Public
no_ssid__geo	0.7655222790357925	0.8596491228070176	0.7047638909287751	0.6437177280550774	0.6054054054054053	0.8651685393258427	0.7595293454519835	0.6666666666666666	0.6842105263157895	0.927710843373494	493	RFC	0.7416760921335256	0.8025751072961373	0.6222222222222222	0.8002309468822171	0.8165877845391031	0.8	0.7647058823529411	0.8850574712643678	0.6894686976687096	0.5373563218390804	0.5894736842105263	0.9415760869565217	0.7217199115933294	0.5714285714285714	0.6190476190476191	0.9746835443037974	Self Car Public
no_ssid__geo	0.8121657754010695	0.8508771929824561	0.7765618455280917	0.8056338028169014	0.6531986531986532	0.8708530805687204	0.7840877021599914	0.8	0.6486486486486486	0.9036144578313253	494	RFC	0.7977752456403445	0.89937106918239	0.6643835616438356	0.8295711060948081	0.8403866248693834	0.9090909090909091	0.75	0.8620689655172413	0.7628115985209297	0.7295918367346939	0.6423841059602649	0.9164588528678305	0.74502712477396	0.7142857142857143	0.5714285714285714	0.9493670886075949	Self Car Public
no_ssid__geo	0.8309325246398787	0.8771929824561403	0.8056277396245607	0.7459954233409611	0.7811764705882352	0.8897113249444856	0.8013010540184454	0.7272727272727273	0.7391304347826089	0.9375000000000001	495	RFC	0.8260380199676645	0.8358974358974359	0.7848699763593381	0.8573466476462197	0.8686419753086421	1.0	0.68	0.9259259259259259	0.7918955560088198	0.6735537190082644	0.7775175644028103	0.9246153846153846	0.776773156519992	0.5714285714285714	0.8095238095238095	0.9493670886075949	Self Car Public
no_ssid__geo	0.8010835913312694	0.8771929824561403	0.7498755982863609	0.6854219948849105	0.6875981161695447	0.8766066838046273	0.8032828282828283	0.6666666666666666	0.8181818181818182	0.9249999999999999	496	RFC	0.747348693151291	0.6733668341708543	0.6886792452830188	0.88	0.8320629808552514	0.8	0.782608695652174	0.9135802469135802	0.7525588264873111	0.6979166666666666	0.6865203761755486	0.8732394366197183	0.7884267631103073	0.5714285714285714	0.8571428571428571	0.9367088607594937	Self Car Public
no_ssid__geo	0.7744305657604702	0.8596491228070176	0.745556596993441	0.7261538461538461	0.6710097719869708	0.8395061728395062	0.7449990437942245	0.6666666666666666	0.6285714285714286	0.9397590361445785	497	RFC	0.7860296237654728	0.8251748251748252	0.7773584905660378	0.7555555555555555	0.7915245673866363	0.6923076923076923	0.7857142857142857	0.896551724137931	0.7276846574840844	0.6483516483516484	0.5902578796561605	0.9444444444444444	0.7180028129395218	0.6428571428571429	0.5238095238095238	0.9873417721518988	Self Car Public
no_ssid__geo	0.7680955727336612	0.8245614035087719	0.7098440179211698	0.6031746031746033	0.6520681265206812	0.874289324068225	0.705359872806213	0.5833333333333334	0.6086956521739131	0.9240506329113924	498	RFC	0.708408912563904	0.6073059360730594	0.6261682242990654	0.8917525773195877	0.7280168776371309	0.7	0.56	0.9240506329113924	0.7122663489636486	0.5990990990990991	0.6802030456852792	0.8574969021065675	0.6969057665260197	0.5	0.6666666666666666	0.9240506329113924	Self Car Public
no_ssid__geo	0.7677691766361717	0.8596491228070176	0.7270800474057518	0.6487341772151899	0.6777609682299547	0.8547449967721111	0.7796971796971798	0.7692307692307692	0.6486486486486486	0.9212121212121213	499	RFC	0.7566511899193706	0.7564575645756457	0.7272727272727273	0.7862232779097387	0.8223514211886306	0.8333333333333334	0.75	0.8837209302325582	0.7129262401538657	0.5678670360110804	0.6345609065155807	0.9363507779349364	0.7492465340566605	0.7142857142857143	0.5714285714285714	0.9620253164556962	Self Car Public
no_ssid__geo	0.7891109579600276	0.8508771929824561	0.7488266116071777	0.7723935389133627	0.6091205211726384	0.8649657747355319	0.7696094297890705	0.75	0.6486486486486486	0.9101796407185629	500	RFC	0.7667095437297458	0.8117283950617284	0.6678571428571428	0.820543093270366	0.8378787878787879	0.9	0.75	0.8636363636363636	0.737016200534211	0.7366946778711485	0.5598802395209581	0.9144736842105263	0.7254370102471368	0.6428571428571429	0.5714285714285714	0.9620253164556962	Self Car Public
no_ssid__geo	0.807909604519774	0.8508771929824561	0.7567188970239954	0.7063492063492063	0.6761006289308177	0.8877068557919623	0.7435869838194669	0.6666666666666666	0.6315789473684211	0.9325153374233128	501	RFC	0.7719237687448876	0.7355371900826446	0.7239057239057239	0.8563283922462942	0.7676506500035911	0.6923076923076923	0.7058823529411765	0.9047619047619048	0.7450266649002272	0.6793893129770993	0.6342182890855457	0.9214723926380368	0.7254370102471368	0.6428571428571429	0.5714285714285714	0.9620253164556962	Self Car Public
no_ssid__geo	0.824296499656829	0.8508771929824561	0.7683009770227649	0.8130968622100956	0.597938144329897	0.8938679245283019	0.7439286928277372	0.7586206896551724	0.5454545454545454	0.927710843373494	502	RFC	0.7717538707012855	0.7989276139410187	0.6277056277056277	0.8886283704572099	0.789463601532567	0.7333333333333333	0.75	0.8850574712643678	0.7659378505919263	0.8277777777777777	0.5708661417322834	0.8991696322657177	0.7296564195298373	0.7857142857142857	0.42857142857142855	0.9746835443037974	Self Car Public
no_ssid__geo	0.7646165527714502	0.8333333333333334	0.683557170140641	0.5763440860215054	0.6057142857142856	0.8686131386861315	0.7141719292256927	0.6451612903225806	0.5714285714285714	0.9259259259259259	503	RFC	0.7005789622799562	0.5929203539823009	0.673728813559322	0.8350877192982457	0.7353784887448955	0.5882352941176471	0.7142857142857143	0.9036144578313253	0.6719284774090121	0.5606694560669456	0.5501730103806228	0.9049429657794676	0.7132810930279284	0.7142857142857143	0.47619047619047616	0.9493670886075949	Self Car Public
no_ssid__geo	0.8110032362459547	0.8859649122807017	0.7840219035411505	0.7270375161707633	0.7364238410596028	0.8886043533930857	0.7851053336151623	0.6666666666666666	0.7368421052631577	0.9518072289156626	504	RFC	0.8043721337408888	0.8726708074534162	0.7002518891687658	0.8401937046004843	0.8438584629254001	0.8	0.8235294117647058	0.9080459770114943	0.7808436541400545	0.623059866962306	0.776536312849162	0.9429347826086957	0.746031746031746	0.5714285714285714	0.6666666666666666	1.0	Self Car Public
no_ssid__geo	0.8441558441558441	0.8771929824561403	0.8197893785411875	0.8175895765472312	0.7351664254703328	0.9066121336059987	0.7809749920861032	0.6923076923076924	0.7	0.9506172839506173	505	RFC	0.82525127655397	0.8394648829431438	0.7448680351906158	0.8914209115281502	0.804850982878884	0.75	0.7368421052631579	0.927710843373494	0.8149565932090205	0.7968253968253968	0.7257142857142858	0.9223300970873787	0.761402451275869	0.6428571428571429	0.6666666666666666	0.9746835443037974	Self Car Public
no_ssid__geo	0.8069784706755754	0.8421052631578947	0.778298020341949	0.7517730496453902	0.7076023391812865	0.8755186721991701	0.727188341223429	0.5714285714285714	0.6842105263157895	0.9259259259259259	506	RFC	0.7863278519071332	0.7681159420289855	0.7400611620795107	0.8508064516129032	0.7465829705376126	0.5714285714285714	0.7647058823529411	0.9036144578313253	0.7718972204266322	0.7361111111111112	0.6778711484593838	0.9017094017094017	0.7132810930279284	0.5714285714285714	0.6190476190476191	0.9493670886075949	Self Car Public
no_ssid__geo	0.8086510263929618	0.868421052631579	0.7512580630162233	0.6586538461538463	0.7062314540059348	0.8888888888888888	0.7685636856368564	0.6666666666666666	0.7	0.9390243902439025	507	RFC	0.7877276913495844	0.8106508875739645	0.7020648967551623	0.8504672897196262	0.8142414860681114	0.8	0.7368421052631579	0.9058823529411765	0.7320166410664921	0.5546558704453441	0.7104477611940299	0.9309462915601023	0.7375929274663452	0.5714285714285714	0.6666666666666666	0.9746835443037974	Self Car Public
no_ssid__geo	0.8081580624601657	0.8771929824561403	0.7791651440386532	0.8044692737430168	0.6584699453551912	0.8745562130177514	0.7967251461988303	0.7200000000000001	0.7368421052631577	0.9333333333333332	508	RFC	0.7859866240554365	0.8470588235294118	0.6495956873315364	0.8613053613053613	0.845686689051942	0.8181818181818182	0.8235294117647058	0.8953488372093024	0.7739228761184984	0.7659574468085106	0.667590027700831	0.8882211538461539	0.761402451275869	0.6428571428571429	0.6666666666666666	0.9746835443037974	Self Car Public
no_ssid__geo	0.7548559946416611	0.8508771929824561	0.7242601659604234	0.6327868852459017	0.723514211886305	0.8164794007490637	0.769998466375278	0.7407407407407408	0.6500000000000001	0.9192546583850932	509	RFC	0.7144274955222851	0.5866261398176292	0.7017543859649122	0.8549019607843137	0.7852934399789343	0.7692307692307693	0.6842105263157895	0.9024390243902439	0.7382871380162163	0.6868327402135231	0.7466666666666667	0.7813620071684588	0.7566807313642757	0.7142857142857143	0.6190476190476191	0.9367088607594937	Self Car Public
no_ssid__geo	0.8038922155688623	0.8596491228070176	0.7367340964173446	0.6764091858037579	0.6490872210953347	0.8847058823529411	0.7364959364959365	0.6153846153846153	0.6486486486486486	0.9454545454545454	510	RFC	0.77443455596292	0.801980198019802	0.6866952789699571	0.8346281908990011	0.7745478036175709	0.6666666666666666	0.75	0.9069767441860465	0.7137995436997349	0.5848375451263538	0.6153846153846154	0.9411764705882353	0.7100663050030138	0.5714285714285714	0.5714285714285714	0.9873417721518988	Self Car Public
no_ssid__geo	0.7456687456687456	0.8421052631578947	0.70497626534733	0.6129597197898424	0.6808510638297872	0.8211180124223603	0.7380764293472893	0.6153846153846153	0.6842105263157895	0.9146341463414634	511	RFC	0.7215335449299515	0.6889763779527559	0.6896551724137931	0.7859690844233056	0.7712418300653594	0.6666666666666666	0.7647058823529411	0.8823529411764706	0.6946257493697844	0.5520504731861199	0.6722689075630253	0.8595578673602081	0.7132810930279284	0.5714285714285714	0.6190476190476191	0.9493670886075949	Self Car Public
no_ssid__geo	0.844	0.9035087719298246	0.8182142110574596	0.829145728643216	0.729032258064516	0.8964646464646465	0.8371555980251632	0.7857142857142857	0.7692307692307692	0.9565217391304348	512	RFC	0.8289055554987891	0.8870967741935484	0.7337662337662337	0.8658536585365854	0.8526906697638404	0.7857142857142857	0.8333333333333334	0.9390243902439024	0.8106600776263919	0.7783018867924528	0.7243589743589743	0.9293193717277487	0.8248945147679324	0.7857142857142857	0.7142857142857143	0.9746835443037974	Self Car Public
no_ssid__geo	0.796821008984105	0.868421052631579	0.7407198598772747	0.7325581395348838	0.6123260437375746	0.8772753963593658	0.7879219804951237	0.8	0.6451612903225806	0.9186046511627907	513	RFC	0.7906413540439461	0.805111821086262	0.7661691542288557	0.8006430868167203	0.9195177582274358	0.9090909090909091	1.0	0.8494623655913979	0.7173545483214357	0.672	0.5099337748344371	0.9701298701298702	0.7301587301587302	0.7142857142857143	0.47619047619047616	1.0	Self Car Public
no_ssid__geo	0.8440748440748441	0.8947368421052632	0.8063912323880392	0.7236580516898607	0.7932960893854749	0.9022195560887823	0.8265124035855743	0.7200000000000001	0.8205128205128205	0.9390243902439025	514	RFC	0.8375570383761891	0.8387096774193549	0.8184438040345822	0.8555176336746303	0.8709843533372945	0.8181818181818182	0.8888888888888888	0.9058823529411765	0.7867753512175947	0.6363636363636364	0.7696476964769647	0.9543147208121827	0.7931484830219007	0.6428571428571429	0.7619047619047619	0.9746835443037974	Self Car Public
no_ssid__geo	0.8180583842498302	0.8596491228070176	0.7747359533381966	0.6959706959706959	0.7421758569299552	0.8860613071139387	0.7558978153532752	0.6086956521739131	0.7368421052631577	0.9221556886227545	515	RFC	0.7955461804921171	0.7786885245901639	0.756838905775076	0.8511111111111112	0.8254357298474946	0.7777777777777778	0.8235294117647058	0.875	0.7604046911255832	0.6291390728476821	0.7280701754385965	0.9240048250904704	0.7137834036568212	0.5	0.6666666666666666	0.9746835443037974	Self Car Public
no_ssid__geo	0.8123765635286373	0.8771929824561403	0.781595903911652	0.7241379310344827	0.7353629976580797	0.8852867830423939	0.8047408848321611	0.75	0.7317073170731706	0.9325153374233128	516	RFC	0.8009316817853908	0.8267716535433071	0.7185354691075515	0.857487922705314	0.8515873015873016	0.9	0.75	0.9047619047619048	0.7707059448892722	0.6441717791411042	0.7529976019184652	0.9149484536082474	0.7730560578661846	0.6428571428571429	0.7142857142857143	0.9620253164556962	Self Car Public
no_ssid__geo	0.7700534759358288	0.8596491228070176	0.7323293121516018	0.6654991243432575	0.6870748299319729	0.844413982179575	0.7890050329074719	0.7857142857142857	0.6666666666666666	0.9146341463414634	517	RFC	0.7279832086464282	0.6270627062706271	0.696551724137931	0.8603351955307262	0.8226890756302522	0.7857142857142857	0.8	0.8823529411764706	0.7386263017699853	0.7089552238805971	0.6778523489932886	0.82907133243607	0.7688366485834841	0.7857142857142857	0.5714285714285714	0.9493670886075949	Self Car Public
no_ssid__geo	0.7364735837046468	0.8070175438596491	0.6763162484006889	0.5440900562851783	0.655860349127182	0.8289983397897067	0.6772486772486772	0.5833333333333334	0.5555555555555556	0.8928571428571428	518	RFC	0.6803191495329509	0.4865771812080537	0.7366946778711485	0.8176855895196506	0.73645443196005	0.7	0.6666666666666666	0.8426966292134831	0.6828870066153249	0.6170212765957447	0.5910112359550562	0.8406285072951739	0.641852521599357	0.5	0.47619047619047616	0.9493670886075949	Self Car Public
no_ssid__geo	0.7939829954218444	0.8859649122807017	0.7646317901434245	0.7479674796747968	0.6710875331564986	0.8748403575989783	0.8028058361391696	0.7407407407407408	0.7222222222222222	0.9454545454545454	519	RFC	0.7835265367554182	0.8313253012048193	0.6988950276243094	0.8203592814371258	0.8476247266944941	0.7692307692307693	0.8666666666666667	0.9069767441860465	0.7540945407834344	0.6798029556650246	0.6454081632653061	0.9370725034199726	0.7735583684950774	0.7142857142857143	0.6190476190476191	0.9873417721518988	Self Car Public
no_ssid__geo	0.7780097425191371	0.8421052631578947	0.7133318919545605	0.5809312638580931	0.6891891891891893	0.8698752228163993	0.7284126984126985	0.64	0.6285714285714286	0.9166666666666667	520	RFC	0.731461091381434	0.6328502415458938	0.7306590257879656	0.8308740068104427	0.7927185174376187	0.7272727272727273	0.7857142857142857	0.8651685393258427	0.7005924544779653	0.5368852459016393	0.6521739130434783	0.912718204488778	0.6899738798472975	0.5714285714285714	0.5238095238095238	0.9746835443037974	Self Car Public
no_ssid__geo	0.8572448251249107	0.9035087719298246	0.8268522889904544	0.7670250896057348	0.7943661971830986	0.9191655801825294	0.7986071899115378	0.6086956521739131	0.8181818181818182	0.968944099378882	521	RFC	0.8398063301750675	0.8629032258064516	0.7480106100795756	0.9085051546391752	0.8372019952083578	0.7777777777777778	0.782608695652174	0.9512195121951219	0.8224161943882771	0.6903225806451613	0.8468468468468469	0.9300791556728232	0.7814948764315853	0.5	0.8571428571428571	0.9873417721518988	Self Car Public
no_ssid__geo	0.8319870759289176	0.8771929824561403	0.7837702988686628	0.7854545454545455	0.6623655913978495	0.9034907597535935	0.7931177272494638	0.7272727272727273	0.717948717948718	0.9341317365269461	522	RFC	0.7946003874975838	0.8181818181818182	0.6844444444444444	0.8811748998664887	0.888047138047138	1.0	0.7777777777777778	0.8863636363636364	0.7746259046820846	0.7552447552447552	0.6416666666666667	0.9269662921348315	0.7418123367490456	0.5714285714285714	0.6666666666666666	0.9873417721518988	Self Car Public
no_ssid__geo	0.7646310432569975	0.8596491228070176	0.7371496808662164	0.7027027027027027	0.6705202312138728	0.8382261086820737	0.7685142391210409	0.689655172413793	0.6842105263157895	0.9316770186335404	523	RFC	0.734079637162438	0.6953488372093023	0.655367231638418	0.8515228426395939	0.7820022317870237	0.6666666666666666	0.7647058823529411	0.9146341463414634	0.7406475208830009	0.7102137767220903	0.6863905325443787	0.8253382533825339	0.7609001406469762	0.7142857142857143	0.6190476190476191	0.9493670886075949	Self Car Public
no_ssid__geo	0.785663082437276	0.8508771929824561	0.7378895044257124	0.6755725190839694	0.668693009118541	0.869402985074627	0.7349206349206349	0.6428571428571429	0.6285714285714286	0.9333333333333332	524	RFC	0.7481735354874971	0.6833976833976834	0.7189542483660131	0.8421686746987952	0.774640088593577	0.6428571428571429	0.7857142857142857	0.8953488372093024	0.7304607039498149	0.6679245283018868	0.625	0.8984575835475579	0.7137834036568215	0.6428571428571429	0.5238095238095238	0.9746835443037974	Self Car Public
no_ssid__geo	0.8318149964961458	0.9035087719298246	0.7896210538166919	0.7448494453248812	0.7031963470319634	0.9208173690932312	0.8037353592909148	0.6666666666666666	0.7692307692307692	0.9753086419753086	525	RFC	0.7945460037187598	0.7755775577557755	0.7	0.9080604534005038	0.8258160848522293	0.6923076923076923	0.8333333333333334	0.9518072289156626	0.7856077522723224	0.7164634146341463	0.7064220183486238	0.9339378238341969	0.7857142857142857	0.6428571428571429	0.7142857142857143	1.0	Self Car Public
no_ssid__geo	0.855548260013132	0.8947368421052632	0.8240443280777537	0.8503144654088051	0.7109634551495017	0.9108550636749545	0.8360850531582239	0.8	0.7692307692307692	0.9390243902439025	526	RFC	0.8350796584161578	0.8848167539267016	0.7379310344827587	0.882491186839013	0.8827688651218063	0.9090909090909091	0.8333333333333334	0.9058823529411765	0.8151340432785571	0.8184019370460048	0.6858974358974359	0.9411027568922306	0.8010849909584087	0.7142857142857143	0.7142857142857143	0.9746835443037974	Self Car Public
no_ssid__geo	0.811626195732156	0.8596491228070176	0.7482632463113522	0.6335697399527188	0.717628705148206	0.8935912938331317	0.7162701623779468	0.5	0.7027027027027026	0.9461077844311377	527	RFC	0.778927563370193	0.7444444444444445	0.7419354838709677	0.8504027617951668	0.7700757575757576	0.6	0.8125	0.8977272727272727	0.7292352171472753	0.551440329218107	0.6948640483383686	0.9414012738853503	0.6825396825396824	0.42857142857142855	0.6190476190476191	1.0	Self Car Public
no_ssid__geo	0.832271762208068	0.868421052631579	0.7991160622102993	0.7266435986159169	0.7696629213483146	0.9010416666666666	0.7749402496237939	0.6153846153846153	0.7727272727272727	0.9367088607594937	528	RFC	0.8129406850998363	0.7954545454545454	0.7718309859154929	0.871536523929471	0.7808353207362564	0.6666666666666666	0.7391304347826086	0.9367088607594937	0.7896371223247942	0.6687898089171974	0.7675070028011205	0.9326145552560647	0.7725537472372915	0.5714285714285714	0.8095238095238095	0.9367088607594937	Self Car Public
no_ssid__geo	0.7601423487544484	0.8245614035087719	0.6946345568703339	0.591792656587473	0.6255259467040672	0.8665850673194614	0.67428072915953	0.5217391304347826	0.5789473684210527	0.9221556886227545	529	RFC	0.7226778290728487	0.6884422110552764	0.6676646706586826	0.8119266055045872	0.7295751633986928	0.6666666666666666	0.6470588235294118	0.875	0.6788212511754573	0.5189393939393939	0.5883905013192612	0.9291338582677166	0.64235483222825	0.42857142857142855	0.5238095238095238	0.9746835443037974	Self Car Public
no_ssid__geo	0.7879564381806534	0.8771929824561403	0.7552589983790331	0.7301173402868318	0.6694796061884669	0.8661800486618004	0.8183787782709787	0.75	0.7894736842105262	0.9156626506024097	530	RFC	0.7691507517983037	0.7865168539325843	0.695906432748538	0.8250289687137891	0.8853053865224251	0.9	0.8823529411764706	0.8735632183908046	0.7459677950767625	0.681265206812652	0.6449864498644986	0.911651728553137	0.7730560578661846	0.6428571428571429	0.7142857142857143	0.9620253164556962	Self Car Public
no_ssid__geo	0.8036272670419012	0.8771929824561403	0.7797743846688214	0.7421109902067465	0.7191011235955057	0.8781110402042119	0.7883638106978973	0.7096774193548386	0.7	0.9554140127388535	531	RFC	0.7782152594681873	0.682	0.7377521613832853	0.9148936170212766	0.7818131301103438	0.6470588235294118	0.7368421052631579	0.9615384615384616	0.7864613747516805	0.8138424821002387	0.7013698630136986	0.8441717791411043	0.8005826803295157	0.7857142857142857	0.6666666666666666	0.9493670886075949	Self Car Public
no_ssid__geo	0.8452468680913781	0.8771929824561403	0.7867812757459345	0.6666666666666666	0.7810320781032077	0.9126450824679292	0.7573275558373845	0.5833333333333334	0.7368421052631577	0.9518072289156626	532	RFC	0.8062908781644126	0.7453416149068323	0.7821229050279329	0.8914081145584726	0.8105251295920667	0.7	0.8235294117647058	0.9080459770114943	0.7726260044602885	0.6030150753768844	0.7799442896935933	0.934918648310388	0.7222222222222222	0.5	0.6666666666666666	1.0	Self Car Public
no_ssid__geo	0.7554655870445344	0.8508771929824561	0.6743968095110574	0.5030674846625767	0.6591865357643759	0.8609364081062194	0.7306763285024155	0.6086956521739131	0.6500000000000001	0.9333333333333332	533	RFC	0.7115301298749634	0.6721311475409836	0.6300268096514745	0.8324324324324325	0.7857790471009566	0.7777777777777778	0.6842105263157895	0.8953488372093024	0.6615329682282948	0.4019607843137255	0.6911764705882353	0.8914616497829233	0.6979103877838054	0.5	0.6190476190476191	0.9746835443037974	Self Car Public
no_ssid__geo	0.7529741077676697	0.8596491228070176	0.7021196122323845	0.652046783625731	0.6027397260273972	0.8515723270440252	0.7817322219431788	0.7407407407407408	0.6842105263157895	0.920245398773006	534	RFC	0.7182831665310808	0.707936507936508	0.64	0.8069129916567342	0.8089312648136177	0.7692307692307693	0.7647058823529411	0.8928571428571429	0.6917933483671234	0.6043360433604336	0.56957928802589	0.9014647137150466	0.7609001406469762	0.7142857142857143	0.6190476190476191	0.9493670886075949	Self Car Public
no_ssid__geo	0.8381219341275403	0.8596491228070176	0.7930659743158399	0.7313432835820896	0.7353846153846153	0.9124700239808152	0.7525146198830409	0.64	0.6842105263157895	0.9333333333333332	535	RFC	0.8065670357971134	0.7480916030534351	0.7887788778877888	0.882830626450116	0.7957758156116569	0.7272727272727273	0.7647058823529411	0.8953488372093024	0.7827526695203422	0.7153284671532847	0.6887608069164265	0.9441687344913151	0.7217199115933294	0.5714285714285714	0.6190476190476191	0.9746835443037974	Self Car Public
no_ssid__geo	0.8330827067669173	0.8859649122807017	0.7859231351501744	0.7164179104477614	0.7371900826446282	0.9041614123581336	0.8028058361391696	0.7407407407407408	0.7222222222222222	0.9454545454545454	536	RFC	0.8184367054596561	0.7400881057268722	0.867704280155642	0.8475177304964538	0.8476247266944941	0.7692307692307693	0.8666666666666667	0.9069767441860465	0.7679794642177088	0.6942148760330579	0.6408045977011494	0.9689189189189189	0.7735583684950774	0.7142857142857143	0.6190476190476191	0.9873417721518988	Self Car Public
no_ssid__geo	0.7668356263577119	0.8771929824561403	0.6967944591545905	0.5469387755102041	0.685121107266436	0.8583234946871311	0.7858517199834565	0.6666666666666666	0.7567567567567567	0.9341317365269461	537	RFC	0.7033459717670244	0.5153846153846153	0.7443609022556391	0.8502923976608188	0.8537878787878789	0.8	0.875	0.8863636363636364	0.6945772758619314	0.5826086956521739	0.6346153846153846	0.866507747318236	0.7418123367490456	0.5714285714285714	0.6666666666666666	0.9873417721518988	Self Car Public
no_ssid__geo	0.8179366149696561	0.9035087719298246	0.7750887595012128	0.7264150943396227	0.6927536231884058	0.9060975609756098	0.8285064513134689	0.7857142857142857	0.7368421052631577	0.962962962962963	538	RFC	0.7870166831823658	0.8105263157894737	0.6638888888888889	0.8866348448687351	0.8496675778745234	0.7857142857142857	0.8235294117647058	0.9397590361445783	0.7695986658580175	0.6581196581196581	0.7242424242424242	0.92643391521197	0.8132409081776171	0.7857142857142857	0.6666666666666666	0.9873417721518988	Self Car Public
no_ssid__geo	0.811772758384668	0.8596491228070176	0.7768705757963116	0.7450980392156862	0.6931677018633541	0.8923459863098943	0.75606922277258	0.6666666666666666	0.6521739130434783	0.9493670886075949	539	RFC	0.7974558234412249	0.8444444444444444	0.6788321167883211	0.8690909090909091	0.7831223628691983	0.8	0.6	0.9493670886075949	0.7638894298247512	0.6666666666666666	0.7081218274111675	0.9168797953964194	0.74502712477396	0.5714285714285714	0.7142857142857143	0.9493670886075949	Self Car Public
no_ssid__geo	0.8345911949685535	0.8859649122807017	0.8149359605215367	0.7858197932053177	0.7730496453900709	0.8859384429692215	0.7892953929539296	0.6666666666666666	0.7500000000000001	0.9512195121951219	540	RFC	0.834704751587485	0.8807947019867549	0.7767220902612827	0.8465974625144176	0.8357069143446852	0.8	0.7894736842105263	0.9176470588235294	0.8026196740299496	0.7093333333333334	0.7694117647058824	0.9291139240506329	0.7576853526220614	0.5714285714285714	0.7142857142857143	0.9873417721518988	Self Car Public
no_ssid__geo	0.8057553956834532	0.8859649122807017	0.755326091836508	0.7329842931937172	0.6427350427350427	0.8902589395807645	0.8087301587301589	0.8	0.6857142857142857	0.9404761904761905	541	RFC	0.7777311903098068	0.7924528301886793	0.6962962962962963	0.8444444444444444	0.8846247385573228	0.9090909090909091	0.8571428571428571	0.8876404494382022	0.7399911450758908	0.6818181818181818	0.5968253968253968	0.9413298565840938	0.7619047619047619	0.7142857142857143	0.5714285714285714	1.0	Self Car Public
no_ssid__geo	0.8086124401913876	0.868421052631579	0.7732163914485896	0.7514792899408284	0.6827794561933535	0.8853904282115869	0.7791812865497075	0.7200000000000001	0.6842105263157895	0.9333333333333332	542	RFC	0.7847884678867874	0.8193548387096774	0.6766467065868264	0.8583638583638583	0.8260788459146872	0.8181818181818182	0.7647058823529411	0.8953488372093024	0.7657292378526122	0.6939890710382514	0.6890243902439024	0.9141742522756827	0.7455294354028531	0.6428571428571429	0.6190476190476191	0.9746835443037974	Self Car Public
no_ssid__geo	0.8107714701601164	0.9035087719298246	0.7589943713734507	0.6553191489361703	0.7227586206896551	0.8989053444945266	0.8184235517568851	0.6923076923076924	0.8	0.962962962962963	543	RFC	0.7720236589259359	0.7096774193548387	0.7338935574229691	0.8725	0.8439547664341577	0.75	0.8421052631578947	0.9397590361445783	0.749203668418115	0.6086956521739131	0.7119565217391305	0.9269588313413014	0.7973678923046011	0.6428571428571429	0.7619047619047619	0.9873417721518988	Self Car Public
no_ssid__geo	0.8130293159609121	0.868421052631579	0.7783435535680984	0.7959527824620573	0.6609195402298851	0.8781583380123527	0.7941717791411044	0.8	0.6500000000000001	0.9325153374233128	544	RFC	0.789648232758905	0.8613138686131386	0.6406685236768802	0.8669623059866962	0.832687780056201	0.9090909090909091	0.6842105263157895	0.9047619047619048	0.7706506067784913	0.7398119122257053	0.6824925816023739	0.8896473265073948	0.7651195499296767	0.7142857142857143	0.6190476190476191	0.9620253164556962	Self Car Public
no_ssid__geo	0.8413559322033898	0.9035087719298246	0.8236014699253444	0.8430769230769231	0.731266149870801	0.8964613368283093	0.8489237100348213	0.8461538461538461	0.7500000000000001	0.9506172839506173	545	RFC	0.8318671543454658	0.8954248366013072	0.7164556962025317	0.8837209302325582	0.8779503980835623	0.9166666666666666	0.7894736842105263	0.927710843373494	0.8175959809859275	0.7965116279069767	0.7467018469656992	0.9095744680851063	0.8248945147679324	0.7857142857142857	0.7142857142857143	0.9746835443037974	Self Car Public
no_ssid__geo	0.780281690140845	0.8508771929824561	0.7610438867404811	0.6968325791855202	0.7609022556390977	0.8253968253968254	0.7663971248876909	0.6666666666666666	0.7142857142857143	0.9182389937106918	546	RFC	0.7495872586772224	0.6328767123287671	0.7419354838709677	0.8739495798319328	0.7730311355311356	0.6923076923076923	0.7142857142857143	0.9125	0.7793289566612694	0.7751677852348994	0.7808641975308642	0.7819548872180451	0.7603978300180833	0.6428571428571429	0.7142857142857143	0.9240506329113924	Self Car Public
no_ssid__geo	0.8219081272084806	0.8771929824561403	0.7931172892147869	0.7416974169741697	0.7593880389429764	0.8782664117272146	0.8162594893029675	0.7200000000000001	0.8095238095238095	0.9192546583850932	547	RFC	0.8034002946807096	0.8204081632653061	0.7165354330708661	0.8732572877059569	0.8433815506986239	0.8181818181818182	0.8095238095238095	0.9024390243902439	0.7892644392644392	0.6767676767676768	0.8076923076923077	0.8833333333333333	0.7963632710468155	0.6428571428571429	0.8095238095238095	0.9367088607594937	Self Car Public
no_ssid__geo	0.7498181818181818	0.8508771929824561	0.6715218211938262	0.5450733752620545	0.6245353159851301	0.844956772334294	0.7383539557041523	0.6086956521739131	0.6842105263157895	0.9221556886227545	548	RFC	0.6700752106693729	0.49808429118773945	0.6588235294117647	0.8533178114086146	0.8058278867102396	0.7777777777777778	0.7647058823529411	0.875	0.6774164728970544	0.6018518518518519	0.5936395759717314	0.83675799086758	0.6979103877838054	0.5	0.6190476190476191	0.9746835443037974	Self Car Public
no_ssid__geo	0.7858736059479554	0.8421052631578947	0.7289153814615069	0.6666666666666667	0.6492307692307693	0.8708487084870848	0.7499898272255997	0.7407407407407408	0.5945945945945946	0.9146341463414634	549	RFC	0.7385779049142766	0.7150259067357513	0.6393939393939394	0.8613138686131386	0.7796945701357466	0.7692307692307693	0.6875	0.8823529411764706	0.7214688013552149	0.6244343891402715	0.659375	0.8805970149253731	0.7291541089009442	0.7142857142857143	0.5238095238095238	0.9493670886075949	Self Car Public
no_ssid__geo	0.7784679089026915	0.868421052631579	0.7363652208979826	0.6698717948717948	0.690846286701209	0.8483775811209441	0.7811653116531166	0.6666666666666666	0.7500000000000001	0.926829268292683	550	RFC	0.7367191085307306	0.6830065359477124	0.6802721088435374	0.8468786808009423	0.8278637770897833	0.8	0.7894736842105263	0.8941176470588236	0.736289629019245	0.6572327044025157	0.7017543859649122	0.8498817966903073	0.7492465340566605	0.5714285714285714	0.7142857142857143	0.9620253164556962	Self Car Public
no_ssid__geo	0.854559155990957	0.9035087719298246	0.8280844343996292	0.7906250000000001	0.78125	0.9123783031988874	0.8088121538413935	0.7142857142857143	0.7368421052631577	0.9753086419753086	551	RFC	0.8379634442134444	0.8461538461538461	0.78125	0.8864864864864865	0.8298741183220275	0.7142857142857143	0.8235294117647058	0.9518072289156626	0.8210045213667314	0.7419354838709677	0.78125	0.9398280802292264	0.7936507936507936	0.7142857142857143	0.6666666666666666	1.0	Self Car Public
no_ssid__geo	0.8042789223454834	0.8245614035087719	0.743595867894129	0.7541528239202658	0.5768421052631579	0.8997926744989635	0.6761837265026492	0.5714285714285714	0.5294117647058824	0.927710843373494	552	RFC	0.7606153525751402	0.7694915254237288	0.6523809523809524	0.8599735799207398	0.7162645783335438	0.5714285714285714	0.6923076923076923	0.8850574712643678	0.7332910245755987	0.739413680781759	0.5169811320754717	0.9434782608695652	0.6582278481012658	0.5714285714285714	0.42857142857142855	0.9746835443037974	Self Car Public
no_ssid__geo	0.7805684071381361	0.868421052631579	0.750391540270351	0.7151819322459221	0.685805422647528	0.850187265917603	0.7726550258705234	0.689655172413793	0.6842105263157895	0.9440993788819876	553	RFC	0.7433570315796274	0.6834532374100719	0.6656346749226006	0.8809831824062095	0.7860672724374301	0.6666666666666666	0.7647058823529411	0.926829268292683	0.7595694982329165	0.75	0.7072368421052632	0.8214716525934861	0.7651195499296767	0.7142857142857143	0.6190476190476191	0.9620253164556962	Self Car Public
no_ssid__geo	0.791994750656168	0.8947368421052632	0.7601307815065356	0.7010954616588418	0.7096774193548386	0.8696194635059264	0.8321719309671117	0.8	0.7567567567567567	0.9397590361445785	554	RFC	0.7835966700700273	0.8086642599277978	0.7240506329113924	0.818075117370892	0.8935475444096134	0.9090909090909091	0.875	0.896551724137931	0.747581383171939	0.6187845303867403	0.6958637469586375	0.9280958721704394	0.7894313843680932	0.7142857142857143	0.6666666666666666	0.9873417721518988	Self Car Public
no_ssid__geo	0.8017950635751683	0.8245614035087719	0.7420022039841627	0.7337662337662337	0.6012269938650306	0.8910133843212238	0.6668853110713576	0.6153846153846153	0.4666666666666666	0.9186046511627907	555	RFC	0.7714865049883594	0.8308823529411765	0.6504424778761062	0.833134684147795	0.7646356033452807	0.6666666666666666	0.7777777777777778	0.8494623655913979	0.7244821173260396	0.6569767441860465	0.55893536121673	0.9575342465753425	0.6349206349206349	0.5714285714285714	0.3333333333333333	1.0	Self Car Public
no_ssid__geo	0.812002892263196	0.8771929824561403	0.7779825212996624	0.79296875	0.6576980568011958	0.8832807570977917	0.8008524397413286	0.75	0.7142857142857143	0.9382716049382716	556	RFC	0.7844543126736321	0.8218623481781376	0.6586826347305389	0.8728179551122195	0.8433161216293746	0.9	0.7142857142857143	0.9156626506024096	0.7722505331603627	0.7660377358490567	0.6567164179104478	0.8939974457215837	0.7730560578661846	0.6428571428571429	0.7142857142857143	0.9620253164556962	Self Car Public
no_ssid__geo	0.8297872340425532	0.8771929824561403	0.7894894394140515	0.7213622291021672	0.7318518518518518	0.9152542372881356	0.7720996257581624	0.6428571428571429	0.7222222222222222	0.9512195121951219	557	RFC	0.8065702218928026	0.7467948717948718	0.801948051948052	0.8709677419354839	0.8090569561157795	0.6428571428571429	0.8666666666666667	0.9176470588235294	0.7783050092885463	0.6976047904191617	0.6730245231607629	0.9642857142857143	0.7497488446855535	0.6428571428571429	0.6190476190476191	0.9873417721518988	Self Car Public
no_ssid__geo	0.8053221288515406	0.8157894736842105	0.7593215810591069	0.655072463768116	0.7627695800227013	0.8601226993865031	0.6956736035049289	0.5454545454545454	0.6500000000000001	0.891566265060241	558	RFC	0.7808580427297005	0.7243589743589743	0.7905882352941176	0.8276269185360094	0.7615950796531559	0.75	0.6842105263157895	0.8505747126436781	0.7433334293588376	0.5978835978835979	0.7368421052631579	0.8952745849297573	0.6614426361261804	0.42857142857142855	0.6190476190476191	0.9367088607594937	Self Car Public
no_ssid__geo	0.854004252303331	0.8859649122807017	0.8167651859189657	0.7761194029850748	0.7596153846153846	0.914560770156438	0.803102247546692	0.7407407407407408	0.717948717948718	0.9506172839506173	559	RFC	0.8343480845930701	0.8125	0.8088737201365188	0.8816705336426914	0.8249064634606803	0.7692307692307693	0.7777777777777778	0.927710843373494	0.8029564091497626	0.7428571428571429	0.716012084592145	0.95	0.7852119750853928	0.7142857142857143	0.6666666666666666	0.9746835443037974	Self Car Public
no_ssid__geo	0.7927989130434783	0.8596491228070176	0.7592138876988073	0.7469220246238031	0.6656151419558359	0.8651044965167828	0.7622284007826177	0.6923076923076924	0.6666666666666666	0.927710843373494	560	RFC	0.7693952435821644	0.7959183673469388	0.6762820512820513	0.835985312117503	0.8116858237547894	0.75	0.8	0.8850574712643678	0.7517377366152852	0.7036082474226805	0.65527950310559	0.8963254593175853	0.7296564195298373	0.6428571428571429	0.5714285714285714	0.9746835443037974	Self Car Public
no_ssid__geo	0.8136908962597036	0.8947368421052632	0.7727504983411011	0.7632850241545893	0.6634304207119741	0.8915360501567399	0.8305328336758405	0.782608695652174	0.7692307692307692	0.9397590361445785	561	RFC	0.787762523773072	0.8257839721254355	0.6788079470198676	0.8586956521739131	0.9099616858237548	1.0	0.8333333333333334	0.896551724137931	0.7617677605032865	0.7095808383233533	0.6487341772151899	0.9269882659713168	0.7814948764315853	0.6428571428571429	0.7142857142857143	0.9873417721518988	Self Car Public
no_ssid__geo	0.8020086083213773	0.8859649122807017	0.7609412129271188	0.6855983772819473	0.7205479452054795	0.8766773162939298	0.8086680469289166	0.7200000000000001	0.7619047619047619	0.9440993788819876	562	RFC	0.770137605942644	0.7347826086956522	0.7127371273712737	0.8628930817610063	0.835638616126421	0.8181818181818182	0.7619047619047619	0.926829268292683	0.754008832731856	0.6425855513307985	0.7285318559556787	0.8909090909090909	0.7889290737392004	0.6428571428571429	0.7619047619047619	0.9620253164556962	Self Car Public
no_ssid__geo	0.7863192182410423	0.8596491228070176	0.7515491719337529	0.6471544715447154	0.7385984427141269	0.8688946015424164	0.7583914728682171	0.64	0.6976744186046512	0.9375000000000001	563	RFC	0.7736236964273034	0.7928286852589641	0.6734279918864098	0.854614412136536	0.7783389450056117	0.7272727272727273	0.6818181818181818	0.9259259259259259	0.749365805856678	0.5467032967032966	0.8177339901477833	0.8836601307189542	0.74502712477396	0.5714285714285714	0.7142857142857143	0.9493670886075949	Self Car Public
no_ssid__geo	0.8007604562737642	0.868421052631579	0.7505781525319489	0.7287784679089027	0.6452762923351159	0.8776796973518285	0.7873071232297612	0.75	0.6842105263157895	0.927710843373494	564	RFC	0.7672478662396793	0.7652173913043478	0.6908396946564885	0.8456865127582017	0.8499211178724363	0.9	0.7647058823529411	0.8850574712643678	0.7377306910613651	0.6956521739130435	0.6053511705685619	0.9121887287024901	0.7455294354028531	0.6428571428571429	0.6190476190476191	0.9746835443037974	Self Car Public
no_ssid__geo	0.7758738862234407	0.9035087719298246	0.7378169377510228	0.7195301027900146	0.6269956458635705	0.8669250645994832	0.8449760765550239	0.8	0.7894736842105262	0.9454545454545454	565	RFC	0.7546503754409214	0.8277027027027027	0.6016713091922006	0.8345771144278606	0.8994735314844754	0.9090909090909091	0.8823529411764706	0.9069767441860465	0.7309302704463995	0.6363636363636364	0.6545454545454545	0.9018817204301075	0.8053044002411092	0.7142857142857143	0.7142857142857143	0.9873417721518988	Self Car Public
no_ssid__geo	0.8064911206368647	0.8859649122807017	0.7866947375685572	0.7509481668773704	0.7543160690571049	0.8548199767711964	0.8191674580563468	0.7692307692307692	0.7500000000000001	0.9382716049382716	566	RFC	0.7879511269604148	0.7105263157894737	0.7955182072829131	0.8578088578088578	0.8461565560487564	0.8333333333333334	0.7894736842105263	0.9156626506024096	0.7884234059390449	0.7962466487935657	0.7171717171717171	0.8518518518518519	0.7968655816757083	0.7142857142857143	0.7142857142857143	0.9620253164556962	Self Car Public
no_ssid__geo	0.7960426179604262	0.8333333333333334	0.7454448829337768	0.6741071428571429	0.6809160305343511	0.881311475409836	0.7037037037037037	0.5833333333333334	0.611111111111111	0.9166666666666667	567	RFC	0.785939693587392	0.848314606741573	0.6757575757575758	0.8337468982630273	0.766167290886392	0.7	0.7333333333333333	0.8651685393258427	0.7266815126527689	0.5592592592592592	0.6861538461538461	0.9346314325452016	0.6661643560377737	0.5	0.5238095238095238	0.9746835443037974	Self Car Public
no_ssid__geo	0.7858787413660783	0.8508771929824561	0.7280527080790608	0.630669546436285	0.6741214057507987	0.8793671720500988	0.6996254472011157	0.4761904761904762	0.6829268292682926	0.9397590361445785	568	RFC	0.7517453718101909	0.73	0.6872964169381107	0.8379396984924623	0.7702791461412151	0.7142857142857143	0.7	0.896551724137931	0.7138930361029674	0.5551330798479087	0.6614420062695925	0.9251040221914009	0.6703837653204742	0.35714285714285715	0.6666666666666666	0.9873417721518988	Self Car Public
no_ssid__geo	0.8011323425336164	0.8421052631578947	0.760990406573363	0.785824345146379	0.6194398682042833	0.8777070063694267	0.7278056499613386	0.6666666666666666	0.5945945945945946	0.9221556886227545	569	RFC	0.7779882987200061	0.8585858585858586	0.6351351351351351	0.8402439024390244	0.7875	0.8	0.6875	0.875	0.7492000308551755	0.7244318181818182	0.6045016077170418	0.9186666666666666	0.6899738798472975	0.5714285714285714	0.5238095238095238	0.9746835443037974	Self Car Public
no_ssid__geo	0.8258064516129032	0.8771929824561403	0.8021443827027149	0.7412140575079872	0.7919293820933165	0.8732897085068411	0.8004273504273504	0.75	0.717948717948718	0.9333333333333332	570	RFC	0.8340980083182048	0.9098039215686274	0.7602905569007264	0.8321995464852607	0.8577088716623601	0.9	0.7777777777777778	0.8953488372093024	0.7901003423617962	0.6253369272237197	0.8263157894736842	0.918648310387985	0.761402451275869	0.6428571428571429	0.6666666666666666	0.9746835443037974	Self Car Public
no_ssid__geo	0.7296442687747036	0.8070175438596491	0.6107395081137859	0.5024875621890548	0.49019607843137253	0.8395348837209303	0.6654247353868642	0.6923076923076924	0.4137931034482759	0.8901734104046243	571	RFC	0.622871775747405	0.46543778801843316	0.5780346820809249	0.8251428571428572	0.7730496453900709	0.75	0.75	0.8191489361702128	0.6086385768873493	0.5459459459459459	0.425531914893617	0.8544378698224852	0.634418324291742	0.6428571428571429	0.2857142857142857	0.9746835443037974	Self Car Public
no_ssid__geo	0.7242718446601941	0.8333333333333334	0.6831368056379796	0.6018237082066868	0.649624060150376	0.7979626485568762	0.7515599601489172	0.6923076923076924	0.6666666666666666	0.8957055214723927	572	RFC	0.6746516547412066	0.559322033898305	0.6371681415929203	0.8274647887323944	0.7804232804232805	0.75	0.7222222222222222	0.8690476190476191	0.6947947599563123	0.6513157894736842	0.6625766871165644	0.7704918032786885	0.7286517982720514	0.6428571428571429	0.6190476190476191	0.9240506329113924	Self Car Public
no_ssid__geo	0.765440666204025	0.868421052631579	0.6915547575490595	0.5930018416206262	0.5870206489675516	0.8946417820590006	0.7634483738778216	0.6428571428571429	0.7027027027027026	0.9447852760736196	573	RFC	0.7067911433334683	0.5962962962962963	0.6768707482993197	0.8472063854047891	0.7906746031746031	0.6428571428571429	0.8125	0.9166666666666666	0.6852256126809698	0.5897435897435898	0.5182291666666666	0.9477040816326531	0.7455294354028531	0.6428571428571429	0.6190476190476191	0.9746835443037974	Self Car Public
no_ssid__geo	0.7836575875486381	0.8771929824561403	0.7362837190718426	0.6717557251908397	0.6644182124789207	0.8726772195457674	0.7989870212092435	0.7407407407407408	0.717948717948718	0.9382716049382716	574	RFC	0.7499525878529244	0.7213114754098361	0.6888111888111889	0.8397350993377484	0.8208903992036523	0.7692307692307693	0.7777777777777778	0.9156626506024096	0.726191565077913	0.6285714285714286	0.6416938110749185	0.9083094555873925	0.7809925658026925	0.7142857142857143	0.6666666666666666	0.9620253164556962	Self Car Public
no_ssid__geo	0.8511480601741884	0.8771929824561403	0.7775977671640594	0.6336633663366336	0.7741935483870968	0.9249363867684478	0.7888753385677157	0.6956521739130435	0.7368421052631577	0.9341317365269461	575	RFC	0.8056630079740335	0.7164179104477612	0.8129032258064516	0.8876678876678876	0.8662606456724103	0.8888888888888888	0.8235294117647058	0.8863636363636364	0.7575072391241956	0.5680473372781065	0.7390029325513197	0.9654714475431607	0.7418123367490456	0.5714285714285714	0.6666666666666666	0.9873417721518988	Self Car Public
no_ssid__geo	0.8063963449457453	0.868421052631579	0.7841392543830737	0.7793974732750243	0.7181008902077152	0.8549193996664814	0.7923512484915993	0.7142857142857143	0.7368421052631577	0.9259259259259259	576	RFC	0.7834757675553251	0.7439703153988868	0.7355623100303952	0.8708946772366931	0.8138098612939152	0.7142857142857143	0.8235294117647058	0.9036144578313253	0.7864454243187055	0.8183673469387756	0.7014492753623188	0.8395196506550219	0.776773156519992	0.7142857142857143	0.6666666666666666	0.9493670886075949	Self Car Public
no_ssid__geo	0.7230769230769231	0.8245614035087719	0.6547212040966442	0.48120300751879697	0.6543001686340639	0.8286604361370716	0.6825396825396824	0.4761904761904762	0.6666666666666666	0.9047619047619047	577	RFC	0.6517451474625523	0.5	0.6198083067092651	0.835427135678392	0.7634801735925332	0.7142857142857143	0.7222222222222222	0.8539325842696629	0.6595425769956861	0.463768115942029	0.6928571428571428	0.8220024721878862	0.6460719308820575	0.35714285714285715	0.6190476190476191	0.9620253164556962	Self Car Public
no_ssid__geo	0.8082505729564553	0.8333333333333334	0.765210169787293	0.6813186813186813	0.7346326836581708	0.8796791443850268	0.724745207574775	0.5833333333333334	0.6829268292682926	0.9079754601226993	578	RFC	0.7885297430441068	0.7948717948717948	0.7205882352941176	0.8501291989664083	0.7603174603174603	0.7	0.7	0.8809523809523809	0.7522488869600613	0.5961538461538461	0.7492354740061162	0.9113573407202216	0.7011251758087201	0.5	0.6666666666666666	0.9367088607594937	Self Car Public
no_ssid__geo	0.7578879587894398	0.8333333333333334	0.7252403591125792	0.6294820717131475	0.7080394922425952	0.838199513381995	0.7017460317460319	0.56	0.6285714285714286	0.9166666666666667	579	RFC	0.7241395836605293	0.6220472440944882	0.7070422535211267	0.8433292533659731	0.7624154871345882	0.6363636363636364	0.7857142857142857	0.8651685393258427	0.7264227079696709	0.6370967741935484	0.7090395480225988	0.8331318016928658	0.6661643560377737	0.5	0.5238095238095238	0.9746835443037974	Self Car Public
no_ssid__geo	0.7556142668428005	0.8596491228070176	0.7256979156643387	0.6666666666666666	0.6819277108433736	0.828499369482976	0.7686091686091686	0.6666666666666666	0.717948717948718	0.9212121212121213	580	RFC	0.7622857792502709	0.8259109311740891	0.6987654320987654	0.7621809744779582	0.8204995693367788	0.8	0.7777777777777778	0.8837209302325582	0.710748342022043	0.5589041095890411	0.6658823529411765	0.9074585635359116	0.7333735181836447	0.5714285714285714	0.6666666666666666	0.9620253164556962	Self Car Public
no_ssid__geo	0.8117088607594937	0.8421052631578947	0.7535699028456712	0.6631578947368422	0.7140381282495668	0.8835136855506047	0.7180458902015788	0.5833333333333334	0.6486486486486486	0.9221556886227545	581	RFC	0.7866623398347498	0.782608695652174	0.7330960854092526	0.8442822384428224	0.775	0.7	0.75	0.875	0.7326190566812766	0.5753424657534246	0.6959459459459459	0.9265687583444593	0.6820373719107896	0.5	0.5714285714285714	0.9746835443037974	Self Car Public
no_ssid__geo	0.7777053455019557	0.868421052631579	0.737551916957602	0.7082767978290366	0.6239782016348774	0.8804007514088917	0.758888165979903	0.6206896551724138	0.7	0.9559748427672956	582	RFC	0.7441483465433105	0.772189349112426	0.5902061855670103	0.870049504950495	0.7622807017543859	0.6	0.7368421052631579	0.95	0.7356621055852156	0.6541353383458647	0.661849710982659	0.8910012674271229	0.7571830419931685	0.6428571428571429	0.6666666666666666	0.9620253164556962	Self Car Public
no_ssid__geo	0.8062865497076024	0.8771929824561403	0.7515594602940766	0.7024608501118569	0.6655948553054661	0.886622675464907	0.8004273504273504	0.75	0.717948717948718	0.9333333333333332	583	RFC	0.7656286909689224	0.7584541062801933	0.672077922077922	0.8663540445486518	0.8577088716623601	0.9	0.7777777777777778	0.8953488372093024	0.7404215811062945	0.6541666666666667	0.6592356687898089	0.9078624078624079	0.761402451275869	0.6428571428571429	0.6666666666666666	0.9746835443037974	Self Car Public
no_ssid__geo	0.7945466074825618	0.8771929824561403	0.7686055529775411	0.7455197132616487	0.7017543859649122	0.8585425597060625	0.802732138989449	0.7857142857142857	0.6842105263157895	0.9382716049382716	584	RFC	0.7832064514318905	0.8863636363636364	0.636604774535809	0.8266509433962265	0.822027606223212	0.7857142857142857	0.7647058823529411	0.9156626506024096	0.7726838524333788	0.643298969072165	0.7817589576547231	0.8929936305732484	0.7889290737392004	0.7857142857142857	0.6190476190476191	0.9620253164556962	Self Car Public
no_ssid__geo	0.7902597402597402	0.8771929824561403	0.7630274891453991	0.6961483594864479	0.7401360544217688	0.8527980535279805	0.7899121810433832	0.7407407407407408	0.6842105263157895	0.9447852760736196	585	RFC	0.7547649610871431	0.6437994722955145	0.7331536388140162	0.8873417721518987	0.8168677727501256	0.7692307692307693	0.7647058823529411	0.9166666666666666	0.7752866045809738	0.7577639751552795	0.7472527472527473	0.8208430913348946	0.7693389592123769	0.7142857142857143	0.6190476190476191	0.9746835443037974	Self Car Public
no_ssid__geo	0.7949419002050581	0.8771929824561403	0.7503621284734573	0.7384105960264901	0.6419354838709678	0.8707403055229144	0.7956114797432162	0.75	0.7027027027027026	0.9341317365269461	586	RFC	0.7726687248499329	0.8168498168498168	0.6722972972972973	0.8288590604026845	0.8662878787878787	0.9	0.8125	0.8863636363636364	0.7349975836231938	0.6737160120845922	0.6141975308641975	0.9170792079207921	0.7497488446855535	0.6428571428571429	0.6190476190476191	0.9873417721518988	Self Car Public
no_ssid__geo	0.8045267489711934	0.8421052631578947	0.7772606431105128	0.7581329561527581	0.704647676161919	0.8690012970168611	0.7461735953391924	0.6923076923076924	0.6315789473684211	0.9146341463414634	587	RFC	0.7860511000643987	0.8096676737160121	0.7035928143712575	0.8448928121059268	0.7794117647058824	0.75	0.7058823529411765	0.8823529411764706	0.7709992326218216	0.7127659574468085	0.7057057057057057	0.8945260347129506	0.7212176009644363	0.6428571428571429	0.5714285714285714	0.9493670886075949	Self Car Public
no_ssid__geo	0.7888040712468194	0.8596491228070176	0.7425396854599091	0.6159420289855072	0.7527675276752768	0.8589094997189433	0.7558978153532752	0.6086956521739131	0.7368421052631577	0.9221556886227545	588	RFC	0.7409964600336346	0.5647840531561462	0.796875	0.8613303269447576	0.8254357298474946	0.7777777777777778	0.8235294117647058	0.875	0.7490265973641886	0.6772908366533864	0.7132867132867133	0.8565022421524664	0.7137834036568212	0.5	0.6666666666666666	0.9746835443037974	Self Car Public
no_ssid__geo	0.7406576980568012	0.8508771929824561	0.6558579941214566	0.5109170305676856	0.6048951048951049	0.8517618469015795	0.7235886818495514	0.56	0.6666666666666666	0.9440993788819876	589	RFC	0.6485727122483416	0.4624505928853755	0.6070175438596491	0.87625	0.7432865237743287	0.6363636363636364	0.6666666666666666	0.926829268292683	0.667374788236231	0.5707317073170731	0.6027874564459931	0.8286052009456265	0.709563994374121	0.5	0.6666666666666666	0.9620253164556962	Self Car Public
no_ssid__geo	0.7976190476190477	0.868421052631579	0.7303975860574247	0.5690721649484536	0.7341115434500648	0.8880090497737557	0.7457448842991011	0.5	0.8095238095238095	0.927710843373494	590	RFC	0.7649910929404607	0.7379679144385026	0.7092731829573935	0.847732181425486	0.8426382047071702	0.8333333333333334	0.8095238095238095	0.8850574712643678	0.7187146581663137	0.46308724832214765	0.760752688172043	0.9323040380047506	0.7137834036568215	0.35714285714285715	0.8095238095238095	0.9746835443037974	Self Car Public
no_ssid__geo	0.8407803650094399	0.9122807017543859	0.8124435784678679	0.7962466487935657	0.7311258278145696	0.9099582587954681	0.8537812379164226	0.8148148148148148	0.7894736842105262	0.9570552147239264	591	RFC	0.8223644964743934	0.8319327731092437	0.7540983606557377	0.8810623556581986	0.8856927386339152	0.8461538461538461	0.8823529411764706	0.9285714285714286	0.8046071740644121	0.7634961439588689	0.7095115681233933	0.9408138101109741	0.8291139240506329	0.7857142857142857	0.7142857142857143	0.9873417721518988	Self Car Public
no_ssid__geo	0.8010204081632653	0.8333333333333334	0.743284571150369	0.6926229508196722	0.6605504587155963	0.8766803039158387	0.7077157884850193	0.5833333333333334	0.6285714285714286	0.9112426035502957	592	RFC	0.7534057451620141	0.7071129707112971	0.694980694980695	0.8581235697940504	0.7804232804232805	0.7	0.7857142857142857	0.8555555555555555	0.7347142788262104	0.678714859437751	0.6293706293706294	0.8960573476702509	0.6661643560377737	0.5	0.5238095238095238	0.9746835443037974	Self Car Public
no_ssid__geo	0.8335913312693498	0.8771929824561403	0.7925418696976968	0.7424242424242423	0.7236180904522613	0.9115832762165866	0.7847629835581644	0.6923076923076924	0.7222222222222222	0.9397590361445785	593	RFC	0.809756591480113	0.8235294117647058	0.7272727272727273	0.8784676354029062	0.8377394636015326	0.75	0.8666666666666667	0.896551724137931	0.7810518387529882	0.6758620689655173	0.72	0.9472934472934473	0.7497488446855535	0.6428571428571429	0.6190476190476191	0.9873417721518988	Self Car Public
no_ssid__geo	0.7687785760940562	0.8333333333333334	0.7163951132830331	0.6411657559198543	0.6373902132998746	0.8706293706293706	0.7125750245232513	0.5833333333333334	0.6341463414634146	0.920245398773006	594	RFC	0.7268751852784071	0.704	0.6180048661800487	0.8586206896551725	0.7476190476190476	0.7	0.65	0.8928571428571429	0.709879524676321	0.5886287625418061	0.6580310880829016	0.8829787234042553	0.6894715692184047	0.5	0.6190476190476191	0.9493670886075949	Self Car Public
no_ssid__geo	0.859504132231405	0.9035087719298246	0.8363231215405128	0.8399999999999999	0.7676767676767676	0.9012925969447708	0.8568387567418888	0.888888888888889	0.7368421052631577	0.9447852760736196	595	RFC	0.8533911919835528	0.9345549738219895	0.7676767676767676	0.8579418344519015	0.8877576671694318	0.9230769230769231	0.8235294117647058	0.9166666666666666	0.8265849020799516	0.7628205128205128	0.7676767676767676	0.9492574257425742	0.8328310227044403	0.8571428571428571	0.6666666666666666	0.9746835443037974	Self Car Public
no_ssid__geo	0.8252427184466019	0.8596491228070176	0.7686164172932416	0.7448275862068965	0.6550387596899225	0.905982905982906	0.773319295474984	0.7692307692307692	0.6285714285714286	0.9221556886227545	596	RFC	0.7956887172299755	0.7677725118483413	0.7612612612612613	0.8580323785803238	0.8313492063492064	0.8333333333333334	0.7857142857142857	0.875	0.7525514151807426	0.7232142857142857	0.5748299319727891	0.9596100278551533	0.7375929274663452	0.7142857142857143	0.5238095238095238	0.9746835443037974	Self Car Public
no_ssid__geo	0.8087818696883853	0.8508771929824561	0.7735465834843563	0.7435456110154907	0.7036450079239303	0.8734491315136478	0.7510898294030824	0.6153846153846153	0.7222222222222222	0.9156626506024097	597	RFC	0.7893103921186132	0.7526132404181185	0.7762237762237763	0.8390941597139452	0.8022988505747127	0.6666666666666666	0.8666666666666667	0.8735632183908046	0.7629698417417475	0.7346938775510204	0.6434782608695652	0.9107373868046572	0.7175005023106289	0.5714285714285714	0.6190476190476191	0.9620253164556962	Self Car Public
no_ssid__geo	0.7712538226299694	0.8421052631578947	0.7358660712347884	0.7630057803468209	0.6056971514242879	0.8388952819332567	0.7325704147261033	0.7200000000000001	0.5555555555555556	0.9221556886227545	598	RFC	0.7638081518792178	0.8375634517766497	0.6824324324324325	0.7714285714285715	0.7866161616161617	0.8181818181818182	0.6666666666666666	0.875	0.7214683857131071	0.7006369426751592	0.5444743935309974	0.9192938209331651	0.6979103877838054	0.6428571428571429	0.47619047619047616	0.9746835443037974	Self Car Public
no_ssid__geo	0.7638461538461538	0.8421052631578947	0.6760938920191428	0.6315789473684211	0.5207100591715976	0.8759926695174098	0.7113095238095237	0.6428571428571429	0.5625	0.9285714285714286	599	RFC	0.7112039025454991	0.6101694915254238	0.7058823529411765	0.8175598631698974	0.7791478184736612	0.6428571428571429	0.8181818181818182	0.8764044943820225	0.6701555023923444	0.6545454545454545	0.4125	0.9434210526315789	0.6862567811934901	0.6428571428571429	0.42857142857142855	0.9873417721518988	Self Car Public
no_ssid__geo	0.802571860816944	0.8596491228070176	0.7459919276376527	0.7230443974630022	0.6304347826086957	0.8844966028412601	0.7741269841269842	0.7200000000000001	0.6857142857142857	0.9166666666666667	600	RFC	0.7722690976500187	0.8300970873786407	0.6373626373626373	0.8493475682087782	0.8468310715501727	0.8181818181818182	0.8571428571428571	0.8651685393258427	0.7289285881839586	0.6404494382022472	0.6236559139784946	0.9226804123711341	0.7296564195298373	0.6428571428571429	0.5714285714285714	0.9746835443037974	Self Car Public
no_ssid__geo	0.8251249107780158	0.9035087719298246	0.7848974133322003	0.7155635062611806	0.7418856259659968	0.8972431077694235	0.8331754190649896	0.7857142857142857	0.7567567567567567	0.9570552147239264	601	RFC	0.8098136132215418	0.7874015748031497	0.7947019867549668	0.8473372781065088	0.8630952380952381	0.7857142857142857	0.875	0.9285714285714286	0.7682617838447129	0.6557377049180327	0.6956521739130435	0.9533954727030626	0.8132409081776171	0.7857142857142857	0.6666666666666666	0.9873417721518988	Self Car Public
no_ssid__geo	0.7850599013389711	0.868421052631579	0.752112325628095	0.6957878315132606	0.6886145404663924	0.8719346049046321	0.7804372450784185	0.6956521739130435	0.717948717948718	0.927710843373494	602	RFC	0.774836020934146	0.8415094339622642	0.648578811369509	0.834419817470665	0.8505747126436781	0.8888888888888888	0.7777777777777778	0.8850574712643678	0.7466615633673812	0.5930851063829787	0.7339181286549707	0.912981455064194	0.7375929274663452	0.5714285714285714	0.6666666666666666	0.9746835443037974	Self Car Public
no_ssid__geo	0.8321358589157414	0.8421052631578947	0.8068769673064619	0.7700348432055749	0.7607655502392345	0.8898305084745763	0.7274046278924328	0.64	0.6153846153846153	0.926829268292683	603	RFC	0.836895669767299	0.8700787401574803	0.8091603053435115	0.831447963800905	0.7626856803327392	0.7272727272727273	0.6666666666666666	0.8941176470588236	0.7884964023702032	0.690625	0.7178329571106095	0.95703125	0.7016274864376131	0.5714285714285714	0.5714285714285714	0.9620253164556962	Self Car Public
no_ssid__geo	0.8019005847953217	0.8947368421052632	0.7507823069414107	0.701688555347092	0.6612111292962357	0.8894472361809046	0.8202325581395349	0.7200000000000001	0.7906976744186046	0.95	604	RFC	0.7710268537638658	0.7923728813559322	0.6666666666666666	0.8540410132689988	0.8430602319491207	0.8181818181818182	0.7727272727272727	0.9382716049382716	0.7377966353501523	0.6296296296296297	0.6558441558441559	0.927916120576671	0.8048020896122162	0.6428571428571429	0.8095238095238095	0.9620253164556962	Self Car Public
no_ssid__geo	0.8144252441773103	0.8421052631578947	0.7679566212399234	0.7869918699186992	0.631163708086785	0.8857142857142857	0.7398259658893142	0.7200000000000001	0.588235294117647	0.9112426035502957	605	RFC	0.7932875511747687	0.8287671232876712	0.7142857142857143	0.8368098159509203	0.8143227143227144	0.8181818181818182	0.7692307692307693	0.8555555555555555	0.7517622286997822	0.7492260061919505	0.5653710247349824	0.9406896551724138	0.6979103877838054	0.6428571428571429	0.47619047619047616	0.9746835443037974	Self Car Public
no_ssid__geo	0.7751592356687899	0.8245614035087719	0.7393016896647454	0.7068273092369478	0.6437994722955146	0.8672782874617737	0.6871212121212121	0.5	0.6363636363636365	0.9249999999999999	606	RFC	0.7525385229127254	0.822429906542056	0.5768321513002365	0.8583535108958837	0.7074252996958311	0.6	0.6086956521739131	0.9135802469135802	0.7414890415001371	0.6197183098591549	0.7283582089552239	0.8763906056860321	0.6773156519991962	0.42857142857142855	0.6666666666666666	0.9367088607594937	Self Car Public
no_ssid__geo	0.805693950177936	0.868421052631579	0.7698343829442454	0.7958271236959761	0.6369636963696369	0.8767123287671234	0.7796709488393058	0.7586206896551724	0.6470588235294118	0.9333333333333332	607	RFC	0.790565233668682	0.8018018018018018	0.7423076923076923	0.8275862068965517	0.8249453388988273	0.7333333333333333	0.8461538461538461	0.8953488372093024	0.7599277105206386	0.7899408284023669	0.5578034682080925	0.9320388349514563	0.761402451275869	0.7857142857142857	0.5238095238095238	0.9746835443037974	Self Car Public
no_ssid__geo	0.8400272294077604	0.868421052631579	0.8036072114594758	0.7994955863808323	0.704174228675136	0.9071518193224593	0.7750313854608333	0.7857142857142857	0.5945945945945946	0.9447852760736196	608	RFC	0.8198850739680928	0.9161849710982659	0.6807017543859649	0.8627684964200477	0.7966269841269841	0.7857142857142857	0.6875	0.9166666666666666	0.7982815913759044	0.70917225950783	0.7293233082706767	0.9563492063492064	0.761402451275869	0.7857142857142857	0.5238095238095238	0.9746835443037974	Self Car Public
no_ssid__geo	0.8430431802604523	0.9122807017543859	0.8071495133698185	0.753731343283582	0.7636887608069165	0.9040284360189573	0.8537812379164226	0.8148148148148148	0.7894736842105262	0.9570552147239264	609	RFC	0.8135930175989522	0.7651515151515151	0.7863501483679525	0.8892773892773893	0.8856927386339152	0.8461538461538461	0.8823529411764706	0.9285714285714286	0.8014070286749239	0.7426470588235294	0.742296918767507	0.9192771084337349	0.8291139240506329	0.7857142857142857	0.7142857142857143	0.9873417721518988	Self Car Public
no_ssid__geo	0.834716459197787	0.8859649122807017	0.7950540640171951	0.7276341948310139	0.7516600265604249	0.9058679706601466	0.7915033105394551	0.7200000000000001	0.7027027027027026	0.9518072289156626	610	RFC	0.8174201323634961	0.7991266375545851	0.7905027932960894	0.8626309662398137	0.8462425983977709	0.8181818181818182	0.8125	0.9080459770114943	0.7793356205164392	0.6678832116788321	0.7164556962025317	0.9536679536679536	0.753968253968254	0.6428571428571429	0.6190476190476191	1.0	Self Car Public
no_ssid__geo	0.8040983606557377	0.8421052631578947	0.7269849947326271	0.6077738515901059	0.6916524701873935	0.8815286624203821	0.7145280866837753	0.5714285714285714	0.6500000000000001	0.9221556886227545	611	RFC	0.7618563685636857	0.7166666666666667	0.725	0.8439024390243902	0.8054511278195489	0.8571428571428571	0.6842105263157895	0.875	0.7038372712153812	0.5276073619631901	0.6612377850162866	0.9226666666666666	0.6741008639742817	0.42857142857142855	0.6190476190476191	0.9746835443037974	Self Car Public
no_ssid__geo	0.7692307692307693	0.8508771929824561	0.7312817231066281	0.6447140381282496	0.7018404907975461	0.8472906403940886	0.7432865237743287	0.6363636363636364	0.6666666666666666	0.926829268292683	612	RFC	0.7591846839787313	0.7948717948717948	0.6713615023474179	0.8113207547169812	0.8119281045751633	0.875	0.6666666666666666	0.8941176470588236	0.7213634998732977	0.5422740524781341	0.7352185089974294	0.8865979381443299	0.709563994374121	0.5	0.6666666666666666	0.9620253164556962	Self Car Public
no_ssid__geo	0.8629842180774749	0.9210526315789473	0.811175531279195	0.7314814814814816	0.7768595041322314	0.9251856082238721	0.874484440729525	0.782608695652174	0.8947368421052632	0.9461077844311377	613	RFC	0.8378280121456384	0.79	0.8362989323843416	0.8871851040525739	0.9659090909090908	1.0	1.0	0.8977272727272727	0.7909767456352558	0.6810344827586207	0.7253086419753086	0.9665871121718377	0.8174603174603176	0.6428571428571429	0.8095238095238095	1.0	Self Car Public
no_ssid__geo	0.8104196816208393	0.8771929824561403	0.7657943177966056	0.7653910149750417	0.6456140350877193	0.8863779033270559	0.8002661343978709	0.8	0.6666666666666666	0.9341317365269461	614	RFC	0.7793960393832534	0.8098591549295775	0.6715328467153284	0.8567961165048543	0.8651515151515151	0.9090909090909091	0.8	0.8863636363636364	0.7550830315738652	0.7255520504731862	0.6216216216216216	0.918075422626788	0.7576853526220614	0.7142857142857143	0.5714285714285714	0.9873417721518988	Self Car Public
no_ssid__geo	0.797752808988764	0.868421052631579	0.7562242261920714	0.6735966735966736	0.7277051129607611	0.8673708920187794	0.7925444143330322	0.7200000000000001	0.7317073170731706	0.9259259259259259	615	RFC	0.7767510140507853	0.7714285714285715	0.7132867132867133	0.8455377574370709	0.8239320920043812	0.8181818181818182	0.75	0.9036144578313253	0.7436219567482842	0.5977859778597786	0.7427184466019418	0.8903614457831325	0.7688366485834841	0.6428571428571429	0.7142857142857143	0.9493670886075949	Self Car Public
no_ssid__geo	0.8050179211469534	0.8596491228070176	0.7419106048428596	0.7012522361359571	0.6363636363636364	0.8881159420289856	0.7584859584859586	0.6666666666666666	0.6857142857142857	0.9230769230769232	616	RFC	0.7703014596819907	0.7567567567567568	0.7123893805309734	0.8417582417582418	0.8412698412698413	0.8	0.8571428571428571	0.8666666666666667	0.7227368779822768	0.6533333333333333	0.575	0.939877300613497	0.7100663050030138	0.5714285714285714	0.5714285714285714	0.9873417721518988	Self Car Public
no_ssid__geo	0.7956577266922095	0.8771929824561403	0.7520952096183645	0.7672301690507152	0.6118012422360247	0.8772542175683538	0.7911189015483493	0.7999999999999999	0.6285714285714286	0.9447852760736196	617	RFC	0.7647808775402352	0.8428571428571429	0.6042944785276073	0.8471910112359551	0.8174603174603173	0.75	0.7857142857142857	0.9166666666666666	0.74436122942044	0.7040572792362768	0.6194968553459119	0.9095295536791315	0.7852119750853928	0.8571428571428571	0.5238095238095238	0.9746835443037974	Self Car Public
no_ssid__geo	0.8178082191780822	0.8771929824561403	0.739003954452909	0.5784615384615385	0.7429274292742928	0.8956228956228955	0.7447761119365279	0.5263157894736842	0.7619047619047619	0.9461077844311377	618	RFC	0.7848126528409556	0.7401574803149606	0.7626262626262627	0.8516542155816436	0.8865440115440114	1.0	0.7619047619047619	0.8977272727272727	0.714448932157842	0.47474747474747475	0.7242206235011991	0.9443786982248521	0.7063492063492064	0.35714285714285715	0.7619047619047619	1.0	Self Car Public
no_ssid__geo	0.7757533286615277	0.8508771929824561	0.7184030746818321	0.6377295492487479	0.640650406504065	0.8768292682926829	0.712288393618317	0.5217391304347826	0.6857142857142857	0.9294117647058824	619	RFC	0.7551072176277587	0.7860082304526749	0.6723549488054608	0.8069584736251403	0.7973137973137973	0.6666666666666666	0.8571428571428571	0.8681318681318682	0.7027548972097412	0.5365168539325843	0.6118012422360248	0.9599465954606141	0.6666666666666666	0.42857142857142855	0.5714285714285714	1.0	Self Car Public
no_ssid__geo	0.8037878787878788	0.868421052631579	0.7333870913642784	0.6589327146171694	0.6574257425742575	0.8838028169014085	0.7587075575027383	0.6363636363636364	0.7	0.9397590361445785	620	RFC	0.7703442020389062	0.7759562841530054	0.6974789915966386	0.8375973303670745	0.8361312764670297	0.875	0.7368421052631579	0.896551724137931	0.7099024061037708	0.5725806451612904	0.6217228464419475	0.9354037267080745	0.7180028129395217	0.5	0.6666666666666666	0.9873417721518988	Self Car Public
no_ssid__geo	0.75	0.7982456140350878	0.6762399429581732	0.6379310344827585	0.534412955465587	0.8563758389261744	0.6838383838383838	0.6666666666666666	0.5	0.8848484848484849	621	RFC	0.6834378342596263	0.6351931330472103	0.5789473684210527	0.836173001310616	0.7137149672033392	0.6923076923076923	0.6	0.8488372093023255	0.6715041114519865	0.6406926406926406	0.49624060150375937	0.8775790921595599	0.6651597347799879	0.6428571428571429	0.42857142857142855	0.9240506329113924	Self Car Public
no_ssid__geo	0.8442932728647015	0.8771929824561403	0.7864700150464375	0.6707317073170732	0.7771739130434784	0.911504424778761	0.7796103556973121	0.6956521739130435	0.7027027027027026	0.9404761904761905	622	RFC	0.8183623355995314	0.7857142857142857	0.7922437673130194	0.8771289537712895	0.8630097794423636	0.8888888888888888	0.8125	0.8876404494382022	0.7654857533905686	0.5851063829787234	0.7626666666666667	0.9486842105263158	0.7301587301587302	0.5714285714285714	0.6190476190476191	1.0	Self Car Public
no_ssid__geo	0.7764540995094604	0.868421052631579	0.7244029455601687	0.6548042704626333	0.6540284360189573	0.864376130198915	0.7853263552878443	0.6923076923076924	0.7368421052631577	0.926829268292683	623	RFC	0.750251557552355	0.7666666666666667	0.6655948553054662	0.8184931506849316	0.8225490196078432	0.75	0.8235294117647058	0.8941176470588236	0.709998175515417	0.5714285714285714	0.6428571428571429	0.9157088122605364	0.7571830419931685	0.6428571428571429	0.6666666666666666	0.9620253164556962	Self Car Public
no_ssid__geo	0.7682926829268293	0.8157894736842105	0.7386905431775221	0.6779089376053963	0.6969026548672567	0.8412600370599134	0.7087833441769682	0.6206896551724138	0.6	0.9056603773584907	624	RFC	0.7395428419197986	0.6767676767676768	0.7062780269058296	0.8355828220858895	0.7105263157894736	0.6	0.631578947368421	0.9	0.7379473017304602	0.6790540540540541	0.6877729257641921	0.8470149253731343	0.7085593731163352	0.6428571428571429	0.5714285714285714	0.9113924050632911	Self Car Public
no_ssid__geo	0.8460377358490566	0.9210526315789473	0.8046166430510854	0.7579908675799087	0.7441130298273155	0.9117460317460316	0.8582502221783351	0.7692307692307692	0.8421052631578947	0.9634146341463414	625	RFC	0.8075405971504109	0.751131221719457	0.7694805194805194	0.9020100502512562	0.9013071895424837	0.8333333333333334	0.9411764705882353	0.9294117647058824	0.8023453934231263	0.7649769585253456	0.7203647416413373	0.9216944801026957	0.8253968253968255	0.7142857142857143	0.7619047619047619	1.0	Self Car Public
no_ssid__geo	0.7713333333333333	0.8508771929824561	0.7220198497632407	0.642857142857143	0.6723549488054608	0.8508474576271184	0.7492613764419039	0.6206896551724138	0.7058823529411765	0.9212121212121213	626	RFC	0.7271480208830375	0.5718232044198895	0.7490494296577946	0.8605714285714285	0.8022659511031603	0.6	0.9230769230769231	0.8837209302325582	0.7284301520191429	0.7340425531914894	0.6099071207430341	0.841340782122905	0.7254370102471368	0.6428571428571429	0.5714285714285714	0.9620253164556962	Self Car Public
no_ssid__geo	0.8100803506208911	0.8859649122807017	0.7590731177975304	0.7316176470588236	0.6507666098807496	0.8948350964530181	0.8023826979472141	0.7741935483870968	0.6875000000000001	0.9454545454545454	627	RFC	0.7875186601783478	0.7803921568627451	0.7431906614785992	0.838973162193699	0.870953032375741	0.7058823529411765	1.0	0.9069767441860465	0.7420119534444795	0.6885813148788927	0.5787878787878787	0.9586666666666667	0.7894313843680932	0.8571428571428571	0.5238095238095238	0.9873417721518988	Self Car Public
no_ssid__geo	0.8296067848882035	0.8947368421052632	0.7841545865665379	0.6857142857142857	0.7740112994350281	0.8927381745502997	0.8436107865128295	0.782608695652174	0.8205128205128205	0.927710843373494	628	RFC	0.8031984301974172	0.7542857142857143	0.791907514450867	0.8634020618556701	0.9246487867177522	1.0	0.8888888888888888	0.8850574712643678	0.7698718123179925	0.6285714285714286	0.7569060773480663	0.9241379310344827	0.7931484830219007	0.6428571428571429	0.7619047619047619	0.9746835443037974	Self Car Public
no_ssid__geo	0.7732764747690121	0.7894736842105263	0.6871368661629859	0.5034013605442177	0.7047387606318348	0.8532704773129051	0.6398770311813791	0.43478260869565216	0.6	0.8848484848484849	629	RFC	0.7354576362649311	0.6607142857142857	0.7474226804123711	0.7982359426681367	0.6786572374087673	0.5555555555555556	0.631578947368421	0.8488372093023255	0.6632385898208683	0.4065934065934066	0.6666666666666666	0.9164556962025316	0.6175406871609403	0.35714285714285715	0.5714285714285714	0.9240506329113924	Self Car Public
no_ssid__geo	0.7710843373493976	0.8157894736842105	0.7154252333041535	0.6240601503759398	0.664748201438849	0.8574673480976718	0.6702887131914661	0.5217391304347826	0.5789473684210527	0.9101796407185629	630	RFC	0.747698975571316	0.7377777777777778	0.7021276595744681	0.8031914893617021	0.725787284610814	0.6666666666666666	0.6470588235294118	0.8636363636363636	0.6971581282621827	0.5407166123778502	0.6311475409836066	0.9196102314250914	0.6381354229455495	0.42857142857142855	0.5238095238095238	0.9620253164556962	Self Car Public
no_ssid__geo	0.8013333333333333	0.8859649122807017	0.7712023062161224	0.7343124165554072	0.7039764359351988	0.8753180661577609	0.8029675638371291	0.7857142857142857	0.6666666666666666	0.9565217391304348	631	RFC	0.7902413930410211	0.7947976878612717	0.7539432176656151	0.8219832735961768	0.8156536327268035	0.7857142857142857	0.7222222222222222	0.9390243902439024	0.7595525167462943	0.6823821339950372	0.6602209944751382	0.9360544217687075	0.7931484830219007	0.7857142857142857	0.6190476190476191	0.9746835443037974	Self Car Public
no_ssid__geo	0.8319783197831978	0.8947368421052632	0.8105399911119578	0.7860026917900403	0.7609022556390977	0.8847150259067358	0.8215950920245398	0.7200000000000001	0.8	0.9447852760736196	632	RFC	0.8272572521524023	0.8716417910447761	0.7689969604863222	0.8411330049261084	0.8589845826687932	0.8181818181818182	0.8421052631578947	0.9166666666666666	0.8005741914252039	0.7156862745098039	0.7529761904761905	0.9330601092896175	0.7931484830219007	0.6428571428571429	0.7619047619047619	0.9746835443037974	Self Car Public
no_ssid__geo	0.7755905511811023	0.868421052631579	0.7273378966067835	0.650381679389313	0.6765676567656765	0.855064353665361	0.7772628243216478	0.6363636363636364	0.7777777777777778	0.9176470588235295	633	RFC	0.7219065749905532	0.624633431085044	0.6699346405228758	0.87115165336374	0.8884920634920634	0.875	0.9333333333333333	0.8571428571428571	0.7337459073127862	0.678343949044586	0.6833333333333333	0.8395604395604396	0.7180028129395217	0.5	0.6666666666666666	0.9873417721518988	Self Car Public
no_ssid__geo	0.841168996188056	0.9035087719298246	0.814539450581564	0.8083832335329343	0.7327249022164276	0.9025102159953298	0.8318389177284882	0.7692307692307692	0.7692307692307692	0.9570552147239264	634	RFC	0.8307784578716183	0.8490566037735849	0.7805555555555556	0.8627232142857143	0.8650793650793651	0.8333333333333334	0.8333333333333334	0.9285714285714286	0.8026635642302717	0.7714285714285715	0.6904176904176904	0.9461444308445532	0.8053044002411092	0.7142857142857143	0.7142857142857143	0.9873417721518988	Self Car Public
no_ssid__geo	0.8289473684210527	0.8947368421052632	0.7995536671817227	0.7656529516994633	0.7386503067484662	0.8943577430972388	0.7906846240179574	0.6363636363636364	0.7727272727272727	0.962962962962963	635	RFC	0.8131843471257542	0.8014981273408239	0.7777777777777778	0.8602771362586605	0.8512964903090623	0.875	0.7391304347826086	0.9397590361445783	0.78913258012205	0.7328767123287672	0.7032710280373832	0.93125	0.7656218605585695	0.5	0.8095238095238095	0.9873417721518988	Self Car Public
no_ssid__geo	0.8145038167938932	0.8859649122807017	0.7811531823454899	0.7379912663755458	0.7121820615796518	0.8932862190812721	0.8103001327358141	0.782608695652174	0.6976744186046512	0.9506172839506173	636	RFC	0.8010164324050534	0.8284313725490197	0.7112299465240641	0.8633879781420765	0.8698430083972252	1.0	0.6818181818181818	0.927710843373494	0.7679401629736443	0.6653543307086615	0.7131367292225201	0.9253294289897511	0.7772754671488848	0.6428571428571429	0.7142857142857143	0.9746835443037974	Self Car Public
no_ssid__geo	0.7436908517350158	0.8508771929824561	0.6741937872248339	0.518348623853211	0.6702508960573477	0.833981841763943	0.7392110809996989	0.56	0.7317073170731706	0.9259259259259259	637	RFC	0.6683518175342447	0.46502057613168724	0.684981684981685	0.8550531914893617	0.7633260313983206	0.6363636363636364	0.75	0.9036144578313253	0.6851855431631263	0.5854922279792746	0.656140350877193	0.8139240506329114	0.7212176009644363	0.5	0.7142857142857143	0.9493670886075949	Self Car Public
no_ssid__geo	0.824607329842932	0.8508771929824561	0.7687887827210517	0.7184035476718403	0.6829268292682927	0.9050359712230216	0.7349206349206349	0.6428571428571429	0.6285714285714286	0.9333333333333332	638	RFC	0.7954329877602437	0.7570093457943925	0.77	0.8592896174863388	0.774640088593577	0.6428571428571429	0.7857142857142857	0.8953488372093024	0.7510057240674229	0.6835443037974683	0.6135458167330677	0.9559270516717325	0.7137834036568215	0.6428571428571429	0.5238095238095238	0.9746835443037974	Self Car Public
no_ssid__geo	0.7964113181504486	0.868421052631579	0.758766286586587	0.7136431784107945	0.6827067669172933	0.8799489144316731	0.7983918128654971	0.7333333333333334	0.7368421052631577	0.9249999999999999	639	RFC	0.7641079324327077	0.7368421052631579	0.6920731707317073	0.8634085213032582	0.8082032195594286	0.6875	0.8235294117647058	0.9135802469135802	0.7541954620779947	0.6918604651162791	0.6735905044510386	0.8971354166666666	0.7963632710468153	0.7857142857142857	0.6666666666666666	0.9367088607594937	Self Car Public
no_ssid__geo	0.8169381107491857	0.8421052631578947	0.7767893806826264	0.7988980716253443	0.6406249999999999	0.8908450704225351	0.7348500598968388	0.8148148148148148	0.48275862068965514	0.9069767441860466	640	RFC	0.7902746567539202	0.7692307692307693	0.740072202166065	0.8615209988649262	0.853287841191067	0.8461538461538461	0.875	0.8387096774193549	0.7726398579050123	0.830945558739255	0.5647382920110193	0.9222357229647631	0.7021297970665059	0.7857142857142857	0.3333333333333333	0.9873417721518988	Self Car Public
no_ssid__geo	0.7824510514865844	0.868421052631579	0.7257108394560395	0.6836734693877551	0.6143106457242582	0.8791484032561052	0.7873071232297612	0.75	0.6842105263157895	0.927710843373494	641	RFC	0.7540442578415972	0.7944664031620553	0.6446886446886447	0.8229777256740914	0.8499211178724363	0.9	0.7647058823529411	0.8850574712643678	0.7100716845878136	0.6	0.5866666666666667	0.9435483870967742	0.7455294354028531	0.6428571428571429	0.6190476190476191	0.9746835443037974	Self Car Public
no_ssid__geo	0.774217042971595	0.8070175438596491	0.7031912023707182	0.5938864628820961	0.6317365269461078	0.8839506172839506	0.6421521929657432	0.43478260869565216	0.5714285714285714	0.920245398773006	642	RFC	0.7287131422609306	0.7431693989071039	0.568733153638814	0.8742368742368742	0.6732804232804233	0.5555555555555556	0.5714285714285714	0.8928571428571429	0.6996219372249334	0.49454545454545457	0.7104377104377104	0.8938826466916354	0.6259795057263412	0.35714285714285715	0.5714285714285714	0.9493670886075949	Self Car Public
no_ssid__geo	0.7515527950310559	0.868421052631579	0.6786345041317423	0.5291828793774318	0.6531881804043547	0.8535324526134406	0.7926847421584263	0.7200000000000001	0.7368421052631577	0.9212121212121213	643	RFC	0.6803297709185104	0.4657534246575342	0.7142857142857143	0.8609501738122828	0.8418107200596939	0.8181818181818182	0.8235294117647058	0.8837209302325582	0.6868577560597063	0.6126126126126126	0.6017191977077364	0.8462414578587699	0.7571830419931685	0.6428571428571429	0.6666666666666666	0.9620253164556962	Self Car Public
no_ssid__geo	0.7693522906793049	0.8245614035087719	0.6764772041929534	0.5837837837837839	0.5703422053231938	0.8753056234718827	0.7092145260471052	0.64	0.588235294117647	0.8994082840236687	644	RFC	0.7098947253586428	0.6428571428571429	0.6666666666666666	0.8201603665521191	0.7803159803159804	0.7272727272727273	0.7692307692307693	0.8444444444444444	0.6571311280904066	0.5346534653465347	0.4983388704318937	0.9384010484927916	0.6698814546915811	0.5714285714285714	0.47619047619047616	0.9620253164556962	Self Car Public
no_ssid__geo	0.7767369242779079	0.8245614035087719	0.6881075534772894	0.6055045871559632	0.5742971887550201	0.8845208845208845	0.67428072915953	0.5217391304347826	0.5789473684210527	0.9221556886227545	645	RFC	0.716281093528262	0.7457627118644068	0.55	0.8530805687203792	0.7295751633986928	0.6666666666666666	0.6470588235294118	0.875	0.6762867309085796	0.5096525096525096	0.6008403361344538	0.9183673469387755	0.64235483222825	0.42857142857142855	0.5238095238095238	0.9746835443037974	Self Car Public
no_ssid__geo	0.7806406685236769	0.8333333333333334	0.7364082938593114	0.6974789915966386	0.6485753052917232	0.863170584689572	0.7254010637143168	0.7200000000000001	0.5405405405405405	0.9156626506024097	646	RFC	0.7667703034548361	0.7793427230046949	0.7155688622754491	0.8053993250843644	0.7722483455242077	0.8181818181818182	0.625	0.8735632183908046	0.7180336487585354	0.6311787072243346	0.5930521091811415	0.9298701298701298	0.6936909785011052	0.6428571428571429	0.47619047619047616	0.9620253164556962	Self Car Public
no_ssid__geo	0.8279503105590063	0.8947368421052632	0.8086973210325729	0.7886178861788617	0.7563636363636365	0.8811104405552203	0.8311320754716981	0.75	0.7999999999999999	0.9433962264150944	647	RFC	0.8172252385946294	0.8871951219512195	0.6709677419354839	0.8935128518971848	0.8624999999999999	0.9	0.75	0.9375	0.8151567944250872	0.7097560975609756	0.8666666666666667	0.8690476190476191	0.8164556962025316	0.6428571428571429	0.8571428571428571	0.9493670886075949	Self Car Public
no_ssid__geo	0.7955665024630542	0.8508771929824561	0.6982148854298172	0.550185873605948	0.658493870402802	0.8859649122807017	0.7593271637273732	0.6956521739130435	0.6666666666666666	0.9156626506024097	648	RFC	0.7156769874896028	0.6115702479338843	0.6690391459074733	0.866421568627451	0.8282247765006385	0.8888888888888888	0.7222222222222222	0.8735632183908046	0.6848953728264072	0.5	0.6482758620689655	0.9064102564102564	0.7175005023106289	0.5714285714285714	0.6190476190476191	0.9620253164556962	Self Car Public
no_ssid__geo	0.7548172757475083	0.8508771929824561	0.7296074008160214	0.6847457627118645	0.6687022900763359	0.8353741496598639	0.7218292488706063	0.5384615384615384	0.6829268292682926	0.9440993788819876	649	RFC	0.7231044600685678	0.6886363636363636	0.6134453781512605	0.867231638418079	0.736720867208672	0.5833333333333334	0.7	0.926829268292683	0.7405241611595926	0.6808988764044944	0.7348993288590604	0.8057742782152231	0.709563994374121	0.5	0.6666666666666666	0.9620253164556962	Self Car Public
no_ssid__geo	0.737315350032113	0.8421052631578947	0.6981524459560902	0.6143572621035058	0.6737400530503979	0.8063600227143668	0.7525229853525529	0.6666666666666666	0.6829268292682926	0.9079754601226993	650	RFC	0.6956580659608983	0.6112956810631229	0.6614583333333334	0.8142201834862385	0.7936507936507936	0.8	0.7	0.8809523809523809	0.7008621065483086	0.6174496644295302	0.6864864864864865	0.7986501687289089	0.724934699618244	0.5714285714285714	0.6666666666666666	0.9367088607594937	Self Car Public
no_ssid__geo	0.812457221081451	0.8596491228070176	0.7776629671508943	0.7772020725388601	0.6734693877551021	0.8823174411587206	0.7889763589965814	0.75	0.6976744186046512	0.9192546583850932	651	RFC	0.7890753453451493	0.8364312267657993	0.6657060518731989	0.8650887573964497	0.8280857354028086	0.9	0.6818181818181818	0.9024390243902439	0.7691562287450541	0.7258064516129032	0.6814159292035398	0.9002463054187192	0.7646172393007836	0.6428571428571429	0.7142857142857143	0.9367088607594937	Self Car Public
no_ssid__geo	0.8207426376440461	0.9122807017543859	0.798830666192098	0.8009650180940893	0.7253731343283581	0.8701538461538461	0.8749284253578732	0.88	0.8	0.9447852760736196	652	RFC	0.8234616483925267	0.8924731182795699	0.7689873417721519	0.8089244851258581	0.9195906432748537	1.0	0.8421052631578947	0.9166666666666666	0.7847763844780865	0.7264770240700219	0.6864406779661016	0.9414114513981359	0.8407675306409482	0.7857142857142857	0.7619047619047619	0.9746835443037974	Self Car Public
no_ssid__geo	0.8305932809149392	0.8859649122807017	0.8027826140596136	0.7744	0.7419847328244275	0.8919631093544137	0.8178830171167336	0.7586206896551724	0.7567567567567567	0.9382716049382716	653	RFC	0.8041498169527374	0.7634069400630915	0.7617554858934169	0.8872870249017037	0.8413319946452477	0.7333333333333333	0.875	0.9156626506024096	0.8018724377168086	0.7857142857142857	0.7232142857142857	0.8966887417218543	0.8048020896122162	0.7857142857142857	0.6666666666666666	0.9620253164556962	Self Car Public
no_ssid__geo	0.841304347826087	0.8859649122807017	0.7965671490274632	0.8025682182985554	0.6796116504854369	0.9075215782983971	0.8236783792339347	0.8148148148148148	0.717948717948718	0.9382716049382716	654	RFC	0.8121137775156427	0.8591065292096219	0.7	0.8772348033373063	0.8465314248446778	0.8461538461538461	0.7777777777777778	0.9156626506024096	0.7844546212997247	0.7530120481927711	0.660377358490566	0.9399744572158365	0.8048020896122162	0.7857142857142857	0.6666666666666666	0.9620253164556962	Self Car Public
no_ssid__geo	0.775357385976855	0.8508771929824561	0.7188810915292416	0.736842105263158	0.5380530973451327	0.8817480719794344	0.743280069367026	0.6956521739130435	0.611111111111111	0.9230769230769232	655	RFC	0.7370271686082397	0.8337950138504155	0.5547445255474452	0.8225419664268585	0.8296296296296296	0.8888888888888888	0.7333333333333333	0.8666666666666667	0.7108543310709402	0.6600877192982456	0.5223367697594502	0.9501385041551247	0.694193289129998	0.5714285714285714	0.5238095238095238	0.9873417721518988	Self Car Public
no_ssid__geo	0.7892768079800498	0.8596491228070176	0.7514636916486865	0.6965986394557824	0.6966966966966966	0.8610957387935806	0.7623644986449865	0.6666666666666666	0.6829268292682926	0.9375000000000001	656	RFC	0.7421448008512389	0.6666666666666666	0.6685878962536023	0.8911798396334479	0.7727445394112061	0.6923076923076923	0.7	0.9259259259259259	0.7631979673378675	0.7293447293447294	0.7272727272727273	0.8329764453961456	0.7529636327104682	0.6428571428571429	0.6666666666666666	0.9493670886075949	Self Car Public
no_ssid__geo	0.849744711889132	0.8947368421052632	0.809054220153703	0.7267441860465117	0.7946859903381642	0.9057324840764331	0.8190184049079754	0.8	0.7	0.9570552147239264	657	RFC	0.8253313796206617	0.7861635220125787	0.80440097799511	0.8854296388542964	0.8581681476418318	0.9090909090909091	0.7368421052631579	0.9285714285714286	0.795955601869602	0.6756756756756757	0.7852028639618138	0.9269882659713168	0.7894313843680932	0.7142857142857143	0.6666666666666666	0.9873417721518988	Self Car Public
no_ssid__geo	0.7267721954576738	0.8245614035087719	0.6769339353699187	0.6510263929618768	0.5564648117839608	0.8233106013639182	0.699396681749623	0.6923076923076924	0.5	0.9058823529411764	658	RFC	0.7035503518869577	0.7424749163879598	0.6093189964157706	0.7588571428571429	0.7744755244755245	0.75	0.7272727272727273	0.8461538461538461	0.6638038849376718	0.5796344647519582	0.5120481927710844	0.8997289972899729	0.6661643560377737	0.6428571428571429	0.38095238095238093	0.9746835443037974	Self Car Public
no_ssid__geo	0.779835390946502	0.8421052631578947	0.7375917417267371	0.7536231884057972	0.6082644628099174	0.850887573964497	0.739693818007071	0.6923076923076924	0.611111111111111	0.9156626506024097	659	RFC	0.7754147421669919	0.8478260869565217	0.6943396226415094	0.7840785169029444	0.7856321839080461	0.75	0.7333333333333333	0.8735632183908046	0.7165265476233803	0.6782608695652174	0.5411764705882353	0.9301423027166882	0.709563994374121	0.6428571428571429	0.5238095238095238	0.9620253164556962	Self Car Public
no_ssid__geo	0.7833203429462198	0.8421052631578947	0.6924362339000053	0.5365853658536585	0.65818759936407	0.8825357364822872	0.7007340485601355	0.5217391304347826	0.6363636363636365	0.9440993788819876	660	RFC	0.722096404997708	0.6717557251908397	0.6349693251533742	0.8595641646489104	0.7340638623777541	0.6666666666666666	0.6086956521739131	0.926829268292683	0.678879220749739	0.4467005076142132	0.6831683168316832	0.9067688378033205	0.6857544705645972	0.42857142857142855	0.6666666666666666	0.9620253164556962	Self Car Public
no_ssid__geo	0.7411444141689373	0.8245614035087719	0.6766212485521516	0.5223613595706619	0.6768707482993197	0.8306316377864729	0.707886748537155	0.5185185185185186	0.7027027027027026	0.9024390243902438	661	RFC	0.6701519760284954	0.49158249158249157	0.6677852348993288	0.8510882016036655	0.7405165912518853	0.5384615384615384	0.8125	0.8705882352941177	0.6848647253759034	0.5572519083969466	0.6862068965517242	0.8111353711790393	0.6852521599357043	0.5	0.6190476190476191	0.9367088607594937	Self Car Public
no_ssid__geo	0.8110530246452576	0.8508771929824561	0.7637741349559531	0.7173553719008264	0.6964285714285714	0.8775384615384616	0.7485380116959064	0.6666666666666666	0.6666666666666666	0.9122807017543859	662	RFC	0.8101589145143153	0.8611111111111112	0.7609756097560976	0.808390022675737	0.8826086956521739	1.0	0.8	0.8478260869565217	0.7387764454077638	0.6147308781869688	0.6419753086419753	0.9596231493943472	0.6862567811934901	0.5	0.5714285714285714	0.9873417721518988	Self Car Public
no_ssid__geo	0.801980198019802	0.9122807017543859	0.782405506662311	0.7351874244256348	0.7534039334341907	0.8586251621271076	0.8494047619047619	0.7857142857142857	0.8	0.9625	663	RFC	0.779327638404649	0.7325301204819277	0.7366863905325444	0.868766404199475	0.8594789442742657	0.7857142857142857	0.8421052631578947	0.9506172839506173	0.7858266197350631	0.7378640776699029	0.7708978328173375	0.8487179487179487	0.8407675306409482	0.7857142857142857	0.7619047619047619	0.9746835443037974	Self Car Public
no_ssid__geo	0.7527855153203342	0.8596491228070176	0.6703226466429145	0.462882096069869	0.6971935007385524	0.8508923431203224	0.743391812865497	0.56	0.7368421052631577	0.9333333333333332	664	RFC	0.6637143460361793	0.4649122807017544	0.6537396121883656	0.872491145218418	0.7850806284458814	0.6363636363636364	0.8235294117647058	0.8953488372093024	0.6793473623023504	0.4608695652173913	0.7468354430379747	0.8303370786516854	0.7137834036568212	0.5	0.6666666666666666	0.9746835443037974	Self Car Public
no_ssid__geo	0.8386866523911491	0.868421052631579	0.783930723668715	0.638961038961039	0.8132678132678132	0.8995633187772925	0.7818597040153926	0.6666666666666666	0.7567567567567567	0.9221556886227545	665	RFC	0.7982683530237877	0.6684782608695652	0.8597402597402597	0.8665865384615384	0.85	0.8	0.875	0.875	0.7728837423360915	0.6119402985074627	0.7715617715617715	0.9351491569390402	0.7375929274663452	0.5714285714285714	0.6666666666666666	0.9746835443037974	Self Car Public
no_ssid__geo	0.766928011404134	0.8333333333333334	0.7131458895477586	0.6177606177606177	0.6805555555555556	0.8411214953271029	0.732013113592061	0.75	0.5454545454545454	0.9005847953216375	666	RFC	0.7085697164278564	0.5594405594405595	0.7101449275362319	0.8561236623067776	0.8289855072463768	0.9	0.75	0.8369565217391305	0.723208185421258	0.6896551724137931	0.6533333333333333	0.8266360505166476	0.6820373719107896	0.6428571428571429	0.42857142857142855	0.9746835443037974	Self Car Public
no_ssid__geo	0.7878571428571428	0.868421052631579	0.728023181249679	0.6401869158878505	0.6695526695526696	0.874329958308517	0.7699929740038142	0.64	0.7317073170731706	0.9382716049382716	667	RFC	0.7360678779393447	0.6462264150943396	0.709480122324159	0.8524970963995354	0.797645125958379	0.7272727272727273	0.75	0.9156626506024096	0.7218165180424857	0.6342592592592593	0.6338797814207651	0.8973105134474327	0.7492465340566605	0.5714285714285714	0.7142857142857143	0.9620253164556962	Self Car Public
no_ssid__geo	0.7994011976047904	0.8947368421052632	0.7590053312140445	0.7318982387475539	0.6754966887417219	0.8696210661528581	0.8500584795321636	0.88	0.7368421052631577	0.9333333333333332	668	RFC	0.785328551305315	0.85	0.6732673267326733	0.8327183271832719	0.9062927496580028	1.0	0.8235294117647058	0.8953488372093024	0.7434329280651042	0.6426116838487973	0.6777408637873754	0.9099462365591398	0.8090214988949166	0.7857142857142857	0.6666666666666666	0.9746835443037974	Self Car Public
no_ssid__geo	0.7696148359486448	0.868421052631579	0.6986265795534331	0.5168539325842697	0.7140939597315437	0.8649318463444857	0.7685457549260587	0.6086956521739131	0.7692307692307692	0.927710843373494	669	RFC	0.7188929197851642	0.6182795698924731	0.7074468085106383	0.830952380952381	0.8320561941251596	0.7777777777777778	0.8333333333333334	0.8850574712643678	0.6888971460724155	0.444015444015444	0.7208672086720868	0.9018087855297158	0.7296564195298373	0.5	0.7142857142857143	0.9746835443037974	Self Car Public
no_ssid__geo	0.8174982911825017	0.8771929824561403	0.7771940089186447	0.7243816254416962	0.7050938337801609	0.9021065675340768	0.7672896209481576	0.6363636363636364	0.7142857142857143	0.9512195121951219	670	RFC	0.7779609620422091	0.7167832167832168	0.7205479452054795	0.896551724137931	0.8356442577030813	0.875	0.7142857142857143	0.9176470588235294	0.776720748123442	0.7321428571428571	0.6902887139107612	0.9077306733167082	0.7338758288125377	0.5	0.7142857142857143	0.9873417721518988	Self Car Public
no_ssid__geo	0.8443860801050558	0.9035087719298246	0.8258269388523262	0.8219512195121951	0.766214177978884	0.889315419065899	0.8496912583663202	0.8148148148148148	0.7894736842105262	0.9447852760736196	671	RFC	0.8329630674678787	0.8531645569620253	0.7791411042944786	0.8665835411471322	0.8817244846656611	0.8461538461538461	0.8823529411764706	0.9166666666666666	0.8199741285987093	0.7929411764705883	0.7537091988130564	0.9132720105124835	0.8248945147679324	0.7857142857142857	0.7142857142857143	0.9746835443037974	Self Car Public
no_ssid__geo	0.758384668035592	0.8333333333333334	0.7058126092475385	0.6568265682656826	0.6115214180206794	0.8490898414562537	0.7157287157287158	0.5714285714285714	0.6666666666666666	0.9090909090909091	672	RFC	0.7206323693248257	0.712	0.6310975609756098	0.8187995469988675	0.7986341823551125	0.8571428571428571	0.6666666666666666	0.872093023255814	0.6948065224460386	0.6095890410958904	0.5931232091690545	0.8817073170731707	0.6815350612818967	0.42857142857142855	0.6666666666666666	0.9493670886075949	Self Car Public
no_ssid__geo	0.7808306709265176	0.8421052631578947	0.7511775456616819	0.6675291073738682	0.7245989304812834	0.8614045991298943	0.7062955132722575	0.5	0.6976744186046512	0.9212121212121213	673	RFC	0.7497419709036005	0.7186629526462396	0.6577669902912622	0.8727959697732998	0.7996241484613579	0.8333333333333334	0.6818181818181818	0.8837209302325582	0.760014257770326	0.6231884057971014	0.8065476190476191	0.8503067484662576	0.6778179626280892	0.35714285714285715	0.7142857142857143	0.9620253164556962	Self Car Public
no_ssid__geo	0.7636234961075725	0.8421052631578947	0.715691159046473	0.5719696969696969	0.7395209580838323	0.8355828220858896	0.750379457707044	0.6206896551724138	0.717948717948718	0.9125	674	RFC	0.7005908978101084	0.49508196721311476	0.7118155619596542	0.8948751642575559	0.7596707818930041	0.6	0.7777777777777778	0.9012345679012346	0.7434199428078534	0.6771300448430493	0.7694704049844237	0.7836593785960875	0.7445248141450674	0.6428571428571429	0.6666666666666666	0.9240506329113924	Self Car Public
no_ssid__geo	0.8130718954248366	0.8771929824561403	0.7774385172133238	0.7754010695187165	0.689908256880734	0.8670062252405206	0.8014355819233868	0.6666666666666666	0.8108108108108109	0.926829268292683	675	RFC	0.8176173455042495	0.8682634730538922	0.7833333333333333	0.801255230125523	0.8413084464555053	0.6923076923076923	0.9375	0.8941176470588236	0.7537964937964762	0.7004830917874396	0.6163934426229508	0.9445129469790382	0.7730560578661846	0.6428571428571429	0.7142857142857143	0.9620253164556962	Self Car Public
no_ssid__geo	0.8052223006351447	0.8596491228070176	0.767263806507526	0.7083333333333334	0.7133058984910837	0.8801521876981612	0.7351867693185058	0.5714285714285714	0.7	0.9341317365269461	676	RFC	0.792461147240559	0.8348214285714286	0.6951871657754011	0.8473748473748474	0.8267828662565505	0.8571428571428571	0.7368421052631579	0.8863636363636364	0.7543644091554839	0.6151315789473685	0.7323943661971831	0.9155672823218998	0.694193289129998	0.42857142857142855	0.6666666666666666	0.9873417721518988	Self Car Public
no_ssid__geo	0.8108882521489972	0.8333333333333334	0.774030937556665	0.7671691792294807	0.6687500000000001	0.8861736334405144	0.7412851037851039	0.6923076923076924	0.6190476190476191	0.9125	677	RFC	0.7872819820666698	0.8674242424242424	0.6167146974063401	0.8777070063694268	0.7567607289829512	0.75	0.6190476190476191	0.9012345679012346	0.7709561030380144	0.6876876876876877	0.7303754266211604	0.8948051948051948	0.7286517982720514	0.6428571428571429	0.6190476190476191	0.9240506329113924	Self Car Public
no_ssid__geo	0.7785285285285285	0.8596491228070176	0.7174342953633784	0.6615969581749049	0.6342494714587739	0.8564564564564565	0.7818442516982818	0.7586206896551724	0.6666666666666666	0.920245398773006	678	RFC	0.708498601511702	0.5858585858585859	0.6550218340611353	0.8846153846153846	0.8087301587301586	0.7333333333333333	0.8	0.8928571428571429	0.7348714500673966	0.759825327510917	0.6147540983606558	0.830034924330617	0.7688366485834841	0.7857142857142857	0.5714285714285714	0.9493670886075949	Self Car Public
no_ssid__geo	0.8282163742690059	0.8421052631578947	0.7934375602437708	0.7482269503546101	0.7413509060955518	0.8907348242811501	0.7214225639793344	0.5517241379310344	0.6857142857142857	0.926829268292683	679	RFC	0.813650895140665	0.7757352941176471	0.8152173913043478	0.85	0.761531279178338	0.5333333333333333	0.8571428571428571	0.8941176470588236	0.7793105058939283	0.7226027397260274	0.6797583081570997	0.9355704697986578	0.7016274864376131	0.5714285714285714	0.5714285714285714	0.9620253164556962	Self Car Public
no_ssid__geo	0.8010550113036925	0.8421052631578947	0.7300775947686448	0.6335697399527186	0.6569105691056911	0.8997524752475247	0.7220372441929328	0.6153846153846153	0.6285714285714286	0.9221556886227545	680	RFC	0.7387597337707638	0.6291079812206573	0.7112676056338029	0.8759036144578313	0.7757936507936508	0.6666666666666666	0.7857142857142857	0.875	0.7244345093956496	0.638095238095238	0.6102719033232629	0.9249363867684478	0.6899738798472975	0.5714285714285714	0.5238095238095238	0.9746835443037974	Self Car Public
no_ssid__geo	0.7951367781155015	0.8508771929824561	0.758310174078613	0.7409470752089136	0.6613965744400527	0.8725868725868725	0.7286626509989796	0.6153846153846153	0.6315789473684211	0.9390243902439025	681	RFC	0.7747182620594941	0.7893175074183977	0.7030812324929971	0.8317560462670873	0.7594771241830065	0.6666666666666666	0.7058823529411765	0.9058823529411765	0.7467247499281277	0.6981627296587927	0.6243781094527363	0.9176334106728539	0.7058468957203133	0.5714285714285714	0.5714285714285714	0.9746835443037974	Self Car Public
no_ssid__geo	0.8142153413089374	0.8596491228070176	0.7797035128688705	0.7560975609756098	0.6967930029154519	0.8862199747155499	0.7622284007826177	0.6923076923076924	0.6666666666666666	0.927710843373494	682	RFC	0.7968730916299748	0.8188679245283019	0.7220543806646526	0.8496969696969697	0.8116858237547894	0.75	0.8	0.8850574712643678	0.7671761956197791	0.7022653721682848	0.6732394366197183	0.9260237780713342	0.7296564195298373	0.6428571428571429	0.5714285714285714	0.9746835443037974	Self Car Public
no_ssid__geo	0.8127068166776968	0.8508771929824561	0.7745711601210648	0.8020969855832241	0.6394779771615008	0.8821385176184691	0.7261904761904763	0.5833333333333334	0.6666666666666666	0.9285714285714286	683	RFC	0.8012701024051131	0.8181818181818182	0.7596899224806202	0.825938566552901	0.7921348314606741	0.7	0.8	0.8764044943820225	0.7617633490817083	0.7866323907455013	0.5521126760563381	0.9465449804432855	0.6862567811934901	0.5	0.5714285714285714	0.9873417721518988	Self Car Public
no_ssid__geo	0.7624671916010499	0.8333333333333334	0.7087533254470939	0.5977859778597786	0.6691449814126393	0.859329017068864	0.7289562289562289	0.6666666666666666	0.611111111111111	0.9090909090909091	684	RFC	0.7260014095516345	0.648	0.7161803713527851	0.8138238573021181	0.7659113496322799	0.6923076923076923	0.7333333333333333	0.872093023255814	0.6976419787316249	0.5547945205479452	0.627906976744186	0.9102244389027432	0.7053445850914205	0.6428571428571429	0.5238095238095238	0.9493670886075949	Self Car Public
no_ssid__geo	0.8032454361054767	0.8596491228070176	0.7511920482311565	0.7804232804232805	0.5846702317290553	0.8884826325411335	0.7428025615977424	0.64	0.6486486486486486	0.9397590361445785	685	RFC	0.762868125126209	0.8060109289617486	0.6259541984732825	0.8566392479435958	0.7912748171368861	0.7272727272727273	0.75	0.896551724137931	0.7425633499381435	0.7564102564102564	0.5484949832775919	0.9227848101265823	0.7100663050030138	0.5714285714285714	0.5714285714285714	0.9873417721518988	Self Car Public
no_ssid__geo	0.8233576642335766	0.8947368421052632	0.792555682305291	0.7269230769230769	0.7654320987654321	0.8853118712273641	0.8488306111494518	0.8148148148148148	0.8	0.9316770186335404	686	RFC	0.7958411375618649	0.756	0.7479892761394102	0.8835341365461847	0.8676310852177348	0.8461538461538461	0.8421052631578947	0.9146341463414634	0.790268213120696	0.7	0.7837078651685393	0.8870967741935484	0.8323287120755474	0.7857142857142857	0.7619047619047619	0.9493670886075949	Self Car Public
no_ssid__geo	0.7429111531190926	0.8771929824561403	0.7074771679628418	0.6674907292954265	0.6266094420600858	0.8283313325330132	0.8161616161616162	0.7999999999999999	0.7272727272727273	0.9212121212121213	687	RFC	0.7098443241691562	0.6192660550458715	0.6759259259259259	0.8343409915356711	0.8779069767441859	0.75	1.0	0.8837209302325582	0.7100894059803524	0.7238605898123325	0.584	0.8224076281287247	0.7968655816757083	0.8571428571428571	0.5714285714285714	0.9620253164556962	Self Car Public
no_ssid__geo	0.7811634349030471	0.8421052631578947	0.7239648337075852	0.7019400352733687	0.6059544658493871	0.864	0.736536967306198	0.6923076923076924	0.6060606060606061	0.9112426035502957	688	RFC	0.7450507263532491	0.77431906614786	0.6336996336996337	0.8271334792122538	0.812962962962963	0.75	0.8333333333333334	0.8555555555555555	0.7089262055727797	0.6419354838709678	0.5805369127516778	0.9043062200956937	0.6979103877838054	0.6428571428571429	0.47619047619047616	0.9746835443037974	Self Car Public
no_ssid__geo	0.8095952023988006	0.9298245614035088	0.7729412943609214	0.7611940298507462	0.6807692307692307	0.8768606224627875	0.9133636560537145	1.0	0.7894736842105262	0.9506172839506173	689	RFC	0.7963738007163025	0.8732876712328768	0.69140625	0.8244274809160306	0.9366879281833215	1.0	0.8823529411764706	0.927710843373494	0.7604913016762728	0.6746031746031746	0.6704545454545454	0.9364161849710982	0.8963230861965039	1.0	0.7142857142857143	0.9746835443037974	Self Car Public
no_ssid__geo	0.7832167832167832	0.8596491228070176	0.7386238347739935	0.7250437828371279	0.6197604790419162	0.8710672424429364	0.7768339363431388	0.6923076923076924	0.717948717948718	0.920245398773006	690	RFC	0.7548556264611107	0.8117647058823529	0.6052631578947368	0.8475390156062425	0.8068783068783069	0.75	0.7777777777777778	0.8928571428571429	0.7286572341956771	0.6550632911392406	0.6349693251533742	0.8959390862944162	0.7529636327104682	0.6428571428571429	0.6666666666666666	0.9493670886075949	Self Car Public
no_ssid__geo	0.7634408602150538	0.8508771929824561	0.6704935112100108	0.5560538116591929	0.579861111111111	0.8755656108597284	0.7524269005847953	0.7200000000000001	0.6249999999999999	0.9122807017543859	691	RFC	0.7139792761363309	0.6595744680851063	0.6761133603238867	0.80625	0.8583662714097496	0.8181818181818182	0.9090909090909091	0.8478260869565217	0.6487132437708322	0.4806201550387597	0.5075987841945289	0.9579207920792079	0.7021297970665059	0.6428571428571429	0.47619047619047616	0.9873417721518988	Self Car Public
no_ssid__geo	0.7554878048780488	0.868421052631579	0.7310045176559289	0.6893203883495146	0.6783919597989949	0.8253012048192772	0.7831679181372433	0.7142857142857143	0.7027027027027026	0.9325153374233128	692	RFC	0.7275750655550484	0.6810551558752997	0.6601466992665037	0.8415233415233415	0.810515873015873	0.7142857142857143	0.8125	0.9047619047619048	0.735051929262716	0.6977886977886978	0.6976744186046512	0.8096926713947991	0.7651195499296767	0.7142857142857143	0.6190476190476191	0.9620253164556962	Self Car Public
no_ssid__geo	0.8258741258741259	0.8596491228070176	0.7867875682307272	0.8058727569331158	0.6579804560260587	0.8965094917330066	0.7550809492126858	0.7200000000000001	0.611111111111111	0.9341317365269461	693	RFC	0.8078545136188641	0.8790035587188612	0.689419795221843	0.8551401869158879	0.8126262626262627	0.8181818181818182	0.7333333333333333	0.8863636363636364	0.7717814449319911	0.7439759036144579	0.6292834890965732	0.9420849420849421	0.7180028129395218	0.6428571428571429	0.5238095238095238	0.9873417721518988	Self Car Public
no_ssid__geo	0.8165337200870196	0.8596491228070176	0.7536896741219334	0.6047619047619048	0.7526315789473684	0.9036755386565273	0.7347322606282273	0.5217391304347826	0.7441860465116279	0.9382716049382716	694	RFC	0.760416296081961	0.625615763546798	0.7688172043010753	0.8868159203980099	0.7698673481806012	0.6666666666666666	0.7272727272727273	0.9156626506024096	0.7478518295913367	0.5852534562211982	0.7371134020618557	0.9211886304909561	0.7175005023106289	0.42857142857142855	0.7619047619047619	0.9620253164556962	Self Car Public
no_ssid__geo	0.7938877043354655	0.8333333333333334	0.7209010094186157	0.6026666666666667	0.6801736613603473	0.879862700228833	0.686429930247305	0.5	0.6315789473684211	0.927710843373494	695	RFC	0.7468823971712238	0.6975308641975309	0.6952662721893491	0.8478500551267916	0.7303132747351815	0.6	0.7058823529411765	0.8850574712643678	0.7035421484325347	0.5305164319248826	0.6657223796033994	0.9143876337693222	0.6582278481012658	0.42857142857142855	0.5714285714285714	0.9746835443037974	Self Car Public
no_ssid__geo	0.8284493284493285	0.9122807017543859	0.8106483217171742	0.7703523693803159	0.7806691449814127	0.8809234507897935	0.8355784257671051	0.7200000000000001	0.8181818181818182	0.9685534591194969	696	RFC	0.8253255796446853	0.8590785907859079	0.7777777777777778	0.8391203703703703	0.8544301712779974	0.8181818181818182	0.782608695652174	0.9625	0.8029766498131155	0.698237885462555	0.7835820895522388	0.9271099744245525	0.8248945147679324	0.6428571428571429	0.8571428571428571	0.9746835443037974	Self Car Public
no_ssid__geo	0.8057259713701431	0.8508771929824561	0.7720867056256315	0.68561872909699	0.7585266030013643	0.8721147847785402	0.7353209109730848	0.56	0.7142857142857143	0.9316770186335404	697	RFC	0.7977069107063919	0.8134920634920635	0.7533875338753387	0.8262411347517731	0.755094498996938	0.6363636363636364	0.7142857142857143	0.9146341463414634	0.7598678610048406	0.5924855491329479	0.7637362637362637	0.9233817701453104	0.7212176009644363	0.5	0.7142857142857143	0.9493670886075949	Self Car Public
no_ssid__geo	0.7768115942028986	0.8508771929824561	0.7132075887696625	0.5854800936768151	0.6942392909896603	0.8599033816425121	0.7440986655681634	0.6086956521739131	0.6976744186046512	0.9259259259259259	698	RFC	0.743684125402905	0.7102272727272727	0.7014925373134329	0.8193325661680092	0.7877368058090949	0.7777777777777778	0.6818181818181818	0.9036144578313253	0.6966146229214334	0.49800796812749004	0.6871345029239766	0.9047013977128335	0.7212176009644363	0.5	0.7142857142857143	0.9493670886075949	Self Car Public
no_ssid__geo	0.7534003548196333	0.8421052631578947	0.7151355959822357	0.5938375350140055	0.7186046511627907	0.8329646017699115	0.7137028332680506	0.5217391304347826	0.7027027027027026	0.9166666666666667	699	RFC	0.7213422289284358	0.5888888888888889	0.7610837438423645	0.8140540540540541	0.7814450686641697	0.6666666666666666	0.8125	0.8651685393258427	0.7107538095072868	0.5988700564971752	0.6806167400881057	0.8527746319365799	0.6741008639742817	0.42857142857142855	0.6190476190476191	0.9746835443037974	Self Car Public
no_ssid__geo	0.82568093385214	0.8947368421052632	0.7814846985217194	0.7509727626459144	0.6998087954110899	0.8936725375081539	0.8406636450114711	0.782608695652174	0.8108108108108109	0.9285714285714286	700	RFC	0.7982082977658198	0.8247863247863247	0.7038461538461539	0.865992414664981	0.9379681647940075	1.0	0.9375	0.8764044943820225	0.7694279325906415	0.6892857142857143	0.6958174904942965	0.9231805929919138	0.7814948764315853	0.6428571428571429	0.7142857142857143	0.9873417721518988	Self Car Public
no_ssid__geo	0.7470588235294118	0.8333333333333334	0.7148256682974591	0.6429512516469038	0.6733812949640288	0.8281444582814447	0.7125750245232513	0.5833333333333334	0.6341463414634146	0.920245398773006	701	RFC	0.7100501844509414	0.6612466124661247	0.6206896551724138	0.8482142857142857	0.7476190476190476	0.7	0.65	0.8928571428571429	0.7234975051116078	0.6256410256410256	0.7358490566037735	0.8090024330900243	0.6894715692184047	0.5	0.6190476190476191	0.9493670886075949	Self Car Public
no_ssid__geo	0.8259136212624585	0.8421052631578947	0.7950473808414235	0.824561403508772	0.6793048973143759	0.8812758417011223	0.7625478593804386	0.8	0.588235294117647	0.8994082840236687	702	RFC	0.8214608669640163	0.8757763975155279	0.7597173144876325	0.8288888888888889	0.8409220409220409	0.9090909090909091	0.7692307692307693	0.8444444444444444	0.778007546298462	0.7790055248618785	0.6142857142857143	0.9407313997477932	0.7175005023106289	0.7142857142857143	0.47619047619047616	0.9620253164556962	Self Car Public
no_ssid__geo	0.8099480326651819	0.8508771929824561	0.7639688750081798	0.73046875	0.6768707482993197	0.8845671267252196	0.761762521328917	0.64	0.7317073170731706	0.9135802469135801	703	RFC	0.7766456366371943	0.8060344827586207	0.6546052631578947	0.8692971639950678	0.7896129974443227	0.7272727272727273	0.75	0.891566265060241	0.756314836657236	0.6678571428571428	0.7007042253521126	0.9003831417624522	0.7408077154912598	0.5714285714285714	0.7142857142857143	0.9367088607594937	Self Car Public
no_ssid__geo	0.7469358327325162	0.8157894736842105	0.6831846645487677	0.598848368522073	0.6111111111111112	0.8395945140131186	0.6858304297328687	0.6428571428571429	0.5	0.9146341463414634	704	RFC	0.6826226973844255	0.5435540069686411	0.6591760299625468	0.8451380552220888	0.7084033613445379	0.6428571428571429	0.6	0.8823529411764706	0.6901230591471239	0.6666666666666666	0.56957928802589	0.8341232227488151	0.6735985533453888	0.6428571428571429	0.42857142857142855	0.9493670886075949	Self Car Public
no_ssid__geo	0.8188854489164087	0.868421052631579	0.7464233491370873	0.6158536585365854	0.7299035369774919	0.8935128518971848	0.7770732051011061	0.6666666666666666	0.7368421052631577	0.927710843373494	705	RFC	0.776093088707908	0.7112676056338029	0.7591973244147158	0.8578143360752056	0.8361956276763579	0.8	0.8235294117647058	0.8850574712643678	0.7260362507879816	0.543010752688172	0.7027863777089783	0.9323116219667944	0.7375929274663452	0.5714285714285714	0.6666666666666666	0.9746835443037974	Self Car Public
no_ssid__geo	0.7886178861788617	0.8508771929824561	0.7537612462633576	0.7060702875399362	0.6854460093896714	0.8697674418604652	0.7715447154471545	0.75	0.6500000000000001	0.9146341463414634	706	RFC	0.7683461259927741	0.7673611111111112	0.7019230769230769	0.8357541899441341	0.82218782249742	0.9	0.6842105263157895	0.8823529411764706	0.7434125303850075	0.6538461538461539	0.6697247706422018	0.9066666666666666	0.7370906168374521	0.6428571428571429	0.6190476190476191	0.9493670886075949	Self Car Public
no_ssid__geo	0.7799227799227799	0.8508771929824561	0.7162967566385952	0.6374695863746959	0.6460481099656358	0.8653725735754539	0.7319774194419685	0.5714285714285714	0.6976744186046512	0.926829268292683	707	RFC	0.7218479193655813	0.6822916666666666	0.618421052631579	0.8648310387984981	0.8110262286732874	0.8571428571428571	0.6818181818181818	0.8941176470588236	0.7134490985849697	0.5981735159817352	0.6762589928057554	0.8659147869674185	0.7016274864376131	0.42857142857142855	0.7142857142857143	0.9620253164556962	Self Car Public
no_ssid__geo	0.8152254249815225	0.868421052631579	0.7763028750501116	0.7395993836671803	0.7012987012987012	0.8880105401844532	0.7678337019654385	0.6666666666666666	0.7027027027027026	0.9341317365269461	708	RFC	0.8037766830870279	0.8571428571428571	0.7241379310344828	0.8300492610837439	0.8329545454545455	0.8	0.8125	0.8863636363636364	0.761645613378709	0.6504065040650406	0.6798561151079137	0.9546742209631728	0.7259393208760297	0.5714285714285714	0.6190476190476191	0.9873417721518988	Self Car Public
no_ssid__geo	0.8062636562272396	0.8508771929824561	0.7712646183217062	0.7673343605546995	0.6634304207119742	0.883029073698445	0.754056154056154	0.6923076923076924	0.6486486486486486	0.9212121212121213	709	RFC	0.7764935010255206	0.7661538461538462	0.6972789115646258	0.8660477453580901	0.7945736434108527	0.75	0.75	0.8837209302325582	0.7673080743578828	0.7685185185185185	0.6327160493827161	0.9006896551724138	0.7254370102471368	0.6428571428571429	0.5714285714285714	0.9620253164556962	Self Car Public
no_ssid__geo	0.8238213399503722	0.8508771929824561	0.7260384189951098	0.5676567656765678	0.6881720430107526	0.922286448298009	0.7057312252964426	0.5217391304347826	0.6500000000000001	0.9454545454545454	710	RFC	0.7480200645305187	0.6466165413533834	0.7032967032967034	0.8941469489414695	0.7526179790561676	0.6666666666666666	0.6842105263157895	0.9069767441860465	0.7106070684591023	0.5058823529411764	0.6736842105263158	0.9522546419098143	0.6783202732569822	0.42857142857142855	0.6190476190476191	0.9873417721518988	Self Car Public
no_ssid__geo	0.7962546816479401	0.8859649122807017	0.7365597480178127	0.6505050505050505	0.6624	0.8967741935483872	0.7898437359515204	0.6666666666666666	0.7567567567567567	0.9461077844311377	711	RFC	0.757639234111774	0.6625514403292181	0.7638376383763837	0.8465286236297198	0.8575757575757575	0.8	0.875	0.8977272727272727	0.7256651399254453	0.6388888888888888	0.5847457627118644	0.953360768175583	0.746031746031746	0.5714285714285714	0.6666666666666666	1.0	Self Car Public
no_ssid__geo	0.7258992805755395	0.8333333333333334	0.6374637246101283	0.4926470588235294	0.5698324022346368	0.849911712772219	0.700994525110998	0.5925925925925927	0.588235294117647	0.9221556886227545	712	RFC	0.6461687743786185	0.4407894736842105	0.6483050847457628	0.8494117647058823	0.7532051282051282	0.6153846153846154	0.7692307692307693	0.875	0.6390170769598004	0.5583333333333333	0.5083056478405316	0.850412249705536	0.6741008639742816	0.5714285714285714	0.47619047619047616	0.9746835443037974	Self Car Public
no_ssid__geo	0.735820895522388	0.8333333333333334	0.6612873298322214	0.475	0.6735751295336787	0.8352868599629858	0.6994478951000689	0.5	0.6666666666666666	0.9316770186335404	713	RFC	0.6527697344306341	0.3986013986013986	0.6747404844290658	0.8849673202614379	0.7122854561878952	0.5	0.7222222222222222	0.9146341463414634	0.6836435031833732	0.5876288659793815	0.6724137931034483	0.7908878504672897	0.6894715692184047	0.5	0.6190476190476191	0.9493670886075949	Self Car Public
no_ssid__geo	0.7973811164713991	0.8333333333333334	0.7574956304311032	0.7046979865771813	0.690856313497823	0.8769325912183056	0.6916002634878137	0.5185185185185186	0.6285714285714286	0.927710843373494	714	RFC	0.7776603198842663	0.7394366197183099	0.7652733118971061	0.8282710280373832	0.736411098480064	0.5384615384615384	0.7857142857142857	0.8850574712643678	0.744791803157988	0.6730769230769231	0.6296296296296297	0.9316688567674113	0.6661643560377737	0.5	0.5238095238095238	0.9746835443037974	Self Car Public
no_ssid__geo	0.8038793103448276	0.8947368421052632	0.7763056960679972	0.6923076923076923	0.7739938080495357	0.8626155878467634	0.8388778367226642	0.7586206896551724	0.8205128205128205	0.9375000000000001	715	RFC	0.7962703006450482	0.7941176470588235	0.7763975155279503	0.818295739348371	0.8493827160493828	0.7333333333333333	0.8888888888888888	0.9259259259259259	0.7657508250307754	0.6136363636363636	0.7716049382716049	0.9120111731843575	0.8323287120755474	0.7857142857142857	0.7619047619047619	0.9493670886075949	Self Car Public
no_ssid__geo	0.8345991561181435	0.868421052631579	0.7890273745744967	0.7205882352941178	0.7419354838709677	0.9045584045584045	0.771062271062271	0.6666666666666666	0.717948717948718	0.9285714285714286	716	RFC	0.8204643256051884	0.8802395209580839	0.7040816326530612	0.8770718232044199	0.8847274240532667	1.0	0.7777777777777778	0.8764044943820225	0.7759576482422469	0.6099585062240664	0.7840909090909091	0.9338235294117647	0.7180028129395217	0.5	0.6666666666666666	0.9873417721518988	Self Car Public
no_ssid__geo	0.8049844236760124	0.8508771929824561	0.7813143220888109	0.7436548223350253	0.7352941176470589	0.8649940262843488	0.7430222468383644	0.56	0.7391304347826089	0.9299363057324842	717	RFC	0.7943416679363619	0.8093922651933702	0.7452574525745257	0.8283752860411899	0.7507536907536908	0.6363636363636364	0.68	0.9358974358974359	0.7727956982587404	0.687793427230047	0.7255936675461742	0.905	0.7445248141450674	0.5	0.8095238095238095	0.9240506329113924	Self Car Public
no_ssid__geo	0.8640406607369758	0.9035087719298246	0.8448053856068283	0.8625592417061612	0.7586206896551724	0.9132362254591514	0.8331754190649896	0.7857142857142857	0.7567567567567567	0.9570552147239264	718	RFC	0.8485018265232022	0.8878048780487805	0.7575757575757576	0.9001248439450686	0.8630952380952381	0.7857142857142857	0.875	0.9285714285714286	0.8417044680718817	0.8387096774193549	0.7596685082872928	0.9267352185089974	0.8132409081776171	0.7857142857142857	0.6666666666666666	0.9873417721518988	Self Car Public
no_ssid__geo	0.8119122257053292	0.8859649122807017	0.7826189301464797	0.7247956403269755	0.7277051129607609	0.8953560371517028	0.7962520571216224	0.7142857142857143	0.717948717948718	0.9565217391304348	719	RFC	0.7972012126649868	0.7893175074183977	0.7536945812807881	0.8485915492957746	0.8103626274357981	0.7142857142857143	0.7777777777777778	0.9390243902439024	0.773682941732781	0.6700251889168766	0.7034482758620689	0.9475753604193972	0.7852119750853928	0.7142857142857143	0.6666666666666666	0.9746835443037974	Self Car Public
no_ssid__geo	0.8249483115093039	0.868421052631579	0.7894261264422239	0.7928802588996763	0.6821705426356589	0.8932275777913361	0.7948717948717948	0.7407407407407408	0.717948717948718	0.9259259259259259	720	RFC	0.7956619326629362	0.765625	0.7457627118644068	0.8755980861244019	0.8168743349466241	0.7692307692307693	0.7777777777777778	0.9036144578313253	0.787433549564652	0.8221476510067114	0.6285714285714286	0.9115815691158157	0.776773156519992	0.7142857142857143	0.6666666666666666	0.9493670886075949	Self Car Public
no_ssid__geo	0.8229461756373938	0.8421052631578947	0.7822956293374239	0.6732283464566929	0.7824933687002652	0.8911651728553137	0.7166650040733537	0.5833333333333334	0.6341463414634146	0.9325153374233128	721	RFC	0.8099871684361052	0.8028169014084507	0.7783641160949868	0.848780487804878	0.7515873015873016	0.7	0.65	0.9047619047619048	0.7681110248171329	0.5796610169491525	0.7866666666666666	0.9380053908355795	0.6936909785011052	0.5	0.6190476190476191	0.9620253164556962	Self Car Public
no_ssid__geo	0.828757225433526	0.8771929824561403	0.7887531702759779	0.7980132450331127	0.6678023850085179	0.9004438807863031	0.7923243693975403	0.7200000000000001	0.717948717948718	0.9390243902439025	722	RFC	0.8076032475334568	0.8426573426573427	0.7205882352941176	0.8595641646489104	0.8339473163002574	0.8181818181818182	0.7777777777777778	0.9058823529411765	0.7751633275362643	0.7578616352201258	0.6222222222222222	0.9454061251664447	0.761402451275869	0.6428571428571429	0.6666666666666666	0.9746835443037974	Self Car Public
no_ssid__geo	0.780114722753346	0.868421052631579	0.751265565567539	0.7452948557089085	0.6564673157162727	0.8520345252774354	0.7769631070543834	0.6666666666666666	0.7317073170731706	0.9325153374233128	723	RFC	0.7615564420358941	0.8136986301369863	0.6483516483516484	0.8226190476190476	0.8182539682539683	0.8	0.75	0.9047619047619048	0.7453068153164512	0.6875	0.6647887323943662	0.8836317135549873	0.7492465340566605	0.5714285714285714	0.7142857142857143	0.9620253164556962	Self Car Public
no_ssid__geo	0.8108108108108109	0.8508771929824561	0.7732042809158647	0.7453416149068324	0.6810673443456162	0.8932038834951456	0.7117378605330412	0.5454545454545454	0.6500000000000001	0.9397590361445785	724	RFC	0.7962945990126697	0.8727272727272727	0.6520681265206812	0.8640883977900552	0.7769207501512402	0.75	0.6842105263157895	0.896551724137931	0.7625074477695132	0.6504065040650406	0.7127659574468085	0.9243498817966903	0.6783202732569822	0.42857142857142855	0.6190476190476191	0.9873417721518988	Self Car Public
no_ssid__geo	0.7636363636363637	0.868421052631579	0.7089132968807766	0.574108818011257	0.7089947089947091	0.8436363636363636	0.7577217962760132	0.5454545454545454	0.8	0.927710843373494	725	RFC	0.7120433248144091	0.5666666666666667	0.730909090909091	0.8385542168674699	0.8257209114740874	0.75	0.8421052631578947	0.8850574712643678	0.7062952338726992	0.5817490494296578	0.6883561643835616	0.848780487804878	0.7217199115933294	0.42857142857142855	0.7619047619047619	0.9746835443037974	Self Car Public
no_ssid__geo	0.8518518518518519	0.9122807017543859	0.8170094597261438	0.7667269439421338	0.7656967840735069	0.9186046511627907	0.8449185165706105	0.7857142857142857	0.7804878048780488	0.9685534591194969	726	RFC	0.8329293297147901	0.8514056224899599	0.7552870090634441	0.8920953575909661	0.8494047619047619	0.7857142857142857	0.8	0.9625	0.806834539889932	0.6973684210526315	0.7763975155279503	0.9467376830892144	0.8407675306409482	0.7857142857142857	0.7619047619047619	0.9746835443037974	Self Car Public
no_ssid__geo	0.816414686825054	0.8421052631578947	0.781628300730048	0.7986688851913478	0.6701208981001727	0.8760951188986232	0.7639428045932112	0.7407407407407408	0.6486486486486486	0.9024390243902438	727	RFC	0.7859216573153996	0.8695652173913043	0.6043613707165109	0.8838383838383839	0.7966063348416289	0.7692307692307693	0.75	0.8705882352941177	0.7862952917716609	0.7384615384615385	0.751937984496124	0.8684863523573201	0.7408077154912598	0.7142857142857143	0.5714285714285714	0.9367088607594937	Self Car Public
no_ssid__geo	0.7924801156905278	0.8771929824561403	0.7384167729402517	0.6228813559322034	0.7146892655367232	0.8776796973518285	0.7781144781144781	0.6666666666666666	0.7222222222222222	0.9454545454545454	728	RFC	0.7465592960688658	0.6282051282051282	0.7574850299401198	0.8539877300613496	0.8219837010534685	0.6923076923076923	0.8666666666666667	0.9069767441860465	0.7322804608224613	0.6176470588235294	0.6764705882352942	0.9027237354085603	0.7497488446855535	0.6428571428571429	0.6190476190476191	0.9873417721518988	Self Car Public
no_ssid__geo	0.793401413982718	0.8333333333333334	0.7223611220839912	0.5691906005221933	0.7125382262996942	0.885354539430086	0.7137367252309782	0.6206896551724138	0.5945945945945946	0.9259259259259259	729	RFC	0.732269601084034	0.5891891891891892	0.7467948717948718	0.8608247422680413	0.7303714859437752	0.6	0.6875	0.9036144578313253	0.7143716429994882	0.5505050505050505	0.6812865497076024	0.9113233287858117	0.7053445850914205	0.6428571428571429	0.5238095238095238	0.9493670886075949	Self Car Public
no_ssid__geo	0.7654013690105788	0.8508771929824561	0.7343073449628382	0.6478076379066479	0.7255689424364123	0.8295454545454546	0.7687831479541788	0.6666666666666666	0.7317073170731706	0.9079754601226993	730	RFC	0.7293884054998894	0.6291208791208791	0.7131578947368421	0.8458864426419467	0.8103174603174604	0.8	0.75	0.8809523809523809	0.7399606532652477	0.6676384839650146	0.7384196185286104	0.8138238573021181	0.7408077154912598	0.5714285714285714	0.7142857142857143	0.9367088607594937	Self Car Public
no_ssid__geo	0.82508038585209	0.868421052631579	0.7906596118216896	0.8326848249027237	0.6590163934426229	0.8802776171197224	0.7827380952380952	0.8571428571428571	0.5625	0.9285714285714286	731	RFC	0.8100332018565753	0.889196675900277	0.7027972027972028	0.8381057268722467	0.8505763899022326	0.8571428571428571	0.8181818181818182	0.8764044943820225	0.7767385306144305	0.7829268292682927	0.6203703703703703	0.9269183922046285	0.7576853526220614	0.8571428571428571	0.42857142857142855	0.9873417721518988	Self Car Public
no_ssid__geo	0.8562753036437247	0.8947368421052632	0.8220746286680353	0.7974882260596546	0.750392464678179	0.9183431952662723	0.8231305528365643	0.7692307692307692	0.7441860465116279	0.9559748427672956	732	RFC	0.8333468955007017	0.8438538205980066	0.7611464968152867	0.895040369088812	0.8368686868686869	0.8333333333333334	0.7272727272727273	0.95	0.8129274401666616	0.7559523809523809	0.739938080495356	0.9428918590522479	0.8127385975487241	0.7142857142857143	0.7619047619047619	0.9620253164556962	Self Car Public
no_ssid__geo	0.7969271877087508	0.8421052631578947	0.7715045079475834	0.6982456140350878	0.7613762486126526	0.8548916611950099	0.750524109014675	0.6666666666666666	0.6666666666666666	0.9182389937106918	733	RFC	0.7943379048162319	0.805668016194332	0.765625	0.8117206982543641	0.7791666666666667	0.8	0.625	0.9125	0.7587286951675454	0.6160990712074303	0.7571743929359823	0.9029126213592233	0.7365883062085593	0.5714285714285714	0.7142857142857143	0.9240506329113924	Self Car Public
no_ssid__geo	0.8519715578539108	0.8508771929824561	0.8247641690041294	0.8531317494600431	0.7168576104746317	0.9043031470777135	0.7511081732638618	0.7857142857142857	0.5454545454545454	0.9221556886227545	734	RFC	0.8370053878621119	0.8997722095671982	0.7474402730375427	0.8638036809815951	0.8035714285714285	0.7857142857142857	0.75	0.875	0.8161848676551711	0.811088295687885	0.6886792452830188	0.9487870619946092	0.7296564195298373	0.7857142857142857	0.42857142857142855	0.9746835443037974	Self Car Public
no_ssid__geo	0.7654770575382375	0.8333333333333334	0.6942104003029144	0.5622119815668203	0.6453407510431154	0.8750784682988073	0.7002710027100272	0.5454545454545454	0.6341463414634146	0.9212121212121213	735	RFC	0.7064767370843797	0.6354166666666666	0.6203208556149733	0.8636926889714994	0.7612403100775195	0.75	0.65	0.8837209302325582	0.6877881491193502	0.5041322314049587	0.672463768115942	0.8867684478371501	0.6698814546915813	0.42857142857142855	0.6190476190476191	0.9620253164556962	Self Car Public
no_ssid__geo	0.7964118564742589	0.868421052631579	0.7501638088390438	0.6979591836734694	0.6782006920415224	0.8743315508021391	0.7839285714285714	0.7142857142857143	0.7	0.9375000000000001	736	RFC	0.7608596156558468	0.7434782608695653	0.6853146853146853	0.8537859007832899	0.7923512484915993	0.7142857142857143	0.7368421052631579	0.9259259259259259	0.7416051984545134	0.6576923076923077	0.6712328767123288	0.8958904109589041	0.776773156519992	0.7142857142857143	0.6666666666666666	0.9493670886075949	Self Car Public
no_ssid__geo	0.8193832599118943	0.9035087719298246	0.788498631338566	0.72	0.7651195499296765	0.8803763440860215	0.8553637179368172	0.7857142857142857	0.8421052631578947	0.9382716049382716	737	RFC	0.7939830027026674	0.7842323651452282	0.7101827676240209	0.8875338753387534	0.8808511356349769	0.7857142857142857	0.9411764705882353	0.9156626506024096	0.7893648612542462	0.6654929577464789	0.8292682926829268	0.8733333333333333	0.8365481213582479	0.7857142857142857	0.7619047619047619	0.9620253164556962	Self Car Public
no_ssid__geo	0.8002853067047075	0.868421052631579	0.7620686797306568	0.6942446043165468	0.7138810198300283	0.8780804150453957	0.7515950920245399	0.56	0.7500000000000001	0.9447852760736196	738	RFC	0.7586756913545133	0.6917562724014337	0.6923076923076923	0.8919631093544137	0.7808346624136098	0.6363636363636364	0.7894736842105263	0.9166666666666666	0.7660720839079408	0.6967509025270758	0.7368421052631579	0.8646232439335888	0.7296564195298373	0.5	0.7142857142857143	0.9746835443037974	Self Car Public
no_ssid__geo	0.8170588235294117	0.8947368421052632	0.8049286896046198	0.7839687194525903	0.7647058823529411	0.866111467008328	0.8170350296095554	0.7200000000000001	0.7804878048780488	0.9506172839506173	739	RFC	0.817644306269094	0.8623655913978494	0.7819548872180451	0.8086124401913876	0.848630887185104	0.8181818181818182	0.8	0.927710843373494	0.7997510749279702	0.7186379928315412	0.7482014388489209	0.9324137931034483	0.7931484830219007	0.6428571428571429	0.7619047619047619	0.9746835443037974	Self Car Public
no_ssid__geo	0.8026030368763557	0.8421052631578947	0.7555575408067557	0.7423728813559322	0.6412478336221836	0.8830519074421515	0.7589076996128279	0.8148148148148148	0.5625	0.8994082840236687	740	RFC	0.7784935817487577	0.75	0.7489878542510121	0.8364928909952607	0.8362600362600362	0.8461538461538461	0.8181818181818182	0.8444444444444444	0.7435349090711552	0.7348993288590604	0.5606060606060606	0.9350993377483444	0.7254370102471368	0.7857142857142857	0.42857142857142855	0.9620253164556962	Self Car Public
no_ssid__geo	0.7989521938441388	0.8771929824561403	0.766382838024377	0.7741176470588235	0.6632825719120136	0.8617482951022939	0.8094133146341981	0.8148148148148148	0.6857142857142857	0.927710843373494	741	RFC	0.7976048424074209	0.8308080808080808	0.7686274509803922	0.79337899543379	0.8627847248536904	0.8461538461538461	0.8571428571428571	0.8850574712643678	0.7503383828421635	0.724669603524229	0.5833333333333334	0.9430122116689281	0.7772754671488848	0.7857142857142857	0.5714285714285714	0.9746835443037974	Self Car Public
no_ssid__geo	0.7736654804270463	0.8157894736842105	0.7105891347629895	0.5877712031558185	0.679549114331723	0.8644470868014268	0.6365044169922219	0.36363636363636365	0.6190476190476191	0.926829268292683	742	RFC	0.742108185670998	0.772020725388601	0.6205882352941177	0.8337155963302753	0.6710550887021475	0.5	0.6190476190476191	0.8941176470588236	0.7076476123021548	0.4745222929936306	0.7508896797153025	0.8975308641975308	0.6222624070725337	0.2857142857142857	0.6190476190476191	0.9620253164556962	Self Car Public
no_ssid__geo	0.8045649072753209	0.8508771929824561	0.7319884256010906	0.7207547169811321	0.5774378585086043	0.897772701313535	0.7314696685428393	0.64	0.6153846153846153	0.9390243902439025	743	RFC	0.7374930468363682	0.7701612903225806	0.5471014492753623	0.8952164009111617	0.7666072489601902	0.7272727272727273	0.6666666666666666	0.9058823529411765	0.7296615465131183	0.6773049645390071	0.611336032388664	0.9003436426116839	0.7058468957203133	0.5714285714285714	0.5714285714285714	0.9746835443037974	Self Car Public
no_ssid__geo	0.7808306709265176	0.8508771929824561	0.7614701535199421	0.6997578692493946	0.7435549525101763	0.8410976388002551	0.7489974446496186	0.6666666666666666	0.6486486486486486	0.9316770186335404	744	RFC	0.7589437415089391	0.6583143507972665	0.7548209366391184	0.8636959370904325	0.7632113821138211	0.625	0.75	0.9146341463414634	0.7663473626629802	0.7467700258397932	0.732620320855615	0.8196517412935324	0.74502712477396	0.7142857142857143	0.5714285714285714	0.9493670886075949	Self Car Public
no_ssid__geo	0.7326732673267327	0.868421052631579	0.690789471761395	0.5817091454272864	0.663115845539281	0.8275434243176177	0.7882593287471337	0.7200000000000001	0.717948717948718	0.926829268292683	745	RFC	0.6948502693046982	0.6158730158730159	0.6552631578947369	0.8134146341463414	0.8300257476728065	0.8181818181818182	0.7777777777777778	0.8941176470588236	0.6881557034858922	0.5511363636363636	0.6711590296495957	0.8421717171717171	0.7571830419931685	0.6428571428571429	0.6666666666666666	0.9620253164556962	Self Car Public
no_ssid__geo	0.7874432677760969	0.8596491228070176	0.7273819556141237	0.6115702479338844	0.7050561797752809	0.8655194391332058	0.779455117768371	0.7200000000000001	0.7027027027027026	0.9156626506024097	746	RFC	0.7311580878403753	0.6306818181818182	0.7011173184357542	0.8616751269035533	0.8347483455242077	0.8181818181818182	0.8125	0.8735632183908046	0.7240068810498367	0.5935828877005348	0.7090395480225988	0.8693982074263764	0.7413100261201526	0.6428571428571429	0.6190476190476191	0.9620253164556962	Self Car Public
no_ssid__geo	0.7870579382994732	0.8333333333333334	0.7461629437900368	0.7154811715481171	0.6547085201793722	0.8682991396426208	0.73156207923233	0.7096774193548386	0.5714285714285714	0.9135802469135801	747	RFC	0.7597328876025454	0.7402597402597403	0.7064516129032258	0.8324873096446701	0.7509702676251223	0.6470588235294118	0.7142857142857143	0.891566265060241	0.7365553715141666	0.6923076923076923	0.6100278551532033	0.9073305670816044	0.7328712075547519	0.7857142857142857	0.47619047619047616	0.9367088607594937	Self Car Public
no_ssid__geo	0.801622418879056	0.8596491228070176	0.7569479835088752	0.7180385288966725	0.6712095400340715	0.8815958815958815	0.7622284007826177	0.6923076923076924	0.6666666666666666	0.927710843373494	748	RFC	0.7760105234028415	0.7854406130268199	0.701067615658363	0.8415233415233415	0.8116858237547894	0.75	0.8	0.8850574712643678	0.7435856159765079	0.6612903225806451	0.6437908496732027	0.9256756756756757	0.7296564195298373	0.6428571428571429	0.5714285714285714	0.9746835443037974	Self Car Public
no_ssid__geo	0.7976040353089533	0.9035087719298246	0.757856652344707	0.6981707317073171	0.6881987577639752	0.8872004675628288	0.8545635533587341	0.8461538461538461	0.7777777777777778	0.9397590361445785	749	RFC	0.7812941317986172	0.7815699658703071	0.7328042328042328	0.8295081967213115	0.9155172413793103	0.9166666666666666	0.9333333333333333	0.896551724137931	0.7443611754079892	0.6308539944903582	0.6487119437939111	0.9535175879396985	0.8132409081776171	0.7857142857142857	0.6666666666666666	0.9873417721518988	Self Car Public
no_ssid__geo	0.7858736059479554	0.8421052631578947	0.7243357310023489	0.6653543307086615	0.6166394779771615	0.8910133843212238	0.7236911458468346	0.6428571428571429	0.6060606060606061	0.9221556886227545	750	RFC	0.7380656597312419	0.6475095785440613	0.7132075471698113	0.8534798534798534	0.7837301587301587	0.6428571428571429	0.8333333333333334	0.875	0.7197713248638838	0.6842105263157895	0.5431034482758621	0.932	0.6979103877838054	0.6428571428571429	0.47619047619047616	0.9746835443037974	Self Car Public
no_ssid__geo	0.7980702963473466	0.8070175438596491	0.758104779963923	0.7843137254901961	0.6198083067092651	0.8701923076923077	0.670542798371185	0.5714285714285714	0.5365853658536585	0.9036144578313253	751	RFC	0.7805017034573041	0.8856088560885609	0.6217948717948718	0.8341013824884793	0.7564039408866995	0.8571428571428571	0.55	0.8620689655172413	0.7437314834378229	0.7038123167155426	0.6178343949044586	0.9095477386934674	0.6339160136628491	0.42857142857142855	0.5238095238095238	0.9493670886075949	Self Car Public
no_ssid__geo	0.7365038560411311	0.7982456140350878	0.7012141362577159	0.6764705882352942	0.6065359477124184	0.8206358728254349	0.6483064260842039	0.5185185185185186	0.5128205128205129	0.9135802469135801	752	RFC	0.7184321002297849	0.7467532467532467	0.6321525885558583	0.7763904653802497	0.661861119692445	0.5384615384615384	0.5555555555555556	0.891566265060241	0.6904743834634609	0.6182795698924731	0.5829145728643216	0.8702290076335878	0.6376331123166566	0.5	0.47619047619047616	0.9367088607594937	Self Car Public
no_ssid__geo	0.7720964207450693	0.8333333333333334	0.7304753554334843	0.7238095238095238	0.6215139442231076	0.8461025982678215	0.7228674667699058	0.6428571428571429	0.611111111111111	0.9146341463414634	753	RFC	0.7474342226519176	0.8109756097560976	0.631578947368421	0.7997481108312342	0.7528478057889822	0.6428571428571429	0.7333333333333333	0.8823529411764706	0.7211628680469682	0.6535626535626535	0.611764705882353	0.8981612446958982	0.7053445850914205	0.6428571428571429	0.5238095238095238	0.9493670886075949	Self Car Public
no_ssid__geo	0.8185298621745789	0.8771929824561403	0.7732115923292393	0.7583333333333333	0.6666666666666666	0.894634776987718	0.8101378486920655	0.8	0.7027027027027026	0.927710843373494	754	RFC	0.7998630528499008	0.883495145631068	0.6521739130434783	0.8639200998751561	0.868882793451759	0.9090909090909091	0.8125	0.8850574712643678	0.7578885664930949	0.6642335766423357	0.6818181818181818	0.9276139410187667	0.7693389592123769	0.7142857142857143	0.6190476190476191	0.9746835443037974	Self Car Public
no_ssid__geo	0.7992957746478874	0.8771929824561403	0.7600387645704867	0.6794871794871795	0.7190332326283988	0.8815958815958815	0.7693108025687941	0.6666666666666666	0.6842105263157895	0.9570552147239264	755	RFC	0.7921146124738939	0.8412698412698413	0.7147147147147147	0.8203592814371258	0.795195001077354	0.6923076923076923	0.7647058823529411	0.9285714285714286	0.7486696095255035	0.5698924731182796	0.723404255319149	0.952712100139082	0.7497488446855535	0.6428571428571429	0.6190476190476191	0.9873417721518988	Self Car Public
no_ssid__geo	0.7939560439560439	0.8596491228070176	0.7405299093783239	0.6604477611940298	0.670375521557719	0.8907664453832228	0.7673394629505291	0.6956521739130435	0.6842105263157895	0.9221556886227545	756	RFC	0.767970290265206	0.8009049773755657	0.6478494623655914	0.8551564310544612	0.8428649237472766	0.8888888888888888	0.7647058823529411	0.875	0.7286334301091957	0.5619047619047619	0.6945244956772334	0.929471032745592	0.7217199115933294	0.5714285714285714	0.6190476190476191	0.9746835443037974	Self Car Public
no_ssid__geo	0.8034638554216867	0.8508771929824561	0.7476056062273638	0.6960784313725491	0.6655683690280066	0.8811700182815357	0.758044243338361	0.7692307692307692	0.588235294117647	0.9166666666666667	757	RFC	0.7710852891880985	0.6893203883495146	0.7890625	0.8348729792147807	0.8225775472966484	0.8333333333333334	0.7692307692307693	0.8651685393258427	0.7371240327782433	0.7029702970297029	0.5754985754985755	0.9329032258064516	0.7217199115933294	0.7142857142857143	0.47619047619047616	0.9746835443037974	Self Car Public
no_ssid__geo	0.7866242038216561	0.8508771929824561	0.7576030334211938	0.7620396600566571	0.6585034013605443	0.8522660388463802	0.7354497354497355	0.6666666666666666	0.611111111111111	0.9285714285714286	758	RFC	0.7878660557553361	0.8485804416403786	0.7289156626506024	0.7861020629750272	0.8032459425717852	0.8	0.7333333333333333	0.8764044943820225	0.7408680823557678	0.6915167095115681	0.6004962779156328	0.9305912596401028	0.694193289129998	0.5714285714285714	0.5238095238095238	0.9873417721518988	Self Car Public
no_ssid__geo	0.854	0.9210526315789473	0.8253407351393066	0.7853736089030207	0.7748976807639836	0.9157509157509157	0.8520511339014879	0.75	0.8372093023255814	0.968944099378882	759	RFC	0.8429149624192166	0.8916967509025271	0.7473684210526316	0.8896797153024911	0.88980044345898	0.9	0.8181818181818182	0.9512195121951219	0.8165444499244409	0.7017045454545454	0.8045325779036827	0.9433962264150944	0.8291139240506329	0.6428571428571429	0.8571428571428571	0.9873417721518988	Self Car Public
no_ssid__geo	0.8022058823529412	0.868421052631579	0.757875176309493	0.716242661448141	0.679549114331723	0.8778337531486147	0.7741717791411044	0.64	0.7500000000000001	0.9325153374233128	760	RFC	0.7667539167454754	0.7408906882591093	0.7009966777408638	0.8583743842364532	0.8071694387483861	0.7272727272727273	0.7894736842105263	0.9047619047619048	0.750250898156826	0.6931818181818182	0.659375	0.8981958762886598	0.7492465340566605	0.5714285714285714	0.7142857142857143	0.9620253164556962	Self Car Public
no_ssid__geo	0.7942942942942943	0.8508771929824561	0.7319231326265827	0.6777777777777777	0.6261510128913443	0.8918406072106262	0.728414282546019	0.64	0.611111111111111	0.9341317365269461	761	RFC	0.7760405536365886	0.8672985781990521	0.6343283582089553	0.8264947245017585	0.7823232323232322	0.7272727272727273	0.7333333333333333	0.8863636363636364	0.7142731382093084	0.5562310030395137	0.6181818181818182	0.9684065934065934	0.694193289129998	0.5714285714285714	0.5238095238095238	0.9873417721518988	Self Car Public
no_ssid__geo	0.7922243467176545	0.8771929824561403	0.7769085812359986	0.7272727272727272	0.7604562737642586	0.8429967426710098	0.8035412923947955	0.75	0.717948717948718	0.9426751592356688	762	RFC	0.7714941687280038	0.6932084309133489	0.7481296758104738	0.873144399460189	0.7977207977207977	0.6666666666666666	0.7777777777777778	0.9487179487179487	0.7843050727942632	0.7648578811369509	0.7731958762886598	0.8148614609571788	0.8201727948563392	0.8571428571428571	0.6666666666666666	0.9367088607594937	Self Car Public
no_ssid__geo	0.8359154929577465	0.9035087719298246	0.8071968564302398	0.763271162123386	0.7564102564102564	0.901909150757077	0.825364758698092	0.7407407407407408	0.7777777777777778	0.9575757575757576	763	RFC	0.8174544420034455	0.8184615384615385	0.7612903225806451	0.8726114649681529	0.8737229179089644	0.7692307692307693	0.9333333333333333	0.9186046511627907	0.7999628756469158	0.7150537634408602	0.7515923566878981	0.9332425068119891	0.7936507936507936	0.7142857142857143	0.6666666666666666	1.0	Self Car Public
no_ssid__geo	0.7446091644204852	0.8333333333333334	0.6932707906550979	0.5959438377535101	0.6521739130434782	0.8316946211683054	0.7053764324897117	0.5217391304347826	0.6842105263157895	0.9101796407185629	764	RFC	0.692800527735224	0.5735735735735735	0.6678082191780822	0.8370197904540163	0.7650029708853238	0.6666666666666666	0.7647058823529411	0.8636363636363636	0.6946071845666166	0.6201298701298701	0.6372549019607843	0.8264367816091954	0.6698814546915813	0.42857142857142855	0.6190476190476191	0.9620253164556962	Self Car Public
no_ssid__geo	0.7868318122555411	0.8508771929824561	0.7519512877834598	0.7027818448023426	0.6865671641791045	0.8665048543689321	0.7343577207380245	0.6086956521739131	0.6666666666666666	0.927710843373494	765	RFC	0.7637328742519873	0.7523510971786834	0.7047353760445683	0.8341121495327103	0.7950191570881225	0.7777777777777778	0.7222222222222222	0.8850574712643678	0.74338932672266	0.6593406593406593	0.6693121693121693	0.9015151515151515	0.6979103877838054	0.5	0.6190476190476191	0.9746835443037974	Self Car Public
no_ssid__geo	0.8138977635782748	0.8421052631578947	0.748464593018585	0.6632653061224489	0.6807017543859649	0.901426718547341	0.7077217962760131	0.5454545454545454	0.6500000000000001	0.927710843373494	766	RFC	0.7894484440836637	0.8496732026143791	0.6510067114093959	0.867665418227216	0.7730893325267191	0.75	0.6842105263157895	0.8850574712643678	0.7316966919687881	0.5439330543933054	0.7132352941176471	0.9379217273954116	0.6741008639742817	0.42857142857142855	0.6190476190476191	0.9746835443037974	Self Car Public
no_ssid__geo	0.7802124833997344	0.868421052631579	0.7430225335298496	0.6839186691312386	0.6869671132764921	0.8581818181818183	0.8157798409370737	0.8148148148148148	0.7142857142857143	0.9182389937106918	767	RFC	0.7479658535810256	0.6678700361010831	0.7421052631578947	0.833922261484099	0.8243131868131868	0.8461538461538461	0.7142857142857143	0.9125	0.7413694963855478	0.7007575757575758	0.6394557823129252	0.8838951310861424	0.8080168776371308	0.7857142857142857	0.7142857142857143	0.9240506329113924	Self Car Public
no_ssid__geo	0.8003952569169961	0.8421052631578947	0.7687429171335363	0.7824858757062146	0.6586826347305389	0.8650602409638554	0.7347704330836861	0.64	0.6486486486486486	0.9156626506024097	768	RFC	0.7840064066482507	0.8523076923076923	0.668693009118541	0.8310185185185185	0.783611981887844	0.7272727272727273	0.75	0.8735632183908046	0.7580717332616341	0.7232375979112271	0.6489675516224189	0.9020100502512562	0.7016274864376131	0.5714285714285714	0.5714285714285714	0.9620253164556962	Self Car Public
no_ssid__geo	0.7596848325673013	0.8508771929824561	0.7318836649910384	0.64804469273743	0.717536813922356	0.830069488313329	0.7600201730636513	0.6428571428571429	0.717948717948718	0.9192546583850932	769	RFC	0.7246890616894381	0.6373626373626373	0.6733668341708543	0.8633377135348226	0.7743579816750549	0.6428571428571429	0.7777777777777778	0.9024390243902439	0.742089763846399	0.6590909090909091	0.7679083094555874	0.7992700729927007	0.7487442234277677	0.6428571428571429	0.6666666666666666	0.9367088607594937	Self Car Public
no_ssid__geo	0.7952522255192879	0.8508771929824561	0.7544584471977048	0.7092511013215859	0.6829268292682927	0.8711974110032361	0.7662269722478027	0.7272727272727273	0.6511627906976744	0.920245398773006	770	RFC	0.7850091849050725	0.8609625668449198	0.6432432432432432	0.8508217446270544	0.843073593073593	1.0	0.6363636363636364	0.8928571428571429	0.7411326483853667	0.602996254681648	0.72782874617737	0.8925729442970822	0.7291541089009442	0.5714285714285714	0.6666666666666666	0.9493670886075949	Self Car Public
no_ssid__geo	0.7547051442910916	0.8771929824561403	0.7077236645318253	0.7260579064587973	0.545171339563863	0.8519417475728155	0.8025584795321637	0.7333333333333334	0.7368421052631577	0.9375000000000001	771	RFC	0.7112182913802347	0.7761904761904762	0.5177514792899408	0.8397129186602871	0.8123184458968772	0.6875	0.8235294117647058	0.9259259259259259	0.7073994275473708	0.6820083682008368	0.5756578947368421	0.8645320197044335	0.8005826803295157	0.7857142857142857	0.6666666666666666	0.9493670886075949	Self Car Public
no_ssid__geo	0.7166556071665561	0.8421052631578947	0.6633136523547482	0.5857142857142857	0.5982905982905983	0.8059360730593607	0.7470969172765581	0.7200000000000001	0.611111111111111	0.9101796407185629	772	RFC	0.6583901695012806	0.5061728395061729	0.6461538461538462	0.8228438228438228	0.805050505050505	0.8181818181818182	0.7333333333333333	0.8636363636363636	0.6805512014052096	0.6949152542372882	0.5570291777188329	0.7897091722595079	0.709563994374121	0.6428571428571429	0.5238095238095238	0.9620253164556962	Self Car Public
no_ssid__geo	0.81399870382372	0.8771929824561403	0.7796450725548523	0.6958041958041958	0.7583046964490263	0.8848263254113344	0.7964630859246599	0.7142857142857143	0.7317073170731706	0.9433962264150944	773	RFC	0.7832709004273819	0.708185053380783	0.7679814385150812	0.8736462093862816	0.8005952380952381	0.7142857142857143	0.75	0.9375	0.7763379572758994	0.6838487972508591	0.748868778280543	0.8962962962962963	0.7926461723930078	0.7142857142857143	0.7142857142857143	0.9493670886075949	Self Car Public
no_ssid__geo	0.8043331076506431	0.9122807017543859	0.7499425966140373	0.6407407407407407	0.7049608355091384	0.9041262135922329	0.8395542244959001	0.7692307692307692	0.7804878048780488	0.968944099378882	774	RFC	0.7726509403032257	0.7654867256637168	0.6801007556675063	0.8723653395784543	0.8615176151761518	0.8333333333333334	0.8	0.9512195121951219	0.7403166282461008	0.5509554140127388	0.7317073170731707	0.9382871536523929	0.821177416114125	0.7142857142857143	0.7619047619047619	0.9873417721518988	Self Car Public
no_ssid__geo	0.7696011004126547	0.8245614035087719	0.7397614955904555	0.7435897435897436	0.635593220338983	0.8401015228426396	0.7284947783032075	0.689655172413793	0.5945945945945946	0.9012345679012346	775	RFC	0.741189335388737	0.7272727272727273	0.665680473372781	0.8306148055207027	0.744561579651941	0.6666666666666666	0.6875	0.8795180722891566	0.7395237637519673	0.760655737704918	0.6081081081081081	0.8498074454428755	0.7207152903355435	0.7142857142857143	0.5238095238095238	0.9240506329113924	Self Car Public
[truncated: 224 more rows]
