# Supplementary material for: Inferring transportation mode from smartphone sensors: Evaluating the potential of Wi-Fi and Bluetooth
Source: PLoS One. 2020 Jul 2;15(7):e0234003. doi: 10.1371/journal.pone.0234003 (PMC7332005; doi:10.1371/journal.pone.0234003)
Supplement: S1 File — This compressed folder of files contains the dataset, code for training and evaluating models as well as model output. (GZ) [file pone.0234003.s008.tar.gz › transport_public/output/RFC_All Modes_ssid__geo.csv]

X_label	acc	acc_m	f1	f1_BUS	f1_CAR	f1_METRO	f1_SELF	f1_TRAIN	f1_m	f1_m_BUS	f1_m_CAR	f1_m_METRO	f1_m_SELF	f1_m_TRAIN	iteration	model	prec	prec_BUS	prec_CAR	prec_METRO	prec_SELF	prec_TRAIN	prec_m	prec_m_BUS	prec_m_CAR	prec_m_METRO	prec_m_SELF	prec_m_TRAIN	rec	rec_BUS	rec_CAR	rec_METRO	rec_SELF	rec_TRAIN	rec_m	rec_m_BUS	rec_m_CAR	rec_m_METRO	rec_m_SELF	rec_m_TRAIN	y_var
ssid__geo	0.8522364217252396	0.9298245614035088	0.8252120557432857	0.6442953020134228	0.8047619047619048	0.8135593220338982	0.8932309839497558	0.9702127659574469	0.9078767526805702	0.7826086956521738	0.9166666666666666	0.888888888888889	0.951219512195122	1.0	0	RFC	0.8358291373269365	0.7007299270072993	0.9086021505376344	0.7619047619047619	0.8579088471849866	0.95	0.9257142857142858	0.9	1.0	0.8	0.9285714285714286	1.0	0.8228227486287103	0.5962732919254659	0.7222222222222222	0.8727272727272727	0.9315866084425036	0.991304347826087	0.9026923076923076	0.6923076923076923	0.8461538461538461	1.0	0.975	1.0	All Modes
ssid__geo	0.7972779369627507	0.8859649122807017	0.7691775506912897	0.5864661654135339	0.6086956521739131	0.8188976377952756	0.8833746898263027	0.9484536082474228	0.8368553830992855	0.7199999999999999	0.6363636363636364	1.0	0.9390243902439025	0.888888888888889	1	RFC	0.7621274678489025	0.6464088397790055	0.6334841628959276	0.7647058823529411	0.8640776699029126	0.9019607843137255	0.8488888888888889	0.75	0.7777777777777778	1.0	0.9166666666666666	0.8	0.7814761075959208	0.536697247706422	0.5857740585774058	0.8813559322033898	0.9035532994923858	1.0	0.8386538461538461	0.6923076923076923	0.5384615384615384	1.0	0.9625	1.0	All Modes
ssid__geo	0.8055744391570361	0.9035087719298246	0.7554935971029993	0.4914675767918088	0.7628865979381443	0.7397260273972602	0.8644688644688645	0.918918918918919	0.833408226448474	0.631578947368421	0.8799999999999999	0.8571428571428571	0.9411764705882353	0.8571428571428571	2	RFC	0.8293781218519864	0.6923076923076923	0.7920489296636085	0.9310344827586207	0.8018120045300113	0.9296875	0.961111111111111	1.0	0.9166666666666666	1.0	0.8888888888888888	1.0	0.7153058980139891	0.38095238095238093	0.7357954545454546	0.6136363636363636	0.937748344370861	0.9083969465648855	0.7615384615384615	0.46153846153846156	0.8461538461538461	0.75	1.0	0.75	All Modes
ssid__geo	0.7961647727272727	0.9122807017543859	0.7930265090556051	0.6253869969040248	0.6822157434402333	0.8411214953271028	0.8623853211009174	0.9540229885057471	0.8629437229437229	0.7500000000000001	0.7500000000000001	0.8571428571428571	0.9575757575757576	1.0	3	RFC	0.78997923218528	0.643312101910828	0.639344262295082	0.8490566037735849	0.8855989232839838	0.9325842696629213	0.9131550802139039	0.8181818181818182	0.8181818181818182	1.0	0.9294117647058824	1.0	0.7979690510973351	0.608433734939759	0.73125	0.8333333333333334	0.8403575989782887	0.9764705882352941	0.8244230769230769	0.6923076923076923	0.6923076923076923	0.75	0.9875	1.0	All Modes
ssid__geo	0.8368080517613228	0.8859649122807017	0.8231919509782208	0.6825775656324583	0.7657142857142857	0.8455284552845529	0.8925619834710744	0.9295774647887325	0.8233766233766232	0.6	0.7142857142857142	0.8571428571428571	0.9454545454545454	1.0	4	RFC	0.8507800909570721	0.8362573099415205	0.7204301075268817	0.9285714285714286	0.8645320197044335	0.9041095890410958	0.8882913165266106	0.8571428571428571	0.6666666666666666	1.0	0.9176470588235294	1.0	0.809759529942594	0.5766129032258065	0.8170731707317073	0.7761194029850746	0.9224704336399474	0.9565217391304348	0.7911538461538462	0.46153846153846156	0.7692307692307693	0.75	0.975	1.0	All Modes
ssid__geo	0.8422841604350781	0.8947368421052632	0.8143614809899992	0.5873417721518986	0.7931623931623931	0.8080808080808082	0.9034653465346534	0.9797570850202428	0.8335291476464866	0.608695652173913	0.7500000000000001	0.8571428571428571	0.9518072289156626	1.0	5	RFC	0.8535555131329371	0.7073170731707317	0.8345323741007195	0.9090909090909091	0.8488372093023255	0.968	0.8873572938689218	0.7	0.8181818181818182	1.0	0.9186046511627907	1.0	0.7885098598934237	0.5021645021645021	0.755700325732899	0.7272727272727273	0.9656084656084656	0.9918032786885246	0.7936538461538462	0.5384615384615384	0.6923076923076923	0.75	0.9875	1.0	All Modes
ssid__geo	0.7998741346758967	0.8771929824561403	0.7889197754995514	0.6045016077170418	0.7549361207897793	0.7801418439716311	0.8428571428571429	0.9621621621621621	0.8048148148148149	0.6	0.7407407407407408	0.75	0.9333333333333333	1.0	6	RFC	0.7909819961625563	0.6962962962962963	0.6871035940803383	0.7746478873239436	0.8697788697788698	0.9270833333333334	0.8454621848739496	0.8571428571428571	0.7142857142857143	0.75	0.9058823529411765	1.0	0.7949972047666151	0.5340909090909091	0.8376288659793815	0.7857142857142857	0.8175519630484989	1.0	0.7886538461538461	0.46153846153846156	0.7692307692307693	0.75	0.9625	1.0	All Modes
ssid__geo	0.8264285714285714	0.9122807017543859	0.8140372129418738	0.7018348623853211	0.6858513189448441	0.9038461538461539	0.881746513038205	0.8969072164948454	0.8613871635610766	0.8695652173913044	0.7826086956521738	0.8571428571428571	0.9404761904761905	0.8571428571428571	7	RFC	0.8593625102575553	0.8315217391304348	0.6941747572815534	1.0	0.835632183908046	0.9354838709677419	0.9595454545454546	1.0	0.9	1.0	0.8977272727272727	1.0	0.7808126542558138	0.6071428571428571	0.6777251184834123	0.8245614035087719	0.9332477535301669	0.8613861386138614	0.7898076923076923	0.7692307692307693	0.6923076923076923	0.75	0.9875	0.75	All Modes
ssid__geo	0.8211267605633803	0.9122807017543859	0.7833603755437587	0.6954732510288066	0.6378378378378379	0.7534246575342465	0.8904109589041096	0.939655172413793	0.8395062810400233	0.8333333333333333	0.7500000000000001	0.8	0.9570552147239264	0.8571428571428571	8	RFC	0.7687902751017709	0.6869918699186992	0.6820809248554913	0.632183908045977	0.8948685857321652	0.9478260869565217	0.8667396860167944	0.9090909090909091	0.8181818181818182	0.6666666666666666	0.9397590361445783	1.0	0.8105952562759929	0.7041666666666667	0.5989847715736041	0.9322033898305084	0.885997521685254	0.9316239316239316	0.8373076923076923	0.7692307692307693	0.6923076923076923	1.0	0.975	0.75	All Modes
ssid__geo	0.8224363386097728	0.9122807017543859	0.8040861193399206	0.6382978723404256	0.7566539923954373	0.8155339805825242	0.8766114180478822	0.9333333333333333	0.8792496392496393	0.761904761904762	0.8	0.888888888888889	0.9454545454545454	1.0	9	RFC	0.8038380057228458	0.7541899441340782	0.7803921568627451	0.7636363636363637	0.8459715639810427	0.875	0.9101960784313725	1.0	0.8333333333333334	0.8	0.9176470588235294	1.0	0.8144300343650821	0.5532786885245902	0.7343173431734318	0.875	0.9095541401273886	1.0	0.8719230769230769	0.6153846153846154	0.7692307692307693	1.0	0.975	1.0	All Modes
ssid__geo	0.8345120226308345	0.868421052631579	0.8205266499910581	0.625	0.779783393501805	0.8888888888888888	0.897196261682243	0.9117647058823529	0.8039001161440187	0.5833333333333334	0.64	0.8571428571428571	0.9390243902439025	1.0	10	RFC	0.8271416873039803	0.6310679611650486	0.779783393501805	0.9811320754716981	0.8944099378881988	0.8493150684931506	0.8439393939393938	0.6363636363636364	0.6666666666666666	1.0	0.9166666666666666	1.0	0.8190915993352815	0.6190476190476191	0.779783393501805	0.8125	0.9	0.9841269841269841	0.7732692307692307	0.5384615384615384	0.6153846153846154	0.75	0.9625	1.0	All Modes
ssid__geo	0.7481031866464339	0.8947368421052632	0.6541302772140349	0.659400544959128	0.5813528336380256	0.6991869918699187	0.8449967298888162	0.4857142857142857	0.7923772265196644	0.7826086956521738	0.6666666666666666	0.888888888888889	0.9570552147239264	0.6666666666666666	11	RFC	0.6748197485605598	0.7202380952380952	0.48623853211009177	0.5657894736842105	0.8934993084370678	0.7083333333333334	0.8565232358003442	0.9	0.6428571428571429	0.8	0.9397590361445783	1.0	0.6833430283783554	0.6080402010050251	0.7227272727272728	0.9148936170212766	0.8014888337468983	0.3695652173913043	0.7719230769230769	0.6923076923076923	0.6923076923076923	1.0	0.975	0.5	All Modes
ssid__geo	0.8425593098490295	0.8947368421052632	0.8229507700386147	0.687960687960688	0.7280000000000001	0.8275862068965518	0.9069212410501194	0.9642857142857142	0.8330627444844311	0.7199999999999999	0.6363636363636364	0.8571428571428571	0.9518072289156626	1.0	12	RFC	0.8277941095321889	0.625	0.8584905660377359	0.8181818181818182	0.8899297423887588	0.9473684210526315	0.8892764857881137	0.75	0.7777777777777778	1.0	0.9186046511627907	1.0	0.8281146920476642	0.7650273224043715	0.6319444444444444	0.8372093023255814	0.9245742092457421	0.9818181818181818	0.7936538461538462	0.6923076923076923	0.5384615384615384	0.75	0.9875	1.0	All Modes
ssid__geo	0.8289379900213828	0.8947368421052632	0.8060948244418938	0.630952380952381	0.6904761904761905	0.8846153846153846	0.8798047589993898	0.9446254071661238	0.8598989898989899	0.7272727272727274	0.7500000000000001	0.888888888888889	0.9333333333333333	1.0	13	RFC	0.8035906078765216	0.7019867549668874	0.725	0.8070175438596491	0.860381861575179	0.9235668789808917	0.8825906120023767	0.8888888888888888	0.8181818181818182	0.8	0.9058823529411765	1.0	0.8155157593861873	0.572972972972973	0.6590909090909091	0.9787234042553191	0.9001248439450686	0.9666666666666667	0.8540384615384614	0.6153846153846154	0.6923076923076923	1.0	0.9625	1.0	All Modes
ssid__geo	0.8002680965147453	0.8771929824561403	0.7538936367841712	0.6550387596899225	0.6631853785900783	0.6444444444444444	0.8576470588235294	0.9491525423728815	0.8109876543209877	0.6666666666666667	0.7000000000000001	0.75	0.9382716049382716	1.0	14	RFC	0.7548941005886156	0.6101083032490975	0.8246753246753247	0.5576923076923077	0.8486612339930152	0.9333333333333333	0.8530129124820661	0.5882352941176471	1.0	0.75	0.926829268292683	1.0	0.771439693550298	0.7071129707112971	0.5545851528384279	0.7631578947368421	0.8668252080856124	0.9655172413793104	0.8015384615384615	0.7692307692307693	0.5384615384615384	0.75	0.95	1.0	All Modes
ssid__geo	0.8289191123836793	0.9122807017543859	0.7922556447307153	0.6636568848758464	0.5475285171102662	0.9230769230769231	0.8945005611672279	0.9325153374233127	0.8646715603237342	0.8181818181818181	0.6956521739130435	0.8571428571428571	0.9523809523809523	1.0	15	RFC	0.8171515086786438	0.7777777777777778	0.5806451612903226	0.9565217391304348	0.8551502145922747	0.9156626506024096	0.9418181818181818	1.0	0.8	1.0	0.9090909090909091	1.0	0.7752529439413054	0.5787401574803149	0.5179856115107914	0.8918918918918919	0.9376470588235294	0.95	0.8115384615384615	0.6923076923076923	0.6153846153846154	0.75	1.0	1.0	All Modes
ssid__geo	0.8121590023382697	0.8333333333333334	0.7556787762531283	0.6107784431137725	0.6981519507186859	0.6585365853658538	0.8912188728702491	0.9197080291970804	0.6697269397269398	0.6363636363636364	0.5384615384615384	0.4	0.9166666666666667	0.8571428571428571	16	RFC	0.7899035225418813	0.723404255319149	0.6910569105691057	0.75	0.8585858585858586	0.9264705882352942	0.8382478632478632	0.7777777777777778	0.5384615384615384	1.0	0.875	1.0	0.7320644235817932	0.5284974093264249	0.7053941908713693	0.5869565217391305	0.9264305177111717	0.9130434782608695	0.6078846153846154	0.5384615384615384	0.5384615384615384	0.25	0.9625	0.75	All Modes
ssid__geo	0.847767253044655	0.8859649122807017	0.8248948692580568	0.6279863481228669	0.7572815533980582	0.880952380952381	0.8982540638169776	0.9600000000000001	0.8148300710877399	0.8	0.5833333333333334	0.8571428571428571	0.9447852760736196	0.888888888888889	17	RFC	0.8588774756022144	0.696969696969697	0.7959183673469388	1.0	0.8664343786295006	0.935064935064935	0.8394815626140927	0.8333333333333334	0.6363636363636364	1.0	0.927710843373494	0.8	0.7999372412133997	0.5714285714285714	0.7222222222222222	0.7872340425531915	0.9325	0.9863013698630136	0.8040384615384614	0.7692307692307693	0.5384615384615384	0.75	0.9625	1.0	All Modes
ssid__geo	0.8167883211678832	0.8859649122807017	0.7768380873949619	0.5674157303370787	0.7692307692307693	0.7586206896551724	0.8779284833538841	0.9109947643979057	0.8360184393118525	0.761904761904762	0.7500000000000001	0.888888888888889	0.9221556886227545	0.8571428571428571	18	RFC	0.7943635929422196	0.6733333333333333	0.8177570093457944	0.6984126984126984	0.836662749706228	0.9456521739130435	0.9006478578892372	1.0	0.8181818181818182	0.8	0.8850574712643678	1.0	0.7697769808390653	0.49029126213592233	0.7261410788381742	0.8301886792452831	0.9234760051880675	0.8787878787878788	0.8040384615384614	0.6153846153846154	0.6923076923076923	1.0	0.9625	0.75	All Modes
ssid__geo	0.8462575859743763	0.9122807017543859	0.8214217789554674	0.7030567685589519	0.8192371475953566	0.7428571428571428	0.8909774436090226	0.9509803921568627	0.8782691275444898	0.7692307692307693	0.7826086956521738	0.888888888888889	0.9506172839506174	1.0	19	RFC	0.794898883224754	0.7252252252252253	0.8401360544217688	0.609375	0.8932160804020101	0.9065420560747663	0.8816510318949344	0.7692307692307693	0.9	0.8	0.9390243902439024	1.0	0.8643051305669385	0.6822033898305084	0.7993527508090615	0.9512195121951219	0.88875	1.0	0.8848076923076924	0.7692307692307693	0.6923076923076923	1.0	0.9625	1.0	All Modes
ssid__geo	0.8036684782608695	0.9035087719298246	0.7950755229247838	0.6566416040100251	0.7230320699708455	0.8925619834710744	0.8664072632944229	0.8367346938775511	0.7780174611489435	0.8695652173913044	0.64	0.75	0.963855421686747	0.6666666666666666	20	RFC	0.8181995645107264	0.7485714285714286	0.7315634218289085	0.8709677419354839	0.8287841191066998	0.9111111111111111	0.8693798449612402	1.0	0.6666666666666666	0.75	0.9302325581395349	1.0	0.7791933347024346	0.5848214285714286	0.7146974063400576	0.9152542372881356	0.907608695652174	0.7735849056603774	0.7269230769230769	0.7692307692307693	0.6153846153846154	0.75	1.0	0.5	All Modes
ssid__geo	0.8138987043580683	0.9298245614035088	0.7861560314256038	0.6321243523316062	0.7863247863247862	0.6976744186046512	0.8573106283029948	0.957345971563981	0.8961124794745483	0.8333333333333333	0.8275862068965517	1.0	0.9625000000000001	0.8571428571428571	21	RFC	0.7882828464185108	0.7052023121387283	0.75	0.6521739130434783	0.8628841607565012	0.9711538461538461	0.9243181818181817	0.9090909090909091	0.75	1.0	0.9625	1.0	0.7889702253716374	0.5727699530516432	0.8263473053892215	0.75	0.851808634772462	0.9439252336448598	0.8809615384615384	0.7692307692307693	0.9230769230769231	1.0	0.9625	0.75	All Modes
ssid__geo	0.7905686546463245	0.8508771929824561	0.7318542851100176	0.47058823529411764	0.740399385560676	0.7407407407407406	0.866421568627451	0.8411214953271029	0.7042857142857144	0.7000000000000001	0.6666666666666666	0.6666666666666666	0.9166666666666667	0.5714285714285715	22	RFC	0.7809535848042881	0.5294117647058824	0.753125	0.9090909090909091	0.8307873090481787	0.8823529411764706	0.8369047619047618	1.0	0.6428571428571429	1.0	0.875	0.6666666666666666	0.6970894393941723	0.4235294117647059	0.7280966767371602	0.625	0.9052496798975672	0.8035714285714286	0.6386538461538461	0.5384615384615384	0.6923076923076923	0.5	0.9625	0.5	All Modes
ssid__geo	0.8289085545722714	0.9122807017543859	0.7780663338597208	0.6114649681528662	0.7353535353535353	0.7651006711409396	0.901219512195122	0.8771929824561403	0.8432841954793174	0.761904761904762	0.8461538461538461	0.8	0.951219512195122	0.8571428571428571	23	RFC	0.7686566973601646	0.6274509803921569	0.8125	0.6551724137931034	0.8860911270983214	0.8620689655172413	0.8882783882783883	1.0	0.8461538461538461	0.6666666666666666	0.9285714285714286	1.0	0.7993890876981917	0.5962732919254659	0.6715867158671587	0.9193548387096774	0.9168734491315137	0.8928571428571429	0.8373076923076923	0.6153846153846154	0.8461538461538461	1.0	0.975	0.75	All Modes
ssid__geo	0.840567612687813	0.9122807017543859	0.7822087955254388	0.6392405063291139	0.711590296495957	0.8235294117647058	0.9156311314584696	0.8210526315789473	0.8634654620741576	0.7826086956521738	0.7199999999999999	1.0	0.9575757575757576	0.8571428571428571	24	RFC	0.791042653068444	0.6601307189542484	0.7457627118644068	0.8536585365853658	0.8997429305912596	0.7959183673469388	0.9158823529411764	0.9	0.75	1.0	0.9294117647058824	1.0	0.7750830902648653	0.6196319018404908	0.6804123711340206	0.7954545454545454	0.9320905459387483	0.8478260869565217	0.8244230769230769	0.6923076923076923	0.6923076923076923	1.0	0.9875	0.75	All Modes
ssid__geo	0.7958522359040829	0.8771929824561403	0.7859269274143195	0.6082474226804124	0.6747404844290658	0.8141592920353982	0.8470859780727062	0.9854014598540147	0.7926234487546646	0.6666666666666667	0.6956521739130435	0.6666666666666666	0.934131736526946	1.0	25	RFC	0.8217938022351505	0.7151515151515152	0.5803571428571429	0.9787234042553191	0.8564760793465578	0.9782608695652174	0.8847648902821316	0.7272727272727273	0.8	1.0	0.896551724137931	1.0	0.7724898810403888	0.5291479820627802	0.8057851239669421	0.696969696969697	0.8378995433789954	0.9926470588235294	0.7411538461538462	0.6153846153846154	0.6153846153846154	0.5	0.975	1.0	All Modes
ssid__geo	0.8627177700348432	0.9035087719298246	0.7971221503458207	0.7299703264094956	0.7530562347188265	0.625	0.9054726368159204	0.9721115537848606	0.8306593406593408	0.8461538461538461	0.7000000000000001	0.6666666666666666	0.9404761904761905	1.0	26	RFC	0.8634964667685257	0.7235294117647059	0.8020833333333334	0.9523809523809523	0.8863636363636364	0.953125	0.9487762237762238	0.8461538461538461	1.0	1.0	0.8977272727272727	1.0	0.7657228584090273	0.7365269461077845	0.7096774193548387	0.46511627906976744	0.9254237288135593	0.991869918699187	0.774423076923077	0.8461538461538461	0.5384615384615384	0.5	0.9875	1.0	All Modes
ssid__geo	0.8715664439495174	0.9298245614035088	0.8405765162194981	0.7010869565217391	0.8248337028824834	0.8636363636363636	0.9220212102308172	0.8913043478260869	0.8667821067821068	0.8	0.8181818181818181	0.888888888888889	0.9696969696969697	0.8571428571428571	27	RFC	0.8674252474322367	0.712707182320442	0.8942307692307693	0.8636363636363636	0.8903614457831325	0.9761904761904762	0.9149019607843139	0.8333333333333334	1.0	0.8	0.9411764705882353	1.0	0.8189847117054077	0.6898395721925134	0.7654320987654321	0.8636363636363636	0.9560155239327296	0.82	0.8423076923076923	0.7692307692307693	0.6923076923076923	1.0	1.0	0.75	All Modes
ssid__geo	0.8355037697052776	0.9035087719298246	0.8337488544091423	0.6522781774580336	0.7692307692307692	0.9285714285714285	0.892193308550186	0.9264705882352942	0.8640740740740741	0.8148148148148148	0.6666666666666667	0.888888888888889	0.9500000000000001	1.0	28	RFC	0.8076173811587759	0.5938864628820961	0.762987012987013	0.8783783783783784	0.9278350515463918	0.875	0.8525974025974026	0.7857142857142857	0.7272727272727273	0.8	0.95	1.0	0.8654787684152307	0.723404255319149	0.7755775577557755	0.9848484848484849	0.8591885441527446	0.984375	0.8823076923076923	0.8461538461538461	0.6153846153846154	1.0	0.95	1.0	All Modes
ssid__geo	0.8551554828150573	0.9385964912280702	0.8320496108804303	0.7256637168141592	0.7816091954022989	0.7735849056603775	0.9121771217712177	0.9672131147540983	0.9047793659108484	0.8333333333333333	0.8695652173913044	0.8571428571428571	0.963855421686747	1.0	29	RFC	0.835191386964385	0.727810650887574	0.8908296943231441	0.7454545454545455	0.8753541076487252	0.9365079365079365	0.9678646934460888	0.9090909090909091	1.0	1.0	0.9302325581395349	1.0	0.8351861841304095	0.7235294117647059	0.6962457337883959	0.803921568627451	0.9522342064714946	1.0	0.8576923076923076	0.7692307692307693	0.7692307692307693	0.75	1.0	1.0	All Modes
ssid__geo	0.8240802675585285	0.956140350877193	0.8127717089537333	0.7022222222222222	0.6782273603082852	0.898876404494382	0.8872352604464797	0.8972972972972972	0.9258838559814169	0.9166666666666666	0.8799999999999999	1.0	0.975609756097561	0.8571428571428571	30	RFC	0.8412082555458349	0.7488151658767772	0.7457627118644068	0.9523809523809523	0.8469945355191257	0.9120879120879121	0.9738095238095237	1.0	0.9166666666666666	1.0	0.9523809523809523	1.0	0.7897057862248282	0.6610878661087866	0.6219081272084805	0.851063829787234	0.9314903846153846	0.8829787234042553	0.8884615384615385	0.8461538461538461	0.8461538461538461	1.0	1.0	0.75	All Modes
ssid__geo	0.8345481049562682	0.868421052631579	0.8020523500436678	0.7037037037037038	0.702576112412178	0.7610619469026548	0.898820608317815	0.9440993788819876	0.7479662366618889	0.7692307692307693	0.608695652173913	0.5714285714285715	0.9333333333333333	0.8571428571428571	31	RFC	0.8356919432605183	0.7450980392156863	0.7246376811594203	0.8775510204081632	0.8691476590636255	0.9620253164556962	0.8083559577677224	0.7692307692307693	0.7	0.6666666666666666	0.9058823529411765	1.0	0.7755560752835269	0.6666666666666666	0.6818181818181818	0.671875	0.9305912596401028	0.926829268292683	0.7040384615384616	0.7692307692307693	0.5384615384615384	0.5	0.9625	0.75	All Modes
ssid__geo	0.8320610687022901	0.8859649122807017	0.7867776972224222	0.6158730158730159	0.8229665071770336	0.6862745098039216	0.870789957134109	0.9379844961240309	0.7687572590011614	0.761904761904762	0.7857142857142856	0.5	0.9390243902439025	0.8571428571428571	32	RFC	0.799053033498762	0.6689655172413793	0.8514851485148515	0.6730769230769231	0.8414201183431953	0.9603174603174603	0.8300000000000001	1.0	0.7333333333333333	0.5	0.9166666666666666	1.0	0.7771670924432942	0.5705882352941176	0.7962962962962963	0.7	0.9022842639593909	0.9166666666666666	0.7348076923076923	0.6153846153846154	0.8461538461538461	0.5	0.9625	0.75	All Modes
ssid__geo	0.837796480489671	0.8771929824561403	0.7878501772939059	0.7560975609756098	0.7667342799188641	0.6813186813186813	0.8919631093544137	0.8431372549019608	0.7823856266432954	0.7199999999999999	0.64	0.75	0.9447852760736196	0.8571428571428571	33	RFC	0.787336987034055	0.7788944723618091	0.8008474576271186	0.62	0.8769430051813472	0.86	0.8188755020080322	0.75	0.6666666666666666	0.75	0.927710843373494	1.0	0.7921066114041887	0.7345971563981043	0.7354085603112841	0.7560975609756098	0.9075067024128687	0.8269230769230769	0.7540384615384614	0.6923076923076923	0.6153846153846154	0.75	0.9625	0.75	All Modes
ssid__geo	0.8122362869198312	0.868421052631579	0.7818736281164287	0.6365503080082136	0.6820512820512822	0.7560975609756098	0.8785714285714286	0.9560975609756097	0.7351428571428571	0.6666666666666667	0.64	0.5714285714285715	0.9404761904761905	0.8571428571428571	34	RFC	0.8287822577368468	0.7416267942583732	0.7189189189189189	0.8857142857142857	0.827354260089686	0.9702970297029703	0.8212121212121211	0.875	0.6666666666666666	0.6666666666666666	0.8977272727272727	1.0	0.7489529656764926	0.5575539568345323	0.6487804878048781	0.6595744680851063	0.9365482233502538	0.9423076923076923	0.6782692307692308	0.5384615384615384	0.6153846153846154	0.5	0.9875	0.75	All Modes
ssid__geo	0.8410104011887073	0.8421052631578947	0.7989593525264679	0.6006600660066006	0.8180112570356473	0.769230769230769	0.8894634776987718	0.9174311926605505	0.7260359281437125	0.5	0.7199999999999999	0.75	0.9101796407185629	0.75	35	RFC	0.8347534200254134	0.6232876712328768	0.8685258964143426	0.9210526315789473	0.86	0.9009009009009009	0.7675697865353038	0.7142857142857143	0.75	0.75	0.8735632183908046	0.75	0.7737283360945983	0.5796178343949044	0.7730496453900709	0.660377358490566	0.9210174029451138	0.9345794392523364	0.7053846153846154	0.38461538461538464	0.6923076923076923	0.75	0.95	0.75	All Modes
ssid__geo	0.8238380809595203	0.868421052631579	0.7725472388152657	0.5909090909090908	0.5726141078838174	0.8421052631578947	0.8825622775800712	0.9745454545454545	0.7787347155768208	0.6363636363636364	0.6666666666666667	0.6666666666666666	0.9239766081871346	1.0	36	RFC	0.8205058193848455	0.7123287671232876	0.6831683168316832	0.9056603773584906	0.8303571428571429	0.9710144927536232	0.9041819291819291	0.7777777777777778	0.875	1.0	0.8681318681318682	1.0	0.7408942198741154	0.5048543689320388	0.4928571428571429	0.7868852459016393	0.9417721518987342	0.9781021897810219	0.7128846153846153	0.5384615384615384	0.5384615384615384	0.5	0.9875	1.0	All Modes
ssid__geo	0.7603021978021978	0.8596491228070176	0.7288035464572726	0.5180722891566265	0.6135181975736569	0.7179487179487178	0.8399330730619075	0.9545454545454547	0.7705117238051369	0.5714285714285714	0.6923076923076923	0.6666666666666666	0.9221556886227545	1.0	37	RFC	0.7521567705437926	0.5695364238410596	0.5496894409937888	0.8484848484848485	0.8527746319365799	0.9402985074626866	0.865473032714412	0.75	0.6923076923076923	1.0	0.8850574712643678	1.0	0.7176362575062608	0.47513812154696133	0.6941176470588235	0.6222222222222222	0.8274725274725274	0.9692307692307692	0.7232692307692308	0.46153846153846156	0.6923076923076923	0.5	0.9625	1.0	All Modes
ssid__geo	0.790434235368156	0.8947368421052632	0.7710281763879965	0.5217391304347827	0.7247474747474747	0.8068181818181818	0.8472906403940887	0.9545454545454545	0.8300000000000001	0.6	0.8000000000000002	0.8	0.9500000000000001	1.0	38	RFC	0.7721953416109809	0.7304347826086957	0.6391982182628062	0.6826923076923077	0.8753180661577609	0.9333333333333333	0.8359383753501402	0.8571428571428571	0.7058823529411765	0.6666666666666666	0.95	1.0	0.8052778958238589	0.4057971014492754	0.8367346938775511	0.9861111111111112	0.8210023866348448	0.9767441860465116	0.8669230769230769	0.46153846153846156	0.9230769230769231	1.0	0.95	1.0	All Modes
ssid__geo	0.8648648648648649	0.9122807017543859	0.8346003315699783	0.7345844504021449	0.8427184466019418	0.7207207207207208	0.9064245810055866	0.9685534591194969	0.8404825059997474	0.7857142857142856	0.896551724137931	0.5714285714285715	0.9487179487179489	1.0	39	RFC	0.8192208764519726	0.6492890995260664	0.9079497907949791	0.6779661016949152	0.921875	0.9390243902439024	0.8372368421052631	0.7333333333333333	0.8125	0.6666666666666666	0.9736842105263158	1.0	0.8585250364235872	0.845679012345679	0.7862318840579711	0.7692307692307693	0.8914835164835165	1.0	0.8542307692307693	0.8461538461538461	1.0	0.5	0.925	1.0	All Modes
ssid__geo	0.8067349926793558	0.9210526315789473	0.7494487291130183	0.6862302483069977	0.6336633663366337	0.625	0.888064316635745	0.9142857142857144	0.8504586619924043	0.9285714285714286	0.7000000000000001	0.6666666666666665	0.9570552147239264	1.0	40	RFC	0.7366675704002431	0.628099173553719	0.7619047619047619	0.5	0.8919254658385093	0.9014084507042254	0.881285140562249	0.8666666666666667	1.0	0.6	0.9397590361445783	1.0	0.7887395610495862	0.7562189054726368	0.5423728813559322	0.8333333333333334	0.8842364532019704	0.927536231884058	0.8526923076923076	1.0	0.5384615384615384	0.75	0.975	1.0	All Modes
ssid__geo	0.8146487294469357	0.8859649122807017	0.7213382863818737	0.6510416666666666	0.7852998065764024	0.37894736842105264	0.8835078534031413	0.9078947368421054	0.785728088336784	0.6956521739130435	0.8	0.6	0.9440993788819876	0.888888888888889	41	RFC	0.7070784763836209	0.7142857142857143	0.8023715415019763	0.2727272727272727	0.8835078534031413	0.8625	0.774320987654321	0.8	0.8333333333333334	0.5	0.9382716049382716	0.8	0.7659112720500393	0.5980861244019139	0.7689393939393939	0.6206896551724138	0.8835078534031413	0.9583333333333334	0.8169230769230769	0.6153846153846154	0.7692307692307693	0.75	0.95	1.0	All Modes
ssid__geo	0.7980707395498392	0.8771929824561403	0.7845132759169359	0.5561797752808989	0.65814696485623	0.8857142857142858	0.8728046833422033	0.9497206703910613	0.7826716498601415	0.6666666666666667	0.7586206896551724	0.6666666666666666	0.9325153374233127	0.888888888888889	42	RFC	0.8075501866156571	0.6556291390728477	0.5835694050991501	1.0	0.8845738942826321	0.9139784946236559	0.8556325301204819	0.875	0.6875	1.0	0.9156626506024096	0.8	0.7764188019114447	0.48292682926829267	0.7545787545787546	0.7948717948717948	0.8613445378151261	0.9883720930232558	0.7669230769230768	0.5384615384615384	0.8461538461538461	0.5	0.95	1.0	All Modes
ssid__geo	0.880027266530334	0.9385964912280702	0.8547793499474132	0.7138461538461538	0.8559999999999999	0.8333333333333334	0.9175257731958762	0.9531914893617022	0.8985920145340435	0.7826086956521738	0.8461538461538461	0.888888888888889	0.9753086419753086	1.0	43	RFC	0.8489347596634211	0.7204968944099379	0.9197707736389685	0.75	0.8888888888888888	0.9655172413793104	0.9019136960600374	0.9	0.8461538461538461	0.8	0.9634146341463414	1.0	0.8669123075776316	0.7073170731707317	0.800498753117207	0.9375	0.948069241011984	0.9411764705882353	0.9051923076923076	0.6923076923076923	0.8461538461538461	1.0	0.9875	1.0	All Modes
ssid__geo	0.804375	0.8947368421052632	0.7996890062921277	0.6684491978609625	0.7022471910112359	0.8571428571428571	0.8577852726250703	0.9128205128205128	0.8264454064454064	0.7000000000000001	0.7407407407407408	0.888888888888889	0.9454545454545454	0.8571428571428571	44	RFC	0.8126464918012323	0.8503401360544217	0.6361323155216285	0.8	0.8592342342342343	0.9175257731958762	0.8863865546218488	1.0	0.7142857142857143	0.8	0.9176470588235294	1.0	0.8043882461140477	0.5506607929515418	0.7836990595611285	0.9230769230769231	0.856341189674523	0.9081632653061225	0.8065384615384616	0.5384615384615384	0.7692307692307693	1.0	0.975	0.75	All Modes
ssid__geo	0.8539184952978056	0.9210526315789473	0.8240148553512858	0.7138810198300283	0.8014981273408239	0.7755102040816325	0.9006134969325154	0.9285714285714285	0.8462770562770562	0.9166666666666666	0.7500000000000001	0.8571428571428571	0.9575757575757576	0.75	45	RFC	0.836404345473278	0.7	0.8722826086956522	0.8085106382978723	0.8665879574970484	0.934640522875817	0.8995187165775402	1.0	0.8181818181818182	1.0	0.9294117647058824	0.75	0.8149524109030581	0.7283236994219653	0.7413394919168591	0.7450980392156863	0.9374201787994891	0.9225806451612903	0.8051923076923077	0.8461538461538461	0.6923076923076923	0.75	0.9875	0.75	All Modes
ssid__geo	0.8124602670057216	0.868421052631579	0.7849014039110132	0.5459317585301837	0.7191011235955056	0.8153846153846153	0.8750754375377188	0.9690140845070423	0.7956180830984393	0.6956521739130435	0.608695652173913	0.8571428571428571	0.927710843373494	0.888888888888889	46	RFC	0.801361348730501	0.5977011494252874	0.7697594501718213	0.8412698412698413	0.8371824480369515	0.9608938547486033	0.8390697674418603	0.8	0.7	1.0	0.8953488372093024	0.8	0.7723986144602909	0.5024154589371981	0.6746987951807228	0.7910447761194029	0.9165613147914032	0.9772727272727273	0.7732692307692307	0.6153846153846154	0.5384615384615384	0.75	0.9625	1.0	All Modes
ssid__geo	0.8155258764607679	0.8508771929824561	0.7933061616700494	0.6436781609195402	0.6049382716049383	0.8607594936708862	0.8821548821548821	0.975	0.7855919442875965	0.608695652173913	0.5454545454545455	0.8571428571428571	0.9166666666666667	1.0	47	RFC	0.82461073294229	0.6588235294117647	0.6758620689655173	0.9714285714285714	0.8539765319426337	0.9629629629629629	0.8483333333333334	0.7	0.6666666666666666	1.0	0.875	1.0	0.7698049657908526	0.6292134831460674	0.547486033519553	0.7727272727272727	0.9122562674094707	0.9873417721518988	0.7424999999999999	0.5384615384615384	0.46153846153846156	0.75	0.9625	1.0	All Modes
ssid__geo	0.864516129032258	0.9298245614035088	0.8343422021585362	0.6412698412698413	0.8365019011406843	0.847682119205298	0.9111922141119222	0.935064935064935	0.8969696969696969	0.8181818181818181	0.8148148148148148	0.888888888888889	0.9629629629629629	1.0	48	RFC	0.8282100363909499	0.7163120567375887	0.8178438661710037	0.810126582278481	0.9078787878787878	0.8888888888888888	0.9073867595818814	1.0	0.7857142857142857	0.8	0.9512195121951219	1.0	0.8452422143602856	0.5804597701149425	0.8560311284046692	0.8888888888888888	0.9145299145299145	0.9863013698630136	0.9026923076923076	0.6923076923076923	0.8461538461538461	1.0	0.975	1.0	All Modes
ssid__geo	0.8180451127819549	0.8859649122807017	0.7343059079115635	0.6483790523690773	0.6813725490196078	0.5098039215686274	0.8907975460122699	0.9411764705882352	0.785142857142857	0.64	0.6666666666666667	0.6666666666666666	0.9523809523809523	1.0	49	RFC	0.7827220469123362	0.7222222222222222	0.8424242424242424	0.5909090909090909	0.8278221208665907	0.9302325581395349	0.8901515151515152	0.6666666666666666	0.875	1.0	0.9090909090909091	1.0	0.705010399153547	0.5882352941176471	0.5720164609053497	0.4482758620689655	0.9641434262948207	0.9523809523809523	0.7307692307692307	0.6153846153846154	0.5384615384615384	0.5	1.0	1.0	All Modes
ssid__geo	0.8350033400133601	0.8947368421052632	0.7774078050205955	0.6849315068493151	0.7926605504587156	0.5952380952380952	0.8869361452841241	0.9272727272727272	0.8428937728937729	0.761904761904762	0.7692307692307693	0.75	0.9333333333333333	1.0	50	RFC	0.7706882128164632	0.7317073170731707	0.7912087912087912	0.5555555555555556	0.8802325581395349	0.8947368421052632	0.8850226244343891	1.0	0.7692307692307693	0.75	0.9058823529411765	1.0	0.7869853768155088	0.6437768240343348	0.7941176470588235	0.6410256410256411	0.8937426210153483	0.9622641509433962	0.8194230769230769	0.6153846153846154	0.7692307692307693	0.75	0.9625	1.0	All Modes
ssid__geo	0.832996632996633	0.9035087719298246	0.7661619987758009	0.5954198473282443	0.7803468208092486	0.6095238095238096	0.8847352024922118	0.9607843137254902	0.8077901549760712	0.6956521739130435	0.8148148148148148	0.5714285714285715	0.9570552147239264	1.0	51	RFC	0.7765864029550191	0.6446280991735537	0.8490566037735849	0.5925925925925926	0.8482676224611708	0.9483870967741935	0.8384279977051061	0.8	0.7857142857142857	0.6666666666666666	0.9397590361445783	1.0	0.7601113407770399	0.5531914893617021	0.7219251336898396	0.6274509803921569	0.9244791666666666	0.9735099337748344	0.7873076923076924	0.6153846153846154	0.8461538461538461	0.5	0.975	1.0	All Modes
ssid__geo	0.7620995228357191	0.8245614035087719	0.7013279281647009	0.5731343283582089	0.6615146831530139	0.7659574468085106	0.8393665158371042	0.6666666666666667	0.7021874212157612	0.42105263157894735	0.6666666666666666	0.8571428571428571	0.8994082840236686	0.6666666666666666	52	RFC	0.7722168154388256	0.6530612244897959	0.5752688172043011	0.972972972972973	0.8489702517162472	0.8108108108108109	0.8326912787586945	0.6666666666666666	0.6428571428571429	1.0	0.8539325842696629	1.0	0.6632828855813966	0.5106382978723404	0.7781818181818182	0.631578947368421	0.8299776286353467	0.5660377358490566	0.64	0.3076923076923077	0.6923076923076923	0.75	0.95	0.5	All Modes
ssid__geo	0.8321775312066574	0.9035087719298246	0.819350952465111	0.5611940298507463	0.7617328519855596	0.9457364341085271	0.8841970569417786	0.9438943894389438	0.8470274170274171	0.761904761904762	0.7500000000000001	0.888888888888889	0.9454545454545454	0.888888888888889	53	RFC	0.8287249638462928	0.6911764705882353	0.7589928057553957	0.9242424242424242	0.8583850931677018	0.910828025477707	0.8671657754010695	1.0	0.8181818181818182	0.8	0.9176470588235294	0.8	0.8192340168795283	0.4723618090452261	0.7644927536231884	0.9682539682539683	0.9116094986807388	0.9794520547945206	0.8565384615384616	0.6153846153846154	0.6923076923076923	1.0	0.975	1.0	All Modes
ssid__geo	0.8463726884779517	0.8947368421052632	0.828483162123503	0.625	0.8215384615384614	0.898550724637681	0.889431887599267	0.9078947368421053	0.8119444812215896	0.6666666666666667	0.8461538461538461	0.8571428571428571	0.9397590361445783	0.75	54	RFC	0.8762996044243158	0.753968253968254	0.8668831168831169	1.0	0.8406466512702079	0.92	0.8756261180679786	0.875	0.8461538461538461	1.0	0.9069767441860465	0.75	0.7941062528620371	0.5337078651685393	0.7807017543859649	0.8157894736842105	0.9442282749675746	0.8961038961038961	0.7719230769230769	0.5384615384615384	0.8461538461538461	0.75	0.975	0.75	All Modes
ssid__geo	0.8337273443656422	0.8859649122807017	0.7803258476584908	0.6803519061583577	0.6937799043062202	0.676923076923077	0.8993548387096774	0.951219512195122	0.7877681577681577	0.8148148148148148	0.5714285714285714	0.75	0.9454545454545454	0.8571428571428571	55	RFC	0.7955425170068027	0.725	0.7397959183673469	0.6666666666666666	0.87125	0.975	0.8406722689075629	0.7857142857142857	0.75	0.75	0.9176470588235294	1.0	0.7678883785916936	0.6408839779005525	0.6531531531531531	0.6875	0.9293333333333333	0.9285714285714286	0.7565384615384615	0.8461538461538461	0.46153846153846156	0.75	0.975	0.75	All Modes
ssid__geo	0.8274760383386581	0.8771929824561403	0.7084407156424927	0.7062706270627063	0.6857142857142857	0.380952380952381	0.8969258589511753	0.8723404255319149	0.7522100381061144	0.6956521739130435	0.7692307692307693	0.5	0.9390243902439025	0.8571428571428571	56	RFC	0.7435886146944515	0.7278911564625851	0.7951807228915663	0.4444444444444444	0.859122401847575	0.8913043478260869	0.7971794871794872	0.8	0.7692307692307693	0.5	0.9166666666666666	1.0	0.6828692987153575	0.6858974358974359	0.6027397260273972	0.3333333333333333	0.9382093316519546	0.8541666666666666	0.7194230769230769	0.6153846153846154	0.7692307692307693	0.5	0.9625	0.75	All Modes
ssid__geo	0.8291814946619217	0.9122807017543859	0.7826893859564767	0.5923566878980892	0.731369150779896	0.8048780487804876	0.9032640949554896	0.881578947368421	0.8399284547787541	0.7272727272727274	0.8	0.8571428571428571	0.9580838323353293	0.8571428571428571	57	RFC	0.7961454466385973	0.6888888888888889	0.7672727272727272	0.7857142857142857	0.8687214611872146	0.8701298701298701	0.928352490421456	0.8888888888888888	0.8333333333333334	1.0	0.9195402298850575	1.0	0.7754458786754137	0.5195530726256983	0.6986754966887417	0.825	0.9406674907292955	0.8933333333333333	0.7769230769230769	0.6153846153846154	0.7692307692307693	0.75	1.0	0.75	All Modes
ssid__geo	0.8455931080185554	0.9035087719298246	0.8164622613267578	0.7025948103792414	0.8061420345489443	0.8043478260869565	0.9006134969325154	0.8686131386861314	0.7856469456469457	0.8148148148148148	0.7272727272727274	0.5714285714285715	0.9575757575757576	0.8571428571428571	58	RFC	0.832164701593954	0.6901960784313725	0.875	0.8043478260869565	0.8758949880668258	0.9153846153846154	0.8541363211951447	0.7857142857142857	0.8888888888888888	0.6666666666666666	0.9294117647058824	1.0	0.804056501413832	0.7154471544715447	0.7473309608540926	0.8043478260869565	0.9267676767676768	0.8263888888888888	0.7398076923076923	0.8461538461538461	0.6153846153846154	0.5	0.9875	0.75	All Modes
ssid__geo	0.8150638870208473	0.868421052631579	0.7723695279414438	0.6082949308755761	0.743119266055046	0.7205882352941178	0.8807542983915696	0.9090909090909091	0.7818912011683097	0.5833333333333334	0.6363636363636364	0.75	0.9397590361445783	1.0	59	RFC	0.7662894082859198	0.673469387755102	0.7714285714285715	0.6712328767123288	0.8630434782608696	0.8522727272727273	0.8142236316654922	0.6363636363636364	0.7777777777777778	0.75	0.9069767441860465	1.0	0.7844894015706807	0.5546218487394958	0.7168141592920354	0.7777777777777778	0.89920724801812	0.974025974025974	0.7603846153846153	0.5384615384615384	0.5384615384615384	0.75	0.975	1.0	All Modes
ssid__geo	0.7981029810298103	0.8771929824561403	0.7576826422160003	0.6066066066066066	0.7269938650306748	0.7394957983193278	0.8621700879765396	0.853146853146853	0.7688198757763975	0.6666666666666667	0.7333333333333334	0.75	0.9440993788819876	0.75	60	RFC	0.758600158982512	0.6733333333333333	0.7745098039215687	0.6875	0.8333333333333334	0.8243243243243243	0.7920660856935366	0.875	0.6470588235294118	0.75	0.9382716049382716	0.75	0.7628031513325897	0.5519125683060109	0.684971098265896	0.8	0.8930741190765492	0.8840579710144928	0.7669230769230768	0.5384615384615384	0.8461538461538461	0.75	0.95	0.75	All Modes
ssid__geo	0.8315018315018315	0.9473684210526315	0.8089135274269748	0.7078891257995735	0.6966966966966966	0.897196261682243	0.889030612244898	0.8537549407114625	0.917293602103418	0.9600000000000001	0.8	1.0	0.9693251533742331	0.8571428571428571	61	RFC	0.8249678544426946	0.70042194092827	0.7388535031847133	0.9056603773584906	0.8723404255319149	0.907563025210084	0.9570281124497992	1.0	0.8333333333333334	1.0	0.9518072289156626	1.0	0.7951678200372623	0.7155172413793104	0.6590909090909091	0.8888888888888888	0.9063719115734721	0.8059701492537313	0.8859615384615385	0.9230769230769231	0.7692307692307693	1.0	0.9875	0.75	All Modes
ssid__geo	0.8488045007032349	0.8771929824561403	0.7801592618653151	0.549828178694158	0.8585858585858587	0.684931506849315	0.9026888604353392	0.9047619047619047	0.7087982764629471	0.6666666666666667	0.7407407407407408	0.3333333333333333	0.9461077844311377	0.8571428571428571	62	RFC	0.8161541032975611	0.6299212598425197	0.8415841584158416	0.8064516129032258	0.8834586466165414	0.9193548387096774	0.7994663382594418	0.875	0.7142857142857143	0.5	0.9080459770114943	1.0	0.7545463004381275	0.4878048780487805	0.8762886597938144	0.5952380952380952	0.9227748691099477	0.890625	0.6590384615384616	0.5384615384615384	0.7692307692307693	0.25	0.9875	0.75	All Modes
ssid__geo	0.8150917743031951	0.8508771929824561	0.7655971237219676	0.5668789808917197	0.7584000000000001	0.7547169811320754	0.8795686039544639	0.868421052631579	0.7200059367906408	0.6956521739130435	0.5599999999999999	0.75	0.927710843373494	0.6666666666666666	63	RFC	0.772517809892375	0.559748427672956	0.7847682119205298	0.7272727272727273	0.8655660377358491	0.9252336448598131	0.8057364341085271	0.8	0.5833333333333334	0.75	0.8953488372093024	1.0	0.7608933781573565	0.5741935483870968	0.7337461300309598	0.7843137254901961	0.8940316686967114	0.8181818181818182	0.6732692307692307	0.6153846153846154	0.5384615384615384	0.75	0.9625	0.5	All Modes
ssid__geo	0.7953696788648245	0.868421052631579	0.7408431953574297	0.5819209039548023	0.6544622425629291	0.6829268292682927	0.873341375150784	0.9115646258503401	0.7825247049760129	0.7199999999999999	0.631578947368421	0.75	0.9221556886227545	0.888888888888889	64	RFC	0.7464471538775318	0.6560509554140127	0.6875	0.6829268292682927	0.8467836257309942	0.8589743589743589	0.8370114942528735	0.75	1.0	0.75	0.8850574712643678	0.8	0.740571407820726	0.5228426395939086	0.6244541484716157	0.6829268292682927	0.9016189290161893	0.9710144927536232	0.7732692307692307	0.6923076923076923	0.46153846153846156	0.75	0.9625	1.0	All Modes
ssid__geo	0.8328591749644382	0.8596491228070176	0.773617579964906	0.683937823834197	0.6568627450980392	0.6666666666666666	0.8931116389548694	0.9675090252707582	0.7283377344689503	0.6956521739130435	0.5833333333333334	0.5714285714285715	0.934131736526946	0.8571428571428571	65	RFC	0.8011154970151819	0.7135135135135136	0.6733668341708543	0.76	0.8734030197444832	0.9852941176470589	0.7999164054336468	0.8	0.6363636363636364	0.6666666666666666	0.896551724137931	1.0	0.7511399216724823	0.6567164179104478	0.6411483253588517	0.59375	0.913730255164034	0.950354609929078	0.6757692307692308	0.6153846153846154	0.5384615384615384	0.5	0.975	0.75	All Modes
ssid__geo	0.8045486851457001	0.8859649122807017	0.7936429278768562	0.5512820512820513	0.745664739884393	0.9075630252100839	0.8649706457925636	0.8987341772151899	0.8101067705858125	0.5555555555555556	0.8148148148148148	0.8571428571428571	0.934131736526946	0.888888888888889	66	RFC	0.8236849729885977	0.7166666666666667	0.7962962962962963	0.9818181818181818	0.807551766138855	0.8160919540229885	0.8964532019704434	1.0	0.7857142857142857	1.0	0.896551724137931	0.8	0.784786679693861	0.4479166666666667	0.7010869565217391	0.84375	0.9311797752808989	1.0	0.7911538461538462	0.38461538461538464	0.8461538461538461	0.75	0.975	1.0	All Modes
ssid__geo	0.8563458856345886	0.9385964912280702	0.8395614309083467	0.6770186335403727	0.8097560975609757	0.8478260869565216	0.8911783644558917	0.9720279720279721	0.923205866946045	0.7826086956521738	0.8695652173913044	1.0	0.963855421686747	1.0	67	RFC	0.8822676323162852	0.7730496453900709	0.9087591240875912	0.9512195121951219	0.8327316486161251	0.9455782312925171	0.966046511627907	0.9	1.0	1.0	0.9302325581395349	1.0	0.8111139718318603	0.6022099447513812	0.7302052785923754	0.7647058823529411	0.9584487534626038	1.0	0.8923076923076924	0.6923076923076923	0.7692307692307693	1.0	1.0	1.0	All Modes
ssid__geo	0.8265657260839642	0.8947368421052632	0.7721458212346258	0.7266187050359713	0.7723785166240409	0.5555555555555556	0.8682452944748028	0.9379310344827586	0.7510180212913876	0.7826086956521738	0.7692307692307693	0.4	0.9461077844311377	0.8571428571428571	68	RFC	0.8669044993238542	0.7769230769230769	0.6990740740740741	1.0	0.8870967741935484	0.9714285714285714	0.9154553492484527	0.9	0.7692307692307693	1.0	0.9080459770114943	1.0	0.7373499971335881	0.6824324324324325	0.8628571428571429	0.38461538461538464	0.8501783590963139	0.9066666666666666	0.6898076923076923	0.6923076923076923	0.7692307692307693	0.25	0.9875	0.75	All Modes
ssid__geo	0.819023569023569	0.9210526315789473	0.7758735554003345	0.5956112852664577	0.7523809523809523	0.6808510638297872	0.8755244755244755	0.975	0.8907827974494641	0.8	0.8461538461538461	0.8571428571428571	0.9506172839506174	1.0	69	RFC	0.815128501921898	0.6050955414012739	0.7669902912621359	0.8888888888888888	0.863448275862069	0.9512195121951219	0.9237023139462164	0.8333333333333334	0.8461538461538461	1.0	0.9390243902439024	1.0	0.7528809820876294	0.5864197530864198	0.7383177570093458	0.5517241379310345	0.8879432624113475	1.0	0.865576923076923	0.7692307692307693	0.8461538461538461	0.75	0.9625	1.0	All Modes
ssid__geo	0.843681519357195	0.8947368421052632	0.7636155968785083	0.6643835616438356	0.845108695652174	0.6304347826086957	0.8955422488356619	0.7826086956521738	0.7746713409290097	0.7000000000000001	0.8571428571428571	0.8	0.9447852760736196	0.5714285714285715	70	RFC	0.7594314911390618	0.7348484848484849	0.9014492753623189	0.47540983606557374	0.8672680412371134	0.8181818181818182	0.8122088353413656	1.0	0.8	0.6666666666666666	0.927710843373494	0.6666666666666666	0.8025704872419517	0.60625	0.7953964194373402	0.9354838709677419	0.9257221458046767	0.75	0.7848076923076923	0.5384615384615384	0.9230769230769231	1.0	0.9625	0.5	All Modes
ssid__geo	0.8167832167832167	0.8771929824561403	0.7772343165335506	0.7095343680709535	0.7514910536779325	0.6542056074766355	0.8685015290519877	0.9024390243902439	0.790820399113082	0.7500000000000001	0.7272727272727274	0.8	0.9268292682926829	0.75	71	RFC	0.7629188163276683	0.7960199004975125	0.8042553191489362	0.4861111111111111	0.847255369928401	0.8809523809523809	0.8056998556998558	0.8181818181818182	0.8888888888888888	0.6666666666666666	0.9047619047619048	0.75	0.8322129066087379	0.64	0.7052238805970149	1.0	0.890840652446675	0.925	0.8015384615384615	0.6923076923076923	0.6153846153846154	1.0	0.95	0.75	All Modes
ssid__geo	0.8480463096960926	0.8508771929824561	0.8146677295802714	0.668693009118541	0.7840670859538785	0.7786259541984732	0.8966789667896679	0.9452736318407959	0.7348976305498045	0.6956521739130435	0.5925925925925927	0.5714285714285715	0.925925925925926	0.888888888888889	72	RFC	0.809893138799975	0.7142857142857143	0.7695473251028807	0.7727272727272727	0.8966789667896679	0.8962264150943396	0.7505458768873403	0.8	0.5714285714285714	0.6666666666666666	0.9146341463414634	0.8	0.821802215824356	0.6285714285714286	0.7991452991452992	0.7846153846153846	0.8966789667896679	1.0	0.7336538461538462	0.6153846153846154	0.6153846153846154	0.5	0.9375	1.0	All Modes
ssid__geo	0.7477678571428571	0.8421052631578947	0.7275002413250734	0.5754385964912281	0.5161290322580646	0.7916666666666667	0.815136476426799	0.9391304347826088	0.7819336219336219	0.6	0.6666666666666666	0.8571428571428571	0.896969696969697	0.888888888888889	73	RFC	0.7542351969121007	0.6721311475409836	0.43956043956043955	0.9047619047619048	0.8316455696202532	0.9230769230769231	0.8341176470588236	0.8571428571428571	0.6428571428571429	1.0	0.8705882352941177	0.8	0.7173586947496724	0.5030674846625767	0.625	0.7037037037037037	0.7992700729927007	0.9557522123893806	0.7657692307692308	0.46153846153846156	0.6923076923076923	0.75	0.925	1.0	All Modes
ssid__geo	0.8787248787248787	0.9473684210526315	0.8748331601995185	0.6468842729970326	0.9086757990867579	0.95	0.8992805755395684	0.9693251533742331	0.9412046659597031	0.7826086956521738	0.9600000000000001	1.0	0.9634146341463415	1.0	74	RFC	0.8797310796743497	0.6374269005847953	0.9476190476190476	0.9827586206896551	0.8790436005625879	0.9518072289156626	0.968095238095238	0.9	1.0	1.0	0.9404761904761905	1.0	0.8713519287147313	0.6566265060240963	0.8728070175438597	0.9193548387096774	0.9204712812960235	0.9875	0.9205769230769232	0.6923076923076923	0.9230769230769231	1.0	0.9875	1.0	All Modes
ssid__geo	0.8105413105413105	0.8859649122807017	0.75226603334833	0.6916299559471365	0.6779661016949153	0.7755102040816326	0.8838295388207823	0.7323943661971831	0.7762860328077719	0.7857142857142856	0.6153846153846154	0.8571428571428571	0.9565217391304348	0.6666666666666666	75	RFC	0.7860052680117866	0.7168949771689498	0.6896551724137931	0.7916666666666666	0.8651428571428571	0.8666666666666667	0.8598670465337133	0.7333333333333333	0.6153846153846154	1.0	0.9506172839506173	1.0	0.7264478806591753	0.6680851063829787	0.6666666666666666	0.76	0.9033412887828163	0.6341463414634146	0.7348076923076923	0.8461538461538461	0.6153846153846154	0.75	0.9625	0.5	All Modes
ssid__geo	0.8004045853000674	0.8947368421052632	0.7724334581979801	0.615916955017301	0.7228915662650603	0.7476635514018691	0.860202260559191	0.9154929577464788	0.8291397491397492	0.761904761904762	0.6923076923076923	0.888888888888889	0.9454545454545454	0.8571428571428571	76	RFC	0.784503824010305	0.7355371900826446	0.6521739130434783	0.7142857142857143	0.8784933171324423	0.9420289855072463	0.8819909502262444	1.0	0.6923076923076923	0.8	0.9176470588235294	1.0	0.7715909485248728	0.5297619047619048	0.8108108108108109	0.7843137254901961	0.8426573426573427	0.8904109589041096	0.8065384615384616	0.6153846153846154	0.6923076923076923	1.0	0.975	0.75	All Modes
ssid__geo	0.8592650508209538	0.8596491228070176	0.812225235423697	0.7702702702702703	0.7557840616966581	0.6885245901639344	0.9043250327653997	0.9422222222222223	0.7607046070460706	0.761904761904762	0.6666666666666666	0.5714285714285715	0.9146341463414636	0.888888888888889	77	RFC	0.8121116620483724	0.8028169014084507	0.8076923076923077	0.6666666666666666	0.8926261319534282	0.8907563025210085	0.8004761904761905	1.0	0.6428571428571429	0.6666666666666666	0.8928571428571429	0.8	0.8157207471860429	0.7402597402597403	0.7101449275362319	0.711864406779661	0.9163346613545816	1.0	0.7490384615384615	0.6153846153846154	0.6923076923076923	0.5	0.9375	1.0	All Modes
ssid__geo	0.7908540685944856	0.8859649122807017	0.7579444226076913	0.6312849162011173	0.7249999999999999	0.631578947368421	0.836341008089608	0.9655172413793104	0.8152380952380952	0.761904761904762	0.7142857142857142	0.6666666666666666	0.9333333333333333	1.0	78	RFC	0.8294575672837133	0.8188405797101449	0.6258992805755396	0.9	0.8452830188679246	0.9572649572649573	0.9145098039215686	1.0	0.6666666666666666	1.0	0.9058823529411765	1.0	0.7326016478223047	0.5136363636363637	0.8613861386138614	0.4864864864864865	0.8275862068965517	0.9739130434782609	0.7694230769230769	0.6153846153846154	0.7692307692307693	0.5	0.9625	1.0	All Modes
ssid__geo	0.8325892857142857	0.8947368421052632	0.7889290550747562	0.5823529411764706	0.7986688851913478	0.8395061728395062	0.8991172761664565	0.825	0.7824175824175824	0.6666666666666667	0.7692307692307693	0.8571428571428571	0.9523809523809523	0.6666666666666666	79	RFC	0.8673226311244321	0.7857142857142857	0.7920792079207921	0.9444444444444444	0.8437869822485207	0.9705882352941176	0.9106643356643357	0.875	0.7692307692307693	1.0	0.9090909090909091	1.0	0.7406292070442374	0.46261682242990654	0.8053691275167785	0.7555555555555555	0.9622132253711201	0.717391304347826	0.7115384615384615	0.5384615384615384	0.7692307692307693	0.75	1.0	0.5	All Modes
ssid__geo	0.8168089297439265	0.8333333333333334	0.7524867702312827	0.5873786407766991	0.6829268292682926	0.6530612244897959	0.8916987355689939	0.9473684210526316	0.6785714285714286	0.5714285714285714	0.5833333333333334	0.5714285714285715	0.9166666666666667	0.75	80	RFC	0.7900295134726233	0.7756410256410257	0.6390041493775933	0.7272727272727273	0.8536842105263158	0.9545454545454546	0.7356060606060606	0.75	0.6363636363636364	0.6666666666666666	0.875	0.75	0.7344274600379066	0.47265625	0.7333333333333333	0.5925925925925926	0.9332566168009206	0.9402985074626866	0.6425	0.46153846153846156	0.5384615384615384	0.5	0.9625	0.75	All Modes
ssid__geo	0.8105590062111802	0.8596491228070176	0.764118865907412	0.6128133704735376	0.7415730337078652	0.6875	0.8767471410419315	0.9019607843137256	0.7834429954320608	0.608695652173913	0.6363636363636364	0.75	0.9221556886227545	1.0	81	RFC	0.7680398007177618	0.6586826347305389	0.812807881773399	0.6	0.8487084870848709	0.92	0.8225670498084291	0.7	0.7777777777777778	0.75	0.8850574712643678	1.0	0.7701859980318603	0.5729166666666666	0.6818181818181818	0.8048780487804879	0.9067017082785808	0.8846153846153846	0.7578846153846154	0.5384615384615384	0.5384615384615384	0.75	0.9625	1.0	All Modes
ssid__geo	0.85704831237591	0.9473684210526315	0.8472192082596548	0.6862745098039216	0.8038277511961722	0.8923076923076924	0.9036860879904876	0.9500000000000001	0.9136197136197136	0.8181818181818181	0.9230769230769231	1.0	0.9696969696969697	0.8571428571428571	82	RFC	0.8951250932984001	0.8092485549132948	0.84	1.0	0.852017937219731	0.9743589743589743	0.9728506787330318	1.0	0.9230769230769231	1.0	0.9411764705882353	1.0	0.8121594045979721	0.5957446808510638	0.7706422018348624	0.8055555555555556	0.9620253164556962	0.926829268292683	0.873076923076923	0.6923076923076923	0.9230769230769231	1.0	1.0	0.75	All Modes
ssid__geo	0.8584969532836831	0.9122807017543859	0.8471030296807449	0.7042889390519187	0.7575057736720554	0.8976377952755906	0.9018890920170628	0.9741935483870968	0.8989570552147239	0.8	0.7500000000000001	1.0	0.9447852760736196	1.0	83	RFC	0.8631980128239831	0.7572815533980582	0.8367346938775511	0.9047619047619048	0.8675263774912075	0.949685534591195	0.9158451989777291	0.8333333333333334	0.8181818181818182	1.0	0.927710843373494	1.0	0.8359844529760757	0.6582278481012658	0.6919831223628692	0.890625	0.9390862944162437	1.0	0.8848076923076924	0.7692307692307693	0.6923076923076923	1.0	0.9625	1.0	All Modes
ssid__geo	0.7812700449005773	0.8947368421052632	0.7804837344121671	0.4926686217008798	0.7260981912144703	0.9217391304347825	0.8429938097917838	0.918918918918919	0.8580933596318211	0.5555555555555556	0.8	1.0	0.9349112426035503	1.0	84	RFC	0.8039466727604097	0.6461538461538462	0.6596244131455399	0.9298245614035088	0.8396860986547086	0.9444444444444444	0.9441947565543071	1.0	0.8333333333333334	1.0	0.8876404494382022	1.0	0.7720866317880036	0.3981042654028436	0.8074712643678161	0.9137931034482759	0.8463276836158192	0.8947368421052632	0.8282692307692308	0.38461538461538464	0.7692307692307693	1.0	0.9875	1.0	All Modes
ssid__geo	0.8480921526277898	0.9210526315789473	0.8369700572037875	0.6847826086956522	0.7958833619210979	0.8913043478260869	0.8957528957528957	0.9171270718232044	0.8857105598529978	0.7826086956521738	0.8	1.0	0.9570552147239264	0.888888888888889	85	RFC	0.8583564061619793	0.782608695652174	0.8256227758007118	0.9318181818181818	0.8592592592592593	0.8924731182795699	0.8946184738955824	0.9	0.8333333333333334	1.0	0.9397590361445783	0.8	0.8219479857039882	0.6086956521739131	0.7682119205298014	0.8541666666666666	0.9354838709677419	0.9431818181818182	0.8873076923076922	0.6923076923076923	0.7692307692307693	1.0	0.975	1.0	All Modes
ssid__geo	0.8446043165467626	0.8859649122807017	0.7644263222489522	0.7035175879396984	0.8368522072936659	0.5106382978723404	0.8986402966625463	0.87248322147651	0.7659650333563377	0.8148148148148148	0.8333333333333333	0.5	0.9316770186335404	0.75	86	RFC	0.7510021545599271	0.6511627906976745	0.8934426229508197	0.47058823529411764	0.9064837905236908	0.8333333333333334	0.7741462241462241	0.7857142857142857	0.9090909090909091	0.5	0.9259259259259259	0.75	0.7833189595383789	0.7650273224043715	0.7870036101083032	0.5581395348837209	0.8909313725490197	0.9154929577464789	0.760576923076923	0.8461538461538461	0.7692307692307693	0.5	0.9375	0.75	All Modes
ssid__geo	0.8450608930987822	0.9035087719298246	0.8149869939517285	0.759433962264151	0.7797202797202798	0.6990291262135924	0.8829054477144647	0.9538461538461539	0.8440075602652289	0.888888888888889	0.6363636363636364	0.75	0.9447852760736196	1.0	87	RFC	0.8086467126323189	0.7488372093023256	0.8079710144927537	0.6923076923076923	0.8823529411764706	0.9117647058823529	0.8625262956588259	0.8571428571428571	0.7777777777777778	0.75	0.927710843373494	1.0	0.8226108612331522	0.7703349282296651	0.7533783783783784	0.7058823529411765	0.8834586466165414	1.0	0.8348076923076924	0.9230769230769231	0.5384615384615384	0.75	0.9625	1.0	All Modes
ssid__geo	0.8108441158348737	0.8947368421052632	0.7804588216208281	0.5564304461942257	0.7884393063583816	0.7291666666666666	0.8596165739022882	0.9686411149825784	0.8060157790927022	0.6666666666666667	0.7500000000000001	0.6666666666666666	0.9467455621301775	1.0	88	RFC	0.7926918829393725	0.6272189349112426	0.8766066838046273	0.7142857142857143	0.7997698504027618	0.9455782312925171	0.9184116445352402	0.875	0.8181818181818182	1.0	0.898876404494382	1.0	0.7766137867139119	0.5	0.7163865546218487	0.7446808510638298	0.929144385026738	0.9928571428571429	0.7461538461538462	0.5384615384615384	0.6923076923076923	0.5	1.0	1.0	All Modes
ssid__geo	0.8429577464788732	0.9122807017543859	0.8272452521098174	0.695067264573991	0.8370497427101201	0.7936507936507936	0.8836291913214991	0.9268292682926829	0.8490797669278681	0.8571428571428571	0.8	0.888888888888889	0.9493670886075949	0.75	89	RFC	0.8031184373438874	0.6431535269709544	0.8905109489051095	0.6666666666666666	0.8995983935742972	0.9156626506024096	0.828974358974359	0.8	0.8333333333333334	0.8	0.9615384615384616	0.75	0.8665244779970351	0.7560975609756098	0.7896440129449838	0.9803921568627451	0.8682170542635659	0.9382716049382716	0.8759615384615385	0.9230769230769231	0.7692307692307693	1.0	0.9375	0.75	All Modes
ssid__geo	0.854239663629993	0.9210526315789473	0.8055754589794935	0.7374631268436578	0.8090277777777779	0.7058823529411764	0.902264600715137	0.8732394366197184	0.8497156208145805	0.8695652173913044	0.8148148148148148	0.75	0.9570552147239264	0.8571428571428571	90	RFC	0.8091529427491941	0.7485029940119761	0.8090277777777778	0.6774193548387096	0.8990498812351544	0.9117647058823529	0.8950946643717728	1.0	0.7857142857142857	0.75	0.9397590361445783	1.0	0.8031908598539566	0.7267441860465116	0.8090277777777778	0.7368421052631579	0.9055023923444976	0.8378378378378378	0.8180769230769231	0.7692307692307693	0.8461538461538461	0.75	0.975	0.75	All Modes
ssid__geo	0.8294198895027625	0.9122807017543859	0.777123848310716	0.6422018348623852	0.8254777070063696	0.6233766233766234	0.8706500328299409	0.9239130434782609	0.822360248447205	0.7500000000000001	0.7857142857142856	0.75	0.9689440993788819	0.8571428571428571	91	RFC	0.7764501983834611	0.6176470588235294	0.8950276243093923	0.6	0.8456632653061225	0.9239130434782609	0.8528956228956229	0.8181818181818182	0.7333333333333333	0.75	0.9629629629629629	1.0	0.7808934539818901	0.6687898089171974	0.7659574468085106	0.6486486486486487	0.8971583220568335	0.9239130434782609	0.8026923076923076	0.6923076923076923	0.8461538461538461	0.75	0.975	0.75	All Modes
ssid__geo	0.8375	0.9122807017543859	0.7645877722000339	0.6854460093896714	0.6953846153846154	0.5934065934065933	0.9117647058823529	0.9369369369369369	0.8017938517179022	0.8571428571428571	0.7199999999999999	0.6	0.9746835443037976	0.8571428571428571	92	RFC	0.7413596291311618	0.6431718061674009	0.7243589743589743	0.46551724137931033	0.9368131868131868	0.9369369369369369	0.8074358974358974	0.8	0.75	0.5	0.9871794871794872	1.0	0.8090893966830139	0.7336683417085427	0.6686390532544378	0.8181818181818182	0.8880208333333334	0.9369369369369369	0.8155769230769231	0.9230769230769231	0.6923076923076923	0.75	0.9625	0.75	All Modes
ssid__geo	0.7670537010159652	0.8596491228070176	0.7285252668296198	0.4854881266490766	0.589622641509434	0.7422680412371133	0.8502475247524752	0.975	0.7851428571428571	0.5	0.64	0.8571428571428571	0.9285714285714285	1.0	93	RFC	0.7615487336534195	0.6524822695035462	0.6345177664974619	0.7659574468085106	0.7878440366972477	0.9669421487603306	0.8534632034632035	0.7142857142857143	0.6666666666666666	1.0	0.8863636363636364	1.0	0.7127591577770799	0.3865546218487395	0.5506607929515418	0.72	0.9233870967741935	0.9831932773109243	0.745	0.38461538461538464	0.6153846153846154	0.75	0.975	1.0	All Modes
ssid__geo	0.8445349626612356	0.9035087719298246	0.8223721086137228	0.6374269005847953	0.8053691275167785	0.8333333333333334	0.8867115737905694	0.9490196078431373	0.8465246084344511	0.6956521739130435	0.8461538461538461	0.8571428571428571	0.9447852760736196	0.888888888888889	94	RFC	0.8535035118476184	0.68125	0.8450704225352113	0.9803921568627451	0.8578199052132701	0.9029850746268657	0.8747729379054681	0.8	0.8461538461538461	1.0	0.927710843373494	0.8	0.8020773572600322	0.5989010989010989	0.7692307692307693	0.7246376811594203	0.917617237008872	1.0	0.8348076923076924	0.6153846153846154	0.8461538461538461	0.75	0.9625	1.0	All Modes
ssid__geo	0.7897810218978102	0.868421052631579	0.7601285245867592	0.6610526315789473	0.5817174515235456	0.7840909090909092	0.8646907216494846	0.909090909090909	0.8047046070460706	0.7199999999999999	0.7000000000000001	0.8	0.9146341463414636	0.888888888888889	95	RFC	0.754190042105368	0.7008928571428571	0.6907894736842105	0.6699029126213593	0.8397997496871089	0.8695652173913043	0.8219047619047618	0.75	1.0	0.6666666666666666	0.8928571428571429	0.8	0.783315808386973	0.6254980079681275	0.5023923444976076	0.9452054794520548	0.8911022576361222	0.9523809523809523	0.8336538461538462	0.6923076923076923	0.5384615384615384	1.0	0.9375	1.0	All Modes
ssid__geo	0.7758132956152758	0.8947368421052632	0.7049895899101648	0.5314685314685315	0.6202783300198808	0.525	0.8800482218203738	0.9681528662420381	0.8296103896103897	0.6666666666666667	0.6666666666666667	0.8571428571428571	0.9575757575757576	1.0	96	RFC	0.7140049263974568	0.5786802030456852	0.6724137931034483	0.525	0.8439306358381503	0.95	0.8767914438502673	0.7272727272727273	0.7272727272727273	1.0	0.9294117647058824	1.0	0.6996867039620682	0.49137931034482757	0.5756457564575646	0.525	0.9193954659949622	0.987012987012987	0.7936538461538462	0.6153846153846154	0.6153846153846154	0.75	0.9875	1.0	All Modes
ssid__geo	0.8319263238679969	0.8859649122807017	0.7910301110543172	0.6473988439306358	0.8174273858921162	0.6888888888888889	0.8748299319727891	0.9266055045871558	0.8344311377245509	0.6666666666666667	0.8333333333333333	0.75	0.9221556886227545	1.0	97	RFC	0.8023438979082618	0.7671232876712328	0.8565217391304348	0.6326530612244898	0.8372395833333334	0.9181818181818182	0.8838296760710553	0.875	0.9090909090909091	0.75	0.8850574712643678	1.0	0.7897966387722486	0.56	0.7817460317460317	0.7560975609756098	0.915954415954416	0.9351851851851852	0.8040384615384614	0.5384615384615384	0.7692307692307693	0.75	0.9625	1.0	All Modes
ssid__geo	0.8179650238473768	0.8947368421052632	0.8066367619255344	0.5939086294416244	0.7135135135135136	0.936936936936937	0.8855989232839838	0.9032258064516129	0.8488471651048337	0.6923076923076923	0.7500000000000001	1.0	0.9447852760736196	0.8571428571428571	98	RFC	0.8309059784194085	0.6223404255319149	0.7674418604651163	1.0	0.8556566970091027	0.9090909090909091	0.887640070772601	0.6923076923076923	0.8181818181818182	1.0	0.927710843373494	1.0	0.7862264706251533	0.5679611650485437	0.6666666666666666	0.8813559322033898	0.9177126917712691	0.8974358974358975	0.8194230769230769	0.6923076923076923	0.6923076923076923	1.0	0.9625	0.75	All Modes
ssid__geo	0.8241992882562278	0.9035087719298246	0.8100915400470452	0.6406685236768801	0.7978580990629184	0.8297872340425531	0.8745808182427901	0.9075630252100839	0.8570310806957513	0.761904761904762	0.7199999999999999	1.0	0.9461077844311377	0.8571428571428571	99	RFC	0.8198278197541621	0.7371794871794872	0.8790560471976401	0.7358490566037735	0.8160200250312891	0.9310344827586207	0.9316091954022989	1.0	0.75	1.0	0.9080459770114943	1.0	0.815111313108661	0.5665024630541872	0.7303921568627451	0.9512195121951219	0.9421965317919075	0.8852459016393442	0.8090384615384615	0.6153846153846154	0.6923076923076923	1.0	0.9875	0.75	All Modes
ssid__geo	0.8345209817893904	0.9122807017543859	0.8017696635641883	0.6239999999999999	0.7074829931972789	0.851851851851852	0.896551724137931	0.9289617486338797	0.8629437229437229	0.6666666666666667	0.8333333333333333	0.8571428571428571	0.9575757575757576	1.0	100	RFC	0.8236544636457825	0.6324324324324324	0.8062015503875969	0.92	0.8742216687422167	0.8854166666666666	0.9131550802139037	0.7272727272727273	0.9090909090909091	1.0	0.9294117647058824	1.0	0.7872519742311115	0.6157894736842106	0.6303030303030303	0.7931034482758621	0.9200524246395806	0.9770114942528736	0.8244230769230769	0.6153846153846154	0.7692307692307693	0.75	0.9875	1.0	All Modes
ssid__geo	0.8019191226867718	0.8596491228070176	0.7669011368401321	0.641711229946524	0.7200000000000001	0.7222222222222221	0.8616833431430254	0.8888888888888888	0.7975732939147574	0.5454545454545455	0.7500000000000001	0.888888888888889	0.9146341463414636	0.888888888888889	101	RFC	0.7464959874336047	0.6818181818181818	0.7870722433460076	0.582089552238806	0.8442906574394463	0.8372093023255814	0.7955411255411257	0.6666666666666666	0.8181818181818182	0.8	0.8928571428571429	0.8	0.8095835540155182	0.6060606060606061	0.6634615384615384	0.9512195121951219	0.8798076923076923	0.9473684210526315	0.8182692307692306	0.46153846153846156	0.6923076923076923	1.0	0.9375	1.0	All Modes
ssid__geo	0.8064743138634765	0.8596491228070176	0.7648492939925007	0.5634674922600619	0.7450381679389313	0.6896551724137931	0.8613797549967762	0.9647058823529411	0.7418768523558942	0.5833333333333334	0.6363636363636364	0.6666666666666666	0.934131736526946	0.888888888888889	102	RFC	0.827052793645708	0.610738255033557	0.8215488215488216	0.9523809523809523	0.8116646415552855	0.9389312977099237	0.8221386276558691	0.6363636363636364	0.7777777777777778	1.0	0.896551724137931	0.8	0.7309222387102217	0.5229885057471264	0.6815642458100558	0.5405405405405406	0.9175824175824175	0.9919354838709677	0.7103846153846154	0.5384615384615384	0.5384615384615384	0.5	0.975	1.0	All Modes
ssid__geo	0.7974963181148749	0.8508771929824561	0.7730091542424403	0.5706521739130433	0.7324955116696589	0.8656716417910447	0.8669581511555279	0.8292682926829268	0.7596335653171693	0.608695652173913	0.6666666666666667	0.8571428571428571	0.9156626506024096	0.75	103	RFC	0.7985995926738401	0.6287425149700598	0.7364620938628159	0.90625	0.8422330097087378	0.8793103448275862	0.8121987315010571	0.7	0.7272727272727273	1.0	0.8837209302325582	0.75	0.7514650389277255	0.5223880597014925	0.7285714285714285	0.8285714285714286	0.8931788931788932	0.7846153846153846	0.7207692307692307	0.5384615384615384	0.6153846153846154	0.75	0.95	0.75	All Modes
ssid__geo	0.811141304347826	0.9035087719298246	0.7877631558949527	0.6176470588235294	0.7479406919275123	0.7777777777777778	0.8673926969891095	0.9280575539568344	0.7982010582010581	0.7000000000000001	0.8148148148148148	0.6666666666666666	0.9523809523809523	0.8571428571428571	104	RFC	0.8343084498738266	0.7974683544303798	0.7668918918918919	0.8536585365853658	0.8049940546967895	0.9485294117647058	0.938961038961039	1.0	0.7857142857142857	1.0	0.9090909090909091	1.0	0.7593835466532672	0.504	0.729903536977492	0.7142857142857143	0.9402777777777778	0.9084507042253521	0.7269230769230769	0.5384615384615384	0.8461538461538461	0.5	1.0	0.75	All Modes
ssid__geo	0.8644639244774106	0.8947368421052632	0.8428938361020725	0.5760517799352751	0.8679775280898876	0.9420289855072465	0.904497843499692	0.9239130434782609	0.8535072711719419	0.5714285714285714	0.7500000000000001	1.0	0.9461077844311377	1.0	105	RFC	0.8667032150678828	0.6267605633802817	0.9088235294117647	0.9848484848484849	0.8686390532544379	0.9444444444444444	0.8952455590386625	0.75	0.8181818181818182	1.0	0.9080459770114943	1.0	0.8228114240061369	0.5329341317365269	0.8306451612903226	0.9027777777777778	0.9434447300771208	0.9042553191489362	0.8282692307692308	0.46153846153846156	0.6923076923076923	1.0	0.9875	1.0	All Modes
ssid__geo	0.8444790046656299	0.8947368421052632	0.7753409141449294	0.6149068322981367	0.8108974358974358	0.7341772151898734	0.916723087339201	0.8000000000000002	0.8024404580926319	0.6956521739130435	0.6923076923076923	0.6666666666666666	0.9575757575757576	1.0	106	RFC	0.7877921045868821	0.66	0.8187702265372169	0.8055555555555556	0.8978779840848806	0.7567567567567568	0.884343891402715	0.8	0.6923076923076923	1.0	0.9294117647058824	1.0	0.7676071323789166	0.5755813953488372	0.8031746031746032	0.6744186046511628	0.9363762102351314	0.8484848484848485	0.7590384615384616	0.6153846153846154	0.6923076923076923	0.5	0.9875	1.0	All Modes
ssid__geo	0.7990936555891238	0.8771929824561403	0.7891796736742291	0.5768194070080862	0.6457023060796646	0.8903225806451612	0.8792079207920793	0.9538461538461538	0.8375440084835631	0.608695652173913	0.64	1.0	0.9390243902439025	1.0	107	RFC	0.7789070422229203	0.5752688172043011	0.6784140969162996	0.8414634146341463	0.8740157480314961	0.9253731343283582	0.8566666666666667	0.7	0.6666666666666666	1.0	0.9166666666666666	1.0	0.801634598670368	0.5783783783783784	0.616	0.9452054794520548	0.8844621513944223	0.9841269841269841	0.8232692307692308	0.5384615384615384	0.6153846153846154	1.0	0.9625	1.0	All Modes
ssid__geo	0.8774436090225564	0.9210526315789473	0.8311900510740162	0.71976401179941	0.818401937046005	0.72	0.9215938303341903	0.9761904761904763	0.8620772946859903	0.8148148148148148	0.7826086956521738	0.75	0.9629629629629629	1.0	108	RFC	0.8132226655749699	0.6931818181818182	0.8492462311557789	0.631578947368421	0.9311688311688312	0.9609375	0.8773867595818816	0.7857142857142857	0.9	0.75	0.9512195121951219	1.0	0.8559088820983002	0.7484662576687117	0.7897196261682243	0.8372093023255814	0.9122137404580153	0.9919354838709677	0.8526923076923076	0.8461538461538461	0.6923076923076923	0.75	0.975	1.0	All Modes
ssid__geo	0.815406976744186	0.8859649122807017	0.791104895262356	0.6257309941520468	0.7849624060150374	0.7872340425531915	0.8668407310704961	0.8907563025210085	0.8350939419953205	0.7826086956521738	0.7199999999999999	0.888888888888889	0.9268292682926829	0.8571428571428571	109	RFC	0.7818273987755335	0.6815286624203821	0.8259493670886076	0.6607142857142857	0.8426395939086294	0.8983050847457628	0.8709523809523809	0.9	0.75	0.8	0.9047619047619048	1.0	0.8151440086765854	0.5783783783783784	0.7478510028653295	0.9736842105263158	0.8924731182795699	0.8833333333333333	0.8169230769230769	0.6923076923076923	0.6923076923076923	1.0	0.95	0.75	All Modes
ssid__geo	0.8063872255489022	0.9210526315789473	0.7933295328109293	0.6532951289398281	0.6537216828478964	0.8521739130434783	0.8757799205899036	0.9316770186335404	0.8672840588178012	0.8	0.8333333333333333	0.8571428571428571	0.9570552147239264	0.888888888888889	110	RFC	0.786962971149204	0.7080745341614907	0.599406528189911	0.8596491228070176	0.8955916473317865	0.872093023255814	0.8964366557137641	0.8333333333333334	0.9090909090909091	1.0	0.9397590361445783	0.8	0.8053795048124611	0.6063829787234043	0.7188612099644128	0.8448275862068966	0.8568257491675916	1.0	0.8526923076923076	0.7692307692307693	0.7692307692307693	0.75	0.975	1.0	All Modes
ssid__geo	0.8928307464892831	0.9298245614035088	0.8712764171820737	0.7564102564102565	0.8700564971751412	0.8484848484848486	0.92904953145917	0.9523809523809523	0.8898640066190439	0.7826086956521738	0.8461538461538461	0.8571428571428571	0.9634146341463415	1.0	111	RFC	0.8781461460717435	0.7564102564102564	0.9112426035502958	0.9032258064516129	0.910761154855643	0.9090909090909091	0.9373260073260073	0.9	0.8461538461538461	1.0	0.9404761904761905	1.0	0.8673860241073357	0.7564102564102564	0.8324324324324325	0.8	0.9480874316939891	1.0	0.8551923076923076	0.6923076923076923	0.8461538461538461	0.75	0.9875	1.0	All Modes
ssid__geo	0.8446969696969697	0.9298245614035088	0.8107145153999639	0.6733668341708543	0.8292158968850698	0.7594936708860761	0.8953922789539228	0.8961038961038961	0.8787126302463726	0.8333333333333333	0.888888888888889	0.8571428571428571	0.9570552147239264	0.8571428571428571	112	RFC	0.8122335686343881	0.6504854368932039	0.8853211009174312	0.7692307692307693	0.8715151515151515	0.8846153846153846	0.9411985604756689	0.9090909090909091	0.8571428571428571	1.0	0.9397590361445783	1.0	0.8112447959955373	0.6979166666666666	0.7797979797979798	0.75	0.9206145966709347	0.9078947368421053	0.8334615384615386	0.7692307692307693	0.9230769230769231	0.75	0.975	0.75	All Modes
ssid__geo	0.8327668252889191	0.868421052631579	0.8121707470116878	0.5689149560117303	0.822477650063857	0.8547008547008547	0.8851828094932649	0.9295774647887324	0.8046840003895218	0.5714285714285714	0.7857142857142856	0.8571428571428571	0.920245398773006	0.888888888888889	113	RFC	0.820822064279651	0.5950920245398773	0.8193384223918575	0.9433962264150944	0.8778625954198473	0.868421052631579	0.8373895582329318	0.75	0.7333333333333333	1.0	0.9036144578313253	0.8	0.8088921955638344	0.5449438202247191	0.8256410256410256	0.78125	0.8926261319534282	1.0	0.7990384615384615	0.46153846153846156	0.8461538461538461	0.75	0.9375	1.0	All Modes
ssid__geo	0.810077519379845	0.868421052631579	0.7754670780171413	0.6189473684210527	0.7583497053045186	0.7131782945736435	0.869212962962963	0.9176470588235294	0.749827882960413	0.5714285714285714	0.8333333333333333	0.6666666666666665	0.927710843373494	0.75	114	RFC	0.7854192322668835	0.6743119266055045	0.8464912280701754	0.647887323943662	0.8298342541436464	0.9285714285714286	0.7808879492600423	0.75	0.9090909090909091	0.6	0.8953488372093024	0.75	0.774282511361691	0.5719844357976653	0.6868327402135231	0.7931034482758621	0.9125151883353585	0.9069767441860465	0.7386538461538461	0.46153846153846156	0.7692307692307693	0.75	0.9625	0.75	All Modes
ssid__geo	0.7901572112098428	0.8771929824561403	0.7230852047709844	0.57002457002457	0.774281805745554	0.4893617021276595	0.8586810228802153	0.9230769230769231	0.7977639751552796	0.6	0.8000000000000002	0.8	0.9316770186335404	0.8571428571428571	115	RFC	0.714460582845591	0.6073298429319371	0.7753424657534247	0.40350877192982454	0.8540829986613119	0.9320388349514563	0.8311235605353253	0.8571428571428571	0.7058823529411765	0.6666666666666666	0.9259259259259259	1.0	0.7418994478787286	0.5370370370370371	0.773224043715847	0.6216216216216216	0.8633288227334236	0.9142857142857143	0.814423076923077	0.46153846153846156	0.9230769230769231	1.0	0.9375	0.75	All Modes
ssid__geo	0.8355525965379494	0.8859649122807017	0.8265573607678487	0.6588235294117647	0.7859327217125383	0.9176470588235294	0.8915956151035322	0.8787878787878789	0.7982857142857143	0.7199999999999999	0.7142857142857142	0.8571428571428571	0.9500000000000001	0.75	116	RFC	0.8492935792839639	0.7070707070707071	0.803125	1.0	0.8662721893491124	0.87	0.8233333333333333	0.75	0.6666666666666666	1.0	0.95	0.75	0.8080453041136911	0.6167400881057269	0.7694610778443114	0.8478260869565217	0.918444165621079	0.8877551020408163	0.7823076923076924	0.6923076923076923	0.7692307692307693	0.75	0.95	0.75	All Modes
ssid__geo	0.8253856942496494	0.9122807017543859	0.7817474273835148	0.6338028169014085	0.7268623024830699	0.7032967032967035	0.8898203592814371	0.954954954954955	0.8450186583355028	0.6956521739130435	0.9166666666666666	0.6666666666666666	0.9461077844311377	1.0	117	RFC	0.8177533202818402	0.6852791878172588	0.8256410256410256	0.7804878048780488	0.8424036281179138	0.954954954954955	0.9416091954022988	0.8	1.0	1.0	0.9080459770114943	1.0	0.7553123110024604	0.5895196506550219	0.6491935483870968	0.64	0.9428934010152284	0.954954954954955	0.7898076923076923	0.6153846153846154	0.8461538461538461	0.5	0.9875	1.0	All Modes
ssid__geo	0.7951188182402055	0.9035087719298246	0.76398704226625	0.6080402010050252	0.7012987012987013	0.7107438016528925	0.85	0.9498525073746312	0.873695034174076	0.8181818181818181	0.7272727272727274	0.888888888888889	0.934131736526946	1.0	118	RFC	0.75822302904953	0.6759776536312849	0.7714285714285715	0.6056338028169014	0.818075117370892	0.92	0.9170881226053641	1.0	0.8888888888888888	0.8	0.896551724137931	1.0	0.7843187283905779	0.5525114155251142	0.6428571428571429	0.86	0.8845177664974619	0.9817073170731707	0.8565384615384616	0.6923076923076923	0.6153846153846154	1.0	0.975	1.0	All Modes
ssid__geo	0.8133828996282528	0.8947368421052632	0.7422446961734255	0.6262626262626263	0.6347305389221557	0.6470588235294118	0.8869153345174658	0.916256157635468	0.7631952662721894	0.7000000000000001	0.7692307692307693	0.4	0.9467455621301775	1.0	119	RFC	0.7917453075961104	0.7898089171974523	0.6424242424242425	0.8148148148148148	0.84251968503937	0.8691588785046729	0.9336214347450301	1.0	0.7692307692307693	1.0	0.898876404494382	1.0	0.7175265505295492	0.5188284518828452	0.6272189349112426	0.5365853658536586	0.93625	0.96875	0.7115384615384615	0.5384615384615384	0.7692307692307693	0.25	1.0	1.0	All Modes
ssid__geo	0.843558282208589	0.9035087719298246	0.7659968526906081	0.6200607902735561	0.8176795580110499	0.6229508196721311	0.9065479974570884	0.8627450980392157	0.8236936065756686	0.7826086956521738	0.7826086956521738	0.75	0.9461077844311377	0.8571428571428571	120	RFC	0.8195535532589104	0.75	0.8671875	0.7307692307692307	0.8518518518518519	0.8979591836734694	0.8916091954022989	0.9	0.9	0.75	0.9080459770114943	1.0	0.7287624790383834	0.5284974093264249	0.7735191637630662	0.5428571428571428	0.96875	0.8301886792452831	0.774423076923077	0.6923076923076923	0.6923076923076923	0.75	0.9875	0.75	All Modes
ssid__geo	0.8268309377138946	0.9035087719298246	0.7902345358845213	0.6666666666666667	0.7951807228915663	0.8113207547169812	0.888888888888889	0.7891156462585033	0.8563023022278424	0.6956521739130435	0.7826086956521738	1.0	0.9461077844311377	0.8571428571428571	121	RFC	0.806026814366947	0.7058823529411765	0.8339350180505415	0.7543859649122807	0.8571428571428571	0.8787878787878788	0.9216091954022989	0.8	0.9	1.0	0.9080459770114943	1.0	0.7816249389244377	0.631578947368421	0.7598684210526315	0.8775510204081632	0.9230769230769231	0.7160493827160493	0.8090384615384615	0.6153846153846154	0.6923076923076923	1.0	0.9875	0.75	All Modes
ssid__geo	0.7913816689466484	0.8771929824561403	0.7847881890694184	0.5100671140939598	0.6868686868686869	0.9411764705882353	0.8509174311926604	0.9349112426035503	0.8452214452214453	0.6363636363636364	0.6666666666666667	1.0	0.9230769230769231	1.0	122	RFC	0.8028245563175809	0.5801526717557252	0.7876447876447876	0.9655172413793104	0.803030303030303	0.8777777777777778	0.90583645443196	0.7777777777777778	0.875	1.0	0.8764044943820225	1.0	0.7773911759811224	0.4550898203592814	0.608955223880597	0.9180327868852459	0.9048780487804878	1.0	0.8103846153846153	0.5384615384615384	0.5384615384615384	1.0	0.975	1.0	All Modes
ssid__geo	0.839942321557318	0.9122807017543859	0.8024965321249512	0.6319018404907976	0.7937007874015748	0.870967741935484	0.9003783102143758	0.8155339805825242	0.84793278207522	0.7826086956521738	0.7857142857142856	0.8571428571428571	0.9570552147239264	0.8571428571428571	123	RFC	0.805459148882341	0.6319018404907976	0.7850467289719626	0.9	0.9026548672566371	0.8076923076923077	0.9146184738955825	0.9	0.7333333333333333	1.0	0.9397590361445783	1.0	0.799968446100662	0.6319018404907976	0.802547770700637	0.84375	0.8981132075471698	0.8235294117647058	0.8026923076923076	0.6923076923076923	0.8461538461538461	0.75	0.975	0.75	All Modes
ssid__geo	0.8823911630929174	0.9035087719298246	0.8180601717696904	0.642384105960265	0.8370497427101199	0.7164179104477612	0.9257744009351258	0.9686746987951808	0.8176845376845376	0.8181818181818181	0.7692307692307693	0.6666666666666666	0.9454545454545454	0.888888888888889	124	RFC	0.8326356935192532	0.708029197080292	0.8299319727891157	0.75	0.9134948096885813	0.9617224880382775	0.8973755656108597	1.0	0.7692307692307693	1.0	0.9176470588235294	0.8	0.8064001023929486	0.5878787878787879	0.8442906574394463	0.6857142857142857	0.9383886255924171	0.9757281553398058	0.7873076923076924	0.6923076923076923	0.7692307692307693	0.5	0.975	1.0	All Modes
ssid__geo	0.8192857142857143	0.8859649122807017	0.7687119906216392	0.6723163841807909	0.7438330170777989	0.6	0.8744693753790175	0.9529411764705883	0.8390313390313391	0.7692307692307693	0.7500000000000001	0.75	0.925925925925926	1.0	125	RFC	0.7500442191369465	0.616580310880829	0.8200836820083682	0.5263157894736842	0.8771289537712895	0.9101123595505618	0.8504093467508103	0.7692307692307693	0.8181818181818182	0.75	0.9146341463414634	1.0	0.7978372571210903	0.7391304347826086	0.6805555555555556	0.6976744186046512	0.871825876662636	1.0	0.8298076923076924	0.7692307692307693	0.6923076923076923	0.75	0.9375	1.0	All Modes
ssid__geo	0.7917705735660848	0.8859649122807017	0.7913730178261695	0.6333333333333334	0.6707317073170731	0.8842105263157896	0.8485895221646517	0.92	0.7867137119908204	0.7500000000000001	0.7199999999999999	0.8571428571428571	0.9397590361445783	0.6666666666666666	126	RFC	0.820636061219437	0.6927083333333334	0.5670103092783505	1.0	0.8784266984505363	0.965034965034965	0.8950317124735729	0.8181818181818182	0.75	1.0	0.9069767441860465	1.0	0.7792750545014646	0.5833333333333334	0.8208955223880597	0.7924528301886793	0.8207126948775055	0.8789808917197452	0.7219230769230769	0.6923076923076923	0.6923076923076923	0.75	0.975	0.5	All Modes
ssid__geo	0.7743421052631579	0.9122807017543859	0.7508296856340069	0.5674418604651164	0.7302904564315353	0.6865671641791045	0.8426966292134832	0.9271523178807948	0.8479710144927536	0.6666666666666667	0.8666666666666666	0.75	0.9565217391304348	1.0	127	RFC	0.7514660893419923	0.6971428571428572	0.8173374613003096	0.5974025974025974	0.78125	0.8641975308641975	0.8680646332607116	0.875	0.7647058823529411	0.75	0.9506172839506173	1.0	0.7720166125500264	0.47843137254901963	0.66	0.8070175438596491	0.9146341463414634	1.0	0.8501923076923077	0.5384615384615384	1.0	0.75	0.9625	1.0	All Modes
ssid__geo	0.8534704370179949	0.9385964912280702	0.81094058409859	0.6585365853658537	0.8622620380739082	0.7079646017699115	0.8878865979381443	0.9380530973451328	0.8745680406549973	0.8181818181818181	0.9285714285714286	0.8	0.9689440993788819	0.8571428571428571	128	RFC	0.8058761374006964	0.7058823529411765	0.8810068649885584	0.6153846153846154	0.8721518987341772	0.954954954954955	0.8992592592592592	1.0	0.8666666666666667	0.6666666666666666	0.9629629629629629	1.0	0.8241426083181249	0.6171428571428571	0.8442982456140351	0.8333333333333334	0.9041994750656168	0.9217391304347826	0.8834615384615386	0.6923076923076923	1.0	1.0	0.975	0.75	All Modes
ssid__geo	0.8065376917945297	0.8947368421052632	0.7683516711763292	0.7339901477832512	0.679646017699115	0.6133333333333334	0.8521332554061952	0.9626556016597511	0.8291239316239316	0.8	0.7692307692307693	0.75	0.9375	0.888888888888889	129	RFC	0.760409729714139	0.8232044198895028	0.6274509803921569	0.5476190476190477	0.8606847697756789	0.943089430894309	0.8180128205128205	0.8333333333333334	0.7692307692307693	0.75	0.9375	0.8	0.7854611015924575	0.6622222222222223	0.7413127413127413	0.696969696969697	0.84375	0.9830508474576272	0.8451923076923077	0.7692307692307693	0.7692307692307693	0.75	0.9375	1.0	All Modes
ssid__geo	0.8318298969072165	0.8947368421052632	0.8245528256397072	0.5933503836317136	0.8361970217640321	0.9032258064516129	0.8741030658838878	0.9158878504672897	0.837862950058072	0.6666666666666667	0.7142857142857142	0.8571428571428571	0.951219512195122	1.0	130	RFC	0.8422682677986822	0.6628571428571428	0.8669833729216152	0.9767441860465116	0.8375	0.8672566371681416	0.894047619047619	0.875	0.6666666666666666	1.0	0.9285714285714286	1.0	0.8137816064760122	0.5370370370370371	0.8075221238938053	0.84	0.9140518417462483	0.9702970297029703	0.8065384615384616	0.5384615384615384	0.7692307692307693	0.75	0.975	1.0	All Modes
ssid__geo	0.8041795665634675	0.8859649122807017	0.737802876856037	0.6979472140762464	0.5872576177285318	0.6956521739130433	0.8809968847352024	0.8271604938271604	0.7657575757575757	0.8	0.6666666666666667	0.75	0.9454545454545454	0.6666666666666666	131	RFC	0.7457914167496894	0.68	0.6708860759493671	0.5970149253731343	0.8632478632478633	0.9178082191780822	0.845650623885918	0.8333333333333334	0.7272727272727273	0.75	0.9176470588235294	1.0	0.7449336747618416	0.7168674698795181	0.5221674876847291	0.8333333333333334	0.8994910941475827	0.7528089887640449	0.7219230769230769	0.7692307692307693	0.6153846153846154	0.75	0.975	0.5	All Modes
ssid__geo	0.7874845105328376	0.8508771929824561	0.7772055942304321	0.6699507389162562	0.7018544935805991	0.7346938775510203	0.8309122603137712	0.9486166007905138	0.7535328898743534	0.6363636363636364	0.6666666666666667	0.8	0.9146341463414636	0.75	132	RFC	0.7612615064311976	0.7431693989071039	0.6507936507936508	0.6067415730337079	0.8532219570405728	0.9523809523809523	0.7629148629148629	0.7777777777777778	0.7272727272727273	0.6666666666666666	0.8928571428571429	0.75	0.8114262549687943	0.6098654708520179	0.7616099071207431	0.9310344827586207	0.8097395243488109	0.9448818897637795	0.7682692307692307	0.5384615384615384	0.6153846153846154	1.0	0.9375	0.75	All Modes
ssid__geo	0.8201388888888889	0.9035087719298246	0.7651516032930127	0.6116207951070336	0.7542662116040953	0.6538461538461539	0.8841498559077808	0.921875	0.8068396143733565	0.7199999999999999	0.8333333333333333	0.6666666666666665	0.9570552147239264	0.8571428571428571	133	RFC	0.7586780853229957	0.5714285714285714	0.8154981549815498	0.576271186440678	0.8785796105383734	0.9516129032258065	0.8397699890470974	0.75	0.9090909090909091	0.6	0.9397590361445783	1.0	0.7797536342438041	0.6578947368421053	0.7015873015873015	0.7555555555555555	0.8897911832946636	0.8939393939393939	0.7873076923076924	0.6923076923076923	0.7692307692307693	0.75	0.975	0.75	All Modes
ssid__geo	0.8099579242636746	0.9035087719298246	0.7345163883127745	0.6239067055393586	0.7592267135325131	0.4935064935064935	0.8684057971014493	0.927536231884058	0.8342173504750192	0.7692307692307693	0.8181818181818181	0.75	0.9447852760736196	0.888888888888889	134	RFC	0.7366802378692233	0.6294117647058823	0.8925619834710744	0.4634146341463415	0.8331479421579533	0.8648648648648649	0.8493883225208526	0.7692307692307693	1.0	0.75	0.927710843373494	0.8	0.7427210014673825	0.6184971098265896	0.6605504587155964	0.5277777777777778	0.9067796610169492	1.0	0.8348076923076924	0.7692307692307693	0.6923076923076923	0.75	0.9625	1.0	All Modes
ssid__geo	0.8256172839506173	0.8947368421052632	0.7692367699528211	0.6740947075208914	0.7311411992263056	0.6933333333333334	0.8970398970398971	0.8505747126436782	0.7985227011313968	0.7826086956521738	0.7407407407407408	0.6666666666666666	0.9454545454545454	0.8571428571428571	135	RFC	0.7970848993435995	0.6994219653179191	0.8008474576271186	0.7222222222222222	0.8604938271604938	0.9024390243902439	0.9063865546218487	0.9	0.7142857142857143	1.0	0.9176470588235294	1.0	0.7461955897840311	0.6505376344086021	0.6725978647686833	0.6666666666666666	0.9368279569892473	0.8043478260869565	0.7373076923076923	0.6923076923076923	0.7692307692307693	0.5	0.975	0.75	All Modes
ssid__geo	0.7872492836676218	0.868421052631579	0.713754261722287	0.6134969325153374	0.7216494845360826	0.43333333333333324	0.8499369482976041	0.9503546099290779	0.7725836535652487	0.6923076923076923	0.6666666666666667	0.5714285714285715	0.9325153374233127	1.0	136	RFC	0.6900072666570782	0.5714285714285714	0.6621621621621622	0.3939393939393939	0.9046979865771813	0.9178082191780822	0.8003819473698991	0.6923076923076923	0.7272727272727273	0.6666666666666666	0.9156626506024096	1.0	0.7446668772855733	0.6622516556291391	0.7928802588996764	0.48148148148148145	0.8014268727705113	0.9852941176470589	0.7515384615384615	0.6923076923076923	0.6153846153846154	0.5	0.95	1.0	All Modes
ssid__geo	0.8201019664967225	0.9298245614035088	0.7771924917794026	0.718987341772152	0.7079303675048356	0.6571428571428571	0.8788249694002448	0.9230769230769231	0.8936491104041476	0.7826086956521738	0.8333333333333333	0.888888888888889	0.9634146341463415	1.0	137	RFC	0.7842189069729478	0.7845303867403315	0.8026315789473685	0.575	0.8358556461001164	0.9230769230769231	0.90991341991342	0.9	0.9090909090909091	0.8	0.9404761904761905	1.0	0.7825929195191119	0.6635514018691588	0.6332179930795848	0.7666666666666667	0.9264516129032258	0.9230769230769231	0.8898076923076923	0.6923076923076923	0.7692307692307693	1.0	0.9875	1.0	All Modes
ssid__geo	0.801641586867305	0.9035087719298246	0.7551588400048513	0.5955555555555556	0.7544141252006421	0.7413793103448276	0.880097382836275	0.8043478260869565	0.8283722943722942	0.7199999999999999	0.7500000000000001	0.8571428571428571	0.9575757575757576	0.8571428571428571	138	RFC	0.7486451927621489	0.5403225806451613	0.8545454545454545	0.671875	0.8721351025331725	0.8043478260869565	0.8995187165775402	0.75	0.8181818181818182	1.0	0.9294117647058824	1.0	0.7716261968343848	0.6633663366336634	0.6752873563218391	0.8269230769230769	0.8882063882063882	0.8043478260869565	0.774423076923077	0.6923076923076923	0.6923076923076923	0.75	0.9875	0.75	All Modes
ssid__geo	0.8177874186550976	0.9035087719298246	0.7757031854260683	0.621082621082621	0.8042704626334519	0.6933333333333332	0.8726114649681529	0.887218045112782	0.82482631700023	0.6956521739130435	0.8148148148148148	0.8	0.9565217391304348	0.8571428571428571	139	RFC	0.7533621918794908	0.592391304347826	0.8401486988847584	0.5652173913043478	0.8884565499351491	0.8805970149253731	0.8405996472663139	0.8	0.7857142857142857	0.6666666666666666	0.9506172839506173	1.0	0.8143676877882655	0.6526946107784432	0.7713310580204779	0.896551724137931	0.8573216520650814	0.8939393939393939	0.8348076923076924	0.6153846153846154	0.8461538461538461	1.0	0.9625	0.75	All Modes
ssid__geo	0.8502175264139217	0.9473684210526315	0.8441699082573377	0.6981981981981982	0.8646379853095487	0.8674698795180723	0.8775	0.9130434782608695	0.9390195891065456	0.8461538461538461	0.8799999999999999	1.0	0.9689440993788819	1.0	140	RFC	0.8442107153317716	0.748792270531401	0.9471264367816092	0.8372093023255814	0.8249118683901293	0.863013698630137	0.9451566951566951	0.8461538461538461	0.9166666666666666	1.0	0.9629629629629629	1.0	0.8511711339275518	0.6540084388185654	0.7953667953667953	0.9	0.9372496662216289	0.9692307692307692	0.9334615384615386	0.8461538461538461	0.8461538461538461	1.0	0.975	1.0	All Modes
ssid__geo	0.845925925925926	0.9122807017543859	0.819265068943896	0.7395348837209301	0.6453900709219859	0.8695652173913043	0.8906156604901374	0.9512195121951219	0.8513383635334856	0.9230769230769231	0.6363636363636364	0.8571428571428571	0.951219512195122	0.888888888888889	141	RFC	0.8422424432353057	0.7681159420289855	0.7222222222222222	0.9375	0.8693115519253208	0.9140625	0.8858852258852259	0.9230769230769231	0.7777777777777778	1.0	0.9285714285714286	0.8	0.8023328496512644	0.7130044843049327	0.5833333333333334	0.8108108108108109	0.9129901960784313	0.9915254237288136	0.8373076923076923	0.9230769230769231	0.5384615384615384	0.75	0.975	1.0	All Modes
ssid__geo	0.8558558558558559	0.9298245614035088	0.8513052235980506	0.7046632124352331	0.7836879432624113	0.9333333333333333	0.9117647058823529	0.9230769230769231	0.8881803542673108	0.8	0.8148148148148148	1.0	0.9689440993788819	0.8571428571428571	142	RFC	0.8741938270804985	0.7431693989071039	0.7727272727272727	1.0	0.8985507246376812	0.9565217391304348	0.9164021164021164	0.8333333333333334	0.7857142857142857	1.0	0.9629629629629629	1.0	0.8314359587826969	0.6699507389162561	0.7949640287769785	0.875	0.9253731343283582	0.8918918918918919	0.8680769230769231	0.7692307692307693	0.8461538461538461	1.0	0.975	0.75	All Modes
ssid__geo	0.8266187050359712	0.8947368421052632	0.8188138590472113	0.6013071895424836	0.8052434456928839	0.8205128205128205	0.8830486202365309	0.983957219251337	0.8163155818540433	0.6	0.8799999999999999	0.6666666666666666	0.9349112426035503	1.0	143	RFC	0.8614930772266339	0.700507614213198	0.8237547892720306	0.9696969696969697	0.8347826086956521	0.9787234042553191	0.9322899946495452	0.8571428571428571	0.9166666666666666	1.0	0.8876404494382022	1.0	0.7903720522921226	0.5267175572519084	0.7875457875457875	0.7111111111111111	0.9372384937238494	0.989247311827957	0.7590384615384616	0.46153846153846156	0.8461538461538461	0.5	0.9875	1.0	All Modes
ssid__geo	0.8297725706409372	0.9122807017543859	0.8246352646765649	0.726890756302521	0.704225352112676	0.854368932038835	0.8834429169157203	0.954248366013072	0.8620741577263317	0.8	0.6956521739130435	0.8571428571428571	0.9575757575757576	1.0	144	RFC	0.8604033990795085	0.7935779816513762	0.8215962441314554	0.9361702127659575	0.8266219239373602	0.9240506329113924	0.9125490196078431	0.8333333333333334	0.8	1.0	0.9294117647058824	1.0	0.8015185418116813	0.6705426356589147	0.6161971830985915	0.7857142857142857	0.9486521181001284	0.9864864864864865	0.8244230769230769	0.7692307692307693	0.6153846153846154	0.75	0.9875	1.0	All Modes
ssid__geo	0.8134863701578192	0.8771929824561403	0.7966351626170328	0.5131195335276969	0.7	0.882882882882883	0.8871733966745842	1.0	0.8137295850066935	0.6	0.64	0.888888888888889	0.9397590361445783	1.0	145	RFC	0.7868801732780437	0.5605095541401274	0.6679389312977099	0.8166666666666667	0.8892857142857142	1.0	0.846157253599114	0.8571428571428571	0.6666666666666666	0.8	0.9069767441860465	1.0	0.8108535601979672	0.4731182795698925	0.7352941176470589	0.9607843137254902	0.8850710900473934	1.0	0.8103846153846155	0.46153846153846156	0.6153846153846154	1.0	0.975	1.0	All Modes
ssid__geo	0.7857142857142857	0.8859649122807017	0.7589008689872762	0.6382978723404256	0.6899563318777293	0.6857142857142858	0.8546099290780141	0.9259259259259259	0.7992354511212553	0.7826086956521738	0.6666666666666667	0.75	0.9397590361445783	0.8571428571428571	146	RFC	0.7662654771196407	0.7228915662650602	0.6303191489361702	0.6101694915254238	0.8679471788715486	1.0	0.8568498942917546	0.9	0.7272727272727273	0.75	0.9069767441860465	1.0	0.7639680956562215	0.5714285714285714	0.7620578778135049	0.782608695652174	0.8416763678696159	0.8620689655172413	0.7565384615384615	0.6923076923076923	0.6153846153846154	0.75	0.975	0.75	All Modes
ssid__geo	0.7973470891672808	0.8771929824561403	0.7750601525632306	0.5911330049261083	0.6954813359528487	0.8200000000000001	0.8739495798319328	0.8947368421052632	0.8405549362071101	0.6956521739130435	0.6923076923076923	1.0	0.925925925925926	0.888888888888889	147	RFC	0.7622897349500855	0.625	0.7224489795918367	0.7735849056603774	0.8611464968152867	0.8292682926829268	0.8413883677298312	0.8	0.6923076923076923	1.0	0.9146341463414634	0.8	0.7924220627155965	0.5607476635514018	0.6704545454545454	0.8723404255319149	0.8871391076115486	0.9714285714285714	0.8490384615384615	0.6153846153846154	0.6923076923076923	1.0	0.9375	1.0	All Modes
ssid__geo	0.8438735177865613	0.9122807017543859	0.7788193623206785	0.5760517799352752	0.8341121495327103	0.6176470588235294	0.8928344958782498	0.9734513274336283	0.8809921002692087	0.761904761904762	0.8461538461538461	0.8571428571428571	0.9397590361445783	1.0	148	RFC	0.7811869073859306	0.6691729323308271	0.8581730769230769	0.5675675675675675	0.8627450980392157	0.9482758620689655	0.9506261180679786	1.0	0.8461538461538461	1.0	0.9069767441860465	1.0	0.7839126727835346	0.5056818181818182	0.8113636363636364	0.6774193548387096	0.9250985545335085	1.0	0.8373076923076923	0.6153846153846154	0.8461538461538461	0.75	0.975	1.0	All Modes
ssid__geo	0.7944606413994169	0.868421052631579	0.7755716907358884	0.5647668393782384	0.6454545454545454	0.8684210526315789	0.8701837581505633	0.9290322580645162	0.8003041535975669	0.6666666666666667	0.6666666666666667	0.8571428571428571	0.9221556886227545	0.888888888888889	149	RFC	0.8075235880097607	0.6942675159235668	0.6367713004484304	0.9705882352941176	0.835990888382688	0.9	0.857466039707419	0.875	0.7272727272727273	1.0	0.8850574712643678	0.8	0.7566735305828466	0.4759825327510917	0.6543778801843319	0.7857142857142857	0.907292954264524	0.96	0.7732692307692307	0.5384615384615384	0.6153846153846154	0.75	0.9625	1.0	All Modes
ssid__geo	0.7908327953518399	0.868421052631579	0.7408757689289204	0.5806451612903225	0.6666666666666666	0.6306306306306307	0.8630217519106408	0.9634146341463414	0.806980056980057	0.6666666666666667	0.6923076923076923	0.75	0.925925925925926	1.0	150	RFC	0.7334855292909871	0.6050420168067226	0.7298578199052133	0.5303030303030303	0.8446490218642118	0.9575757575757575	0.8168429131843766	0.7272727272727273	0.6923076923076923	0.75	0.9146341463414634	1.0	0.7601999642460676	0.5581395348837209	0.6135458167330677	0.7777777777777778	0.8822115384615384	0.9693251533742331	0.7990384615384615	0.6153846153846154	0.6923076923076923	0.75	0.9375	1.0	All Modes
ssid__geo	0.8463648834019204	0.8947368421052632	0.790745130104435	0.6637554585152838	0.826923076923077	0.6181818181818183	0.8954489544895449	0.9494163424124514	0.7683920505871725	0.7407407407407408	0.7500000000000001	0.4	0.951219512195122	1.0	151	RFC	0.8428021626067401	0.6755555555555556	0.8739837398373984	0.85	0.8687350835322196	0.9457364341085271	0.8922077922077923	0.7142857142857143	0.8181818181818182	1.0	0.9285714285714286	1.0	0.759945840320553	0.6523605150214592	0.7846715328467153	0.4857142857142857	0.9238578680203046	0.953125	0.7373076923076923	0.7692307692307693	0.6923076923076923	0.25	0.975	1.0	All Modes
ssid__geo	0.768589298123697	0.8771929824561403	0.7643497747187932	0.5936073059360731	0.6691449814126393	0.7999999999999999	0.8299643281807373	0.9290322580645162	0.8227555053642011	0.5454545454545455	0.7826086956521738	0.8571428571428571	0.9285714285714285	1.0	152	RFC	0.8077955263522274	0.7692307692307693	0.6185567010309279	0.9285714285714286	0.7995418098510882	0.9230769230769231	0.8906060606060606	0.6666666666666666	0.9	1.0	0.8863636363636364	1.0	0.7425155049630144	0.483271375464684	0.728744939271255	0.7027027027027027	0.8627935723114957	0.935064935064935	0.7757692307692308	0.46153846153846156	0.6923076923076923	0.75	0.975	1.0	All Modes
ssid__geo	0.8123587038432555	0.9210526315789473	0.8167700804422753	0.7022471910112359	0.6594827586206896	0.9444444444444444	0.8642901813633521	0.9133858267716536	0.9014110429447854	0.7500000000000001	0.8	1.0	0.9570552147239264	1.0	153	RFC	0.8207645834937216	0.8116883116883117	0.5464285714285714	1.0	0.8927648578811369	0.8529411764705882	0.9182548375319459	0.8181818181818182	0.8333333333333334	1.0	0.9397590361445783	1.0	0.8331394134914403	0.6188118811881188	0.8315217391304348	0.8947368421052632	0.8375757575757575	0.9830508474576272	0.8873076923076922	0.6923076923076923	0.7692307692307693	1.0	0.975	1.0	All Modes
ssid__geo	0.8323442136498517	0.868421052631579	0.8164469537612339	0.6312499999999999	0.8169440242057489	0.8800000000000001	0.8752528658125421	0.8787878787878788	0.7561702681593334	0.608695652173913	0.8333333333333333	0.6666666666666666	0.9221556886227545	0.75	154	RFC	0.854963548043842	0.6917808219178082	0.9090909090909091	0.9777777777777777	0.8173803526448362	0.8787878787878788	0.8488296760710554	0.7	0.9090909090909091	1.0	0.8850574712643678	0.75	0.7885901476532576	0.5804597701149425	0.7417582417582418	0.8	0.941944847605225	0.8787878787878788	0.7040384615384616	0.5384615384615384	0.7692307692307693	0.5	0.9625	0.75	All Modes
ssid__geo	0.7988032909498878	0.9035087719298246	0.7734458914622279	0.6035087719298246	0.6596194503171247	0.8275862068965517	0.8606271777003485	0.9158878504672898	0.87129839699483	0.7826086956521738	0.7826086956521738	0.8571428571428571	0.934131736526946	1.0	155	RFC	0.7853133061666837	0.6013986013986014	0.5954198473282443	0.9230769230769231	0.8821428571428571	0.9245283018867925	0.9393103448275862	0.9	0.9	1.0	0.896551724137931	1.0	0.7685027515074145	0.6056338028169014	0.7393364928909952	0.75	0.8401360544217688	0.9074074074074074	0.821923076923077	0.6923076923076923	0.6923076923076923	0.75	0.975	1.0	All Modes
ssid__geo	0.8380041011619959	0.9649122807017544	0.8087657022216568	0.6787330316742081	0.775888717156105	0.8187919463087249	0.9086261980830671	0.8617886178861788	0.9301902048568715	0.8461538461538461	0.9600000000000001	0.8571428571428571	0.9876543209876543	1.0	156	RFC	0.8135488927487453	0.6550218340611353	0.8964285714285715	0.8026315789473685	0.8723926380368098	0.8412698412698413	0.9643527204502813	0.8461538461538461	1.0	1.0	0.975609756097561	1.0	0.8110197659048488	0.704225352112676	0.6839237057220708	0.8356164383561644	0.948	0.8833333333333333	0.9038461538461539	0.8461538461538461	0.9230769230769231	0.75	1.0	1.0	All Modes
ssid__geo	0.78748370273794	0.8771929824561403	0.7799083983073702	0.5330073349633252	0.7075812274368231	0.8974358974358974	0.8498896247240617	0.9116279069767442	0.8289325946738204	0.5454545454545455	0.7826086956521738	1.0	0.927710843373494	0.888888888888889	157	RFC	0.8186360160669839	0.6337209302325582	0.7967479674796748	1.0	0.7954545454545454	0.8672566371681416	0.8524031007751937	0.6666666666666666	0.9	1.0	0.8953488372093024	0.8	0.7566678650314165	0.459915611814346	0.6363636363636364	0.813953488372093	0.9123222748815166	0.9607843137254902	0.8232692307692308	0.46153846153846156	0.6923076923076923	1.0	0.9625	1.0	All Modes
ssid__geo	0.804798962386511	0.8947368421052632	0.8021534241088562	0.6443298969072165	0.7496723460026212	0.8521739130434782	0.8534798534798536	0.9111111111111111	0.8063023022278424	0.7826086956521738	0.6956521739130435	0.75	0.9461077844311377	0.8571428571428571	158	RFC	0.8232275013291568	0.7309941520467836	0.6992665036674817	0.8909090909090909	0.8524390243902439	0.9425287356321839	0.8716091954022989	0.9	0.8	0.75	0.9080459770114943	1.0	0.7873713590074555	0.576036866359447	0.807909604519774	0.8166666666666667	0.8545232273838631	0.8817204301075269	0.7590384615384614	0.6923076923076923	0.6153846153846154	0.75	0.9875	0.75	All Modes
ssid__geo	0.7997118155619597	0.868421052631579	0.7557162438913425	0.6180048661800487	0.6206896551724137	0.763157894736842	0.8767288033674082	0.9	0.7947835080783058	0.5555555555555556	0.6363636363636364	0.8571428571428571	0.9248554913294798	1.0	159	RFC	0.8294199542359884	0.8246753246753247	0.6494845360824743	0.90625	0.8055248618784531	0.9611650485436893	0.9275985663082438	1.0	0.7777777777777778	1.0	0.8602150537634409	1.0	0.7110978453625778	0.49416342412451364	0.5943396226415094	0.6590909090909091	0.9617414248021108	0.8461538461538461	0.7346153846153847	0.38461538461538464	0.5384615384615384	0.75	1.0	1.0	All Modes
ssid__geo	0.8072983354673495	0.8947368421052632	0.774737198217422	0.6496815286624203	0.7624466571834994	0.6382978723404256	0.8683049779458097	0.954954954954955	0.8416543209876544	0.7199999999999999	0.8	0.75	0.9382716049382716	1.0	160	RFC	0.7542935730197051	0.6023622047244095	0.8297213622291022	0.5421686746987951	0.8754764930114358	0.9217391304347826	0.8520325203252032	0.75	0.8333333333333334	0.75	0.926829268292683	1.0	0.8076197113783389	0.7050691244239631	0.7052631578947368	0.7758620689655172	0.86125	0.9906542056074766	0.8323076923076924	0.6923076923076923	0.7692307692307693	0.75	0.95	1.0	All Modes
ssid__geo	0.789308176100629	0.9035087719298246	0.7695154452180961	0.7085427135678392	0.7150537634408601	0.6870229007633588	0.8349970640046976	0.9019607843137256	0.8485582010582009	0.8333333333333333	0.8148148148148148	0.8	0.9375	0.8571428571428571	161	RFC	0.7460457692842507	0.6945812807881774	0.689119170984456	0.569620253164557	0.8660170523751523	0.9108910891089109	0.8597943722943722	0.9090909090909091	0.7857142857142857	0.6666666666666666	0.9375	1.0	0.8061609261425625	0.7230769230769231	0.7430167597765364	0.8653846153846154	0.8061224489795918	0.8932038834951457	0.860576923076923	0.7692307692307693	0.8461538461538461	1.0	0.9375	0.75	All Modes
ssid__geo	0.7765440666204025	0.8508771929824561	0.7491636871283978	0.45698924731182794	0.7012987012987012	0.8245614035087719	0.86084142394822	0.902127659574468	0.7661304841297796	0.3529411764705882	0.6666666666666666	1.0	0.9221556886227545	0.888888888888889	162	RFC	0.7548809264646691	0.6159420289855072	0.6878980891719745	0.7704918032786885	0.8240396530359355	0.8760330578512396	0.8155829228243021	0.75	0.6428571428571429	1.0	0.8850574712643678	0.8	0.7592361352802278	0.36324786324786323	0.7152317880794702	0.8867924528301887	0.9010840108401084	0.9298245614035088	0.7771153846153847	0.23076923076923078	0.6923076923076923	1.0	0.9625	1.0	All Modes
ssid__geo	0.8344327176781002	0.9298245614035088	0.7942269755372497	0.5777777777777777	0.7608286252354048	0.7747747747747747	0.8954895489548954	0.9622641509433962	0.9082834331337326	0.6666666666666667	0.9166666666666666	1.0	0.9580838323353293	1.0	163	RFC	0.8131975562422001	0.6419753086419753	0.8487394957983193	0.7678571428571429	0.8541448058761805	0.9532710280373832	0.9589080459770114	0.875	1.0	1.0	0.9195402298850575	1.0	0.7817919072297734	0.5252525252525253	0.689419795221843	0.7818181818181819	0.9410404624277456	0.9714285714285714	0.876923076923077	0.5384615384615384	0.8461538461538461	1.0	1.0	1.0	All Modes
ssid__geo	0.8538230884557722	0.9210526315789473	0.8131322803408049	0.695945945945946	0.7917981072555205	0.7599999999999999	0.9073482428115016	0.9105691056910569	0.8253951421501793	0.7826086956521738	0.8571428571428571	0.6666666666666666	0.9634146341463415	0.8571428571428571	164	RFC	0.8762173221167677	0.7862595419847328	0.8070739549839229	0.95	0.8722358722358723	0.9655172413793104	0.9280952380952382	0.9	0.8	1.0	0.9404761904761905	1.0	0.7683220255124795	0.6242424242424243	0.7770897832817337	0.6333333333333333	0.9454061251664447	0.8615384615384616	0.7705769230769232	0.6923076923076923	0.9230769230769231	0.5	0.9875	0.75	All Modes
ssid__geo	0.8198263386396527	0.9035087719298246	0.7964051263228764	0.7305699481865284	0.7237687366167025	0.7770700636942676	0.8675	0.8831168831168831	0.8370372012811037	0.8799999999999999	0.7272727272727274	0.75	0.9390243902439025	0.888888888888889	165	RFC	0.7876391999787847	0.734375	0.8284313725490197	0.6853932584269663	0.8504901960784313	0.8395061728395061	0.8544444444444445	0.9166666666666666	0.8888888888888888	0.75	0.9166666666666666	0.8	0.8166318859038544	0.7268041237113402	0.6425855513307985	0.8970588235294118	0.8852040816326531	0.9315068493150684	0.8348076923076924	0.8461538461538461	0.6153846153846154	0.75	0.9625	1.0	All Modes
ssid__geo	0.8165007112375533	0.8947368421052632	0.7634183743380362	0.5508982035928144	0.8247078464106844	0.6545454545454545	0.8692933083176985	0.9176470588235295	0.7979275110854058	0.631578947368421	0.8461538461538461	0.5714285714285715	0.9404761904761905	1.0	166	RFC	0.775726948994608	0.71875	0.8546712802768166	0.6206896551724138	0.8273809523809523	0.8571428571428571	0.8821095571095571	1.0	0.8461538461538461	0.6666666666666666	0.8977272727272727	1.0	0.7677408248259454	0.44660194174757284	0.7967741935483871	0.6923076923076923	0.9156785243741765	0.9873417721518988	0.7590384615384616	0.46153846153846156	0.8461538461538461	0.5	0.9875	1.0	All Modes
ssid__geo	0.8507575757575757	0.956140350877193	0.8283760498279241	0.6864197530864198	0.6839080459770116	0.9189189189189189	0.9151335311572701	0.9375	0.9389856850715745	0.8799999999999999	0.8333333333333333	1.0	0.9815950920245399	1.0	167	RFC	0.838817256252435	0.7315789473684211	0.695906432748538	0.9714285714285714	0.8996499416569428	0.8955223880597015	0.9579225994888645	0.9166666666666666	0.9090909090909091	1.0	0.963855421686747	1.0	0.8210777723099086	0.6465116279069767	0.672316384180791	0.8717948717948718	0.9311594202898551	0.9836065573770492	0.923076923076923	0.8461538461538461	0.7692307692307693	1.0	1.0	1.0	All Modes
ssid__geo	0.844311377245509	0.9122807017543859	0.8141980756295165	0.6528497409326425	0.7926267281105991	0.7714285714285715	0.9023611997447352	0.9517241379310345	0.8742103307320699	0.6923076923076923	0.8333333333333333	0.888888888888889	0.9565217391304348	1.0	168	RFC	0.7968377144411416	0.6428571428571429	0.8	0.72	0.91343669250646	0.9078947368421053	0.8704031770698437	0.6923076923076923	0.9090909090909091	0.8	0.9506172839506173	1.0	0.8341732650477791	0.6631578947368421	0.7853881278538812	0.8307692307692308	0.8915510718789408	1.0	0.8848076923076924	0.6923076923076923	0.7692307692307693	1.0	0.9625	1.0	All Modes
ssid__geo	0.8244788164088769	0.868421052631579	0.7903979488642439	0.53125	0.859437751004016	0.8600000000000001	0.8770595690747782	0.8242424242424243	0.7765413533834586	0.4444444444444444	0.8	0.8571428571428571	0.9239766081871346	0.8571428571428571	169	RFC	0.8307428109640387	0.5964912280701754	0.8966480446927374	0.9148936170212766	0.8267622461170848	0.918918918918919	0.9002930402930402	0.8	0.8333333333333334	1.0	0.8681318681318682	1.0	0.7593025375724728	0.4788732394366197	0.8251928020565553	0.8113207547169812	0.9338731443994602	0.7472527472527473	0.7128846153846154	0.3076923076923077	0.7692307692307693	0.75	0.9875	0.75	All Modes
ssid__geo	0.7729591836734694	0.868421052631579	0.7499347281833343	0.7020408163265306	0.5847299813780261	0.7288135593220337	0.8366533864541833	0.8974358974358975	0.7874101261057783	0.8	0.608695652173913	0.8571428571428571	0.9212121212121211	0.75	170	RFC	0.7402802762165784	0.7049180327868853	0.5413793103448276	0.6515151515151515	0.8576429404900817	0.9459459459459459	0.8354901960784314	0.8333333333333334	0.7	1.0	0.8941176470588236	0.75	0.76641256048188	0.6991869918699187	0.6356275303643725	0.8269230769230769	0.8166666666666667	0.8536585365853658	0.7515384615384615	0.7692307692307693	0.5384615384615384	0.75	0.95	0.75	All Modes
ssid__geo	0.8290833907649897	0.9035087719298246	0.808566711519694	0.6108108108108109	0.8109589041095889	0.7596899224806202	0.8823529411764706	0.979020979020979	0.8389740315027673	0.6666666666666667	0.8275862068965517	0.75	0.9506172839506174	1.0	171	RFC	0.8057150490282492	0.6686390532544378	0.8043478260869565	0.7101449275362319	0.8732212160413971	0.9722222222222222	0.8628048780487806	0.875	0.75	0.75	0.9390243902439024	1.0	0.8148256894789713	0.5621890547263682	0.8176795580110497	0.8166666666666667	0.8916776750330251	0.9859154929577465	0.8348076923076924	0.5384615384615384	0.9230769230769231	0.75	0.9625	1.0	All Modes
ssid__geo	0.8042609853528628	0.9035087719298246	0.7267745694220801	0.545	0.6946386946386947	0.5617977528089887	0.8745075970737197	0.9579288025889968	0.8306455862977602	0.6956521739130435	0.7500000000000001	0.75	0.9575757575757576	1.0	172	RFC	0.7407616091287093	0.6942675159235668	0.6898148148148148	0.5319148936170213	0.8390928725701944	0.9487179487179487	0.8595187165775402	0.8	0.8181818181818182	0.75	0.9294117647058824	1.0	0.7247384044301383	0.448559670781893	0.6995305164319249	0.5952380952380952	0.9130434782608695	0.9673202614379085	0.8090384615384615	0.6153846153846154	0.6923076923076923	0.75	0.9875	1.0	All Modes
ssid__geo	0.8500345542501728	0.9035087719298246	0.8091879296583592	0.5827338129496403	0.7781954887218046	0.8316831683168316	0.9013271783035198	0.9520000000000001	0.8437518037518037	0.7272727272727274	0.8	0.8571428571428571	0.9454545454545454	0.888888888888889	173	RFC	0.8438663882273563	0.7168141592920354	0.7900763358778626	0.9130434782608695	0.8697104677060133	0.9296875	0.8879738562091504	0.8888888888888888	0.8333333333333334	1.0	0.9176470588235294	0.8	0.7863902597190121	0.4909090909090909	0.7666666666666667	0.7636363636363637	0.9353293413173652	0.9754098360655737	0.821923076923077	0.6153846153846154	0.7692307692307693	0.75	0.975	1.0	All Modes
ssid__geo	0.8626489138051857	0.9122807017543859	0.8245356936909681	0.6946778711484594	0.8392857142857143	0.7377049180327869	0.9063291139240506	0.9446808510638298	0.8465925925925927	0.7199999999999999	0.8	0.75	0.9629629629629629	1.0	174	RFC	0.8206974307877495	0.6595744680851063	0.8801498127340824	0.7258064516129032	0.9051833122629582	0.9327731092436975	0.8569105691056912	0.75	0.8333333333333334	0.75	0.9512195121951219	1.0	0.830029992794068	0.7337278106508875	0.8020477815699659	0.75	0.9074778200253485	0.9568965517241379	0.8373076923076923	0.6923076923076923	0.7692307692307693	0.75	0.975	1.0	All Modes
ssid__geo	0.789574062301335	0.9122807017543859	0.7724384672994089	0.5981735159817352	0.7629362214199759	0.7671232876712328	0.8450704225352113	0.888888888888889	0.8512583967756381	0.7000000000000001	0.896551724137931	0.8571428571428571	0.9454545454545454	0.8571428571428571	175	RFC	0.7906366118744603	0.6485148514851485	0.8590785907859079	0.7777777777777778	0.7840909090909091	0.8837209302325582	0.9460294117647059	1.0	0.8125	1.0	0.9176470588235294	1.0	0.761688199416012	0.5550847457627118	0.6861471861471862	0.7567567567567568	0.9163346613545816	0.8941176470588236	0.8026923076923076	0.5384615384615384	1.0	0.75	0.975	0.75	All Modes
ssid__geo	0.7855684138869979	0.8947368421052632	0.7500830434397529	0.6971153846153847	0.6183953033268101	0.6481481481481481	0.8523301516002245	0.9344262295081966	0.8025573192239861	0.7500000000000001	0.7407407407407408	0.5714285714285715	0.9506172839506174	1.0	176	RFC	0.7531523361933704	0.7795698924731183	0.5448275862068965	0.6862745098039216	0.8644646924829157	0.890625	0.8276317178756203	0.8181818181818182	0.7142857142857143	0.6666666666666666	0.9390243902439024	1.0	0.7565384358352552	0.6304347826086957	0.7149321266968326	0.6140350877192983	0.840531561461794	0.9827586206896551	0.7848076923076923	0.6923076923076923	0.7692307692307693	0.5	0.9625	1.0	All Modes
ssid__geo	0.8476641841570751	0.9385964912280702	0.8273182917280231	0.6531645569620252	0.8251748251748251	0.8775510204081632	0.8943374197314653	0.8863636363636364	0.8757383357383357	0.7000000000000001	0.962962962962963	0.888888888888889	0.9696969696969697	0.8571428571428571	177	RFC	0.8592515409449698	0.75	0.9007633587786259	0.8958333333333334	0.8426842684268426	0.9069767441860465	0.9339495798319328	1.0	0.9285714285714286	0.8	0.9411764705882353	1.0	0.8038337287956285	0.57847533632287	0.7612903225806451	0.86	0.9527363184079602	0.8666666666666667	0.8576923076923076	0.5384615384615384	1.0	1.0	1.0	0.75	All Modes
ssid__geo	0.7399859451862263	0.8596491228070176	0.6816279654319252	0.5608465608465608	0.5113636363636364	0.5915492957746479	0.8404255319148936	0.9039548022598871	0.7288672113012666	0.631578947368421	0.6451612903225806	0.5714285714285715	0.9390243902439025	0.8571428571428571	178	RFC	0.702152090740383	0.7464788732394366	0.3994082840236686	0.5675675675675675	0.8670731707317073	0.9302325581395349	0.8277777777777778	1.0	0.5555555555555556	0.6666666666666666	0.9166666666666666	1.0	0.6943627537167656	0.4491525423728814	0.7105263157894737	0.6176470588235294	0.8153669724770642	0.8791208791208791	0.6886538461538462	0.46153846153846156	0.7692307692307693	0.5	0.9625	0.75	All Modes
ssid__geo	0.7922926192031352	0.9122807017543859	0.7434727238165756	0.7061728395061729	0.6733001658374793	0.6875000000000001	0.8546916890080428	0.7956989247311829	0.8622103017755192	0.8695652173913044	0.7500000000000001	0.888888888888889	0.9454545454545454	0.8571428571428571	179	RFC	0.7215577055397835	0.7333333333333333	0.6059701492537314	0.6111111111111112	0.8865406006674083	0.7708333333333334	0.9071657754010694	1.0	0.8181818181818182	0.8	0.9176470588235294	1.0	0.7742806670580842	0.680952380952381	0.7574626865671642	0.7857142857142857	0.8250517598343685	0.8222222222222222	0.8373076923076923	0.7692307692307693	0.6923076923076923	1.0	0.975	0.75	All Modes
ssid__geo	0.7917355371900826	0.8245614035087719	0.6705383120842765	0.47887323943661975	0.6592592592592593	0.45161290322580644	0.8796128251663642	0.8833333333333333	0.6646071060002948	0.41666666666666663	0.631578947368421	0.5	0.9176470588235294	0.8571428571428571	180	RFC	0.684927685042424	0.4722222222222222	0.8018018018018018	0.3888888888888889	0.8634204275534442	0.8983050847457628	0.7642424242424243	0.45454545454545453	1.0	0.5	0.8666666666666667	1.0	0.6698401757118756	0.4857142857142857	0.559748427672956	0.5384615384615384	0.8964241676942046	0.8688524590163934	0.6142307692307692	0.38461538461538464	0.46153846153846156	0.5	0.975	0.75	All Modes
ssid__geo	0.8509015256588072	0.9122807017543859	0.8341205090869653	0.6153846153846153	0.8346456692913385	0.859375	0.8979319546364242	0.963265306122449	0.8497722469581632	0.6956521739130435	0.8461538461538461	0.75	0.9570552147239264	1.0	181	RFC	0.8429103958269035	0.6666666666666666	0.8688524590163934	0.873015873015873	0.8695090439276486	0.9365079365079365	0.867182576459685	0.8	0.8461538461538461	0.75	0.9397590361445783	1.0	0.8280970442674297	0.5714285714285714	0.803030303030303	0.8461538461538461	0.9282758620689655	0.9915966386554622	0.8373076923076923	0.6153846153846154	0.8461538461538461	0.75	0.975	1.0	All Modes
ssid__geo	0.8125	0.9122807017543859	0.7792682854240854	0.7541766109785203	0.7318611987381702	0.6608695652173913	0.8663171690694625	0.883116883116883	0.8413981820648487	0.8799999999999999	0.7692307692307693	0.75	0.9506172839506174	0.8571428571428571	182	RFC	0.7813759578570698	0.79	0.7918088737201365	0.5428571428571428	0.8377693282636248	0.9444444444444444	0.8749843652282678	0.9166666666666666	0.7692307692307693	0.75	0.9390243902439024	1.0	0.7944810141326326	0.7214611872146118	0.6803519061583577	0.8444444444444444	0.8968792401628223	0.8292682926829268	0.8155769230769231	0.8461538461538461	0.7692307692307693	0.75	0.9625	0.75	All Modes
ssid__geo	0.8311787072243346	0.8947368421052632	0.817262641308889	0.6898263027295284	0.6898047722342733	0.8333333333333334	0.8971583220568335	0.9761904761904763	0.8379228555875262	0.7500000000000001	0.6363636363636364	0.8571428571428571	0.9461077844311377	1.0	183	RFC	0.8284866516105669	0.6915422885572139	0.803030303030303	0.8333333333333334	0.861038961038961	0.9534883720930233	0.9008011145942181	0.8181818181818182	0.7777777777777778	1.0	0.9080459770114943	1.0	0.8124911121646416	0.6881188118811881	0.6045627376425855	0.8333333333333334	0.9364406779661016	1.0	0.7936538461538462	0.6923076923076923	0.5384615384615384	0.75	0.9875	1.0	All Modes
ssid__geo	0.8056188306757783	0.8596491228070176	0.7184794078363772	0.6799007444168734	0.7268993839835728	0.5000000000000001	0.8714376187460418	0.8141592920353983	0.6892120075046904	0.6666666666666667	0.7692307692307693	0.3333333333333333	0.9268292682926829	0.75	184	RFC	0.7426770065742622	0.6715686274509803	0.75	0.65	0.8621553884711779	0.7796610169491526	0.7302530802530802	0.7272727272727273	0.7692307692307693	0.5	0.9047619047619048	0.75	0.7065290481564113	0.6884422110552764	0.7051792828685259	0.40625	0.8809218950064021	0.8518518518518519	0.6669230769230768	0.6153846153846154	0.7692307692307693	0.25	0.95	0.75	All Modes
ssid__geo	0.8240979381443299	0.868421052631579	0.8157056725266685	0.6647887323943662	0.7765006385696042	0.8131868131868132	0.862026862026862	0.9620253164556962	0.783284950343774	0.7272727272727274	0.5454545454545455	0.8571428571428571	0.9294117647058824	0.8571428571428571	185	RFC	0.8718694884075326	0.7712418300653595	0.8539325842696629	0.9487179487179487	0.7941507311586051	0.991304347826087	0.8866666666666667	0.8888888888888888	0.6666666666666666	1.0	0.8777777777777778	1.0	0.7769314041918927	0.5841584158415841	0.711943793911007	0.7115384615384616	0.9425901201602136	0.9344262295081968	0.7128846153846154	0.6153846153846154	0.46153846153846156	0.75	0.9875	0.75	All Modes
ssid__geo	0.8721007289595759	0.9298245614035088	0.8589906228701691	0.7575757575757576	0.8714069591527989	0.819672131147541	0.8989298454221166	0.9473684210526316	0.8997196119147339	0.962962962962963	0.7272727272727274	0.8571428571428571	0.951219512195122	1.0	186	RFC	0.8998514149605853	0.7641921397379913	0.9290322580645162	1.0	0.8709677419354839	0.935064935064935	0.9492063492063492	0.9285714285714286	0.8888888888888888	1.0	0.9285714285714286	1.0	0.8309554310155167	0.7510729613733905	0.8205128205128205	0.6944444444444444	0.9287469287469288	0.96	0.8680769230769231	1.0	0.6153846153846154	0.75	0.975	1.0	All Modes
ssid__geo	0.825136612021858	0.8771929824561403	0.7961248196867394	0.7395626242544732	0.6597938144329897	0.7761194029850748	0.8960573476702509	0.9090909090909091	0.7734565434565435	0.7692307692307693	0.5454545454545455	0.75	0.9454545454545454	0.8571428571428571	187	RFC	0.7981677653653041	0.7237354085603113	0.7692307692307693	0.7027027027027027	0.872093023255814	0.9230769230769231	0.8207088989441932	0.7692307692307693	0.6666666666666666	0.75	0.9176470588235294	1.0	0.803455973119551	0.7560975609756098	0.5776173285198556	0.8666666666666667	0.9213759213759214	0.8955223880597015	0.7411538461538462	0.7692307692307693	0.46153846153846156	0.75	0.975	0.75	All Modes
ssid__geo	0.8236434108527132	0.9035087719298246	0.7981499516527027	0.7559523809523808	0.7486486486486487	0.717948717948718	0.8688711516533638	0.8993288590604026	0.8482903885480573	0.8799999999999999	0.6666666666666667	0.75	0.9447852760736196	1.0	188	RFC	0.7831366105275229	0.7696969696969697	0.6907730673316709	0.7241379310344828	0.9039145907473309	0.8271604938271605	0.8643300474625775	0.9166666666666666	0.7272727272727273	0.75	0.927710843373494	1.0	0.8186802392329444	0.7426900584795322	0.8171091445427728	0.711864406779661	0.8364434687156971	0.9852941176470589	0.8348076923076924	0.8461538461538461	0.6153846153846154	0.75	0.9625	1.0	All Modes
ssid__geo	0.8224981738495252	0.9035087719298246	0.7738200000366694	0.7184466019417476	0.7348484848484849	0.6423357664233577	0.8798521256931608	0.8936170212765957	0.8205958132045088	0.7826086956521738	0.8148148148148148	0.6666666666666665	0.9500000000000001	0.888888888888889	189	RFC	0.7553494558873106	0.74	0.7983539094650206	0.5365853658536586	0.8728606356968215	0.8289473684210527	0.8071428571428572	0.9	0.7857142857142857	0.6	0.95	0.8	0.807000450580607	0.6981132075471698	0.6807017543859649	0.8	0.8869565217391304	0.9692307692307692	0.8476923076923077	0.6923076923076923	0.8461538461538461	0.75	0.95	1.0	All Modes
ssid__geo	0.789293067947838	0.868421052631579	0.767243587251534	0.5489260143198091	0.6839999999999999	0.810344827586207	0.8622540250447227	0.9306930693069307	0.7902282391738262	0.6956521739130435	0.6666666666666667	0.6666666666666666	0.9221556886227545	1.0	190	RFC	0.8093228298033324	0.6764705882352942	0.6551724137931034	1.0	0.8281786941580757	0.8867924528301887	0.882466039707419	0.8	0.7272727272727273	1.0	0.8850574712643678	1.0	0.7473816758812311	0.46184738955823296	0.7154811715481172	0.6811594202898551	0.8992537313432836	0.9791666666666666	0.7386538461538461	0.6153846153846154	0.6153846153846154	0.5	0.9625	1.0	All Modes
ssid__geo	0.8228882833787466	0.8947368421052632	0.7966021335546664	0.6	0.7376146788990825	0.8115942028985508	0.8851851851851851	0.9486166007905138	0.8265092931759599	0.6666666666666667	0.7692307692307693	0.888888888888889	0.9506172839506174	0.8571428571428571	191	RFC	0.7870815525354271	0.6162162162162163	0.75	0.7272727272727273	0.8819188191881919	0.96	0.8471055773494797	0.7272727272727273	0.7692307692307693	0.8	0.9390243902439024	1.0	0.8108511553769852	0.5846153846153846	0.7256317689530686	0.9180327868852459	0.8884758364312267	0.9375	0.8194230769230769	0.6153846153846154	0.7692307692307693	1.0	0.9625	0.75	All Modes
ssid__geo	0.7820091923834537	0.868421052631579	0.7205241700321384	0.6022727272727272	0.6736214605067063	0.5	0.8523676880222842	0.9743589743589743	0.7295238095238095	0.6666666666666667	0.7142857142857142	0.3333333333333333	0.9333333333333333	1.0	192	RFC	0.7347702638038347	0.75177304964539	0.5963060686015831	0.5142857142857142	0.8614864864864865	0.95	0.7895098039215686	0.875	0.6666666666666666	0.5	0.9058823529411765	1.0	0.7212537338539582	0.5023696682464455	0.773972602739726	0.4864864864864865	0.8434399117971334	1.0	0.7040384615384616	0.5384615384615384	0.7692307692307693	0.25	0.9625	1.0	All Modes
ssid__geo	0.8186010760953113	0.9298245614035088	0.8271361549537712	0.7058823529411765	0.6693548387096775	0.9074074074074074	0.8669250645994834	0.9861111111111112	0.9206644760861629	0.8181818181818181	0.8333333333333333	1.0	0.9518072289156626	1.0	193	RFC	0.8506390873970942	0.8	0.6125461254612546	1.0	0.8680465717981889	0.9726027397260274	0.96553911205074	1.0	0.9090909090909091	1.0	0.9186046511627907	1.0	0.8131343302670746	0.631578947368421	0.7377777777777778	0.8305084745762712	0.8658064516129033	1.0	0.8898076923076923	0.6923076923076923	0.7692307692307693	1.0	0.9875	1.0	All Modes
ssid__geo	0.8537151702786377	0.9035087719298246	0.8248235487647154	0.6689655172413792	0.644736842105263	0.9464285714285715	0.9059029807130332	0.9580838323353293	0.8848177463562079	0.761904761904762	0.7272727272727274	1.0	0.9349112426035503	1.0	194	RFC	0.853485987371775	0.6928571428571428	0.8099173553719008	0.9636363636363636	0.8707865168539326	0.9302325581395349	0.9553058676654181	1.0	0.8888888888888888	1.0	0.8876404494382022	1.0	0.8087270884195543	0.6466666666666666	0.5355191256830601	0.9298245614035088	0.9439707673568819	0.9876543209876543	0.8436538461538461	0.6153846153846154	0.6153846153846154	1.0	0.9875	1.0	All Modes
ssid__geo	0.8406827880512091	0.9122807017543859	0.8064391460290665	0.5853658536585366	0.8078078078078078	0.8316831683168316	0.9025769956002514	0.9047619047619048	0.8654037169374593	0.6666666666666667	0.8461538461538461	0.8571428571428571	0.9570552147239264	1.0	195	RFC	0.8299111932771265	0.6233766233766234	0.8302469135802469	0.9545454545454546	0.8777506112469438	0.8636363636363636	0.9026371219142304	0.7272727272727273	0.8461538461538461	1.0	0.9397590361445783	1.0	0.7907929184904836	0.5517241379310345	0.7865497076023392	0.7368421052631579	0.9288486416558862	0.95	0.8373076923076923	0.6153846153846154	0.8461538461538461	0.75	0.975	1.0	All Modes
ssid__geo	0.851877133105802	0.9210526315789473	0.811037535619009	0.6947368421052631	0.8398876404494382	0.7457627118644068	0.8948004836759371	0.88	0.8665519219736086	0.8333333333333333	0.8333333333333333	0.8571428571428571	0.9518072289156626	0.8571428571428571	196	RFC	0.832266287102034	0.6666666666666666	0.8794117647058823	0.8461538461538461	0.8820023837902264	0.8870967741935484	0.9473572938689218	0.9090909090909091	0.9090909090909091	1.0	0.9186046511627907	1.0	0.7953392331880359	0.7252747252747253	0.803763440860215	0.6666666666666666	0.9079754601226994	0.873015873015873	0.8051923076923077	0.7692307692307693	0.7692307692307693	0.75	0.9875	0.75	All Modes
ssid__geo	0.8190338860850757	0.8771929824561403	0.7924557098422214	0.5750000000000001	0.7431693989071039	0.8867924528301887	0.882316697473814	0.8749999999999999	0.780063278465297	0.7586206896551724	0.4761904761904762	0.8571428571428571	0.951219512195122	0.8571428571428571	197	RFC	0.8210032588416857	0.5082872928176796	0.7937743190661478	0.9791666666666666	0.8731707317073171	0.9506172839506173	0.8482142857142858	0.6875	0.625	1.0	0.9285714285714286	1.0	0.7746056145751334	0.6618705035971223	0.6986301369863014	0.8103448275862069	0.8916562889165629	0.8105263157894737	0.7411538461538462	0.8461538461538461	0.38461538461538464	0.75	0.975	0.75	All Modes
ssid__geo	0.8266569555717407	0.8771929824561403	0.8095673722952365	0.6419213973799127	0.7883495145631069	0.8409090909090909	0.8877679697351829	0.888888888888889	0.8014667685255921	0.7272727272727274	0.6363636363636364	0.8571428571428571	0.9294117647058824	0.8571428571428571	198	RFC	0.8281532235557565	0.7033492822966507	0.8285714285714286	0.8409090909090909	0.8512696493349455	0.9166666666666666	0.9088888888888889	0.8888888888888888	0.7777777777777778	1.0	0.8777777777777778	1.0	0.7946807436934697	0.5903614457831325	0.7518518518518519	0.8409090909090909	0.927536231884058	0.8627450980392157	0.7282692307692308	0.6153846153846154	0.5384615384615384	0.75	0.9875	0.75	All Modes
ssid__geo	0.8486416558861578	0.8859649122807017	0.8148480773643689	0.5835694050991501	0.8193832599118942	0.8080808080808081	0.8997032640949555	0.9635036496350364	0.8100288600288602	0.7272727272727274	0.6363636363636364	0.8571428571428571	0.9404761904761905	0.888888888888889	199	RFC	0.851470861395744	0.7006802721088435	0.7994269340974212	0.9523809523809523	0.8752886836027713	0.9295774647887324	0.8728787878787878	0.8888888888888888	0.7777777777777778	1.0	0.8977272727272727	0.8	0.793526951453394	0.5	0.8403614457831325	0.7017543859649122	0.9255189255189256	1.0	0.7782692307692308	0.6153846153846154	0.5384615384615384	0.75	0.9875	1.0	All Modes
ssid__geo	0.8727015558698727	0.9210526315789473	0.8402044971287624	0.6860465116279071	0.8527472527472527	0.7954545454545454	0.9137055837563453	0.9530685920577616	0.8675375982042649	0.8181818181818181	0.8799999999999999	0.8	0.9506172839506174	0.888888888888889	200	RFC	0.8314763281563742	0.7468354430379747	0.8940092165898618	0.693069306930693	0.906801007556675	0.9166666666666666	0.8644715447154472	1.0	0.9166666666666666	0.6666666666666666	0.9390243902439024	0.8	0.8592130602887055	0.6344086021505376	0.8151260504201681	0.9333333333333333	0.9207161125319693	0.9924812030075187	0.9001923076923077	0.6923076923076923	0.8461538461538461	1.0	0.9625	1.0	All Modes
ssid__geo	0.8703170028818443	0.8947368421052632	0.8289730089865295	0.7486631016042781	0.7835990888382689	0.7413793103448275	0.9192235441452724	0.9520000000000001	0.801908164103286	0.8148148148148148	0.6363636363636364	0.75	0.951219512195122	0.8571428571428571	201	RFC	0.8257507145175371	0.7368421052631579	0.8390243902439024	0.6825396825396826	0.9106699751861043	0.9596774193548387	0.8484126984126984	0.7857142857142857	0.7777777777777778	0.75	0.9285714285714286	1.0	0.83592336334828	0.7608695652173914	0.7350427350427351	0.8113207547169812	0.9279393173198482	0.9444444444444444	0.7719230769230769	0.8461538461538461	0.5384615384615384	0.75	0.975	0.75	All Modes
ssid__geo	0.8615160349854227	0.9122807017543859	0.8500831692400788	0.7015706806282722	0.8210180623973727	0.902654867256637	0.9103740296400847	0.914798206278027	0.8171635513059894	0.7826086956521738	0.8461538461538461	0.75	0.9570552147239264	0.75	202	RFC	0.8603330113145968	0.7701149425287356	0.8710801393728222	0.8793103448275862	0.8704453441295547	0.9107142857142857	0.837182576459685	0.9	0.8461538461538461	0.75	0.9397590361445783	0.75	0.8441923885569371	0.6442307692307693	0.7763975155279503	0.9272727272727272	0.9541420118343196	0.918918918918919	0.8026923076923076	0.6923076923076923	0.8461538461538461	0.75	0.975	0.75	All Modes
ssid__geo	0.7806286080821039	0.8596491228070176	0.7736914666691118	0.56353591160221	0.756501182033097	0.8794326241134752	0.828078524687686	0.8409090909090908	0.7763559733439251	0.6666666666666667	0.6923076923076923	0.75	0.9156626506024096	0.8571428571428571	203	RFC	0.7817448903898875	0.7132867132867133	0.700218818380744	0.8051948051948052	0.8295589988081049	0.8604651162790697	0.8402057245080501	0.875	0.6923076923076923	0.75	0.8837209302325582	1.0	0.781190216052917	0.4657534246575342	0.8226221079691517	0.96875	0.8266033254156769	0.8222222222222222	0.7361538461538462	0.5384615384615384	0.6923076923076923	0.75	0.95	0.75	All Modes
ssid__geo	0.7960893854748603	0.8859649122807017	0.7776320136471548	0.5397923875432526	0.725	0.8108108108108107	0.8571428571428571	0.9554140127388536	0.835423925667828	0.6666666666666667	0.7142857142857142	0.8571428571428571	0.9390243902439025	1.0	204	RFC	0.7941586683267421	0.6842105263157895	0.6304347826086957	0.8571428571428571	0.8843710292249047	0.9146341463414634	0.8916666666666666	0.875	0.6666666666666666	1.0	0.9166666666666666	1.0	0.7798854900107272	0.44571428571428573	0.8529411764705882	0.7692307692307693	0.8315412186379928	1.0	0.8040384615384614	0.5384615384615384	0.7692307692307693	0.75	0.9625	1.0	All Modes
ssid__geo	0.7698529411764706	0.868421052631579	0.7288286898368577	0.5745257452574526	0.6374045801526718	0.6796116504854369	0.854296388542964	0.8983050847457628	0.8207602339181287	0.631578947368421	0.6666666666666667	0.888888888888889	0.9166666666666667	1.0	205	RFC	0.7111929629421117	0.6666666666666666	0.6761133603238867	0.5555555555555556	0.8295042321644498	0.828125	0.8804545454545455	1.0	0.7272727272727273	0.8	0.875	1.0	0.7689495294937567	0.5047619047619047	0.6028880866425993	0.875	0.8806161745827985	0.9814814814814815	0.8078846153846154	0.46153846153846156	0.6153846153846154	1.0	0.9625	1.0	All Modes
ssid__geo	0.7895557287607171	0.8859649122807017	0.7617460731658806	0.6954314720812182	0.568019093078759	0.7142857142857142	0.8538251366120219	0.9771689497716896	0.757090909090909	0.7199999999999999	0.7199999999999999	0.4	0.9454545454545454	1.0	206	RFC	0.767853973517469	0.6989795918367347	0.4817813765182186	0.8064516129032258	0.896700143472023	0.9553571428571429	0.8835294117647059	0.75	0.75	1.0	0.9176470588235294	1.0	0.7679336802119616	0.6919191919191919	0.6918604651162791	0.6410256410256411	0.8148631029986962	1.0	0.7219230769230769	0.6923076923076923	0.6923076923076923	0.25	0.975	1.0	All Modes
ssid__geo	0.769100169779287	0.8508771929824561	0.6655672226949302	0.5257452574525745	0.6336633663366337	0.7027027027027026	0.8680236375574525	0.5977011494252874	0.7640677140421386	0.5217391304347826	0.6666666666666667	0.8571428571428571	0.9176470588235294	0.8571428571428571	207	RFC	0.7054013589160583	0.5511363636363636	0.7272727272727273	0.6046511627906976	0.8314465408805032	0.8125	0.8683333333333334	0.6	0.875	1.0	0.8666666666666667	1.0	0.6566796330921439	0.5025906735751295	0.5614035087719298	0.8387096774193549	0.907967032967033	0.4727272727272727	0.6950000000000001	0.46153846153846156	0.5384615384615384	0.75	0.975	0.75	All Modes
ssid__geo	0.8244372990353698	0.8771929824561403	0.7877589757452379	0.6169665809768636	0.7816793893129771	0.7480916030534351	0.8829663962920047	0.9090909090909091	0.7811752504523589	0.6666666666666667	0.6923076923076923	0.75	0.9397590361445783	0.8571428571428571	208	RFC	0.7748627287399686	0.6557377049180327	0.7901234567901234	0.6533333333333333	0.8788927335640139	0.8962264150943396	0.8448568872987477	0.875	0.6923076923076923	0.75	0.9069767441860465	1.0	0.8080692527769433	0.5825242718446602	0.7734138972809668	0.875	0.8870779976717112	0.9223300970873787	0.7411538461538462	0.5384615384615384	0.6923076923076923	0.75	0.975	0.75	All Modes
ssid__geo	0.825531914893617	0.8859649122807017	0.7898746937726322	0.584958217270195	0.7453625632377741	0.8157894736842106	0.9004854368932038	0.9027777777777779	0.777582179116706	0.7272727272727274	0.6956521739130435	0.6666666666666666	0.9411764705882353	0.8571428571428571	209	RFC	0.8242497615426577	0.7291666666666666	0.7416107382550335	0.8611111111111112	0.8607888631090487	0.9285714285714286	0.9155555555555555	0.8888888888888888	0.8	1.0	0.8888888888888888	1.0	0.7669846740017225	0.4883720930232558	0.7491525423728813	0.775	0.9440203562340967	0.8783783783783784	0.6961538461538461	0.6153846153846154	0.6153846153846154	0.5	1.0	0.75	All Modes
ssid__geo	0.8322487346348517	0.8947368421052632	0.7861425864824682	0.5111821086261981	0.7276595744680852	0.8205128205128205	0.9021276595744682	0.9692307692307692	0.8344962821609527	0.6	0.7692307692307693	0.8571428571428571	0.9461077844311377	1.0	210	RFC	0.8373356405124646	0.7142857142857143	0.6895161290322581	0.9696969696969697	0.8658109684947491	0.9473684210526315	0.9068839206770243	0.8571428571428571	0.7692307692307693	1.0	0.9080459770114943	1.0	0.7626283362728679	0.39800995024875624	0.7702702702702703	0.7111111111111111	0.9416243654822335	0.9921259842519685	0.7936538461538462	0.46153846153846156	0.7692307692307693	0.75	0.9875	1.0	All Modes
ssid__geo	0.7590847913862718	0.868421052631579	0.6975869174703946	0.5522788203753352	0.6072727272727273	0.5348837209302325	0.8391845979614949	0.9543147208121828	0.774814755796351	0.7272727272727274	0.6428571428571429	0.5714285714285715	0.9325153374233127	1.0	211	RFC	0.6973452037335345	0.673202614379085	0.5170278637770898	0.48936170212765956	0.8576388888888888	0.9494949494949495	0.8142436412315931	0.8888888888888888	0.6	0.6666666666666666	0.9156626506024096	1.0	0.7148599322620413	0.4681818181818182	0.73568281938326	0.5897435897435898	0.8215077605321508	0.9591836734693877	0.7515384615384615	0.6153846153846154	0.6923076923076923	0.5	0.95	1.0	All Modes
ssid__geo	0.8404696132596685	0.8859649122807017	0.8295377533826421	0.6250000000000001	0.7746478873239436	0.912	0.8924924924924924	0.9435483870967744	0.8420957542908762	0.5925925925925927	0.6666666666666667	1.0	0.951219512195122	1.0	212	RFC	0.8390270800933038	0.6398104265402843	0.8291457286432161	0.95	0.8761792452830188	0.9	0.875	0.5714285714285714	0.875	1.0	0.9285714285714286	1.0	0.8231210400913833	0.6108597285067874	0.7268722466960352	0.8769230769230769	0.9094247246022031	0.9915254237288136	0.8257692307692308	0.6153846153846154	0.5384615384615384	1.0	0.975	1.0	All Modes
ssid__geo	0.8370044052863436	0.8947368421052632	0.7965107100638383	0.5483870967741935	0.7866419294990724	0.819672131147541	0.9014454664914585	0.9264069264069263	0.8361698283649502	0.6	0.7407407407407408	0.888888888888889	0.951219512195122	1.0	213	RFC	0.8050484119572454	0.6854838709677419	0.7881040892193308	0.7575757575757576	0.8716645489199492	0.9224137931034483	0.86	0.8571428571428571	0.7142857142857143	0.8	0.9285714285714286	1.0	0.7997599382592371	0.45698924731182794	0.7851851851851852	0.8928571428571429	0.9333333333333333	0.9304347826086956	0.8411538461538463	0.46153846153846156	0.7692307692307693	1.0	0.975	1.0	All Modes
ssid__geo	0.7925977653631285	0.8771929824561403	0.7849695162758789	0.6131805157593123	0.5708333333333333	0.9076923076923077	0.8649885583524027	0.9681528662420381	0.8362406615340747	0.761904761904762	0.64	0.8571428571428571	0.9221556886227545	1.0	214	RFC	0.8263543398735251	0.8492063492063492	0.46757679180887374	1.0	0.8649885583524027	0.95	0.9103448275862067	1.0	0.6666666666666666	1.0	0.8850574712643678	1.0	0.7790856819033307	0.4798206278026906	0.732620320855615	0.8309859154929577	0.8649885583524027	0.987012987012987	0.7886538461538461	0.6153846153846154	0.6153846153846154	0.75	0.9625	1.0	All Modes
ssid__geo	0.816034359341446	0.8508771929824561	0.7645413532686032	0.6368715083798883	0.7364746945898779	0.6590909090909091	0.8831658291457286	0.9071038251366121	0.686037296037296	0.6923076923076923	0.6666666666666667	0.4	0.9212121212121211	0.75	215	RFC	0.790549158525354	0.6229508196721312	0.8508064516129032	0.7435897435897436	0.842925659472422	0.8924731182795699	0.8127396133278486	0.6923076923076923	0.7272727272727273	1.0	0.8941176470588236	0.75	0.7484317861641646	0.6514285714285715	0.6492307692307693	0.5918367346938775	0.9274406332453826	0.9222222222222223	0.6515384615384615	0.6923076923076923	0.6153846153846154	0.25	0.95	0.75	All Modes
ssid__geo	0.8003037205770691	0.868421052631579	0.7647229459250824	0.6150121065375302	0.6605080831408776	0.7254901960784315	0.8784419073203491	0.9441624365482234	0.8040983171417955	0.6956521739130435	0.6153846153846154	0.888888888888889	0.9316770186335404	0.888888888888889	216	RFC	0.7444641546941357	0.6827956989247311	0.6589861751152074	0.5967741935483871	0.872	0.9117647058823529	0.7882621082621084	0.8	0.6153846153846154	0.8	0.9259259259259259	0.8	0.8020870946794524	0.5594713656387665	0.6620370370370371	0.925	0.8849797023004059	0.9789473684210527	0.8336538461538462	0.6153846153846154	0.6153846153846154	1.0	0.9375	1.0	All Modes
ssid__geo	0.8064516129032258	0.8859649122807017	0.7680009029378247	0.6243902439024389	0.7346938775510203	0.6938775510204083	0.8789968652037617	0.9080459770114943	0.8125085470085471	0.64	0.8461538461538461	0.75	0.9375	0.888888888888889	217	RFC	0.7482136388178131	0.5589519650655022	0.84375	0.6071428571428571	0.8817610062893082	0.8494623655913979	0.8000641025641025	0.6666666666666666	0.8461538461538461	0.75	0.9375	0.8	0.8037734363159321	0.7071823204419889	0.6506024096385542	0.8095238095238095	0.87625	0.9753086419753086	0.8298076923076924	0.6153846153846154	0.8461538461538461	0.75	0.9375	1.0	All Modes
ssid__geo	0.8116045845272206	0.9122807017543859	0.7709653881910681	0.7303370786516855	0.5922330097087378	0.6818181818181818	0.8617594254937163	0.9886792452830189	0.8569105691056912	0.8333333333333333	0.7500000000000001	0.75	0.951219512195122	1.0	218	RFC	0.7613288392981006	0.8024691358024691	0.5213675213675214	0.625	0.8801955990220048	0.9776119402985075	0.8811688311688313	0.9090909090909091	0.8181818181818182	0.75	0.9285714285714286	1.0	0.7899152139701131	0.6701030927835051	0.6853932584269663	0.75	0.8440797186400938	1.0	0.8373076923076923	0.7692307692307693	0.6923076923076923	0.75	0.975	1.0	All Modes
ssid__geo	0.7886944818304172	0.9122807017543859	0.7522256133259912	0.5932584269662922	0.7025089605734767	0.7846153846153846	0.8682452944748027	0.8125000000000001	0.8057697925796086	0.7857142857142856	0.7500000000000001	0.8571428571428571	0.9693251533742331	0.6666666666666666	219	RFC	0.7754871308911045	0.5689655172413793	0.8340425531914893	0.7183098591549296	0.8275462962962963	0.9285714285714286	0.900664476086163	0.7333333333333333	0.8181818181818182	1.0	0.9518072289156626	1.0	0.7452625982194838	0.6197183098591549	0.6068111455108359	0.864406779661017	0.913154533844189	0.7222222222222222	0.7551923076923076	0.8461538461538461	0.6923076923076923	0.75	0.9875	0.5	All Modes
ssid__geo	0.845945945945946	0.8859649122807017	0.8073773548446634	0.5424836601307189	0.846153846153846	0.7848101265822784	0.896551724137931	0.9668874172185431	0.8027666220437304	0.6666666666666667	0.7407407407407408	0.6666666666666666	0.9397590361445783	1.0	220	RFC	0.8423627915968559	0.6974789915966386	0.8501170960187353	0.8611111111111112	0.8550548112058465	0.948051948051948	0.8992524916943522	0.875	0.7142857142857143	1.0	0.9069767441860465	1.0	0.7871552487618383	0.44385026737967914	0.8422273781902552	0.7209302325581395	0.9422818791946309	0.9864864864864865	0.7565384615384615	0.5384615384615384	0.7692307692307693	0.5	0.975	1.0	All Modes
ssid__geo	0.8076062639821029	0.8771929824561403	0.7450109879172938	0.669926650366748	0.64	0.6067415730337079	0.8630490956072352	0.9453376205787781	0.8323830758613366	0.7692307692307693	0.6956521739130435	0.888888888888889	0.9192546583850932	0.888888888888889	221	RFC	0.727161295224548	0.631336405529954	0.7428571428571429	0.48214285714285715	0.8720626631853786	0.9074074074074074	0.8165622032288701	0.7692307692307693	0.8	0.8	0.9135802469135802	0.8	0.786936555413561	0.7135416666666666	0.5621621621621622	0.8181818181818182	0.8542199488491049	0.9865771812080537	0.861923076923077	0.7692307692307693	0.6153846153846154	1.0	0.925	1.0	All Modes
ssid__geo	0.81031190324634	0.9122807017543859	0.8121469140499021	0.6631016042780749	0.7620286085825748	0.8727272727272727	0.8511123787792356	0.9117647058823529	0.8672445626662494	0.7272727272727274	0.8	0.8571428571428571	0.9518072289156626	1.0	222	RFC	0.8468796992481202	0.8	0.7009569377990431	1.0	0.8477272727272728	0.8857142857142857	0.9281653746770026	0.8888888888888888	0.8333333333333334	1.0	0.9186046511627907	1.0	0.793815999184295	0.5662100456621004	0.8347578347578347	0.7741935483870968	0.854524627720504	0.9393939393939394	0.8244230769230769	0.6153846153846154	0.7692307692307693	0.75	0.9875	1.0	All Modes
ssid__geo	0.8412473423104181	0.9035087719298246	0.7649584170543239	0.6382978723404255	0.8489932885906041	0.5161290322580645	0.8867924528301887	0.9345794392523366	0.8443266171792153	0.7826086956521738	0.8333333333333333	0.6666666666666665	0.9390243902439025	1.0	223	RFC	0.7468096147848786	0.6441717791411042	0.8939929328621908	0.4	0.8867924528301887	0.9090909090909091	0.8651515151515152	0.9	0.9090909090909091	0.6	0.9166666666666666	1.0	0.8032880942776961	0.6325301204819277	0.8083067092651757	0.7272727272727273	0.8867924528301887	0.9615384615384616	0.8348076923076924	0.6923076923076923	0.7692307692307693	0.75	0.9625	1.0	All Modes
ssid__geo	0.8114126652748782	0.8771929824561403	0.7768935223334225	0.5835411471321695	0.7650485436893205	0.7659574468085106	0.8773584905660377	0.8925619834710743	0.807939393939394	0.6363636363636364	0.7199999999999999	0.75	0.9333333333333333	1.0	224	RFC	0.7747383165309356	0.6685714285714286	0.7725490196078432	0.7714285714285715	0.8551724137931035	0.8059701492537313	0.8367320261437907	0.7777777777777778	0.75	0.75	0.9058823529411765	1.0	0.7873362390540123	0.5176991150442478	0.7576923076923077	0.7605633802816901	0.9007263922518159	1.0	0.7886538461538461	0.5384615384615384	0.6923076923076923	0.75	0.9625	1.0	All Modes
ssid__geo	0.8511278195488722	0.9122807017543859	0.8166147092852973	0.631578947368421	0.8129829984544049	0.7777777777777778	0.9141689373297003	0.9465648854961831	0.8902439024390244	0.7500000000000001	0.7500000000000001	1.0	0.951219512195122	1.0	225	RFC	0.8428704711239503	0.6506024096385542	0.8167701863354038	0.9333333333333333	0.9018817204301075	0.9117647058823529	0.9129870129870131	0.8181818181818182	0.8181818181818182	1.0	0.9285714285714286	1.0	0.8000912727542561	0.6136363636363636	0.8092307692307692	0.6666666666666666	0.9267955801104972	0.9841269841269841	0.8719230769230769	0.6923076923076923	0.6923076923076923	1.0	0.975	1.0	All Modes
ssid__geo	0.8433974784339748	0.8947368421052632	0.8119210393435168	0.671875	0.8314960629921261	0.7194244604316549	0.8794326241134752	0.9573770491803278	0.818611111111111	0.7199999999999999	0.8799999999999999	0.6666666666666665	0.9375	0.888888888888889	226	RFC	0.8073057928817009	0.6935483870967742	0.8979591836734694	0.6329113924050633	0.8578616352201258	0.954248366013072	0.8008333333333333	0.75	0.9166666666666666	0.6	0.9375	0.8	0.8243369502282916	0.6515151515151515	0.7741935483870968	0.8333333333333334	0.9021164021164021	0.9605263157894737	0.8451923076923077	0.6923076923076923	0.8461538461538461	0.75	0.9375	1.0	All Modes
ssid__geo	0.855072463768116	0.9298245614035088	0.8245863901116002	0.7248677248677248	0.8	0.75	0.9068877551020408	0.9411764705882352	0.8563190184049081	0.8	0.7500000000000001	0.75	0.9815950920245399	1.0	227	RFC	0.8466252365994119	0.7696629213483146	0.8328445747800587	0.84375	0.8777777777777778	0.9090909090909091	0.8730741146403798	0.8333333333333334	0.8181818181818182	0.75	0.963855421686747	1.0	0.8086504351059342	0.685	0.7696476964769647	0.675	0.9379947229551451	0.975609756097561	0.8423076923076923	0.7692307692307693	0.6923076923076923	0.75	1.0	1.0	All Modes
ssid__geo	0.7732484076433122	0.8947368421052632	0.7456000679933827	0.597883597883598	0.7152317880794702	0.6736842105263159	0.8306316377864729	0.9105691056910568	0.8465030674846628	0.8	0.7500000000000001	0.75	0.9325153374233127	1.0	228	RFC	0.7187526766223862	0.6208791208791209	0.6506024096385542	0.6037735849056604	0.870023419203747	0.8484848484848485	0.8634355604235122	0.8333333333333334	0.8181818181818182	0.75	0.9156626506024096	1.0	0.7819323135952947	0.576530612244898	0.7941176470588235	0.7619047619047619	0.7946524064171123	0.9824561403508771	0.8323076923076924	0.7692307692307693	0.6923076923076923	0.75	0.95	1.0	All Modes
ssid__geo	0.7916406737367436	0.8508771929824561	0.7087680196635633	0.5677419354838711	0.7280575539568346	0.4727272727272728	0.8703703703703703	0.9049429657794676	0.6970238095238096	0.6666666666666666	0.6428571428571429	0.6666666666666666	0.9375	0.5714285714285715	229	RFC	0.723321699871381	0.5301204819277109	0.7441176470588236	0.52	0.8703703703703703	0.952	0.7694047619047619	0.6428571428571429	0.6	1.0	0.9375	0.6666666666666666	0.6979619423465107	0.6111111111111112	0.7126760563380282	0.43333333333333335	0.8703703703703703	0.8623188405797102	0.6644230769230769	0.6923076923076923	0.6923076923076923	0.5	0.9375	0.5	All Modes
ssid__geo	0.8299363057324841	0.9035087719298246	0.8001297949562041	0.5472154963680387	0.7855072463768116	0.8623853211009174	0.9050669772859639	0.9004739336492891	0.8031242899341059	0.6666666666666667	0.7407407407407408	0.888888888888889	0.9693251533742331	0.75	230	RFC	0.8097783088087439	0.6277777777777778	0.7677053824362606	0.8867924528301887	0.886986301369863	0.8796296296296297	0.8182185886402753	0.875	0.7142857142857143	0.8	0.9518072289156626	0.75	0.7949297547444625	0.48497854077253216	0.8041543026706232	0.8392857142857143	0.9239001189060642	0.9223300970873787	0.8090384615384615	0.5384615384615384	0.7692307692307693	1.0	0.9875	0.75	All Modes
ssid__geo	0.8150943396226416	0.8947368421052632	0.7278939917492393	0.6776470588235294	0.7338501291989663	0.4285714285714286	0.8773234200743496	0.9220779220779222	0.8421212121212122	0.8	0.7272727272727274	0.75	0.9333333333333333	1.0	231	RFC	0.730683470727746	0.7236180904522613	0.8304093567251462	0.38461538461538464	0.8489208633093526	0.8658536585365854	0.8756209150326797	0.8333333333333334	0.8888888888888888	0.75	0.9058823529411765	1.0	0.7344499871091364	0.6371681415929203	0.6574074074074074	0.4838709677419355	0.9076923076923077	0.9861111111111112	0.8194230769230769	0.7692307692307693	0.6153846153846154	0.75	0.9625	1.0	All Modes
ssid__geo	0.7979933110367893	0.8947368421052632	0.7269155630635901	0.5688622754491017	0.7617834394904458	0.5185185185185185	0.8551810237203494	0.9302325581395348	0.8055846574704615	0.7826086956521738	0.7500000000000001	0.6666666666666666	0.9397590361445783	0.888888888888889	232	RFC	0.7593449690920052	0.6209150326797386	0.8666666666666667	0.6363636363636364	0.7955865272938444	0.8771929824561403	0.8850317124735729	0.9	0.8181818181818182	1.0	0.9069767441860465	0.8	0.7112865587283447	0.5248618784530387	0.6795454545454546	0.4375	0.9244264507422402	0.9900990099009901	0.7719230769230769	0.6923076923076923	0.6923076923076923	0.5	0.975	1.0	All Modes
ssid__geo	0.8470839260312945	0.8771929824561403	0.8249063462148574	0.675603217158177	0.7362204724409448	0.8648648648648648	0.9072039072039072	0.9406392694063928	0.7886358711149131	0.761904761904762	0.64	0.8571428571428571	0.934131736526946	0.75	233	RFC	0.8748172009388389	0.8181818181818182	0.748	1.0	0.8629500580720093	0.944954128440367	0.8626436781609195	1.0	0.6666666666666666	1.0	0.896551724137931	0.75	0.7909318043628334	0.5753424657534246	0.7248062015503876	0.7619047619047619	0.9562419562419563	0.9363636363636364	0.7411538461538462	0.6153846153846154	0.6153846153846154	0.75	0.975	0.75	All Modes
ssid__geo	0.7721433400946586	0.8596491228070176	0.7577480844885148	0.6080402010050251	0.663594470046083	0.8163265306122449	0.8436363636363636	0.8571428571428571	0.7246726034573074	0.6956521739130435	0.6666666666666666	0.6666666666666666	0.927710843373494	0.6666666666666666	234	RFC	0.7861477276145679	0.6797752808988764	0.5917808219178082	0.9090909090909091	0.8539877300613496	0.8961038961038961	0.867641196013289	0.8	0.6428571428571429	1.0	0.8953488372093024	1.0	0.7401894003091607	0.55	0.7552447552447552	0.7407407407407407	0.8335329341317366	0.8214285714285714	0.6540384615384616	0.6153846153846154	0.6923076923076923	0.5	0.9625	0.5	All Modes
ssid__geo	0.85657104736491	0.8859649122807017	0.8148832152280336	0.6943765281173594	0.8315629742033385	0.738095238095238	0.9071555292726198	0.9032258064516129	0.7766814197691573	0.7500000000000001	0.7826086956521738	0.6666666666666666	0.934131736526946	0.75	235	RFC	0.8490241223987232	0.7395833333333334	0.8753993610223643	0.8611111111111112	0.8715909090909091	0.8974358974358975	0.8729467084639498	0.8181818181818182	0.9	1.0	0.896551724137931	0.75	0.7893911259322335	0.6543778801843319	0.791907514450867	0.6458333333333334	0.9457459926017263	0.9090909090909091	0.7219230769230769	0.6923076923076923	0.6923076923076923	0.5	0.975	0.75	All Modes
ssid__geo	0.8205861329521087	0.8947368421052632	0.7966625254938956	0.5894206549118388	0.6318289786223278	0.8941176470588235	0.8967223252937537	0.9712230215827338	0.8471428571428572	0.7000000000000001	0.5833333333333334	1.0	0.9523809523809523	1.0	236	RFC	0.8038201151101665	0.7177914110429447	0.6785714285714286	0.8085106382978723	0.8499413833528722	0.9642857142857143	0.909090909090909	1.0	0.6363636363636364	1.0	0.9090909090909091	1.0	0.803664972051496	0.5	0.5911111111111111	1.0	0.9489528795811518	0.9782608695652174	0.8153846153846154	0.5384615384615384	0.5384615384615384	1.0	1.0	1.0	All Modes
ssid__geo	0.7787921348314607	0.8421052631578947	0.7587543752057573	0.591044776119403	0.6619217081850534	0.8125	0.8430594900849858	0.8852459016393442	0.7709402500333675	0.5599999999999999	0.5263157894736842	0.8571428571428571	0.911242603550296	1.0	237	RFC	0.7745189092667368	0.6644295302013423	0.6098360655737705	0.8666666666666667	0.8464163822525598	0.8852459016393442	0.8563670411985018	0.5833333333333334	0.8333333333333334	1.0	0.8651685393258427	1.0	0.7491348753415104	0.532258064516129	0.7237354085603113	0.7647058823529411	0.8397291196388262	0.8852459016393442	0.7271153846153846	0.5384615384615384	0.38461538461538464	0.75	0.9625	1.0	All Modes
ssid__geo	0.8164313222079589	0.8947368421052632	0.7705103120240088	0.6028985507246376	0.7702349869451697	0.656934306569343	0.8771712158808933	0.9453124999999999	0.8117154986720203	0.7407407407407408	0.8181818181818181	0.6666666666666665	0.9440993788819876	0.888888888888889	238	RFC	0.7606102193458202	0.5977011494252874	0.8912386706948641	0.5487804878048781	0.8416666666666667	0.9236641221374046	0.8105114638447972	0.7142857142857143	1.0	0.6	0.9382716049382716	0.8	0.7976665962066525	0.6081871345029239	0.6781609195402298	0.8181818181818182	0.9158031088082902	0.968	0.8323076923076924	0.7692307692307693	0.6923076923076923	0.75	0.95	1.0	All Modes
ssid__geo	0.8131462333825702	0.8947368421052632	0.7422961987705093	0.6409090909090909	0.6951871657754011	0.605263157894737	0.8882318154937907	0.8818897637795274	0.8061046737693445	0.7500000000000001	0.7272727272727274	0.75	0.9461077844311377	0.8571428571428571	239	RFC	0.7452202684935699	0.6945812807881774	0.7303370786516854	0.5609756097560976	0.8652073732718893	0.875	0.8730233368164402	0.8181818181818182	0.8888888888888888	0.75	0.9080459770114943	1.0	0.7433497898700625	0.5949367088607594	0.6632653061224489	0.6571428571428571	0.9125151883353585	0.8888888888888888	0.7590384615384614	0.6923076923076923	0.6153846153846154	0.75	0.9875	0.75	All Modes
ssid__geo	0.8006088280060882	0.8421052631578947	0.7359213452344882	0.6590909090909091	0.5791044776119404	0.6666666666666666	0.8786407766990291	0.896103896103896	0.6904495357111863	0.6666666666666667	0.4347826086956522	0.6666666666666666	0.934131736526946	0.75	240	RFC	0.8109789681216713	0.7178217821782178	0.6217948717948718	1.0	0.8418604651162791	0.8734177215189873	0.7747648902821317	0.7272727272727273	0.5	1.0	0.896551724137931	0.75	0.6979849729416197	0.6092436974789915	0.5418994413407822	0.5	0.9187817258883249	0.92	0.645	0.6153846153846154	0.38461538461538464	0.5	0.975	0.75	All Modes
ssid__geo	0.8410013531799729	0.9122807017543859	0.8131226543409269	0.6716417910447762	0.7896551724137931	0.7394957983193277	0.8872085696282295	0.9776119402985075	0.852077709611452	0.7199999999999999	0.8333333333333333	0.75	0.9570552147239264	1.0	241	RFC	0.8006979881286729	0.6852791878172588	0.8149466192170819	0.6567164179104478	0.8833124215809285	0.9632352941176471	0.8697699890470976	0.75	0.9090909090909091	0.75	0.9397590361445783	1.0	0.8308280404151379	0.6585365853658537	0.7658862876254181	0.8461538461538461	0.8911392405063291	0.9924242424242424	0.8373076923076923	0.6923076923076923	0.7692307692307693	0.75	0.975	1.0	All Modes
ssid__geo	0.8002458512599877	0.9210526315789473	0.7721591680750652	0.6483050847457628	0.7335423197492162	0.6851851851851852	0.8503670242800677	0.9433962264150944	0.8806173921511344	0.7000000000000001	0.8571428571428571	0.888888888888889	0.9570552147239264	1.0	242	RFC	0.7762427044396354	0.796875	0.782608695652174	0.578125	0.8044871794871795	0.9191176470588235	0.9079518072289158	1.0	0.8	0.8	0.9397590361445783	1.0	0.789678360862194	0.5464285714285714	0.6902654867256637	0.8409090909090909	0.9017964071856287	0.9689922480620154	0.8873076923076922	0.5384615384615384	0.9230769230769231	1.0	0.975	1.0	All Modes
ssid__geo	0.8391038696537678	0.8771929824561403	0.7833958835530339	0.7018633540372671	0.8333333333333334	0.5783132530120482	0.8686868686868686	0.9347826086956522	0.7704180647771353	0.6956521739130435	0.7586206896551724	0.5714285714285715	0.9375	0.888888888888889	243	RFC	0.769669580621487	0.7197452229299363	0.8575197889182058	0.5106382978723404	0.8646112600536193	0.8958333333333334	0.7783333333333333	0.8	0.6875	0.6666666666666666	0.9375	0.8	0.8024125553586406	0.6848484848484848	0.8104738154613467	0.6666666666666666	0.8728010825439784	0.9772727272727273	0.7798076923076923	0.6153846153846154	0.8461538461538461	0.5	0.9375	1.0	All Modes
ssid__geo	0.8215560314061384	0.8859649122807017	0.7241973496471028	0.6785714285714286	0.7158836689038032	0.3820224719101123	0.8899637243047158	0.9545454545454545	0.7614208233306659	0.8333333333333333	0.6956521739130435	0.4444444444444445	0.9447852760736196	0.888888888888889	244	RFC	0.713987042127825	0.689119170984456	0.7655502392344498	0.2982456140350877	0.887816646562123	0.9292035398230089	0.7673603504928806	0.9090909090909091	0.8	0.4	0.927710843373494	0.8	0.7490580478883808	0.6683417085427136	0.6722689075630253	0.53125	0.8921212121212121	0.9813084112149533	0.7694230769230769	0.7692307692307693	0.6153846153846154	0.5	0.9625	1.0	All Modes
ssid__geo	0.8257817485641353	0.9035087719298246	0.8185734535050642	0.6978021978021978	0.8081048867699643	0.8104575163398693	0.8567946374162096	0.9197080291970804	0.8710372012811037	0.8	0.7272727272727274	0.888888888888889	0.9390243902439025	1.0	245	RFC	0.8089039298184074	0.7559523809523809	0.7635135135135135	0.7209302325581395	0.8776529338327091	0.9264705882352942	0.8877777777777777	0.8333333333333334	0.8888888888888888	0.8	0.9166666666666666	1.0	0.8363016812537449	0.6479591836734694	0.8582278481012658	0.9253731343283582	0.8369047619047619	0.9130434782608695	0.8694230769230769	0.7692307692307693	0.6153846153846154	1.0	0.9625	1.0	All Modes
ssid__geo	0.8507936507936508	0.9035087719298246	0.7485481194585144	0.7682119205298014	0.7899686520376175	0.4	0.9052496798975673	0.8793103448275861	0.8082186948853616	0.8	0.8333333333333333	0.6	0.9506172839506174	0.8571428571428571	246	RFC	0.7553945865866355	0.8169014084507042	0.8289473684210527	0.3333333333333333	0.8870765370138017	0.9107142857142857	0.836289726533629	0.8333333333333334	0.9090909090909091	0.5	0.9390243902439024	1.0	0.7507348049000039	0.725	0.7544910179640718	0.5	0.9241830065359478	0.85	0.8001923076923078	0.7692307692307693	0.7692307692307693	0.75	0.9625	0.75	All Modes
ssid__geo	0.7872340425531915	0.8596491228070176	0.7580308394963898	0.5840220385674931	0.7494553376906317	0.7021276595744682	0.8354002254791432	0.9191489361702128	0.7859147025813693	0.6363636363636364	0.7407407407407408	0.75	0.9135802469135802	0.888888888888889	247	RFC	0.7478632616603077	0.6583850931677019	0.6758349705304518	0.6470588235294118	0.872791519434629	0.8852459016393442	0.7889005032907471	0.7777777777777778	0.7142857142857143	0.75	0.9024390243902439	0.8	0.778020684760826	0.5247524752475248	0.8410757946210269	0.7674418604651163	0.8010810810810811	0.9557522123893806	0.7965384615384614	0.5384615384615384	0.7692307692307693	0.75	0.925	1.0	All Modes
ssid__geo	0.857516339869281	0.8859649122807017	0.8392107027903262	0.6394984326018808	0.8352490421455938	0.9126213592233009	0.900709219858156	0.9079754601226994	0.8323962516733602	0.6666666666666667	0.6666666666666667	1.0	0.9397590361445783	0.888888888888889	248	RFC	0.8327906504446616	0.6071428571428571	0.9134078212290503	0.9215686274509803	0.8809248554913295	0.8409090909090909	0.8618498942917547	0.7272727272727273	0.875	1.0	0.9069767441860465	0.8	0.8513647868356158	0.6754966887417219	0.7694117647058824	0.9038461538461539	0.9214026602176542	0.9866666666666667	0.8257692307692308	0.6153846153846154	0.5384615384615384	1.0	0.975	1.0	All Modes
ssid__geo	0.8541810642709053	0.9035087719298246	0.8348960796535456	0.6153846153846153	0.8605577689243027	0.8932038834951456	0.8950777202072538	0.9102564102564102	0.869195056151578	0.7272727272727274	0.7857142857142856	1.0	0.9440993788819876	0.888888888888889	249	RFC	0.8563051315601873	0.7222222222222222	0.8548812664907651	0.9787234042553191	0.8702770780856424	0.8554216867469879	0.8720987654320987	0.8888888888888888	0.7333333333333333	1.0	0.9382716049382716	0.8	0.8235514558285087	0.5360824742268041	0.8663101604278075	0.8214285714285714	0.9213333333333333	0.9726027397260274	0.8823076923076923	0.6153846153846154	0.8461538461538461	1.0	0.95	1.0	All Modes
ssid__geo	0.8109627547434997	0.868421052631579	0.7676065814576797	0.5100671140939597	0.7638326585695007	0.7575757575757576	0.8865573770491803	0.92	0.7497755331088664	0.7272727272727274	0.6666666666666666	0.6666666666666665	0.9382716049382716	0.75	250	RFC	0.7598997855515102	0.5241379310344828	0.8202898550724638	0.684931506849315	0.8622448979591837	0.9078947368421053	0.7617150600077429	0.8888888888888888	0.6428571428571429	0.6	0.926829268292683	0.75	0.7807098504191435	0.49673202614379086	0.7146464646464646	0.847457627118644	0.9122807017543859	0.9324324324324325	0.7515384615384615	0.6153846153846154	0.6923076923076923	0.75	0.95	0.75	All Modes
ssid__geo	0.7926136363636364	0.9035087719298246	0.732358251408543	0.6729559748427674	0.5286783042394015	0.64	0.8560135516657257	0.9641434262948207	0.8200432900432901	0.8333333333333333	0.7500000000000001	0.5714285714285715	0.9454545454545454	1.0	251	RFC	0.7207265222221263	0.7328767123287672	0.4472573839662447	0.6	0.8855140186915887	0.937984496124031	0.8623172905525847	0.9090909090909091	0.8181818181818182	0.6666666666666666	0.9176470588235294	1.0	0.7548734703239413	0.622093023255814	0.6463414634146342	0.6857142857142857	0.8284153005464481	0.9918032786885246	0.7873076923076924	0.7692307692307693	0.6923076923076923	0.5	0.975	1.0	All Modes
ssid__geo	0.8402024584237165	0.868421052631579	0.7838185990655516	0.676056338028169	0.7829614604462476	0.6206896551724139	0.9037130270610446	0.935672514619883	0.7449811751719049	0.6896551724137931	0.42105263157894735	0.8	0.9570552147239264	0.8571428571428571	252	RFC	0.7865074146418289	0.7058823529411765	0.8577777777777778	0.5294117647058824	0.875609756097561	0.963855421686747	0.7796184738955823	0.625	0.6666666666666666	0.6666666666666666	0.9397590361445783	1.0	0.7923137831004221	0.6486486486486487	0.7201492537313433	0.75	0.9336801040312094	0.9090909090909091	0.7603846153846154	0.7692307692307693	0.3076923076923077	1.0	0.975	0.75	All Modes
ssid__geo	0.7985185185185185	0.9035087719298246	0.7429470203803881	0.5490196078431372	0.7029288702928871	0.62	0.8753953194180899	0.9673913043478262	0.8354110429447852	0.7500000000000001	0.7199999999999999	0.75	0.9570552147239264	1.0	253	RFC	0.737636837430982	0.7	0.6970954356846473	0.49206349206349204	0.8522167487684729	0.9468085106382979	0.8515881708652794	0.8181818181818182	0.75	0.75	0.9397590361445783	1.0	0.7774140700869001	0.45161290322580644	0.7088607594936709	0.8378378378378378	0.8998699609882965	0.9888888888888889	0.821923076923077	0.6923076923076923	0.6923076923076923	0.75	0.975	1.0	All Modes
ssid__geo	0.8051660516605166	0.8771929824561403	0.7613797192741621	0.6422018348623852	0.6392961876832844	0.7368421052631579	0.877563704164077	0.9109947643979057	0.7909725799121345	0.7500000000000001	0.608695652173913	0.8	0.9390243902439025	0.8571428571428571	254	RFC	0.7545777722227673	0.7	0.6374269005847953	0.6712328767123288	0.8673218673218673	0.8969072164948454	0.8203030303030303	0.8181818181818182	0.7	0.6666666666666666	0.9166666666666666	1.0	0.7729291411193959	0.5932203389830508	0.6411764705882353	0.8166666666666667	0.8880503144654088	0.925531914893617	0.7886538461538461	0.6923076923076923	0.5384615384615384	1.0	0.9625	0.75	All Modes
ssid__geo	0.7647444298820446	0.8859649122807017	0.7321029391347553	0.6004728132387707	0.696048632218845	0.6846846846846847	0.8284313725490196	0.8508771929824561	0.7751382113821138	0.7199999999999999	0.8	0.75	0.9390243902439025	0.6666666666666666	255	RFC	0.7446743511991935	0.6195121951219512	0.7532894736842105	0.6333333333333333	0.7934272300469484	0.9238095238095239	0.85	0.75	0.8333333333333334	0.75	0.9166666666666666	1.0	0.7259688109535791	0.5825688073394495	0.6468926553672316	0.7450980392156863	0.8666666666666667	0.7886178861788617	0.7348076923076923	0.6923076923076923	0.7692307692307693	0.75	0.9625	0.5	All Modes
ssid__geo	0.7900355871886121	0.8859649122807017	0.765334428975293	0.5789473684210527	0.752542372881356	0.7415730337078651	0.8506967485069674	0.9029126213592233	0.8328349241120325	0.7272727272727274	0.64	0.8571428571428571	0.9397590361445783	1.0	256	RFC	0.7997182074013758	0.6914285714285714	0.8131868131868132	0.7857142857142857	0.7874692874692875	0.9207920792079208	0.8925064599483203	0.8888888888888888	0.6666666666666666	1.0	0.9069767441860465	1.0	0.7422127428994407	0.49794238683127573	0.7003154574132492	0.7021276595744681	0.924963924963925	0.8857142857142857	0.7911538461538462	0.6153846153846154	0.6153846153846154	0.75	0.975	1.0	All Modes
ssid__geo	0.8459016393442623	0.8859649122807017	0.8302589142476677	0.627906976744186	0.7886904761904762	0.8717948717948717	0.8925318761384335	0.9703703703703704	0.852063987966097	0.7826086956521738	0.6666666666666667	1.0	0.9221556886227545	0.888888888888889	257	RFC	0.8340308386505229	0.6708074534161491	0.8631921824104235	0.8360655737704918	0.8576429404900817	0.9424460431654677	0.8920114942528736	0.9	0.875	1.0	0.8850574712643678	0.8	0.8314570728472465	0.5901639344262295	0.726027397260274	0.9107142857142857	0.930379746835443	1.0	0.8386538461538461	0.6923076923076923	0.5384615384615384	1.0	0.9625	1.0	All Modes
ssid__geo	0.8322324966974901	0.8947368421052632	0.7428196284088296	0.6222222222222222	0.8407960199004975	0.4259259259259259	0.8911917098445596	0.9339622641509434	0.7723720277937145	0.6666666666666667	0.8148148148148148	0.5714285714285715	0.9518072289156626	0.8571428571428571	258	RFC	0.7416981985544208	0.7044025157232704	0.8918205804749341	0.3150684931506849	0.863237139272271	0.9339622641509434	0.8491971207087484	0.875	0.7857142857142857	0.6666666666666666	0.9186046511627907	1.0	0.7729261144468464	0.5572139303482587	0.7952941176470588	0.6571428571428571	0.9210174029451138	0.9339622641509434	0.724423076923077	0.5384615384615384	0.8461538461538461	0.5	0.9875	0.75	All Modes
ssid__geo	0.7963917525773195	0.9122807017543859	0.7796074184605327	0.6264367816091954	0.7461139896373057	0.746987951807229	0.8321896444167186	0.9463087248322148	0.8245873367824588	0.7272727272727274	0.888888888888889	0.6666666666666666	0.951219512195122	0.888888888888889	259	RFC	0.8096166069982796	0.6942675159235668	0.663594470046083	0.9117647058823529	0.8628719275549805	0.9155844155844156	0.8949206349206349	0.8888888888888888	0.8571428571428571	1.0	0.9285714285714286	0.8	0.7676371639823786	0.5706806282722513	0.8520710059171598	0.6326530612244898	0.8036144578313253	0.9791666666666666	0.8026923076923076	0.6153846153846154	0.9230769230769231	0.5	0.975	1.0	All Modes
ssid__geo	0.7916137229987293	0.8947368421052632	0.7562359893035808	0.5483870967741936	0.7534039334341907	0.6935483870967742	0.8583042973286876	0.927536231884058	0.7853544973544972	0.64	0.8	0.6666666666666665	0.9629629629629629	0.8571428571428571	260	RFC	0.7444954485140303	0.5336322869955157	0.7929936305732485	0.589041095890411	0.8563151796060255	0.9504950495049505	0.8102439024390243	0.6666666666666666	0.8333333333333334	0.6	0.9512195121951219	1.0	0.778132120633391	0.5639810426540285	0.7175792507204611	0.8431372549019608	0.860302677532014	0.9056603773584906	0.7719230769230769	0.6153846153846154	0.7692307692307693	0.75	0.975	0.75	All Modes
ssid__geo	0.8610191925876902	0.9298245614035088	0.84010676422201	0.717391304347826	0.8232258064516129	0.7640449438202247	0.9171483622350675	0.9787234042553192	0.8566869113814967	0.7826086956521738	0.7692307692307693	0.75	0.9815950920245399	1.0	261	RFC	0.8381929155159096	0.717391304347826	0.8644986449864499	0.7391304347826086	0.8981132075471698	0.971830985915493	0.8766172381835033	0.9	0.7692307692307693	0.75	0.963855421686747	1.0	0.8433050848421502	0.717391304347826	0.7857142857142857	0.7906976744186046	0.937007874015748	0.9857142857142858	0.8423076923076923	0.6923076923076923	0.7692307692307693	0.75	1.0	1.0	All Modes
ssid__geo	0.8394366197183099	0.9035087719298246	0.7999881203309257	0.6745562130177515	0.8049921996879874	0.7	0.8891752577319588	0.9312169312169313	0.8148975097013273	0.7826086956521738	0.7692307692307693	0.5714285714285715	0.951219512195122	1.0	262	RFC	0.804768111219724	0.7037037037037037	0.832258064516129	0.7	0.8712121212121212	0.9166666666666666	0.8528937728937729	0.9	0.7692307692307693	0.6666666666666666	0.9285714285714286	1.0	0.7962629524125274	0.6477272727272727	0.7794561933534743	0.7	0.9078947368421053	0.946236559139785	0.7873076923076924	0.6923076923076923	0.7692307692307693	0.5	0.975	1.0	All Modes
ssid__geo	0.7893972403776325	0.8947368421052632	0.7059755757739479	0.5747126436781609	0.7165775401069518	0.4036697247706422	0.8736776602364654	0.9612403100775194	0.8363581399484307	0.7826086956521738	0.8	0.6666666666666665	0.9325153374233127	1.0	263	RFC	0.6944410837516892	0.591715976331361	0.7913385826771654	0.3013698630136986	0.8624078624078624	0.9253731343283582	0.8497991967871485	0.9	0.8333333333333334	0.6	0.9156626506024096	1.0	0.7419478715326762	0.5586592178770949	0.6547231270358306	0.6111111111111112	0.8852459016393442	1.0	0.8323076923076924	0.6923076923076923	0.7692307692307693	0.75	0.95	1.0	All Modes
ssid__geo	0.8430463576158941	0.9210526315789473	0.8239762116674327	0.6704225352112676	0.8558139534883721	0.8598130841121495	0.8725176169122358	0.8613138686131387	0.8679507254844678	0.7199999999999999	0.9166666666666666	0.8571428571428571	0.9570552147239264	0.888888888888889	264	RFC	0.8397854983569216	0.6761363636363636	0.8997555012224939	0.9787234042553191	0.8470149253731343	0.7972972972972973	0.8979518072289157	0.75	1.0	1.0	0.9397590361445783	0.8	0.8167094589082078	0.664804469273743	0.8159645232815964	0.7666666666666667	0.8996036988110965	0.9365079365079365	0.8526923076923076	0.6923076923076923	0.8461538461538461	0.75	0.975	1.0	All Modes
ssid__geo	0.7942446043165468	0.8771929824561403	0.7517575929112076	0.5590062111801243	0.6701940035273368	0.74	0.876201923076923	0.9133858267716536	0.8012032639142612	0.6666666666666667	0.6956521739130435	0.8571428571428571	0.9294117647058824	0.8571428571428571	265	RFC	0.7718131997843034	0.569620253164557	0.7818930041152263	0.7254901960784313	0.8312428734321551	0.9508196721311475	0.9105555555555555	0.875	0.8	1.0	0.8777777777777778	1.0	0.7390785149453523	0.5487804878048781	0.5864197530864198	0.7551020408163265	0.9263024142312579	0.8787878787878788	0.7282692307692308	0.5384615384615384	0.6153846153846154	0.75	0.9875	0.75	All Modes
ssid__geo	0.8002832861189801	0.8947368421052632	0.7704928454621054	0.5365853658536585	0.7779349363507778	0.7692307692307692	0.868050904219692	0.9006622516556291	0.8274276930798669	0.6956521739130435	0.7500000000000001	0.888888888888889	0.9454545454545454	0.8571428571428571	266	RFC	0.7753809703437615	0.5380434782608695	0.8986928104575164	0.7142857142857143	0.8192161820480405	0.9066666666666666	0.8671657754010695	0.8	0.8181818181818182	0.8	0.9176470588235294	1.0	0.7744135539620512	0.5351351351351351	0.685785536159601	0.8333333333333334	0.9230769230769231	0.8947368421052632	0.8065384615384616	0.6153846153846154	0.6923076923076923	1.0	0.975	0.75	All Modes
ssid__geo	0.8432320441988951	0.9210526315789473	0.8303855332535622	0.6219512195121951	0.8112927191679049	0.8983050847457628	0.8870453095086153	0.9333333333333333	0.8684610075914423	0.7826086956521738	0.8571428571428571	0.888888888888889	0.9565217391304348	0.8571428571428571	267	RFC	0.8272484172702257	0.5828571428571429	0.8452012383900929	0.8983050847457628	0.8853503184713376	0.9245283018867925	0.8901234567901234	0.9	0.8	0.8	0.9506172839506173	1.0	0.835205249357835	0.6666666666666666	0.78	0.8983050847457628	0.8887468030690537	0.9423076923076923	0.865576923076923	0.6923076923076923	0.9230769230769231	1.0	0.9625	0.75	All Modes
ssid__geo	0.8214032600992204	0.8859649122807017	0.7882072960811373	0.6138613861386139	0.6924428822495606	0.8256880733944955	0.893789901334881	0.9152542372881356	0.8348382541153626	0.761904761904762	0.6153846153846154	0.8571428571428571	0.9397590361445783	1.0	268	RFC	0.7886854008120606	0.6	0.8040816326530612	0.8333333333333334	0.8622620380739082	0.84375	0.9044722719141323	1.0	0.6153846153846154	1.0	0.9069767441860465	1.0	0.796459146258343	0.6283783783783784	0.6080246913580247	0.8181818181818182	0.927710843373494	1.0	0.7911538461538462	0.6153846153846154	0.6153846153846154	0.75	0.975	1.0	All Modes
ssid__geo	0.8389897395422258	0.868421052631579	0.7936236352709499	0.5913621262458472	0.7669902912621359	0.7837837837837838	0.8967784352399737	0.9292035398230089	0.7496237218813906	0.5833333333333334	0.7199999999999999	0.75	0.9447852760736196	0.75	269	RFC	0.8005475934809494	0.6013513513513513	0.8061224489795918	0.7837837837837838	0.8822768434670116	0.9292035398230089	0.762814895947426	0.6363636363636364	0.75	0.75	0.927710843373494	0.75	0.7875865714751711	0.5816993464052288	0.7314814814814815	0.7837837837837838	0.9117647058823529	0.9292035398230089	0.7386538461538461	0.5384615384615384	0.6923076923076923	0.75	0.9625	0.75	All Modes
ssid__geo	0.8171589310829818	0.8947368421052632	0.7872862729862078	0.5562130177514794	0.788218793828892	0.74	0.8763897972531067	0.975609756097561	0.8475651138227824	0.6666666666666667	0.7692307692307693	0.8571428571428571	0.9447852760736196	1.0	270	RFC	0.7831148774082777	0.49473684210526314	0.9064516129032258	0.6981132075471698	0.8524173027989822	0.963855421686747	0.8848428679753981	0.7272727272727273	0.7692307692307693	1.0	0.927710843373494	1.0	0.8018087267332492	0.6351351351351351	0.6972704714640199	0.7872340425531915	0.901749663526245	0.9876543209876543	0.8194230769230769	0.6153846153846154	0.7692307692307693	0.75	0.9625	1.0	All Modes
ssid__geo	0.8547140649149922	0.9035087719298246	0.824903134814446	0.6116207951070336	0.8368794326241135	0.821917808219178	0.9083612040133779	0.9457364341085273	0.8701989217326641	0.6666666666666666	0.7272727272727274	1.0	0.9570552147239264	1.0	271	RFC	0.8341499875014462	0.5586592178770949	0.9042145593869731	0.9090909090909091	0.9017264276228419	0.8970588235294118	0.894301013578122	0.6428571428571429	0.8888888888888888	1.0	0.9397590361445783	1.0	0.823929580617419	0.6756756756756757	0.7788778877887789	0.75	0.9150943396226415	1.0	0.8565384615384616	0.6923076923076923	0.6153846153846154	1.0	0.975	1.0	All Modes
ssid__geo	0.769283276450512	0.868421052631579	0.7038575712959542	0.5474254742547425	0.64	0.575	0.8503203261502622	0.9065420560747663	0.7265688584279288	0.608695652173913	0.7586206896551724	0.5714285714285715	0.9440993788819876	0.75	272	RFC	0.7183202170537415	0.7426470588235294	0.5269461077844312	0.5609756097560976	0.8628841607565012	0.8981481481481481	0.7484876543209877	0.7	0.6875	0.6666666666666666	0.9382716049382716	0.75	0.7182492491609309	0.4334763948497854	0.8148148148148148	0.5897435897435898	0.8381171067738232	0.9150943396226415	0.7169230769230769	0.5384615384615384	0.8461538461538461	0.5	0.95	0.75	All Modes
ssid__geo	0.799667497921862	0.8508771929824561	0.7078160482014092	0.5443786982248521	0.5860805860805861	0.608695652173913	0.8828947368421053	0.9170305676855895	0.7449732620320855	0.5454545454545455	0.5	0.75	0.9294117647058824	1.0	273	RFC	0.7543534133418218	0.5822784810126582	0.7142857142857143	0.7	0.8377028714107366	0.9375	0.8017460317460318	0.6666666666666666	0.7142857142857143	0.75	0.8777777777777778	1.0	0.6754287137814984	0.5111111111111111	0.4968944099378882	0.5384615384615384	0.933240611961057	0.8974358974358975	0.7167307692307693	0.46153846153846156	0.38461538461538464	0.75	0.9875	1.0	All Modes
ssid__geo	0.8317200297840656	0.8596491228070176	0.8023930041897589	0.6531645569620254	0.8201438848920863	0.7478260869565218	0.883029073698445	0.9078014184397163	0.7602576285503114	0.6666666666666666	0.6363636363636364	0.5714285714285715	0.9268292682926829	1.0	274	RFC	0.8016331726755073	0.6898395721925134	0.8444444444444444	0.6935483870967742	0.8660477453580901	0.9142857142857143	0.7984126984126985	0.6428571428571429	0.7777777777777778	0.6666666666666666	0.9047619047619048	1.0	0.8061627930977451	0.6201923076923077	0.7972027972027972	0.8113207547169812	0.9006896551724138	0.9014084507042254	0.7361538461538462	0.6923076923076923	0.5384615384615384	0.5	0.95	1.0	All Modes
ssid__geo	0.861878453038674	0.9035087719298246	0.8429574585730295	0.6226912928759893	0.8537313432835821	0.8656716417910447	0.9071757735352206	0.9655172413793104	0.8585107218275665	0.6956521739130435	0.761904761904762	1.0	0.9461077844311377	0.888888888888889	275	RFC	0.8792065851674561	0.7515923566878981	0.8773006134969326	0.9666666666666667	0.8601747815230961	0.9402985074626866	0.9016091954022988	0.8	1.0	1.0	0.9080459770114943	0.8	0.8196893352519293	0.5315315315315315	0.8313953488372093	0.7837837837837838	0.9596100278551533	0.9921259842519685	0.8436538461538461	0.6153846153846154	0.6153846153846154	1.0	0.9875	1.0	All Modes
ssid__geo	0.7865671641791044	0.8157894736842105	0.6629558678572659	0.623229461756374	0.5623342175066313	0.43373493975903615	0.8815272318921954	0.8139534883720929	0.6790346776968851	0.5454545454545455	0.5217391304347826	0.5714285714285715	0.8994082840236686	0.8571428571428571	276	RFC	0.6753541539017622	0.6043956043956044	0.6666666666666666	0.391304347826087	0.8607456140350878	0.8536585365853658	0.7574531835205992	0.6666666666666666	0.6	0.6666666666666666	0.8539325842696629	1.0	0.6594229638670959	0.6432748538011696	0.48623853211009177	0.4864864864864865	0.903337169159954	0.7777777777777778	0.6246153846153846	0.46153846153846156	0.46153846153846156	0.5	0.95	0.75	All Modes
ssid__geo	0.7983870967741935	0.8947368421052632	0.7892293441374683	0.6587112171837708	0.6554307116104868	0.8450704225352113	0.8595600676818952	0.9273743016759777	0.8266814197691573	0.7500000000000001	0.7826086956521738	0.6666666666666666	0.934131736526946	1.0	277	RFC	0.8070512005966158	0.7225130890052356	0.5756578947368421	0.967741935483871	0.8768699654775605	0.8924731182795699	0.9229467084639499	0.8181818181818182	0.9	1.0	0.896551724137931	1.0	0.7848338712328393	0.6052631578947368	0.7608695652173914	0.75	0.8429203539823009	0.9651162790697675	0.7719230769230769	0.6923076923076923	0.6923076923076923	0.5	0.975	1.0	All Modes
ssid__geo	0.8276333789329685	0.9035087719298246	0.800562884863669	0.5857988165680473	0.7129094412331406	0.8627450980392156	0.8856088560885609	0.9557522123893806	0.8354723830386479	0.6363636363636364	0.7199999999999999	0.8571428571428571	0.963855421686747	1.0	278	RFC	0.8360245314820831	0.6556291390728477	0.7254901960784313	1.0	0.8571428571428571	0.9418604651162791	0.8916020671834625	0.7777777777777778	0.75	1.0	0.9302325581395349	1.0	0.7749760889418593	0.5294117647058824	0.7007575757575758	0.7586206896551724	0.916030534351145	0.9700598802395209	0.7961538461538462	0.5384615384615384	0.6923076923076923	0.75	1.0	1.0	All Modes
ssid__geo	0.822429906542056	0.9122807017543859	0.788295453935645	0.6128266033254156	0.7869918699186992	0.7228915662650603	0.8907672301690506	0.9279999999999999	0.8772938392036818	0.6956521739130435	0.888888888888889	0.8571428571428571	0.9447852760736196	1.0	279	RFC	0.7819647986248892	0.5972222222222222	0.8705035971223022	0.6521739130434783	0.8692893401015228	0.9206349206349206	0.9169707401032703	0.8	0.8571428571428571	1.0	0.927710843373494	1.0	0.8013994396005056	0.6292682926829268	0.7181008902077152	0.8108108108108109	0.9133333333333333	0.9354838709677419	0.8501923076923077	0.6153846153846154	0.9230769230769231	0.75	0.9625	1.0	All Modes
ssid__geo	0.826394344069128	0.8947368421052632	0.7664055543668535	0.6481994459833795	0.7788649706457926	0.8214285714285715	0.8972602739726027	0.6862745098039216	0.8525667828106853	0.8	0.6666666666666667	1.0	0.9390243902439025	0.8571428571428571	280	RFC	0.7697152101265409	0.6157894736842106	0.8024193548387096	0.7540983606557377	0.8984910836762688	0.7777777777777778	0.8954545454545453	0.8333333333333334	0.7272727272727273	1.0	0.9166666666666666	1.0	0.7705786444963193	0.6842105263157895	0.7566539923954373	0.9019607843137255	0.896032831737346	0.6140350877192983	0.8194230769230769	0.7692307692307693	0.6153846153846154	1.0	0.9625	0.75	All Modes
ssid__geo	0.7938288920056101	0.9210526315789473	0.7923253421082384	0.6578249336870028	0.5902335456475584	0.905982905982906	0.8437299035369775	0.963855421686747	0.9122793148880104	0.7826086956521738	0.8333333333333333	1.0	0.9454545454545454	1.0	281	RFC	0.7940879910660323	0.7045454545454546	0.5148148148148148	0.9298245614035088	0.8688741721854305	0.9523809523809523	0.9453475935828877	0.9	0.9090909090909091	1.0	0.9176470588235294	1.0	0.797480160174736	0.6169154228855721	0.6915422885572139	0.8833333333333333	0.82	0.975609756097561	0.8873076923076922	0.6923076923076923	0.7692307692307693	1.0	0.975	1.0	All Modes
ssid__geo	0.8472702142363511	0.9035087719298246	0.8061180972679713	0.7066666666666667	0.8076923076923076	0.8461538461538461	0.8992443324937027	0.7708333333333333	0.8029263448618288	0.8181818181818181	0.7096774193548387	0.8571428571428571	0.9629629629629629	0.6666666666666666	282	RFC	0.8368283270924707	0.7910447761194029	0.7795823665893271	0.9166666666666666	0.8925	0.8043478260869565	0.9124661246612465	1.0	0.6111111111111112	1.0	0.9512195121951219	1.0	0.7816530220095723	0.6385542168674698	0.8379052369077307	0.7857142857142857	0.9060913705583756	0.74	0.7526923076923077	0.6923076923076923	0.8461538461538461	0.75	0.975	0.5	All Modes
ssid__geo	0.8120845921450152	0.9122807017543859	0.8105365856680871	0.7250608272506083	0.7726763717805151	0.8029197080291972	0.8429351121892056	0.9090909090909092	0.8566406339991245	0.888888888888889	0.6923076923076923	0.888888888888889	0.9559748427672956	0.8571428571428571	283	RFC	0.7797738604282097	0.6742081447963801	0.7142857142857143	0.6962025316455697	0.9132720105124835	0.9009009009009009	0.862295173181249	0.8571428571428571	0.6923076923076923	0.8	0.9620253164556962	1.0	0.8548077306674218	0.7842105263157895	0.8414634146341463	0.9482758620689655	0.7826576576576577	0.9174311926605505	0.8630769230769231	0.9230769230769231	0.6923076923076923	1.0	0.95	0.75	All Modes
ssid__geo	0.7647498132935027	0.8596491228070176	0.7384238505739932	0.5925925925925927	0.5592841163310962	0.8032786885245901	0.8409638554216867	0.8960000000000001	0.7866666666666667	0.6	0.6666666666666667	0.75	0.9166666666666667	1.0	284	RFC	0.734821567719399	0.7007299270072993	0.49603174603174605	0.765625	0.8501827040194885	0.8615384615384616	0.8418831168831169	0.8571428571428571	0.7272727272727273	0.75	0.875	1.0	0.7528996667115312	0.5133689839572193	0.6410256410256411	0.8448275862068966	0.831942789034565	0.9333333333333333	0.7578846153846154	0.46153846153846156	0.6153846153846154	0.75	0.9625	1.0	All Modes
ssid__geo	0.8251214434420542	0.9298245614035088	0.8125585161707581	0.7540106951871658	0.7757404795486601	0.768	0.8634020618556701	0.9016393442622951	0.8542142857142858	0.8571428571428571	0.8799999999999999	0.5714285714285715	0.9625000000000001	1.0	285	RFC	0.8006816809887258	0.734375	0.873015873015873	0.7272727272727273	0.8354114713216958	0.8333333333333334	0.8691666666666666	0.8	0.9166666666666666	0.6666666666666666	0.9625	1.0	0.8323460660765143	0.7747252747252747	0.6979695431472082	0.8135593220338984	0.8933333333333333	0.9821428571428571	0.8463461538461537	0.9230769230769231	0.8461538461538461	0.5	0.9625	1.0	All Modes
ssid__geo	0.8015759312320917	0.8947368421052632	0.7072584057421518	0.7048832271762209	0.6813186813186813	0.3157894736842105	0.8520942408376962	0.9822064056939501	0.7977425044091712	0.8000000000000002	0.6666666666666667	0.5714285714285715	0.9506172839506174	1.0	286	RFC	0.7067838213857536	0.6693548387096774	0.7868020304568528	0.2727272727272727	0.84	0.965034965034965	0.8373146819703491	0.7058823529411765	0.875	0.6666666666666666	0.9390243902439024	1.0	0.7169423290603707	0.7443946188340808	0.6007751937984496	0.375	0.8645418326693227	1.0	0.7848076923076923	0.9230769230769231	0.5384615384615384	0.5	0.9625	1.0	All Modes
ssid__geo	0.7905623787976729	0.9035087719298246	0.7591477147638914	0.664850136239782	0.7258938244853739	0.5974025974025974	0.854320987654321	0.9532710280373832	0.818074074074074	0.7199999999999999	0.7407407407407408	0.6666666666666666	0.9629629629629629	1.0	287	RFC	0.7524822914064689	0.6971428571428572	0.7188841201716738	0.5476190476190477	0.854320987654321	0.9444444444444444	0.8831010452961673	0.75	0.7142857142857143	1.0	0.9512195121951219	1.0	0.7684372475799164	0.6354166666666666	0.7330415754923414	0.6571428571428571	0.854320987654321	0.9622641509433962	0.7873076923076924	0.6923076923076923	0.7692307692307693	0.5	0.975	1.0	All Modes
ssid__geo	0.8403473613894455	0.9035087719298246	0.8354075368876334	0.6723044397463003	0.8262910798122066	0.8732394366197184	0.8836341008089608	0.9215686274509803	0.7751814593238974	0.7826086956521738	0.8148148148148148	0.5714285714285715	0.9570552147239264	0.75	288	RFC	0.8603041687932231	0.8071065989847716	0.8543689320388349	0.8611111111111112	0.8294392523364486	0.9494949494949495	0.8084279977051061	0.9	0.7857142857142857	0.6666666666666666	0.9397590361445783	0.75	0.8204890925281131	0.5760869565217391	0.8	0.8857142857142857	0.9454061251664447	0.8952380952380953	0.7526923076923077	0.6923076923076923	0.8461538461538461	0.5	0.975	0.75	All Modes
ssid__geo	0.8314304902619207	0.9210526315789473	0.7776701928657136	0.6952380952380952	0.7060998151571165	0.7560975609756099	0.9059154929577465	0.825	0.7950128533056394	0.8181818181818181	0.7586206896551724	0.75	0.9815950920245399	0.6666666666666666	289	RFC	0.7895687705006775	0.7643979057591623	0.6845878136200717	0.7380952380952381	0.8923418423973363	0.868421052631579	0.8802710843373494	1.0	0.6875	0.75	0.963855421686747	1.0	0.7694369942548265	0.6375545851528385	0.7290076335877863	0.775	0.919908466819222	0.7857142857142857	0.7576923076923077	0.6923076923076923	0.8461538461538461	0.75	1.0	0.5	All Modes
ssid__geo	0.8247576435495898	0.8947368421052632	0.7316122583273637	0.6190476190476191	0.7188264058679706	0.48780487804878053	0.891743119266055	0.9406392694063926	0.8007311207311207	0.7407407407407408	0.761904761904762	0.6666666666666666	0.9454545454545454	0.888888888888889	290	RFC	0.7565435883033483	0.5598086124401914	0.8596491228070176	0.5882352941176471	0.879372738238842	0.8956521739130435	0.8863865546218488	0.7142857142857143	1.0	1.0	0.9176470588235294	0.8	0.7242945068846398	0.6923076923076923	0.6176470588235294	0.4166666666666667	0.9044665012406948	0.9903846153846154	0.7719230769230769	0.7692307692307693	0.6153846153846154	0.5	0.975	1.0	All Modes
ssid__geo	0.8187211601845749	0.9035087719298246	0.8062921209854113	0.6352357320099256	0.7890625	0.7999999999999999	0.863237139272271	0.9439252336448598	0.8643856266432953	0.8	0.7199999999999999	0.8571428571428571	0.9447852760736196	1.0	291	RFC	0.8394294799212831	0.6994535519125683	0.8189189189189189	0.9166666666666666	0.8269230769230769	0.9351851851851852	0.9022088353413654	0.8333333333333334	0.75	1.0	0.927710843373494	1.0	0.7817038923246388	0.5818181818181818	0.7613065326633166	0.7096774193548387	0.9028871391076115	0.9528301886792453	0.8348076923076924	0.7692307692307693	0.6923076923076923	0.75	0.9625	1.0	All Modes
ssid__geo	0.7716216216216216	0.8947368421052632	0.7734619013933832	0.665083135391924	0.6625766871165644	0.7654320987654322	0.8196721311475411	0.9545454545454546	0.8144444444444445	0.8333333333333333	0.7500000000000001	0.6666666666666666	0.9333333333333333	0.888888888888889	292	RFC	0.7974254666873073	0.7216494845360825	0.5917808219178082	0.9117647058823529	0.8408796895213454	0.9210526315789473	0.8866310160427808	0.9090909090909091	0.8181818181818182	1.0	0.9058823529411765	0.8	0.7638003658849504	0.6167400881057269	0.7526132404181185	0.6595744680851063	0.7995079950799509	0.9905660377358491	0.7848076923076923	0.7692307692307693	0.6923076923076923	0.5	0.9625	1.0	All Modes
ssid__geo	0.819268635724332	0.9035087719298246	0.7837481282870957	0.6465753424657534	0.7364864864864865	0.7272727272727272	0.8812537673297167	0.9271523178807948	0.8394502516453736	0.7500000000000001	0.7500000000000001	0.8571428571428571	0.951219512195122	0.888888888888889	293	RFC	0.8003391436150057	0.6781609195402298	0.7985347985347986	0.8	0.85	0.875	0.8729870129870131	0.8181818181818182	0.8181818181818182	1.0	0.9285714285714286	0.8	0.7737324807406825	0.6178010471204188	0.6833855799373041	0.6666666666666666	0.9148936170212766	0.9859154929577465	0.821923076923077	0.6923076923076923	0.6923076923076923	0.75	0.975	1.0	All Modes
ssid__geo	0.8412587412587412	0.9122807017543859	0.8314821417112304	0.630225080385852	0.7662565905096661	0.9217391304347826	0.884302689180738	0.9548872180451128	0.8559719907758083	0.7826086956521738	0.8	0.888888888888889	0.951219512195122	0.8571428571428571	294	RFC	0.8487583610464966	0.7	0.8416988416988417	0.8983050847457628	0.8416666666666667	0.9621212121212122	0.8923809523809524	0.9	0.8333333333333334	0.8	0.9285714285714286	1.0	0.8204007576337464	0.5730994152046783	0.7032258064516129	0.9464285714285714	0.9314888010540184	0.9477611940298507	0.8373076923076923	0.6923076923076923	0.7692307692307693	1.0	0.975	0.75	All Modes
ssid__geo	0.8537074148296593	0.9035087719298246	0.8373643052682944	0.6851851851851852	0.7963302752293578	0.8263473053892215	0.9015151515151515	0.9774436090225563	0.8623232323232323	0.7500000000000001	0.7272727272727274	0.888888888888889	0.9454545454545454	1.0	295	RFC	0.8278386765508168	0.7589743589743589	0.7977941176470589	0.7340425531914894	0.8925	0.9558823529411765	0.8849435531788472	0.8181818181818182	0.8888888888888888	0.8	0.9176470588235294	1.0	0.8550528267755595	0.6244725738396625	0.7948717948717948	0.9452054794520548	0.9107142857142857	1.0	0.8565384615384616	0.6923076923076923	0.6153846153846154	1.0	0.975	1.0	All Modes
ssid__geo	0.7965335342878673	0.8771929824561403	0.7493439075465457	0.5941644562334218	0.6891566265060242	0.71875	0.8719211822660099	0.8727272727272727	0.782718856355793	0.631578947368421	0.7407407407407408	0.75	0.934131736526946	0.8571428571428571	296	RFC	0.7825068798810177	0.7832167832167832	0.7185929648241206	0.6865671641791045	0.8184971098265896	0.9056603773584906	0.8721674876847292	1.0	0.7142857142857143	0.75	0.896551724137931	1.0	0.733935892718764	0.47863247863247865	0.6620370370370371	0.7540983606557377	0.932806324110672	0.8421052631578947	0.7411538461538462	0.46153846153846156	0.7692307692307693	0.75	0.975	0.75	All Modes
ssid__geo	0.8619374523264683	0.9298245614035088	0.8349154110009115	0.6666666666666667	0.7796610169491526	0.8723404255319148	0.9063291139240506	0.9495798319327732	0.8962770562770561	0.8333333333333333	0.8333333333333333	0.8571428571428571	0.9575757575757576	1.0	297	RFC	0.8573304618232193	0.6875	0.8256410256410256	0.9534883720930233	0.8861386138613861	0.9338842975206612	0.9495187165775402	0.9090909090909091	0.9090909090909091	1.0	0.9294117647058824	1.0	0.8165571215913889	0.6470588235294118	0.7385321100917431	0.803921568627451	0.927461139896373	0.9658119658119658	0.8551923076923076	0.7692307692307693	0.7692307692307693	0.75	0.9875	1.0	All Modes
ssid__geo	0.8236386138613861	0.8859649122807017	0.8047392347601962	0.6129870129870129	0.8035264483627204	0.8187919463087249	0.8700234192037469	0.9183673469387756	0.7965598658369744	0.6666666666666667	0.7692307692307693	0.75	0.9397590361445783	0.8571428571428571	298	RFC	0.8216907880509441	0.7612903225806451	0.8461538461538461	0.7530864197530864	0.8200883002207505	0.9278350515463918	0.8602415026833631	0.875	0.7692307692307693	0.75	0.9069767441860465	1.0	0.8021230271370973	0.5130434782608696	0.7649880095923262	0.8970588235294118	0.92643391521197	0.9090909090909091	0.7565384615384615	0.5384615384615384	0.7692307692307693	0.75	0.975	0.75	All Modes
ssid__geo	0.7984137475214805	0.8859649122807017	0.7543808545629348	0.5466377440347072	0.7254575707154741	0.6486486486486486	0.8695652173913043	0.9815950920245398	0.8331428571428571	0.5	0.8799999999999999	0.8571428571428571	0.9285714285714285	1.0	299	RFC	0.7577915104108105	0.5727272727272728	0.7898550724637681	0.6153846153846154	0.8353808353808354	0.975609756097561	0.9034632034632034	0.7142857142857143	0.9166666666666666	1.0	0.8863636363636364	1.0	0.7547252161802646	0.5228215767634855	0.6707692307692308	0.6857142857142857	0.9066666666666666	0.9876543209876543	0.7911538461538462	0.38461538461538464	0.8461538461538461	0.75	0.975	1.0	All Modes
ssid__geo	0.791023842917251	0.8421052631578947	0.7255239368811799	0.5606060606060607	0.7018348623853211	0.5573770491803278	0.8509389671361502	0.9568627450980391	0.6949148629148629	0.4444444444444444	0.7272727272727274	0.4	0.9028571428571428	1.0	300	RFC	0.8104403221103965	0.7602739726027398	0.7463414634146341	0.8095238095238095	0.7829373650107991	0.953125	0.9040935672514621	0.8	0.8888888888888888	1.0	0.8315789473684211	1.0	0.684768838056262	0.444	0.6623376623376623	0.425	0.9318766066838047	0.9606299212598425	0.6321153846153846	0.3076923076923077	0.6153846153846154	0.25	0.9875	1.0	All Modes
ssid__geo	0.7725409836065574	0.8596491228070176	0.7421826439943761	0.5865102639296187	0.510250569476082	0.8285714285714285	0.835978835978836	0.9496021220159151	0.7997991030925162	0.6363636363636364	0.5833333333333334	0.8571428571428571	0.9221556886227545	1.0	301	RFC	0.7795357450335061	0.7092198581560284	0.42424242424242425	0.9666666666666667	0.845422116527943	0.9521276595744681	0.8598397770811564	0.7777777777777778	0.6363636363636364	1.0	0.8850574712643678	1.0	0.7277668266272918	0.5	0.64	0.725	0.8267441860465117	0.9470899470899471	0.7578846153846154	0.5384615384615384	0.5384615384615384	0.75	0.9625	1.0	All Modes
ssid__geo	0.809719370294319	0.868421052631579	0.7335655514602154	0.6864197530864198	0.7450980392156863	0.42666666666666664	0.8721432983323039	0.9375	0.78000962000962	0.6666666666666667	0.7407407407407408	0.5714285714285715	0.9212121212121211	1.0	302	RFC	0.7237465954736203	0.6495327102803738	0.8546712802768166	0.37209302325581395	0.8495788206979543	0.8928571428571429	0.8300140056022409	0.875	0.7142857142857143	0.6666666666666666	0.8941176470588236	1.0	0.7541915380287364	0.7277486910994765	0.660427807486631	0.5	0.8959390862944162	0.9868421052631579	0.7515384615384615	0.5384615384615384	0.7692307692307693	0.5	0.95	1.0	All Modes
ssid__geo	0.7959468902865129	0.8596491228070176	0.7393768366954733	0.5529715762273901	0.5862068965517242	0.7692307692307693	0.8763410502540936	0.9121338912133891	0.7695538878465709	0.6666666666666667	0.6153846153846154	0.888888888888889	0.9268292682926829	0.75	303	RFC	0.7382257342014675	0.6903225806451613	0.56353591160221	0.6818181818181818	0.8546255506607929	0.9008264462809917	0.789029304029304	0.875	0.6153846153846154	0.8	0.9047619047619048	0.75	0.7554511940830387	0.46120689655172414	0.6107784431137725	0.8823529411764706	0.899188876013905	0.923728813559322	0.7707692307692307	0.5384615384615384	0.6153846153846154	1.0	0.95	0.75	All Modes
ssid__geo	0.8291666666666667	0.8771929824561403	0.7534086509496841	0.6006006006006006	0.8311688311688311	0.4938271604938272	0.8729427254772877	0.9685039370078741	0.784868464868465	0.7272727272727274	0.6923076923076923	0.5714285714285715	0.9333333333333333	1.0	304	RFC	0.7423857570037686	0.625	0.8597014925373134	0.4166666666666667	0.864406779661017	0.9461538461538461	0.8307491201608848	0.8888888888888888	0.6923076923076923	0.6666666666666666	0.9058823529411765	1.0	0.7724297963851455	0.5780346820809249	0.8044692737430168	0.6060606060606061	0.8816489361702128	0.9919354838709677	0.7540384615384615	0.6153846153846154	0.6923076923076923	0.5	0.9625	1.0	All Modes
ssid__geo	0.809910641754671	0.868421052631579	0.7955960074710964	0.5073746312684365	0.6786516853932585	0.9090909090909091	0.8992562542258282	0.9836065573770492	0.8110287303058389	0.5	0.6153846153846154	1.0	0.9397590361445783	1.0	305	RFC	0.8009120339883855	0.5771812080536913	0.6894977168949772	0.8974358974358975	0.8727034120734908	0.967741935483871	0.8473294147712753	0.7142857142857143	0.6153846153846154	1.0	0.9069767441860465	1.0	0.7938602792388458	0.45263157894736844	0.668141592920354	0.9210526315789473	0.9274755927475593	1.0	0.795	0.38461538461538464	0.6153846153846154	1.0	0.975	1.0	All Modes
ssid__geo	0.7947565543071161	0.8859649122807017	0.7687146487607135	0.7298578199052133	0.6299212598425197	0.7222222222222222	0.8609096901779829	0.9006622516556292	0.7878967988533205	0.8799999999999999	0.6153846153846154	0.75	0.9440993788819876	0.75	306	RFC	0.7748277315784846	0.77	0.7174887892376681	0.6842105263157895	0.8193224592220828	0.8831168831168831	0.7940645773979107	0.9166666666666666	0.6153846153846154	0.75	0.9382716049382716	0.75	0.7691332896363856	0.6936936936936937	0.5614035087719298	0.7647058823529411	0.9069444444444444	0.918918918918919	0.7823076923076924	0.8461538461538461	0.6153846153846154	0.75	0.95	0.75	All Modes
ssid__geo	0.8336933045356372	0.8947368421052632	0.7968307806688133	0.6277372262773723	0.7352380952380952	0.7818181818181817	0.886168910648715	0.9531914893617022	0.8233743372216331	0.6956521739130435	0.7199999999999999	0.75	0.951219512195122	1.0	307	RFC	0.8044894950072978	0.6564885496183206	0.8577777777777778	0.7413793103448276	0.8487690504103166	0.9180327868852459	0.8457142857142858	0.8	0.75	0.75	0.9285714285714286	1.0	0.7979644198918784	0.6013986013986014	0.6433333333333333	0.8269230769230769	0.9270166453265045	0.9911504424778761	0.8065384615384616	0.6153846153846154	0.6923076923076923	0.75	0.975	1.0	All Modes
ssid__geo	0.7920209287115761	0.9122807017543859	0.7890351763337524	0.5872093023255814	0.7164556962025316	0.8045977011494252	0.854154561301569	0.9827586206896551	0.8805925925925925	0.7199999999999999	0.7199999999999999	1.0	0.9629629629629629	1.0	308	RFC	0.7891847869397701	0.5976331360946746	0.6786570743405276	0.813953488372093	0.8729216152019003	0.9827586206896551	0.8902439024390244	0.75	0.75	1.0	0.9512195121951219	1.0	0.7900493268838022	0.5771428571428572	0.7587131367292225	0.7954545454545454	0.8361774744027304	0.9827586206896551	0.8719230769230769	0.6923076923076923	0.6923076923076923	1.0	0.975	1.0	All Modes
ssid__geo	0.8559322033898306	0.9298245614035088	0.8420139125171389	0.7285714285714285	0.7910189982728842	0.8794326241134752	0.9082687338501292	0.9027777777777777	0.9025221540558963	0.8333333333333333	0.8333333333333333	0.888888888888889	0.9570552147239264	1.0	309	RFC	0.8373447644528683	0.796875	0.8388278388278388	0.8378378378378378	0.8798498122653317	0.8333333333333334	0.9115881708652793	0.9090909090909091	0.9090909090909091	0.8	0.9397590361445783	1.0	0.8536450087067923	0.6710526315789473	0.7483660130718954	0.9253731343283582	0.9385847797062751	0.9848484848484849	0.9026923076923076	0.7692307692307693	0.7692307692307693	1.0	0.975	1.0	All Modes
ssid__geo	0.8104138851802403	0.868421052631579	0.7852685299850742	0.5272206303724928	0.7424511545293072	0.8085106382978724	0.8722566122678671	0.9759036144578312	0.7848148148148149	0.5	0.7407407407407408	0.75	0.9333333333333333	1.0	310	RFC	0.8027077256103711	0.647887323943662	0.7916666666666666	0.7808219178082192	0.8288770053475936	0.9642857142857143	0.8168907563025212	0.7142857142857143	0.7142857142857143	0.75	0.9058823529411765	1.0	0.7779817651146894	0.4444444444444444	0.6989966555183946	0.8382352941176471	0.9204275534441805	0.9878048780487805	0.7732692307692308	0.38461538461538464	0.7692307692307693	0.75	0.9625	1.0	All Modes
ssid__geo	0.8065642458100558	0.9210526315789473	0.8009051397855943	0.6703296703296704	0.6533575317604355	0.8818897637795274	0.8709487330583383	0.928	0.8919347236950632	0.8695652173913044	0.7500000000000001	0.888888888888889	0.951219512195122	1.0	311	RFC	0.7796127081587364	0.6455026455026455	0.6040268456375839	0.875	0.9078624078624079	0.8656716417910447	0.9093506493506494	1.0	0.8181818181818182	0.8	0.9285714285714286	1.0	0.8268827577847224	0.6971428571428572	0.7114624505928854	0.8888888888888888	0.8369195922989807	1.0	0.8873076923076922	0.7692307692307693	0.6923076923076923	1.0	0.975	1.0	All Modes
ssid__geo	0.7897403419886003	0.8771929824561403	0.7656813919799488	0.5120350109409191	0.6934673366834171	0.7708333333333333	0.8683314415437003	0.983739837398374	0.796099912357581	0.5714285714285714	0.7142857142857142	0.75	0.9447852760736196	1.0	312	RFC	0.7715801108429428	0.6647727272727273	0.6388888888888888	0.74	0.8462389380530974	0.968	0.8188755020080322	0.75	0.6666666666666666	0.75	0.927710843373494	1.0	0.7741136165397344	0.41637010676156583	0.7582417582417582	0.8043478260869565	0.8916083916083916	1.0	0.7886538461538461	0.46153846153846156	0.7692307692307693	0.75	0.9625	1.0	All Modes
ssid__geo	0.7707792207792208	0.9122807017543859	0.73058508457209	0.6284289276807982	0.5964343598055105	0.6506024096385543	0.8513513513513514	0.9261083743842364	0.8410849109234947	0.8695652173913044	0.7826086956521738	0.75	0.9461077844311377	0.8571428571428571	313	RFC	0.7238014232796146	0.6268656716417911	0.5916398713826366	0.6136363636363636	0.8561721404303511	0.9306930693069307	0.9116091954022988	1.0	0.9	0.75	0.9080459770114943	1.0	0.7383536111547441	0.63	0.6013071895424836	0.6923076923076923	0.8465845464725644	0.9215686274509803	0.7898076923076923	0.7692307692307693	0.6923076923076923	0.75	0.9875	0.75	All Modes
ssid__geo	0.8402985074626865	0.8771929824561403	0.8131210189454492	0.6942148760330578	0.7494145199063231	0.8032786885245902	0.8927710843373494	0.9259259259259259	0.8155421686746989	0.7500000000000001	0.6	0.8	0.927710843373494	1.0	314	RFC	0.7919608485731754	0.6847826086956522	0.8121827411167513	0.7101449275362319	0.890625	0.8620689655172413	0.8474680358401289	0.8181818181818182	0.8571428571428571	0.6666666666666666	0.8953488372093024	1.0	0.8438037253113719	0.7039106145251397	0.6956521739130435	0.9245283018867925	0.894927536231884	1.0	0.8232692307692308	0.6923076923076923	0.46153846153846156	1.0	0.9625	1.0	All Modes
ssid__geo	0.8271604938271605	0.8508771929824561	0.8026262192960267	0.5526315789473684	0.785953177257525	0.9285714285714285	0.8832298136645963	0.8627450980392157	0.7701298701298701	0.6363636363636364	0.5833333333333334	0.8571428571428571	0.9166666666666667	0.8571428571428571	315	RFC	0.8550591040595087	0.7241379310344828	0.7966101694915254	0.9848484848484849	0.8335287221570926	0.9361702127659575	0.8578282828282828	0.7777777777777778	0.6363636363636364	1.0	0.875	1.0	0.7679996528947809	0.44680851063829785	0.7755775577557755	0.8783783783783784	0.9392338177014531	0.8	0.7078846153846154	0.5384615384615384	0.5384615384615384	0.75	0.9625	0.75	All Modes
ssid__geo	0.8519072550486163	0.9122807017543859	0.8385564003133045	0.6472303206997084	0.7814313346228239	0.9217391304347826	0.9060175794455714	0.9363636363636363	0.8854110429447852	0.7199999999999999	0.7500000000000001	1.0	0.9570552147239264	1.0	316	RFC	0.8397358608044799	0.7161290322580646	0.792156862745098	0.8833333333333333	0.8874172185430463	0.9196428571428571	0.9015881708652793	0.75	0.8181818181818182	1.0	0.9397590361445783	1.0	0.8408344660616118	0.5904255319148937	0.7709923664122137	0.9636363636363636	0.925414364640884	0.9537037037037037	0.8719230769230769	0.6923076923076923	0.6923076923076923	1.0	0.975	1.0	All Modes
ssid__geo	0.7522388059701492	0.9035087719298246	0.7174611474391193	0.5780590717299579	0.6000000000000001	0.6324786324786325	0.8186528497409327	0.9581151832460734	0.8717258586823803	0.6923076923076923	0.8333333333333333	0.888888888888889	0.9440993788819876	1.0	317	RFC	0.6883829010227434	0.5393700787401575	0.5597667638483965	0.5211267605633803	0.8734643734643734	0.9481865284974094	0.8679340412673746	0.6923076923076923	0.9090909090909091	0.8	0.9382716049382716	1.0	0.7624215812764497	0.6227272727272727	0.6464646464646465	0.8043478260869565	0.7703141928494042	0.9682539682539683	0.8823076923076923	0.6923076923076923	0.7692307692307693	1.0	0.95	1.0	All Modes
ssid__geo	0.8459323254139669	0.9035087719298246	0.8423403213039513	0.6470588235294118	0.8068965517241379	0.9016393442622951	0.8806970509383378	0.9754098360655739	0.8744458128078818	0.7500000000000001	0.8275862068965517	0.8571428571428571	0.9375	1.0	318	RFC	0.8495267616123711	0.6470588235294118	0.7905405405405406	0.9649122807017544	0.8854447439353099	0.9596774193548387	0.9011363636363636	0.8181818181818182	0.75	1.0	0.9375	1.0	0.8369645996643511	0.6470588235294118	0.823943661971831	0.8461538461538461	0.876	0.9916666666666667	0.860576923076923	0.6923076923076923	0.9230769230769231	0.75	0.9375	1.0	All Modes
ssid__geo	0.7798286090969018	0.8859649122807017	0.7557979558583982	0.6525198938992042	0.710455764075067	0.6875000000000001	0.8319623971797884	0.896551724137931	0.7823116883116883	0.7272727272727274	0.7199999999999999	0.6666666666666666	0.9404761904761905	0.8571428571428571	319	RFC	0.8164318393855426	0.7192982456140351	0.655940594059406	0.9565217391304348	0.8349056603773585	0.9154929577464789	0.9073232323232323	0.8888888888888888	0.75	1.0	0.8977272727272727	1.0	0.7231889473377549	0.5970873786407767	0.7748538011695907	0.5365853658536586	0.8290398126463701	0.8783783783783784	0.7090384615384615	0.6153846153846154	0.6923076923076923	0.5	0.9875	0.75	All Modes
ssid__geo	0.8121712997746056	0.8771929824561403	0.7458316859002305	0.6318537859007833	0.6945812807881773	0.55	0.8789013732833958	0.9738219895287958	0.6714285714285715	0.6666666666666667	0.7500000000000001	0.0	0.9404761904761905	1.0	320	RFC	0.8180107044750333	0.6836158192090396	0.834319526627219	0.7857142857142857	0.8176538908246226	0.96875	0.6886363636363637	0.7272727272727273	0.8181818181818182	0.0	0.8977272727272727	1.0	0.70688142350374	0.587378640776699	0.5949367088607594	0.4230769230769231	0.9500674763832658	0.9789473684210527	0.6590384615384616	0.6153846153846154	0.6923076923076923	0.0	0.9875	1.0	All Modes
ssid__geo	0.7664285714285715	0.8508771929824561	0.7253441906546266	0.5961538461538463	0.6201550387596899	0.7241379310344828	0.8516284680337757	0.8346456692913385	0.7123001689339379	0.6956521739130435	0.5999999999999999	0.6666666666666666	0.9325153374233127	0.6666666666666666	321	RFC	0.7985021264932852	0.6940298507462687	0.5154639175257731	1.0	0.8847117794486216	0.8983050847457628	0.8490148830616583	0.8	0.5294117647058824	1.0	0.9156626506024096	1.0	0.6937183183350932	0.5224719101123596	0.7782101167315175	0.5675675675675675	0.8209302325581396	0.7794117647058824	0.6515384615384615	0.6153846153846154	0.6923076923076923	0.5	0.95	0.5	All Modes
ssid__geo	0.7819041188386225	0.8771929824561403	0.7666587668971095	0.6581352833638026	0.6619718309859155	0.7323943661971831	0.8577154308617235	0.9230769230769231	0.8028410397975616	0.7407407407407408	0.5833333333333334	0.888888888888889	0.9440993788819876	0.8571428571428571	322	RFC	0.7591450291994757	0.631578947368421	0.7230769230769231	0.6753246753246753	0.8514588859416445	0.9142857142857143	0.8177841911175244	0.7142857142857143	0.6363636363636364	0.8	0.9382716049382716	1.0	0.778703189813079	0.6870229007633588	0.6103896103896104	0.8	0.8640646029609691	0.9320388349514563	0.8015384615384615	0.7692307692307693	0.5384615384615384	1.0	0.95	0.75	All Modes
ssid__geo	0.7782925215089345	0.8947368421052632	0.7810113640520223	0.6682464454976302	0.619496855345912	0.8260869565217392	0.844418052256532	0.946808510638298	0.8249843652282678	0.7500000000000001	0.7692307692307693	0.6666666666666666	0.9390243902439025	1.0	323	RFC	0.7949309788236468	0.705	0.5811209439528023	0.926829268292683	0.8535414165666266	0.9081632653061225	0.9008158508158509	0.8181818181818182	0.7692307692307693	1.0	0.9166666666666666	1.0	0.7735818776227983	0.6351351351351351	0.6632996632996633	0.7450980392156863	0.8354876615746181	0.9888888888888889	0.7848076923076923	0.6923076923076923	0.7692307692307693	0.5	0.9625	1.0	All Modes
ssid__geo	0.7975871313672922	0.868421052631579	0.7805141221240293	0.6470588235294118	0.7282051282051283	0.8076923076923077	0.8564564564564564	0.8631578947368421	0.7963154772970724	0.6363636363636364	0.6666666666666666	0.888888888888889	0.9325153374233127	0.8571428571428571	324	RFC	0.7766688944269104	0.7638888888888888	0.6604651162790698	0.6885245901639344	0.8791615289765722	0.8913043478260869	0.827259514247466	0.7777777777777778	0.6428571428571429	0.8	0.9156626506024096	1.0	0.8042053109463382	0.5612244897959183	0.8114285714285714	0.9767441860465116	0.8348946135831382	0.8367346938775511	0.7861538461538462	0.5384615384615384	0.6923076923076923	1.0	0.95	0.75	All Modes
ssid__geo	0.8377192982456141	0.9298245614035088	0.8242032278719638	0.7570621468926554	0.7811158798283262	0.8395061728395062	0.8817934782608695	0.8615384615384615	0.8890269151138716	0.8333333333333333	0.7857142857142856	1.0	0.9689440993788819	0.8571428571428571	325	RFC	0.8520191965629067	0.7976190476190477	0.822289156626506	0.9444444444444444	0.8472584856396866	0.8484848484848485	0.921077441077441	0.9090909090909091	0.7333333333333333	1.0	0.9629629629629629	1.0	0.8028236657964707	0.7204301075268817	0.7438692098092643	0.7555555555555555	0.9192634560906515	0.875	0.8680769230769231	0.7692307692307693	0.8461538461538461	1.0	0.975	0.75	All Modes
ssid__geo	0.8454873646209387	0.9385964912280702	0.8116086836144689	0.6123595505617977	0.8091353996737356	0.7857142857142856	0.9060489060489061	0.9447852760736196	0.8995931190116305	0.7826086956521738	0.888888888888889	0.8571428571428571	0.9693251533742331	1.0	326	RFC	0.8316822552485836	0.7077922077922078	0.792332268370607	0.8461538461538461	0.8844221105527639	0.927710843373494	0.941790017211704	0.9	0.8571428571428571	1.0	0.9518072289156626	1.0	0.7981727709710286	0.5396039603960396	0.8266666666666667	0.7333333333333333	0.9287598944591029	0.9625	0.8705769230769231	0.6923076923076923	0.9230769230769231	0.75	0.9875	1.0	All Modes
ssid__geo	0.7720797720797721	0.8596491228070176	0.7431666297809407	0.6235294117647059	0.6924265842349305	0.6290322580645161	0.8325732899022801	0.9382716049382716	0.7328123137939089	0.7272727272727274	0.6153846153846154	0.5	0.9325153374233127	0.888888888888889	327	RFC	0.7392180003927935	0.7464788732394366	0.6239554317548747	0.5342465753424658	0.8531375166889186	0.9382716049382716	0.7439872309751827	0.8888888888888888	0.6153846153846154	0.5	0.9156626506024096	0.8	0.7658171799318334	0.5353535353535354	0.7777777777777778	0.7647058823529411	0.8129770992366412	0.9382716049382716	0.7361538461538462	0.6153846153846154	0.6153846153846154	0.5	0.95	1.0	All Modes
ssid__geo	0.7926829268292683	0.9122807017543859	0.7565258484926892	0.6024691358024692	0.7911646586345381	0.7172413793103448	0.8450874020494274	0.8266666666666667	0.8260541927208594	0.7272727272727274	0.9285714285714286	0.6666666666666665	0.9506172839506174	0.8571428571428571	328	RFC	0.7274583363096166	0.583732057416268	0.7755905511811023	0.6046511627906976	0.8784461152882206	0.7948717948717948	0.8589159891598916	0.8888888888888888	0.8666666666666667	0.6	0.9390243902439024	1.0	0.7972925284707594	0.6224489795918368	0.8073770491803278	0.8813559322033898	0.8141695702671312	0.8611111111111112	0.8155769230769231	0.6153846153846154	1.0	0.75	0.9625	0.75	All Modes
ssid__geo	0.8627218934911243	0.9210526315789473	0.8135233840422698	0.7309236947791163	0.8960342979635585	0.6896551724137931	0.8885037550548815	0.8624999999999999	0.8464653371320038	0.8461538461538461	0.8799999999999999	0.6666666666666666	0.9506172839506174	0.888888888888889	329	RFC	0.8221140874795021	0.708171206225681	0.8744769874476988	0.7692307692307693	0.9068396226415094	0.8518518518518519	0.9003689806128831	0.8461538461538461	0.9166666666666666	1.0	0.9390243902439024	0.8	0.80863608788574	0.7551867219917012	0.9186813186813186	0.625	0.8708946772366931	0.8734177215189873	0.8309615384615384	0.8461538461538461	0.8461538461538461	0.5	0.9625	1.0	All Modes
ssid__geo	0.7713414634146342	0.8421052631578947	0.7130622028204835	0.7058823529411764	0.43478260869565216	0.6779661016949153	0.8460176991150441	0.9006622516556292	0.6990929070929071	0.7692307692307693	0.5599999999999999	0.4	0.9090909090909091	0.8571428571428571	330	RFC	0.7587523937967884	0.7213114754098361	0.33482142857142855	0.9090909090909091	0.8840937114673243	0.9444444444444444	0.8469834087481146	0.7692307692307693	0.5833333333333334	1.0	0.8823529411764706	1.0	0.7046640388491395	0.6910994764397905	0.6198347107438017	0.5405405405405406	0.8110859728506787	0.8607594936708861	0.6490384615384615	0.7692307692307693	0.5384615384615384	0.25	0.9375	0.75	All Modes
ssid__geo	0.7767790262172285	0.8421052631578947	0.6950257780054414	0.5464788732394367	0.6539379474940334	0.47916666666666663	0.8543689320388349	0.9411764705882352	0.7471786580220315	0.5555555555555556	0.6923076923076923	0.7272727272727273	0.9036144578313252	0.8571428571428571	331	RFC	0.7043745871702605	0.751937984496124	0.6492890995260664	0.35384615384615387	0.821917808219178	0.9448818897637795	0.8271658573984155	1.0	0.6923076923076923	0.5714285714285714	0.872093023255814	1.0	0.7313561480935538	0.42920353982300885	0.6586538461538461	0.7419354838709677	0.889487870619946	0.9375	0.7528846153846154	0.38461538461538464	0.6923076923076923	1.0	0.9375	0.75	All Modes
ssid__geo	0.7823529411764706	0.8947368421052632	0.7426300791847711	0.7209302325581395	0.6285714285714287	0.5617977528089888	0.8414985590778098	0.960352422907489	0.8539648874749618	0.8695652173913044	0.6956521739130435	0.888888888888889	0.9268292682926829	0.888888888888889	332	RFC	0.7236400344875117	0.779874213836478	0.6183431952662722	0.44642857142857145	0.8498253783469151	0.923728813559322	0.8609523809523809	1.0	0.8	0.8	0.9047619047619048	0.8	0.7800646184132423	0.6702702702702703	0.6391437308868502	0.7575757575757576	0.8333333333333334	1.0	0.8669230769230769	0.7692307692307693	0.6153846153846154	1.0	0.95	1.0	All Modes
ssid__geo	0.8183730715287517	0.8859649122807017	0.801485773954029	0.592797783933518	0.7233201581027667	0.8793103448275862	0.8779904306220095	0.934010152284264	0.8456956344349245	0.6666666666666667	0.631578947368421	1.0	0.9302325581395349	1.0	333	RFC	0.8243416213328414	0.6858974358974359	0.8097345132743363	0.8947368421052632	0.8293785310734463	0.9019607843137255	0.9489130434782609	0.875	1.0	1.0	0.8695652173913043	1.0	0.788201226951991	0.5219512195121951	0.6535714285714286	0.864406779661017	0.9326556543837357	0.968421052631579	0.8	0.5384615384615384	0.46153846153846156	1.0	1.0	1.0	All Modes
ssid__geo	0.800862688713156	0.8947368421052632	0.7467332601690988	0.7769784172661871	0.7020648967551623	0.4878048780487805	0.8534322820037106	0.9133858267716535	0.7551963714540402	0.9166666666666666	0.6923076923076923	0.3333333333333333	0.9447852760736196	0.888888888888889	334	RFC	0.7286045371861954	0.7714285714285715	0.6574585635359116	0.4878048780487805	0.8857509627727856	0.8405797101449275	0.7840037071362372	1.0	0.6923076923076923	0.5	0.927710843373494	0.8	0.7693934304285387	0.782608695652174	0.7531645569620253	0.4878048780487805	0.8233890214797136	1.0	0.7501923076923076	0.8461538461538461	0.6923076923076923	0.25	0.9625	1.0	All Modes
ssid__geo	0.8651841556636554	0.9298245614035088	0.854557489454382	0.7344913151364764	0.7809110629067245	0.9090909090909091	0.9078179696616102	0.9404761904761904	0.9051520367183018	0.8	0.761904761904762	1.0	0.963855421686747	1.0	335	RFC	0.8812951326719277	0.783068783068783	0.8910891089108911	0.9375	0.8654060066740823	0.9294117647058824	0.9527131782945737	0.8333333333333334	1.0	1.0	0.9302325581395349	1.0	0.8350661754226845	0.6915887850467289	0.694980694980695	0.8823529411764706	0.9546012269938651	0.9518072289156626	0.876923076923077	0.7692307692307693	0.6153846153846154	1.0	1.0	1.0	All Modes
ssid__geo	0.8125440451021846	0.9210526315789473	0.7744533450249076	0.6815642458100559	0.7715582450832073	0.7047619047619048	0.8633184996821361	0.851063829787234	0.8114102564102564	0.7692307692307693	0.8461538461538461	0.8	0.975	0.6666666666666666	336	RFC	0.7695675591406471	0.6971428571428572	0.819935691318328	0.6166666666666667	0.8445273631840796	0.8695652173913043	0.8514102564102565	0.7692307692307693	0.8461538461538461	0.6666666666666666	0.975	1.0	0.7867517080520983	0.6666666666666666	0.7285714285714285	0.8222222222222222	0.88296488946684	0.8333333333333334	0.8180769230769231	0.7692307692307693	0.8461538461538461	1.0	0.975	0.5	All Modes
ssid__geo	0.7906110283159463	0.8508771929824561	0.6913623328550417	0.5731707317073171	0.6755218216318786	0.3943661971830986	0.8743589743589745	0.9393939393939394	0.6701849763586365	0.6	0.6206896551724138	0.3333333333333333	0.9397590361445783	0.8571428571428571	337	RFC	0.7160738131029861	0.752	0.689922480620155	0.35	0.829683698296837	0.9587628865979382	0.7653239202657807	0.8571428571428571	0.5625	0.5	0.9069767441860465	1.0	0.6842576895985957	0.4630541871921182	0.6617100371747212	0.45161290322580644	0.924119241192412	0.9207920792079208	0.6257692307692307	0.46153846153846156	0.6923076923076923	0.25	0.975	0.75	All Modes
ssid__geo	0.8232931726907631	0.9122807017543859	0.716662853634095	0.6436781609195402	0.748	0.6545454545454547	0.9078771695594124	0.6292134831460674	0.8033711859798818	0.7826086956521738	0.7407407407407408	0.8571428571428571	0.9696969696969697	0.6666666666666666	338	RFC	0.7514612713675214	0.7	0.73046875	0.72	0.8888888888888888	0.717948717948718	0.9110924369747899	0.9	0.7142857142857143	1.0	0.9411764705882353	1.0	0.6899665060044892	0.5957446808510638	0.7663934426229508	0.6	0.927694406548431	0.56	0.7423076923076923	0.6923076923076923	0.7692307692307693	0.75	1.0	0.5	All Modes
ssid__geo	0.8329466357308585	0.8771929824561403	0.7592124766282331	0.48163265306122455	0.7850467289719627	0.7070707070707071	0.904881101376721	0.9174311926605504	0.7717863936950811	0.5263157894736842	0.7857142857142856	0.75	0.9397590361445783	0.8571428571428571	339	RFC	0.7761387002264037	0.6210526315789474	0.7473309608540926	0.660377358490566	0.8903940886699507	0.9615384615384616	0.8447286821705425	0.8333333333333334	0.7333333333333333	0.75	0.9069767441860465	1.0	0.7556029725588894	0.3933333333333333	0.8267716535433071	0.7608695652173914	0.9198473282442748	0.8771929824561403	0.7411538461538462	0.38461538461538464	0.8461538461538461	0.75	0.975	0.75	All Modes
ssid__geo	0.7846858638743456	0.8947368421052632	0.7299938819631157	0.5304136253041363	0.7372881355932203	0.5909090909090908	0.863822326125073	0.927536231884058	0.7883514076285161	0.7272727272727274	0.8461538461538461	0.5714285714285715	0.9397590361445783	0.8571428571428571	340	RFC	0.7358824876230206	0.5860215053763441	0.803076923076923	0.5416666666666666	0.8211111111111111	0.927536231884058	0.8617372291790897	0.8888888888888888	0.8461538461538461	0.6666666666666666	0.9069767441860465	1.0	0.7309327064974263	0.48444444444444446	0.6814621409921671	0.65	0.9112207151664612	0.927536231884058	0.7373076923076923	0.6153846153846154	0.8461538461538461	0.5	0.975	0.75	All Modes
ssid__geo	0.8448012232415902	0.868421052631579	0.8102030902140717	0.6772151898734177	0.6546546546546548	0.8800000000000001	0.9005491153142159	0.9385964912280702	0.8272990257605644	0.7000000000000001	0.6363636363636364	1.0	0.911242603550296	0.888888888888889	341	RFC	0.8552451445016865	0.8699186991869918	0.6606060606060606	0.9777777777777777	0.8611435239206534	0.9067796610169492	0.8885892634207242	1.0	0.7777777777777778	1.0	0.8651685393258427	0.8	0.7839349913919571	0.5544041450777202	0.6488095238095238	0.8	0.9437340153452686	0.9727272727272728	0.8078846153846154	0.5384615384615384	0.5384615384615384	1.0	0.9625	1.0	All Modes
ssid__geo	0.7941818181818182	0.8596491228070176	0.7192146490137242	0.6586538461538461	0.6908212560386474	0.42696629213483145	0.853448275862069	0.966183574879227	0.7435404494654416	0.7692307692307693	0.5263157894736842	0.5	0.9221556886227545	1.0	342	RFC	0.7288522361831931	0.7172774869109948	0.7944444444444444	0.35185185185185186	0.8191489361702128	0.9615384615384616	0.7975243147656941	0.7692307692307693	0.8333333333333334	0.5	0.8850574712643678	1.0	0.7248952861100514	0.6088888888888889	0.6111111111111112	0.5428571428571428	0.890745501285347	0.970873786407767	0.7232692307692308	0.7692307692307693	0.38461538461538464	0.5	0.9625	1.0	All Modes
ssid__geo	0.8017031630170316	0.8947368421052632	0.7999625933384866	0.6191646191646192	0.7511520737327189	0.868421052631579	0.8546712802768166	0.9064039408866995	0.8317660980237667	0.7272727272727274	0.7407407407407408	0.8571428571428571	0.9447852760736196	0.888888888888889	343	RFC	0.8163653805035626	0.711864406779661	0.6666666666666666	0.9428571428571428	0.8842482100238663	0.8761904761904762	0.8661770893096195	0.8888888888888888	0.7142857142857143	1.0	0.927710843373494	0.8	0.7957293771716333	0.5478260869565217	0.8601583113456465	0.8048780487804879	0.8270089285714286	0.9387755102040817	0.8194230769230769	0.6153846153846154	0.7692307692307693	0.75	0.9625	1.0	All Modes
ssid__geo	0.8472702142363511	0.9122807017543859	0.8278450925967358	0.6952380952380952	0.7860869565217392	0.825	0.8988902589395807	0.934010152284264	0.8740470558073952	0.8695652173913044	0.6923076923076923	1.0	0.951219512195122	0.8571428571428571	344	RFC	0.8397345782478188	0.776595744680851	0.795774647887324	0.825	0.8720095693779905	0.9292929292929293	0.9241758241758242	1.0	0.6923076923076923	1.0	0.9285714285714286	1.0	0.81943981469354	0.6293103448275862	0.7766323024054983	0.825	0.9274809160305344	0.9387755102040817	0.8373076923076923	0.7692307692307693	0.6923076923076923	1.0	0.975	0.75	All Modes
ssid__geo	0.8507235338918507	0.8859649122807017	0.8133467728345899	0.6390532544378699	0.7759815242494226	0.7741935483870968	0.8983388704318936	0.9791666666666666	0.8158882235528943	0.4761904761904762	0.8	0.8571428571428571	0.9461077844311377	1.0	345	RFC	0.84248882413159	0.6923076923076923	0.8316831683168316	0.8571428571428571	0.8655569782330346	0.9657534246575342	0.8732758620689655	0.625	0.8333333333333334	1.0	0.9080459770114943	1.0	0.7906442155115867	0.5934065934065934	0.7272727272727273	0.7058823529411765	0.9337016574585635	0.9929577464788732	0.7782692307692308	0.38461538461538464	0.7692307692307693	0.75	0.9875	1.0	All Modes
ssid__geo	0.8603473227206947	0.9122807017543859	0.8457313119280556	0.641304347826087	0.7817460317460316	0.9150326797385621	0.9176005273566249	0.972972972972973	0.87620174670422	0.7272727272727274	0.6956521739130435	1.0	0.9580838323353293	1.0	346	RFC	0.8545490300399781	0.7283950617283951	0.8140495867768595	0.8974358974358975	0.8854961832061069	0.9473684210526315	0.9216858237547892	0.8888888888888888	0.8	1.0	0.9195402298850575	1.0	0.8420355294594835	0.5728155339805825	0.7519083969465649	0.9333333333333333	0.9521203830369357	1.0	0.8461538461538461	0.6153846153846154	0.6153846153846154	1.0	1.0	1.0	All Modes
ssid__geo	0.8239130434782609	0.8596491228070176	0.7778370654892095	0.6945812807881773	0.8076109936575052	0.5797101449275363	0.8729763387297633	0.9343065693430657	0.72451571616789	0.6956521739130435	0.7199999999999999	0.28571428571428575	0.9212121212121211	1.0	347	RFC	0.7705462055044726	0.7663043478260869	0.8232758620689655	0.5263157894736842	0.8601226993865031	0.8767123287671232	0.7554901960784314	0.8	0.75	0.3333333333333333	0.8941176470588236	1.0	0.7918095041010431	0.6351351351351351	0.7925311203319502	0.6451612903225806	0.8862199747155499	1.0	0.7015384615384616	0.6153846153846154	0.6923076923076923	0.25	0.95	1.0	All Modes
ssid__geo	0.7884996695307337	0.8771929824561403	0.7599451555909347	0.6531440162271805	0.6303501945525292	0.6923076923076923	0.866781017724414	0.9571428571428571	0.8094491927825261	0.6923076923076923	0.6666666666666667	0.75	0.9382716049382716	1.0	348	RFC	0.769488876710387	0.7092511013215859	0.7941176470588235	0.6164383561643836	0.8098290598290598	0.9178082191780822	0.8192819375746204	0.6923076923076923	0.7272727272727273	0.75	0.926829268292683	1.0	0.7699333621519576	0.6052631578947368	0.5225806451612903	0.7894736842105263	0.932349323493235	1.0	0.8015384615384615	0.6923076923076923	0.6153846153846154	0.75	0.95	1.0	All Modes
ssid__geo	0.7505084745762712	0.8508771929824561	0.7395575623653922	0.6070460704607047	0.497991967871486	0.875	0.8257309941520469	0.892018779342723	0.7700513611444786	0.6666666666666667	0.5263157894736842	0.8571428571428571	0.911242603550296	0.888888888888889	349	RFC	0.7395116102707116	0.5989304812834224	0.4881889763779528	0.9210526315789473	0.833530106257379	0.8558558558558559	0.8451549199863807	0.7272727272727273	0.8333333333333334	1.0	0.8651685393258427	0.8	0.741272739290687	0.6153846153846154	0.5081967213114754	0.8333333333333334	0.8180764774044033	0.9313725490196079	0.7424999999999999	0.6153846153846154	0.38461538461538464	0.75	0.9625	1.0	All Modes
ssid__geo	0.7482154445165476	0.8333333333333334	0.713274783700301	0.6106194690265486	0.509719222462203	0.7191011235955057	0.8249733191035219	0.9019607843137256	0.7324497928792407	0.6153846153846154	0.5833333333333334	0.6666666666666666	0.9079754601226994	0.888888888888889	350	RFC	0.7349307473551647	0.6666666666666666	0.44360902255639095	0.8205128205128205	0.8329741379310345	0.9108910891089109	0.7886629033616985	0.6153846153846154	0.6363636363636364	1.0	0.891566265060241	0.8	0.7025157393841172	0.563265306122449	0.5989847715736041	0.64	0.8171247357293869	0.8932038834951457	0.7157692307692308	0.6153846153846154	0.5384615384615384	0.5	0.925	1.0	All Modes
ssid__geo	0.8167888074616922	0.9298245614035088	0.8029330648453744	0.6937119675456389	0.7196819085487078	0.8349514563106797	0.8703923900118905	0.8959276018099547	0.8727505241090145	0.888888888888889	0.8799999999999999	0.888888888888889	0.9559748427672956	0.75	351	RFC	0.8123802753855506	0.7245762711864406	0.7702127659574468	0.86	0.846242774566474	0.8608695652173913	0.8571669680530439	0.8571428571428571	0.9166666666666666	0.8	0.9620253164556962	0.75	0.7963973270630144	0.6653696498054474	0.6753731343283582	0.8113207547169812	0.8959608323133414	0.9339622641509434	0.8938461538461538	0.9230769230769231	0.8461538461538461	1.0	0.95	0.75	All Modes
ssid__geo	0.8131944444444444	0.868421052631579	0.7688058465063474	0.6016713091922006	0.8230088495575221	0.5954198473282442	0.8561872909698997	0.967741935483871	0.785278664063368	0.6363636363636364	0.6956521739130435	0.6666666666666665	0.927710843373494	1.0	352	RFC	0.76053806743715	0.6171428571428571	0.8857142857142857	0.5064935064935064	0.8387942332896461	0.9545454545454546	0.8146253229974161	0.7777777777777778	0.8	0.6	0.8953488372093024	1.0	0.7866798272778661	0.5869565217391305	0.768595041322314	0.7222222222222222	0.8743169398907104	0.9813084112149533	0.7732692307692307	0.5384615384615384	0.6153846153846154	0.75	0.9625	1.0	All Modes
ssid__geo	0.8387728459530026	0.9035087719298246	0.8020447521261442	0.536144578313253	0.8382749326145553	0.8045977011494252	0.8807692307692309	0.9504373177842567	0.853821733821734	0.6666666666666667	0.9230769230769231	0.8571428571428571	0.9333333333333333	0.888888888888889	353	RFC	0.8196586546074371	0.6496350364963503	0.8687150837988827	0.813953488372093	0.8398533007334963	0.9261363636363636	0.90079185520362	0.875	0.9230769230769231	1.0	0.9058823529411765	0.8	0.7927369100342847	0.4564102564102564	0.8098958333333334	0.7954545454545454	0.9258760107816711	0.9760479041916168	0.8348076923076924	0.5384615384615384	0.9230769230769231	0.75	0.9625	1.0	All Modes
ssid__geo	0.8047895500725689	0.9298245614035088	0.8019830608621902	0.6306306306306306	0.6509274873524452	0.888888888888889	0.8807906114885732	0.9586776859504132	0.8788712522045856	0.761904761904762	0.8000000000000002	0.8571428571428571	0.9753086419753086	1.0	354	RFC	0.8011223601659626	0.65625	0.5902140672782875	0.9302325581395349	0.9082802547770701	0.9206349206349206	0.9338593974175037	1.0	0.7058823529411765	1.0	0.9634146341463414	1.0	0.8076960445785847	0.6069364161849711	0.7255639097744361	0.851063829787234	0.854916067146283	1.0	0.8551923076923076	0.6153846153846154	0.9230769230769231	0.75	0.9875	1.0	All Modes
ssid__geo	0.7740350877192983	0.8771929824561403	0.7130183731581438	0.7283582089552239	0.6229508196721312	0.5128205128205128	0.8413878562577447	0.8595744680851065	0.769304244257565	0.7692307692307693	0.608695652173913	0.6666666666666665	0.9447852760736196	0.8571428571428571	355	RFC	0.6969666033928776	0.7349397590361446	0.5588235294117647	0.39473684210526316	0.8864229765013055	0.9099099099099099	0.7993883225208527	0.7692307692307693	0.7	0.6	0.927710843373494	1.0	0.7545056376206408	0.7218934911242604	0.7037037037037037	0.7317073170731707	0.8007075471698113	0.8145161290322581	0.7540384615384614	0.7692307692307693	0.5384615384615384	0.75	0.9625	0.75	All Modes
ssid__geo	0.8478260869565217	0.9298245614035088	0.8302894050386523	0.7205387205387206	0.7723704866562009	0.8035714285714285	0.8931343283582089	0.9618320610687023	0.8958108558108557	0.8181818181818181	0.8461538461538461	0.8571428571428571	0.9575757575757576	1.0	356	RFC	0.8791439521971741	0.781021897810219	0.8723404255319149	0.9782608695652174	0.8376259798432251	0.9264705882352942	0.9551131221719457	1.0	0.8461538461538461	1.0	0.9294117647058824	1.0	0.800009533485498	0.66875	0.6929577464788732	0.6818181818181818	0.9565217391304348	1.0	0.8551923076923076	0.6923076923076923	0.8461538461538461	0.75	0.9875	1.0	All Modes
ssid__geo	0.7738944365192582	0.9035087719298246	0.7289367226125798	0.6811989100817439	0.6570397111913358	0.5178571428571428	0.8362068965517242	0.9523809523809524	0.8476543209876543	0.8333333333333333	0.8	0.6666666666666665	0.9382716049382716	1.0	357	RFC	0.6998608143121359	0.702247191011236	0.5741324921135647	0.4084507042253521	0.8934210526315789	0.9210526315789473	0.8538507021433851	0.9090909090909091	0.8333333333333334	0.6	0.926829268292683	1.0	0.7816840693170491	0.6613756613756614	0.7679324894514767	0.7073170731707317	0.7858796296296297	0.9859154929577465	0.8476923076923077	0.7692307692307693	0.7692307692307693	0.75	0.95	1.0	All Modes
ssid__geo	0.8177196804647785	0.8947368421052632	0.8337288081127147	0.740566037735849	0.7282051282051283	0.9285714285714286	0.8551724137931034	0.9161290322580644	0.8368819647300659	0.8461538461538461	0.6428571428571429	0.888888888888889	0.9493670886075949	0.8571428571428571	358	RFC	0.8347867123313625	0.7008928571428571	0.79182156133829	0.9285714285714286	0.842391304347826	0.9102564102564102	0.8415384615384616	0.8461538461538461	0.6	0.8	0.9615384615384616	1.0	0.8356094644992634	0.785	0.6740506329113924	0.9285714285714286	0.8683473389355743	0.922077922077922	0.8451923076923077	0.8461538461538461	0.6923076923076923	1.0	0.9375	0.75	All Modes
ssid__geo	0.8403426791277259	0.9210526315789473	0.7811418311697489	0.6158536585365854	0.728051391862955	0.7027027027027027	0.9169526424159231	0.9421487603305784	0.824921525412409	0.761904761904762	0.7741935483870968	0.75	0.9813664596273292	0.8571428571428571	359	RFC	0.7922533575217156	0.7426470588235294	0.7327586206896551	0.6666666666666666	0.8847682119205298	0.9344262295081968	0.8783950617283949	1.0	0.6666666666666666	0.75	0.9753086419753086	1.0	0.7787740032819821	0.5260416666666666	0.723404255319149	0.7428571428571429	0.9515669515669516	0.95	0.8051923076923077	0.6153846153846154	0.9230769230769231	0.75	0.9875	0.75	All Modes
ssid__geo	0.81859410430839	0.8596491228070176	0.7268646984144118	0.5942028985507246	0.7810858143607706	0.5507246376811593	0.8834513844172569	0.8248587570621468	0.6965201465201466	0.6666666666666667	0.7500000000000001	0.5714285714285715	0.9230769230769231	0.5714285714285715	360	RFC	0.7635112875590622	0.7321428571428571	0.7935943060498221	0.5588235294117647	0.8427518427518428	0.8902439024390244	0.7805839291794348	0.875	0.8181818181818182	0.6666666666666666	0.8764044943820225	0.6666666666666666	0.7017050348328944	0.5	0.7689655172413793	0.5428571428571428	0.9282814614343707	0.7684210526315789	0.6411538461538462	0.5384615384615384	0.6923076923076923	0.5	0.975	0.5	All Modes
ssid__geo	0.7537688442211056	0.8421052631578947	0.7426107858429585	0.6445012787723786	0.5346153846153846	0.8166666666666667	0.8353808353808354	0.8818897637795274	0.739004329004329	0.6666666666666667	0.4999999999999999	0.75	0.9212121212121211	0.8571428571428571	361	RFC	0.7476639427987742	0.7078651685393258	0.5054545454545455	0.8166666666666667	0.8333333333333334	0.875	0.7833689839572192	0.7272727272727273	0.5454545454545454	0.75	0.8941176470588236	1.0	0.7403780427502068	0.5915492957746479	0.5673469387755102	0.8166666666666667	0.8374384236453202	0.8888888888888888	0.7053846153846154	0.6153846153846154	0.46153846153846156	0.75	0.95	0.75	All Modes
ssid__geo	0.8446969696969697	0.9035087719298246	0.834216123158307	0.6304347826086957	0.7233009708737864	0.9787234042553191	0.907928388746803	0.9306930693069307	0.846489742141916	0.7272727272727274	0.6956521739130435	1.0	0.9523809523809523	0.8571428571428571	362	RFC	0.8523418550646275	0.7532467532467533	0.7525252525252525	0.9583333333333334	0.8669108669108669	0.9306930693069307	0.9195959595959596	0.8888888888888888	0.8	1.0	0.9090909090909091	1.0	0.8244061921088928	0.5420560747663551	0.6962616822429907	1.0	0.9530201342281879	0.9306930693069307	0.7961538461538462	0.6153846153846154	0.6153846153846154	1.0	1.0	0.75	All Modes
ssid__geo	0.8249158249158249	0.9122807017543859	0.8130052823076077	0.7019027484143763	0.694949494949495	0.8671328671328671	0.8832923832923832	0.9177489177489178	0.8559719907758083	0.8	0.7826086956521738	0.888888888888889	0.951219512195122	0.8571428571428571	363	RFC	0.8100454731556341	0.7033898305084746	0.7577092511013216	0.7848101265822784	0.8662650602409638	0.9380530973451328	0.8923809523809524	0.8333333333333334	0.9	0.8	0.9285714285714286	1.0	0.8220541153431633	0.70042194092827	0.6417910447761194	0.96875	0.9010025062656641	0.8983050847457628	0.8373076923076923	0.7692307692307693	0.6923076923076923	1.0	0.975	0.75	All Modes
ssid__geo	0.8220858895705522	0.8859649122807017	0.7895467425398806	0.618595825426945	0.7927031509121061	0.7096774193548387	0.8818031885651457	0.944954128440367	0.831175250452359	0.6923076923076923	0.6666666666666667	0.8571428571428571	0.9397590361445783	1.0	364	RFC	0.8156012387167089	0.652	0.8445229681978799	0.8048780487804879	0.8486772486772487	0.9279279279279279	0.8948568872987478	0.6923076923076923	0.875	1.0	0.9069767441860465	1.0	0.770034999554933	0.5884476534296029	0.746875	0.6346153846153846	0.9176201372997712	0.9626168224299065	0.7911538461538462	0.6923076923076923	0.5384615384615384	0.75	0.975	1.0	All Modes
ssid__geo	0.8175033921302578	0.8947368421052632	0.7909485998362	0.6436781609195403	0.7644151565074135	0.7311827956989247	0.877005347593583	0.9384615384615386	0.8569290462623795	0.7692307692307693	0.7199999999999999	0.8571428571428571	0.9382716049382716	1.0	365	RFC	0.7910307685069389	0.6140350877192983	0.8854961832061069	0.7083333333333334	0.8502304147465438	0.8970588235294118	0.8892120075046904	0.7692307692307693	0.75	1.0	0.926829268292683	1.0	0.798748053244306	0.6763285024154589	0.672463768115942	0.7555555555555555	0.905521472392638	0.9838709677419355	0.8323076923076924	0.7692307692307693	0.6923076923076923	0.75	0.95	1.0	All Modes
ssid__geo	0.796221322537112	0.9210526315789473	0.7987062262236527	0.6861702127659575	0.7127371273712738	0.7999999999999999	0.847255369928401	0.9473684210526316	0.8962830625407312	0.8461538461538461	0.8333333333333333	0.8571428571428571	0.9447852760736196	1.0	366	RFC	0.8180501427390252	0.675392670157068	0.6641414141414141	0.96	0.8754623921085081	0.9152542372881356	0.9365911197236498	0.8461538461538461	0.9090909090909091	1.0	0.927710843373494	1.0	0.790928972267579	0.6972972972972973	0.7690058479532164	0.6857142857142857	0.8208092485549133	0.9818181818181818	0.865576923076923	0.8461538461538461	0.7692307692307693	0.75	0.9625	1.0	All Modes
ssid__geo	0.7847908745247149	0.8771929824561403	0.70446841510833	0.6666666666666667	0.6330097087378641	0.42857142857142855	0.8850033624747815	0.9090909090909091	0.7997722567287784	0.7333333333333334	0.5714285714285714	0.75	0.9440993788819876	1.0	367	RFC	0.6938235845644614	0.5982905982905983	0.7725118483412322	0.328125	0.8773333333333333	0.8928571428571429	0.8170660856935367	0.6470588235294118	0.75	0.75	0.9382716049382716	1.0	0.7450508102344484	0.7526881720430108	0.5361842105263158	0.6176470588235294	0.89280868385346	0.9259259259259259	0.8015384615384615	0.8461538461538461	0.46153846153846156	0.75	0.95	1.0	All Modes
ssid__geo	0.8177014531043593	0.8596491228070176	0.7688852841895735	0.5681818181818181	0.7948717948717949	0.6813186813186813	0.8776796973518285	0.9223744292237444	0.7509101340426642	0.6363636363636364	0.6666666666666666	0.6666666666666666	0.927710843373494	0.8571428571428571	368	RFC	0.7887932334985386	0.6211180124223602	0.8072916666666666	0.7380952380952381	0.8508557457212714	0.926605504587156	0.8631967515688446	0.7777777777777778	0.6428571428571429	1.0	0.8953488372093024	1.0	0.752694674331735	0.5235602094240838	0.7828282828282829	0.6326530612244898	0.90625	0.9181818181818182	0.6886538461538462	0.5384615384615384	0.6923076923076923	0.5	0.9625	0.75	All Modes
ssid__geo	0.8112	0.9035087719298246	0.7747264293499165	0.6149584487534626	0.6863157894736841	0.6825396825396824	0.9015829318651067	0.988235294117647	0.842255576401918	0.6923076923076923	0.6666666666666667	0.888888888888889	0.9634146341463415	1.0	369	RFC	0.7602096493962588	0.6	0.7912621359223301	0.5443037974683544	0.8887381275440976	0.9767441860465116	0.8615567765567766	0.6923076923076923	0.875	0.8	0.9404761904761905	1.0	0.8132655719734345	0.6306818181818182	0.6059479553903345	0.9148936170212766	0.914804469273743	1.0	0.8436538461538461	0.6923076923076923	0.5384615384615384	1.0	0.9875	1.0	All Modes
ssid__geo	0.8155275381552753	0.8947368421052632	0.8006113547479368	0.7019027484143764	0.7067395264116577	0.8387096774193549	0.8741258741258742	0.881578947368421	0.7989695043911912	0.7692307692307693	0.6666666666666667	0.75	0.9518072289156626	0.8571428571428571	370	RFC	0.805594077530559	0.6720647773279352	0.8049792531120332	0.8387096774193549	0.8532423208191127	0.8589743589743589	0.862567084078712	0.7692307692307693	0.875	0.75	0.9186046511627907	1.0	0.8009111669402849	0.7345132743362832	0.6298701298701299	0.8387096774193549	0.8960573476702509	0.9054054054054054	0.7590384615384614	0.7692307692307693	0.5384615384615384	0.75	0.9875	0.75	All Modes
ssid__geo	0.8015482054890922	0.8859649122807017	0.769364492825698	0.7142857142857143	0.6514806378132119	0.6923076923076923	0.8601769911504425	0.9285714285714287	0.855959595959596	0.8333333333333333	0.6363636363636364	0.888888888888889	0.9212121212121211	1.0	371	RFC	0.7607939197570877	0.7608695652173914	0.7185929648241206	0.6	0.834096109839817	0.8904109589041096	0.8761972667855019	0.9090909090909091	0.7777777777777778	0.8	0.8941176470588236	1.0	0.7890365726074363	0.6730769230769231	0.5958333333333333	0.8181818181818182	0.8879415347137637	0.9701492537313433	0.8515384615384616	0.7692307692307693	0.5384615384615384	1.0	0.95	1.0	All Modes
ssid__geo	0.8474452554744526	0.9122807017543859	0.8278540979609458	0.6504854368932039	0.7315789473684211	0.9411764705882353	0.9100467289719626	0.905982905982906	0.8563786712289707	0.6666666666666667	0.8	1.0	0.9580838323353293	0.8571428571428571	372	RFC	0.8684373707881317	0.7745664739884393	0.7128205128205128	1.0	0.8733183856502242	0.9814814814814815	0.9255747126436782	0.875	0.8333333333333334	1.0	0.9195402298850575	1.0	0.7984359075154054	0.5606694560669456	0.7513513513513513	0.8888888888888888	0.95	0.8412698412698413	0.8115384615384615	0.5384615384615384	0.7692307692307693	1.0	1.0	0.75	All Modes
ssid__geo	0.7558912386706949	0.8947368421052632	0.7326526944783105	0.5662100456621004	0.7302631578947368	0.6467065868263472	0.8200836820083681	0.9	0.8343371171557079	0.6	0.8275862068965517	0.8	0.9440993788819876	1.0	373	RFC	0.715430893302661	0.6813186813186813	0.6908713692946058	0.5142857142857142	0.8335358444714459	0.8571428571428571	0.842416225749559	0.8571428571428571	0.75	0.6666666666666666	0.9382716049382716	1.0	0.776837718233738	0.484375	0.7744186046511627	0.8709677419354839	0.8070588235294117	0.9473684210526315	0.8669230769230769	0.46153846153846156	0.9230769230769231	1.0	0.95	1.0	All Modes
ssid__geo	0.8335820895522388	0.9035087719298246	0.799765056590691	0.5965909090909092	0.6103896103896104	0.9481481481481482	0.8998763906056861	0.9438202247191012	0.8604761904761904	0.7500000000000001	0.6	1.0	0.9523809523809523	1.0	374	RFC	0.8189052174782964	0.6176470588235294	0.6962962962962963	0.9552238805970149	0.8708133971291866	0.9545454545454546	0.9168831168831169	0.8181818181818182	0.8571428571428571	1.0	0.9090909090909091	1.0	0.7851463547121634	0.5769230769230769	0.5433526011560693	0.9411764705882353	0.9309462915601023	0.9333333333333333	0.8307692307692307	0.6923076923076923	0.46153846153846156	1.0	1.0	1.0	All Modes
ssid__geo	0.8335509138381201	0.9122807017543859	0.8398835557858897	0.7054263565891473	0.7578616352201257	0.897196261682243	0.8871262965222696	0.9518072289156626	0.8995238095238095	0.8333333333333333	0.7142857142857142	1.0	0.9500000000000001	1.0	375	RFC	0.8391357883401109	0.7165354330708661	0.7151335311572701	0.9411764705882353	0.904228855721393	0.9186046511627907	0.905151515151515	0.9090909090909091	0.6666666666666666	1.0	0.95	1.0	0.8431956190433677	0.6946564885496184	0.8060200668896321	0.8571428571428571	0.8706586826347306	0.9875	0.8976923076923077	0.7692307692307693	0.7692307692307693	1.0	0.95	1.0	All Modes
ssid__geo	0.8121041520056298	0.8859649122807017	0.751606455668963	0.588235294117647	0.8251231527093597	0.6292134831460674	0.860759493670886	0.8547008547008548	0.7865598658369743	0.7000000000000001	0.7692307692307693	0.6666666666666665	0.9397590361445783	0.8571428571428571	376	RFC	0.7516970433165806	0.6643356643356644	0.8611825192802056	0.5714285714285714	0.8282051282051283	0.8333333333333334	0.8552415026833632	1.0	0.7692307692307693	0.6	0.9069767441860465	1.0	0.7585821487547968	0.5277777777777778	0.7919621749408984	0.7	0.8959778085991679	0.8771929824561403	0.7565384615384615	0.5384615384615384	0.7692307692307693	0.75	0.975	0.75	All Modes
ssid__geo	0.7983691623424759	0.8771929824561403	0.7573426740256138	0.5674157303370787	0.6638115631691649	0.831858407079646	0.8815224063842849	0.8421052631578947	0.7500162156683895	0.6956521739130435	0.6923076923076923	0.75	0.9454545454545454	0.6666666666666666	377	RFC	0.7743142699594313	0.6121212121212121	0.625	0.8545454545454545	0.8766788766788767	0.9032258064516129	0.8319909502262444	0.8	0.6923076923076923	0.75	0.9176470588235294	1.0	0.7444110687269548	0.5287958115183246	0.7077625570776256	0.8103448275862069	0.8864197530864197	0.7887323943661971	0.7065384615384616	0.6153846153846154	0.6923076923076923	0.75	0.975	0.5	All Modes
ssid__geo	0.8563869992441421	0.9473684210526315	0.838181542043699	0.7564469914040114	0.7244444444444444	0.8787878787878789	0.9070904645476773	0.9241379310344828	0.9301266634599967	0.8181818181818181	0.8571428571428571	1.0	0.9753086419753086	1.0	378	RFC	0.8643807649705085	0.8198757763975155	0.7912621359223301	0.9666666666666667	0.8739693757361602	0.8701298701298701	0.9526829268292684	1.0	0.8	1.0	0.9634146341463414	1.0	0.8207661916580056	0.7021276595744681	0.6680327868852459	0.8055555555555556	0.9428208386277002	0.9852941176470589	0.9205769230769232	0.6923076923076923	0.9230769230769231	1.0	0.9875	1.0	All Modes
ssid__geo	0.8594664931685101	0.9035087719298246	0.8193017381522489	0.546031746031746	0.8715846994535519	0.81203007518797	0.9032258064516129	0.9636363636363636	0.8172951231774761	0.5555555555555556	0.9230769230769231	0.6666666666666666	0.9411764705882353	1.0	379	RFC	0.8912903093443685	0.8269230769230769	0.8668478260869565	0.9818181818181818	0.842809364548495	0.9380530973451328	0.9623931623931625	1.0	0.9230769230769231	1.0	0.8888888888888888	1.0	0.7879782871300788	0.4075829383886256	0.8763736263736264	0.6923076923076923	0.972972972972973	0.9906542056074766	0.7615384615384615	0.38461538461538464	0.9230769230769231	0.5	1.0	1.0	All Modes
ssid__geo	0.8318401102687801	0.8596491228070176	0.768731078810483	0.503448275862069	0.8314883148831489	0.6542056074766356	0.8915502328675982	0.9629629629629629	0.7416664148206353	0.5714285714285714	0.6206896551724138	0.5714285714285715	0.9447852760736196	1.0	380	RFC	0.7667658214727737	0.5615384615384615	0.8264058679706602	0.625	0.8827404479578392	0.9381443298969072	0.7813755020080321	0.75	0.5625	0.6666666666666666	0.927710843373494	1.0	0.7737652484722938	0.45625	0.8366336633663366	0.6862745098039216	0.9005376344086021	0.9891304347826086	0.7232692307692308	0.46153846153846156	0.6923076923076923	0.5	0.9625	1.0	All Modes
ssid__geo	0.8275340393343419	0.9122807017543859	0.7907732487364043	0.6503340757238308	0.8096774193548387	0.8307692307692308	0.8938547486033519	0.7692307692307693	0.822468253968254	0.8799999999999999	0.7142857142857142	0.888888888888889	0.9625000000000001	0.6666666666666666	381	RFC	0.8276860050045368	0.7724867724867724	0.7819314641744548	0.84375	0.8579088471849866	0.8823529411764706	0.8691666666666666	0.9166666666666666	0.6666666666666666	0.8	0.9625	1.0	0.7667895901791199	0.5615384615384615	0.8394648829431438	0.8181818181818182	0.9329446064139941	0.6818181818181818	0.8155769230769231	0.8461538461538461	0.7692307692307693	1.0	0.9625	0.5	All Modes
ssid__geo	0.7824585635359116	0.8421052631578947	0.7623877772219274	0.6092307692307692	0.6052104208416834	0.8055555555555556	0.8427895981087471	0.9491525423728813	0.7569919174213653	0.5714285714285714	0.6666666666666666	0.75	0.9079754601226994	0.888888888888889	382	RFC	0.7451612070725667	0.668918918918919	0.5373665480427047	0.7435897435897436	0.8727050183598531	0.9032258064516129	0.7668846815834767	0.75	0.6428571428571429	0.75	0.891566265060241	0.8	0.7891255212004085	0.559322033898305	0.6926605504587156	0.8787878787878788	0.8148571428571428	1.0	0.7657692307692308	0.46153846153846156	0.6923076923076923	0.75	0.925	1.0	All Modes
ssid__geo	0.8623537508602891	0.9385964912280702	0.8404544820348152	0.7168949771689498	0.7957894736842106	0.8196721311475409	0.9089783281733745	0.9609375	0.9125138026224983	0.9285714285714286	0.7826086956521738	0.888888888888889	0.9625000000000001	1.0	383	RFC	0.8126106676525952	0.6946902654867256	0.8008474576271186	0.704225352112676	0.9314720812182741	0.9318181818181818	0.9058333333333334	0.8666666666666667	0.9	0.8	0.9625	1.0	0.878246800433633	0.7405660377358491	0.7907949790794979	0.9803921568627451	0.8875453446191052	0.9919354838709677	0.9309615384615384	1.0	0.6923076923076923	1.0	0.9625	1.0	All Modes
ssid__geo	0.8509803921568627	0.8859649122807017	0.7992217486245844	0.5441696113074205	0.8097345132743363	0.7959183673469388	0.9137709137709138	0.9325153374233128	0.7979254079254079	0.6153846153846154	0.6666666666666667	0.75	0.9575757575757576	1.0	384	RFC	0.7927942189629039	0.4967741935483871	0.8714285714285714	0.7959183673469388	0.9161290322580645	0.8837209302325582	0.8339592760180995	0.6153846153846154	0.875	0.75	0.9294117647058824	1.0	0.810423421038017	0.6015625	0.756198347107438	0.7959183673469388	0.9114249037227214	0.987012987012987	0.7782692307692308	0.6153846153846154	0.5384615384615384	0.75	0.9875	1.0	All Modes
ssid__geo	0.794	0.9035087719298246	0.7859565996219231	0.6699751861042185	0.6502463054187192	0.8043478260869564	0.8592677345537758	0.9459459459459458	0.8825597488174175	0.7272727272727274	0.7407407407407408	1.0	0.9447852760736196	1.0	385	RFC	0.7721000367298843	0.7142857142857143	0.5823529411764706	0.7551020408163265	0.8877068557919622	0.9210526315789473	0.9061770893096195	0.8888888888888888	0.7142857142857143	1.0	0.927710843373494	1.0	0.8064364349167563	0.6308411214953271	0.7360594795539034	0.8604651162790697	0.8325942350332595	0.9722222222222222	0.8694230769230769	0.6153846153846154	0.7692307692307693	1.0	0.9625	1.0	All Modes
ssid__geo	0.8169219547775346	0.868421052631579	0.7675231544758725	0.4904458598726115	0.7963963963963964	0.773109243697479	0.8838095238095238	0.8938547486033519	0.733794466403162	0.6363636363636364	0.7826086956521738	0.5714285714285715	0.9285714285714285	0.75	386	RFC	0.7940748308012255	0.5968992248062015	0.8215613382899628	0.8214285714285714	0.841596130592503	0.8888888888888888	0.7961616161616162	0.7777777777777778	0.9	0.6666666666666666	0.8863636363636364	0.75	0.7496919814038122	0.41621621621621624	0.7727272727272727	0.7301587301587301	0.93048128342246	0.898876404494382	0.6911538461538462	0.5384615384615384	0.6923076923076923	0.5	0.975	0.75	All Modes
ssid__geo	0.8093689004554326	0.8859649122807017	0.7671882007279155	0.4871060171919771	0.7889908256880734	0.7544910179640718	0.8814400993171942	0.9239130434782609	0.7868151861134318	0.5263157894736842	0.8000000000000002	0.8	0.9506172839506174	0.8571428571428571	387	RFC	0.7619249404615258	0.5666666666666667	0.7962962962962963	0.6363636363636364	0.8658536585365854	0.9444444444444444	0.8289813486370157	0.8333333333333334	0.7058823529411765	0.6666666666666666	0.9390243902439024	1.0	0.7874555489676733	0.4271356783919598	0.7818181818181819	0.9264705882352942	0.8975979772439949	0.9042553191489362	0.8040384615384614	0.38461538461538464	0.9230769230769231	1.0	0.9625	0.75	All Modes
ssid__geo	0.8373870743571925	0.8771929824561403	0.816042898505659	0.514792899408284	0.8350668647845467	0.9047619047619048	0.8910133843212237	0.9345794392523364	0.8077451533973272	0.5454545454545455	0.6956521739130435	0.8571428571428571	0.9404761904761905	1.0	388	RFC	0.8528080800955558	0.6492537313432836	0.8438438438438438	0.9743589743589743	0.8442028985507246	0.9523809523809523	0.8728787878787878	0.6666666666666666	0.8	1.0	0.8977272727272727	1.0	0.7916273303264527	0.4264705882352941	0.8264705882352941	0.8444444444444444	0.9433198380566802	0.9174311926605505	0.7628846153846155	0.46153846153846156	0.6153846153846154	0.75	0.9875	1.0	All Modes
ssid__geo	0.8265221017514596	0.8771929824561403	0.7426348978627659	0.6028985507246377	0.6074074074074073	0.6296296296296297	0.9013513513513514	0.9718875502008032	0.7765079624040387	0.6956521739130435	0.6923076923076923	0.6666666666666666	0.9390243902439025	0.888888888888889	389	RFC	0.7743674296426667	0.6709677419354839	0.6456692913385826	0.7391304347826086	0.8707571801566579	0.9453125	0.8417948717948718	0.8	0.6923076923076923	1.0	0.9166666666666666	0.8	0.7206711521442372	0.5473684210526316	0.5734265734265734	0.5483870967741935	0.9341736694677871	1.0	0.7540384615384615	0.6153846153846154	0.6923076923076923	0.5	0.9625	1.0	All Modes
ssid__geo	0.8066225165562914	0.8859649122807017	0.7819317764549748	0.5986078886310905	0.7121771217712177	0.7863247863247864	0.8694052728387492	0.9431438127090301	0.8078894205209994	0.5263157894736842	0.6666666666666666	0.888888888888889	0.9575757575757576	1.0	390	RFC	0.7844252333730869	0.7588235294117647	0.7228464419475655	0.6764705882352942	0.8302107728337237	0.9337748344370861	0.8411204481792718	0.8333333333333334	0.6428571428571429	0.8	0.9294117647058824	1.0	0.8000066361544194	0.4942528735632184	0.7018181818181818	0.9387755102040817	0.9124839124839125	0.9527027027027027	0.8128846153846153	0.38461538461538464	0.6923076923076923	1.0	0.9875	1.0	All Modes
ssid__geo	0.8519269776876268	0.9210526315789473	0.8128627595656688	0.6939759036144578	0.8064992614475628	0.7022900763358778	0.9166666666666666	0.9448818897637795	0.881037037037037	0.8333333333333333	0.7199999999999999	0.888888888888889	0.9629629629629629	1.0	391	RFC	0.7888248915953711	0.6697674418604651	0.8863636363636364	0.5679012345679012	0.9110012360939431	0.9090909090909091	0.8820620842572062	0.9090909090909091	0.75	0.8	0.9512195121951219	1.0	0.8571693919011454	0.72	0.7398373983739838	0.92	0.9224030037546934	0.9836065573770492	0.8873076923076922	0.7692307692307693	0.6923076923076923	1.0	0.975	1.0	All Modes
ssid__geo	0.7777777777777778	0.8596491228070176	0.7235996453799569	0.5464190981432361	0.653846153846154	0.6333333333333333	0.8524999999999999	0.9318996415770608	0.7449425732352561	0.6	0.7407407407407408	0.6	0.9268292682926829	0.8571428571428571	392	RFC	0.7108298679540026	0.64375	0.6244897959183674	0.4935064935064935	0.8503740648379052	0.9420289855072463	0.7952380952380952	0.8571428571428571	0.7142857142857143	0.5	0.9047619047619048	1.0	0.7642192739805592	0.47465437788018433	0.6860986547085202	0.8837209302325582	0.8546365914786967	0.9219858156028369	0.7361538461538462	0.46153846153846156	0.7692307692307693	0.75	0.95	0.75	All Modes
ssid__geo	0.8279816513761468	0.8771929824561403	0.7721160312089786	0.5372168284789645	0.8221859706362153	0.7090909090909091	0.8950276243093923	0.8970588235294117	0.7777038679477704	0.7272727272727274	0.6666666666666667	0.6666666666666665	0.9390243902439025	0.888888888888889	393	RFC	0.7475810079466921	0.5570469798657718	0.8571428571428571	0.6190476190476191	0.8913342503438789	0.8133333333333334	0.7865656565656565	0.8888888888888888	0.7272727272727273	0.6	0.9166666666666666	0.8	0.8074515239566722	0.51875	0.7899686520376176	0.8297872340425532	0.8987517337031901	1.0	0.7886538461538461	0.6153846153846154	0.6153846153846154	0.75	0.9625	1.0	All Modes
ssid__geo	0.8058316766070245	0.8947368421052632	0.8016073760128719	0.6394984326018808	0.7803121248499401	0.7948717948717948	0.8341708542713567	0.9591836734693878	0.8353972411384669	0.7826086956521738	0.8	0.6666666666666666	0.927710843373494	1.0	394	RFC	0.837343779632001	0.6754966887417219	0.7303370786516854	1.0	0.8501920614596671	0.9306930693069307	0.9257364341085271	0.9	0.8333333333333334	1.0	0.8953488372093024	1.0	0.7825124337765458	0.6071428571428571	0.8376288659793815	0.6595744680851063	0.8187422934648582	0.9894736842105263	0.7848076923076923	0.6923076923076923	0.7692307692307693	0.5	0.9625	1.0	All Modes
ssid__geo	0.7847309136420526	0.868421052631579	0.7410400411925344	0.6464646464646465	0.6492146596858638	0.6019417475728156	0.8496503496503496	0.9579288025889968	0.768329908573811	0.6923076923076923	0.5714285714285714	0.75	0.9390243902439025	0.888888888888889	395	RFC	0.7320426590333613	0.6611570247933884	0.7153846153846154	0.5166666666666667	0.8302961275626424	0.9367088607594937	0.7817948717948718	0.6923076923076923	0.75	0.75	0.9166666666666666	0.8	0.7595302704631102	0.6324110671936759	0.5942492012779552	0.7209302325581395	0.869928400954654	0.9801324503311258	0.7732692307692307	0.6923076923076923	0.46153846153846156	0.75	0.9625	1.0	All Modes
ssid__geo	0.8212526389866291	0.8859649122807017	0.8205053548088292	0.6397984886649876	0.670859538784067	0.9500000000000001	0.8804953560371517	0.9613733905579399	0.8398550724637681	0.7826086956521738	0.4761904761904762	1.0	0.9404761904761905	1.0	396	RFC	0.8420486056011786	0.7257142857142858	0.7174887892376681	1.0	0.8414201183431953	0.9256198347107438	0.8845454545454545	0.9	0.625	1.0	0.8977272727272727	1.0	0.8060263720106239	0.5720720720720721	0.6299212598425197	0.9047619047619048	0.9233766233766234	1.0	0.8128846153846153	0.6923076923076923	0.38461538461538464	1.0	0.9875	1.0	All Modes
ssid__geo	0.7909896602658789	0.8421052631578947	0.7757461689414151	0.6406926406926406	0.5747800586510263	0.8599999999999999	0.8558897243107769	0.9473684210526315	0.7504329004329005	0.6666666666666667	0.4545454545454546	0.8571428571428571	0.9166666666666667	0.8571428571428571	397	RFC	0.8121413372793886	0.736318407960199	0.632258064516129	0.9347826086956522	0.8054245283018868	0.9519230769230769	0.8315656565656566	0.7272727272727273	0.5555555555555556	1.0	0.875	1.0	0.749237314458148	0.5670498084291188	0.5268817204301075	0.7962962962962963	0.9131016042780749	0.9428571428571428	0.6925	0.6153846153846154	0.38461538461538464	0.75	0.9625	0.75	All Modes
ssid__geo	0.8755458515283843	0.9035087719298246	0.8611755642822694	0.670926517571885	0.855098389982111	0.9199999999999999	0.9102730819245773	0.9495798319327732	0.8782213438735177	0.7500000000000001	0.6956521739130435	1.0	0.9454545454545454	1.0	398	RFC	0.8508926039323121	0.65625	0.8984962406015038	0.8679245283018868	0.9055627425614489	0.9262295081967213	0.9071657754010694	0.8181818181818182	0.8	1.0	0.9176470588235294	1.0	0.8739736367070714	0.6862745098039216	0.8156996587030717	0.9787234042553191	0.9150326797385621	0.9741379310344828	0.8565384615384616	0.6923076923076923	0.6153846153846154	1.0	0.975	1.0	All Modes
ssid__geo	0.8642622950819672	0.9035087719298246	0.8424728456322829	0.7563805104408353	0.8085106382978723	0.791044776119403	0.9033033033033033	0.9531249999999999	0.8704438074003292	0.7500000000000001	0.7692307692307693	0.888888888888889	0.9440993788819876	1.0	399	RFC	0.8353317301479162	0.8190954773869347	0.8351648351648352	0.7162162162162162	0.8888888888888888	0.9172932330827067	0.8651368384701718	0.8181818181818182	0.7692307692307693	0.8	0.9382716049382716	1.0	0.855897506352233	0.7025862068965517	0.7835051546391752	0.8833333333333333	0.9181929181929182	0.991869918699187	0.8823076923076923	0.6923076923076923	0.7692307692307693	1.0	0.95	1.0	All Modes
ssid__geo	0.7972756410256411	0.868421052631579	0.7332993468060346	0.4953560371517028	0.732	0.608695652173913	0.8775654635527248	0.9528795811518325	0.7765482984569858	0.5263157894736842	0.6666666666666666	0.75	0.9397590361445783	1.0	400	RFC	0.7224159195387417	0.583941605839416	0.6984732824427481	0.5384615384615384	0.8720112517580872	0.9191919191919192	0.8266334440753045	0.8333333333333334	0.6428571428571429	0.75	0.9069767441860465	1.0	0.7542672815760845	0.43010752688172044	0.7689075630252101	0.7	0.8831908831908832	0.9891304347826086	0.7603846153846153	0.38461538461538464	0.6923076923076923	0.75	0.975	1.0	All Modes
ssid__geo	0.7702156334231806	0.868421052631579	0.7481608451786906	0.5133333333333334	0.5758620689655173	0.8395061728395062	0.8473967684021544	0.9647058823529412	0.828927309908905	0.5454545454545455	0.6666666666666666	1.0	0.9325153374233127	1.0	401	RFC	0.7339064991927952	0.55	0.5352564102564102	0.7816091954022989	0.8708487084870848	0.9318181818181818	0.8450372920252438	0.6666666666666666	0.6428571428571429	1.0	0.9156626506024096	1.0	0.7672451640399401	0.48125	0.6231343283582089	0.9066666666666666	0.8251748251748252	1.0	0.8207692307692307	0.46153846153846156	0.6923076923076923	1.0	0.95	1.0	All Modes
ssid__geo	0.7766195085629188	0.8333333333333334	0.7188411843536702	0.6273291925465838	0.5976095617529881	0.5789473684210527	0.8413001912045889	0.9490196078431372	0.6822084195997239	0.608695652173913	0.608695652173913	0.4	0.9047619047619048	0.888888888888889	402	RFC	0.7713872477841263	0.7829457364341085	0.5319148936170213	0.7857142857142857	0.8396946564885496	0.9166666666666666	0.8127272727272727	0.7	0.7	1.0	0.8636363636363636	0.8	0.6980238584241382	0.5233160621761658	0.6818181818181818	0.4583333333333333	0.842911877394636	0.983739837398374	0.6553846153846153	0.5384615384615384	0.5384615384615384	0.25	0.95	1.0	All Modes
ssid__geo	0.8128301886792453	0.8947368421052632	0.7806269962126349	0.60625	0.7451669595782074	0.6972477064220183	0.8735785953177257	0.980891719745223	0.8232215568862277	0.7000000000000001	0.7199999999999999	0.75	0.9461077844311377	1.0	403	RFC	0.7956317813617566	0.782258064516129	0.8060836501901141	0.59375	0.8213836477987422	0.9746835443037974	0.8816091954022989	1.0	0.75	0.75	0.9080459770114943	1.0	0.7904378982362176	0.49489795918367346	0.6928104575163399	0.8444444444444444	0.9328571428571428	0.9871794871794872	0.7936538461538462	0.5384615384615384	0.6923076923076923	0.75	0.9875	1.0	All Modes
ssid__geo	0.8220408163265306	0.8947368421052632	0.7502842044150657	0.6422535211267606	0.6873239436619718	0.6923076923076924	0.8962025316455697	0.8333333333333334	0.8225806864279821	0.7199999999999999	0.6956521739130435	0.888888888888889	0.951219512195122	0.8571428571428571	404	RFC	0.7566916873486148	0.7125	0.6853932584269663	0.6428571428571429	0.8773234200743495	0.8653846153846154	0.8557142857142856	0.75	0.8	0.8	0.9285714285714286	1.0	0.7486728761915685	0.5846153846153846	0.6892655367231638	0.75	0.9159120310478654	0.8035714285714286	0.8065384615384616	0.6923076923076923	0.6153846153846154	1.0	0.975	0.75	All Modes
ssid__geo	0.8379265091863517	0.8859649122807017	0.8085178748336173	0.7020408163265307	0.8245877061469264	0.7422680412371134	0.8848039215686275	0.8888888888888888	0.7922493224932249	0.8	0.6666666666666667	0.888888888888889	0.9390243902439025	0.6666666666666665	405	RFC	0.7951379674235757	0.7136929460580913	0.8540372670807453	0.6428571428571429	0.8762135922330098	0.8888888888888888	0.805	0.8333333333333334	0.875	0.8	0.9166666666666666	0.6	0.829673305459307	0.6907630522088354	0.7971014492753623	0.8780487804878049	0.8935643564356436	0.8888888888888888	0.8040384615384614	0.7692307692307693	0.5384615384615384	1.0	0.9625	0.75	All Modes
ssid__geo	0.7686510926902789	0.868421052631579	0.7386666502007391	0.5185185185185185	0.5952813067150635	0.8181818181818181	0.8562421185372004	0.9051094890510948	0.7409774436090225	0.5263157894736842	0.7142857142857142	0.6666666666666666	0.9404761904761905	0.8571428571428571	406	RFC	0.7940569752827817	0.6666666666666666	0.4880952380952381	1.0	0.8761290322580645	0.9393939393939394	0.8795454545454545	0.8333333333333334	0.6666666666666666	1.0	0.8977272727272727	1.0	0.7179636457298864	0.42424242424242425	0.7627906976744186	0.6923076923076923	0.8372379778051788	0.8732394366197183	0.6782692307692308	0.38461538461538464	0.7692307692307693	0.5	0.9875	0.75	All Modes
ssid__geo	0.8735232800555942	0.9298245614035088	0.8561301237103246	0.7142857142857143	0.8392857142857144	0.8674698795180723	0.9134554643082755	0.9461538461538462	0.8847783041968158	0.8148148148148148	0.7826086956521738	0.8571428571428571	0.9693251533742331	1.0	407	RFC	0.8619196900424866	0.6896551724137931	0.9073359073359073	0.9	0.9014962593516209	0.9111111111111111	0.9275043029259897	0.7857142857142857	0.9	1.0	0.9518072289156626	1.0	0.8536834351343359	0.7407407407407407	0.7807308970099668	0.8372093023255814	0.9257362355953905	0.984	0.8551923076923076	0.8461538461538461	0.6923076923076923	0.75	0.9875	1.0	All Modes
ssid__geo	0.820906432748538	0.8859649122807017	0.7801926436581997	0.6572769953051643	0.7123809523809524	0.6666666666666666	0.8949416342412453	0.9696969696969697	0.8243011374590322	0.6923076923076923	0.631578947368421	0.8571428571428571	0.9404761904761905	1.0	408	RFC	0.7766681176991037	0.603448275862069	0.8617511520737328	0.6046511627906976	0.8723135271807838	0.9411764705882353	0.918006993006993	0.6923076923076923	1.0	1.0	0.8977272727272727	1.0	0.7980848902494269	0.7216494845360825	0.6071428571428571	0.7428571428571429	0.918774966711052	1.0	0.7782692307692308	0.6923076923076923	0.46153846153846156	0.75	0.9875	1.0	All Modes
ssid__geo	0.8603395061728395	0.9035087719298246	0.8309402310107808	0.6319702602230483	0.779324055666004	0.896551724137931	0.9162995594713657	0.9305555555555556	0.8552011673962895	0.6666666666666667	0.7692307692307693	1.0	0.951219512195122	0.888888888888889	409	RFC	0.8739464862137934	0.8173076923076923	0.8132780082987552	0.975	0.8708133971291866	0.8933333333333333	0.8745604395604396	0.875	0.7692307692307693	1.0	0.9285714285714286	0.8	0.8061688627585255	0.5151515151515151	0.7480916030534351	0.8297872340425532	0.9667994687915007	0.9710144927536232	0.8565384615384616	0.5384615384615384	0.7692307692307693	1.0	0.975	1.0	All Modes
ssid__geo	0.8012279355333844	0.9122807017543859	0.7603029223172068	0.6551724137931034	0.5951742627345845	0.7592592592592592	0.8786666666666667	0.91324200913242	0.8499507254844678	0.8799999999999999	0.6666666666666667	0.8571428571428571	0.9570552147239264	0.888888888888889	410	RFC	0.7488011091078198	0.6214953271028038	0.6607142857142857	0.7321428571428571	0.8821954484605087	0.847457627118644	0.8767396860167945	0.9166666666666666	0.7272727272727273	1.0	0.9397590361445783	0.8	0.7775796597972102	0.6927083333333334	0.5414634146341464	0.7884615384615384	0.8751660026560425	0.9900990099009901	0.8373076923076923	0.8461538461538461	0.6153846153846154	0.75	0.975	1.0	All Modes
ssid__geo	0.8013605442176871	0.9122807017543859	0.7731728033601335	0.6063348416289592	0.7095516569200779	0.75	0.865967365967366	0.934010152284264	0.8428405485261672	0.7826086956521738	0.8181818181818181	0.6666666666666666	0.9467455621301775	1.0	411	RFC	0.8179094588847038	0.6442307692307693	0.8161434977578476	0.9	0.8182819383259912	0.9108910891089109	0.9597752808988764	0.9	1.0	1.0	0.898876404494382	1.0	0.744196142236429	0.5726495726495726	0.6275862068965518	0.6428571428571429	0.9195544554455446	0.9583333333333334	0.7769230769230769	0.6923076923076923	0.6923076923076923	0.5	1.0	1.0	All Modes
ssid__geo	0.7724719101123596	0.868421052631579	0.7525627319546171	0.6060606060606061	0.6910688140556369	0.7222222222222223	0.8343711083437111	0.9090909090909091	0.8043747391848658	0.6923076923076923	0.6428571428571429	0.75	0.9367088607594937	1.0	412	RFC	0.723537843895538	0.5494505494505495	0.6226912928759895	0.6964285714285714	0.9029649595687331	0.8461538461538461	0.7982051282051282	0.6923076923076923	0.6	0.75	0.9487179487179487	1.0	0.791919457051036	0.6756756756756757	0.7763157894736842	0.75	0.7754629629629629	0.9821428571428571	0.811923076923077	0.6923076923076923	0.6923076923076923	0.75	0.925	1.0	All Modes
ssid__geo	0.8166781529979324	0.8771929824561403	0.7761989313179776	0.6223564954682781	0.7400611620795107	0.6938775510204082	0.8757943385326401	0.9489051094890512	0.7549010989010989	0.5714285714285714	0.8799999999999999	0.4	0.9230769230769231	1.0	413	RFC	0.8388316694023551	0.6776315789473685	0.6740947075208914	1.0	0.8865497076023392	0.9558823529411765	0.9086142322097377	0.75	0.9166666666666666	1.0	0.8764044943820225	1.0	0.7468667533248938	0.5754189944134078	0.8203389830508474	0.53125	0.865296803652968	0.9420289855072463	0.7065384615384616	0.46153846153846156	0.8461538461538461	0.25	0.975	1.0	All Modes
ssid__geo	0.8386491557223265	0.9210526315789473	0.8336139265035077	0.6345733041575492	0.8072625698324022	0.8712871287128713	0.885954381752701	0.9689922480620156	0.9069105691056911	0.7500000000000001	0.8333333333333333	1.0	0.951219512195122	1.0	414	RFC	0.8315488407760228	0.6590909090909091	0.8947368421052632	0.8148148148148148	0.8492520138089759	0.9398496240601504	0.9311688311688313	0.8181818181818182	0.9090909090909091	1.0	0.9285714285714286	1.0	0.8418651823974693	0.6118143459915611	0.7353689567430025	0.9361702127659575	0.9259723964868256	1.0	0.8873076923076922	0.6923076923076923	0.7692307692307693	1.0	0.975	1.0	All Modes
ssid__geo	0.8177661659046375	0.9210526315789473	0.8018360238574461	0.7870370370370371	0.7633986928104575	0.6588235294117646	0.8425748884639898	0.957345971563981	0.8705053133810454	0.896551724137931	0.7500000000000001	0.75	0.9559748427672956	1.0	415	RFC	0.7913500603921562	0.7906976744186046	0.7104622871046229	0.6511627906976745	0.8778220451527224	0.926605504587156	0.8685414269275029	0.8125	0.8181818181818182	0.75	0.9620253164556962	1.0	0.8150361320033754	0.783410138248848	0.8248587570621468	0.6666666666666666	0.8100490196078431	0.9901960784313726	0.8784615384615385	1.0	0.6923076923076923	0.75	0.95	1.0	All Modes
ssid__geo	0.8029197080291971	0.868421052631579	0.7491054791634628	0.555223880597015	0.7678300455235206	0.6185567010309277	0.8736842105263157	0.930232558139535	0.7525180933217153	0.5263157894736842	0.7741935483870968	0.6666666666666665	0.9382716049382716	0.8571428571428571	416	RFC	0.7576442451376847	0.7099236641221374	0.7529761904761905	0.5084745762711864	0.8491048593350383	0.967741935483871	0.8053658536585366	0.8333333333333334	0.6666666666666666	0.6	0.926829268292683	1.0	0.7647778312495015	0.45588235294117646	0.7832817337461301	0.7894736842105263	0.8997289972899729	0.8955223880597015	0.7515384615384615	0.38461538461538464	0.9230769230769231	0.75	0.95	0.75	All Modes
ssid__geo	0.791994750656168	0.8859649122807017	0.7882813682677106	0.6462882096069869	0.7236467236467237	0.8244274809160306	0.8483660130718954	0.8986784140969163	0.8203984482465494	0.6923076923076923	0.7142857142857142	0.888888888888889	0.9493670886075949	0.8571428571428571	417	RFC	0.7796575014249076	0.7014218009478673	0.7341040462427746	0.7714285714285715	0.8341902313624678	0.8571428571428571	0.8241025641025642	0.6923076923076923	0.6666666666666666	0.8	0.9615384615384616	1.0	0.8010791380891262	0.5991902834008097	0.7134831460674157	0.8852459016393442	0.863031914893617	0.9444444444444444	0.8298076923076924	0.6923076923076923	0.7692307692307693	1.0	0.9375	0.75	All Modes
ssid__geo	0.8567141785446362	0.9122807017543859	0.8077191695848404	0.5886524822695035	0.8216216216216217	0.7333333333333334	0.9047923322683705	0.9901960784313726	0.8478626233101936	0.761904761904762	0.8695652173913044	0.6666666666666666	0.9411764705882353	1.0	418	RFC	0.8844590156930309	0.8383838383838383	0.8260869565217391	0.9166666666666666	0.8509615384615384	0.9901960784313726	0.9777777777777779	1.0	1.0	1.0	0.8888888888888888	1.0	0.7675913982361203	0.453551912568306	0.8172043010752689	0.6111111111111112	0.965893587994543	0.9901960784313726	0.7769230769230769	0.6153846153846154	0.7692307692307693	0.5	1.0	1.0	All Modes
ssid__geo	0.8118538938662991	0.8859649122807017	0.7760473651913252	0.5806451612903226	0.7599410898379971	0.75	0.8920127795527155	0.8976377952755906	0.7707086348259737	0.608695652173913	0.7692307692307693	0.6666666666666666	0.9518072289156626	0.8571428571428571	419	RFC	0.8003708378728545	0.6256684491978609	0.7633136094674556	0.8421052631578947	0.8660049627791563	0.9047619047619048	0.877567084078712	0.7	0.7692307692307693	1.0	0.9186046511627907	1.0	0.7569154677416362	0.5416666666666666	0.7565982404692082	0.676056338028169	0.919631093544137	0.890625	0.7090384615384615	0.5384615384615384	0.7692307692307693	0.5	0.9875	0.75	All Modes
ssid__geo	0.7966919365954515	0.8771929824561403	0.7560092308836298	0.5925925925925927	0.7441016333938293	0.6530612244897959	0.8491142333536958	0.9411764705882353	0.7681847041847042	0.7272727272727274	0.7199999999999999	0.5714285714285715	0.9333333333333333	0.888888888888889	420	RFC	0.7798648377676825	0.7832167832167832	0.7536764705882353	0.64	0.8043981481481481	0.9180327868852459	0.8022875816993464	0.8888888888888888	0.75	0.6666666666666666	0.9058823529411765	0.8	0.7485282230147745	0.4765957446808511	0.7347670250896058	0.6666666666666666	0.8990944372574385	0.9655172413793104	0.7540384615384615	0.6153846153846154	0.6923076923076923	0.5	0.9625	1.0	All Modes
ssid__geo	0.7828854314002829	0.868421052631579	0.7240676449924699	0.6081081081081081	0.5758157389635317	0.6024096385542168	0.8590047393364929	0.975	0.7184242424242424	0.8333333333333333	0.48000000000000004	0.3333333333333333	0.9454545454545454	1.0	421	RFC	0.7474822143214859	0.6923076923076923	0.5050505050505051	0.7142857142857143	0.8745476477683957	0.9512195121951219	0.7653475935828877	0.9090909090909091	0.5	0.5	0.9176470588235294	1.0	0.7153299043504802	0.5421686746987951	0.6696428571428571	0.5208333333333334	0.8440046565774156	1.0	0.6911538461538462	0.7692307692307693	0.46153846153846156	0.25	0.975	1.0	All Modes
ssid__geo	0.8060075093867334	0.9385964912280702	0.8186793069234424	0.6618004866180048	0.7380952380952381	0.8958333333333334	0.8441791044776119	0.9534883720930233	0.9357487922705314	0.8333333333333333	0.888888888888889	1.0	0.9565217391304348	1.0	422	RFC	0.809605393239934	0.6903553299492385	0.665871121718377	0.8958333333333334	0.8848560700876095	0.9111111111111111	0.9433702100368766	0.9090909090909091	0.8571428571428571	1.0	0.9506172839506173	1.0	0.8332636305339765	0.6355140186915887	0.827893175074184	0.8958333333333334	0.8070776255707762	1.0	0.9309615384615384	0.7692307692307693	0.9230769230769231	1.0	0.9625	1.0	All Modes
ssid__geo	0.8474466709760827	0.9473684210526315	0.8162927801357842	0.6267806267806268	0.8370927318295739	0.7837837837837839	0.8836601307189543	0.9501466275659823	0.9096943353571139	0.8695652173913044	0.8461538461538461	0.8571428571428571	0.975609756097561	1.0	423	RFC	0.8444540004947987	0.6748466257668712	0.8978494623655914	0.8787878787878788	0.8397515527950311	0.9310344827586207	0.9597069597069596	1.0	0.8461538461538461	1.0	0.9523809523809523	1.0	0.7957869376355741	0.5851063829787234	0.784037558685446	0.7073170731707317	0.9324137931034483	0.9700598802395209	0.873076923076923	0.7692307692307693	0.8461538461538461	0.75	1.0	1.0	All Modes
ssid__geo	0.8385308385308385	0.9298245614035088	0.8114020761846851	0.676923076923077	0.7045454545454547	0.8351648351648352	0.9055944055944056	0.9347826086956522	0.9048922964585614	0.7272727272727274	0.8333333333333333	1.0	0.963855421686747	1.0	424	RFC	0.8112222897675124	0.652542372881356	0.856353591160221	0.76	0.8819523269012486	0.9052631578947369	0.9456424712238665	0.8888888888888888	0.9090909090909091	1.0	0.9302325581395349	1.0	0.8250624541534789	0.7031963470319634	0.5984555984555985	0.926829268292683	0.9305389221556887	0.9662921348314607	0.876923076923077	0.6153846153846154	0.7692307692307693	1.0	1.0	1.0	All Modes
ssid__geo	0.7869170984455959	0.8771929824561403	0.7394447012030776	0.5684647302904565	0.6731141199226306	0.6758620689655173	0.8768699654775605	0.9029126213592233	0.753301827212042	0.6896551724137931	0.6923076923076923	0.5714285714285715	0.9559748427672956	0.8571428571428571	425	RFC	0.7324979698829457	0.524904214559387	0.7372881355932204	0.5975609756097561	0.8819444444444444	0.9207920792079208	0.789199935086011	0.625	0.6923076923076923	0.6666666666666666	0.9620253164556962	1.0	0.7548944389031591	0.6199095022624435	0.6192170818505338	0.7777777777777778	0.8718535469107551	0.8857142857142857	0.7323076923076923	0.7692307692307693	0.6923076923076923	0.5	0.95	0.75	All Modes
ssid__geo	0.8087912087912088	0.8859649122807017	0.7011191049165733	0.6904761904761905	0.7195767195767195	0.43589743589743596	0.8848704038577457	0.7747747747747747	0.7722776418428592	0.7407407407407408	0.7826086956521738	0.7272727272727273	0.9440993788819876	0.6666666666666666	426	RFC	0.7228997455136795	0.6718146718146718	0.8192771084337349	0.3148148148148148	0.8738095238095238	0.9347826086956522	0.8247971781305115	0.7142857142857143	0.9	0.5714285714285714	0.9382716049382716	1.0	0.7235600413363217	0.710204081632653	0.6415094339622641	0.7083333333333334	0.8962148962148963	0.6615384615384615	0.7823076923076924	0.7692307692307693	0.6923076923076923	1.0	0.95	0.5	All Modes
ssid__geo	0.8203921568627451	0.8596491228070176	0.7910235114442085	0.6158730158730158	0.6862745098039216	0.8285714285714285	0.8818698673404927	0.9425287356321839	0.7628522738338689	0.6428571428571429	0.6	0.75	0.9325153374233127	0.888888888888889	427	RFC	0.81835252478432	0.563953488372093	0.8092485549132948	0.9354838709677419	0.8617283950617284	0.9213483146067416	0.7845611015490533	0.6	0.8571428571428571	0.75	0.9156626506024096	0.8	0.7770674811110544	0.6783216783216783	0.5957446808510638	0.7435897435897436	0.9029754204398448	0.9647058823529412	0.7707692307692307	0.6923076923076923	0.46153846153846156	0.75	0.95	1.0	All Modes
ssid__geo	0.8024691358024691	0.8596491228070176	0.7683921784580071	0.5906735751295337	0.716636197440585	0.8101265822784809	0.8762755102040817	0.8482490272373541	0.7371755536545954	0.7199999999999999	0.4761904761904762	0.888888888888889	0.934131736526946	0.6666666666666666	428	RFC	0.760744773311248	0.6162162162162163	0.7153284671532847	0.7191011235955056	0.8740458015267175	0.8790322580645161	0.8143103448275862	0.75	0.625	0.8	0.896551724137931	1.0	0.7821429250317251	0.5671641791044776	0.717948717948718	0.927536231884058	0.8785166240409207	0.8195488721804511	0.7103846153846154	0.6923076923076923	0.38461538461538464	1.0	0.975	0.5	All Modes
ssid__geo	0.8429530201342282	0.9122807017543859	0.8010353204438342	0.66875	0.7698412698412698	0.6979865771812082	0.8857808857808859	0.9828178694158076	0.856203432026318	0.8695652173913044	0.8	0.6666666666666665	0.9447852760736196	1.0	429	RFC	0.7961183554152345	0.7482517482517482	0.7918367346938775	0.5977011494252874	0.8765859284890427	0.9662162162162162	0.8722088353413655	1.0	0.8333333333333334	0.6	0.927710843373494	1.0	0.817486997925825	0.6045197740112994	0.749034749034749	0.8387096774193549	0.8951707891637221	1.0	0.8501923076923077	0.7692307692307693	0.7692307692307693	0.75	0.9625	1.0	All Modes
ssid__geo	0.8419580419580419	0.9035087719298246	0.8109924141252971	0.6561679790026247	0.7992957746478874	0.830188679245283	0.8971291866028708	0.8721804511278195	0.8236043441068175	0.6956521739130435	0.7500000000000001	0.8571428571428571	0.9580838323353293	0.8571428571428571	430	RFC	0.8382788788478871	0.7440476190476191	0.8284671532846716	0.88	0.8600917431192661	0.8787878787878788	0.9075444096133751	0.8	0.8181818181818182	1.0	0.9195402298850575	1.0	0.7895698462273284	0.5868544600938967	0.7721088435374149	0.7857142857142857	0.9375	0.8656716417910447	0.7615384615384615	0.6153846153846154	0.6923076923076923	0.75	1.0	0.75	All Modes
ssid__geo	0.8115216030056356	0.8771929824561403	0.7750509822499438	0.6973180076628351	0.7469135802469136	0.7380952380952381	0.8731082654249127	0.8198198198198198	0.6963139329805996	0.7500000000000001	0.7142857142857142	0.6666666666666665	0.9506172839506174	0.4	431	RFC	0.7985812051176444	0.7583333333333333	0.7538940809968847	0.7045454545454546	0.8379888268156425	0.9381443298969072	0.8047745750184774	0.8181818181818182	0.6666666666666666	0.6	0.9390243902439024	1.0	0.7599502709016358	0.6453900709219859	0.7400611620795107	0.775	0.9113001215066828	0.728	0.6848076923076923	0.6923076923076923	0.7692307692307693	0.75	0.9625	0.25	All Modes
ssid__geo	0.8647866955892987	0.9298245614035088	0.8338359274387676	0.7076923076923076	0.8644793152639086	0.7128712871287128	0.9033674963396778	0.9807692307692307	0.9096013210662892	0.888888888888889	0.8148148148148148	0.888888888888889	0.9554140127388535	1.0	432	RFC	0.8163075223894024	0.6540284360189573	0.8911764705882353	0.6545454545454545	0.9195230998509687	0.9622641509433962	0.8833766233766234	0.8571428571428571	0.7857142857142857	0.8	0.974025974025974	1.0	0.8561326761101256	0.770949720670391	0.8393351800554016	0.782608695652174	0.8877697841726618	1.0	0.9413461538461538	0.9230769230769231	0.8461538461538461	1.0	0.9375	1.0	All Modes
ssid__geo	0.8504098360655737	0.8947368421052632	0.813488279882115	0.5830508474576271	0.7965616045845272	0.8210526315789474	0.9062500000000001	0.9605263157894737	0.8181974953429609	0.7272727272727274	0.6451612903225806	0.75	0.9685534591194969	1.0	433	RFC	0.8230616731573518	0.6825396825396826	0.7679558011049724	0.8125	0.8980645161290323	0.954248366013072	0.8338255977496484	0.8888888888888888	0.5555555555555556	0.75	0.9746835443037974	1.0	0.8095034828492567	0.5088757396449705	0.8273809523809523	0.8297872340425532	0.9145860709592641	0.9668874172185431	0.8194230769230769	0.6153846153846154	0.7692307692307693	0.75	0.9625	1.0	All Modes
ssid__geo	0.7911140583554377	0.9035087719298246	0.75969406057121	0.6525198938992043	0.7364532019704434	0.6744186046511628	0.8501228501228502	0.8849557522123893	0.835954984821349	0.7826086956521738	0.7857142857142856	0.6666666666666666	0.9447852760736196	1.0	434	RFC	0.7523910728488958	0.7068965517241379	0.7035294117647058	0.6444444444444445	0.8596273291925466	0.847457627118644	0.9122088353413655	0.9	0.7333333333333333	1.0	0.927710843373494	1.0	0.770518078742173	0.6059113300492611	0.772609819121447	0.7073170731707317	0.8408262454434994	0.9259259259259259	0.8001923076923078	0.6923076923076923	0.8461538461538461	0.5	0.9625	1.0	All Modes
ssid__geo	0.8055172413793104	0.8947368421052632	0.7807874130582093	0.614406779661017	0.6915113871635611	0.8135593220338982	0.8821339950372209	0.9023255813953488	0.7962770562770564	0.7500000000000001	0.6666666666666667	0.75	0.9575757575757576	0.8571428571428571	435	RFC	0.7817882825616771	0.625	0.7106382978723405	0.7868852459016393	0.8713235294117647	0.9150943396226415	0.8449732620320856	0.8181818181818182	0.7272727272727273	0.75	0.9294117647058824	1.0	0.7805566727762997	0.6041666666666666	0.6733870967741935	0.8421052631578947	0.8932160804020101	0.8899082568807339	0.7590384615384614	0.6923076923076923	0.6153846153846154	0.75	0.9875	0.75	All Modes
ssid__geo	0.8312586445366529	0.8508771929824561	0.8075813298010017	0.6575342465753425	0.7913043478260869	0.7532467532467533	0.8792995622263915	0.9565217391304347	0.7487787574744097	0.608695652173913	0.5454545454545455	0.6666666666666666	0.9230769230769231	1.0	436	RFC	0.8480551506775275	0.718562874251497	0.8557993730407524	0.90625	0.8319526627218935	0.927710843373494	0.8486142322097379	0.7	0.6666666666666666	1.0	0.8764044943820225	1.0	0.7811788673987763	0.6060606060606061	0.7358490566037735	0.6444444444444445	0.9323607427055703	0.9871794871794872	0.6950000000000001	0.5384615384615384	0.46153846153846156	0.5	0.975	1.0	All Modes
ssid__geo	0.8440054495912807	0.9210526315789473	0.8209233141930458	0.6253229974160207	0.8132231404958677	0.8235294117647058	0.8911521323997454	0.951388888888889	0.8644269159606581	0.761904761904762	0.8571428571428571	0.888888888888889	0.9570552147239264	0.8571428571428571	437	RFC	0.8118528678534922	0.6797752808988764	0.803921568627451	0.7291666666666666	0.8816120906801007	0.9647887323943662	0.9079518072289158	1.0	0.8	0.8	0.9397590361445783	1.0	0.8373785709135699	0.5789473684210527	0.822742474916388	0.9459459459459459	0.9009009009009009	0.9383561643835616	0.8526923076923076	0.6153846153846154	0.9230769230769231	1.0	0.975	0.75	All Modes
ssid__geo	0.8297442799461642	0.8859649122807017	0.8066476218034119	0.6666666666666666	0.7928221859706363	0.7722772277227723	0.8712394705174489	0.930232558139535	0.8417278373800112	0.7272727272727274	0.6956521739130435	0.8571428571428571	0.9285714285714285	1.0	438	RFC	0.840623903214652	0.7514792899408284	0.8321917808219178	0.8863636363636364	0.832183908045977	0.9009009009009009	0.915050505050505	0.8888888888888888	0.8	1.0	0.8863636363636364	1.0	0.7831912703127285	0.5990566037735849	0.7570093457943925	0.6842105263157895	0.9141414141414141	0.9615384615384616	0.7911538461538462	0.6153846153846154	0.6153846153846154	0.75	0.975	1.0	All Modes
ssid__geo	0.8409961685823755	0.9035087719298246	0.7862272587765553	0.6497695852534562	0.8486646884272997	0.6111111111111112	0.8840909090909091	0.9374999999999999	0.8622555758458667	0.7826086956521738	0.8461538461538461	0.75	0.9325153374233127	1.0	439	RFC	0.7835484398457733	0.7382198952879581	0.8588588588588588	0.55	0.8615725359911407	0.9090909090909091	0.8823632993512511	0.9	0.8461538461538461	0.75	0.9156626506024096	1.0	0.7964032992290166	0.5802469135802469	0.8387096774193549	0.6875	0.9078179696616102	0.967741935483871	0.8476923076923077	0.6923076923076923	0.8461538461538461	0.75	0.95	1.0	All Modes
ssid__geo	0.7783505154639175	0.8771929824561403	0.7787954027314982	0.5684931506849314	0.654300168634064	0.8941176470588235	0.8427594779366065	0.9343065693430657	0.8394139194139194	0.5714285714285714	0.6923076923076923	1.0	0.9333333333333333	1.0	440	RFC	0.8076963887369173	0.7280701754385965	0.5914634146341463	1.0	0.8422360248447205	0.8767123287671232	0.8696380090497737	0.75	0.6923076923076923	1.0	0.9058823529411765	1.0	0.7700323653833997	0.46629213483146065	0.7320754716981132	0.8085106382978723	0.8432835820895522	1.0	0.8232692307692308	0.46153846153846156	0.6923076923076923	1.0	0.9625	1.0	All Modes
ssid__geo	0.807819748177601	0.9122807017543859	0.7938677517953556	0.6483180428134556	0.6506849315068494	0.8409090909090908	0.8590124925639501	0.9704142011834319	0.8385905301242724	0.8	0.7692307692307693	0.6666666666666666	0.9570552147239264	1.0	441	RFC	0.8208623960303664	0.6838709677419355	0.5654761904761905	1.0	0.8902589395807645	0.9647058823529412	0.9084646277417363	0.8333333333333334	0.7692307692307693	1.0	0.9397590361445783	1.0	0.7827947663531356	0.6162790697674418	0.7661290322580645	0.7254901960784313	0.8298850574712644	0.9761904761904762	0.8026923076923076	0.7692307692307693	0.7692307692307693	0.5	0.975	1.0	All Modes
ssid__geo	0.8159937888198758	0.868421052631579	0.7513062029545546	0.47619047619047616	0.7566718995290422	0.6818181818181819	0.8951048951048952	0.9467455621301775	0.7692068379768471	0.47058823529411764	0.6896551724137931	0.888888888888889	0.9397590361445783	0.8571428571428571	442	RFC	0.7918392764474758	0.8	0.7325227963525835	0.6	0.851063829787234	0.975609756097561	0.8663953488372093	1.0	0.625	0.8	0.9069767441860465	1.0	0.754883459954091	0.3389830508474576	0.7824675324675324	0.7894736842105263	0.943952802359882	0.9195402298850575	0.7603846153846154	0.3076923076923077	0.7692307692307693	1.0	0.975	0.75	All Modes
ssid__geo	0.8691322901849218	0.9298245614035088	0.8415699158093524	0.7199999999999999	0.8464285714285714	0.8095238095238095	0.9039692701664533	0.927927927927928	0.8919907530897128	0.8333333333333333	0.8695652173913044	0.8	0.9570552147239264	1.0	443	RFC	0.8249679853875855	0.75	0.8810408921933085	0.7157894736842105	0.9051282051282051	0.8728813559322034	0.9031033223804308	0.9090909090909091	1.0	0.6666666666666666	0.9397590361445783	1.0	0.8662890891861668	0.6923076923076923	0.8144329896907216	0.9315068493150684	0.9028132992327366	0.9903846153846154	0.9026923076923076	0.7692307692307693	0.7692307692307693	1.0	0.975	1.0	All Modes
ssid__geo	0.8338658146964856	0.8947368421052632	0.8138008715825297	0.6930693069306931	0.7258382642998027	0.8571428571428572	0.8929539295392954	0.9	0.8313306892164933	0.7826086956521738	0.7199999999999999	0.8571428571428571	0.9397590361445783	0.8571428571428571	444	RFC	0.8212128358878875	0.7046979865771812	0.7965367965367965	0.84	0.8648293963254593	0.9	0.9113953488372093	0.9	0.75	1.0	0.9069767441860465	1.0	0.8092908072319839	0.6818181818181818	0.6666666666666666	0.875	0.9229691876750701	0.9	0.7719230769230769	0.6923076923076923	0.6923076923076923	0.75	0.975	0.75	All Modes
ssid__geo	0.7918581746552856	0.8859649122807017	0.7514353930760889	0.5579937304075235	0.7183908045977011	0.679245283018868	0.8481792717086835	0.9533678756476685	0.8024040216811301	0.6363636363636364	0.7692307692307693	0.6666666666666666	0.9397590361445783	1.0	445	RFC	0.807801248704559	0.6223776223776224	0.6297229219143576	0.9473684210526315	0.8711162255466053	0.968421052631579	0.8907970582389186	0.7777777777777778	0.7692307692307693	1.0	0.9069767441860465	1.0	0.7272817416806748	0.5056818181818182	0.8361204013377926	0.5294117647058824	0.8264192139737991	0.9387755102040817	0.7565384615384615	0.5384615384615384	0.7692307692307693	0.5	0.975	1.0	All Modes
ssid__geo	0.8179930795847751	0.8947368421052632	0.80852212393055	0.6652360515021459	0.6740576496674058	0.8999999999999999	0.8825248392752776	0.9207920792079209	0.8299785292538916	0.7826086956521738	0.6666666666666666	1.0	0.9506172839506174	0.75	446	RFC	0.822858708980038	0.6540084388185654	0.6608695652173913	0.9642857142857143	0.886150234741784	0.9489795918367347	0.8463763066202091	0.9	0.6428571428571429	1.0	0.9390243902439024	0.75	0.7963096914103105	0.6768558951965066	0.6877828054298643	0.84375	0.8789289871944121	0.8942307692307693	0.8194230769230769	0.6923076923076923	0.6923076923076923	1.0	0.9625	0.75	All Modes
ssid__geo	0.8401337792642141	0.9035087719298246	0.7924742490395076	0.7245119305856834	0.7915194346289752	0.5974025974025974	0.8819951338199514	0.9669421487603306	0.8489570552147239	0.7500000000000001	0.8	0.75	0.9447852760736196	1.0	447	RFC	0.7913218943080697	0.7625570776255708	0.8924302788844621	0.5111111111111111	0.8469626168224299	0.9435483870967742	0.865845198977729	0.8181818181818182	0.8333333333333334	0.75	0.927710843373494	1.0	0.8063039881778689	0.6900826446280992	0.7111111111111111	0.71875	0.9200507614213198	0.9915254237288136	0.8348076923076924	0.6923076923076923	0.7692307692307693	0.75	0.9625	1.0	All Modes
ssid__geo	0.8227272727272728	0.8859649122807017	0.7914998855256291	0.6578947368421053	0.7216174183514774	0.7209302325581395	0.8700440528634361	0.9870129870129869	0.8323962516733602	0.6666666666666667	0.6666666666666667	0.888888888888889	0.9397590361445783	1.0	448	RFC	0.7836936250474268	0.7575757575757576	0.6480446927374302	0.6458333333333334	0.8926553672316384	0.9743589743589743	0.8618498942917547	0.875	0.7272727272727273	0.8	0.9069767441860465	1.0	0.8119539713070051	0.5813953488372093	0.8140350877192982	0.8157894736842105	0.8485499462943072	1.0	0.8257692307692308	0.5384615384615384	0.6153846153846154	1.0	0.975	1.0	All Modes
ssid__geo	0.8395989974937343	0.9122807017543859	0.7873312456514565	0.6106442577030812	0.7819354838709678	0.6734693877551019	0.9003690036900368	0.9702380952380952	0.8428080050031269	0.7500000000000001	0.8461538461538461	0.6666666666666666	0.951219512195122	1.0	449	RFC	0.8057982635554186	0.6337209302325582	0.8416666666666667	0.717391304347826	0.8601645123384254	0.9760479041916168	0.9185814185814186	0.8181818181818182	0.8461538461538461	1.0	0.9285714285714286	1.0	0.7725876452369322	0.5891891891891892	0.7301204819277108	0.6346153846153846	0.944516129032258	0.9644970414201184	0.8026923076923076	0.6923076923076923	0.8461538461538461	0.5	0.975	1.0	All Modes
ssid__geo	0.7905792488860598	0.8596491228070176	0.7550922234400496	0.6414141414141414	0.7252747252747253	0.7037037037037038	0.8510144927536232	0.8540540540540541	0.7039424441863467	0.7500000000000001	0.5925925925925927	0.5714285714285715	0.9390243902439025	0.6666666666666666	450	RFC	0.7878309781344547	0.7298850574712644	0.7810650887573964	0.6785714285714286	0.7978260869565217	0.9518072289156626	0.7945887445887445	0.8181818181818182	0.5714285714285714	0.6666666666666666	0.9166666666666666	1.0	0.7332150851843947	0.5720720720720721	0.676923076923077	0.7307692307692307	0.9118012422360249	0.7745098039215687	0.6540384615384616	0.6923076923076923	0.6153846153846154	0.5	0.9625	0.5	All Modes
ssid__geo	0.8585476550680786	0.9122807017543859	0.8147111864128052	0.6476868327402135	0.7749419953596287	0.8045977011494253	0.9090909090909092	0.9372384937238495	0.8411899753363169	0.7692307692307693	0.7272727272727274	0.8571428571428571	0.9634146341463415	0.888888888888889	451	RFC	0.8442651463427149	0.674074074074074	0.8391959798994975	0.9210526315789473	0.8837772397094431	0.9032258064516129	0.8797191697191696	0.7692307692307693	0.8888888888888888	1.0	0.9404761904761905	0.8	0.7934422902202368	0.6232876712328768	0.7198275862068966	0.7142857142857143	0.9358974358974359	0.9739130434782609	0.8244230769230769	0.7692307692307693	0.6153846153846154	0.75	0.9875	1.0	All Modes
ssid__geo	0.8250336473755047	0.9035087719298246	0.8213723887362713	0.7152941176470589	0.6828358208955224	0.8679245283018867	0.8737745098039216	0.9670329670329669	0.8342200857538282	0.7407407407407408	0.7272727272727274	0.8571428571428571	0.9570552147239264	0.888888888888889	452	RFC	0.8289639194809327	0.6909090909090909	0.6535714285714286	0.9583333333333334	0.8923654568210263	0.9496402877697842	0.8685867278638364	0.7142857142857143	0.8888888888888888	1.0	0.9397590361445783	0.8	0.818085523345292	0.7414634146341463	0.71484375	0.7931034482758621	0.8559423769507803	0.9850746268656716	0.821923076923077	0.7692307692307693	0.6153846153846154	0.75	0.975	1.0	All Modes
ssid__geo	0.825136612021858	0.8947368421052632	0.7820918710295803	0.5512367491166078	0.7773851590106007	0.8571428571428571	0.8913612565445027	0.8333333333333333	0.8370112272551298	0.7500000000000001	0.7500000000000001	0.8571428571428571	0.9390243902439025	0.888888888888889	453	RFC	0.7919433536720717	0.5064935064935064	0.8870967741935484	0.9705882352941176	0.8697318007662835	0.7258064516129032	0.8706060606060607	0.8181818181818182	0.8181818181818182	1.0	0.9166666666666666	0.8	0.7912543503847288	0.6046511627906976	0.6918238993710691	0.7674418604651163	0.9140939597315436	0.9782608695652174	0.8194230769230769	0.6923076923076923	0.6923076923076923	0.75	0.9625	1.0	All Modes
ssid__geo	0.8199018920812894	0.9035087719298246	0.8019749474263879	0.5862068965517242	0.769017980636238	0.8166666666666667	0.8799999999999999	0.9579831932773109	0.8716080314171514	0.8695652173913044	0.6923076923076923	0.8571428571428571	0.9390243902439025	1.0	454	RFC	0.7958143010508748	0.6144578313253012	0.7853107344632768	0.7903225806451613	0.869625520110957	0.9193548387096774	0.9217948717948719	1.0	0.6923076923076923	1.0	0.9166666666666666	1.0	0.8098559361043591	0.5604395604395604	0.7533875338753387	0.8448275862068966	0.890625	1.0	0.8348076923076924	0.7692307692307693	0.6923076923076923	0.75	0.9625	1.0	All Modes
ssid__geo	0.8195739014647138	0.8771929824561403	0.8045633929686756	0.713472485768501	0.6958250497017892	0.8269230769230769	0.8792792792792793	0.9073170731707318	0.8331080586080587	0.8125000000000001	0.5599999999999999	1.0	0.935897435897436	0.8571428571428571	455	RFC	0.7942736606811109	0.6962962962962963	0.7291666666666666	0.7288135593220338	0.8776978417266187	0.9393939393939394	0.8456140350877194	0.6842105263157895	0.5833333333333334	1.0	0.9605263157894737	1.0	0.8221394442771451	0.7315175097276264	0.6653992395437263	0.9555555555555556	0.8808664259927798	0.8773584905660378	0.8401923076923076	1.0	0.5384615384615384	1.0	0.9125	0.75	All Modes
ssid__geo	0.8069577080491133	0.8771929824561403	0.8044548276597704	0.6855524079320113	0.7058823529411764	0.823529411764706	0.8516449410304159	0.9556650246305418	0.835542248835662	0.7000000000000001	0.6666666666666667	0.888888888888889	0.9221556886227545	1.0	456	RFC	0.806032844550689	0.7423312883435583	0.8120300751879699	0.7241379310344828	0.8099173553719008	0.941747572815534	0.882466039707419	1.0	0.7272727272727273	0.8	0.8850574712643678	1.0	0.8167141551236629	0.6368421052631579	0.6242774566473989	0.9545454545454546	0.8979057591623036	0.97	0.8232692307692308	0.5384615384615384	0.6153846153846154	1.0	0.9625	1.0	All Modes
ssid__geo	0.803921568627451	0.9210526315789473	0.771245054879398	0.6466666666666666	0.7653061224489794	0.6923076923076923	0.8519447929736512	0.9	0.8954505617082305	0.8181818181818181	0.8571428571428571	0.8571428571428571	0.9447852760736196	1.0	457	RFC	0.7731874288362358	0.6466666666666666	0.6993006993006993	0.7105263157894737	0.8910761154855643	0.9183673469387755	0.9455421686746988	1.0	0.8	1.0	0.927710843373494	1.0	0.7730391599218236	0.6466666666666666	0.8450704225352113	0.675	0.8161057692307693	0.8823529411764706	0.865576923076923	0.6923076923076923	0.9230769230769231	0.75	0.9625	1.0	All Modes
ssid__geo	0.7896774193548387	0.8859649122807017	0.7742791508672544	0.6150121065375302	0.749685534591195	0.7000000000000002	0.8350000000000001	0.9716981132075471	0.8041365423942111	0.64	0.7692307692307693	0.6666666666666666	0.9447852760736196	1.0	458	RFC	0.8237157148776341	0.6614583333333334	0.6681614349775785	0.9655172413793104	0.8608247422680413	0.9626168224299065	0.872721655854186	0.6666666666666666	0.7692307692307693	1.0	0.927710843373494	1.0	0.7538360857545147	0.5746606334841629	0.8538681948424068	0.5490196078431373	0.8106796116504854	0.9809523809523809	0.7694230769230769	0.6153846153846154	0.7692307692307693	0.5	0.9625	1.0	All Modes
ssid__geo	0.7725577926920209	0.8596491228070176	0.7023291088085285	0.6803519061583577	0.6431226765799256	0.4383561643835616	0.8384223918575064	0.9113924050632912	0.6984078293894245	0.7500000000000001	0.6666666666666666	0.28571428571428575	0.9325153374233127	0.8571428571428571	459	RFC	0.695261825835332	0.6705202312138728	0.5945017182130584	0.41025641025641024	0.8659658344283837	0.935064935064935	0.7420069889949408	0.8181818181818182	0.6428571428571429	0.3333333333333333	0.9156626506024096	1.0	0.7125870476620421	0.6904761904761905	0.7004048582995951	0.47058823529411764	0.812577065351418	0.8888888888888888	0.6669230769230768	0.6923076923076923	0.6923076923076923	0.25	0.95	0.75	All Modes
ssid__geo	0.7949090909090909	0.8771929824561403	0.7174572840106632	0.47249190938511326	0.7191011235955056	0.5151515151515151	0.8805418719211822	1.0	0.7757309941520468	0.5263157894736842	0.7500000000000001	0.6666666666666666	0.935672514619883	1.0	460	RFC	0.7370018975080406	0.5488721804511278	0.7915194346289752	0.5151515151515151	0.8294663573085846	1.0	0.906127206127206	0.8333333333333334	0.8181818181818182	1.0	0.8791208791208791	1.0	0.7054135963619521	0.4147727272727273	0.6588235294117647	0.5151515151515151	0.9383202099737533	1.0	0.7153846153846153	0.38461538461538464	0.6923076923076923	0.5	1.0	1.0	All Modes
ssid__geo	0.8535534816941852	0.956140350877193	0.8354253851115662	0.6402266288951842	0.7908611599297013	0.8611111111111112	0.9123252858958069	0.9726027397260274	0.9257495590828924	0.8333333333333333	0.962962962962963	0.8571428571428571	0.9753086419753086	1.0	461	RFC	0.8301514294740455	0.5916230366492147	0.8687258687258688	0.8266666666666667	0.9042821158690176	0.9594594594594594	0.9602153943617358	0.9090909090909091	0.9285714285714286	1.0	0.9634146341463414	1.0	0.8457023944144094	0.6975308641975309	0.7258064516129032	0.8985507246376812	0.9205128205128205	0.9861111111111112	0.9013461538461538	0.7692307692307693	1.0	0.75	0.9875	1.0	All Modes
ssid__geo	0.8197802197802198	0.9122807017543859	0.7628524600971771	0.5644171779141104	0.7028423772609818	0.7464788732394365	0.8926291352292512	0.9078947368421053	0.8705687768264456	0.761904761904762	0.8461538461538461	0.8	0.9447852760736196	1.0	462	RFC	0.7515026712525439	0.7479674796747967	0.6296296296296297	0.6463414634146342	0.8921113689095128	0.8414634146341463	0.8881062712388014	1.0	0.8461538461538461	0.6666666666666666	0.927710843373494	1.0	0.8021437459642939	0.45320197044334976	0.7953216374269005	0.8833333333333333	0.8931475029036005	0.9857142857142858	0.8848076923076924	0.6153846153846154	0.8461538461538461	1.0	0.9625	1.0	All Modes
ssid__geo	0.8183776022972002	0.9035087719298246	0.7822088338110393	0.6544622425629291	0.7679465776293822	0.6575342465753425	0.8800521512385919	0.951048951048951	0.8335497835497835	0.8333333333333333	0.7272727272727274	0.6666666666666666	0.9404761904761905	1.0	463	RFC	0.7909715277594358	0.7114427860696517	0.8394160583941606	0.6486486486486487	0.8364312267657993	0.918918918918919	0.9391414141414142	0.9090909090909091	0.8888888888888888	1.0	0.8977272727272727	1.0	0.7788543203134314	0.6059322033898306	0.7076923076923077	0.6666666666666666	0.9284731774415406	0.9855072463768116	0.774423076923077	0.7692307692307693	0.6153846153846154	0.5	0.9875	1.0	All Modes
ssid__geo	0.8124576844955992	0.8859649122807017	0.7697657269699999	0.6183844011142061	0.6476578411405296	0.7118644067796609	0.8851063829787235	0.9858156028368794	0.8275093934514224	0.7826086956521738	0.6666666666666666	0.75	0.9382716049382716	1.0	464	RFC	0.7686384882460416	0.7115384615384616	0.6824034334763949	0.6057692307692307	0.8646080760095012	0.9788732394366197	0.8439372822299651	0.9	0.6428571428571429	0.75	0.926829268292683	1.0	0.7851096379754748	0.5467980295566502	0.6162790697674418	0.863013698630137	0.9066002490660025	0.9928571428571429	0.8169230769230769	0.6923076923076923	0.6923076923076923	0.75	0.95	1.0	All Modes
ssid__geo	0.8053408292340126	0.9035087719298246	0.7682234945738479	0.6595744680851064	0.6754966887417219	0.7846153846153845	0.8686390532544379	0.8527918781725888	0.849279368556477	0.8333333333333333	0.7272727272727274	0.888888888888889	0.9397590361445783	0.8571428571428571	465	RFC	0.7592297428363002	0.6262626262626263	0.7727272727272727	0.6891891891891891	0.8594847775175644	0.8484848484848485	0.9009913084331689	0.9090909090909091	0.8888888888888888	0.8	0.9069767441860465	1.0	0.7884953573924597	0.6966292134831461	0.6	0.9107142857142857	0.8779904306220095	0.8571428571428571	0.821923076923077	0.7692307692307693	0.6153846153846154	1.0	0.975	0.75	All Modes
ssid__geo	0.8553921568627451	0.8947368421052632	0.8176801671850276	0.6721763085399449	0.8175182481751825	0.7222222222222223	0.9077340569877884	0.96875	0.8036363636363635	0.6666666666666666	0.7272727272727274	0.6666666666666666	0.9575757575757576	1.0	466	RFC	0.8336856564488142	0.6421052631578947	0.8571428571428571	0.8125	0.902834008097166	0.9538461538461539	0.8922315592903829	0.6428571428571429	0.8888888888888888	1.0	0.9294117647058824	1.0	0.8066824460737904	0.7052023121387283	0.7813953488372093	0.65	0.91268758526603	0.9841269841269841	0.7590384615384616	0.6923076923076923	0.6153846153846154	0.5	0.9875	1.0	All Modes
ssid__geo	0.8147353361945636	0.8859649122807017	0.7673776054931364	0.5888077858880779	0.7651515151515151	0.6976744186046512	0.8863779033270559	0.898876404494382	0.7957056277056277	0.6666666666666667	0.64	0.8571428571428571	0.9575757575757576	0.8571428571428571	467	RFC	0.7831973079393851	0.6836158192090396	0.7593984962406015	0.6976744186046512	0.8557575757575757	0.9195402298850575	0.8646702317290552	0.7272727272727273	0.6666666666666666	1.0	0.9294117647058824	1.0	0.7568305029130189	0.5170940170940171	0.7709923664122137	0.6976744186046512	0.9192708333333334	0.8791208791208791	0.7436538461538461	0.6153846153846154	0.6153846153846154	0.75	0.9875	0.75	All Modes
ssid__geo	0.859882005899705	0.9122807017543859	0.827577782836005	0.7680412371134021	0.7922330097087379	0.7787610619469026	0.9079445145018916	0.8909090909090909	0.8296103896103896	0.8333333333333333	0.7500000000000001	0.75	0.9575757575757576	0.8571428571428571	468	RFC	0.8500204761888366	0.8370786516853933	0.8127490039840638	0.8461538461538461	0.8791208791208791	0.875	0.881336898395722	0.9090909090909091	0.8181818181818182	0.75	0.9294117647058824	1.0	0.8099384519445646	0.7095238095238096	0.7727272727272727	0.7213114754098361	0.9387222946544981	0.9074074074074074	0.7898076923076923	0.7692307692307693	0.6923076923076923	0.75	0.9875	0.75	All Modes
ssid__geo	0.8146718146718147	0.9122807017543859	0.8023795133306816	0.7021696252465484	0.7473524962178516	0.7260273972602739	0.8708308065494239	0.9655172413793103	0.8850301128782142	0.8461538461538461	0.7407407407407408	0.888888888888889	0.9493670886075949	1.0	469	RFC	0.7883452244766767	0.7295081967213115	0.7942122186495176	0.6162790697674418	0.8557806912991657	0.9459459459459459	0.8643956043956045	0.8461538461538461	0.7142857142857143	0.8	0.9615384615384616	1.0	0.8276377897483951	0.6768060836501901	0.7057142857142857	0.8833333333333333	0.8864197530864197	0.9859154929577465	0.910576923076923	0.8461538461538461	0.7692307692307693	1.0	0.9375	1.0	All Modes
ssid__geo	0.7773487773487774	0.8947368421052632	0.7674948126366293	0.6461538461538461	0.703225806451613	0.7289719626168225	0.8243398392652125	0.9347826086956522	0.8392307692307692	0.6666666666666667	0.8461538461538461	0.75	0.9333333333333333	1.0	470	RFC	0.7602802507851834	0.7424242424242424	0.6210826210826211	0.6724137931034483	0.8407494145199064	0.9247311827956989	0.8754072398190045	0.875	0.8461538461538461	0.75	0.9058823529411765	1.0	0.7863850457382385	0.5719844357976653	0.8104089219330854	0.7959183673469388	0.8085585585585585	0.945054945054945	0.8194230769230769	0.5384615384615384	0.8461538461538461	0.75	0.9625	1.0	All Modes
ssid__geo	0.8590651558073654	0.9473684210526315	0.8092048511860559	0.6836158192090396	0.8263069139966273	0.6440677966101694	0.9122357463164636	0.9797979797979798	0.9085959703075293	0.8695652173913044	0.9600000000000001	0.75	0.9634146341463415	1.0	471	RFC	0.796333883896398	0.6505376344086021	0.9176029962546817	0.5507246376811594	0.9024081115335868	0.9603960396039604	0.9380952380952381	1.0	1.0	0.75	0.9404761904761905	1.0	0.8339123668794259	0.7202380952380952	0.7515337423312883	0.7755102040816326	0.9222797927461139	1.0	0.8859615384615385	0.7692307692307693	0.9230769230769231	0.75	0.9875	1.0	All Modes
ssid__geo	0.7983460559796438	0.868421052631579	0.7923917756142476	0.7032418952618454	0.7000000000000001	0.8712871287128713	0.8540965207631874	0.8333333333333334	0.7639307359307359	0.7272727272727274	0.64	0.8571428571428571	0.9285714285714285	0.6666666666666666	472	RFC	0.8250120890113166	0.746031746031746	0.6240963855421687	1.0	0.8777393310265282	0.8771929824561403	0.8883838383838384	0.8888888888888888	0.6666666666666666	1.0	0.8863636363636364	1.0	0.7718584047657908	0.6650943396226415	0.796923076923077	0.7719298245614035	0.8316939890710382	0.7936507936507936	0.6911538461538462	0.6153846153846154	0.6153846153846154	0.75	0.975	0.5	All Modes
ssid__geo	0.8027118644067797	0.8859649122807017	0.7956621952785496	0.5867507886435331	0.74	0.8502994011976047	0.8521082441787287	0.9491525423728814	0.8373940205265505	0.5555555555555556	0.8148148148148148	0.888888888888889	0.927710843373494	1.0	473	RFC	0.7959934153108688	0.7322834645669292	0.6458852867830424	0.7634408602150538	0.8838120104438643	0.9545454545454546	0.8962126245847175	1.0	0.7857142857142857	0.8	0.8953488372093024	1.0	0.8163148694376812	0.48947368421052634	0.8662207357859532	0.9594594594594594	0.8226002430133658	0.9438202247191011	0.8386538461538461	0.38461538461538464	0.8461538461538461	1.0	0.9625	1.0	All Modes
ssid__geo	0.8120567375886525	0.8859649122807017	0.7689346205886268	0.5028571428571429	0.7730061349693251	0.7678571428571428	0.8751576292559898	0.9257950530035335	0.7922586109542631	0.608695652173913	0.8	0.75	0.9454545454545454	0.8571428571428571	474	RFC	0.7705019645496272	0.5906040268456376	0.7842323651452282	0.6935483870967742	0.8484107579462102	0.9357142857142857	0.8401960784313726	0.7	0.8333333333333334	0.75	0.9176470588235294	1.0	0.775927493776886	0.43781094527363185	0.7620967741935484	0.86	0.9036458333333334	0.916083916083916	0.7565384615384615	0.5384615384615384	0.7692307692307693	0.75	0.975	0.75	All Modes
ssid__geo	0.787292817679558	0.8596491228070176	0.739025032754077	0.6954022988505747	0.463768115942029	0.7272727272727272	0.855039637599094	0.9536423841059603	0.753013653013653	0.8181818181818181	0.4999999999999999	0.6666666666666666	0.9230769230769231	0.8571428571428571	475	RFC	0.8013467444249025	0.8287671232876712	0.3735408560311284	0.96	0.8648339060710195	0.9795918367346939	0.8843718079673135	1.0	0.5454545454545454	1.0	0.8764044943820225	1.0	0.714067541301983	0.599009900990099	0.6114649681528662	0.5853658536585366	0.845464725643897	0.9290322580645162	0.6757692307692308	0.6923076923076923	0.46153846153846156	0.5	0.975	0.75	All Modes
ssid__geo	0.84399375975039	0.9035087719298246	0.7886443843493058	0.6815642458100559	0.70935960591133	0.679245283018868	0.907936507936508	0.9651162790697674	0.850777683854607	0.7500000000000001	0.7000000000000001	0.8571428571428571	0.9467455621301775	1.0	476	RFC	0.8562800324271664	0.7393939393939394	0.7868852459016393	0.9473684210526315	0.8645707376058042	0.9431818181818182	0.9434116445352402	0.8181818181818182	1.0	1.0	0.898876404494382	1.0	0.750250723677561	0.6321243523316062	0.6457399103139013	0.5294117647058824	0.9558823529411765	0.9880952380952381	0.7961538461538462	0.6923076923076923	0.5384615384615384	0.75	1.0	1.0	All Modes
ssid__geo	0.8529209621993127	0.8947368421052632	0.7701425810873236	0.627906976744186	0.8904933814681107	0.5	0.8927152317880794	0.9395973154362416	0.7688544911121598	0.7199999999999999	0.8461538461538461	0.3333333333333333	0.9447852760736196	1.0	477	RFC	0.7784498579041457	0.6506024096385542	0.9068627450980392	0.5135135135135135	0.8753246753246753	0.9459459459459459	0.804772937905468	0.75	0.8461538461538461	0.5	0.927710843373494	1.0	0.7625539392166216	0.6067415730337079	0.8747044917257684	0.48717948717948717	0.9108108108108108	0.9333333333333333	0.7501923076923076	0.6923076923076923	0.8461538461538461	0.25	0.9625	1.0	All Modes
ssid__geo	0.8246753246753247	0.868421052631579	0.7800481634896064	0.5804597701149425	0.7652173913043478	0.7164179104477612	0.891580860084797	0.9465648854961831	0.7944356646697783	0.608695652173913	0.5714285714285714	0.8571428571428571	0.9349112426035503	1.0	478	RFC	0.8052597237925168	0.6644736842105263	0.8627450980392157	0.75	0.8373151308304891	0.9117647058823529	0.8675280898876405	0.7	0.75	1.0	0.8876404494382022	1.0	0.7652030535875836	0.5153061224489796	0.6875	0.6857142857142857	0.9533678756476683	0.9841269841269841	0.7474999999999999	0.5384615384615384	0.46153846153846156	0.75	0.9875	1.0	All Modes
ssid__geo	0.8170731707317073	0.8596491228070176	0.7832738961517989	0.5568627450980392	0.7041666666666666	0.836734693877551	0.8794749403341288	0.9391304347826087	0.7629870129870129	0.6363636363636364	0.5833333333333334	0.6666666666666666	0.9285714285714285	1.0	479	RFC	0.808075328419404	0.6228070175438597	0.8325123152709359	0.8541666666666666	0.830890642615558	0.9	0.86010101010101	0.7777777777777778	0.6363636363636364	1.0	0.8863636363636364	1.0	0.7699132747930315	0.5035460992907801	0.6101083032490975	0.82	0.9340937896070975	0.9818181818181818	0.7103846153846154	0.5384615384615384	0.5384615384615384	0.5	0.975	1.0	All Modes
ssid__geo	0.8080424886191199	0.8771929824561403	0.7472786822755515	0.5853658536585367	0.6197916666666665	0.75	0.8891495601173021	0.8920863309352518	0.8008100244469611	0.631578947368421	0.6923076923076923	0.8571428571428571	0.934131736526946	0.888888888888889	480	RFC	0.7781720005483582	0.7741935483870968	0.601010101010101	0.8108108108108109	0.8555304740406321	0.8493150684931506	0.8777718832891248	1.0	0.6923076923076923	1.0	0.896551724137931	0.8	0.7345920930096386	0.47058823529411764	0.6397849462365591	0.6976744186046512	0.9255189255189256	0.9393939393939394	0.7757692307692308	0.46153846153846156	0.6923076923076923	0.75	0.975	1.0	All Modes
ssid__geo	0.817859673990078	0.9035087719298246	0.7757596421486969	0.6857142857142857	0.7624750499001994	0.627450980392157	0.863157894736842	0.9400000000000001	0.7858882235528942	0.7500000000000001	0.8333333333333333	0.4	0.9461077844311377	1.0	481	RFC	0.8576934338641754	0.7761194029850746	0.809322033898305	0.9411764705882353	0.8123543123543123	0.9494949494949495	0.9270637408568444	0.8181818181818182	0.9090909090909091	1.0	0.9080459770114943	1.0	0.7313898024295847	0.6141732283464567	0.720754716981132	0.47058823529411764	0.9207397622192867	0.9306930693069307	0.7398076923076923	0.6923076923076923	0.7692307692307693	0.25	0.9875	1.0	All Modes
ssid__geo	0.8602654176424668	0.8947368421052632	0.8264300395323818	0.7096774193548389	0.7474747474747475	0.7936507936507937	0.8999345977763245	0.9814126394052045	0.8395187165775401	0.7000000000000001	0.8181818181818181	0.75	0.9294117647058824	1.0	482	RFC	0.8405652458258064	0.8120805369127517	0.8161764705882353	0.7352941176470589	0.8686868686868687	0.9705882352941176	0.9255555555555557	1.0	1.0	0.75	0.8777777777777778	1.0	0.8215427485187993	0.6302083333333334	0.6894409937888198	0.8620689655172413	0.9335142469470827	0.9924812030075187	0.7936538461538462	0.5384615384615384	0.6923076923076923	0.75	0.9875	1.0	All Modes
ssid__geo	0.8294314381270903	0.868421052631579	0.766458270234694	0.6153846153846154	0.7476979742173112	0.625	0.8971499380421314	0.9470588235294118	0.7610143814934234	0.7000000000000001	0.6153846153846154	0.6666666666666666	0.934131736526946	0.888888888888889	483	RFC	0.8006137932481578	0.7904191616766467	0.7435897435897436	0.6896551724137931	0.8487690504103166	0.930635838150289	0.8623872679045093	1.0	0.6153846153846154	1.0	0.896551724137931	0.8	0.7485097673860195	0.5038167938931297	0.7518518518518519	0.5714285714285714	0.9513797634691196	0.9640718562874252	0.7257692307692307	0.5384615384615384	0.6153846153846154	0.5	0.975	1.0	All Modes
ssid__geo	0.776718856364874	0.868421052631579	0.742200110176297	0.5714285714285714	0.685099846390169	0.6823529411764706	0.8353162179085785	0.9368029739776952	0.7667106227106226	0.6666666666666667	0.7199999999999999	0.6666666666666666	0.9230769230769231	0.8571428571428571	484	RFC	0.8039412135759367	0.6620689655172414	0.6264044943820225	0.9354838709677419	0.8265179677819083	0.9692307692307692	0.9002808988764045	0.875	0.75	1.0	0.8764044943820225	1.0	0.7092731318172455	0.5026178010471204	0.7559322033898305	0.5370370370370371	0.8443037974683544	0.9064748201438849	0.6911538461538462	0.5384615384615384	0.6923076923076923	0.5	0.975	0.75	All Modes
ssid__geo	0.817974105102818	0.9210526315789473	0.744374235295975	0.6414141414141413	0.7582608695652174	0.46341463414634143	0.895818568391212	0.962962962962963	0.8216242279992614	0.8695652173913044	0.7692307692307693	0.5	0.9693251533742331	1.0	485	RFC	0.7386376495720413	0.7134831460674157	0.7703180212014135	0.40425531914893614	0.8765603328710125	0.9285714285714286	0.8442075996292864	1.0	0.7692307692307693	0.5	0.9518072289156626	1.0	0.7575886643295705	0.5825688073394495	0.7465753424657534	0.5428571428571428	0.9159420289855073	1.0	0.8051923076923077	0.7692307692307693	0.7692307692307693	0.5	0.9875	1.0	All Modes
ssid__geo	0.7453027139874739	0.868421052631579	0.69248380894599	0.4838709677419355	0.5897035881435257	0.5846153846153846	0.8315018315018315	0.9727272727272727	0.7848927875243664	0.5263157894736842	0.8148148148148148	0.6666666666666666	0.9166666666666667	1.0	486	RFC	0.6893782265541961	0.5102040816326531	0.5658682634730539	0.5757575757575758	0.8397040690505548	0.9553571428571429	0.8988095238095237	0.8333333333333334	0.7857142857142857	1.0	0.875	1.0	0.6967413804461524	0.4601226993865031	0.6156351791530945	0.59375	0.8234582829504232	0.9907407407407407	0.7386538461538461	0.38461538461538464	0.8461538461538461	0.5	0.9625	1.0	All Modes
ssid__geo	0.8312993539124193	0.9210526315789473	0.7946966783247581	0.6393861892583121	0.74321503131524	0.8163265306122449	0.9006060606060606	0.8739495798319329	0.8698708252925119	0.8181818181818181	0.8333333333333333	0.888888888888889	0.9518072289156626	0.8571428571428571	487	RFC	0.8017590608343366	0.7102272727272727	0.8054298642533937	0.759493670886076	0.8669778296382731	0.8666666666666667	0.9255391120507399	1.0	0.9090909090909091	0.8	0.9186046511627907	1.0	0.794395000088252	0.5813953488372093	0.689922480620155	0.8823529411764706	0.9369482976040353	0.8813559322033898	0.8398076923076923	0.6923076923076923	0.7692307692307693	1.0	0.9875	0.75	All Modes
ssid__geo	0.7342406876790831	0.8947368421052632	0.7080220691344123	0.6081504702194357	0.5104602510460251	0.6853146853146852	0.8059523809523809	0.9302325581395349	0.855489920300047	0.8	0.7407407407407408	0.8	0.9367088607594937	1.0	488	RFC	0.6726203544182756	0.5843373493975904	0.41496598639455784	0.5764705882352941	0.8884514435695539	0.898876404494382	0.8326007326007326	0.8333333333333334	0.7142857142857143	0.6666666666666666	0.9487179487179487	1.0	0.7686372362287239	0.6339869281045751	0.6630434782608695	0.8448275862068966	0.7374727668845316	0.963855421686747	0.8926923076923077	0.7692307692307693	0.7692307692307693	1.0	0.925	1.0	All Modes
ssid__geo	0.8416289592760181	0.8771929824561403	0.8105652869595815	0.6843657817109144	0.7567567567567568	0.7592592592592593	0.9008317338451696	0.9516129032258065	0.8351803161619114	0.761904761904762	0.5925925925925927	0.888888888888889	0.9325153374233127	1.0	489	RFC	0.8064336145124347	0.7945205479452054	0.7313432835820896	0.6612903225806451	0.8934010152284264	0.9516129032258065	0.8574182444061961	1.0	0.5714285714285714	0.8	0.9156626506024096	1.0	0.8272681234512277	0.6010362694300518	0.784	0.8913043478260869	0.9083870967741936	0.9516129032258065	0.8361538461538462	0.6153846153846154	0.6153846153846154	1.0	0.95	1.0	All Modes
ssid__geo	0.8010057471264368	0.8859649122807017	0.757668383054806	0.5861182519280206	0.6847826086956521	0.7207207207207207	0.8897435897435897	0.9069767441860466	0.8100921300921302	0.6666666666666667	0.6923076923076923	0.8571428571428571	0.9454545454545454	0.888888888888889	490	RFC	0.7585850832828674	0.6867469879518072	0.7078651685393258	0.7017543859649122	0.857849196538937	0.8387096774193549	0.8569909502262444	0.875	0.6923076923076923	1.0	0.9176470588235294	0.8	0.7653104736726901	0.5112107623318386	0.6631578947368421	0.7407407407407407	0.9241011984021305	0.9873417721518988	0.7911538461538462	0.5384615384615384	0.6923076923076923	0.75	0.975	1.0	All Modes
ssid__geo	0.8082706766917294	0.8859649122807017	0.7466780024592266	0.510989010989011	0.7764390896921017	0.6333333333333333	0.8700056274620147	0.9426229508196721	0.7472621520565019	0.5	0.896551724137931	0.4	0.9397590361445783	1.0	491	RFC	0.7898115625749146	0.6326530612244898	0.7880434782608695	0.7916666666666666	0.8311827956989247	0.905511811023622	0.8867524916943521	0.7142857142857143	0.8125	1.0	0.9069767441860465	1.0	0.7234119029873407	0.42857142857142855	0.7651715039577837	0.5277777777777778	0.9126328217237308	0.9829059829059829	0.7219230769230769	0.38461538461538464	1.0	0.25	0.975	1.0	All Modes
ssid__geo	0.8656924147529576	0.9035087719298246	0.8358242990906412	0.6776315789473684	0.8622754491017963	0.7663551401869159	0.8978593272171255	0.975	0.8677058695916738	0.7272727272727274	0.7826086956521738	0.888888888888889	0.9397590361445783	1.0	492	RFC	0.8261040231853926	0.7103448275862069	0.9142857142857143	0.6507936507936508	0.8800959232613909	0.975	0.8991731266149869	0.8888888888888888	0.9	0.8	0.9069767441860465	1.0	0.8573671006846861	0.6477987421383647	0.8158640226628895	0.9318181818181818	0.916354556803995	0.975	0.8565384615384616	0.6153846153846154	0.6923076923076923	1.0	0.975	1.0	All Modes
ssid__geo	0.7602339181286549	0.8771929824561403	0.7462420923902437	0.5847953216374268	0.6326129666011788	0.7706422018348623	0.8312428734321551	0.9119170984455959	0.8215710215710216	0.7692307692307693	0.6666666666666667	0.888888888888889	0.925925925925926	0.8571428571428571	493	RFC	0.7434130972256782	0.5639097744360902	0.6625514403292181	0.7241379310344828	0.8302961275626424	0.9361702127659575	0.8422275285689921	0.7692307692307693	0.7272727272727273	0.8	0.9146341463414634	1.0	0.7514321377525924	0.6072874493927125	0.6052631578947368	0.8235294117647058	0.8321917808219178	0.8888888888888888	0.814423076923077	0.7692307692307693	0.6153846153846154	1.0	0.9375	0.75	All Modes
ssid__geo	0.8019736842105263	0.868421052631579	0.7630767035786075	0.6255707762557079	0.7378335949764521	0.7017543859649124	0.8714368819080861	0.8787878787878788	0.8064798711755234	0.608695652173913	0.7199999999999999	0.888888888888889	0.925925925925926	0.888888888888889	494	RFC	0.7479716382847996	0.6342592592592593	0.8453237410071942	0.5882352941176471	0.8434684684684685	0.8285714285714286	0.7929268292682927	0.7	0.75	0.8	0.9146341463414634	0.8	0.7956172024265146	0.6171171171171171	0.6545961002785515	0.8695652173913043	0.901323706377858	0.9354838709677419	0.8336538461538462	0.5384615384615384	0.6923076923076923	1.0	0.9375	1.0	All Modes
ssid__geo	0.7926657263751763	0.8859649122807017	0.756812014769167	0.7153284671532847	0.6706948640483382	0.6349206349206349	0.8606770833333334	0.9024390243902438	0.8256543209876543	0.8	0.64	0.75	0.9382716049382716	1.0	495	RFC	0.7385131866932164	0.6774193548387096	0.6416184971098265	0.6060606060606061	0.8968792401628223	0.8705882352941177	0.8353658536585366	0.8333333333333334	0.6666666666666666	0.75	0.926829268292683	1.0	0.7781846473780163	0.7577319587628866	0.7025316455696202	0.6666666666666666	0.8272841051314143	0.9367088607594937	0.8169230769230769	0.7692307692307693	0.6153846153846154	0.75	0.95	1.0	All Modes
ssid__geo	0.7952635599694423	0.8859649122807017	0.7528693765818979	0.5476772616136919	0.7510917030567686	0.6115702479338844	0.8728755948334466	0.9811320754716981	0.8284185379837554	0.6153846153846154	0.7826086956521738	0.8	0.9440993788819876	1.0	496	RFC	0.7263923211679093	0.5283018867924528	0.7782805429864253	0.45121951219512196	0.8991596638655462	0.975	0.8240645773979107	0.6153846153846154	0.9	0.6666666666666666	0.9382716049382716	1.0	0.8156821161059359	0.5685279187817259	0.7257383966244726	0.9487179487179487	0.8480845442536328	0.9873417721518988	0.8515384615384616	0.6153846153846154	0.6923076923076923	1.0	0.95	1.0	All Modes
ssid__geo	0.7991483321504613	0.868421052631579	0.744152825728688	0.5130890052356021	0.6548223350253807	0.7407407407407407	0.8771526980482205	0.934959349593496	0.7637315628747697	0.5263157894736842	0.8181818181818181	0.6666666666666666	0.9186046511627908	0.888888888888889	497	RFC	0.8028145601818902	0.5764705882352941	0.7633136094674556	0.9523809523809523	0.8304347826086956	0.8914728682170543	0.8984057971014494	0.8333333333333334	1.0	1.0	0.8586956521739131	0.8	0.7108008925075444	0.46226415094339623	0.5733333333333334	0.6060606060606061	0.9294403892944039	0.9829059829059829	0.7128846153846153	0.38461538461538464	0.6923076923076923	0.5	0.9875	1.0	All Modes
ssid__geo	0.7880710659898477	0.9035087719298246	0.7948960898839692	0.6425120772946861	0.6941747572815534	0.8264462809917357	0.854204476709014	0.9571428571428572	0.8526325080541948	0.761904761904762	0.6923076923076923	0.8571428571428571	0.9518072289156626	1.0	498	RFC	0.7997612936102375	0.7388888888888889	0.6412556053811659	0.7692307692307693	0.8641370869033048	0.9852941176470589	0.9221824686940966	1.0	0.6923076923076923	1.0	0.9186046511627907	1.0	0.7985800262116051	0.5683760683760684	0.7566137566137566	0.8928571428571429	0.8444976076555024	0.9305555555555556	0.8090384615384615	0.6153846153846154	0.6923076923076923	0.75	0.9875	1.0	All Modes
ssid__geo	0.8518518518518519	0.8859649122807017	0.8108353405080247	0.7076923076923076	0.7681818181818183	0.7563025210084033	0.9037610619469028	0.9182389937106918	0.7888026318903695	0.7826086956521738	0.7272727272727274	0.75	0.934131736526946	0.75	499	RFC	0.8261579190832006	0.7540983606557377	0.8666666666666667	0.703125	0.8710021321961621	0.9358974358974359	0.837088122605364	0.9	0.8888888888888888	0.75	0.896551724137931	0.75	0.8029918861774362	0.6666666666666666	0.689795918367347	0.8181818181818182	0.9390804597701149	0.9012345679012346	0.7565384615384615	0.6923076923076923	0.6153846153846154	0.75	0.975	0.75	All Modes
ssid__geo	0.8124118476727785	0.8771929824561403	0.7965886944532353	0.6646525679758308	0.7291666666666667	0.863157894736842	0.8711276332094176	0.8548387096774194	0.722554890219561	0.761904761904762	0.6666666666666666	0.6666666666666666	0.9461077844311377	0.5714285714285715	500	RFC	0.8540961238741087	0.8148148148148148	0.765625	0.9761904761904762	0.8155452436194895	0.8983050847457628	0.8435139573070607	1.0	0.6428571428571429	1.0	0.9080459770114943	0.6666666666666666	0.7562114327291107	0.5612244897959183	0.6960227272727273	0.7735849056603774	0.9348404255319149	0.8153846153846154	0.6590384615384616	0.6153846153846154	0.6923076923076923	0.5	0.9875	0.5	All Modes
ssid__geo	0.8579752367079388	0.8947368421052632	0.8185278912900499	0.6927374301675977	0.7991886409736308	0.7789473684210526	0.9111969111969112	0.9105691056910569	0.8052751674702894	0.7407407407407408	0.7272727272727274	0.75	0.951219512195122	0.8571428571428571	501	RFC	0.8184212316542776	0.656084656084656	0.8382978723404255	0.7708333333333334	0.9088575096277278	0.9180327868852459	0.8563492063492063	0.7142857142857143	0.8888888888888888	0.75	0.9285714285714286	1.0	0.8202603876450668	0.7337278106508875	0.7635658914728682	0.7872340425531915	0.9135483870967742	0.9032258064516129	0.7719230769230769	0.7692307692307693	0.6153846153846154	0.75	0.975	0.75	All Modes
ssid__geo	0.7987721691678036	0.9035087719298246	0.7588930563040474	0.6401985111662531	0.6958041958041957	0.6923076923076923	0.8650559811431939	0.9010989010989011	0.8195528684192327	0.8148148148148148	0.7826086956521738	0.6666666666666666	0.9447852760736196	0.888888888888889	502	RFC	0.7523439977580095	0.5682819383259912	0.8024193548387096	0.7105263157894737	0.8604923798358733	0.82	0.8826850258175559	0.7857142857142857	0.9	1.0	0.927710843373494	0.8	0.778364064552848	0.7329545454545454	0.6141975308641975	0.675	0.8696682464454977	1.0	0.8001923076923078	0.8461538461538461	0.6923076923076923	0.5	0.9625	1.0	All Modes
ssid__geo	0.8470675575352635	0.8947368421052632	0.7722965663437688	0.6822157434402332	0.822857142857143	0.6133333333333333	0.8999393571861735	0.8431372549019607	0.7883514076285161	0.7272727272727274	0.8461538461538461	0.5714285714285715	0.9397590361445783	0.8571428571428571	503	RFC	0.7896359522830111	0.8181818181818182	0.8470588235294118	0.575	0.8648018648018648	0.8431372549019608	0.8617372291790897	0.8888888888888888	0.8461538461538461	0.6666666666666666	0.9069767441860465	1.0	0.7646666418779902	0.585	0.8	0.6571428571428571	0.9380530973451328	0.8431372549019608	0.7373076923076923	0.6153846153846154	0.8461538461538461	0.5	0.975	0.75	All Modes
ssid__geo	0.8232758620689655	0.8771929824561403	0.7646008949640827	0.6894736842105263	0.6175637393767704	0.688	0.8902077151335311	0.9377593360995851	0.7917171717171718	0.7500000000000001	0.6363636363636364	0.75	0.9333333333333333	0.888888888888889	504	RFC	0.7556007184537565	0.7119565217391305	0.7077922077922078	0.5972222222222222	0.8782201405152225	0.8828125	0.8103683897801546	0.8181818181818182	0.7777777777777778	0.75	0.9058823529411765	0.8	0.7859907741870735	0.6683673469387755	0.5477386934673367	0.8113207547169812	0.9025270758122743	1.0	0.7886538461538461	0.6923076923076923	0.5384615384615384	0.75	0.9625	1.0	All Modes
ssid__geo	0.843915343915344	0.9298245614035088	0.8232490171604159	0.6650366748166259	0.8314606741573034	0.7647058823529412	0.8950418544752092	0.96	0.8936491104041476	0.7826086956521738	0.8333333333333333	0.888888888888889	0.9634146341463415	1.0	505	RFC	0.815072673753998	0.7640449438202247	0.8560411311053985	0.6341463414634146	0.86875	0.9523809523809523	0.90991341991342	0.9	0.9090909090909091	0.8	0.9404761904761905	1.0	0.850135336394434	0.5887445887445888	0.808252427184466	0.9629629629629629	0.9229747675962815	0.967741935483871	0.8898076923076923	0.6923076923076923	0.7692307692307693	1.0	0.9875	1.0	All Modes
ssid__geo	0.8071942446043165	0.8508771929824561	0.7825721858200458	0.552112676056338	0.7796610169491526	0.7741935483870968	0.8604651162790699	0.9464285714285714	0.7868155683325961	0.42105263157894735	0.7500000000000001	0.8571428571428571	0.9058823529411764	1.0	506	RFC	0.8422730251248722	0.6950354609929078	0.8846153846153846	0.9230769230769231	0.7948442534908701	0.9137931034482759	0.8680808080808081	0.6666666666666666	0.8181818181818182	1.0	0.8555555555555555	1.0	0.7481915682654817	0.45794392523364486	0.696969696969697	0.6666666666666666	0.9378960709759189	0.9814814814814815	0.7424999999999999	0.3076923076923077	0.6923076923076923	0.75	0.9625	1.0	All Modes
ssid__geo	0.7956800934033859	0.8859649122807017	0.8133950394098118	0.7021276595744682	0.7295336787564767	0.9090909090909092	0.8416075650118204	0.8846153846153846	0.8285343177467871	0.7826086956521738	0.6666666666666667	1.0	0.9433962264150944	0.75	507	RFC	0.8093072178499494	0.7674418604651163	0.6666666666666666	0.8552631578947368	0.8725490196078431	0.8846153846153846	0.8375204765450484	0.9	0.5882352941176471	1.0	0.9493670886075949	0.75	0.824020168170135	0.6470588235294118	0.8054919908466819	0.9701492537313433	0.8127853881278538	0.8846153846153846	0.8298076923076924	0.6923076923076923	0.7692307692307693	1.0	0.9375	0.75	All Modes
ssid__geo	0.7903114186851211	0.8859649122807017	0.7264205826753389	0.6274509803921567	0.697080291970803	0.5567010309278351	0.8642726719415703	0.8865979381443299	0.7760832663271688	0.8461538461538461	0.6666666666666667	0.5714285714285715	0.9390243902439025	0.8571428571428571	508	RFC	0.7110071804529723	0.5614035087719298	0.7701612903225806	0.47368421052631576	0.8722358722358723	0.8775510204081632	0.8313519813519813	0.8461538461538461	0.7272727272727273	0.6666666666666666	0.9166666666666666	1.0	0.7550129339230667	0.7111111111111111	0.6366666666666667	0.675	0.856453558504222	0.8958333333333334	0.7348076923076923	0.8461538461538461	0.6153846153846154	0.5	0.9625	0.75	All Modes
ssid__geo	0.8575215374420145	0.9122807017543859	0.8190666385070704	0.5668789808917197	0.8733727810650886	0.8181818181818182	0.8967286722257858	0.9401709401709402	0.8902439024390244	0.7500000000000001	0.7500000000000001	1.0	0.951219512195122	1.0	509	RFC	0.8170377666891924	0.6223776223776224	0.9111111111111111	0.7941176470588235	0.8704856787048568	0.8870967741935484	0.9129870129870131	0.8181818181818182	0.8181818181818182	1.0	0.9285714285714286	1.0	0.8254914748993697	0.52046783625731	0.8386363636363636	0.84375	0.9246031746031746	1.0	0.8719230769230769	0.6923076923076923	0.6923076923076923	1.0	0.975	1.0	All Modes
ssid__geo	0.8097521982414069	0.8947368421052632	0.7507203205866014	0.4275362318840579	0.7041036717062636	0.8	0.9016077170418006	0.9203539823008849	0.8241960322492978	0.5263157894736842	0.7857142857142856	0.8571428571428571	0.9518072289156626	1.0	510	RFC	0.7684229063005894	0.5086206896551724	0.6877637130801688	0.8837209302325582	0.8806532663316583	0.8813559322033898	0.8970542635658914	0.8333333333333334	0.7333333333333333	1.0	0.9186046511627907	1.0	0.7414609588998777	0.36875	0.7212389380530974	0.7307692307692307	0.9235836627140975	0.9629629629629629	0.7936538461538462	0.38461538461538464	0.8461538461538461	0.75	0.9875	1.0	All Modes
ssid__geo	0.8285504047093452	0.9035087719298246	0.8003535753905494	0.6327683615819208	0.8073959938366717	0.7524752475247525	0.8811282740094023	0.928	0.8493249481913125	0.7692307692307693	0.7826086956521738	0.75	0.9447852760736196	1.0	511	RFC	0.7814700376232337	0.5185185185185185	0.916083916083916	0.7169811320754716	0.8900949796472184	0.8656716417910447	0.8693883225208527	0.7692307692307693	0.9	0.75	0.927710843373494	1.0	0.8394728760993162	0.8115942028985508	0.721763085399449	0.7916666666666666	0.8723404255319149	1.0	0.8348076923076924	0.7692307692307693	0.6923076923076923	0.75	0.9625	1.0	All Modes
ssid__geo	0.7638190954773869	0.8859649122807017	0.7294271662051621	0.6138613861386139	0.6082289803220036	0.6875	0.8305687203791469	0.9069767441860465	0.8095997498436522	0.7500000000000001	0.6923076923076923	0.6666666666666666	0.9390243902439025	1.0	512	RFC	0.7825418941491595	0.6992481203007519	0.5279503105590062	0.88	0.8425480769230769	0.9629629629629629	0.8854312354312354	0.8181818181818182	0.6923076923076923	1.0	0.9166666666666666	1.0	0.7009058112957529	0.5470588235294118	0.7172995780590717	0.5641025641025641	0.8189252336448598	0.8571428571428571	0.7694230769230769	0.6923076923076923	0.6923076923076923	0.5	0.9625	1.0	All Modes
ssid__geo	0.8358778625954199	0.8947368421052632	0.8129076660594545	0.6259168704156479	0.8217054263565892	0.7768595041322314	0.8777923784494085	0.9622641509433962	0.8542167270693252	0.6923076923076923	0.7826086956521738	0.8571428571428571	0.9390243902439025	1.0	513	RFC	0.8058519316977459	0.6153846153846154	0.9137931034482759	0.6911764705882353	0.8466413181242078	0.9622641509433962	0.9017948717948718	0.6923076923076923	0.9	1.0	0.9166666666666666	1.0	0.8287349452393687	0.6368159203980099	0.7464788732394366	0.8867924528301887	0.9113233287858117	0.9622641509433962	0.8194230769230769	0.6923076923076923	0.6923076923076923	0.75	0.9625	1.0	All Modes
ssid__geo	0.8337765957446809	0.8771929824561403	0.786369530756725	0.6019900497512437	0.8000000000000002	0.6868686868686867	0.8988895382817066	0.9440993788819876	0.7821327470620294	0.6363636363636364	0.6956521739130435	0.75	0.9397590361445783	0.888888888888889	514	RFC	0.7781181406774964	0.6914285714285714	0.8382838283828383	0.5862068965517241	0.8699095022624435	0.9047619047619048	0.806950904392765	0.7777777777777778	0.8	0.75	0.9069767441860465	0.8	0.8088496314708307	0.5330396475770925	0.7650602409638554	0.8292682926829268	0.9298669891172914	0.987012987012987	0.7757692307692308	0.5384615384615384	0.6153846153846154	0.75	0.975	1.0	All Modes
ssid__geo	0.845	0.8859649122807017	0.7600938360786713	0.6158357771260997	0.8541448058761806	0.5116279069767441	0.8820577164366373	0.9368029739776952	0.78003663003663	0.6666666666666667	0.7692307692307693	0.6666666666666666	0.9404761904761905	0.8571428571428571	515	RFC	0.840683809293215	0.6774193548387096	0.9044444444444445	0.8461538461538461	0.8280329799764429	0.9473684210526315	0.9083916083916084	0.875	0.7692307692307693	1.0	0.8977272727272727	1.0	0.7220845348465394	0.5645161290322581	0.8091451292246521	0.36666666666666664	0.9436241610738255	0.9264705882352942	0.7090384615384615	0.5384615384615384	0.7692307692307693	0.5	0.9875	0.75	All Modes
ssid__geo	0.8098384728340675	0.8508771929824561	0.7480055253216001	0.5545171339563862	0.7958833619210978	0.6666666666666666	0.8789237668161435	0.8440366972477065	0.7265010351966873	0.5714285714285714	0.608695652173913	0.6666666666666665	0.9285714285714285	0.8571428571428571	516	RFC	0.7392204759629207	0.6223776223776224	0.8560885608856088	0.5376344086021505	0.8585732165206508	0.8214285714285714	0.7872727272727272	0.75	0.7	0.6	0.8863636363636364	1.0	0.7777939443078743	0.5	0.7435897435897436	0.8771929824561403	0.9002624671916011	0.8679245283018868	0.6950000000000001	0.46153846153846156	0.5384615384615384	0.75	0.975	0.75	All Modes
ssid__geo	0.7968428277282087	0.868421052631579	0.7548738338937896	0.4793388429752066	0.7599999999999999	0.7851851851851852	0.876829268292683	0.8730158730158731	0.7676298701298702	0.6363636363636364	0.7142857142857142	0.8	0.9375	0.75	517	RFC	0.752090011811374	0.6214285714285714	0.7264705882352941	0.6794871794871795	0.8600478468899522	0.873015873015873	0.7597222222222222	0.7777777777777778	0.6666666666666666	0.6666666666666666	0.9375	0.75	0.776805552816185	0.3901345291479821	0.7967741935483871	0.9298245614035088	0.8942786069651741	0.873015873015873	0.7990384615384615	0.5384615384615384	0.7692307692307693	1.0	0.9375	0.75	All Modes
ssid__geo	0.8050793650793651	0.9210526315789473	0.7874019253838056	0.6732186732186732	0.678125	0.7703703703703704	0.8622754491017965	0.953020134228188	0.842769154964277	0.888888888888889	0.8181818181818181	0.6666666666666666	0.951219512195122	0.888888888888889	518	RFC	0.788258899932569	0.6255707762557078	0.8346153846153846	0.7323943661971831	0.8266360505166476	0.922077922077922	0.917142857142857	0.8571428571428571	1.0	1.0	0.9285714285714286	0.8	0.7999027109910781	0.7287234042553191	0.5710526315789474	0.8125	0.9011264080100125	0.9861111111111112	0.8180769230769231	0.9230769230769231	0.6923076923076923	0.5	0.975	1.0	All Modes
ssid__geo	0.8829201101928374	0.9122807017543859	0.8655456252566793	0.7468030690537085	0.8450184501845018	0.8717948717948718	0.9198738170347003	0.9442379182156135	0.8374249822287998	0.8461538461538461	0.7826086956521738	0.8571428571428571	0.951219512195122	0.75	519	RFC	0.8794741463713551	0.7448979591836735	0.870722433460076	0.9272727272727272	0.9067164179104478	0.9477611940298507	0.884945054945055	0.8461538461538461	0.9	1.0	0.9285714285714286	0.75	0.8532493118136009	0.7487179487179487	0.8207885304659498	0.8225806451612904	0.9334186939820742	0.9407407407407408	0.8026923076923076	0.8461538461538461	0.6923076923076923	0.75	0.975	0.75	All Modes
ssid__geo	0.7809030347890451	0.8771929824561403	0.7456405208797644	0.599388379204893	0.7134146341463414	0.6788990825688074	0.8504245591116917	0.8860759493670887	0.796883116883117	0.6666666666666667	0.7272727272727274	0.8	0.9333333333333333	0.8571428571428571	520	RFC	0.7431597595254544	0.6363636363636364	0.6628895184135978	0.5967741935483871	0.8738255033557047	0.9459459459459459	0.8377421271538917	0.7272727272727273	0.8888888888888888	0.6666666666666666	0.9058823529411765	1.0	0.7575125733715529	0.5664739884393064	0.7722772277227723	0.7872340425531915	0.8282442748091603	0.8333333333333334	0.7886538461538461	0.6153846153846154	0.6153846153846154	1.0	0.9625	0.75	All Modes
ssid__geo	0.8324840764331211	0.9210526315789473	0.8090737378981133	0.651063829787234	0.7265774378585087	0.8076923076923076	0.8862131246237206	0.9738219895287958	0.880738263346959	0.7692307692307693	0.7826086956521738	1.0	0.9629629629629629	0.888888888888889	521	RFC	0.8003570345532109	0.6681222707423581	0.7851239669421488	0.711864406779661	0.8679245283018868	0.96875	0.8840900562851782	0.7692307692307693	0.9	1.0	0.9512195121951219	0.8	0.8257162220118082	0.6348547717842323	0.6761565836298933	0.9333333333333333	0.9052890528905289	0.9789473684210527	0.8873076923076922	0.7692307692307693	0.6923076923076923	1.0	0.975	1.0	All Modes
ssid__geo	0.8629213483146068	0.9122807017543859	0.8480395597465045	0.6478873239436619	0.8348794063079777	0.9322033898305084	0.9133105802047782	0.9119170984455958	0.8536052904151064	0.7142857142857142	0.7272727272727274	1.0	0.9693251533742331	0.8571428571428571	522	RFC	0.853124905800556	0.6117021276595744	0.8587786259541985	0.9166666666666666	0.9114441416893733	0.967032967032967	0.9014725568942434	0.6666666666666666	0.8888888888888888	1.0	0.9518072289156626	1.0	0.8454205522705636	0.688622754491018	0.8122743682310469	0.9482758620689655	0.9151846785225718	0.8627450980392157	0.8244230769230769	0.7692307692307693	0.6153846153846154	1.0	0.9875	0.75	All Modes
ssid__geo	0.8377192982456141	0.9035087719298246	0.7924469148051186	0.7300771208226221	0.7627416520210896	0.723404255319149	0.8980115458627326	0.848	0.8271861471861472	0.8333333333333333	0.7500000000000001	0.75	0.9454545454545454	0.8571428571428571	523	RFC	0.7982657150850783	0.7357512953367875	0.8282442748091603	0.7391304347826086	0.8728179551122195	0.8153846153846154	0.8789839572192513	0.9090909090909091	0.8181818181818182	0.75	0.9176470588235294	1.0	0.789539925514567	0.7244897959183674	0.7068403908794788	0.7083333333333334	0.9247027741083224	0.8833333333333333	0.7873076923076924	0.7692307692307693	0.6923076923076923	0.75	0.975	0.75	All Modes
ssid__geo	0.8227305218012866	0.9122807017543859	0.7932920597980752	0.6341463414634146	0.6649616368286445	0.7961165048543688	0.8968768414849735	0.9743589743589743	0.8684895200232624	0.7692307692307693	0.7272727272727274	0.888888888888889	0.9570552147239264	1.0	524	RFC	0.7743750249698582	0.6941747572815534	0.6532663316582915	0.6833333333333333	0.8911007025761124	0.95	0.8795757388528473	0.7692307692307693	0.8888888888888888	0.8	0.9397590361445783	1.0	0.823394705188208	0.5836734693877551	0.6770833333333334	0.9534883720930233	0.9027283511269276	1.0	0.8719230769230769	0.7692307692307693	0.6153846153846154	1.0	0.975	1.0	All Modes
ssid__geo	0.83166999334664	0.8947368421052632	0.809769513253572	0.7146666666666668	0.6639676113360323	0.8456375838926173	0.8893905191873589	0.9351851851851852	0.8115169082125604	0.9600000000000001	0.608695652173913	0.6666666666666666	0.9333333333333333	0.888888888888889	525	RFC	0.8226080158264366	0.7127659574468085	0.7161572052401747	0.9264705882352942	0.8716814159292036	0.8859649122807017	0.8811764705882353	1.0	0.7	1.0	0.9058823529411765	0.8	0.8022506844453785	0.7165775401069518	0.6188679245283019	0.7777777777777778	0.9078341013824884	0.9901960784313726	0.7848076923076923	0.9230769230769231	0.5384615384615384	0.5	0.9625	1.0	All Modes
ssid__geo	0.8204747774480712	0.868421052631579	0.7273332554961826	0.6684350132625994	0.6762589928057554	0.45569620253164556	0.8978145304193739	0.9384615384615386	0.7778393866494553	0.6956521739130435	0.631578947368421	0.75	0.9230769230769231	0.888888888888889	526	RFC	0.7377181089577424	0.7078651685393258	0.8597560975609756	0.3829787234042553	0.8539325842696629	0.8840579710144928	0.8452808988764045	0.8	1.0	0.75	0.8764044943820225	0.8	0.7398857783149327	0.6331658291457286	0.5573122529644269	0.5625	0.9464508094645081	1.0	0.7603846153846154	0.6153846153846154	0.46153846153846156	0.75	0.975	1.0	All Modes
ssid__geo	0.7904967602591793	0.8771929824561403	0.7744552395797923	0.6788990825688074	0.6617100371747211	0.7866666666666666	0.8484486873508353	0.896551724137931	0.7895767195767196	0.6666666666666667	0.7407407407407408	0.75	0.9333333333333333	0.8571428571428571	527	RFC	0.7761384294499802	0.7302631578947368	0.5973154362416108	0.7564102564102564	0.8681318681318682	0.9285714285714286	0.8490336134453781	0.875	0.7142857142857143	0.75	0.9058823529411765	1.0	0.7783403530217999	0.6342857142857142	0.7416666666666667	0.8194444444444444	0.8296382730455076	0.8666666666666667	0.7540384615384614	0.5384615384615384	0.7692307692307693	0.75	0.9625	0.75	All Modes
ssid__geo	0.8285302593659942	0.8771929824561403	0.8096457588934675	0.6713947990543735	0.6619385342789599	0.9009009009009009	0.8966391883322764	0.9173553719008264	0.7848187337582884	0.7692307692307693	0.608695652173913	0.8571428571428571	0.9390243902439025	0.75	528	RFC	0.8308279476654382	0.6826923076923077	0.6896551724137931	1.0	0.8793532338308457	0.9024390243902439	0.8271794871794871	0.7692307692307693	0.7	1.0	0.9166666666666666	0.75	0.7927784726042016	0.6604651162790698	0.6363636363636364	0.819672131147541	0.9146183699870634	0.9327731092436975	0.7540384615384614	0.7692307692307693	0.5384615384615384	0.75	0.9625	0.75	All Modes
ssid__geo	0.8139870223503965	0.8771929824561403	0.7557127734899973	0.7004608294930875	0.6466165413533834	0.6739130434782609	0.8853267570900123	0.8722466960352423	0.7752101856892276	0.7500000000000001	0.6363636363636364	0.888888888888889	0.934131736526946	0.6666666666666666	529	RFC	0.7636276281313157	0.7203791469194313	0.7087912087912088	0.5961538461538461	0.8588516746411483	0.9339622641509434	0.8585022640195052	0.8181818181818182	0.7777777777777778	0.8	0.896551724137931	1.0	0.7565504438259222	0.6816143497757847	0.5944700460829493	0.775	0.9134860050890585	0.8181818181818182	0.7411538461538462	0.6923076923076923	0.5384615384615384	1.0	0.975	0.5	All Modes
ssid__geo	0.7711864406779662	0.868421052631579	0.7285268269376023	0.6149425287356322	0.6289517470881864	0.5675675675675675	0.847838957963292	0.9833333333333333	0.7666666666666667	0.6666666666666667	0.6666666666666667	0.5714285714285715	0.9285714285714285	1.0	530	RFC	0.7287121392920658	0.7482517482517482	0.5797546012269938	0.5	0.8483412322274881	0.9672131147540983	0.831060606060606	0.875	0.7272727272727273	0.6666666666666666	0.8863636363636364	1.0	0.7425622449782863	0.5219512195121951	0.6872727272727273	0.65625	0.8473372781065088	1.0	0.7257692307692307	0.5384615384615384	0.6153846153846154	0.5	0.975	1.0	All Modes
ssid__geo	0.8052407932011332	0.8771929824561403	0.6837334086154101	0.6016260162601625	0.7066666666666668	0.2857142857142857	0.8903535050928699	0.9343065693430657	0.7879518072289157	0.6666666666666667	0.6666666666666667	0.6666666666666666	0.9397590361445783	1.0	531	RFC	0.6935488045908249	0.578125	0.7737226277372263	0.2916666666666667	0.8690058479532163	0.9552238805970149	0.8723044397463002	0.7272727272727273	0.7272727272727273	1.0	0.9069767441860465	1.0	0.6768975039192362	0.6271186440677966	0.6503067484662577	0.28	0.9127764127764127	0.9142857142857143	0.7411538461538462	0.6153846153846154	0.6153846153846154	0.5	0.975	1.0	All Modes
ssid__geo	0.8745762711864407	0.8947368421052632	0.8523385522093065	0.7065217391304348	0.826923076923077	0.8913043478260869	0.9239001189060643	0.9130434782608696	0.8255331683751621	0.608695652173913	0.6666666666666667	1.0	0.9634146341463415	0.888888888888889	532	RFC	0.8531384596923923	0.7344632768361582	0.8431372549019608	0.9318181818181818	0.9162735849056604	0.84	0.8335497835497835	0.7	0.7272727272727273	1.0	0.9404761904761905	0.8	0.8555540739787899	0.680628272251309	0.8113207547169812	0.8541666666666666	0.9316546762589928	1.0	0.8282692307692308	0.5384615384615384	0.6153846153846154	1.0	0.9875	1.0	All Modes
ssid__geo	0.8018335684062059	0.8947368421052632	0.7664978698424121	0.6325878594249201	0.6823899371069182	0.71875	0.8687615526802218	0.93	0.7689535751604717	0.7000000000000001	0.7586206896551724	0.5714285714285715	0.9575757575757576	0.8571428571428571	533	RFC	0.7805096471162203	0.7388059701492538	0.6027777777777777	0.7419354838709677	0.8890290037831021	0.93	0.8567156862745098	1.0	0.6875	0.6666666666666666	0.9294117647058824	1.0	0.7631343594174876	0.553072625698324	0.7862318840579711	0.696969696969697	0.8493975903614458	0.93	0.724423076923077	0.5384615384615384	0.8461538461538461	0.5	0.9875	0.75	All Modes
ssid__geo	0.755741127348643	0.8771929824561403	0.6976665307200659	0.6699029126213593	0.5303643724696356	0.5185185185185185	0.8304164152082075	0.9391304347826087	0.7621247570780779	0.8	0.608695652173913	0.6	0.9447852760736196	0.8571428571428571	534	RFC	0.6882416488671466	0.7076923076923077	0.4833948339483395	0.4375	0.8483353884093712	0.9642857142857143	0.7922088353413654	0.8333333333333334	0.7	0.5	0.927710843373494	1.0	0.7176490581973043	0.6359447004608295	0.5874439461883408	0.6363636363636364	0.8132387706855791	0.9152542372881356	0.7540384615384614	0.7692307692307693	0.5384615384615384	0.75	0.9625	0.75	All Modes
ssid__geo	0.8595220854453295	0.9298245614035088	0.8358045952312496	0.6084337349397592	0.8458498023715415	0.883720930232558	0.917941585535466	0.923076923076923	0.882850482850483	0.8181818181818181	0.7692307692307693	0.8571428571428571	0.9696969696969697	1.0	535	RFC	0.8460627372629774	0.7318840579710145	0.8251928020565553	0.9193548387096774	0.8967391304347826	0.8571428571428571	0.9420814479638009	1.0	0.7692307692307693	1.0	0.9411764705882353	1.0	0.835820666619251	0.520618556701031	0.8675675675675676	0.8507462686567164	0.9401709401709402	1.0	0.8423076923076923	0.6923076923076923	0.7692307692307693	0.75	1.0	1.0	All Modes
ssid__geo	0.8678343949044586	0.9210526315789473	0.8471688101766552	0.6833333333333333	0.7312500000000001	0.9199999999999999	0.9245165315034312	0.9767441860465117	0.903404924044002	0.6956521739130435	0.8695652173913044	1.0	0.9518072289156626	1.0	536	RFC	0.8712225939630954	0.7592592592592593	0.7697368421052632	0.9787234042553191	0.893848009650181	0.9545454545454546	0.9437209302325581	0.8	1.0	1.0	0.9186046511627907	1.0	0.8285859124055701	0.6212121212121212	0.6964285714285714	0.8679245283018868	0.9573643410852714	1.0	0.874423076923077	0.6153846153846154	0.7692307692307693	1.0	0.9875	1.0	All Modes
ssid__geo	0.8165204678362573	0.8771929824561403	0.7880520034689469	0.5101449275362319	0.7232323232323232	0.8411214953271029	0.8901515151515151	0.975609756097561	0.8167164571954991	0.6	0.6923076923076923	0.8571428571428571	0.934131736526946	1.0	537	RFC	0.7948704832263287	0.6330935251798561	0.7276422764227642	0.8035714285714286	0.8576642335766423	0.9523809523809523	0.8892004547176959	0.8571428571428571	0.6923076923076923	1.0	0.896551724137931	1.0	0.7907219519195242	0.42718446601941745	0.7188755020080321	0.8823529411764706	0.9251968503937008	1.0	0.7757692307692308	0.46153846153846156	0.6923076923076923	0.75	0.975	1.0	All Modes
ssid__geo	0.7850162866449512	0.8245614035087719	0.6878521703059606	0.4742268041237114	0.4250871080139373	0.6796116504854368	0.8943488943488943	0.9659863945578231	0.7001960784313725	0.33333333333333337	0.4999999999999999	0.75	0.9176470588235294	1.0	538	RFC	0.7090425397072215	0.7263157894736842	0.3836477987421384	0.625	0.863582443653618	0.9466666666666667	0.7524242424242424	0.6	0.5454545454545454	0.75	0.8666666666666667	1.0	0.6973567627066637	0.3520408163265306	0.4765625	0.7446808510638298	0.9273885350318471	0.9861111111111112	0.6834615384615385	0.23076923076923078	0.46153846153846156	0.75	0.975	1.0	All Modes
ssid__geo	0.8278195488721805	0.8859649122807017	0.811363294344147	0.6727688787185354	0.7580299785867237	0.842857142857143	0.8878116343490305	0.8953488372093024	0.8019507254844678	0.6666666666666667	0.64	0.888888888888889	0.9570552147239264	0.8571428571428571	539	RFC	0.80701292778837	0.7170731707317073	0.7866666666666666	0.7662337662337663	0.8697421981004071	0.8953488372093024	0.8267396860167946	0.7272727272727273	0.6666666666666666	0.8	0.9397590361445783	1.0	0.8207060459376008	0.6336206896551724	0.731404958677686	0.9365079365079365	0.9066478076379066	0.8953488372093024	0.7911538461538462	0.6153846153846154	0.6153846153846154	1.0	0.975	0.75	All Modes
ssid__geo	0.8545576407506702	0.9298245614035088	0.8490339725326657	0.6743648960739029	0.8169440242057487	0.8870967741935485	0.906764168190128	0.96	0.9051520367183018	0.8	0.761904761904762	1.0	0.963855421686747	1.0	540	RFC	0.8620739892964628	0.7564766839378239	0.8852459016393442	0.873015873015873	0.8581314878892734	0.9375	0.9527131782945737	0.8333333333333334	1.0	1.0	0.9302325581395349	1.0	0.8426493022684663	0.6083333333333333	0.7584269662921348	0.9016393442622951	0.9612403100775194	0.9836065573770492	0.876923076923077	0.7692307692307693	0.6153846153846154	1.0	1.0	1.0	All Modes
ssid__geo	0.8244111349036403	0.9035087719298246	0.7421202488455755	0.6881188118811881	0.7536842105263158	0.46875	0.8800482218203737	0.9199999999999999	0.8216724738675959	0.7500000000000001	0.8	0.75	0.951219512195122	0.8571428571428571	541	RFC	0.7410676598993918	0.6780487804878049	0.8403755868544601	0.39473684210526316	0.8628841607565012	0.9292929292929293	0.866017316017316	0.8181818181818182	0.8333333333333334	0.75	0.9285714285714286	1.0	0.7534843428607131	0.6984924623115578	0.683206106870229	0.5769230769230769	0.897908979089791	0.9108910891089109	0.7873076923076924	0.6923076923076923	0.7692307692307693	0.75	0.975	0.75	All Modes
ssid__geo	0.7810569663692519	0.8596491228070176	0.7565535442639634	0.6336206896551724	0.6582278481012659	0.761904761904762	0.8557749850388988	0.8732394366197183	0.7623809523809524	0.7000000000000001	0.5714285714285715	0.75	0.9333333333333333	0.8571428571428571	542	RFC	0.7765532211234228	0.6966824644549763	0.6642335766423357	0.8421052631578947	0.8304297328687572	0.8493150684931506	0.837843137254902	1.0	0.5333333333333333	0.75	0.9058823529411765	1.0	0.7420552730043146	0.5810276679841897	0.6523297491039427	0.6956521739130435	0.8827160493827161	0.8985507246376812	0.7232692307692308	0.5384615384615384	0.6153846153846154	0.75	0.9625	0.75	All Modes
ssid__geo	0.8226703755215578	0.868421052631579	0.7541106978650124	0.5954198473282443	0.8128772635814889	0.5205479452054794	0.8615384615384615	0.9801699716713881	0.7809523809523811	0.6666666666666667	0.7407407407407408	0.5714285714285715	0.925925925925926	1.0	543	RFC	0.7462125131703796	0.6030927835051546	0.7984189723320159	0.475	0.865979381443299	0.9885714285714285	0.8045718509133142	0.7272727272727273	0.7142857142857143	0.6666666666666666	0.9146341463414634	1.0	0.7641238192422926	0.5879396984924623	0.8278688524590164	0.5757575757575758	0.8571428571428571	0.9719101123595506	0.7644230769230769	0.6153846153846154	0.7692307692307693	0.5	0.9375	1.0	All Modes
ssid__geo	0.7663492063492063	0.8947368421052632	0.7713391907980547	0.6653771760154739	0.604133545310016	0.7968749999999999	0.8372900984365953	0.953020134228188	0.8346344861682284	0.6923076923076923	0.6666666666666667	0.8571428571428571	0.9570552147239264	1.0	544	RFC	0.7625448016895385	0.6666666666666666	0.59375	0.7846153846153846	0.8456140350877193	0.922077922077922	0.8718678911449995	0.6923076923076923	0.7272727272727273	1.0	0.9397590361445783	1.0	0.7807485512972286	0.6640926640926641	0.6148867313915858	0.8095238095238095	0.8291284403669725	0.9861111111111112	0.8065384615384616	0.6923076923076923	0.6153846153846154	0.75	0.975	1.0	All Modes
ssid__geo	0.8423153692614771	0.8947368421052632	0.7872931632829061	0.6782608695652174	0.8199121522693997	0.62	0.8874172185430463	0.9308755760368664	0.8282213438735176	0.7500000000000001	0.6956521739130435	0.75	0.9454545454545454	1.0	545	RFC	0.7921393874073349	0.7597402597402597	0.8695652173913043	0.5961538461538461	0.8569767441860465	0.8782608695652174	0.8571657754010694	0.8181818181818182	0.8	0.75	0.9176470588235294	1.0	0.7888636001289999	0.612565445026178	0.775623268698061	0.6458333333333334	0.920099875156055	0.9901960784313726	0.8065384615384616	0.6923076923076923	0.6153846153846154	0.75	0.975	1.0	All Modes
ssid__geo	0.8267263427109974	0.9122807017543859	0.8210991630359832	0.5283018867924528	0.8213399503722084	0.9295774647887324	0.8629737609329445	0.963302752293578	0.8914285714285715	0.6	0.9166666666666666	1.0	0.9404761904761905	1.0	546	RFC	0.8654098535097365	0.6666666666666666	0.9118457300275482	1.0	0.7939914163090128	0.9545454545454546	0.950974025974026	0.8571428571428571	1.0	1.0	0.8977272727272727	1.0	0.7940809236946877	0.4375	0.7471783295711061	0.868421052631579	0.9450830140485313	0.9722222222222222	0.8590384615384614	0.46153846153846156	0.8461538461538461	1.0	0.9875	1.0	All Modes
ssid__geo	0.84779299847793	0.9035087719298246	0.7906415246526836	0.6705202312138728	0.7910112359550563	0.8205128205128206	0.9064574532287266	0.7647058823529412	0.8003326679973387	0.761904761904762	0.8333333333333333	0.888888888888889	0.9461077844311377	0.5714285714285715	547	RFC	0.8154826564845971	0.7631578947368421	0.8756218905472637	0.7804878048780488	0.8622273249138921	0.7959183673469388	0.8567607105538141	1.0	0.9090909090909091	0.8	0.9080459770114943	0.6666666666666666	0.7750868558243715	0.5979381443298969	0.7213114754098361	0.8648648648648649	0.955470737913486	0.7358490566037735	0.774423076923077	0.6153846153846154	0.7692307692307693	1.0	0.9875	0.5	All Modes
ssid__geo	0.8289473684210527	0.9298245614035088	0.823490834422026	0.6710816777041942	0.7963176064441887	0.8433734939759036	0.8798521256931608	0.9268292682926829	0.8936491104041474	0.7826086956521738	0.8333333333333333	1.0	0.9634146341463415	0.888888888888889	548	RFC	0.8170426383281459	0.6846846846846847	0.8849104859335039	0.813953488372093	0.8380281690140845	0.8636363636363636	0.9099134199134198	0.9	0.9090909090909091	1.0	0.9404761904761905	0.8	0.8365856138608203	0.658008658008658	0.7238493723849372	0.875	0.9260700389105059	1.0	0.8898076923076923	0.6923076923076923	0.7692307692307693	1.0	0.9875	1.0	All Modes
ssid__geo	0.8244491826581379	0.9298245614035088	0.8102662137582499	0.6751592356687898	0.7136752136752137	0.8409090909090908	0.8895486935866984	0.9320388349514563	0.9201292012221737	0.7586206896551724	0.8799999999999999	1.0	0.9620253164556962	1.0	549	RFC	0.823552045716961	0.6309523809523809	0.7292576419213974	0.8809523809523809	0.8970059880239521	0.9795918367346939	0.9157051282051281	0.6875	0.9166666666666666	1.0	0.9743589743589743	1.0	0.8000446503914951	0.726027397260274	0.698744769874477	0.8043478260869565	0.8822143698468787	0.8888888888888888	0.9284615384615386	0.8461538461538461	0.8461538461538461	1.0	0.95	1.0	All Modes
ssid__geo	0.8082282680822827	0.8947368421052632	0.750483586601136	0.5752688172043011	0.7520525451559934	0.619718309859155	0.8663101604278074	0.9390681003584229	0.8016450896754721	0.6666666666666667	0.7826086956521738	0.75	0.9518072289156626	0.8571428571428571	550	RFC	0.7654809453356757	0.5879120879120879	0.8120567375886525	0.6470588235294118	0.8379310344827586	0.9424460431654677	0.8591754756871037	0.7272727272727273	0.9	0.75	0.9186046511627907	1.0	0.7380903104465888	0.5631578947368421	0.7003058103975535	0.5945945945945946	0.8966789667896679	0.9357142857142857	0.7590384615384614	0.6153846153846154	0.6923076923076923	0.75	0.9875	0.75	All Modes
ssid__geo	0.8236331569664903	0.9122807017543859	0.799012946922371	0.6173469387755103	0.7943416757344941	0.7294117647058823	0.8656375071469411	0.9883268482490272	0.8704549836128784	0.631578947368421	0.9230769230769231	0.8571428571428571	0.9404761904761905	1.0	551	RFC	0.8251304303725355	0.654054054054054	0.7684210526315789	0.8611111111111112	0.8651428571428571	0.9769230769230769	0.9641608391608392	1.0	0.9230769230769231	1.0	0.8977272727272727	1.0	0.7810797838421245	0.5845410628019324	0.8220720720720721	0.6326530612244898	0.8661327231121282	1.0	0.8244230769230769	0.46153846153846156	0.9230769230769231	0.75	0.9875	1.0	All Modes
ssid__geo	0.8150732728541521	0.9035087719298246	0.7545815373278797	0.6580976863753213	0.683982683982684	0.6019417475728155	0.8773704171934261	0.9515151515151514	0.8578767526805702	0.7826086956521738	0.6666666666666667	0.888888888888889	0.951219512195122	1.0	552	RFC	0.7413087820167312	0.7314285714285714	0.7214611872146118	0.4492753623188406	0.8642590286425903	0.9401197604790419	0.8711688311688313	0.9	0.7272727272727273	0.8	0.9285714285714286	1.0	0.8028354486665146	0.5981308411214953	0.6502057613168725	0.9117647058823529	0.8908857509627728	0.9631901840490797	0.8565384615384616	0.6923076923076923	0.6153846153846154	1.0	0.975	1.0	All Modes
ssid__geo	0.861878453038674	0.9122807017543859	0.8466734786963575	0.711484593837535	0.7526315789473683	0.9411764705882353	0.9128205128205128	0.9152542372881356	0.8638810464897422	0.7272727272727274	0.7826086956521738	1.0	0.9523809523809523	0.8571428571428571	553	RFC	0.8751179563863326	0.7215909090909091	0.8773006134969326	0.9180327868852459	0.8768472906403941	0.9818181818181818	0.9395959595959595	0.8888888888888888	0.9	1.0	0.9090909090909091	1.0	0.8270350779909842	0.7016574585635359	0.6589861751152074	0.9655172413793104	0.9518716577540107	0.8571428571428571	0.8115384615384615	0.6153846153846154	0.6923076923076923	1.0	1.0	0.75	All Modes
ssid__geo	0.8178025034770514	0.8596491228070176	0.7867069529549224	0.6337209302325583	0.7754491017964071	0.6991869918699186	0.8701215611004478	0.9550561797752808	0.754900346728529	0.608695652173913	0.6666666666666667	0.5714285714285715	0.927710843373494	1.0	554	RFC	0.7884109100745615	0.7032258064516129	0.8248407643312102	0.6615384615384615	0.8384710234278668	0.9139784946236559	0.7978576462297392	0.7	0.7272727272727273	0.6666666666666666	0.8953488372093024	1.0	0.7907985248584872	0.5767195767195767	0.731638418079096	0.7413793103448276	0.9042553191489362	1.0	0.7232692307692308	0.5384615384615384	0.6153846153846154	0.5	0.9625	1.0	All Modes
ssid__geo	0.8528974739970282	0.9035087719298246	0.8310592223414492	0.6985074626865672	0.777120315581854	0.8571428571428571	0.9036065573770492	0.9189189189189189	0.8412540034491254	0.7500000000000001	0.7272727272727274	0.888888888888889	0.951219512195122	0.888888888888889	555	RFC	0.8265101697538407	0.73125	0.8312236286919831	0.8333333333333334	0.8867438867438867	0.85	0.8471284271284272	0.8181818181818182	0.8888888888888888	0.8	0.9285714285714286	0.8	0.840335398805987	0.6685714285714286	0.7296296296296296	0.8823529411764706	0.9211229946524064	1.0	0.8565384615384616	0.6923076923076923	0.6153846153846154	1.0	0.975	1.0	All Modes
ssid__geo	0.7573794096472283	0.8771929824561403	0.6422986874750806	0.5602240896358543	0.5534591194968553	0.42857142857142855	0.8630372492836675	0.806201550387597	0.7478757763975156	0.64	0.7142857142857142	0.5714285714285715	0.9565217391304348	0.8571428571428571	556	RFC	0.6592133204318958	0.5586592178770949	0.4583333333333333	0.42857142857142855	0.9050480769230769	0.9454545454545454	0.7901234567901234	0.6666666666666666	0.6666666666666666	0.6666666666666666	0.9506172839506173	1.0	0.6432476284378275	0.5617977528089888	0.6984126984126984	0.42857142857142855	0.8247535596933188	0.7027027027027027	0.7194230769230769	0.6153846153846154	0.7692307692307693	0.5	0.9625	0.75	All Modes
ssid__geo	0.7965310206804537	0.8947368421052632	0.7696343090659086	0.5771428571428572	0.8038740920096852	0.7951807228915663	0.8399738732854344	0.8320000000000001	0.8395061728395061	0.6666666666666667	0.8148148148148148	0.888888888888889	0.9382716049382716	0.888888888888889	557	RFC	0.7577111482207355	0.6824324324324325	0.8447837150127226	0.7096774193548387	0.8088050314465409	0.7428571428571429	0.8375087108013937	0.875	0.7857142857142857	0.8	0.926829268292683	0.8	0.7979898175608413	0.5	0.766743648960739	0.9041095890410958	0.873641304347826	0.9454545454545454	0.8669230769230769	0.5384615384615384	0.8461538461538461	1.0	0.95	1.0	All Modes
ssid__geo	0.8274831964152353	0.9210526315789473	0.7893988874750058	0.6229508196721313	0.7381974248927038	0.7910447761194029	0.8986265533028124	0.8961748633879782	0.8621760461760463	0.7272727272727274	0.8799999999999999	0.8571428571428571	0.9575757575757576	0.888888888888889	558	RFC	0.7885756284388823	0.6129032258064516	0.8269230769230769	0.7681159420289855	0.8807692307692307	0.8541666666666666	0.9069934640522875	0.8888888888888888	0.9166666666666666	1.0	0.9294117647058824	0.8	0.7950272629937469	0.6333333333333333	0.6666666666666666	0.8153846153846154	0.9172229639519359	0.9425287356321839	0.8398076923076923	0.6153846153846154	0.8461538461538461	0.75	0.9875	1.0	All Modes
ssid__geo	0.8590551181102363	0.8947368421052632	0.8243043507139968	0.6647887323943662	0.8366336633663366	0.8266666666666667	0.9079365079365079	0.8854961832061068	0.8156908212560386	0.7199999999999999	0.8695652173913044	0.6666666666666666	0.9333333333333333	0.888888888888889	559	RFC	0.857674885211585	0.7329192546583851	0.8666666666666667	0.96875	0.8794587945879458	0.8405797101449275	0.8911764705882353	0.75	1.0	1.0	0.9058823529411765	0.8	0.8023188352742869	0.6082474226804123	0.8086124401913876	0.7209302325581395	0.9383202099737533	0.9354838709677419	0.7848076923076923	0.6923076923076923	0.7692307692307693	0.5	0.9625	1.0	All Modes
ssid__geo	0.7934051144010767	0.8947368421052632	0.7612581025508707	0.723404255319149	0.7381370826010545	0.6577181208053691	0.8403157255616273	0.8467153284671534	0.8004629629629629	0.8333333333333333	0.8148148148148148	0.6666666666666665	0.9375	0.75	560	RFC	0.7436085893054181	0.723404255319149	0.8171206225680934	0.5268817204301075	0.8337349397590361	0.8169014084507042	0.7964610389610389	0.9090909090909091	0.7857142857142857	0.6	0.9375	0.75	0.7994540562348318	0.723404255319149	0.6730769230769231	0.875	0.847001223990208	0.8787878787878788	0.810576923076923	0.7692307692307693	0.8461538461538461	0.75	0.9375	0.75	All Modes
ssid__geo	0.8042242079610074	0.8596491228070176	0.7724786928078683	0.5638297872340425	0.716867469879518	0.7647058823529412	0.8696219035202085	0.9473684210526315	0.7658847718097639	0.7142857142857142	0.5263157894736842	0.6666666666666666	0.9221556886227545	1.0	561	RFC	0.8137480042395417	0.5921787709497207	0.7986577181208053	0.9285714285714286	0.8379396984924623	0.9113924050632911	0.8770114942528735	0.6666666666666666	0.8333333333333334	1.0	0.8850574712643678	1.0	0.7456879395673913	0.5380710659898477	0.6502732240437158	0.65	0.9037940379403794	0.9863013698630136	0.7232692307692308	0.7692307692307693	0.38461538461538464	0.5	0.9625	1.0	All Modes
ssid__geo	0.8229317851959361	0.9035087719298246	0.8021143743123	0.49696969696969695	0.7636932707355243	0.8571428571428572	0.900065316786414	0.9927007299270074	0.8511040879139038	0.5454545454545455	0.7407407407407408	1.0	0.9693251533742331	1.0	562	RFC	0.8195735046712695	0.5734265734265734	0.7795527156549521	0.8793103448275862	0.8655778894472361	1.0	0.8665519219736086	0.6666666666666666	0.7142857142857143	1.0	0.9518072289156626	1.0	0.7891913435198402	0.4385026737967914	0.7484662576687117	0.8360655737704918	0.9374149659863945	0.9855072463768116	0.8436538461538461	0.46153846153846156	0.7692307692307693	1.0	0.9875	1.0	All Modes
ssid__geo	0.845229151014275	0.8859649122807017	0.7770148310497367	0.6880000000000001	0.8187372708757638	0.5714285714285714	0.8967286722257859	0.9101796407185628	0.7938528138528139	0.6666666666666667	0.7500000000000001	0.75	0.9454545454545454	0.8571428571428571	563	RFC	0.7690922438177799	0.6581632653061225	0.8626609442060086	0.5128205128205128	0.8961538461538462	0.9156626506024096	0.8426203208556149	0.7272727272727273	0.8181818181818182	0.75	0.9176470588235294	1.0	0.789393517957611	0.7206703910614525	0.7790697674418605	0.6451612903225806	0.8973042362002568	0.9047619047619048	0.7565384615384615	0.6153846153846154	0.6923076923076923	0.75	0.975	0.75	All Modes
ssid__geo	0.8701030927835052	0.9385964912280702	0.8694226689048138	0.6966824644549764	0.8502269288956127	0.9230769230769231	0.9072022160664821	0.9699248120300752	0.913037037037037	0.8799999999999999	0.8333333333333333	1.0	0.9629629629629629	0.888888888888889	564	RFC	0.8647033981057091	0.7277227722772277	0.8413173652694611	0.9	0.9059474412171508	0.9485294117647058	0.9153954175905396	0.9166666666666666	0.9090909090909091	1.0	0.9512195121951219	0.8	0.8751291240469584	0.6681818181818182	0.8593272171253823	0.9473684210526315	0.9084604715672677	0.9923076923076923	0.9180769230769231	0.8461538461538461	0.7692307692307693	1.0	0.975	1.0	All Modes
ssid__geo	0.7991836734693878	0.8947368421052632	0.7449739698515278	0.6461538461538462	0.45018450184501846	0.8648648648648648	0.887476160203433	0.8761904761904761	0.8252813852813853	0.8	0.6666666666666667	0.8571428571428571	0.9454545454545454	0.8571428571428571	565	RFC	0.7614426760291875	0.6737967914438503	0.4959349593495935	0.8727272727272727	0.8627935723114957	0.9019607843137255	0.8956506238859181	0.8333333333333334	0.7272727272727273	1.0	0.9176470588235294	1.0	0.7310918183548623	0.6206896551724138	0.41216216216216217	0.8571428571428571	0.9136125654450262	0.8518518518518519	0.7719230769230769	0.7692307692307693	0.6153846153846154	0.75	0.975	0.75	All Modes
ssid__geo	0.8309433962264151	0.9035087719298246	0.767168207257226	0.591304347826087	0.8035398230088495	0.7155963302752292	0.904887714663144	0.8205128205128205	0.8070065736732402	0.7272727272727274	0.8571428571428571	0.75	0.9506172839506174	0.75	566	RFC	0.7609532661715959	0.6455696202531646	0.7854671280276817	0.6724137931034483	0.9013157894736842	0.8	0.8255826558265582	0.8888888888888888	0.8	0.75	0.9390243902439024	0.75	0.7766435045483602	0.5454545454545454	0.822463768115942	0.7647058823529411	0.9084880636604774	0.8421052631578947	0.8001923076923078	0.6153846153846154	0.9230769230769231	0.75	0.9625	0.75	All Modes
ssid__geo	0.8221296847114813	0.9122807017543859	0.8366635890210208	0.7315789473684211	0.7677208287895311	0.9052631578947369	0.8513356562137049	0.9274193548387096	0.8834014996591684	0.8333333333333333	0.7500000000000001	1.0	0.9447852760736196	0.888888888888889	567	RFC	0.836035383966695	0.7473118279569892	0.7154471544715447	0.9347826086956522	0.8841978287092883	0.8984375	0.8909967141292443	0.9090909090909091	0.8181818181818182	1.0	0.927710843373494	0.8	0.8402886321266363	0.7164948453608248	0.8282352941176471	0.8775510204081632	0.8208286674132139	0.9583333333333334	0.8848076923076924	0.7692307692307693	0.6923076923076923	1.0	0.9625	1.0	All Modes
ssid__geo	0.7876984126984127	0.8947368421052632	0.7624143349049259	0.6204986149584488	0.696629213483146	0.7183098591549295	0.8472222222222223	0.9294117647058824	0.8146051712089448	0.8333333333333333	0.7407407407407408	0.6666666666666665	0.9433962264150944	0.888888888888889	568	RFC	0.7294192683649839	0.5989304812834224	0.6345029239766082	0.6144578313253012	0.9014778325123153	0.8977272727272727	0.7945487423968436	0.9090909090909091	0.7142857142857143	0.6	0.9493670886075949	0.8	0.8085736410328093	0.6436781609195402	0.7722419928825622	0.864406779661017	0.7991266375545851	0.9634146341463414	0.8451923076923077	0.7692307692307693	0.7692307692307693	0.75	0.9375	1.0	All Modes
ssid__geo	0.7858787413660783	0.8421052631578947	0.695261287436151	0.5529953917050692	0.3333333333333333	0.8181818181818181	0.892485549132948	0.8793103448275861	0.6885738643283401	0.4761904761904762	0.608695652173913	0.5714285714285715	0.9294117647058824	0.8571428571428571	569	RFC	0.7270551619827589	0.6976744186046512	0.3103448275862069	0.8653846153846154	0.8511576626240352	0.9107142857142857	0.7738888888888888	0.625	0.7	0.6666666666666666	0.8777777777777778	1.0	0.676381785575727	0.4580152671755725	0.36	0.7758620689655172	0.9380315917375456	0.85	0.6321153846153846	0.38461538461538464	0.5384615384615384	0.5	0.9875	0.75	All Modes
ssid__geo	0.8430463576158941	0.9298245614035088	0.8077675538447924	0.6079545454545455	0.8248175182481751	0.7567567567567567	0.8906882591093118	0.9586206896551723	0.8566869113814967	0.7826086956521738	0.7692307692307693	0.75	0.9815950920245399	1.0	570	RFC	0.827036822350315	0.6772151898734177	0.8268292682926829	0.8235294117647058	0.868421052631579	0.9391891891891891	0.8766172381835033	0.9	0.7692307692307693	0.75	0.963855421686747	1.0	0.7934725177984989	0.5515463917525774	0.8228155339805825	0.7	0.9141274238227147	0.9788732394366197	0.8423076923076923	0.6923076923076923	0.7692307692307693	0.75	1.0	1.0	All Modes
ssid__geo	0.8327759197324415	0.9210526315789473	0.799810986026879	0.6796657381615598	0.7792207792207793	0.7083333333333334	0.8727272727272727	0.9591078066914498	0.8731110353061572	0.8181818181818181	0.8461538461538461	0.75	0.951219512195122	1.0	571	RFC	0.8071197604740714	0.7530864197530864	0.8333333333333334	0.68	0.8411214953271028	0.9280575539568345	0.904945054945055	1.0	0.8461538461538461	0.75	0.9285714285714286	1.0	0.7978471583643338	0.6192893401015228	0.7317073170731707	0.7391304347826086	0.906801007556675	0.9923076923076923	0.8526923076923076	0.6923076923076923	0.8461538461538461	0.75	0.975	1.0	All Modes
ssid__geo	0.8389891696750903	0.9122807017543859	0.7665802114006862	0.696078431372549	0.849612403100775	0.5233644859813084	0.8934753661784287	0.8703703703703703	0.8256958822176212	0.8333333333333333	0.8148148148148148	0.6666666666666665	0.9565217391304348	0.8571428571428571	572	RFC	0.7540609649199584	0.7135678391959799	0.8670886075949367	0.4057971014492754	0.8970588235294118	0.8867924528301887	0.8490844957511625	0.9090909090909091	0.7857142857142857	0.6	0.9506172839506173	1.0	0.7987121138505469	0.6794258373205742	0.8328267477203647	0.7368421052631579	0.889920424403183	0.8545454545454545	0.8155769230769231	0.7692307692307693	0.8461538461538461	0.75	0.9625	0.75	All Modes
ssid__geo	0.8579272477693891	0.9122807017543859	0.8098010798930503	0.6341463414634146	0.8713450292397661	0.6888888888888888	0.8903394255874673	0.9642857142857143	0.8529629629629628	0.8148148148148148	0.8333333333333333	0.6666666666666665	0.9500000000000001	1.0	573	RFC	0.7960682666659464	0.5714285714285714	0.9197530864197531	0.6595744680851063	0.8985507246376812	0.9310344827586207	0.8489610389610389	0.7857142857142857	0.9090909090909091	0.6	0.95	1.0	0.8286627241852432	0.7123287671232876	0.8277777777777777	0.7209302325581395	0.8822768434670116	1.0	0.8630769230769231	0.8461538461538461	0.7692307692307693	0.75	0.95	1.0	All Modes
ssid__geo	0.7802929427430093	0.8947368421052632	0.7757650025086708	0.6389496717724289	0.7142857142857142	0.7901234567901233	0.8418491484184915	0.8936170212765957	0.7990627444844313	0.6363636363636364	0.8	0.75	0.9518072289156626	0.8571428571428571	574	RFC	0.799411914711032	0.7724867724867724	0.6632653061224489	0.8205128205128205	0.8277511961722488	0.9130434782608695	0.8559431524547805	0.7777777777777778	0.8333333333333334	0.75	0.9186046511627907	1.0	0.7623852097363254	0.5447761194029851	0.7738095238095238	0.7619047619047619	0.8564356435643564	0.875	0.7590384615384614	0.5384615384615384	0.7692307692307693	0.75	0.9875	0.75	All Modes
ssid__geo	0.7982608695652174	0.8859649122807017	0.7942905513887603	0.6303854875283447	0.7506297229219143	0.8444444444444443	0.8427672955974843	0.9032258064516129	0.8345722028648858	0.7500000000000001	0.7500000000000001	0.8571428571428571	0.9268292682926829	0.888888888888889	575	RFC	0.8198965126217921	0.7055837563451777	0.6882217090069284	1.0	0.8535031847133758	0.8521739130434782	0.8682251082251083	0.8181818181818182	0.8181818181818182	1.0	0.9047619047619048	0.8	0.7838017153662322	0.569672131147541	0.8254847645429363	0.7307692307692307	0.8322981366459627	0.9607843137254902	0.8169230769230769	0.6923076923076923	0.6923076923076923	0.75	0.95	1.0	All Modes
ssid__geo	0.7992327365728901	0.868421052631579	0.7644137107249263	0.5817307692307693	0.7696879643387816	0.6861313868613139	0.8524795982423101	0.9320388349514563	0.7902426564495529	0.6	0.7586206896551724	0.6666666666666665	0.925925925925926	1.0	576	RFC	0.7506781700920487	0.6759776536312849	0.7872340425531915	0.5529411764705883	0.8372379778051788	0.9	0.811855400696864	0.8571428571428571	0.6875	0.6	0.9146341463414634	1.0	0.8004062103660026	0.510548523206751	0.752906976744186	0.9038461538461539	0.8682864450127877	0.9664429530201343	0.7990384615384615	0.46153846153846156	0.8461538461538461	0.75	0.9375	1.0	All Modes
ssid__geo	0.8491228070175438	0.9210526315789473	0.8311003831704857	0.6916890080428955	0.7543520309477756	0.8571428571428572	0.8999370673379484	0.9523809523809523	0.8345243713341872	0.8461538461538461	0.7500000000000001	0.75	0.9693251533742331	0.8571428571428571	577	RFC	0.8358330792312613	0.6683937823834197	0.8057851239669421	0.864406779661017	0.8881987577639752	0.9523809523809523	0.8732285786502654	0.8461538461538461	0.8181818181818182	0.75	0.9518072289156626	1.0	0.8280256648113792	0.7166666666666667	0.7090909090909091	0.85	0.9119897959183674	0.9523809523809523	0.8051923076923077	0.8461538461538461	0.6923076923076923	0.75	0.9875	0.75	All Modes
ssid__geo	0.765044814340589	0.868421052631579	0.7437480607193335	0.62015503875969	0.6209150326797385	0.7294117647058823	0.8265193370165745	0.9217391304347825	0.7431382113821138	0.7199999999999999	0.64	0.6666666666666666	0.9390243902439025	0.75	578	RFC	0.7706219690528469	0.6521739130434783	0.5571847507331378	0.8857142857142857	0.8442437923250564	0.9137931034482759	0.8166666666666667	0.75	0.6666666666666666	1.0	0.9166666666666666	0.75	0.7303176773847074	0.5911330049261084	0.7011070110701108	0.62	0.8095238095238095	0.9298245614035088	0.7040384615384616	0.6923076923076923	0.6153846153846154	0.5	0.9625	0.75	All Modes
ssid__geo	0.8282085561497327	0.8947368421052632	0.7871119716770607	0.56957928802589	0.8261851015801355	0.7422680412371134	0.8781725888324873	0.9193548387096773	0.7932841609488317	0.7272727272727274	0.7692307692307693	0.6666666666666666	0.9461077844311377	0.8571428571428571	579	RFC	0.80760323646937	0.567741935483871	0.8755980861244019	0.782608695652174	0.8459657701711492	0.9661016949152542	0.9132331270262306	0.8888888888888888	0.7692307692307693	1.0	0.9080459770114943	1.0	0.7698428086477132	0.5714285714285714	0.782051282051282	0.7058823529411765	0.9129287598944591	0.8769230769230769	0.724423076923077	0.6153846153846154	0.7692307692307693	0.5	0.9875	0.75	All Modes
ssid__geo	0.8457486832204665	0.9210526315789473	0.8139326851697234	0.6997635933806146	0.8260038240917782	0.7246376811594202	0.8899653979238754	0.9292929292929293	0.8550821256038648	0.8	0.8799999999999999	0.75	0.9565217391304348	0.888888888888889	580	RFC	0.8157243075860936	0.729064039408867	0.8852459016393442	0.7142857142857143	0.8654104979811574	0.8846153846153846	0.8501234567901234	0.8333333333333334	0.9166666666666666	0.75	0.9506172839506173	0.8	0.8153785517942327	0.6727272727272727	0.7741935483870968	0.7352941176470589	0.915954415954416	0.9787234042553191	0.865576923076923	0.7692307692307693	0.8461538461538461	0.75	0.9625	1.0	All Modes
ssid__geo	0.7785185185185185	0.868421052631579	0.7440018520669196	0.6050420168067226	0.6044444444444445	0.7887323943661971	0.8536585365853657	0.8681318681318682	0.761941391941392	0.7692307692307693	0.5833333333333334	0.8571428571428571	0.9333333333333333	0.6666666666666666	581	RFC	0.8031393945466405	0.631578947368421	0.6355140186915887	0.9655172413793104	0.819672131147541	0.9634146341463414	0.8622953517071164	0.7692307692307693	0.6363636363636364	1.0	0.9058823529411765	1.0	0.7008336512255895	0.5806451612903226	0.576271186440678	0.6666666666666666	0.8905852417302799	0.79	0.7040384615384615	0.7692307692307693	0.5384615384615384	0.75	0.9625	0.5	All Modes
ssid__geo	0.793713163064833	0.9122807017543859	0.7971113393423284	0.6149253731343284	0.6944444444444444	0.9112426035502958	0.857142857142857	0.9078014184397163	0.8883807399144823	0.8181818181818181	0.6666666666666666	1.0	0.9570552147239264	1.0	582	RFC	0.7992139424258585	0.7803030303030303	0.6124721603563474	0.875	0.8861892583120204	0.8421052631578947	0.9165232358003443	1.0	0.6428571428571429	1.0	0.9397590361445783	1.0	0.8148622444050169	0.5073891625615764	0.8017492711370262	0.9506172839506173	0.829940119760479	0.9846153846153847	0.8719230769230769	0.6923076923076923	0.6923076923076923	1.0	0.975	1.0	All Modes
ssid__geo	0.7880751782242384	0.8771929824561403	0.792047651220999	0.6873385012919897	0.6510948905109488	0.8032786885245901	0.8429164196799052	0.975609756097561	0.7995986622073579	0.7826086956521738	0.6153846153846154	0.6666666666666666	0.9333333333333333	1.0	583	RFC	0.8107198570314165	0.726775956284153	0.6043360433604336	0.9074074074074074	0.8535414165666266	0.9615384615384616	0.8842533936651584	0.9	0.6153846153846154	1.0	0.9058823529411765	1.0	0.780179385049782	0.6519607843137255	0.7056962025316456	0.7205882352941176	0.832552693208431	0.9900990099009901	0.7540384615384615	0.6923076923076923	0.6153846153846154	0.5	0.9625	1.0	All Modes
ssid__geo	0.8523676880222841	0.9035087719298246	0.8187358292778745	0.7161125319693096	0.7758620689655172	0.75	0.9062499999999999	0.9454545454545454	0.8516867747636979	0.7272727272727274	0.7272727272727274	0.8571428571428571	0.9467455621301775	1.0	584	RFC	0.8444789219102307	0.8092485549132948	0.872093023255814	0.7714285714285715	0.8519774011299435	0.9176470588235294	0.9353308364544318	0.8888888888888888	0.8888888888888888	1.0	0.898876404494382	1.0	0.8027193804759701	0.6422018348623854	0.6987577639751553	0.7297297297297297	0.9679075738125802	0.975	0.7961538461538462	0.6153846153846154	0.6153846153846154	0.75	1.0	1.0	All Modes
ssid__geo	0.8391459074733096	0.9035087719298246	0.812963190030116	0.6032608695652174	0.7837259100642399	0.8333333333333333	0.8913043478260869	0.9531914893617022	0.862479024388867	0.6956521739130435	0.8148148148148148	0.8571428571428571	0.9447852760736196	1.0	585	RFC	0.8505295499041692	0.6851851851851852	0.7439024390243902	1.0	0.8744075829383886	0.9491525423728814	0.902685025817556	0.8	0.7857142857142857	1.0	0.927710843373494	1.0	0.7894613833446815	0.5388349514563107	0.8280542986425339	0.7142857142857143	0.9088669950738916	0.9572649572649573	0.8348076923076924	0.6153846153846154	0.8461538461538461	0.75	0.9625	1.0	All Modes
ssid__geo	0.829219479653102	0.9122807017543859	0.7889574753867601	0.5965909090909091	0.8083916083916085	0.7079646017699115	0.8828606658446362	0.9489795918367347	0.8568599033816426	0.7500000000000001	0.8	0.888888888888889	0.9565217391304348	0.888888888888889	586	RFC	0.765246455294127	0.6287425149700598	0.8352601156069365	0.5797101449275363	0.8796068796068796	0.9029126213592233	0.8404264870931538	0.8181818181818182	0.8333333333333334	0.8	0.9506172839506173	0.8	0.8291989844996366	0.5675675675675675	0.7831978319783198	0.9090909090909091	0.8861386138613861	1.0	0.8848076923076924	0.6923076923076923	0.7692307692307693	1.0	0.9625	1.0	All Modes
ssid__geo	0.7977053140096618	0.9210526315789473	0.7395357183992409	0.6395663956639567	0.735357917570499	0.5316455696202531	0.8594847775175644	0.9316239316239316	0.8679507254844678	0.9166666666666666	0.7199999999999999	0.888888888888889	0.9570552147239264	0.8571428571428571	587	RFC	0.7189495110902024	0.6519337016574586	0.7004132231404959	0.42	0.8907766990291263	0.9316239316239316	0.8979518072289157	1.0	0.75	0.8	0.9397590361445783	1.0	0.7775421563895348	0.6276595744680851	0.773972602739726	0.7241379310344828	0.830316742081448	0.9316239316239316	0.8526923076923076	0.8461538461538461	0.6923076923076923	1.0	0.975	0.75	All Modes
ssid__geo	0.870157819225251	0.9210526315789473	0.8309330020799554	0.7087087087087087	0.8513513513513514	0.712121212121212	0.9112903225806451	0.9711934156378601	0.8727656415694591	0.7826086956521738	0.8799999999999999	0.75	0.951219512195122	1.0	588	RFC	0.8312381331970112	0.7712418300653595	0.9032258064516129	0.6438356164383562	0.8862745098039215	0.9516129032258065	0.8990476190476191	0.9	0.9166666666666666	0.75	0.9285714285714286	1.0	0.8373267041776782	0.6555555555555556	0.805111821086262	0.7966101694915254	0.9377593360995851	0.9915966386554622	0.8526923076923076	0.6923076923076923	0.8461538461538461	0.75	0.975	1.0	All Modes
ssid__geo	0.8274398868458275	0.9035087719298246	0.8232085410105106	0.6387665198237886	0.7699530516431925	0.9147286821705426	0.8770388958594731	0.9155555555555557	0.851301152834895	0.6923076923076923	0.7500000000000001	1.0	0.9570552147239264	0.8571428571428571	589	RFC	0.835958105857767	0.6277056277056277	0.8241206030150754	0.9672131147540983	0.8650990099009901	0.8956521739130435	0.8900497093268178	0.6923076923076923	0.8181818181818182	1.0	0.9397590361445783	1.0	0.8132029695770925	0.6502242152466368	0.7224669603524229	0.8676470588235294	0.8893129770992366	0.9363636363636364	0.821923076923077	0.6923076923076923	0.6923076923076923	1.0	0.975	0.75	All Modes
ssid__geo	0.8161559888579387	0.9122807017543859	0.778799695119114	0.6954177897574123	0.7554904831625183	0.6301369863013699	0.8618421052631579	0.9511111111111111	0.8574755251401959	0.761904761904762	0.8333333333333333	0.8571428571428571	0.9461077844311377	0.888888888888889	590	RFC	0.813950733932456	0.7456647398843931	0.9084507042253521	0.71875	0.7901085645355851	0.9067796610169492	0.9234273772204806	1.0	0.9090909090909091	1.0	0.9080459770114943	0.8	0.7614017789040871	0.6515151515151515	0.6466165413533834	0.5609756097560976	0.9479015918958031	1.0	0.8244230769230769	0.6153846153846154	0.7692307692307693	0.75	0.9875	1.0	All Modes
ssid__geo	0.8465011286681715	0.8859649122807017	0.7769227531415657	0.6644951140065146	0.7805907172995782	0.5681818181818181	0.8973684210526315	0.9739776951672863	0.8192863595302619	0.7407407407407408	0.6666666666666667	0.75	0.9390243902439025	1.0	591	RFC	0.7695746379885445	0.6666666666666666	0.8409090909090909	0.49019607843137253	0.8868660598179454	0.9632352941176471	0.8511904761904763	0.7142857142857143	0.875	0.75	0.9166666666666666	1.0	0.7918889408100367	0.6623376623376623	0.7283464566929134	0.6756756756756757	0.9081225033288948	0.9849624060150376	0.8040384615384614	0.7692307692307693	0.5384615384615384	0.75	0.9625	1.0	All Modes
ssid__geo	0.8199395770392749	0.9035087719298246	0.7689260349459459	0.5578947368421053	0.8300094966761633	0.6451612903225806	0.8673267326732674	0.9442379182156133	0.8117935741124148	0.6956521739130435	0.8571428571428571	0.6666666666666666	0.9506172839506174	0.888888888888889	592	RFC	0.7632633718309529	0.5888888888888889	0.8828282828282829	0.6122448979591837	0.8316455696202532	0.900709219858156	0.8678048780487805	0.8	0.8	1.0	0.9390243902439024	0.8	0.778673340046741	0.53	0.7831541218637993	0.6818181818181818	0.9062068965517242	0.9921875	0.8001923076923078	0.6153846153846154	0.9230769230769231	0.5	0.9625	1.0	All Modes
ssid__geo	0.759723964868256	0.8596491228070176	0.6711363223921107	0.6223277909738718	0.7315573770491803	0.4838709677419355	0.8282703037817732	0.689655172413793	0.7041221151037103	0.6	0.7499999999999999	0.6666666666666666	0.9325153374233127	0.5714285714285715	593	RFC	0.6814615825976397	0.6179245283018868	0.7041420118343196	0.5	0.8445006321112516	0.7407407407407407	0.8142102243560709	0.8571428571428571	0.631578947368421	1.0	0.9156626506024096	0.6666666666666666	0.6629103293346106	0.6267942583732058	0.7611940298507462	0.46875	0.8126520681265207	0.6451612903225806	0.6669230769230768	0.46153846153846156	0.9230769230769231	0.5	0.95	0.5	All Modes
ssid__geo	0.7964148527528809	0.8771929824561403	0.7367189125422631	0.65	0.7624020887728459	0.5833333333333334	0.8562801932367149	0.831578947368421	0.68708035905377	0.7272727272727274	0.6896551724137931	0.4	0.9518072289156626	0.6666666666666666	594	RFC	0.8279258413378605	0.807909604519774	0.7786666666666666	0.875	0.79041248606466	0.8876404494382022	0.8864987080103358	0.8888888888888888	0.625	1.0	0.9186046511627907	1.0	0.6888662739568522	0.5437262357414449	0.7468030690537084	0.4375	0.9341238471673254	0.7821782178217822	0.624423076923077	0.6153846153846154	0.7692307692307693	0.25	0.9875	0.5	All Modes
ssid__geo	0.8204545454545454	0.8771929824561403	0.7643544456148412	0.5650793650793652	0.7899807321772638	0.704225352112676	0.8805970149253731	0.8818897637795275	0.7857837145684186	0.6956521739130435	0.7500000000000001	0.6666666666666666	0.927710843373494	0.888888888888889	595	RFC	0.8246948041721252	0.6180555555555556	0.803921568627451	1.0	0.8530120481927711	0.8484848484848485	0.862706131078224	0.8	0.8181818181818182	1.0	0.8953488372093024	0.8	0.7337039484936294	0.52046783625731	0.7765151515151515	0.5434782608695652	0.910025706940874	0.9180327868852459	0.7540384615384615	0.6153846153846154	0.6923076923076923	0.5	0.9625	1.0	All Modes
ssid__geo	0.8462549277266754	0.9298245614035088	0.8125048762025718	0.7514018691588785	0.7220902612826603	0.7586206896551724	0.8933486238532109	0.9370629370629371	0.8495931190116306	0.888888888888889	0.7826086956521738	0.75	0.9693251533742331	0.8571428571428571	596	RFC	0.8382040957642332	0.75	0.7835051546391752	0.8461538461538461	0.8742985409652076	0.9370629370629371	0.891790017211704	0.8571428571428571	0.9	0.75	0.9518072289156626	1.0	0.7920445624613872	0.7528089887640449	0.6696035242290749	0.6875	0.9132473622508792	0.9370629370629371	0.8205769230769231	0.9230769230769231	0.6923076923076923	0.75	0.9875	0.75	All Modes
ssid__geo	0.8322056833558863	0.9298245614035088	0.816290316456637	0.6243654822335025	0.7650085763293311	0.8648648648648649	0.8891595615103532	0.9380530973451328	0.8499089867188026	0.7500000000000001	0.9230769230769231	0.75	0.9693251533742331	0.8571428571428571	597	RFC	0.8285947428087921	0.6507936507936508	0.7992831541218638	0.8888888888888888	0.8659549228944247	0.9380530973451328	0.8886131940348807	0.8181818181818182	0.9230769230769231	0.75	0.9518072289156626	1.0	0.8054706089295364	0.6	0.7335526315789473	0.8421052631578947	0.9136420525657072	0.9380530973451328	0.8205769230769231	0.6923076923076923	0.9230769230769231	0.75	0.9875	0.75	All Modes
ssid__geo	0.8345481049562682	0.9035087719298246	0.801939367296052	0.6229508196721312	0.8208695652173912	0.7551020408163266	0.8835016835016835	0.9272727272727274	0.8279012345679014	0.7500000000000001	0.8	0.75	0.9506172839506174	0.888888888888889	598	RFC	0.7803267215093799	0.6477272727272727	0.8458781362007168	0.6607142857142857	0.882907133243607	0.864406779661017	0.8281079083518108	0.8181818181818182	0.8333333333333334	0.75	0.9390243902439024	0.8	0.8324693426580219	0.6	0.7972972972972973	0.8809523809523809	0.8840970350404312	1.0	0.8348076923076924	0.6923076923076923	0.7692307692307693	0.75	0.9625	1.0	All Modes
ssid__geo	0.8156583629893238	0.8859649122807017	0.7333517069094783	0.5894736842105264	0.6966824644549764	0.5666666666666667	0.8900226757369614	0.9239130434782609	0.795018658335503	0.6666666666666667	0.6956521739130435	0.6666666666666666	0.9461077844311377	1.0	599	RFC	0.7683458619521335	0.6588235294117647	0.7067307692307693	0.7083333333333334	0.8635863586358636	0.9042553191489362	0.8870637408568444	0.7272727272727273	0.8	1.0	0.9080459770114943	1.0	0.7110089085642455	0.5333333333333333	0.6869158878504673	0.4722222222222222	0.9181286549707602	0.9444444444444444	0.7436538461538461	0.6153846153846154	0.6153846153846154	0.5	0.9875	1.0	All Modes
ssid__geo	0.8276611151339609	0.8859649122807017	0.8014258859999417	0.6243654822335025	0.7596899224806202	0.8354430379746837	0.8919254658385094	0.8957055214723927	0.8159460352231438	0.7272727272727274	0.6666666666666667	0.8571428571428571	0.9397590361445783	0.888888888888889	600	RFC	0.8188598544625855	0.6795580110497238	0.8065843621399177	0.9166666666666666	0.8619447779111644	0.8295454545454546	0.8646276720695324	0.8888888888888888	0.7272727272727273	1.0	0.9069767441860465	0.8	0.7920511249092973	0.5774647887323944	0.717948717948718	0.7674418604651163	0.924066924066924	0.9733333333333334	0.7911538461538462	0.6153846153846154	0.6153846153846154	0.75	0.975	1.0	All Modes
ssid__geo	0.8335674157303371	0.8596491228070176	0.7809864650521273	0.6564885496183207	0.7528517110266161	0.6315789473684211	0.8904282115869018	0.9735849056603774	0.7730371983306115	0.64	0.6363636363636364	0.6666666666666666	0.9221556886227545	1.0	601	RFC	0.8027788627693282	0.6649484536082474	0.8181818181818182	0.7058823529411765	0.8621951219512195	0.9626865671641791	0.8659003831417624	0.6666666666666666	0.7777777777777778	1.0	0.8850574712643678	1.0	0.7644317234288838	0.6482412060301508	0.6971830985915493	0.5714285714285714	0.9205729166666666	0.9847328244274809	0.7232692307692308	0.6153846153846154	0.5384615384615384	0.5	0.9625	1.0	All Modes
ssid__geo	0.8299856527977044	0.868421052631579	0.7786466412410131	0.6799007444168734	0.6666666666666667	0.7142857142857143	0.910394265232975	0.9219858156028369	0.7323684445635665	0.6666666666666667	0.6153846153846154	0.5714285714285715	0.951219512195122	0.8571428571428571	602	RFC	0.7882436733227246	0.7445652173913043	0.6406926406926406	0.7142857142857143	0.8996458087367178	0.9420289855072463	0.7875790875790877	0.7272727272727273	0.6153846153846154	0.6666666666666666	0.9285714285714286	1.0	0.7717745218576055	0.6255707762557078	0.6948356807511737	0.7142857142857143	0.9214026602176542	0.9027777777777778	0.6911538461538462	0.6153846153846154	0.6153846153846154	0.5	0.975	0.75	All Modes
ssid__geo	0.7894736842105263	0.8421052631578947	0.6660685541122	0.5957446808510638	0.6224783861671469	0.5050505050505051	0.8914728682170544	0.7155963302752293	0.636063936063936	0.6363636363636364	0.6153846153846154	0.3333333333333333	0.9285714285714285	0.6666666666666666	603	RFC	0.6829919798425346	0.6163522012578616	0.6352941176470588	0.45454545454545453	0.8789808917197452	0.8297872340425532	0.7559052059052058	0.7777777777777778	0.6153846153846154	0.5	0.8863636363636364	1.0	0.6576358377544904	0.5764705882352941	0.6101694915254238	0.5681818181818182	0.9043250327653998	0.6290322580645161	0.5757692307692308	0.5384615384615384	0.6153846153846154	0.25	0.975	0.5	All Modes
ssid__geo	0.7543461829176115	0.9035087719298246	0.7012640880146261	0.6245847176079734	0.612736660929432	0.5567010309278351	0.8361075544174137	0.8761904761904761	0.8389570552147239	0.8333333333333333	0.7500000000000001	0.6666666666666665	0.9447852760736196	1.0	604	RFC	0.6881792752402776	0.7014925373134329	0.5650793650793651	0.46551724137931033	0.8569553805774278	0.8518518518518519	0.8509967141292443	0.9090909090909091	0.8181818181818182	0.6	0.927710843373494	1.0	0.7285131320898501	0.562874251497006	0.6691729323308271	0.6923076923076923	0.81625	0.9019607843137255	0.8348076923076924	0.7692307692307693	0.6923076923076923	0.75	0.9625	1.0	All Modes
ssid__geo	0.728386167146974	0.8245614035087719	0.6954525771340736	0.5417721518987342	0.3870967741935484	0.7764705882352942	0.8211036992116434	0.9508196721311476	0.735694265248921	0.5263157894736842	0.5384615384615384	0.8571428571428571	0.8994082840236686	0.8571428571428571	605	RFC	0.7568621309102141	0.7278911564625851	0.3035019455252918	0.9705882352941176	0.8156626506024096	0.9666666666666667	0.8451454912129069	0.8333333333333334	0.5384615384615384	1.0	0.8539325842696629	1.0	0.6749717418721344	0.4314516129032258	0.5342465753424658	0.6470588235294118	0.8266178266178266	0.9354838709677419	0.6746153846153846	0.38461538461538464	0.5384615384615384	0.75	0.95	0.75	All Modes
ssid__geo	0.8080882352941177	0.8859649122807017	0.773835271029775	0.6597402597402597	0.7127882599580714	0.6857142857142857	0.8668341708542713	0.9440993788819876	0.8257142857142856	0.7000000000000001	0.7500000000000001	0.75	0.9285714285714285	1.0	606	RFC	0.8013827840781875	0.8141025641025641	0.7456140350877193	0.6666666666666666	0.8185053380782918	0.9620253164556962	0.890909090909091	1.0	0.8181818181818182	0.75	0.8863636363636364	1.0	0.7582512004345883	0.5545851528384279	0.6827309236947792	0.7058823529411765	0.9212283044058746	0.926829268292683	0.7911538461538462	0.5384615384615384	0.6923076923076923	0.75	0.975	1.0	All Modes
ssid__geo	0.7837181044957473	0.9122807017543859	0.7828232558496268	0.6326034063260341	0.6992481203007519	0.8414634146341463	0.8402777777777778	0.900523560209424	0.8598426265092932	0.8333333333333333	0.7692307692307693	0.888888888888889	0.9506172839506174	0.8571428571428571	607	RFC	0.7744195162455467	0.6341463414634146	0.665871121718377	0.7840909090909091	0.8632580261593341	0.9247311827956989	0.883469213713116	0.9090909090909091	0.7692307692307693	0.8	0.9390243902439024	1.0	0.7942301530823905	0.6310679611650486	0.7361477572559367	0.9078947368421053	0.818489289740699	0.8775510204081632	0.8501923076923077	0.7692307692307693	0.7692307692307693	1.0	0.9625	0.75	All Modes
ssid__geo	0.8484429065743945	0.9210526315789473	0.8173508332871904	0.6441558441558441	0.8142857142857143	0.765432098765432	0.9074664964901084	0.9554140127388535	0.8760888161565068	0.7826086956521738	0.7826086956521738	0.8571428571428571	0.9580838323353293	1.0	608	RFC	0.8355989949191398	0.6927374301675978	0.8796296296296297	0.8157894736842105	0.8639125151883353	0.9259259259259259	0.9439080459770114	0.9	0.9	1.0	0.9195402298850575	1.0	0.8046675940177381	0.6019417475728155	0.7579787234042553	0.7209302325581395	0.9556451612903226	0.9868421052631579	0.826923076923077	0.6923076923076923	0.6923076923076923	0.75	1.0	1.0	All Modes
ssid__geo	0.8059187887130076	0.8947368421052632	0.7759882493037326	0.6268041237113402	0.6902286902286903	0.85	0.8857479387514723	0.8271604938271604	0.7774448315911731	0.6666666666666667	0.7333333333333334	0.8571428571428571	0.9634146341463415	0.6666666666666666	609	RFC	0.8206976898389913	0.7562189054726368	0.6240601503759399	0.9714285714285714	0.8584474885844748	0.8933333333333333	0.8925070028011204	0.875	0.6470588235294118	1.0	0.9404761904761905	1.0	0.7495633276188315	0.5352112676056338	0.772093023255814	0.7555555555555555	0.9148418491484185	0.7701149425287356	0.724423076923077	0.5384615384615384	0.8461538461538461	0.75	0.9875	0.5	All Modes
ssid__geo	0.8018936635105608	0.8596491228070176	0.7744693991007839	0.6504424778761062	0.6483790523690773	0.7999999999999998	0.8718861209964411	0.9016393442622951	0.7884329004329005	0.6666666666666667	0.64	0.8571428571428571	0.9212121212121211	0.8571428571428571	610	RFC	0.8008773376264626	0.7135922330097088	0.6666666666666666	0.85	0.8419243986254296	0.9322033898305084	0.8576114081996435	0.7272727272727273	0.6666666666666666	1.0	0.8941176470588236	1.0	0.7522518811873279	0.5975609756097561	0.6310679611650486	0.7555555555555555	0.9040590405904059	0.873015873015873	0.7361538461538462	0.6153846153846154	0.6153846153846154	0.75	0.95	0.75	All Modes
ssid__geo	0.8098495212038304	0.9122807017543859	0.7860581054379786	0.6004962779156328	0.7565982404692082	0.7450980392156863	0.8757170172084131	0.9523809523809523	0.8911978414712077	0.7272727272727274	0.7826086956521738	1.0	0.9461077844311377	1.0	611	RFC	0.7822308679662028	0.6205128205128205	0.9052631578947369	0.6440677966101694	0.8217703349282297	0.9195402298850575	0.9393869731800766	0.8888888888888888	0.9	1.0	0.9080459770114943	1.0	0.8080448555553115	0.5817307692307693	0.6498740554156172	0.8837209302325582	0.937244201909959	0.9876543209876543	0.8590384615384614	0.6153846153846154	0.6923076923076923	1.0	0.9875	1.0	All Modes
ssid__geo	0.8120678818353237	0.9035087719298246	0.8160422380872184	0.6324435318275154	0.7722473604826545	0.8712871287128713	0.8589595375722543	0.9452736318407959	0.8916543209876544	0.7199999999999999	0.8	1.0	0.9382716049382716	1.0	612	RFC	0.8181370169537278	0.6666666666666666	0.8448844884488449	0.8148148148148148	0.8237250554323725	0.9405940594059405	0.9020325203252032	0.75	0.8333333333333334	1.0	0.926829268292683	1.0	0.8192373638092303	0.6015625	0.7111111111111111	0.9361702127659575	0.8973429951690821	0.95	0.8823076923076923	0.6923076923076923	0.7692307692307693	1.0	0.95	1.0	All Modes
ssid__geo	0.8259943181818182	0.9122807017543859	0.8026480791079837	0.6544502617801047	0.7396226415094339	0.7755102040816325	0.8841978287092882	0.9594594594594595	0.8727713404360111	0.8333333333333333	0.7272727272727274	0.8571428571428571	0.9461077844311377	1.0	613	RFC	0.8234317523511947	0.7396449704142012	0.7903225806451613	0.8085106382978723	0.8444700460829493	0.9342105263157895	0.9412051549982585	0.9090909090909091	0.8888888888888888	1.0	0.9080459770114943	1.0	0.788189434535885	0.5868544600938967	0.6950354609929078	0.7450980392156863	0.9278481012658227	0.9861111111111112	0.8244230769230769	0.7692307692307693	0.6153846153846154	0.75	0.9875	1.0	All Modes
ssid__geo	0.806786703601108	0.8771929824561403	0.7792984626861792	0.5434173669467788	0.7334525939177102	0.8740740740740741	0.8759830611010284	0.8695652173913043	0.7779554466860968	0.47058823529411764	0.7692307692307693	0.8571428571428571	0.935672514619883	0.8571428571428571	614	RFC	0.8353037716409526	0.7293233082706767	0.7536764705882353	1.0	0.8143982002249719	0.8791208791208791	0.9296703296703296	1.0	0.7692307692307693	1.0	0.8791208791208791	1.0	0.7462992501732291	0.4330357142857143	0.7142857142857143	0.7763157894736842	0.9476439790575916	0.8602150537634409	0.7153846153846154	0.3076923076923077	0.7692307692307693	0.75	1.0	0.75	All Modes
ssid__geo	0.8118678354686446	0.8508771929824561	0.6955222307502194	0.6474820143884893	0.8377358490566037	0.37837837837837834	0.866540164452878	0.7474747474747475	0.6676776706592658	0.7500000000000001	0.64	0.4444444444444445	0.9325153374233127	0.5714285714285715	615	RFC	0.6919087398518171	0.675	0.8387909319899244	0.3111111111111111	0.8638083228247163	0.7708333333333334	0.6934355604235122	0.8181818181818182	0.6666666666666666	0.4	0.9156626506024096	0.6666666666666666	0.7072682779246479	0.6221198156682027	0.8366834170854272	0.4827586206896552	0.8692893401015228	0.7254901960784313	0.6515384615384615	0.6923076923076923	0.6153846153846154	0.5	0.95	0.5	All Modes
ssid__geo	0.7870182555780934	0.8508771929824561	0.7870469027446239	0.6465753424657534	0.6523297491039427	0.8571428571428571	0.8392958546280522	0.9398907103825136	0.7864285973507531	0.7272727272727274	0.64	0.6666666666666666	0.8982035928143712	1.0	616	RFC	0.8129671943141569	0.7195121951219512	0.558282208588957	1.0	0.8623103850641773	0.9247311827956989	0.8835249042145593	0.8888888888888888	0.6666666666666666	1.0	0.8620689655172413	1.0	0.7789161733798711	0.5870646766169154	0.7844827586206896	0.75	0.8174778761061947	0.9555555555555556	0.7336538461538462	0.6153846153846154	0.6153846153846154	0.5	0.9375	1.0	All Modes
ssid__geo	0.8016119032858029	0.9122807017543859	0.7692066487064029	0.6175637393767707	0.7454764776839565	0.6481481481481481	0.8519388954171562	0.9829059829059829	0.8501234567901236	0.8	0.8333333333333333	0.6666666666666665	0.9506172839506174	1.0	617	RFC	0.751764841944369	0.6337209302325582	0.7270588235294118	0.546875	0.8682634730538922	0.9829059829059829	0.8562897265336289	0.8333333333333334	0.9090909090909091	0.6	0.9390243902439024	1.0	0.7963277595874944	0.6022099447513812	0.7648514851485149	0.7954545454545454	0.8362168396770473	0.9829059829059829	0.8501923076923077	0.7692307692307693	0.7692307692307693	0.75	0.9625	1.0	All Modes
ssid__geo	0.8128693368351937	0.9122807017543859	0.7593543091534547	0.5862068965517241	0.7936962750716332	0.7450980392156864	0.8899521531100479	0.7818181818181817	0.851768478435145	0.7272727272727274	0.8666666666666666	0.8571428571428571	0.9506172839506174	0.8571428571428571	618	RFC	0.7829227818703877	0.5887445887445888	0.8195266272189349	0.6785714285714286	0.8722157092614302	0.9555555555555556	0.9185238322971465	0.8888888888888888	0.7647058823529411	1.0	0.9390243902439024	1.0	0.7498371516108034	0.5836909871244635	0.7694444444444445	0.8260869565217391	0.9084249084249084	0.6615384615384615	0.8155769230769231	0.6153846153846154	1.0	0.75	0.9625	0.75	All Modes
ssid__geo	0.8194973343488196	0.9210526315789473	0.771169667892858	0.6515580736543909	0.6618705035971223	0.7	0.890038809831824	0.9523809523809524	0.8435869351532002	0.8181818181818181	0.7692307692307693	0.6666666666666666	0.963855421686747	1.0	619	RFC	0.8081521486855496	0.6845238095238095	0.7752808988764045	0.7954545454545454	0.8421052631578947	0.9433962264150944	0.9398926654740608	1.0	0.7692307692307693	1.0	0.9302325581395349	1.0	0.7458649028577744	0.6216216216216216	0.5774058577405857	0.625	0.943758573388203	0.9615384615384616	0.7923076923076924	0.6923076923076923	0.7692307692307693	0.5	1.0	1.0	All Modes
ssid__geo	0.8194244604316546	0.868421052631579	0.7965496448938588	0.5031446540880504	0.723076923076923	0.9032258064516129	0.8903378778897452	0.9629629629629629	0.7941798941798941	0.4444444444444444	0.7407407407407408	0.8571428571428571	0.9285714285714285	1.0	620	RFC	0.8434668136774717	0.6837606837606838	0.7286821705426356	1.0	0.8419282511210763	0.9629629629629629	0.8801298701298702	0.8	0.7142857142857143	1.0	0.8863636363636364	1.0	0.7693427329870273	0.39800995024875624	0.7175572519083969	0.8235294117647058	0.9446540880503145	0.9629629629629629	0.7603846153846154	0.3076923076923077	0.7692307692307693	0.75	0.975	1.0	All Modes
[truncated: 379 more rows]
