# Supplementary material for: Inferring transportation mode from smartphone sensors: Evaluating the potential of Wi-Fi and Bluetooth
Source: PLoS One. 2020 Jul 2;15(7):e0234003. doi: 10.1371/journal.pone.0234003 (PMC7332005; doi:10.1371/journal.pone.0234003)
Supplement: S1 File — This compressed folder of files contains the dataset, code for training and evaluating models as well as model output. (GZ) [file pone.0234003.s008.tar.gz › transport_public/output/RFC_All Modes_no_beacon__geo.csv]

X_label	acc	acc_m	f1	f1_BUS	f1_CAR	f1_METRO	f1_SELF	f1_TRAIN	f1_m	f1_m_BUS	f1_m_CAR	f1_m_METRO	f1_m_SELF	f1_m_TRAIN	iteration	model	prec	prec_BUS	prec_CAR	prec_METRO	prec_SELF	prec_TRAIN	prec_m	prec_m_BUS	prec_m_CAR	prec_m_METRO	prec_m_SELF	prec_m_TRAIN	rec	rec_BUS	rec_CAR	rec_METRO	rec_SELF	rec_TRAIN	rec_m	rec_m_BUS	rec_m_CAR	rec_m_METRO	rec_m_SELF	rec_m_TRAIN	y_var
no_beacon__geo	0.7907348242811502	0.8771929824561403	0.7402658507532032	0.44839857651245546	0.708433734939759	0.8067226890756303	0.8659793814432989	0.8717948717948718	0.8290598290598291	0.5714285714285714	0.7619047619047621	0.8888888888888891	0.9230769230769232	1.0	0	RFC	0.7529220106550908	0.525	0.8121546961325967	0.75	0.8203125	0.8571428571428571	0.8852808988764045	0.75	1.0	0.8	0.8764044943820225	1.0	0.7392447676366416	0.39130434782608703	0.6282051282051282	0.8727272727272727	0.9170305676855895	0.8869565217391304	0.8103846153846155	0.4615384615384616	0.6153846153846154	1.0	0.975	1.0	All Modes
no_beacon__geo	0.7320916905444126	0.8684210526315791	0.6845313279909861	0.4260651629072682	0.5	0.8032786885245902	0.850673194614443	0.8426395939086293	0.80783988957902	0.5217391304347826	0.7000000000000001	1.0	0.9285714285714284	0.8888888888888891	1	RFC	0.6813287823757165	0.4696132596685083	0.5472636815920398	0.7777777777777778	0.8215130023640662	0.7904761904761904	0.8572727272727272	0.6	1.0	1.0	0.8863636363636364	0.8	0.692964277191412	0.3899082568807339	0.4602510460251046	0.8305084745762712	0.881979695431472	0.9021739130434784	0.795	0.4615384615384616	0.5384615384615384	1.0	0.975	1.0	All Modes
no_beacon__geo	0.7661454792658056	0.8684210526315791	0.7319692909502276	0.5341246290801187	0.6412698412698412	0.7560975609756098	0.8435960591133005	0.8847583643122676	0.7794822948248712	0.5263157894736842	0.6956521739130435	0.8571428571428571	0.9294117647058824	0.8888888888888891	2	RFC	0.7602194995897703	0.6081081081081081	0.7266187050359713	0.8157894736842105	0.7882623705408516	0.8623188405797102	0.8622222222222222	0.8333333333333334	0.8	1.0	0.8777777777777778	0.8	0.7140562563752746	0.4761904761904762	0.5738636363636364	0.7045454545454546	0.9072847682119204	0.9083969465648856	0.7474999999999999	0.38461538461538464	0.6153846153846154	0.75	0.9875	1.0	All Modes
no_beacon__geo	0.7159090909090909	0.8596491228070176	0.6759870964941133	0.4181818181818182	0.5905631659056316	0.7676767676767676	0.8209050350541747	0.7826086956521741	0.7568968456947995	0.5217391304347826	0.6666666666666667	0.6666666666666666	0.9294117647058824	1.0	3	RFC	0.6978259196721556	0.4207317073170732	0.5756676557863502	0.8444444444444444	0.8193384223918575	0.8289473684210527	0.8705555555555555	0.6	0.875	1.0	0.8777777777777778	1.0	0.6578540949916412	0.4156626506024096	0.60625	0.7037037037037037	0.822477650063857	0.7411764705882353	0.6975	0.4615384615384616	0.5384615384615384	0.5	0.9875	1.0	All Modes
no_beacon__geo	0.7828900071890726	0.9035087719298246	0.7347423355825198	0.604215456674473	0.6728971962616822	0.7328244274809161	0.8730769230769231	0.7906976744186046	0.8566557514595691	0.7826086956521738	0.6923076923076923	0.8571428571428571	0.9512195121951221	1.0	4	RFC	0.7591646311092941	0.7206703910614525	0.6228373702422145	0.75	0.8523153942428036	0.85	0.9041758241758242	0.9	0.6923076923076923	1.0	0.9285714285714286	1.0	0.7204584233767355	0.5201612903225806	0.7317073170731707	0.7164179104477612	0.8948751642575559	0.7391304347826086	0.821923076923077	0.6923076923076923	0.6923076923076923	0.75	0.975	1.0	All Modes
no_beacon__geo	0.7756628144119646	0.8684210526315791	0.7361957022381533	0.4455445544554456	0.6545454545454545	0.8163265306122448	0.8782874617737003	0.8862745098039215	0.7761856046766532	0.3	0.7826086956521738	0.8571428571428571	0.9411764705882352	1.0	5	RFC	0.7715331776068629	0.5202312138728323	0.7407407407407407	0.9302325581395348	0.8168373151308305	0.849624060150376	0.8434920634920633	0.42857142857142855	0.9	1.0	0.8888888888888888	1.0	0.715833458611266	0.3896103896103896	0.5863192182410424	0.7272727272727273	0.9497354497354498	0.9262295081967212	0.7346153846153847	0.2307692307692308	0.6923076923076923	0.75	1.0	1.0	All Modes
no_beacon__geo	0.73568281938326	0.8421052631578947	0.7094853471633675	0.4739884393063584	0.6855791962174941	0.7441860465116279	0.802647412755716	0.8410256410256411	0.7370104254719639	0.5	0.6666666666666667	0.75	0.9112426035502958	0.8571428571428571	6	RFC	0.7081249280577946	0.4823529411764706	0.6331877729257642	0.8135593220338984	0.8379396984924623	0.7735849056603774	0.8113453961768569	0.7142857142857143	0.7272727272727273	0.75	0.8651685393258427	1.0	0.7181204447672969	0.4659090909090909	0.7474226804123711	0.6857142857142857	0.7702078521939953	0.9213483146067416	0.6925	0.38461538461538464	0.6153846153846154	0.75	0.9625	0.75	All Modes
no_beacon__geo	0.79	0.8859649122807017	0.7646286365165709	0.5793103448275863	0.6042154566744732	0.8380952380952379	0.8746928746928747	0.9268292682926829	0.8215196935321902	0.6956521739130435	0.608695652173913	0.8571428571428571	0.9461077844311376	1.0	7	RFC	0.7909017408409169	0.6885245901639344	0.5972222222222222	0.9166666666666666	0.8386336866902238	0.9134615384615384	0.8816091954022989	0.8	0.7	1.0	0.9080459770114944	1.0	0.7475781178735994	0.5	0.6113744075829384	0.7719298245614035	0.9139922978177152	0.9405940594059404	0.7782692307692308	0.6153846153846154	0.5384615384615384	0.75	0.9875	1.0	All Modes
no_beacon__geo	0.7246478873239437	0.8333333333333334	0.66664149144064	0.4812362030905077	0.4207650273224044	0.7633587786259541	0.8410757946210269	0.8267716535433071	0.7427472177797614	0.5217391304347826	0.38095238095238104	0.8888888888888891	0.9221556886227544	1.0	8	RFC	0.6516283508004942	0.5117370892018779	0.4556213017751479	0.6944444444444444	0.8299155609167672	0.7664233576642335	0.7570114942528736	0.6	0.5	0.8	0.8850574712643678	1.0	0.6884926815996534	0.4541666666666666	0.39086294416243655	0.8474576271186439	0.8525402726146221	0.8974358974358975	0.7463461538461538	0.4615384615384616	0.3076923076923077	1.0	0.9625	1.0	All Modes
no_beacon__geo	0.7976600137646249	0.8859649122807017	0.7676226159813321	0.613953488372093	0.7045009784735813	0.8073394495412843	0.8684373069796171	0.8438818565400843	0.8329232608960215	0.7272727272727274	0.608695652173913	0.8888888888888891	0.9397590361445785	1.0	9	RFC	0.7562980623625709	0.7096774193548387	0.75	0.7213114754098361	0.842925659472422	0.7575757575757576	0.8591731266149871	0.8888888888888888	0.7	0.8	0.9069767441860463	1.0	0.7939558537890605	0.5409836065573771	0.6642066420664207	0.9166666666666666	0.8955414012738854	0.9523809523809524	0.8257692307692308	0.6153846153846154	0.5384615384615384	1.0	0.975	1.0	All Modes
no_beacon__geo	0.7595473833097596	0.8421052631578947	0.7079204032050865	0.4793814432989691	0.6852173913043478	0.7540983606557378	0.8529048207663782	0.768	0.7372670807453415	0.5217391304347826	0.5217391304347826	0.8571428571428571	0.9285714285714284	0.8571428571428571	10	RFC	0.7188727029349524	0.5224719101123596	0.6610738255033557	0.7931034482758621	0.843520782396088	0.7741935483870968	0.8172727272727272	0.6	0.6	1.0	0.8863636363636364	1.0	0.6994406481003954	0.4428571428571429	0.7111913357400722	0.71875	0.8625	0.7619047619047619	0.6796153846153846	0.4615384615384616	0.4615384615384616	0.75	0.975	0.75	All Modes
no_beacon__geo	0.7238239757207892	0.8421052631578947	0.6566235136376901	0.5219941348973607	0.5433962264150943	0.7191011235955055	0.8319594166138237	0.6666666666666666	0.6755929038281979	0.5555555555555556	0.6666666666666666	0.5714285714285715	0.9176470588235294	0.6666666666666666	11	RFC	0.6653332049422114	0.6267605633802817	0.4645161290322581	0.7619047619047619	0.8508430609597925	0.6226415094339622	0.8352380952380951	1.0	0.6428571428571429	0.6666666666666666	0.8666666666666667	1.0	0.6627839570530616	0.4472361809045226	0.6545454545454545	0.6808510638297872	0.8138957816377171	0.7173913043478259	0.6103846153846153	0.38461538461538464	0.6923076923076923	0.5	0.975	0.5	All Modes
no_beacon__geo	0.7411933860531992	0.8684210526315791	0.6919127469341675	0.4271844660194175	0.5886939571150098	0.8453608247422679	0.8614823815309843	0.736842105263158	0.8094930710315325	0.4761904761904762	0.6363636363636364	1.0	0.9349112426035504	1.0	12	RFC	0.6773902292672895	0.3842794759825328	0.6711111111111111	0.7592592592592593	0.8604368932038835	0.7118644067796609	0.8580836454431958	0.625	0.7777777777777778	1.0	0.8876404494382022	1.0	0.7169670043700275	0.4808743169398907	0.5243055555555556	0.9534883720930232	0.8625304136253041	0.7636363636363637	0.7821153846153847	0.38461538461538464	0.5384615384615384	1.0	0.9875	1.0	All Modes
no_beacon__geo	0.7826086956521741	0.8333333333333334	0.7287084226667326	0.498360655737705	0.5787037037037038	0.8039215686274509	0.8655462184873951	0.8970099667774086	0.7240563530037214	0.4444444444444444	0.6363636363636364	0.8888888888888891	0.9005847953216374	0.75	13	RFC	0.7391952533914689	0.6333333333333333	0.589622641509434	0.7454545454545455	0.8335260115606936	0.8940397350993378	0.7947863247863249	0.8	0.7777777777777778	0.8	0.8461538461538461	0.75	0.7302915796939226	0.4108108108108108	0.5681818181818182	0.8723404255319149	0.9001248439450686	0.9	0.7117307692307693	0.3076923076923077	0.5384615384615384	1.0	0.9625	0.75	All Modes
no_beacon__geo	0.7412868632707775	0.8684210526315791	0.6695103672622474	0.5654885654885655	0.5346062052505967	0.5411764705882353	0.8272997032640951	0.8789808917197452	0.7622089155023287	0.6666666666666667	0.7619047619047621	0.5714285714285715	0.9221556886227544	0.8888888888888891	14	RFC	0.6566432577272201	0.5619834710743802	0.5894736842105263	0.4893617021276596	0.8258293838862559	0.8165680473372781	0.8157993730407525	0.7272727272727273	1.0	0.6666666666666666	0.8850574712643678	0.8	0.6887766379400991	0.5690376569037657	0.4890829694323144	0.6052631578947368	0.8287752675386445	0.9517241379310344	0.7386538461538461	0.6153846153846154	0.6153846153846154	0.5	0.9625	1.0	All Modes
no_beacon__geo	0.7716535433070866	0.8859649122807017	0.7264375016240201	0.5581395348837209	0.431095406360424	0.8933333333333332	0.8647707486941381	0.8848484848484848	0.8414285714285714	0.6666666666666667	0.6	1.0	0.9404761904761904	1.0	15	RFC	0.7240264932533838	0.6027397260273972	0.4236111111111111	0.8815789473684209	0.8533791523482245	0.8588235294117647	0.8964285714285714	0.7272727272727273	0.8571428571428571	1.0	0.8977272727272727	1.0	0.7305819907748174	0.5196850393700787	0.4388489208633093	0.9054054054054054	0.8764705882352941	0.9125	0.8128846153846154	0.6153846153846154	0.4615384615384616	1.0	0.9875	1.0	All Modes
no_beacon__geo	0.7622759158222915	0.8508771929824561	0.6757013905768308	0.4753623188405797	0.6695095948827293	0.5116279069767442	0.8606932635709614	0.8613138686131386	0.7052793717909998	0.5714285714285714	0.6363636363636364	0.4	0.9186046511627908	1.0	16	RFC	0.6946780380473938	0.5394736842105263	0.6885964912280702	0.55	0.8276729559748428	0.8676470588235294	0.8772946859903381	0.75	0.7777777777777778	1.0	0.8586956521739131	1.0	0.6612227694959657	0.4248704663212435	0.6514522821576764	0.4782608695652174	0.896457765667575	0.855072463768116	0.6475	0.4615384615384616	0.5384615384615384	0.25	0.9875	1.0	All Modes
no_beacon__geo	0.7679296346414073	0.8508771929824561	0.7145820791082931	0.3986486486486487	0.6620926243567754	0.7912087912087913	0.8496732026143792	0.8712871287128713	0.7596818132287239	0.4444444444444444	0.6956521739130435	0.8571428571428571	0.912280701754386	0.8888888888888891	17	RFC	0.7301792911903204	0.43703703703703706	0.7451737451737451	0.8181818181818182	0.8097395243488109	0.8407643312101911	0.8514285714285714	0.8	0.8	1.0	0.8571428571428571	0.8	0.7051911351048956	0.36645962732919257	0.595679012345679	0.7659574468085106	0.89375	0.9041095890410958	0.7296153846153846	0.3076923076923077	0.6153846153846154	0.75	0.975	1.0	All Modes
no_beacon__geo	0.7781021897810219	0.8157894736842105	0.7334518675922799	0.5210526315789473	0.6463700234192037	0.734375	0.8616155291170945	0.903846153846154	0.7263466637608513	0.4347826086956522	0.5263157894736842	0.8888888888888891	0.8928571428571429	0.8888888888888891	18	RFC	0.7265765541924512	0.5689655172413793	0.7419354838709677	0.6266666666666667	0.8329297820823245	0.8623853211009175	0.7571212121212122	0.5	0.8333333333333334	0.8	0.8522727272727273	0.8	0.7563663269999215	0.4805825242718447	0.5726141078838174	0.8867924528301887	0.8923476005188068	0.9494949494949496	0.7413461538461539	0.38461538461538464	0.38461538461538464	1.0	0.9375	1.0	All Modes
no_beacon__geo	0.7963587322993931	0.8947368421052632	0.7481346301624304	0.62882096069869	0.7735537190082645	0.5950413223140496	0.8576850094876659	0.8855721393034824	0.85	0.7857142857142856	0.7826086956521738	0.75	0.9316770186335404	1.0	19	RFC	0.7226152435307365	0.6486486486486487	0.7905405405405406	0.45	0.8681177976952625	0.8557692307692307	0.8618518518518519	0.7333333333333333	0.9	0.75	0.925925925925926	1.0	0.8021051197214326	0.6101694915254238	0.7572815533980582	0.8780487804878049	0.8475	0.9175257731958762	0.8451923076923077	0.8461538461538461	0.6923076923076923	0.75	0.9375	1.0	All Modes
no_beacon__geo	0.7432065217391305	0.8508771929824561	0.7409965677296386	0.5212765957446809	0.6275752773375595	0.9043478260869564	0.8168316831683168	0.8349514563106797	0.7713953488372093	0.6	0.6	1.0	0.9069767441860466	0.75	20	RFC	0.7760982738536482	0.6447368421052632	0.6971830985915493	0.9285714285714286	0.75	0.86	0.8624223602484472	0.8571428571428571	0.8571428571428571	1.0	0.8478260869565217	0.75	0.7195042009350077	0.4375	0.5706051873198847	0.8813559322033898	0.8967391304347826	0.8113207547169812	0.7296153846153846	0.4615384615384616	0.4615384615384616	1.0	0.975	0.75	All Modes
no_beacon__geo	0.7202591283863369	0.8508771929824561	0.6916747159365002	0.3556701030927835	0.6732283464566929	0.7692307692307692	0.81203007518797	0.8482142857142857	0.777260595175734	0.4347826086956522	0.6666666666666667	0.8571428571428571	0.927710843373494	1.0	21	RFC	0.6929697503849196	0.3942857142857143	0.6640776699029126	0.7894736842105263	0.8050458715596329	0.811965811965812	0.8245243128964059	0.5	0.7272727272727273	1.0	0.8953488372093024	1.0	0.692713076510853	0.323943661971831	0.6826347305389222	0.75	0.8191365227537923	0.8878504672897196	0.7424999999999999	0.38461538461538464	0.6153846153846154	0.75	0.9625	1.0	All Modes
no_beacon__geo	0.7219140083217753	0.8070175438596491	0.6772116681069558	0.3464566929133858	0.6105610561056106	0.7572815533980584	0.8377164849262347	0.8340425531914893	0.6584530853761623	0.38095238095238104	0.5833333333333334	0.8571428571428571	0.8994082840236686	0.5714285714285715	22	RFC	0.6661387954731876	0.3127962085308057	0.6727272727272727	0.7090909090909091	0.8393316195372751	0.7967479674796748	0.7313925774599931	0.5	0.6363636363636364	1.0	0.8539325842696629	0.6666666666666666	0.6941510470484019	0.3882352941176471	0.5589123867069486	0.8125	0.8361075544174136	0.875	0.6092307692307692	0.3076923076923077	0.5384615384615384	0.75	0.95	0.5	All Modes
no_beacon__geo	0.7514749262536873	0.8859649122807017	0.6791223429017207	0.4184615384615384	0.5714285714285714	0.8125	0.8645394340758579	0.7286821705426357	0.835411578499316	0.5714285714285714	0.7826086956521738	0.8888888888888891	0.934131736526946	1.0	23	RFC	0.6725764618595258	0.4146341463414634	0.6767676767676768	0.7878787878787878	0.839766081871345	0.6438356164383562	0.8693103448275863	0.75	0.9	0.8	0.8965517241379308	1.0	0.697127888672503	0.42236024844720504	0.4944649446494465	0.8387096774193549	0.890818858560794	0.8392857142857143	0.8257692307692308	0.4615384615384616	0.6923076923076923	1.0	0.975	1.0	All Modes
no_beacon__geo	0.7796327212020033	0.8684210526315791	0.6711052077993984	0.5244755244755245	0.6210526315789473	0.6896551724137931	0.8774855676715844	0.6428571428571428	0.7374416433239962	0.5555555555555556	0.6666666666666666	0.8571428571428571	0.9411764705882352	0.6666666666666666	24	RFC	0.6997800175141968	0.6097560975609756	0.6344086021505376	0.6976744186046512	0.8465346534653465	0.7105263157894737	0.9063492063492063	1.0	0.6428571428571429	1.0	0.8888888888888888	1.0	0.6495860889597324	0.4601226993865031	0.6082474226804123	0.6818181818181818	0.910785619174434	0.5869565217391305	0.6653846153846154	0.38461538461538464	0.6923076923076923	0.75	1.0	0.5	All Modes
no_beacon__geo	0.7265068049254698	0.8245614035087719	0.7094495100636451	0.4051948051948052	0.5929648241206031	0.8159999999999998	0.8077147866744594	0.9253731343283584	0.7446435615666385	0.3	0.6666666666666667	0.8571428571428571	0.8994082840236686	1.0	25	RFC	0.7222837320023706	0.4814814814814815	0.4985915492957746	0.8644067796610171	0.8275449101796407	0.9393939393939394	0.8019553480227637	0.42857142857142855	0.7272727272727273	1.0	0.8539325842696629	1.0	0.7108971014857606	0.34977578475336324	0.7314049586776858	0.7727272727272727	0.7888127853881278	0.9117647058823528	0.7092307692307692	0.2307692307692308	0.6153846153846154	0.75	0.95	1.0	All Modes
no_beacon__geo	0.778397212543554	0.8508771929824561	0.6899278565140416	0.4615384615384615	0.6651270207852193	0.5925925925925927	0.8626126126126126	0.8677685950413223	0.7619999999999999	0.5599999999999999	0.6666666666666667	0.6666666666666666	0.9166666666666669	1.0	26	RFC	0.6992894198260555	0.456140350877193	0.6666666666666666	0.631578947368421	0.8597081930415263	0.8823529411764706	0.8666666666666668	0.5833333333333334	0.875	1.0	0.875	1.0	0.6815990265884969	0.467065868263473	0.6635944700460831	0.5581395348837209	0.8655367231638418	0.8536585365853658	0.7078846153846154	0.5384615384615384	0.5384615384615384	0.5	0.9625	1.0	All Modes
no_beacon__geo	0.8173719376391982	0.8684210526315791	0.7721577762033502	0.5321637426900584	0.7567567567567568	0.7608695652173914	0.887189292543021	0.9238095238095236	0.7691827501989892	0.5217391304347826	0.7272727272727274	0.8571428571428571	0.9397590361445785	0.8	27	RFC	0.767431872865564	0.5870967741935483	0.7647058823529411	0.7291666666666666	0.8743718592964824	0.8818181818181818	0.8125064599483205	0.6	0.8888888888888888	1.0	0.9069767441860463	0.6666666666666666	0.7802889706462409	0.4866310160427808	0.7489711934156379	0.7954545454545454	0.9003880983182406	0.97	0.7603846153846154	0.4615384615384616	0.6153846153846154	0.75	0.975	1.0	All Modes
no_beacon__geo	0.746401644962303	0.8333333333333334	0.7128843851062987	0.4289405684754522	0.6729857819905214	0.84375	0.8402220851326342	0.7785234899328859	0.7793411254704998	0.5217391304347826	0.6153846153846154	0.8571428571428571	0.902439024390244	1.0	28	RFC	0.6971184912936923	0.4170854271356784	0.6454545454545455	0.8709677419354839	0.8697318007662835	0.6823529411764706	0.8192673992673992	0.6	0.6153846153846154	1.0	0.8809523809523809	1.0	0.7363081283182906	0.4414893617021277	0.7029702970297029	0.8181818181818182	0.8126491646778043	0.90625	0.7503846153846154	0.4615384615384616	0.6153846153846154	0.75	0.925	1.0	All Modes
no_beacon__geo	0.7815057283142389	0.8771929824561403	0.7278998205550128	0.5278592375366569	0.6611909650924024	0.7835051546391751	0.8856937455068297	0.7812499999999999	0.7815379177727355	0.5833333333333334	0.631578947368421	0.8571428571428571	0.9467455621301776	0.8888888888888891	29	RFC	0.7474252027233244	0.5263157894736842	0.8298969072164949	0.8260869565217391	0.8301886792452831	0.7246376811594203	0.8670480081716037	0.6363636363636364	1.0	1.0	0.8988764044943821	0.8	0.7241216056041205	0.5294117647058824	0.5494880546075085	0.7450980392156863	0.9491525423728814	0.8474576271186439	0.75	0.5384615384615384	0.4615384615384616	0.75	1.0	1.0	All Modes
no_beacon__geo	0.7692307692307693	0.8859649122807017	0.7243703928890874	0.5893719806763286	0.6007604562737643	0.8041237113402062	0.8592342342342342	0.7683615819209041	0.8056247189415636	0.6956521739130435	0.6363636363636364	1.0	0.9461077844311376	0.75	30	RFC	0.7509776877515744	0.6971428571428572	0.6502057613168725	0.78	0.8082627118644068	0.8192771084337349	0.8471647509578546	0.8	0.7777777777777778	1.0	0.9080459770114944	0.75	0.7078045870051659	0.5104602510460251	0.558303886925795	0.8297872340425532	0.9170673076923076	0.7234042553191491	0.7782692307692308	0.6153846153846154	0.5384615384615384	1.0	0.9875	0.75	All Modes
no_beacon__geo	0.7842565597667639	0.9035087719298246	0.7550202436319376	0.5390070921985816	0.6186046511627906	0.8688524590163935	0.8780487804878049	0.8705882352941177	0.8692215568862276	0.8	0.6	1.0	0.9461077844311376	1.0	31	RFC	0.7655411447023862	0.5846153846153846	0.6333333333333333	0.913793103448276	0.8550548112058465	0.8409090909090909	0.9197044334975369	0.8333333333333334	0.8571428571428571	1.0	0.9080459770114944	1.0	0.7474846207228724	0.5	0.6045454545454545	0.828125	0.9023136246786632	0.902439024390244	0.8436538461538461	0.7692307692307693	0.4615384615384616	1.0	0.9875	1.0	All Modes
no_beacon__geo	0.7958015267175572	0.8421052631578947	0.7566912921432689	0.4753086419753086	0.773067331670823	0.7912087912087912	0.8541919805589308	0.8896797153024911	0.7601587301587301	0.4	0.7500000000000001	0.8571428571428571	0.9047619047619048	0.8888888888888891	32	RFC	0.7748320224339211	0.5	0.8378378378378378	0.8780487804878049	0.8193473193473193	0.8389261744966443	0.8106493506493507	0.5714285714285714	0.8181818181818182	1.0	0.8636363636363636	0.8	0.7459270891456619	0.4529411764705882	0.7175925925925926	0.72	0.8921319796954315	0.946969696969697	0.74	0.3076923076923077	0.6923076923076923	0.75	0.95	1.0	All Modes
no_beacon__geo	0.7658760520275439	0.8508771929824561	0.6850829247109052	0.5526315789473684	0.6707070707070707	0.6436781609195402	0.8602846054333765	0.6981132075471698	0.7085654777401718	0.5833333333333334	0.608695652173913	0.75	0.934131736526946	0.6666666666666666	33	RFC	0.6887823208207331	0.621301775147929	0.6974789915966386	0.6086956521739131	0.83125	0.6851851851851852	0.7965830721003135	0.6363636363636364	0.7	0.75	0.8965517241379308	1.0	0.6858861861951236	0.4976303317535545	0.6459143968871596	0.6829268292682927	0.8914209115281502	0.7115384615384616	0.6603846153846153	0.5384615384615384	0.5384615384615384	0.75	0.975	0.5	All Modes
no_beacon__geo	0.7651195499296765	0.8508771929824561	0.7272663461404643	0.5619834710743803	0.5801526717557253	0.7586206896551724	0.8532219570405728	0.8823529411764707	0.762750190985485	0.6363636363636364	0.5454545454545455	0.8571428571428571	0.9176470588235294	0.8571428571428571	34	RFC	0.7593514667321732	0.6601941747572816	0.6063829787234043	0.825	0.8051801801801802	0.9	0.8622222222222223	0.7777777777777778	0.6666666666666666	1.0	0.8666666666666667	1.0	0.7040357750239179	0.4892086330935252	0.5560975609756098	0.7021276595744681	0.9073604060913706	0.8653846153846154	0.6950000000000001	0.5384615384615384	0.4615384615384616	0.75	0.975	0.75	All Modes
no_beacon__geo	0.7964338781575037	0.8508771929824561	0.7460737284024955	0.4571428571428572	0.7423076923076923	0.7777777777777778	0.8727984344422701	0.8803418803418803	0.7652580402905839	0.5217391304347826	0.6363636363636364	0.8571428571428571	0.9221556886227544	0.8888888888888891	35	RFC	0.7749470356881347	0.4556962025316456	0.8109243697478992	0.945945945945946	0.8511450381679391	0.8110236220472441	0.8125670498084292	0.6	0.7777777777777778	1.0	0.8850574712643678	0.8	0.7323144798945918	0.4585987261146497	0.6843971631205674	0.660377358490566	0.8955823293172691	0.9626168224299064	0.7424999999999999	0.4615384615384616	0.5384615384615384	0.75	0.9625	1.0	All Modes
no_beacon__geo	0.7841079460269865	0.8245614035087719	0.7122851721320945	0.5145888594164456	0.4201680672268908	0.8099173553719008	0.8689903846153847	0.9477611940298508	0.7145799079835122	0.4545454545454546	0.4705882352941176	0.8571428571428571	0.9017341040462428	0.8888888888888891	36	RFC	0.7381637960848101	0.5672514619883041	0.5102040816326531	0.8166666666666667	0.8272311212814645	0.9694656488549618	0.8388530465949819	0.5555555555555556	1.0	1.0	0.8387096774193549	0.8	0.6946985009526018	0.470873786407767	0.35714285714285715	0.8032786885245902	0.9151898734177216	0.9270072992700731	0.6834615384615385	0.38461538461538464	0.3076923076923077	0.75	0.975	1.0	All Modes
no_beacon__geo	0.7321428571428571	0.8508771929824561	0.6910586404306158	0.4843304843304844	0.586145648312611	0.7529411764705882	0.8202816901408452	0.8115942028985507	0.757347915242652	0.6363636363636364	0.5714285714285714	0.6666666666666666	0.912280701754386	1.0	37	RFC	0.688891214099069	0.5	0.5357142857142857	0.8	0.8416184971098266	0.7671232876712328	0.8769841269841269	0.7777777777777778	0.75	1.0	0.8571428571428571	1.0	0.6978643311694985	0.4696132596685083	0.6470588235294118	0.7111111111111111	0.8	0.8615384615384616	0.6950000000000001	0.5384615384615384	0.4615384615384616	0.5	0.975	1.0	All Modes
no_beacon__geo	0.7382001258653241	0.8771929824561403	0.7121212487439591	0.4914285714285714	0.6447368421052632	0.7647058823529411	0.814451928965095	0.8452830188679246	0.8182421979194452	0.608695652173913	0.7500000000000001	0.8	0.9325153374233128	1.0	38	RFC	0.7024402565452649	0.6013986013986014	0.5875299760191847	0.6632653061224489	0.8364779874213837	0.8235294117647058	0.8201022270901788	0.7	0.8181818181818182	0.6666666666666666	0.9156626506024096	1.0	0.7388591138887961	0.4154589371980677	0.7142857142857143	0.9027777777777778	0.7935560859188544	0.8682170542635659	0.8361538461538462	0.5384615384615384	0.6923076923076923	1.0	0.95	1.0	All Modes
no_beacon__geo	0.7621621621621621	0.8421052631578947	0.6912616259179303	0.4533333333333333	0.6973947895791583	0.6880000000000001	0.8727524204702628	0.7448275862068966	0.7372960585604263	0.4137931034482759	0.7272727272727274	0.75	0.9382716049382716	0.8571428571428571	39	RFC	0.6882637835349016	0.39906103286384975	0.7802690582959642	0.589041095890411	0.8788300835654597	0.7941176470588235	0.7881436314363144	0.375	0.8888888888888888	0.75	0.9268292682926829	1.0	0.7100212321226814	0.5246913580246914	0.6304347826086957	0.8269230769230769	0.8667582417582418	0.7012987012987013	0.7053846153846154	0.4615384615384616	0.6153846153846154	0.75	0.95	0.75	All Modes
no_beacon__geo	0.7562225475841874	0.8596491228070176	0.6627219138852809	0.5471264367816092	0.544529262086514	0.5607476635514018	0.8717325227963525	0.7894736842105263	0.7433977758768178	0.64	0.5714285714285714	0.5714285714285715	0.934131736526946	1.0	40	RFC	0.656437222244545	0.5085470085470085	0.6815286624203821	0.5084745762711864	0.8607442977190877	0.7228915662650602	0.7959770114942528	0.6666666666666666	0.75	0.6666666666666666	0.8965517241379308	1.0	0.6845999550006356	0.5920398009950248	0.4533898305084746	0.625	0.8830049261083743	0.8695652173913043	0.7103846153846154	0.6153846153846154	0.4615384615384616	0.5	0.975	1.0	All Modes
no_beacon__geo	0.7623318385650224	0.8771929824561403	0.6503031560340012	0.5	0.7338403041825096	0.4470588235294117	0.8516624040920717	0.7189542483660132	0.7833199464524765	0.6	0.8333333333333333	0.6666666666666665	0.927710843373494	0.8888888888888891	41	RFC	0.6426677123828624	0.6258992805755396	0.7366412213740458	0.3392857142857143	0.8325	0.6790123456790124	0.8123165206886137	0.8571428571428571	0.9090909090909092	0.6	0.8953488372093024	0.8	0.687623520003486	0.4162679425837321	0.7310606060606061	0.6551724137931034	0.8717277486910995	0.7638888888888888	0.7886538461538461	0.4615384615384616	0.7692307692307693	0.75	0.9625	1.0	All Modes
no_beacon__geo	0.7446945337620579	0.8245614035087719	0.7148056547621543	0.41994750656167984	0.6166134185303513	0.8148148148148148	0.8386746333514394	0.8839779005524862	0.7543972602443367	0.4827586206896552	0.6363636363636364	0.8571428571428571	0.906832298136646	0.8888888888888891	42	RFC	0.6994997328235959	0.4545454545454545	0.5467422096317279	0.7857142857142857	0.8683914510686164	0.8421052631578947	0.7833024691358025	0.4375	0.7777777777777778	1.0	0.9012345679012346	0.8	0.7369028766880023	0.3902439024390244	0.706959706959707	0.8461538461538461	0.8109243697478992	0.9302325581395348	0.7478846153846154	0.5384615384615384	0.5384615384615384	0.75	0.9125	1.0	All Modes
no_beacon__geo	0.7968643490115883	0.9035087719298246	0.7802766786149183	0.4529411764705882	0.7541436464088398	0.9206349206349206	0.8698979591836735	0.9037656903765692	0.8743812709030101	0.6153846153846154	0.8	1.0	0.9565217391304348	1.0	43	RFC	0.7905892862534519	0.4375	0.8452012383900929	0.935483870967742	0.8347613219094248	0.9	0.8798670465337132	0.6153846153846154	0.8333333333333334	1.0	0.9506172839506172	1.0	0.7744491457296923	0.4695121951219512	0.6807980049875312	0.90625	0.9081225033288948	0.9075630252100841	0.8694230769230769	0.6153846153846154	0.7692307692307693	1.0	0.9625	1.0	All Modes
no_beacon__geo	0.72625	0.8070175438596491	0.6954173762259923	0.4827586206896552	0.6005586592178771	0.7812500000000001	0.8166012338754907	0.7959183673469388	0.6531746031746032	0.4444444444444444	0.5	0.75	0.9047619047619048	0.6666666666666666	44	RFC	0.7107882076537189	0.6066666666666667	0.5415617128463476	0.7936507936507936	0.8161434977578476	0.7959183673469388	0.7760606060606061	0.8	0.4666666666666667	0.75	0.8636363636363636	1.0	0.6914141737590302	0.4008810572687225	0.6739811912225705	0.7692307692307693	0.8170594837261503	0.7959183673469388	0.6092307692307692	0.3076923076923077	0.5384615384615384	0.75	0.95	0.5	All Modes
no_beacon__geo	0.7843260188087774	0.8421052631578947	0.738635467871701	0.4894736842105264	0.7287234042553191	0.7142857142857143	0.8576642335766422	0.903030303030303	0.7226581605528973	0.5454545454545455	0.6	0.6666666666666666	0.912280701754386	0.8888888888888891	45	RFC	0.7775088686255542	0.4492753623188406	0.8589341692789969	0.9090909090909092	0.818815331010453	0.8514285714285714	0.8361904761904763	0.6666666666666666	0.8571428571428571	1.0	0.8571428571428571	0.8	0.7240550940141663	0.5375722543352601	0.6327944572748267	0.5882352941176471	0.9003831417624522	0.9612903225806452	0.6796153846153846	0.4615384615384616	0.4615384615384616	0.5	0.975	1.0	All Modes
no_beacon__geo	0.7380801017164653	0.8508771929824561	0.7064838238476123	0.4618736383442266	0.5537340619307831	0.7966101694915254	0.8406494287432352	0.8795518207282914	0.7507106227106226	0.64	0.4444444444444444	0.8571428571428571	0.9230769230769232	0.8888888888888891	46	RFC	0.7423346394166542	0.42063492063492064	0.7004608294930875	0.9215686274509804	0.8016055045871558	0.8674033149171271	0.8286142322097378	0.6666666666666666	0.8	1.0	0.8764044943820225	0.8	0.6894276283110623	0.5120772946859904	0.4578313253012048	0.7014925373134329	0.8836915297092288	0.8920454545454546	0.7296153846153846	0.6153846153846154	0.3076923076923077	0.75	0.975	1.0	All Modes
no_beacon__geo	0.7479131886477463	0.7982456140350878	0.6790048903459931	0.4823529411764706	0.4768211920529801	0.7435897435897436	0.8520238885202389	0.8402366863905325	0.671131221719457	0.4615384615384616	0.33333333333333337	0.6666666666666666	0.8941176470588236	1.0	47	RFC	0.7094113942903887	0.5061728395061729	0.5853658536585366	0.8529411764705882	0.8136882129277566	0.7888888888888889	0.7811965811965812	0.4615384615384616	0.6	1.0	0.8444444444444444	1.0	0.6629768596616553	0.4606741573033708	0.4022346368715084	0.6590909090909091	0.8941504178272981	0.8987341772151899	0.6284615384615384	0.4615384615384616	0.2307692307692308	0.5	0.95	1.0	All Modes
no_beacon__geo	0.8136200716845878	0.9210526315789472	0.7632858969288477	0.5609065155807366	0.7784431137724551	0.802919708029197	0.8817073170731706	0.7924528301886793	0.864703557312253	0.7826086956521738	0.8333333333333333	0.75	0.9575757575757576	1.0	48	RFC	0.7623196626380266	0.553072625698324	0.7991803278688525	0.8461538461538461	0.8806333739342266	0.7325581395348837	0.8977005347593583	0.9	0.9090909090909092	0.75	0.9294117647058824	1.0	0.7674813702715035	0.5689655172413793	0.7587548638132295	0.7638888888888888	0.8827838827838828	0.8630136986301371	0.8398076923076923	0.6923076923076923	0.7692307692307693	0.75	0.9875	1.0	All Modes
no_beacon__geo	0.7458646616541353	0.8333333333333334	0.6421975387332892	0.5145413870246085	0.535	0.44	0.8611111111111109	0.8603351955307262	0.7044763423710791	0.4545454545454546	0.6	0.6666666666666666	0.912280701754386	0.8888888888888891	49	RFC	0.6690824027626929	0.5088495575221239	0.6815286624203821	0.5238095238095238	0.8206979542719615	0.8105263157894737	0.8139682539682539	0.5555555555555556	0.8571428571428571	1.0	0.8571428571428571	0.8	0.6324757423838674	0.5203619909502263	0.4403292181069959	0.3793103448275862	0.905710491367862	0.9166666666666666	0.6642307692307693	0.38461538461538464	0.4615384615384616	0.5	0.975	1.0	All Modes
no_beacon__geo	0.781563126252505	0.8508771929824561	0.7016706832736419	0.5545023696682464	0.7355072463768118	0.5194805194805194	0.8558139534883721	0.8430493273542601	0.7308337519039859	0.5	0.7826086956521738	0.5714285714285715	0.9112426035502958	0.8888888888888891	50	RFC	0.7033704171875632	0.6190476190476191	0.725	0.5263157894736842	0.8430698739977092	0.8034188034188035	0.7892241840556448	0.7142857142857143	0.9	0.6666666666666666	0.8651685393258427	0.8	0.7034063300789687	0.5021459227467812	0.7463235294117647	0.5128205128205128	0.8689492325855962	0.8867924528301887	0.7078846153846154	0.38461538461538464	0.6923076923076923	0.5	0.9625	1.0	All Modes
no_beacon__geo	0.7602693602693603	0.8333333333333334	0.6681344114588319	0.30204081632653057	0.7064083457526079	0.576923076923077	0.8322228952150211	0.9230769230769232	0.7110693400167085	0.33333333333333337	0.7500000000000001	0.5714285714285715	0.9005847953216374	1.0	51	RFC	0.6860497284208261	0.3557692307692308	0.797979797979798	0.5660377358490566	0.7780294450736127	0.9324324324324323	0.7862004662004662	0.6	0.8181818181818182	0.6666666666666666	0.8461538461538461	1.0	0.6585550031951565	0.2624113475177305	0.6336898395721925	0.5882352941176471	0.89453125	0.913907284768212	0.6771153846153847	0.2307692307692308	0.6923076923076923	0.5	0.9625	1.0	All Modes
no_beacon__geo	0.7239263803680982	0.8421052631578947	0.6942493343932574	0.4914004914004914	0.6444444444444445	0.7967479674796748	0.8053204353083433	0.7333333333333334	0.7810343472952168	0.5599999999999999	0.6923076923076923	0.8888888888888891	0.906832298136646	0.8571428571428571	52	RFC	0.6607816880580154	0.45662100456620996	0.571830985915493	0.7424242424242424	0.8763157894736842	0.6567164179104478	0.795375118708452	0.5833333333333334	0.6923076923076923	0.8	0.9012345679012346	1.0	0.7409801913608322	0.5319148936170213	0.7381818181818182	0.8596491228070176	0.7449664429530202	0.8301886792452831	0.7786538461538461	0.5384615384615384	0.6923076923076923	1.0	0.9125	0.75	All Modes
no_beacon__geo	0.7954230235783634	0.8596491228070176	0.7777514381866533	0.5044510385756676	0.707635009310987	0.9333333333333332	0.8593252705283259	0.8840125391849529	0.7771584104518237	0.6	0.6363636363636364	1.0	0.9221556886227544	0.7272727272727273	53	RFC	0.7943309444625036	0.6159420289855072	0.7279693486590039	0.9824561403508772	0.8302583025830258	0.815028901734104	0.8182813355227149	0.8571428571428571	0.7777777777777778	1.0	0.8850574712643678	0.5714285714285714	0.7721370216602091	0.4271356783919598	0.6884057971014492	0.8888888888888888	0.8905013192612137	0.9657534246575342	0.7925	0.4615384615384616	0.5384615384615384	1.0	0.9625	1.0	All Modes
no_beacon__geo	0.7987197724039828	0.8859649122807017	0.7480931776329555	0.4890282131661442	0.7769110764430578	0.7714285714285714	0.8655980271270038	0.8375	0.8017257435539259	0.608695652173913	0.9166666666666666	0.6666666666666666	0.927710843373494	0.8888888888888891	54	RFC	0.7723716386293846	0.5531914893617021	0.8327759197324415	0.84375	0.8249118683901293	0.8072289156626506	0.8790697674418604	0.7	1.0	1.0	0.8953488372093024	0.8	0.7314868890249654	0.4382022471910113	0.7280701754385965	0.7105263157894737	0.9105058365758756	0.8701298701298701	0.7694230769230769	0.5384615384615384	0.8461538461538461	0.5	0.9625	1.0	All Modes
no_beacon__geo	0.7951142631993696	0.8596491228070176	0.7117652082471271	0.5033557046979865	0.6757990867579909	0.6229508196721311	0.8817204301075269	0.875	0.766709996220188	0.5263157894736842	0.7272727272727274	0.6666666666666666	0.9132947976878614	1.0	55	RFC	0.7482368734742167	0.6410256410256411	0.6851851851851852	0.6551724137931034	0.8387484957882071	0.9210526315789472	0.914336917562724	0.8333333333333334	0.8888888888888888	1.0	0.8494623655913979	1.0	0.6874895948434623	0.4143646408839779	0.6666666666666666	0.59375	0.9293333333333332	0.8333333333333334	0.6975	0.38461538461538464	0.6153846153846154	0.5	0.9875	1.0	All Modes
no_beacon__geo	0.75	0.7982456140350878	0.5934670544870978	0.48056537102473496	0.5235602094240838	0.39393939393939387	0.8645083932853717	0.7047619047619048	0.5721904761904761	0.48	0.38095238095238104	0.3333333333333333	0.9166666666666669	0.75	56	RFC	0.6110772287464712	0.5354330708661418	0.6134969325153374	0.43333333333333335	0.8240000000000001	0.6491228070175439	0.625	0.5	0.5	0.5	0.875	0.75	0.5867336866915803	0.4358974358974359	0.45662100456620996	0.3611111111111111	0.9092055485498108	0.7708333333333334	0.5463461538461538	0.4615384615384616	0.3076923076923077	0.25	0.9625	0.75	All Modes
no_beacon__geo	0.7622775800711744	0.8421052631578947	0.6961971659157846	0.4820512820512821	0.6120218579234973	0.775	0.8823529411764707	0.729559748427673	0.6536238212884921	0.5384615384615384	0.5454545454545455	0.6666666666666666	0.9461077844311376	0.5714285714285715	57	RFC	0.6931967761548397	0.4454976303317536	0.680161943319838	0.775	0.8748481166464156	0.6904761904761905	0.7559681697612732	0.5384615384615384	0.6666666666666666	1.0	0.9080459770114944	0.6666666666666666	0.7039504055853696	0.5251396648044693	0.5562913907284768	0.775	0.8899876390605687	0.7733333333333333	0.5974999999999999	0.5384615384615384	0.4615384615384616	0.5	0.9875	0.5	All Modes
no_beacon__geo	0.7680583167660703	0.8245614035087719	0.7269122233338645	0.5048543689320388	0.6857142857142857	0.7179487179487181	0.8424821002386635	0.8835616438356165	0.7090650753054845	0.4	0.6956521739130435	0.6666666666666666	0.8941176470588236	0.8888888888888891	58	RFC	0.7719884445330822	0.6265060240963856	0.6881720430107527	0.875	0.7986425339366516	0.8716216216216216	0.8031746031746032	0.5714285714285714	0.8	1.0	0.8444444444444444	0.8	0.7003962751831956	0.4227642276422765	0.6832740213523132	0.6086956521739131	0.8914141414141414	0.8958333333333334	0.6746153846153846	0.3076923076923077	0.6153846153846154	0.5	0.95	1.0	All Modes
no_beacon__geo	0.788836583725622	0.8596491228070176	0.7345372473371918	0.5733634311512416	0.6880733944954128	0.7317073170731706	0.8681135225375626	0.8114285714285714	0.7430769230769231	0.6153846153846154	0.6666666666666667	0.75	0.9333333333333332	0.75	59	RFC	0.7323358780455129	0.6195121951219512	0.7142857142857143	0.75	0.8533916849015317	0.7244897959183674	0.7792533936651583	0.6153846153846154	0.875	0.75	0.9058823529411764	0.75	0.7434092208563202	0.5336134453781513	0.6637168141592921	0.7142857142857143	0.883352208380521	0.9220779220779219	0.7232692307692308	0.6153846153846154	0.5384615384615384	0.75	0.9625	0.75	All Modes
no_beacon__geo	0.7330623306233063	0.8245614035087719	0.6551897346441866	0.4198250728862974	0.6739469578783153	0.6299212598425198	0.8274231678486997	0.7248322147651006	0.6995063416116049	0.42105263157894735	0.7272727272727274	0.5714285714285715	0.8888888888888891	0.8888888888888891	60	RFC	0.6436565071439562	0.45	0.7322033898305085	0.5555555555555556	0.8055235903337169	0.675	0.7714774114774114	0.6666666666666666	0.8888888888888888	0.6666666666666666	0.8351648351648352	0.8	0.6756296565192047	0.3934426229508197	0.6242774566473989	0.7272727272727273	0.8505467800729041	0.7826086956521741	0.6746153846153846	0.3076923076923077	0.6153846153846154	0.5	0.95	1.0	All Modes
no_beacon__geo	0.7978021978021979	0.8947368421052632	0.7514783753004387	0.6440677966101694	0.542772861356932	0.8598130841121496	0.8818407960199006	0.8288973384030418	0.8279503105590063	0.7826086956521738	0.6666666666666667	1.0	0.9404761904761904	0.75	61	RFC	0.7714326423280848	0.7348066298342542	0.5644171779141104	0.8679245283018868	0.8450536352800954	0.8449612403100775	0.8845454545454545	0.9	0.875	1.0	0.8977272727272727	0.75	0.7366528830893758	0.5732758620689655	0.5227272727272727	0.8518518518518519	0.9219765929778934	0.8134328358208955	0.7936538461538462	0.6923076923076923	0.5384615384615384	1.0	0.9875	0.75	All Modes
no_beacon__geo	0.8052039381153305	0.8684210526315791	0.7327364405204995	0.4685314685314685	0.7942708333333334	0.7435897435897436	0.8771483131763207	0.7801418439716311	0.7943415401248218	0.4705882352941176	0.7199999999999999	0.8571428571428571	0.9239766081871346	1.0	62	RFC	0.7450865213290199	0.5491803278688525	0.8026315789473685	0.8055555555555556	0.8537794299876085	0.7142857142857143	0.9236263736263736	1.0	0.75	1.0	0.8681318681318682	1.0	0.7292605421603665	0.4085365853658536	0.7860824742268041	0.6904761904761905	0.9018324607329844	0.859375	0.7474999999999999	0.3076923076923077	0.6923076923076923	0.75	0.9875	1.0	All Modes
no_beacon__geo	0.769544527532291	0.8157894736842105	0.7223887641393759	0.3692307692307693	0.7359454855195912	0.7912087912087913	0.8415430267062316	0.8740157480314962	0.6994632535094963	0.4	0.6	0.8571428571428571	0.8901734104046244	0.75	63	RFC	0.7452622625339345	0.35294117647058826	0.8181818181818182	0.9	0.8206018518518519	0.8345864661654135	0.8013056835637482	0.5714285714285714	0.8571428571428571	1.0	0.8279569892473119	0.75	0.7085292295944647	0.3870967741935484	0.6687306501547987	0.7058823529411765	0.8635809987819733	0.9173553719008264	0.6463461538461538	0.3076923076923077	0.4615384615384616	0.75	0.9625	0.75	All Modes
no_beacon__geo	0.7363704256908141	0.8157894736842105	0.6512074022400808	0.4331550802139037	0.5906976744186047	0.5979381443298969	0.8480392156862746	0.786206896551724	0.6622967503727722	0.4347826086956522	0.4545454545454546	0.75	0.9221556886227544	0.75	64	RFC	0.638413141781665	0.4576271186440678	0.6318407960199005	0.5178571428571429	0.8347406513872135	0.75	0.6881226053639847	0.5	0.5555555555555556	0.75	0.8850574712643678	0.75	0.6721850127677875	0.41116751269035534	0.5545851528384279	0.7073170731707317	0.8617683686176837	0.8260869565217391	0.6463461538461538	0.38461538461538464	0.38461538461538464	0.75	0.9625	0.75	All Modes
no_beacon__geo	0.7908961593172119	0.8771929824561403	0.7110710400091671	0.5391304347826088	0.5982142857142857	0.6296296296296297	0.8792899408284024	0.9090909090909092	0.7646520146520147	0.6666666666666667	0.6923076923076923	0.6666666666666666	0.9404761904761904	0.8571428571428571	65	RFC	0.7538087936749724	0.6458333333333334	0.5606694560669456	0.7727272727272727	0.8569780853517878	0.9328358208955224	0.8930069930069929	0.875	0.6923076923076923	1.0	0.8977272727272727	1.0	0.6848808737848039	0.4626865671641791	0.6411483253588517	0.53125	0.9027946537059538	0.8865248226950354	0.6936538461538462	0.5384615384615384	0.6923076923076923	0.5	0.9875	0.75	All Modes
no_beacon__geo	0.7320540156361052	0.8421052631578947	0.6867805287673733	0.4767441860465117	0.6460587326120556	0.7457627118644067	0.8220937700706488	0.7432432432432432	0.7495169082125603	0.4761904761904762	0.608695652173913	0.8571428571428571	0.9166666666666669	0.8888888888888891	66	RFC	0.7150149211335054	0.5394736842105263	0.7491039426523297	0.8148148148148148	0.7573964497041421	0.7142857142857143	0.8	0.625	0.7	1.0	0.875	0.8	0.6712084815520709	0.4270833333333333	0.5679347826086957	0.6875	0.8988764044943821	0.7746478873239436	0.7271153846153846	0.38461538461538464	0.5384615384615384	0.75	0.9625	1.0	All Modes
no_beacon__geo	0.793584379358438	0.8771929824561403	0.7520204160099236	0.5049180327868852	0.7219512195121951	0.7799999999999999	0.8611464968152865	0.8920863309352518	0.7928969711099454	0.5263157894736842	0.7619047619047621	0.8571428571428571	0.9302325581395348	0.8888888888888891	67	RFC	0.7832722459281237	0.6209677419354839	0.8102189781021898	0.7959183673469388	0.7971698113207547	0.8920863309352518	0.9005797101449275	0.8333333333333334	1.0	1.0	0.8695652173913043	0.8	0.7339042119067226	0.42541436464088395	0.6510263929618768	0.7647058823529411	0.9362880886426592	0.8920863309352518	0.75	0.38461538461538464	0.6153846153846154	0.75	1.0	1.0	All Modes
no_beacon__geo	0.7487955953200275	0.8245614035087719	0.6622928945813016	0.44106463878327	0.7072538860103627	0.5333333333333333	0.8190018039687312	0.8108108108108107	0.6726229173750424	0.3529411764705882	0.7199999999999999	0.4	0.8901734104046244	1.0	68	RFC	0.7127113961550376	0.5043478260869565	0.6469194312796208	0.7619047619047619	0.8284671532846716	0.821917808219178	0.8655913978494624	0.75	0.75	1.0	0.8279569892473119	1.0	0.6383797198826926	0.3918918918918919	0.78	0.41025641025641024	0.8097502972651606	0.8	0.6271153846153846	0.2307692307692308	0.6923076923076923	0.25	0.9625	1.0	All Modes
no_beacon__geo	0.7567340067340067	0.8596491228070176	0.6791107723586765	0.3934426229508197	0.6714975845410629	0.5714285714285714	0.8466850828729281	0.9125	0.7906790096628855	0.42105263157894735	0.7619047619047621	0.8571428571428571	0.9132947976878614	1.0	69	RFC	0.7059715938789897	0.4195804195804196	0.695	0.7	0.8250336473755047	0.8902439024390244	0.9032258064516128	0.6666666666666666	1.0	1.0	0.8494623655913979	1.0	0.6616125366674253	0.3703703703703704	0.6495327102803738	0.4827586206896552	0.8695035460992908	0.935897435897436	0.7321153846153846	0.3076923076923077	0.6153846153846154	0.75	0.9875	1.0	All Modes
no_beacon__geo	0.787436084733382	0.8333333333333334	0.6590129947912307	0.466403162055336	0.8376288659793815	0.410958904109589	0.8613240418118467	0.71875	0.6858635191968525	0.5555555555555556	0.7857142857142856	0.6153846153846153	0.9012345679012346	0.5714285714285715	70	RFC	0.6577571911382541	0.6344086021505376	0.8441558441558441	0.2608695652173913	0.8728813559322034	0.6764705882352942	0.7469376693766938	1.0	0.7333333333333333	0.4444444444444444	0.8902439024390244	0.6666666666666666	0.7568858847954529	0.36875	0.8312020460358056	0.967741935483871	0.8500687757909215	0.7666666666666667	0.7286538461538462	0.38461538461538464	0.8461538461538461	1.0	0.9125	0.5	All Modes
no_beacon__geo	0.7475524475524475	0.8508771929824561	0.6739651067337471	0.5090909090909091	0.6484375	0.6593406593406593	0.8395061728395061	0.7134502923976608	0.7530718954248365	0.4705882352941176	0.7500000000000001	0.75	0.9058823529411764	0.8888888888888891	71	RFC	0.6804241519343797	0.725925925925926	0.680327868852459	0.5357142857142857	0.7898230088495575	0.6703296703296703	0.8447474747474748	1.0	0.8181818181818182	0.75	0.8555555555555555	0.8	0.7053810630482646	0.392	0.6194029850746269	0.8571428571428571	0.8958594730238394	0.7625	0.7424999999999999	0.3076923076923077	0.6923076923076923	0.75	0.9625	1.0	All Modes
no_beacon__geo	0.7894356005788712	0.8157894736842105	0.7219673834531979	0.4530744336569579	0.7280163599182004	0.7407407407407408	0.8728395061728396	0.8151658767772513	0.7005006693440428	0.4	0.5599999999999999	0.75	0.9036144578313252	0.8888888888888891	72	RFC	0.7104353125439344	0.5223880597014925	0.6980392156862745	0.7142857142857143	0.8760842627013631	0.7413793103448276	0.7153709856035437	0.5714285714285714	0.5833333333333334	0.75	0.8720930232558141	0.8	0.7409592767992457	0.4	0.7606837606837606	0.7692307692307693	0.8696186961869619	0.9052631578947368	0.7067307692307693	0.3076923076923077	0.5384615384615384	0.75	0.9375	1.0	All Modes
no_beacon__geo	0.7105654761904762	0.8157894736842105	0.6739306140520998	0.4220779220779221	0.4657534246575343	0.7878787878787877	0.8005003126954346	0.8934426229508197	0.6807363576594345	0.33333333333333337	0.6153846153846154	0.6666666666666666	0.8994082840236686	0.8888888888888891	73	RFC	0.6770637134920419	0.4482758620689655	0.4146341463414634	0.8666666666666667	0.8236808236808236	0.8320610687022901	0.7738634399308557	0.6	0.6153846153846154	1.0	0.8539325842696629	0.8	0.6790871612109168	0.3987730061349693	0.53125	0.7222222222222222	0.7785888077858881	0.9646017699115044	0.6592307692307692	0.2307692307692308	0.6153846153846154	0.5	0.95	1.0	All Modes
no_beacon__geo	0.7927927927927928	0.8859649122807017	0.7327626597080441	0.4303797468354429	0.8269454123112658	0.7964601769911503	0.8547832071576049	0.7552447552447553	0.8114718614718616	0.5454545454545455	0.9166666666666666	0.6666666666666666	0.9285714285714284	1.0	74	RFC	0.7748334117454044	0.4533333333333333	0.8790123456790123	0.8823529411764706	0.8023255813953488	0.8571428571428571	0.9106060606060604	0.6666666666666666	1.0	1.0	0.8863636363636364	1.0	0.7011454050622928	0.40963855421686746	0.7807017543859649	0.7258064516129032	0.914580265095729	0.675	0.7565384615384615	0.4615384615384616	0.8461538461538461	0.5	0.975	1.0	All Modes
no_beacon__geo	0.7507122507122507	0.8859649122807017	0.6997790698849855	0.502145922746781	0.5982532751091703	0.8	0.8584961515689757	0.74	0.8420113220113221	0.6923076923076923	0.7272727272727274	0.8571428571428571	0.9333333333333332	1.0	75	RFC	0.6916871714790762	0.5064935064935064	0.6284403669724771	0.8444444444444444	0.8519388954171563	0.6271186440677966	0.8974157868275515	0.6923076923076923	0.8888888888888888	1.0	0.9058823529411764	1.0	0.7192599658828052	0.4978723404255319	0.5708333333333333	0.76	0.8651551312649165	0.902439024390244	0.8040384615384614	0.6923076923076923	0.6153846153846154	0.75	0.9625	1.0	All Modes
no_beacon__geo	0.7376938637896157	0.8333333333333334	0.6710933765202325	0.4054982817869416	0.6729222520107239	0.7222222222222222	0.8263473053892215	0.7284768211920529	0.6890849673202614	0.4444444444444444	0.5833333333333334	0.75	0.9176470588235294	0.75	76	RFC	0.6653030813585227	0.4796747967479675	0.6077481840193705	0.6842105263157895	0.8497536945812808	0.7051282051282052	0.7606060606060606	0.8	0.6363636363636364	0.75	0.8666666666666667	0.75	0.6854541148054444	0.35119047619047616	0.7537537537537538	0.7647058823529411	0.8041958041958042	0.7534246575342466	0.6642307692307693	0.3076923076923077	0.5384615384615384	0.75	0.975	0.75	All Modes
no_beacon__geo	0.7701329163408913	0.8245614035087719	0.6821624502267655	0.4727272727272727	0.6201923076923078	0.6218487394957983	0.8678500986193294	0.8281938325991189	0.7191113725870301	0.5217391304347826	0.7272727272727274	0.5714285714285715	0.8862275449101797	0.8888888888888891	77	RFC	0.6814632267652603	0.5371900826446281	0.6172248803827751	0.6166666666666667	0.859375	0.7768595041322314	0.7612260536398467	0.6	0.8888888888888888	0.6666666666666666	0.8505747126436781	0.8	0.6871342897354783	0.4220779220779221	0.6231884057971014	0.6271186440677966	0.8764940239043825	0.8867924528301887	0.7003846153846155	0.4615384615384616	0.6153846153846154	0.5	0.925	1.0	All Modes
no_beacon__geo	0.7397444519166106	0.8421052631578947	0.7085759707637596	0.4530386740331493	0.6930693069306931	0.6875	0.8024922118380062	0.9067796610169492	0.7535238095238095	0.4761904761904762	0.7199999999999999	0.6666666666666666	0.9047619047619048	1.0	78	RFC	0.7390237389265495	0.5774647887323944	0.6064356435643564	0.8148148148148148	0.8121059268600253	0.8842975206611571	0.8477272727272727	0.625	0.75	1.0	0.8636363636363636	1.0	0.6998881912584467	0.3727272727272728	0.8085808580858086	0.5945945945945946	0.7931034482758621	0.9304347826086956	0.7053846153846154	0.38461538461538464	0.6923076923076923	0.5	0.95	1.0	All Modes
no_beacon__geo	0.7909226190476191	0.8771929824561403	0.7245479590225902	0.551912568306011	0.7540983606557377	0.6341463414634145	0.8693957115009746	0.8131868131868132	0.7963809523809523	0.6666666666666667	0.7199999999999999	0.6666666666666666	0.9285714285714284	1.0	79	RFC	0.7529847921953186	0.6644736842105263	0.7371794871794872	0.7027027027027027	0.8383458646616542	0.8222222222222222	0.9022727272727272	0.875	0.75	1.0	0.8863636363636364	1.0	0.7057468618642486	0.4719626168224299	0.7718120805369127	0.5777777777777777	0.9028340080971659	0.8043478260869565	0.7411538461538462	0.5384615384615384	0.6923076923076923	0.5	0.975	1.0	All Modes
no_beacon__geo	0.7839789888378201	0.8421052631578947	0.7247099140647147	0.5845511482254697	0.6153846153846154	0.6363636363636364	0.8652643547470154	0.9219858156028371	0.7087301587301588	0.6666666666666667	0.5	0.5714285714285715	0.9166666666666669	0.8888888888888891	80	RFC	0.7215192944075179	0.6278026905829597	0.6213592233009708	0.625	0.8550561797752809	0.8783783783783784	0.7566450216450216	0.7272727272727273	0.7142857142857143	0.6666666666666666	0.875	0.8	0.7300830857789341	0.546875	0.6095238095238096	0.6481481481481481	0.8757192174913694	0.9701492537313432	0.6925	0.6153846153846154	0.38461538461538464	0.5	0.9625	1.0	All Modes
no_beacon__geo	0.7484472049689441	0.8245614035087719	0.6816860213436472	0.4371257485029941	0.581986143187067	0.7209302325581395	0.8548286604361371	0.8135593220338984	0.7076749845628564	0.4347826086956522	0.631578947368421	0.5714285714285715	0.9005847953216374	1.0	81	RFC	0.6805456391218042	0.5140845070422535	0.6596858638743456	0.6888888888888889	0.8127962085308057	0.7272727272727273	0.8025641025641026	0.5	1.0	0.6666666666666666	0.8461538461538461	1.0	0.6962978881804236	0.3802083333333333	0.5206611570247934	0.7560975609756098	0.9014454664914586	0.9230769230769232	0.6617307692307692	0.38461538461538464	0.4615384615384616	0.5	0.9625	1.0	All Modes
no_beacon__geo	0.8007941760423559	0.8771929824561403	0.7758643758898434	0.5422885572139304	0.7321711568938193	0.8387096774193548	0.8735905044510385	0.8925619834710744	0.7939480519480521	0.5599999999999999	0.7500000000000001	0.8571428571428571	0.9454545454545454	0.8571428571428571	82	RFC	0.8284944851512485	0.6526946107784432	0.7598684210526315	1.0	0.8223463687150838	0.9075630252100841	0.8638324420677359	0.5833333333333334	0.8181818181818182	1.0	0.9176470588235294	1.0	0.7404336755825893	0.4638297872340426	0.7064220183486238	0.7222222222222222	0.9316455696202532	0.8780487804878049	0.7411538461538462	0.5384615384615384	0.6923076923076923	0.75	0.975	0.75	All Modes
no_beacon__geo	0.7813134732566012	0.8596491228070176	0.748712687579048	0.513715710723192	0.6357615894039735	0.8166666666666667	0.8562838244137101	0.9211356466876972	0.7735287831983059	0.5714285714285714	0.631578947368421	0.8571428571428571	0.9186046511627908	0.8888888888888891	83	RFC	0.7725895610315827	0.6280487804878049	0.6666666666666666	0.875	0.8137142857142857	0.8795180722891566	0.8817391304347826	0.75	1.0	1.0	0.8586956521739131	0.8	0.7356519619075866	0.4345991561181435	0.6075949367088608	0.765625	0.9035532994923858	0.9668874172185432	0.7321153846153846	0.4615384615384616	0.4615384615384616	0.75	0.9875	1.0	All Modes
no_beacon__geo	0.7556125721616421	0.8859649122807017	0.7292134491131714	0.485207100591716	0.6762028608582574	0.8403361344537814	0.8322910744741329	0.8120300751879698	0.8414285714285714	0.6	0.6666666666666667	1.0	0.9404761904761904	1.0	84	RFC	0.7261947079088469	0.6456692913385826	0.6175771971496437	0.819672131147541	0.8375286041189931	0.7105263157894737	0.8964285714285714	0.8571428571428571	0.7272727272727273	1.0	0.8977272727272727	1.0	0.754461611967268	0.3886255924170616	0.7471264367816092	0.8620689655172413	0.8271186440677966	0.9473684210526316	0.8128846153846154	0.4615384615384616	0.6153846153846154	1.0	0.9875	1.0	All Modes
no_beacon__geo	0.7566594672426206	0.8508771929824561	0.6855374632570057	0.4542772861356932	0.6748681898066784	0.625	0.8479604449938196	0.8255813953488372	0.7281135049921177	0.4444444444444444	0.7272727272727274	0.6666666666666666	0.9132947976878614	0.8888888888888891	85	RFC	0.7427639154677118	0.5833333333333334	0.7191011235955056	0.78125	0.7848970251716247	0.8452380952380952	0.8676702508960574	0.8	0.8888888888888888	1.0	0.8494623655913979	0.8	0.6514873583273358	0.3719806763285024	0.6357615894039735	0.5208333333333334	0.922043010752688	0.8068181818181818	0.6821153846153847	0.3076923076923077	0.6153846153846154	0.5	0.9875	1.0	All Modes
no_beacon__geo	0.7618705035971223	0.8333333333333334	0.637707398690427	0.4924012158054711	0.7703703703703703	0.38655462184873945	0.8478527607361964	0.6913580246913581	0.7229462325114498	0.5714285714285714	0.8695652173913044	0.4	0.8848484848484848	0.8888888888888891	86	RFC	0.6225159176978213	0.5547945205479452	0.7908745247148289	0.3026315789473684	0.8488943488943489	0.6153846153846154	0.7484313725490196	0.75	1.0	0.3333333333333333	0.8588235294117647	0.8	0.6727910637364221	0.4426229508196721	0.7509025270758123	0.5348837209302325	0.8468137254901961	0.7887323943661971	0.7286538461538462	0.4615384615384616	0.7692307692307693	0.5	0.9125	1.0	All Modes
no_beacon__geo	0.7489851150202977	0.8771929824561403	0.6966268805993371	0.453125	0.6925675675675675	0.6458333333333334	0.8269468479604449	0.8646616541353385	0.7798999403789824	0.7272727272727274	0.6666666666666667	0.5714285714285715	0.934131736526946	1.0	87	RFC	0.7008624254130953	0.4971428571428572	0.6925675675675675	0.6888888888888889	0.8158536585365853	0.8098591549295775	0.8358760013932429	0.8888888888888888	0.7272727272727273	0.6666666666666666	0.8965517241379308	1.0	0.696488773381313	0.4162679425837321	0.6925675675675675	0.6078431372549019	0.8383458646616542	0.9274193548387096	0.7411538461538462	0.6153846153846154	0.6153846153846154	0.5	0.975	1.0	All Modes
no_beacon__geo	0.7584719654959949	0.8421052631578947	0.7055886256340351	0.4641975308641975	0.7117008443908324	0.6436781609195402	0.8421694088970141	0.8661971830985916	0.7366354077863029	0.5217391304347826	0.7000000000000001	0.6666666666666666	0.9058823529411764	0.8888888888888891	88	RFC	0.7301407084783406	0.4870466321243523	0.8356940509915014	0.7	0.7737961926091825	0.8541666666666666	0.8511111111111112	0.6	1.0	1.0	0.8555555555555555	0.8	0.6922514052882203	0.4433962264150944	0.6197478991596639	0.5957446808510638	0.9237967914438504	0.8785714285714286	0.6925	0.4615384615384616	0.5384615384615384	0.5	0.9625	1.0	All Modes
no_beacon__geo	0.7697183098591549	0.8333333333333334	0.7125511036447069	0.4651162790697675	0.7530224525043178	0.7213114754098359	0.8540745420088441	0.7692307692307692	0.7251346168945753	0.38095238095238104	0.6956521739130435	0.8888888888888891	0.9101796407185628	0.75	89	RFC	0.6991734161941687	0.4945054945054945	0.8074074074074075	0.6197183098591549	0.8355995055624228	0.7386363636363636	0.7447126436781609	0.5	0.8	0.8	0.8735632183908046	0.75	0.7366250510256923	0.4390243902439024	0.7055016181229773	0.8627450980392157	0.8733850129198967	0.8024691358024691	0.7246153846153847	0.3076923076923077	0.6153846153846154	1.0	0.95	0.75	All Modes
no_beacon__geo	0.7827610371408551	0.8859649122807017	0.7183589536982143	0.4424242424242424	0.7438596491228069	0.6890756302521012	0.8629320619785458	0.8535031847133757	0.8294815626140928	0.6363636363636364	0.8333333333333333	0.75	0.927710843373494	1.0	90	RFC	0.7084350173059312	0.4620253164556962	0.75177304964539	0.6612903225806451	0.8598574821852731	0.8072289156626506	0.8664435048155978	0.7777777777777778	0.9090909090909092	0.75	0.8953488372093024	1.0	0.7302524149831371	0.4244186046511628	0.7361111111111112	0.7192982456140351	0.8660287081339713	0.9054054054054054	0.8040384615384614	0.5384615384615384	0.7692307692307693	0.75	0.9625	1.0	All Modes
no_beacon__geo	0.7700276243093923	0.8684210526315791	0.6867172890156032	0.5185185185185185	0.7365661861074705	0.5	0.8374760994263862	0.8410256410256409	0.7487619047619047	0.6666666666666667	0.7199999999999999	0.5714285714285715	0.9285714285714284	0.8571428571428571	91	RFC	0.6956878144871237	0.55	0.8264705882352941	0.5142857142857142	0.791566265060241	0.7961165048543689	0.8356060606060606	0.875	0.75	0.6666666666666666	0.8863636363636364	1.0	0.6843157073754427	0.4904458598726114	0.6643026004728132	0.4864864864864865	0.8890392422192152	0.8913043478260869	0.6911538461538462	0.5384615384615384	0.6923076923076923	0.5	0.975	0.75	All Modes
no_beacon__geo	0.78515625	0.8684210526315791	0.720543963177168	0.5920398009950248	0.56973293768546	0.675	0.8741721854304636	0.8917748917748917	0.7543250205826892	0.6666666666666666	0.6363636363636364	0.6666666666666665	0.9447852760736196	0.8571428571428571	92	RFC	0.6959849514079915	0.5862068965517241	0.5714285714285714	0.5744680851063829	0.8894878706199459	0.8583333333333333	0.7896691528016829	0.6428571428571429	0.7777777777777778	0.6	0.927710843373494	1.0	0.7543044066273192	0.5979899497487438	0.5680473372781065	0.8181818181818182	0.859375	0.927927927927928	0.7386538461538461	0.6923076923076923	0.5384615384615384	0.75	0.9625	0.75	All Modes
no_beacon__geo	0.7264150943396226	0.8508771929824561	0.6848271260723153	0.4774774774774776	0.44973544973544977	0.8041237113402062	0.8367989918084436	0.856	0.7714285714285714	0.4999999999999999	0.5714285714285714	0.8571428571428571	0.9285714285714284	1.0	93	RFC	0.7023442498402029	0.5145631067961165	0.5629139072847682	0.8297872340425532	0.7876631079478055	0.816793893129771	0.8363636363636363	0.5454545454545454	0.75	1.0	0.8863636363636364	1.0	0.6782920545225337	0.4453781512605042	0.3744493392070485	0.78	0.8924731182795699	0.8991596638655462	0.7296153846153846	0.4615384615384616	0.4615384615384616	0.75	0.975	1.0	All Modes
no_beacon__geo	0.7807196198234895	0.8684210526315791	0.7252333511174662	0.3974358974358975	0.7172859450726979	0.7666666666666666	0.8628884826325411	0.8818897637795275	0.7684213604793497	0.3157894736842105	0.8461538461538461	0.8571428571428571	0.934131736526946	0.8888888888888891	94	RFC	0.7550204151436548	0.476923076923077	0.7231270358306189	0.9019607843137256	0.8309859154929577	0.8421052631578947	0.8085411140583554	0.5	0.8461538461538461	1.0	0.8965517241379308	0.8	0.7083645413234076	0.3406593406593407	0.7115384615384616	0.6666666666666666	0.8973384030418251	0.9256198347107438	0.7603846153846153	0.2307692307692308	0.8461538461538461	0.75	0.975	1.0	All Modes
no_beacon__geo	0.7299270072992701	0.8596491228070176	0.6744059310846044	0.4848484848484849	0.415954415954416	0.8028169014084506	0.8448804414469651	0.8235294117647058	0.7868686868686868	0.5714285714285714	0.5454545454545455	1.0	0.9285714285714284	0.8888888888888891	95	RFC	0.69135039660432	0.5842696629213483	0.5140845070422535	0.8260869565217391	0.7847380410022778	0.7475728155339806	0.8206060606060606	0.75	0.6666666666666666	1.0	0.8863636363636364	0.8	0.6752240301427833	0.4143426294820717	0.3492822966507177	0.7808219178082192	0.9150066401062416	0.9166666666666666	0.7796153846153846	0.4615384615384616	0.4615384615384616	1.0	0.975	1.0	All Modes
no_beacon__geo	0.7545968882602546	0.8859649122807017	0.6753628665045722	0.541019955654102	0.5504201680672269	0.5833333333333334	0.8707155742633795	0.8313253012048193	0.8095238095238095	0.6666666666666667	0.5714285714285714	0.8571428571428571	0.9523809523809524	1.0	96	RFC	0.6921548913386769	0.5570776255707762	0.6390243902439025	0.65625	0.8331415420023015	0.7752808988764045	0.8772727272727273	0.7272727272727273	0.75	1.0	0.9090909090909092	1.0	0.6684399179899485	0.5258620689655172	0.4833948339483395	0.525	0.91183879093199	0.8961038961038961	0.7653846153846154	0.6153846153846154	0.4615384615384616	0.75	1.0	1.0	All Modes
no_beacon__geo	0.7759017651573292	0.8859649122807017	0.7299390917083121	0.5340050377833754	0.7276507276507277	0.6582278481012659	0.8494699646643109	0.8803418803418803	0.7954239256678282	0.6666666666666667	0.8	0.5714285714285715	0.9390243902439024	1.0	97	RFC	0.7293702601111679	0.5380710659898477	0.7641921397379913	0.6842105263157895	0.8429172510518934	0.8174603174603174	0.8287878787878787	0.7272727272727273	0.8333333333333334	0.6666666666666666	0.9166666666666666	1.0	0.7336839691473839	0.53	0.6944444444444444	0.6341463414634146	0.8561253561253561	0.9537037037037036	0.7694230769230769	0.6153846153846154	0.7692307692307693	0.5	0.9625	1.0	All Modes
no_beacon__geo	0.7742448330683624	0.8596491228070176	0.7201482524544506	0.4855491329479769	0.6576819407008085	0.7889908256880733	0.8634879163945134	0.8050314465408805	0.7720326185442465	0.5	0.7272727272727274	0.8571428571428571	0.9186046511627908	0.8571428571428571	98	RFC	0.7534730161936327	0.6	0.7052023121387283	0.86	0.812039312039312	0.7901234567901234	0.8923740510697034	0.7142857142857143	0.8888888888888888	1.0	0.8586956521739131	1.0	0.6990303556954822	0.4077669902912621	0.6161616161616161	0.7288135593220338	0.9218967921896792	0.8205128205128205	0.6975	0.38461538461538464	0.6153846153846154	0.75	0.9875	0.75	All Modes
no_beacon__geo	0.7245551601423488	0.8333333333333334	0.682042770073394	0.3732590529247911	0.6617862371888726	0.7619047619047621	0.8265971316818774	0.7866666666666665	0.747109634551495	0.4	0.5714285714285714	0.8571428571428571	0.9069767441860466	1.0	99	RFC	0.6822763754543477	0.42948717948717946	0.8218181818181818	0.7441860465116279	0.7529691211401425	0.6629213483146067	0.8338509316770185	0.5714285714285714	0.75	1.0	0.8478260869565217	1.0	0.7095713440883216	0.33004926108374383	0.553921568627451	0.7804878048780488	0.916184971098266	0.9672131147540984	0.6988461538461539	0.3076923076923077	0.4615384615384616	0.75	0.975	1.0	All Modes
no_beacon__geo	0.7814726840855107	0.8421052631578947	0.713428241883437	0.5593667546174141	0.5972222222222223	0.7307692307692308	0.8683544303797468	0.8114285714285714	0.7381674014608146	0.4615384615384616	0.7000000000000001	0.8571428571428571	0.9221556886227544	0.75	100	RFC	0.7465191947596278	0.5608465608465608	0.6991869918699187	0.8260869565217391	0.8396572827417381	0.8068181818181818	0.8193191865605659	0.4615384615384616	1.0	1.0	0.8850574712643678	0.75	0.6898907589355316	0.5578947368421052	0.5212121212121212	0.6551724137931034	0.8990825688073395	0.8160919540229885	0.6925	0.4615384615384616	0.5384615384615384	0.75	0.9625	0.75	All Modes
no_beacon__geo	0.7320082248115147	0.8596491228070176	0.6669220589451628	0.4397590361445784	0.6210526315789473	0.6999999999999998	0.8237986270022882	0.7499999999999999	0.7885217796148971	0.5263157894736842	0.7272727272727274	0.8888888888888891	0.9112426035502958	0.8888888888888891	101	RFC	0.6589703559165916	0.5447761194029851	0.686046511627907	0.5932203389830508	0.7860262008733624	0.6847826086956522	0.8374781523096131	0.8333333333333334	0.8888888888888888	0.8	0.8651685393258427	0.8	0.6967970162771191	0.3686868686868687	0.5673076923076923	0.8536585365853658	0.8653846153846154	0.8289473684210527	0.7925	0.38461538461538464	0.6153846153846154	1.0	0.9625	1.0	All Modes
no_beacon__geo	0.7522871217452498	0.8421052631578947	0.7006312335660608	0.427710843373494	0.6964560862865947	0.6753246753246753	0.8295904887714664	0.874074074074074	0.7301169590643275	0.4444444444444444	0.7500000000000001	0.6666666666666666	0.9005847953216374	0.8888888888888891	102	RFC	0.6966401514780901	0.4493670886075949	0.7766323024054983	0.65	0.7989821882951654	0.8082191780821918	0.8528671328671329	0.8	0.8181818181818182	1.0	0.8461538461538461	0.8	0.7112567723556966	0.4080459770114943	0.6312849162011173	0.7027027027027027	0.8626373626373627	0.9516129032258064	0.6925	0.3076923076923077	0.6923076923076923	0.5	0.9625	1.0	All Modes
no_beacon__geo	0.7540500736377025	0.8684210526315791	0.7163190126191481	0.5183374083129584	0.6897880539499036	0.7428571428571429	0.833226837060703	0.7973856209150327	0.8228897672375934	0.608695652173913	0.6956521739130435	1.0	0.9212121212121211	0.8888888888888891	103	RFC	0.7044038976124868	0.5096153846153846	0.7489539748953975	0.7428571428571429	0.8274111675126904	0.6931818181818182	0.8388235294117647	0.7	0.8	1.0	0.8941176470588236	0.8	0.7374184837617674	0.527363184079602	0.6392857142857142	0.7428571428571429	0.8391248391248392	0.9384615384615383	0.8207692307692307	0.5384615384615384	0.6153846153846154	1.0	0.95	1.0	All Modes
no_beacon__geo	0.7866847826086957	0.8771929824561403	0.7617074697568162	0.5720930232558139	0.7060810810810809	0.7878787878787878	0.8599221789883268	0.8825622775800712	0.7825406330196749	0.5714285714285714	0.8	0.8571428571428571	0.934131736526946	0.75	104	RFC	0.7811522498654323	0.6833333333333333	0.7437722419928826	0.78	0.8065693430656934	0.8920863309352518	0.8459770114942529	0.75	0.8333333333333334	1.0	0.8965517241379308	0.75	0.7508033721545319	0.49200000000000005	0.6720257234726688	0.7959183673469388	0.9208333333333332	0.8732394366197183	0.7411538461538462	0.4615384615384616	0.7692307692307693	0.75	0.975	0.75	All Modes
no_beacon__geo	0.8253540121375591	0.8596491228070176	0.7898771844360484	0.4709897610921501	0.8005657708628005	0.9219858156028368	0.8862793572311495	0.8695652173913044	0.7678037904124859	0.33333333333333337	0.7826086956521738	1.0	0.9230769230769232	0.8	105	RFC	0.7968911516183717	0.5476190476190477	0.844776119402985	0.9420289855072465	0.8535714285714285	0.7964601769911505	0.8086142322097378	0.6	0.9	1.0	0.8764044943820225	0.6666666666666666	0.791148951497852	0.4131736526946108	0.760752688172043	0.9027777777777778	0.9215938303341902	0.9574468085106383	0.7796153846153846	0.2307692307692308	0.6923076923076923	1.0	0.975	1.0	All Modes
no_beacon__geo	0.7962674961119751	0.8859649122807017	0.7107270640199166	0.5645645645645645	0.7358184764991895	0.6823529411764705	0.8879725085910654	0.6829268292682927	0.786335645612754	0.6363636363636364	0.8	0.6666666666666666	0.9397590361445785	0.8888888888888891	106	RFC	0.6959849967846077	0.5838509316770186	0.7516556291390728	0.6904761904761905	0.8825136612021858	0.5714285714285714	0.8636175710594316	0.7777777777777778	0.8333333333333334	1.0	0.9069767441860463	0.8	0.7367098620229953	0.5465116279069767	0.7206349206349206	0.6744186046511628	0.8934993084370678	0.8484848484848485	0.7565384615384615	0.5384615384615384	0.7692307692307693	0.5	0.975	1.0	All Modes
no_beacon__geo	0.7401812688821753	0.8333333333333334	0.7036495082172871	0.4789473684210527	0.4954954954954955	0.8872180451127819	0.8565866320571056	0.7999999999999999	0.7181695599086904	0.5217391304347826	0.4	0.8571428571428571	0.9230769230769232	0.8888888888888891	107	RFC	0.7088457866937586	0.4666666666666667	0.5670103092783505	0.9833333333333332	0.8375634517766497	0.6896551724137931	0.7695666131621188	0.6	0.5714285714285714	1.0	0.8764044943820225	0.8	0.7137972092518836	0.4918918918918919	0.44	0.8082191780821918	0.8764940239043825	0.9523809523809524	0.6988461538461539	0.4615384615384616	0.3076923076923077	0.75	0.975	1.0	All Modes
no_beacon__geo	0.8172932330827067	0.8859649122807017	0.7504179790288527	0.4983818770226537	0.7623529411764706	0.6734693877551021	0.8850793650793651	0.932806324110672	0.8108952919989709	0.5	0.8695652173913044	0.75	0.9349112426035504	1.0	108	RFC	0.7386590317964673	0.5273972602739726	0.7677725118483413	0.6	0.8833967046894804	0.9147286821705426	0.8703852327447834	0.7142857142857143	1.0	0.75	0.8876404494382022	1.0	0.7670450390718551	0.4723926380368098	0.7570093457943925	0.7674418604651163	0.8867684478371501	0.9516129032258064	0.7782692307692308	0.38461538461538464	0.7692307692307693	0.75	0.9875	1.0	All Modes
no_beacon__geo	0.7667151162790697	0.8421052631578947	0.7171853061158069	0.5177993527508091	0.6818923327895595	0.7200000000000001	0.8436541998773758	0.8225806451612903	0.7071679197994987	0.5263157894736842	0.5714285714285714	0.6666666666666666	0.9142857142857144	0.8571428571428571	109	RFC	0.7478161878511235	0.6451612903225806	0.7916666666666666	0.7297297297297297	0.7756482525366404	0.796875	0.8850877192982456	0.8333333333333334	0.75	1.0	0.8421052631578947	1.0	0.7033087598424894	0.4324324324324325	0.5988538681948424	0.7105263157894737	0.9247311827956988	0.85	0.6192307692307693	0.38461538461538464	0.4615384615384616	0.5	1.0	0.75	All Modes
no_beacon__geo	0.7178975382568197	0.8596491228070176	0.6768911491482993	0.4751381215469613	0.5560975609756098	0.7454545454545455	0.8158192090395481	0.7919463087248321	0.7826493446384101	0.6363636363636364	0.608695652173913	0.8571428571428571	0.9221556886227544	0.8888888888888891	110	RFC	0.6845655606512331	0.4942528735632184	0.5119760479041916	0.7884615384615384	0.8308400460299195	0.7972972972972973	0.8325670498084291	0.7777777777777778	0.7	1.0	0.8850574712643678	0.8	0.6721765611328925	0.4574468085106383	0.608540925266904	0.7068965517241379	0.8013318534961155	0.7866666666666666	0.7578846153846154	0.5384615384615384	0.5384615384615384	0.75	0.9625	1.0	All Modes
no_beacon__geo	0.8063562453806357	0.8596491228070176	0.7559522103259704	0.4836601307189543	0.7861271676300579	0.75	0.8766404199475065	0.8833333333333333	0.7584108199492815	0.4761904761904762	0.6666666666666667	0.8571428571428571	0.9349112426035504	0.8571428571428571	111	RFC	0.7784815427783943	0.4933333333333334	0.8447204968944101	0.8275862068965517	0.8434343434343434	0.8833333333333333	0.847982635342186	0.625	0.7272727272727273	1.0	0.8876404494382022	1.0	0.7382220069105315	0.4743589743589744	0.7351351351351352	0.6857142857142857	0.9125683060109291	0.8833333333333333	0.6975	0.38461538461538464	0.6153846153846154	0.75	0.9875	0.75	All Modes
no_beacon__geo	0.7803030303030303	0.8947368421052632	0.7235717992906958	0.5490196078431373	0.7497142857142858	0.6562500000000001	0.8554216867469879	0.8074534161490684	0.7983116883116883	0.7272727272727274	0.8	0.6666666666666666	0.9404761904761904	0.8571428571428571	112	RFC	0.7658236718634124	0.5185185185185185	0.8631578947368421	0.875	0.8077360637087599	0.7647058823529411	0.9239898989898988	0.8888888888888888	0.8333333333333334	1.0	0.8977272727272727	1.0	0.7070627325890484	0.5833333333333334	0.6626262626262627	0.525	0.9090909090909092	0.8552631578947368	0.724423076923077	0.6153846153846154	0.7692307692307693	0.5	0.9875	0.75	All Modes
no_beacon__geo	0.7872195785180149	0.8596491228070176	0.7427054856684172	0.4926686217008798	0.7580645161290323	0.768	0.8614609571788413	0.8333333333333333	0.7788755821689953	0.4761904761904762	0.7500000000000001	0.8571428571428571	0.9221556886227544	0.8888888888888891	113	RFC	0.7414654823235598	0.5153374233128835	0.7966101694915254	0.7868852459016393	0.8392638036809816	0.7692307692307693	0.8256478578892372	0.625	0.8181818181818182	1.0	0.8850574712643678	0.8	0.7477884220231997	0.4719101123595506	0.7230769230769231	0.75	0.8848641655886158	0.9090909090909092	0.7578846153846154	0.38461538461538464	0.6923076923076923	0.75	0.9625	1.0	All Modes
no_beacon__geo	0.7532299741602068	0.8421052631578947	0.7204814199931173	0.5787401574803149	0.641732283464567	0.676923076923077	0.8247298919567827	0.8802816901408451	0.7573165696354102	0.5384615384615384	0.6956521739130435	0.75	0.9135802469135802	0.8888888888888891	114	RFC	0.7072456775516315	0.5856573705179283	0.7180616740088106	0.6111111111111112	0.8149466192170819	0.8064516129032258	0.7581801125703566	0.5384615384615384	0.8	0.75	0.902439024390244	0.8	0.7428838918384397	0.5719844357976653	0.5800711743772242	0.7586206896551724	0.8347509113001215	0.9689922480620154	0.7657692307692308	0.5384615384615384	0.6153846153846154	0.75	0.925	1.0	All Modes
no_beacon__geo	0.7238550922761449	0.8596491228070176	0.6589666490682944	0.3934426229508197	0.6765140324963073	0.5526315789473685	0.828363154406892	0.8438818565400843	0.7809967141292443	0.4999999999999999	0.7272727272727274	0.75	0.927710843373494	1.0	115	RFC	0.6484328556546292	0.3981042654028436	0.7363344051446945	0.5384615384615384	0.8116883116883117	0.7575757575757576	0.8159384543105472	0.5454545454545454	0.8888888888888888	0.75	0.8953488372093024	1.0	0.6760515904063897	0.3888888888888889	0.6256830601092896	0.5675675675675675	0.8457374830852503	0.9523809523809524	0.7578846153846154	0.4615384615384616	0.6153846153846154	0.75	0.9625	1.0	All Modes
no_beacon__geo	0.7762982689747004	0.8947368421052632	0.7542207828907308	0.5689655172413792	0.6996904024767802	0.8235294117647058	0.8589185829707894	0.8200000000000001	0.8116469949803282	0.7500000000000001	0.8461538461538461	0.8571428571428571	0.9382716049382716	0.6666666666666665	116	RFC	0.7667327374827311	0.5569620253164557	0.7243589743589743	0.8974358974358975	0.8509852216748769	0.8039215686274509	0.8382329865256694	0.8181818181818182	0.8461538461538461	1.0	0.9268292682926829	0.6	0.7445500035487482	0.5814977973568282	0.6766467065868264	0.7608695652173914	0.8670012547051443	0.8367346938775511	0.7976923076923077	0.6923076923076923	0.8461538461538461	0.75	0.95	0.75	All Modes
no_beacon__geo	0.7545582047685835	0.8596491228070176	0.6948535085224302	0.4987893462469734	0.5458823529411764	0.6913580246913579	0.8541176470588235	0.8841201716738197	0.7763996696944674	0.4	0.7000000000000001	0.8571428571428571	0.9248554913294798	1.0	117	RFC	0.7517381146893196	0.5597826086956522	0.655367231638418	0.9032258064516128	0.7960526315789473	0.8442622950819673	0.8863287250384024	0.5714285714285714	1.0	1.0	0.8602150537634409	1.0	0.6653542639509519	0.4497816593886463	0.4677419354838709	0.56	0.9213197969543148	0.927927927927928	0.7192307692307692	0.3076923076923077	0.5384615384615384	0.75	1.0	1.0	All Modes
no_beacon__geo	0.7341040462427746	0.8508771929824561	0.6895235391091508	0.5446224256292906	0.549828178694158	0.6732673267326733	0.8287092882991557	0.8511904761904762	0.7128755020080321	0.7199999999999999	0.5	0.75	0.927710843373494	0.6666666666666665	118	RFC	0.6967990503231475	0.5458715596330275	0.6504065040650406	0.6666666666666666	0.7896551724137931	0.8313953488372093	0.7419269102990034	0.75	0.7142857142857143	0.75	0.8953488372093024	0.6	0.6886696204607948	0.54337899543379	0.4761904761904762	0.68	0.8718274111675127	0.8719512195121951	0.7078846153846154	0.6923076923076923	0.38461538461538464	0.75	0.9625	0.75	All Modes
no_beacon__geo	0.7531598513011153	0.8684210526315791	0.6776543566472568	0.5576519916142557	0.4473684210526316	0.6799999999999999	0.8626716604244694	0.8405797101449275	0.7956180830984393	0.608695652173913	0.6956521739130435	0.8571428571428571	0.927710843373494	0.8888888888888891	119	RFC	0.6568356426629985	0.5588235294117647	0.5037037037037037	0.576271186440678	0.8615960099750624	0.7837837837837838	0.8390697674418603	0.7	0.8	1.0	0.8953488372093024	0.8	0.7116241024473575	0.5564853556485355	0.40236686390532544	0.8292682926829268	0.86375	0.90625	0.7732692307692307	0.5384615384615384	0.6153846153846154	0.75	0.9625	1.0	All Modes
no_beacon__geo	0.7845092024539877	0.8596491228070176	0.7094498736699858	0.46875	0.6706349206349207	0.6666666666666666	0.8816936488169365	0.8595041322314051	0.7847953216374269	0.4761904761904762	0.6666666666666667	0.8571428571428571	0.9239766081871346	1.0	120	RFC	0.7622976747715831	0.5905511811023622	0.7788018433179723	0.8636363636363636	0.8137931034482758	0.7647058823529411	0.8736263736263737	0.625	0.875	1.0	0.8681318681318682	1.0	0.6926793901106858	0.3886010362694301	0.5888501742160279	0.5428571428571428	0.9619565217391304	0.981132075471698	0.7321153846153846	0.38461538461538464	0.5384615384615384	0.75	0.9875	1.0	All Modes
no_beacon__geo	0.7768651608487337	0.8508771929824561	0.7551519560316244	0.5046728971962617	0.7026143790849673	0.86	0.86509900990099	0.8433734939759034	0.7986603867364086	0.4347826086956522	0.6363636363636364	1.0	0.9221556886227544	1.0	121	RFC	0.7595056199010836	0.5966850828729282	0.6980519480519479	0.8431372549019608	0.8361244019138756	0.8235294117647058	0.8325670498084291	0.5	0.7777777777777778	1.0	0.8850574712643678	1.0	0.7564772406188446	0.43724696356275305	0.7072368421052632	0.8775510204081632	0.8961538461538462	0.8641975308641975	0.7771153846153847	0.38461538461538464	0.5384615384615384	1.0	0.9625	1.0	All Modes
no_beacon__geo	0.7346101231190151	0.8333333333333334	0.6826796446579999	0.404040404040404	0.5843920145190562	0.8173913043478259	0.8259653049804141	0.7816091954022988	0.7638316722037652	0.4	0.6666666666666667	0.8571428571428571	0.8953488372093024	1.0	122	RFC	0.7112507569093319	0.4615384615384616	0.7453703703703703	0.8703703703703703	0.7631851085832472	0.7157894736842105	0.8566770186335404	0.5714285714285714	0.875	1.0	0.8369565217391305	1.0	0.6742259498001393	0.3592814371257485	0.4805970149253732	0.7704918032786885	0.9	0.8607594936708861	0.7117307692307693	0.3076923076923077	0.5384615384615384	0.75	0.9625	1.0	All Modes
no_beacon__geo	0.7649603460706561	0.8596491228070176	0.7044878474092735	0.4184615384615385	0.7133550488599348	0.7936507936507936	0.8541147132169576	0.7428571428571428	0.7397717517547846	0.5217391304347826	0.7142857142857142	0.8571428571428571	0.9390243902439024	0.6666666666666666	123	RFC	0.7050302545191762	0.41975308641975306	0.73	0.8064516129032258	0.8467243510506799	0.7222222222222222	0.8366666666666667	0.6	0.6666666666666666	1.0	0.9166666666666666	1.0	0.7044442491777042	0.4171779141104294	0.6974522292993629	0.78125	0.8616352201257862	0.7647058823529411	0.6886538461538462	0.4615384615384616	0.7692307692307693	0.75	0.9625	0.5	All Modes
no_beacon__geo	0.8284600389863548	0.8508771929824561	0.7429241267104649	0.5068493150684932	0.7469458987783596	0.6363636363636364	0.8920946335833814	0.932367149758454	0.7370647653000594	0.5454545454545455	0.6666666666666667	0.6666666666666666	0.9176470588235294	0.8888888888888891	124	RFC	0.7622037145598822	0.5826771653543307	0.7535211267605634	0.6774193548387096	0.8695163104611924	0.9278846153846154	0.8416666666666666	0.6666666666666666	0.875	1.0	0.8666666666666667	0.8	0.7283478517370545	0.4484848484848485	0.740484429065744	0.6	0.9158767772511848	0.9368932038834952	0.6950000000000001	0.4615384615384616	0.5384615384615384	0.5	0.975	1.0	All Modes
no_beacon__geo	0.7392857142857143	0.8333333333333334	0.6530455028883444	0.4367088607594937	0.6544117647058824	0.5523809523809524	0.8310282621767889	0.7906976744186047	0.7298430265386787	0.608695652173913	0.5599999999999999	0.5714285714285715	0.9090909090909092	1.0	125	RFC	0.6364046993965288	0.4451612903225807	0.6953125	0.4677419354838709	0.8265550239234449	0.7472527472527473	0.7664705882352941	0.7	0.5833333333333334	0.6666666666666666	0.8823529411764706	1.0	0.6792203885992261	0.42857142857142855	0.6180555555555556	0.6744186046511628	0.8355501813784765	0.8395061728395061	0.7028846153846153	0.5384615384615384	0.5384615384615384	0.5	0.9375	1.0	All Modes
no_beacon__geo	0.7375311720698254	0.8421052631578947	0.7197151803495884	0.5318181818181819	0.5996955859969558	0.76	0.8145539906103287	0.8925081433224756	0.7476903301197779	0.6666666666666666	0.64	0.6666666666666666	0.9079754601226994	0.8571428571428571	126	RFC	0.7282399365850747	0.5518867924528302	0.506426735218509	0.8085106382978723	0.8610421836228288	0.9133333333333332	0.8402180149168099	0.6428571428571429	0.6666666666666666	1.0	0.891566265060241	1.0	0.7221307252882477	0.5131578947368421	0.7350746268656716	0.7169811320754716	0.7728285077951003	0.8726114649681529	0.6965384615384616	0.6923076923076923	0.6153846153846154	0.5	0.925	0.75	All Modes
no_beacon__geo	0.7309210526315789	0.8859649122807017	0.7053248472997165	0.5748987854251011	0.6006097560975611	0.735042735042735	0.825653798256538	0.7904191616766467	0.8235191637630663	0.6666666666666666	0.7619047619047621	0.75	0.9390243902439024	1.0	127	RFC	0.7049154864015079	0.5941422594142259	0.76953125	0.7166666666666667	0.7638248847926268	0.6804123711340206	0.8619047619047618	0.6428571428571429	1.0	0.75	0.9166666666666666	1.0	0.72899596732146	0.5568627450980392	0.4925	0.7543859649122807	0.8983739837398373	0.9428571428571428	0.8040384615384614	0.6923076923076923	0.6153846153846154	0.75	0.9625	1.0	All Modes
no_beacon__geo	0.8033419023136247	0.8947368421052632	0.7652067218249746	0.5517241379310344	0.7859649122807016	0.7339449541284403	0.8598848368522073	0.8945147679324895	0.8527621430060455	0.6666666666666667	0.7692307692307693	0.8888888888888891	0.9390243902439024	1.0	128	RFC	0.7521120065502863	0.5549132947976878	0.8421052631578947	0.6557377049180327	0.8389513108614233	0.8688524590163934	0.872179487179487	0.875	0.7692307692307693	0.8	0.9166666666666666	1.0	0.7844751522764459	0.5485714285714286	0.7368421052631579	0.8333333333333334	0.8818897637795275	0.9217391304347826	0.8540384615384614	0.5384615384615384	0.7692307692307693	1.0	0.9625	1.0	All Modes
no_beacon__geo	0.7298198799199467	0.8596491228070176	0.676661604432076	0.5561224489795921	0.5567375886524822	0.6268656716417911	0.8157134604274986	0.8278688524590164	0.7311806201262072	0.6956521739130435	0.6666666666666667	0.5714285714285715	0.9221556886227544	0.8	129	RFC	0.6801970522029501	0.6526946107784432	0.5147540983606558	0.6176470588235294	0.8143021914648212	0.8015873015873016	0.7786781609195402	0.8	0.875	0.6666666666666666	0.8850574712643678	0.6666666666666666	0.6800095040010294	0.4844444444444445	0.6061776061776062	0.6363636363636364	0.8171296296296297	0.8559322033898306	0.7232692307692308	0.6153846153846154	0.5384615384615384	0.5	0.9625	1.0	All Modes
no_beacon__geo	0.7802835051546392	0.8684210526315791	0.7483978150148769	0.4712041884816754	0.7861271676300579	0.7954545454545453	0.8430493273542601	0.8461538461538461	0.7865269233690286	0.4761904761904762	0.8181818181818181	0.8571428571428571	0.9239766081871346	0.8571428571428571	130	RFC	0.7807163510432148	0.5421686746987951	0.8232445520581114	0.9210526315789472	0.7946859903381642	0.8224299065420559	0.8986263736263738	0.625	1.0	1.0	0.8681318681318682	1.0	0.7275693897487395	0.4166666666666667	0.7522123893805309	0.7	0.8976807639836291	0.8712871287128713	0.7128846153846153	0.38461538461538464	0.6923076923076923	0.75	0.9875	0.75	All Modes
no_beacon__geo	0.75	0.8421052631578947	0.6749625048396046	0.4388714733542319	0.4641833810888252	0.7358490566037735	0.8589032655576094	0.8770053475935831	0.7623816827647196	0.5454545454545455	0.4705882352941176	0.8888888888888891	0.9069767441860466	1.0	131	RFC	0.670839061833289	0.457516339869281	0.5547945205479452	0.6724137931034483	0.8327359617682198	0.8367346938775511	0.8628985507246376	0.6666666666666666	1.0	0.8	0.8478260869565217	1.0	0.6882636575513933	0.42168674698795183	0.3990147783251232	0.8125	0.8867684478371501	0.9213483146067416	0.7488461538461538	0.4615384615384616	0.3076923076923077	1.0	0.975	1.0	All Modes
no_beacon__geo	0.7143742255266419	0.7982456140350878	0.6876897482345687	0.4766584766584767	0.6110325318246109	0.7172413793103448	0.7941002949852508	0.8394160583941606	0.6763682759847071	0.5599999999999999	0.5217391304347826	0.6666666666666665	0.8834355828220859	0.75	132	RFC	0.6597011443257962	0.5271739130434783	0.5625	0.5977011494252874	0.8288177339901478	0.782312925170068	0.6801606425702811	0.5833333333333334	0.6	0.6	0.8674698795180723	0.75	0.7335892338455403	0.4349775784753363	0.6687306501547987	0.8965517241379308	0.7621744054360136	0.905511811023622	0.6799999999999999	0.5384615384615384	0.4615384615384616	0.75	0.9	0.75	All Modes
no_beacon__geo	0.7444444444444445	0.8859649122807017	0.6744814922438133	0.428169014084507	0.6713780918727915	0.6538461538461539	0.836962919364332	0.7820512820512822	0.8124017957351292	0.6666666666666666	0.8181818181818181	0.75	0.9382716049382716	0.8888888888888891	133	RFC	0.6469735355633681	0.374384236453202	0.7569721115537849	0.576271186440678	0.8494623655913979	0.6777777777777778	0.8239372822299652	0.6428571428571429	1.0	0.75	0.9268292682926829	0.8	0.7215597138102938	0.5	0.6031746031746031	0.7555555555555555	0.8248259860788864	0.9242424242424242	0.8169230769230769	0.6923076923076923	0.6923076923076923	0.75	0.95	1.0	All Modes
no_beacon__geo	0.7426367461430575	0.8333333333333334	0.6484233531732172	0.42729970326409494	0.6775956284153005	0.5176470588235293	0.8320743753631609	0.7875	0.7278947368421053	0.4	0.7000000000000001	0.75	0.9005847953216374	0.8888888888888891	134	RFC	0.6364183639836949	0.4390243902439024	0.8378378378378378	0.4489795918367347	0.8	0.65625	0.7935164835164835	0.5714285714285714	1.0	0.75	0.8461538461538461	0.8	0.6894613017651977	0.4161849710982659	0.5688073394495413	0.6111111111111112	0.8668280871670703	0.984375	0.7117307692307693	0.3076923076923077	0.5384615384615384	0.75	0.9625	1.0	All Modes
no_beacon__geo	0.6990740740740741	0.8070175438596491	0.6149909864141261	0.3440860215053764	0.5436893203883495	0.7246376811594204	0.8430728824688116	0.6194690265486725	0.6364917437851569	0.3636363636363637	0.48	0.6666666666666666	0.9221556886227544	0.75	135	RFC	0.6244463034647479	0.3440860215053764	0.5982905982905983	0.8333333333333334	0.8241335044929397	0.5223880597014925	0.7159003831417625	0.4444444444444444	0.5	1.0	0.8850574712643678	0.75	0.6214210188248511	0.3440860215053764	0.498220640569395	0.6410256410256411	0.8629032258064516	0.7608695652173914	0.5963461538461539	0.3076923076923077	0.4615384615384616	0.5	0.9625	0.75	All Modes
no_beacon__geo	0.7277936962750716	0.8157894736842105	0.5936090408545329	0.4299674267100977	0.6707503828483921	0.25925925925925924	0.8164014687882497	0.7916666666666666	0.6359383753501401	0.4166666666666666	0.6666666666666667	0.3333333333333333	0.9058823529411764	0.8571428571428571	136	RFC	0.5820147598550192	0.4230769230769231	0.6366279069767442	0.25925925925925924	0.8411097099621689	0.75	0.737020202020202	0.4545454545454545	0.875	0.5	0.8555555555555555	1.0	0.6072843916891342	0.4370860927152318	0.7087378640776699	0.25925925925925924	0.7931034482758621	0.8382352941176471	0.5771153846153847	0.38461538461538464	0.5384615384615384	0.25	0.9625	0.75	All Modes
no_beacon__geo	0.7443554260742898	0.9035087719298246	0.6884241646099712	0.5632458233890214	0.5910931174089068	0.6216216216216216	0.8362282878411909	0.8299319727891157	0.8175687343785505	0.7407407407407408	0.6	0.8888888888888891	0.9693251533742332	0.8888888888888891	137	RFC	0.6719382919146885	0.5756097560975609	0.7121951219512195	0.5227272727272727	0.8052568697729988	0.7439024390243902	0.8246471600688468	0.7142857142857143	0.8571428571428571	0.8	0.9518072289156626	0.8	0.7262795610121214	0.5514018691588785	0.5051903114186851	0.7666666666666667	0.8696774193548387	0.9384615384615383	0.8436538461538461	0.7692307692307693	0.4615384615384616	1.0	0.9875	1.0	All Modes
no_beacon__geo	0.7051983584131327	0.8421052631578947	0.5741115554030872	0.465979381443299	0.6140035906642729	0.5584415584415584	0.8367844092570036	0.3953488372093023	0.6941379310344827	0.6206896551724138	0.5	0.75	0.9333333333333332	0.6666666666666666	138	RFC	0.5787507753558832	0.3992932862190813	0.8181818181818182	0.4215686274509804	0.8297101449275363	0.425	0.7865336134453782	0.5625	0.7142857142857143	0.75	0.9058823529411764	1.0	0.6182507778467224	0.5594059405940595	0.4913793103448276	0.8269230769230769	0.8439803439803439	0.3695652173913043	0.6578846153846154	0.6923076923076923	0.38461538461538464	0.75	0.9625	0.5	All Modes
no_beacon__geo	0.7425885755603759	0.8421052631578947	0.685312536075202	0.4204204204204205	0.6799999999999999	0.7194244604316548	0.8304020100502513	0.7763157894736842	0.7567250141163184	0.5217391304347826	0.6956521739130435	0.8	0.9090909090909092	0.8571428571428571	139	RFC	0.6572374348103529	0.42168674698795183	0.7276264591439688	0.6172839506172839	0.8335435056746532	0.686046511627907	0.7898039215686274	0.6	0.8	0.6666666666666666	0.8823529411764706	1.0	0.7281358794414905	0.41916167664670656	0.6382252559726962	0.8620689655172413	0.8272841051314143	0.8939393939393939	0.7528846153846154	0.4615384615384616	0.6153846153846154	1.0	0.9375	0.75	All Modes
no_beacon__geo	0.7352392790553138	0.9035087719298246	0.6789387765856423	0.4926829268292682	0.7175572519083969	0.7472527472527473	0.812200956937799	0.625	0.8545895222541929	0.6363636363636364	0.8333333333333333	1.0	0.9461077844311376	0.8571428571428571	140	RFC	0.6891216742101791	0.5838150289017341	0.8245614035087719	0.6666666666666666	0.7356446370530878	0.6349206349206349	0.9189829327760364	0.7777777777777778	0.9090909090909092	1.0	0.9080459770114944	1.0	0.6866444288294521	0.4261603375527426	0.6351351351351351	0.85	0.9065420560747663	0.6153846153846154	0.8090384615384615	0.5384615384615384	0.7692307692307693	1.0	0.9875	0.75	All Modes
no_beacon__geo	0.7540740740740741	0.8508771929824561	0.6884613004537103	0.5053763440860215	0.4698412698412698	0.7714285714285715	0.8469208211143694	0.8487394957983194	0.7564124370121922	0.631578947368421	0.6363636363636364	0.8571428571428571	0.9069767441860466	0.75	141	RFC	0.7136556509082457	0.6308724832214765	0.4654088050314466	0.8181818181818182	0.8121484814398199	0.8416666666666667	0.8751207729468599	1.0	0.7777777777777778	1.0	0.8478260869565217	0.75	0.6732698985448584	0.4215246636771301	0.4743589743589744	0.7297297297297297	0.8848039215686274	0.8559322033898306	0.6950000000000001	0.4615384615384616	0.5384615384615384	0.75	0.975	0.75	All Modes
no_beacon__geo	0.7957957957957958	0.8859649122807017	0.7612477478887015	0.5380434782608695	0.7562724014336917	0.8311688311688312	0.8695652173913043	0.8111888111888113	0.8292182733654304	0.5714285714285714	0.7826086956521738	1.0	0.9349112426035504	0.8571428571428571	142	RFC	0.7808172852232864	0.6	0.7535714285714286	0.8648648648648649	0.8450704225352113	0.8405797101449275	0.9075280898876404	0.75	0.9	1.0	0.8876404494382022	1.0	0.7451967413325841	0.4876847290640394	0.7589928057553957	0.8	0.8955223880597015	0.7837837837837838	0.7782692307692308	0.4615384615384616	0.6923076923076923	1.0	0.9875	0.75	All Modes
no_beacon__geo	0.7856115107913669	0.8947368421052632	0.756567177567302	0.5253012048192771	0.7322404371584701	0.7297297297297297	0.8580645161290323	0.9375	0.8075789473684211	0.5555555555555556	0.8799999999999999	0.6666666666666666	0.935672514619883	1.0	143	RFC	0.8158247779598868	0.7124183006535948	0.7282608695652174	0.9310344827586208	0.7983193277310925	0.9090909090909092	0.9591575091575092	1.0	0.9166666666666666	1.0	0.8791208791208791	1.0	0.7295023597692623	0.41603053435114506	0.7362637362637363	0.6	0.9274755927475592	0.967741935483871	0.7461538461538462	0.38461538461538464	0.8461538461538461	0.5	1.0	1.0	All Modes
no_beacon__geo	0.7518952446588559	0.8859649122807017	0.7145213492694487	0.5528846153846154	0.593320235756385	0.7291666666666666	0.8382608695652174	0.8589743589743589	0.8106853839801816	0.7619047619047621	0.7000000000000001	0.6666666666666666	0.9248554913294798	1.0	144	RFC	0.7710605992432927	0.7278481012658228	0.6711111111111111	0.875	0.7642706131078224	0.8170731707317073	0.9720430107526882	1.0	1.0	1.0	0.8602150537634409	1.0	0.6871889891398365	0.4457364341085272	0.5316901408450704	0.625	0.9281129653401796	0.9054054054054054	0.7307692307692307	0.6153846153846154	0.5384615384615384	0.5	1.0	1.0	All Modes
no_beacon__geo	0.7417503586800573	0.8245614035087719	0.6927043313122664	0.34903047091412737	0.5984251968503937	0.8807339449541284	0.8595744680851064	0.7757575757575759	0.7213668102391708	0.3157894736842105	0.48	1.0	0.9221556886227544	0.8888888888888891	145	RFC	0.6688613945212164	0.36	0.562962962962963	0.8275862068965517	0.8826466916354557	0.7111111111111111	0.7370114942528735	0.5	0.5	1.0	0.8850574712643678	0.8	0.7219105337288562	0.3387096774193548	0.6386554621848739	0.9411764705882352	0.8376777251184834	0.8533333333333334	0.7309615384615384	0.2307692307692308	0.4615384615384616	1.0	0.9625	1.0	All Modes
no_beacon__geo	0.7392183288409704	0.8333333333333334	0.6947834876080589	0.4837758112094395	0.6416184971098267	0.7070707070707071	0.8254524226503211	0.8160000000000001	0.7056298773690078	0.4761904761904762	0.5217391304347826	0.75	0.9230769230769232	0.8571428571428571	146	RFC	0.6935552641766684	0.6356589147286822	0.5826771653543307	0.660377358490566	0.8278688524590164	0.7611940298507462	0.7702808988764045	0.625	0.6	0.75	0.8764044943820225	1.0	0.7135065050575743	0.3904761904761905	0.7138263665594855	0.7608695652173914	0.8230500582072177	0.8793103448275862	0.6642307692307693	0.38461538461538464	0.4615384615384616	0.75	0.975	0.75	All Modes
no_beacon__geo	0.7192336035372144	0.8508771929824561	0.6831242569117382	0.3787878787878788	0.5738045738045738	0.8539325842696629	0.8349026993094789	0.7741935483870968	0.7657894736842106	0.5	0.6666666666666667	1.0	0.912280701754386	0.75	147	RFC	0.6917835088277412	0.4120879120879121	0.6359447004608295	0.9047619047619048	0.8002406738868832	0.7058823529411765	0.8392857142857142	0.7142857142857143	0.875	1.0	0.8571428571428571	0.75	0.6823102939922239	0.3504672897196261	0.5227272727272727	0.8085106382978723	0.8727034120734908	0.8571428571428571	0.7296153846153846	0.38461538461538464	0.5384615384615384	1.0	0.975	0.75	All Modes
no_beacon__geo	0.7793148880105402	0.8859649122807017	0.7172977711193855	0.456140350877193	0.7380073800738007	0.6567164179104478	0.8616751269035533	0.8739495798319329	0.8420616491941793	0.5454545454545455	0.8799999999999999	0.8571428571428571	0.927710843373494	1.0	148	RFC	0.7061818015550306	0.4698795180722892	0.8042895442359249	0.6111111111111112	0.8331288343558282	0.8125	0.895736434108527	0.6666666666666666	0.9166666666666666	1.0	0.8953488372093024	1.0	0.7344758016346757	0.4431818181818182	0.6818181818181818	0.7096774193548387	0.8922470433639947	0.9454545454545454	0.8040384615384614	0.4615384615384616	0.8461538461538461	0.75	0.9625	1.0	All Modes
no_beacon__geo	0.7602040816326531	0.8333333333333334	0.7286611029309522	0.5458715596330276	0.6098191214470284	0.7777777777777778	0.8386714116251482	0.871165644171779	0.7218916857360792	0.5217391304347826	0.631578947368421	0.6666666666666666	0.9005847953216374	0.8888888888888891	149	RFC	0.763061148776299	0.5748792270531401	0.6941176470588235	0.9333333333333332	0.8061573546180161	0.8068181818181818	0.8492307692307692	0.6	1.0	1.0	0.8461538461538461	0.8	0.7101362415996476	0.519650655021834	0.543778801843318	0.6666666666666666	0.8739184177997528	0.9466666666666668	0.6771153846153847	0.4615384615384616	0.4615384615384616	0.5	0.9625	1.0	All Modes
no_beacon__geo	0.7236927049709492	0.8157894736842105	0.6615250534152016	0.4521384928716904	0.536036036036036	0.6407766990291263	0.8298368298368298	0.8488372093023256	0.7003867073097843	0.3636363636363637	0.6	0.75	0.8994082840236686	0.8888888888888891	150	RFC	0.6548000752830307	0.4763948497854078	0.616580310880829	0.5689655172413793	0.8054298642533937	0.8066298342541437	0.7411039771713929	0.4444444444444444	0.8571428571428571	0.75	0.8539325842696629	0.8	0.6778288458743724	0.4302325581395349	0.4741035856573706	0.7333333333333333	0.8557692307692307	0.8957055214723927	0.6938461538461539	0.3076923076923077	0.4615384615384616	0.75	0.95	1.0	All Modes
no_beacon__geo	0.7770919067215364	0.8596491228070176	0.7006574887217433	0.5490196078431372	0.7099236641221374	0.5333333333333333	0.8496969696969697	0.8613138686131386	0.7209786794402179	0.5714285714285714	0.8333333333333333	0.4	0.9112426035502958	0.8888888888888891	151	RFC	0.7290888472173664	0.64	0.7440000000000001	0.64	0.8132250580046404	0.8082191780821918	0.8648518896833505	0.75	0.9090909090909092	1.0	0.8651685393258427	0.8	0.685626115567918	0.48068669527897	0.6788321167883211	0.4571428571428571	0.8895939086294417	0.921875	0.6886538461538462	0.4615384615384616	0.7692307692307693	0.25	0.9625	1.0	All Modes
no_beacon__geo	0.7373175816539264	0.8508771929824561	0.7039648445610494	0.5819861431870671	0.5818181818181817	0.7187499999999999	0.8219832735961767	0.8152866242038217	0.7346935915722044	0.6	0.6363636363636364	0.6666666666666666	0.9132947976878614	0.8571428571428571	152	RFC	0.7487146125205124	0.7682926829268293	0.5280528052805279	0.8518518518518519	0.7953757225433526	0.8	0.8968766001024064	0.8571428571428571	0.7777777777777778	1.0	0.8494623655913979	1.0	0.6838795704023253	0.4684014869888476	0.6477732793522267	0.6216216216216216	0.8504326328800988	0.8311688311688312	0.6475	0.4615384615384616	0.5384615384615384	0.5	0.9875	0.75	All Modes
no_beacon__geo	0.747550866616428	0.8947368421052632	0.7222621055615701	0.6005221932114884	0.5251141552511415	0.9203539823008848	0.8342857142857144	0.7310344827586208	0.8180777096114521	0.8	0.5833333333333334	1.0	0.9570552147239264	0.75	153	RFC	0.7017931039745561	0.6353591160220995	0.452755905511811	0.9285714285714286	0.8759999999999999	0.6162790697674418	0.8318912011683096	0.8333333333333334	0.6363636363636364	1.0	0.9397590361445785	0.75	0.7602512707113709	0.5693069306930693	0.625	0.912280701754386	0.7963636363636364	0.8983050847457628	0.8065384615384616	0.7692307692307693	0.5384615384615384	1.0	0.975	0.75	All Modes
no_beacon__geo	0.7744807121661721	0.8421052631578947	0.7272710085560335	0.4318936877076411	0.7400611620795108	0.7916666666666667	0.852589641434263	0.8201438848920863	0.6983809523809523	0.48	0.6666666666666667	0.6666666666666666	0.9285714285714284	0.75	154	RFC	0.7679493363859861	0.5118110236220472	0.8344827586206897	0.9268292682926829	0.7858017135862914	0.7808219178082192	0.8022727272727274	0.5	0.875	1.0	0.8863636363636364	0.75	0.7049458067415126	0.3735632183908046	0.6648351648351648	0.6909090909090909	0.9317851959361392	0.8636363636363636	0.645	0.4615384615384616	0.5384615384615384	0.5	0.975	0.75	All Modes
no_beacon__geo	0.7150336574420344	0.8333333333333334	0.6603193718283089	0.32452830188679244	0.5450733752620546	0.7741935483870969	0.8098016336056009	0.848	0.7610693400167083	0.4761904761904762	0.5714285714285714	0.8571428571428571	0.9005847953216374	1.0	155	RFC	0.6437857578140579	0.34959349593495936	0.4887218045112782	0.8	0.8341346153846154	0.7464788732394366	0.8442307692307693	0.625	0.75	1.0	0.8461538461538461	1.0	0.6874520399056239	0.3028169014084507	0.6161137440758294	0.75	0.7868480725623582	0.9814814814814816	0.7117307692307693	0.38461538461538464	0.4615384615384616	0.75	0.9625	1.0	All Modes
no_beacon__geo	0.758714969241285	0.8947368421052632	0.7208830955036728	0.5232815964523282	0.6363636363636365	0.8309859154929579	0.8689567430025446	0.7448275862068966	0.8247175588639003	0.6666666666666666	0.6363636363636364	0.8571428571428571	0.9634146341463417	1.0	156	RFC	0.7208427476858837	0.4957983193277311	0.7871485943775101	0.855072463768116	0.8309002433090025	0.6352941176470588	0.8722222222222223	0.6428571428571429	0.7777777777777778	1.0	0.9404761904761904	1.0	0.7413872801163168	0.5539906103286385	0.5340599455040872	0.8082191780821918	0.9106666666666666	0.9	0.7936538461538462	0.6923076923076923	0.5384615384615384	0.75	0.9875	1.0	All Modes
no_beacon__geo	0.7522816166883963	0.8596491228070176	0.7341363132610241	0.5426008968609866	0.624087591240876	0.8604651162790697	0.8322072072072072	0.8113207547169811	0.8090118577075099	0.608695652173913	0.7272727272727274	1.0	0.9090909090909092	0.8	157	RFC	0.7453298242907852	0.5789473684210527	0.7125	0.8604651162790697	0.7929184549356223	0.7818181818181819	0.8275816993464051	0.7	0.8888888888888888	1.0	0.8823529411764706	0.6666666666666666	0.7289876233288397	0.510548523206751	0.5551948051948052	0.8604651162790697	0.8755924170616114	0.8431372549019608	0.8182692307692306	0.5384615384615384	0.6153846153846154	1.0	0.9375	1.0	All Modes
no_beacon__geo	0.7632944228274967	0.8859649122807017	0.749292529013115	0.5958549222797928	0.6728232189973615	0.8141592920353983	0.83343653250774	0.8301886792452831	0.8081099911977286	0.7826086956521738	0.6666666666666667	0.8571428571428571	0.934131736526946	0.8	158	RFC	0.7526996760644129	0.6804733727810651	0.6311881188118812	0.8679245283018868	0.8444165621079046	0.7394957983193278	0.8676436781609196	0.9	0.875	1.0	0.8965517241379308	0.6666666666666666	0.7571869024432117	0.5299539170506913	0.7203389830508474	0.7666666666666667	0.8227383863080685	0.946236559139785	0.7911538461538462	0.6923076923076923	0.5384615384615384	0.75	0.975	1.0	All Modes
no_beacon__geo	0.7622478386167147	0.8421052631578947	0.7201313409193889	0.5524625267665954	0.5786802030456852	0.7560975609756098	0.8550093341630367	0.8584070796460178	0.7422595704948646	0.5714285714285714	0.4761904761904762	0.8571428571428571	0.9176470588235294	0.8888888888888891	159	RFC	0.7511088700752457	0.6142857142857143	0.6263736263736264	0.8157894736842105	0.8091872791519434	0.8899082568807339	0.8083333333333333	0.75	0.625	1.0	0.8666666666666667	0.8	0.6959238223559148	0.5019455252918288	0.5377358490566038	0.7045454545454546	0.9063324538258576	0.8290598290598291	0.7142307692307692	0.4615384615384616	0.38461538461538464	0.75	0.975	1.0	All Modes
no_beacon__geo	0.7253521126760564	0.8596491228070176	0.7000754053108734	0.4585987261146497	0.6264705882352941	0.7086614173228347	0.8235294117647058	0.8831168831168831	0.7992296040330407	0.608695652173913	0.7272727272727274	0.75	0.9101796407185628	1.0	160	RFC	0.6851804657687737	0.4251968503937008	0.71	0.6521739130434783	0.8159509202453987	0.8225806451612904	0.8424904214559387	0.7	0.8888888888888888	0.75	0.8735632183908046	1.0	0.7237210530653873	0.4976958525345622	0.5605263157894737	0.7758620689655172	0.83125	0.9532710280373832	0.7707692307692307	0.5384615384615384	0.6153846153846154	0.75	0.95	1.0	All Modes
no_beacon__geo	0.720125786163522	0.8508771929824561	0.6758862532598239	0.4475920679886686	0.6403162055335968	0.6422018348623854	0.7988538681948424	0.850467289719626	0.7482940693643035	0.4761904761904762	0.7826086956521738	0.5714285714285715	0.9112426035502958	1.0	161	RFC	0.6694975370771853	0.5	0.6059850374064838	0.6140350877192983	0.8076477404403245	0.8198198198198198	0.8113670411985019	0.625	0.9	0.6666666666666666	0.8651685393258427	1.0	0.6861441313326886	0.4051282051282051	0.6787709497206704	0.6730769230769231	0.7902494331065759	0.883495145631068	0.7078846153846154	0.38461538461538464	0.6923076923076923	0.5	0.9625	1.0	All Modes
no_beacon__geo	0.7515614156835531	0.8421052631578947	0.7345952236922879	0.4866180048661801	0.6710097719869708	0.826923076923077	0.8349769888231426	0.8534482758620692	0.7555406162464985	0.3529411764705882	0.7199999999999999	1.0	0.9047619047619048	0.8	162	RFC	0.7436663729217103	0.5649717514124294	0.6602564102564102	0.8431372549019608	0.8109833971902938	0.8389830508474576	0.8060606060606059	0.75	0.75	1.0	0.8636363636363636	0.6666666666666666	0.7299290088666088	0.4273504273504273	0.6821192052980133	0.8113207547169812	0.8604336043360433	0.8684210526315791	0.7746153846153846	0.2307692307692308	0.6923076923076923	1.0	0.95	1.0	All Modes
no_beacon__geo	0.7816622691292876	0.8947368421052632	0.7461218742170578	0.498812351543943	0.6280991735537189	0.8596491228070176	0.8736783528102393	0.8703703703703703	0.8455266955266957	0.6363636363636364	0.7619047619047621	1.0	0.9404761904761904	0.8888888888888891	163	RFC	0.7572587071593067	0.4708520179372198	0.7958115183246073	0.8305084745762712	0.8422746781115881	0.8468468468468469	0.8951010101010101	0.7777777777777778	1.0	1.0	0.8977272727272727	0.8	0.7485471996750578	0.5303030303030303	0.5187713310580204	0.8909090909090909	0.907514450867052	0.8952380952380953	0.8282692307692308	0.5384615384615384	0.6153846153846154	1.0	0.9875	1.0	All Modes
no_beacon__geo	0.7848575712143928	0.8947368421052632	0.7116409903141246	0.5245901639344263	0.6888519134775374	0.6551724137931035	0.8742058449809403	0.8153846153846154	0.8157575757575757	0.6666666666666667	0.8	0.6666666666666666	0.9454545454545454	1.0	164	RFC	0.7291909820120351	0.5714285714285714	0.7446043165467626	0.6785714285714286	0.8359659781287971	0.8153846153846154	0.8956506238859181	0.7272727272727273	0.8333333333333334	1.0	0.9176470588235294	1.0	0.6981090314993923	0.4848484848484849	0.6408668730650154	0.6333333333333333	0.9161118508655126	0.8153846153846154	0.7719230769230769	0.6153846153846154	0.7692307692307693	0.5	0.975	1.0	All Modes
no_beacon__geo	0.7547033285094067	0.8333333333333334	0.702378645182282	0.5217391304347827	0.5919282511210762	0.7361111111111112	0.8416019127316199	0.8205128205128205	0.7222928009679369	0.631578947368421	0.4444444444444444	0.75	0.8965517241379308	0.8888888888888891	165	RFC	0.7155383472503087	0.5960264900662252	0.7213114754098361	0.6973684210526315	0.7919010123734533	0.7710843373493976	0.8359574468085105	1.0	0.8	0.75	0.8297872340425532	0.8	0.7039803887208163	0.4639175257731959	0.5019011406844106	0.7794117647058824	0.8979591836734694	0.8767123287671232	0.6988461538461539	0.4615384615384616	0.3076923076923077	0.75	0.975	1.0	All Modes
no_beacon__geo	0.7574679943100996	0.8596491228070176	0.6779790456810181	0.4772727272727273	0.7204116638078902	0.5490196078431373	0.8407960199004976	0.8023952095808383	0.7408607079195315	0.4761904761904762	0.7272727272727274	0.5714285714285715	0.9294117647058824	1.0	166	RFC	0.6924335462365862	0.5753424657534246	0.7692307692307693	0.56	0.7962308598351001	0.7613636363636364	0.8116666666666668	0.625	0.8888888888888888	0.6666666666666666	0.8777777777777778	1.0	0.6724789471424111	0.4077669902912621	0.6774193548387096	0.5384615384615384	0.8906455862977603	0.8481012658227848	0.6975	0.38461538461538464	0.6153846153846154	0.5	0.9875	1.0	All Modes
no_beacon__geo	0.7886363636363637	0.8859649122807017	0.7258282333170952	0.5454545454545454	0.5953757225433526	0.7692307692307693	0.8842975206611571	0.8347826086956522	0.800349023422884	0.64	0.6956521739130435	0.8571428571428571	0.9518072289156626	0.8571428571428571	167	RFC	0.7421216375287925	0.578125	0.6094674556213018	0.7692307692307693	0.8648960739030023	0.8888888888888888	0.8770542635658914	0.6666666666666666	0.8	1.0	0.9186046511627908	1.0	0.7117810721670658	0.5162790697674419	0.5819209039548022	0.7692307692307693	0.9045893719806763	0.7868852459016393	0.7436538461538461	0.6153846153846154	0.6153846153846154	0.75	0.9875	0.75	All Modes
no_beacon__geo	0.7971556886227545	0.8684210526315791	0.7507308872924539	0.5751295336787565	0.6997742663656885	0.7692307692307693	0.8795878943979394	0.8299319727891156	0.8112233445566779	0.5925925925925927	0.6363636363636364	0.8888888888888891	0.9382716049382716	1.0	168	RFC	0.7288309028064667	0.5663265306122449	0.6919642857142857	0.7051282051282052	0.8986842105263158	0.7820512820512819	0.8152071234998065	0.5714285714285714	0.7777777777777778	0.8	0.9268292682926829	1.0	0.7766942310581263	0.5842105263157895	0.7077625570776256	0.8461538461538461	0.8612862547288777	0.8840579710144928	0.8207692307692307	0.6153846153846154	0.5384615384615384	1.0	0.95	1.0	All Modes
no_beacon__geo	0.7928715534633491	0.8421052631578947	0.7612178830620522	0.5129533678756477	0.8041775456919061	0.7850467289719626	0.8511198945981555	0.8527918781725888	0.7637518037518037	0.3636363636363637	0.8	0.8571428571428571	0.9090909090909092	0.8888888888888891	169	RFC	0.758172780390072	0.5722543352601156	0.8169761273209549	0.7777777777777778	0.8314028314028314	0.7924528301886793	0.7920261437908497	0.4444444444444444	0.8333333333333334	1.0	0.8823529411764706	0.8	0.7687774272750298	0.4647887323943662	0.7917737789203085	0.7924528301886793	0.8717948717948718	0.9230769230769232	0.7528846153846154	0.3076923076923077	0.7692307692307693	0.75	0.9375	1.0	All Modes
no_beacon__geo	0.7059948979591837	0.8245614035087719	0.7034962314210821	0.488517745302714	0.5009208103130756	0.8118811881188118	0.7906712172923777	0.9254901960784314	0.7492319646165799	0.4761904761904762	0.6363636363636364	0.8571428571428571	0.8875739644970413	0.8888888888888891	170	RFC	0.7004605560092991	0.5021459227467812	0.4594594594594595	0.8367346938775511	0.8100233100233101	0.8939393939393939	0.8090948813982521	0.625	0.7777777777777778	1.0	0.8426966292134831	0.8	0.7092500795453298	0.475609756097561	0.5506072874493927	0.7884615384615384	0.7722222222222223	0.9593495934959351	0.7221153846153847	0.38461538461538464	0.5384615384615384	0.75	0.9375	1.0	All Modes
no_beacon__geo	0.7698139214334941	0.8771929824561403	0.7192975775828059	0.5065963060686016	0.7362318840579709	0.7244094488188977	0.8514724711907811	0.7777777777777778	0.819016117961705	0.6956521739130435	0.7272727272727274	0.75	0.9221556886227544	1.0	171	RFC	0.718698698994229	0.5393258426966292	0.774390243902439	0.6865671641791045	0.8260869565217391	0.7671232876712328	0.8647892720306514	0.8	0.8888888888888888	0.75	0.8850574712643678	1.0	0.7226272190595626	0.4776119402985074	0.7016574585635359	0.7666666666666667	0.8784676354029062	0.7887323943661971	0.7886538461538461	0.6153846153846154	0.6153846153846154	0.75	0.9625	1.0	All Modes
no_beacon__geo	0.7809587217043942	0.8771929824561403	0.6757603744181034	0.5488372093023255	0.6515837104072398	0.4	0.8617142857142858	0.9166666666666666	0.7715450546775848	0.6363636363636364	0.8333333333333333	0.5714285714285715	0.927710843373494	0.8888888888888891	172	RFC	0.6995835500162367	0.6310160427807486	0.62882096069869	0.5	0.8387096774193549	0.89937106918239	0.8097768381489312	0.7777777777777778	0.9090909090909092	0.6666666666666666	0.8953488372093024	0.8	0.6631286706580184	0.4855967078189301	0.676056338028169	0.3333333333333333	0.8860164512338425	0.934640522875817	0.7540384615384615	0.5384615384615384	0.7692307692307693	0.5	0.9625	1.0	All Modes
no_beacon__geo	0.7899101589495507	0.8684210526315791	0.7434902871961995	0.4885993485342019	0.7039106145251396	0.831858407079646	0.8632075471698113	0.8298755186721991	0.8265229561196035	0.5454545454545455	0.7826086956521738	1.0	0.9156626506024096	0.8888888888888891	173	RFC	0.7473778721383393	0.528169014084507	0.7078651685393258	0.8103448275862069	0.8501742160278746	0.8403361344537815	0.8500775193798449	0.6666666666666666	0.9	1.0	0.8837209302325582	0.8	0.7410819493650552	0.4545454545454545	0.7	0.8545454545454545	0.8766467065868263	0.819672131147541	0.8207692307692307	0.4615384615384616	0.6923076923076923	1.0	0.95	1.0	All Modes
no_beacon__geo	0.8177995795374913	0.8508771929824561	0.7698197558974206	0.6029850746268656	0.7743119266055047	0.7049180327868854	0.8744534665833853	0.8924302788844621	0.773976911976912	0.5599999999999999	0.7619047619047621	0.75	0.9090909090909092	0.8888888888888891	174	RFC	0.7661964608969982	0.608433734939759	0.8373015873015873	0.6935483870967742	0.8620689655172413	0.8296296296296296	0.8031372549019608	0.5833333333333334	1.0	0.75	0.8823529411764706	0.8	0.7774305097940569	0.5976331360946746	0.7201365187713311	0.7166666666666667	0.8871989860583016	0.9655172413793104	0.7682692307692307	0.5384615384615384	0.6153846153846154	0.75	0.9375	1.0	All Modes
no_beacon__geo	0.7082008900190718	0.8333333333333334	0.6761503663801405	0.4496788008565311	0.6096256684491979	0.7096774193548386	0.8138424821002387	0.7979274611398964	0.6883002961950331	0.4761904761904762	0.6363636363636364	0.6666666666666666	0.912280701754386	0.75	175	RFC	0.7167212245240414	0.4545454545454545	0.7972027972027972	0.88	0.7388949079089924	0.7129629629629629	0.8019841269841269	0.625	0.7777777777777778	1.0	0.8571428571428571	0.75	0.6689218373294828	0.4449152542372881	0.4935064935064935	0.5945945945945946	0.905710491367862	0.9058823529411764	0.6296153846153846	0.38461538461538464	0.5384615384615384	0.5	0.975	0.75	All Modes
no_beacon__geo	0.7229407760381211	0.8596491228070176	0.6630744967285267	0.591016548463357	0.5378486055776892	0.5826771653543307	0.8127853881278541	0.7910447761194029	0.7426571383626599	0.6666666666666667	0.7692307692307693	0.5	0.920245398773006	0.8571428571428571	176	RFC	0.6385337952720025	0.6476683937823834	0.4804270462633452	0.5285714285714286	0.8386336866902238	0.6973684210526315	0.7800235908669644	0.7272727272727273	0.7692307692307693	0.5	0.9036144578313252	1.0	0.7011473469673271	0.5434782608695652	0.6108597285067874	0.6491228070175439	0.7884828349944629	0.913793103448276	0.7144230769230769	0.6153846153846154	0.7692307692307693	0.5	0.9375	0.75	All Modes
no_beacon__geo	0.7921462423832092	0.8684210526315791	0.7384253148970256	0.5595567867036012	0.7112676056338029	0.7500000000000001	0.8667044809982984	0.8045977011494253	0.7344788441692467	0.5263157894736842	0.8	0.6666666666666666	0.9294117647058824	0.75	177	RFC	0.8026494742387621	0.7318840579710145	0.7829457364341085	0.8684210526315791	0.7966631908237748	0.8333333333333334	0.8588888888888888	0.8333333333333334	0.8333333333333334	1.0	0.8777777777777778	0.75	0.6985108470857535	0.45291479820627795	0.6516129032258065	0.66	0.9502487562189056	0.7777777777777778	0.6782692307692308	0.38461538461538464	0.7692307692307693	0.5	0.9875	0.75	All Modes
no_beacon__geo	0.6929023190442727	0.8070175438596491	0.6425182701350783	0.5504587155963302	0.43687374749499003	0.5882352941176471	0.7949183303085299	0.8421052631578948	0.6677857929391673	0.5833333333333334	0.5384615384615384	0.5714285714285715	0.8957055214723926	0.75	178	RFC	0.6380592209203626	0.6	0.35275080906148865	0.5882352941176471	0.8412291933418694	0.8080808080808081	0.6942019827561996	0.6363636363636364	0.5384615384615384	0.6666666666666666	0.8795180722891566	0.75	0.6605910654017011	0.5084745762711864	0.5736842105263158	0.5882352941176471	0.7534403669724771	0.8791208791208791	0.6478846153846154	0.5384615384615384	0.5384615384615384	0.5	0.9125	0.75	All Modes
no_beacon__geo	0.7433050293925539	0.8771929824561403	0.6773945396275504	0.5467980295566502	0.5963149078726969	0.7333333333333334	0.8372591006423983	0.6732673267326731	0.7857837145684186	0.6956521739130435	0.7500000000000001	0.8888888888888891	0.927710843373494	0.6666666666666666	179	RFC	0.6537930256784509	0.5663265306122449	0.5410334346504561	0.6875	0.8669623059866962	0.6071428571428571	0.8627061310782241	0.8	0.8181818181818182	0.8	0.8953488372093024	1.0	0.7087088367685382	0.5285714285714286	0.6641791044776121	0.7857142857142857	0.8095238095238095	0.7555555555555555	0.7540384615384614	0.6153846153846154	0.6923076923076923	1.0	0.9625	0.5	All Modes
no_beacon__geo	0.743801652892562	0.8245614035087719	0.5969813671880889	0.2973977695167286	0.5390070921985815	0.5063291139240506	0.8595641646489105	0.7826086956521738	0.6904214559386974	0.2222222222222222	0.7619047619047621	0.5714285714285715	0.8965517241379308	1.0	180	RFC	0.594699091085237	0.31007751937984496	0.6178861788617886	0.5	0.8442330558858502	0.7012987012987013	0.7792907801418438	0.4	1.0	0.6666666666666666	0.8297872340425532	1.0	0.6074461027332597	0.2857142857142857	0.4779874213836478	0.5128205128205128	0.8754623921085081	0.8852459016393442	0.6488461538461539	0.15384615384615385	0.6153846153846154	0.5	0.975	1.0	All Modes
no_beacon__geo	0.7489597780859917	0.8596491228070176	0.7035509355345587	0.4792626728110599	0.7303754266211603	0.6358381502890174	0.8362128541810643	0.8360655737704918	0.792648709315376	0.5925925925925927	0.8181818181818181	0.75	0.9135802469135802	0.8888888888888891	181	RFC	0.6898726695959729	0.45021645021645024	0.8359375	0.5092592592592593	0.8379501385041551	0.816	0.8047735191637629	0.5714285714285714	1.0	0.75	0.902439024390244	0.8	0.7397159162676404	0.5123152709359606	0.6484848484848484	0.8461538461538461	0.8344827586206897	0.8571428571428571	0.7965384615384614	0.6153846153846154	0.6923076923076923	0.75	0.925	1.0	All Modes
no_beacon__geo	0.7345505617977528	0.8947368421052632	0.6993759364730592	0.5384615384615385	0.5728643216080402	0.7472527472527473	0.8404868673926971	0.7978142076502732	0.8233743372216331	0.7199999999999999	0.6956521739130435	0.75	0.9512195121951221	1.0	182	RFC	0.6989031771292853	0.5685279187817259	0.66796875	0.7391304347826086	0.7961165048543689	0.7227722772277227	0.8457142857142858	0.75	0.8	0.75	0.9285714285714286	1.0	0.7097552476831555	0.5114155251141552	0.5014662756598239	0.7555555555555555	0.8900949796472184	0.8902439024390244	0.8065384615384616	0.6923076923076923	0.6153846153846154	0.75	0.975	1.0	All Modes
no_beacon__geo	0.7543726235741445	0.8596491228070176	0.7323320862978769	0.4813895781637718	0.5720620842572062	0.8571428571428571	0.8596373404969778	0.8914285714285715	0.789142857142857	0.5599999999999999	0.6	0.8571428571428571	0.9285714285714284	1.0	183	RFC	0.7500012211703571	0.482587064676617	0.6861702127659575	0.9230769230769232	0.8194622279129321	0.8387096774193549	0.8653679653679653	0.5833333333333334	0.8571428571428571	1.0	0.8863636363636364	1.0	0.7251733261669873	0.4801980198019802	0.4904942965779467	0.8	0.9039548022598871	0.951219512195122	0.745	0.5384615384615384	0.4615384615384616	0.75	0.975	1.0	All Modes
no_beacon__geo	0.7380410022779044	0.7982456140350878	0.6177983104729019	0.4875346260387812	0.6442105263157895	0.372093023255814	0.8288508557457213	0.7563025210084034	0.6250995670995672	0.4545454545454546	0.64	0.4	0.8809523809523809	0.75	184	RFC	0.6877616933099389	0.5432098765432098	0.6830357142857143	0.7272727272727273	0.7929824561403509	0.6923076923076923	0.7626262626262627	0.5555555555555556	0.6666666666666666	1.0	0.8409090909090909	0.75	0.6006447878586052	0.4422110552763819	0.6095617529880478	0.25	0.8681177976952625	0.8333333333333334	0.585	0.38461538461538464	0.6153846153846154	0.25	0.925	0.75	All Modes
no_beacon__geo	0.7628865979381443	0.8508771929824561	0.7569299309991129	0.5760000000000002	0.6842105263157895	0.7959183673469389	0.8186846957590658	0.9098360655737704	0.7774497625137011	0.6956521739130435	0.5714285714285714	0.8571428571428571	0.9058823529411764	0.8571428571428571	185	RFC	0.7842525062377079	0.6242774566473989	0.7807807807807807	0.8478260869565217	0.7585421412300684	0.9098360655737704	0.8811111111111108	0.8	0.75	1.0	0.8555555555555555	1.0	0.7385148818237118	0.5346534653465347	0.6088992974238876	0.75	0.8891855807743658	0.9098360655737704	0.7078846153846154	0.6153846153846154	0.4615384615384616	0.75	0.9625	0.75	All Modes
no_beacon__geo	0.7793240556660039	0.8684210526315791	0.7360445278837751	0.5248868778280543	0.7563527653213751	0.6451612903225806	0.8481613285883749	0.9056603773584904	0.7893256262042389	0.6666666666666667	0.7000000000000001	0.6666666666666666	0.9132947976878614	1.0	186	RFC	0.7593898325071398	0.5550239234449761	0.7955974842767296	0.7692307692307693	0.8199541284403671	0.8571428571428571	0.9448924731182796	0.875	1.0	1.0	0.8494623655913979	1.0	0.7225171463969747	0.4978540772532189	0.7207977207977208	0.5555555555555556	0.8783783783783784	0.96	0.7128846153846153	0.5384615384615384	0.5384615384615384	0.5	0.9875	1.0	All Modes
no_beacon__geo	0.7568306010928961	0.8333333333333334	0.7205181436825884	0.5647969052224371	0.5543710021321961	0.7666666666666667	0.8636092912447885	0.8531468531468532	0.7466647387700022	0.5384615384615384	0.42105263157894735	0.8571428571428571	0.9166666666666669	1.0	187	RFC	0.7246554510837168	0.5387453874538746	0.6770833333333334	0.7666666666666667	0.838150289017341	0.8026315789473685	0.816025641025641	0.5384615384615384	0.6666666666666666	1.0	0.875	1.0	0.7261175665811639	0.5934959349593496	0.4693140794223827	0.7666666666666667	0.8906633906633906	0.9104477611940298	0.7117307692307693	0.5384615384615384	0.3076923076923077	0.75	0.9625	1.0	All Modes
no_beacon__geo	0.7422480620155039	0.8421052631578947	0.6616824040463409	0.5333333333333333	0.6614379084967321	0.6271186440677966	0.8244531688166012	0.6620689655172415	0.7345732959850607	0.5555555555555556	0.64	0.5714285714285715	0.9058823529411764	1.0	188	RFC	0.6707897111965982	0.6666666666666666	0.5938967136150235	0.6271186440677966	0.8428899082568807	0.6233766233766234	0.8377777777777776	1.0	0.6666666666666666	0.6666666666666666	0.8555555555555555	1.0	0.6661127667664744	0.4444444444444444	0.7463126843657817	0.6271186440677966	0.8068057080131723	0.7058823529411765	0.6925	0.38461538461538464	0.6153846153846154	0.5	0.9625	1.0	All Modes
no_beacon__geo	0.7377647918188459	0.8421052631578947	0.6612600023683579	0.5194805194805195	0.5838509316770186	0.6119402985074627	0.8310282621767889	0.76	0.7379773343187976	0.5833333333333334	0.6363636363636364	0.6666666666666665	0.9146341463414636	0.8888888888888891	189	RFC	0.6487941692453278	0.5369127516778524	0.7121212121212122	0.5189873417721519	0.8053613053613053	0.6705882352941176	0.7413997113997114	0.6363636363636364	0.7777777777777778	0.6	0.8928571428571429	0.8	0.6957288423477276	0.5031446540880503	0.4947368421052632	0.7454545454545455	0.8583850931677018	0.8769230769230769	0.7528846153846154	0.5384615384615384	0.5384615384615384	0.75	0.9375	1.0	All Modes
no_beacon__geo	0.7632120796156486	0.8859649122807017	0.7322785867182147	0.5725971370143149	0.6695278969957081	0.7741935483870968	0.8409506398537477	0.8041237113402061	0.8619711576766791	0.7142857142857142	0.8181818181818181	0.8571428571428571	0.920245398773006	1.0	190	RFC	0.75271528057354	0.5833333333333334	0.6872246696035242	0.8727272727272727	0.8243727598566308	0.7959183673469388	0.9140562248995984	0.6666666666666666	1.0	1.0	0.9036144578313252	1.0	0.7162659580785653	0.5622489959839357	0.6527196652719666	0.6956521739130435	0.8582089552238806	0.8125	0.8298076923076924	0.7692307692307693	0.6923076923076923	0.75	0.9375	1.0	All Modes
no_beacon__geo	0.7854223433242506	0.8771929824561403	0.7549568273510786	0.4666666666666667	0.713768115942029	0.8059701492537313	0.8550458715596329	0.9333333333333332	0.7904872236197538	0.5714285714285714	0.8461538461538461	0.75	0.927710843373494	0.8571428571428571	191	RFC	0.7492782690836557	0.509090909090909	0.7163636363636363	0.7397260273972602	0.8442028985507246	0.9370078740157479	0.8483005366726297	0.75	0.8461538461538461	0.75	0.8953488372093024	1.0	0.7646129943732239	0.4307692307692308	0.7111913357400722	0.8852459016393442	0.8661710037174721	0.9296875	0.7540384615384614	0.4615384615384616	0.8461538461538461	0.75	0.9625	0.75	All Modes
no_beacon__geo	0.7071569271175312	0.8333333333333334	0.6086965310694548	0.4356435643564357	0.5757575757575757	0.4356435643564357	0.8218714768883879	0.7745664739884394	0.7310689310689311	0.5384615384615384	0.6363636363636364	0.5714285714285715	0.9090909090909092	1.0	192	RFC	0.5794971628194474	0.4559585492227979	0.5662251655629139	0.34375	0.8408304498269896	0.6907216494845361	0.7730517848164907	0.5384615384615384	0.7777777777777778	0.6666666666666666	0.8823529411764706	1.0	0.6565200427047595	0.4170616113744076	0.5856164383561644	0.5945945945945946	0.8037486218302095	0.8815789473684209	0.7028846153846153	0.5384615384615384	0.5384615384615384	0.5	0.9375	1.0	All Modes
no_beacon__geo	0.7348193697156034	0.8859649122807017	0.71346955066854	0.4932432432432432	0.5674603174603173	0.8440366972477064	0.8175370728562218	0.8450704225352113	0.8637458193979933	0.7000000000000001	0.6956521739130435	1.0	0.9230769230769232	1.0	193	RFC	0.7357251069361891	0.584	0.5125448028673835	0.92	0.8170103092783505	0.8450704225352113	0.9352808988764044	1.0	0.8	1.0	0.8764044943820225	1.0	0.7010504191928547	0.4269005847953216	0.6355555555555555	0.7796610169491526	0.8180645161290323	0.8450704225352113	0.8257692307692308	0.5384615384615384	0.6153846153846154	1.0	0.975	1.0	All Modes
no_beacon__geo	0.7886996904024768	0.8157894736842105	0.7231250293756049	0.4087591240875912	0.5358255451713396	0.8849557522123894	0.8791079812206574	0.9069767441860463	0.7341033743779739	0.3157894736842105	0.608695652173913	0.8571428571428571	0.8888888888888891	1.0	194	RFC	0.7346091859268922	0.4516129032258064	0.6231884057971014	0.8928571428571429	0.8482446206115515	0.8571428571428571	0.807032967032967	0.5	0.7	1.0	0.8351648351648352	1.0	0.7191473409178495	0.37333333333333335	0.4699453551912569	0.8771929824561403	0.9123020706455542	0.9629629629629628	0.6938461538461539	0.2307692307692308	0.5384615384615384	0.75	0.95	1.0	All Modes
no_beacon__geo	0.7652916073968705	0.8157894736842105	0.6909589472209716	0.3411371237458194	0.7407407407407407	0.78	0.8560747663551401	0.7368421052631579	0.6811521557516981	0.2857142857142857	0.6956521739130435	0.6666666666666666	0.9005847953216374	0.8571428571428571	195	RFC	0.712536305099056	0.408	0.7507507507507507	0.9069767441860463	0.8257211538461539	0.6712328767123288	0.8042307692307691	0.375	0.8	1.0	0.8461538461538461	1.0	0.6827439884152247	0.29310344827586204	0.7309941520467836	0.6842105263157895	0.888745148771022	0.8166666666666667	0.6117307692307692	0.2307692307692308	0.6153846153846154	0.5	0.9625	0.75	All Modes
no_beacon__geo	0.7767918088737201	0.8596491228070176	0.6933766781540375	0.4851752021563342	0.7553041018387552	0.619718309859155	0.8618581907090466	0.7448275862068966	0.7988608952023587	0.6153846153846154	0.7500000000000001	0.8571428571428571	0.9146341463414636	0.8571428571428571	196	RFC	0.6738796493892264	0.4761904761904762	0.7970149253731343	0.5789473684210527	0.8587088915956151	0.6585365853658537	0.8652847152847153	0.6153846153846154	0.8181818181818182	1.0	0.8928571428571429	1.0	0.7202175257291031	0.4945054945054945	0.717741935483871	0.6666666666666666	0.8650306748466258	0.8571428571428571	0.7490384615384615	0.6153846153846154	0.6923076923076923	0.75	0.9375	0.75	All Modes
no_beacon__geo	0.7664023071377073	0.8421052631578947	0.7269680354190535	0.4576802507836991	0.6946983546617915	0.8148148148148148	0.841776110068793	0.8258706467661692	0.7636564815033964	0.5217391304347826	0.6363636363636364	1.0	0.9101796407185628	0.75	197	RFC	0.7318299699260887	0.4055555555555556	0.7450980392156863	0.88	0.8454773869346733	0.7830188679245284	0.8002681992337164	0.6	0.7777777777777778	1.0	0.8735632183908046	0.75	0.7292553572369033	0.5251798561151079	0.6506849315068494	0.7586206896551724	0.8381070983810709	0.8736842105263158	0.74	0.4615384615384616	0.5384615384615384	1.0	0.95	0.75	All Modes
no_beacon__geo	0.7705753823743627	0.8684210526315791	0.7489352825223416	0.5046296296296295	0.7292817679558011	0.7640449438202247	0.8495238095238096	0.8971962616822429	0.8211574390521759	0.6363636363636364	0.7000000000000001	0.8571428571428571	0.912280701754386	1.0	198	RFC	0.7506908988900308	0.5956284153005464	0.7252747252747253	0.7555555555555555	0.8198529411764706	0.8571428571428571	0.9269841269841268	0.7777777777777778	1.0	1.0	0.8571428571428571	1.0	0.7532822011132183	0.43775100401606426	0.7333333333333333	0.7727272727272727	0.8814229249011858	0.9411764705882352	0.7603846153846153	0.5384615384615384	0.5384615384615384	0.75	0.975	1.0	All Modes
no_beacon__geo	0.8072445019404916	0.8684210526315791	0.7625623047581134	0.5238095238095238	0.7696969696969698	0.7454545454545455	0.8752997601918465	0.8985507246376813	0.7894660894660894	0.6363636363636364	0.6363636363636364	0.8571428571428571	0.9285714285714284	0.8888888888888891	199	RFC	0.7689005512281101	0.5755813953488372	0.774390243902439	0.7735849056603774	0.8598351001177856	0.8611111111111112	0.8483838383838384	0.7777777777777778	0.7777777777777778	1.0	0.8863636363636364	0.8	0.7591331683149132	0.4805825242718447	0.7650602409638554	0.7192982456140351	0.8913308913308914	0.9393939393939394	0.7603846153846153	0.5384615384615384	0.5384615384615384	0.75	0.975	1.0	All Modes
no_beacon__geo	0.8182461103253182	0.8859649122807017	0.7824898121877741	0.5768194070080862	0.7629796839729119	0.8023952095808383	0.8797953964194374	0.8904593639575972	0.8237413859852885	0.64	0.7619047619047621	0.8888888888888891	0.9390243902439024	0.8888888888888891	200	RFC	0.7701649776530944	0.5783783783783784	0.824390243902439	0.7282608695652174	0.8797953964194374	0.84	0.8366666666666667	0.6666666666666666	1.0	0.8	0.9166666666666666	0.8	0.8011700003246298	0.5752688172043011	0.7100840336134454	0.8933333333333333	0.8797953964194374	0.9473684210526316	0.8386538461538461	0.6153846153846154	0.6153846153846154	1.0	0.9625	1.0	All Modes
no_beacon__geo	0.819164265129683	0.8684210526315791	0.7628811532406649	0.5915492957746479	0.7189542483660132	0.7058823529411764	0.8938053097345132	0.9042145593869731	0.7810287303058387	0.6153846153846154	0.6	0.75	0.9397590361445785	1.0	201	RFC	0.7503222882449709	0.6140350877192983	0.7333333333333333	0.6363636363636364	0.8938053097345132	0.8740740740740741	0.8259008433427037	0.6153846153846154	0.8571428571428571	0.75	0.9069767441860463	1.0	0.7797092910944755	0.5706521739130435	0.7051282051282052	0.7924528301886793	0.8938053097345132	0.9365079365079364	0.7603846153846154	0.6153846153846154	0.4615384615384616	0.75	0.975	1.0	All Modes
no_beacon__geo	0.8061224489795918	0.9298245614035088	0.7848583004121031	0.5817174515235457	0.7580372250423012	0.8235294117647058	0.8656099241902137	0.8953974895397491	0.8865374919591786	0.8181818181818181	0.9166666666666666	0.8571428571428571	0.9518072289156626	0.8888888888888891	202	RFC	0.8117730732745038	0.6862745098039216	0.8327137546468402	0.8936170212765957	0.8103225806451613	0.8359375	0.943720930232558	1.0	1.0	1.0	0.9186046511627908	0.8	0.77141085533226	0.5048076923076923	0.6956521739130435	0.7636363636363637	0.9289940828402368	0.9639639639639641	0.8551923076923076	0.6923076923076923	0.8461538461538461	0.75	0.9875	1.0	All Modes
no_beacon__geo	0.7312379730596537	0.8333333333333334	0.6716417748608535	0.4201183431952663	0.6835138387484958	0.7794117647058824	0.815590459569517	0.6595744680851063	0.7194939309056956	0.4444444444444444	0.64	0.75	0.9058823529411764	0.8571428571428571	203	RFC	0.6814505227872514	0.5966386554621849	0.6425339366515838	0.7361111111111112	0.7993158494868872	0.6326530612244898	0.8144444444444445	0.8	0.6666666666666666	0.75	0.8555555555555555	1.0	0.6807666981298965	0.3242009132420091	0.7300771208226221	0.828125	0.832541567695962	0.6888888888888889	0.6771153846153847	0.3076923076923077	0.6153846153846154	0.75	0.9625	0.75	All Modes
no_beacon__geo	0.7597765363128491	0.8947368421052632	0.7193800023307053	0.5345345345345345	0.6774193548387096	0.6933333333333334	0.8344699318040918	0.8571428571428572	0.8580952380952379	0.7500000000000001	0.7500000000000001	0.8571428571428571	0.9333333333333332	1.0	204	RFC	0.7138937372445702	0.5632911392405063	0.6143617021276596	0.7222222222222222	0.8672680412371134	0.8023255813953488	0.9084491978609628	0.8181818181818182	0.8181818181818182	1.0	0.9058823529411764	1.0	0.7308404365330361	0.5085714285714286	0.7549019607843137	0.6666666666666666	0.8040621266427718	0.92	0.8194230769230769	0.6923076923076923	0.6923076923076923	0.75	0.9625	1.0	All Modes
no_beacon__geo	0.7	0.8245614035087719	0.6500251949184819	0.4733178654292344	0.49609375	0.7111111111111111	0.8254172015404364	0.7441860465116279	0.7463608207510647	0.6666666666666667	0.4166666666666666	0.8888888888888891	0.902439024390244	0.8571428571428571	205	RFC	0.6214762389987583	0.4615384615384616	0.5404255319148936	0.64	0.8254172015404364	0.64	0.7725541125541125	0.7272727272727273	0.4545454545454545	0.8	0.8809523809523809	1.0	0.6917008261312494	0.4857142857142857	0.4584837545126354	0.8	0.8254172015404364	0.8888888888888888	0.735	0.6153846153846154	0.38461538461538464	1.0	0.925	0.75	All Modes
no_beacon__geo	0.7272018706157444	0.8333333333333334	0.6630320351238664	0.5429362880886427	0.4825986078886311	0.5333333333333333	0.8187919463087249	0.9375	0.6812143545077677	0.5384615384615384	0.5454545454545455	0.4	0.9221556886227544	1.0	206	RFC	0.7011637664133654	0.6012269938650306	0.4015444015444015	0.7619047619047619	0.8437067773167358	0.8974358974358975	0.8180371352785146	0.5384615384615384	0.6666666666666666	1.0	0.8850574712643678	1.0	0.6572943735476567	0.494949494949495	0.6046511627906976	0.41025641025641024	0.7953063885267275	0.9813084112149532	0.6425	0.5384615384615384	0.4615384615384616	0.25	0.9625	1.0	All Modes
no_beacon__geo	0.7292020373514432	0.8070175438596491	0.6666508981627862	0.3609467455621302	0.5283018867924528	0.7796610169491526	0.8438320209973753	0.8205128205128205	0.7193277310924371	0.3636363636363637	0.6363636363636364	0.8571428571428571	0.8823529411764706	0.8571428571428571	207	RFC	0.6791058582280544	0.4206896551724138	0.5714285714285714	0.8214285714285714	0.8077889447236181	0.7741935483870968	0.8111111111111111	0.4444444444444444	0.7777777777777778	1.0	0.8333333333333334	1.0	0.6610389522362481	0.3160621761658031	0.4912280701754386	0.7419354838709677	0.8832417582417582	0.8727272727272727	0.6567307692307692	0.3076923076923077	0.5384615384615384	0.75	0.9375	0.75	All Modes
no_beacon__geo	0.7684887459807074	0.8157894736842105	0.7134034101016351	0.5083135391923991	0.7223974763406942	0.6885245901639345	0.8514851485148515	0.7962962962962963	0.6534372294372294	0.5599999999999999	0.5599999999999999	0.5714285714285715	0.9090909090909092	0.6666666666666666	208	RFC	0.7005713862820101	0.4976744186046512	0.7557755775577558	0.6363636363636364	0.8519813519813519	0.7610619469026548	0.7431372549019608	0.5833333333333334	0.5833333333333334	0.6666666666666666	0.8823529411764706	1.0	0.7294402710083531	0.5194174757281553	0.6918429003021148	0.75	0.8509895227008148	0.8349514563106796	0.6028846153846154	0.5384615384615384	0.5384615384615384	0.5	0.9375	0.5	All Modes
no_beacon__geo	0.7673758865248227	0.8947368421052632	0.6980848242766038	0.4364640883977901	0.6925795053003533	0.7250000000000001	0.8671497584541062	0.7692307692307694	0.8440176198070934	0.7272727272727274	0.7000000000000001	0.8571428571428571	0.935672514619883	1.0	209	RFC	0.7085313743707458	0.5374149659863946	0.7232472324723247	0.725	0.8252873563218391	0.7317073170731707	0.9536019536019535	0.8888888888888888	1.0	1.0	0.8791208791208791	1.0	0.6962290912052006	0.3674418604651163	0.6644067796610169	0.725	0.9134860050890584	0.8108108108108109	0.7807692307692308	0.6153846153846154	0.5384615384615384	0.75	1.0	1.0	All Modes
no_beacon__geo	0.8076644974692697	0.8947368421052632	0.7651526812674282	0.5322128851540615	0.6966292134831461	0.7792207792207793	0.8787692307692307	0.9389312977099236	0.8239149031130285	0.608695652173913	0.6956521739130435	0.8571428571428571	0.9580838323353292	1.0	210	RFC	0.8011398659283079	0.6089743589743589	0.695067264573991	0.9375	0.8530465949820788	0.9111111111111112	0.8839080459770114	0.7	0.8	1.0	0.9195402298850576	1.0	0.7424193976703025	0.4726368159203979	0.6981981981981982	0.6666666666666666	0.9060913705583756	0.968503937007874	0.7807692307692308	0.5384615384615384	0.6153846153846154	0.75	1.0	1.0	All Modes
no_beacon__geo	0.7469717362045759	0.8771929824561403	0.6859586111797025	0.5824742268041238	0.5474452554744526	0.5714285714285715	0.8374497415278576	0.8909952606635071	0.7629988048948813	0.7199999999999999	0.6956521739130435	0.5714285714285715	0.9390243902439024	0.8888888888888891	211	RFC	0.6747984090405782	0.6726190476190477	0.4672897196261682	0.5333333333333333	0.8688915375446961	0.831858407079646	0.7866666666666667	0.75	0.8	0.6666666666666666	0.9166666666666666	0.8	0.7114403190326075	0.5136363636363637	0.6607929515418502	0.6153846153846154	0.8082039911308204	0.9591836734693876	0.7540384615384615	0.6923076923076923	0.6153846153846154	0.5	0.9625	1.0	All Modes
no_beacon__geo	0.7479281767955801	0.8508771929824561	0.7180772342877069	0.46351931330472107	0.662037037037037	0.7966101694915254	0.8355058969584109	0.8327137546468403	0.7670562101887403	0.4615384615384616	0.7000000000000001	0.8571428571428571	0.927710843373494	0.8888888888888891	212	RFC	0.7228997324343837	0.44081632653061226	0.6975609756097559	0.8867924528301887	0.8476070528967254	0.7417218543046358	0.8313774597495527	0.4615384615384616	1.0	1.0	0.8953488372093024	0.8	0.7229237210857036	0.4886877828054298	0.6299559471365639	0.7230769230769231	0.8237454100367197	0.9491525423728814	0.7424999999999999	0.4615384615384616	0.5384615384615384	0.75	0.9625	1.0	All Modes
no_beacon__geo	0.7958883994126285	0.8684210526315791	0.7581509698221821	0.4857142857142857	0.718052738336714	0.8173913043478261	0.8750817527795945	0.8945147679324895	0.7954236418591285	0.5217391304347826	0.631578947368421	0.8888888888888891	0.9349112426035504	1.0	213	RFC	0.7640093108100658	0.5182926829268293	0.7937219730941704	0.7966101694915254	0.8425692695214105	0.8688524590163934	0.8575280898876405	0.6	1.0	0.8	0.8876404494382022	1.0	0.7567547458441067	0.456989247311828	0.6555555555555556	0.8392857142857143	0.9102040816326532	0.9217391304347826	0.7821153846153847	0.4615384615384616	0.4615384615384616	1.0	0.9875	1.0	All Modes
no_beacon__geo	0.7430167597765364	0.8508771929824561	0.7055899804957477	0.529262086513995	0.5182012847965738	0.8031496062992126	0.8398369248689576	0.8375	0.7929668986505025	0.5833333333333334	0.608695652173913	0.8571428571428571	0.9156626506024096	1.0	214	RFC	0.7234259061425883	0.611764705882353	0.4321428571428572	0.9107142857142856	0.8552787663107948	0.8072289156626506	0.844016913319239	0.6363636363636364	0.7	1.0	0.8837209302325582	1.0	0.7053618115161419	0.4663677130044843	0.6470588235294118	0.7183098591549296	0.8249427917620137	0.8701298701298701	0.7553846153846153	0.5384615384615384	0.5384615384615384	0.75	0.95	1.0	All Modes
no_beacon__geo	0.7294201861130994	0.8070175438596491	0.6727645774460937	0.4281984334203655	0.6003552397868559	0.6913580246913579	0.8417721518987341	0.8021390374331551	0.6640562248995984	0.5	0.5	0.6666666666666666	0.9036144578313252	0.75	215	RFC	0.7123026224445798	0.3942307692307692	0.7100840336134454	0.875	0.8090024330900243	0.7731958762886598	0.760609080841639	0.4666666666666667	0.7142857142857143	1.0	0.8720930232558141	0.75	0.6541284080914689	0.4685714285714286	0.52	0.5714285714285714	0.8773087071240105	0.8333333333333334	0.6221153846153846	0.5384615384615384	0.38461538461538464	0.5	0.9375	0.75	All Modes
no_beacon__geo	0.7479119210326499	0.8684210526315791	0.6921088100143175	0.5700483091787439	0.5574572127139364	0.6818181818181818	0.8437086092715232	0.8075117370892019	0.8000123183050013	0.7500000000000001	0.5454545454545455	0.8888888888888891	0.9268292682926828	0.8888888888888891	216	RFC	0.6803405835657887	0.6310160427807486	0.5906735751295337	0.625	0.8261997405966277	0.7288135593220338	0.797922077922078	0.8181818181818182	0.6666666666666666	0.8	0.9047619047619048	0.8	0.7129680733958514	0.5198237885462555	0.5277777777777778	0.75	0.8619756427604871	0.9052631578947368	0.8207692307692307	0.6923076923076923	0.4615384615384616	1.0	0.95	1.0	All Modes
no_beacon__geo	0.7536032944406315	0.8771929824561403	0.7033267772534496	0.5530864197530864	0.6167557932263814	0.7258064516129032	0.8509852216748769	0.77	0.797411280045049	0.7199999999999999	0.6956521739130435	0.75	0.9325153374233128	0.8888888888888891	217	RFC	0.69576289797115	0.5	0.7554585152838428	0.7377049180327869	0.8385922330097088	0.6470588235294118	0.8031325301204818	0.75	0.8	0.75	0.9156626506024096	0.8	0.733704373194494	0.6187845303867403	0.5210843373493976	0.7142857142857143	0.86375	0.9506172839506172	0.8015384615384615	0.6923076923076923	0.6153846153846154	0.75	0.95	1.0	All Modes
no_beacon__geo	0.75	0.8508771929824561	0.6974762369126922	0.5806451612903225	0.4714640198511166	0.6741573033707865	0.8252656434474616	0.9358490566037736	0.7657894736842106	0.6666666666666667	0.5	0.75	0.912280701754386	1.0	218	RFC	0.6928926062175391	0.6734693877551021	0.4222222222222222	0.6122448979591837	0.8311533888228301	0.9253731343283582	0.8392857142857142	0.875	0.7142857142857143	0.75	0.8571428571428571	1.0	0.7120085511723324	0.5103092783505154	0.5337078651685393	0.75	0.8194607268464243	0.9465648854961832	0.7296153846153846	0.5384615384615384	0.38461538461538464	0.75	0.975	1.0	All Modes
no_beacon__geo	0.7341857335127859	0.8508771929824561	0.7005007966044141	0.4626168224299066	0.5880077369439071	0.7522935779816514	0.8277909738717338	0.8717948717948718	0.7703875968992249	0.4761904761904762	0.6	0.8571428571428571	0.9186046511627908	1.0	219	RFC	0.7294157972204864	0.4604651162790698	0.7835051546391752	0.82	0.7735849056603774	0.8095238095238095	0.868167701863354	0.625	0.8571428571428571	1.0	0.8586956521739131	1.0	0.6929805388934558	0.4647887323943662	0.4705882352941176	0.6949152542372882	0.8901660280970626	0.9444444444444444	0.7167307692307693	0.38461538461538464	0.4615384615384616	0.75	0.9875	1.0	All Modes
no_beacon__geo	0.7952702702702703	0.8859649122807017	0.7205523291370988	0.4542586750788644	0.8052884615384616	0.7073170731707318	0.8666666666666667	0.7692307692307693	0.840937323546019	0.6363636363636364	0.7826086956521738	0.8571428571428571	0.9285714285714284	1.0	220	RFC	0.7293011495668238	0.5538461538461539	0.8354114713216958	0.7435897435897436	0.8294478527607362	0.6842105263157895	0.9128282828282828	0.7777777777777778	0.9	1.0	0.8863636363636364	1.0	0.7244936904615009	0.3850267379679144	0.777262180974478	0.6744186046511628	0.9073825503355704	0.8783783783783784	0.7911538461538462	0.5384615384615384	0.6923076923076923	0.75	0.975	1.0	All Modes
no_beacon__geo	0.7300521998508576	0.8070175438596491	0.6512406243294941	0.5112781954887218	0.5119047619047621	0.5526315789473685	0.8148148148148148	0.8655737704918033	0.6738528138528139	0.5454545454545455	0.5714285714285714	0.5714285714285715	0.8809523809523809	0.8	221	RFC	0.6421182992821298	0.4927536231884058	0.5695364238410596	0.4883720930232558	0.8137755102040817	0.8461538461538461	0.718181818181818	0.6666666666666666	0.75	0.6666666666666666	0.8409090909090909	0.6666666666666666	0.6668482637981128	0.53125	0.4648648648648649	0.6363636363636364	0.8158567774936062	0.8859060402684564	0.6696153846153846	0.4615384615384616	0.4615384615384616	0.5	0.925	1.0	All Modes
no_beacon__geo	0.7390197326543603	0.8508771929824561	0.6980073948162973	0.4394366197183098	0.6946264744429883	0.7747747747747746	0.8131991051454139	0.768	0.7609466031104051	0.33333333333333337	0.6956521739130435	0.8571428571428571	0.9186046511627908	1.0	222	RFC	0.7404758313655193	0.5735294117647058	0.6432038834951457	0.8775510204081632	0.7945355191256831	0.8135593220338984	0.8517391304347826	0.6	0.8	1.0	0.8586956521739131	1.0	0.6729463697128187	0.3561643835616438	0.7549857549857549	0.6935483870967742	0.8327605956471936	0.7272727272727273	0.7167307692307693	0.2307692307692308	0.6153846153846154	0.75	0.9875	1.0	All Modes
no_beacon__geo	0.7739192062367115	0.8245614035087719	0.6793618307761947	0.3571428571428571	0.7587354409317804	0.5714285714285715	0.8580171358629132	0.8514851485148514	0.6911909795630726	0.33333333333333337	0.7272727272727274	0.75	0.8953488372093024	0.75	223	RFC	0.6784120210222113	0.3873239436619718	0.7916666666666666	0.5	0.8355184743742551	0.8775510204081632	0.7651690821256039	0.6	0.8888888888888888	0.75	0.8369565217391305	0.75	0.6870221111752407	0.3313253012048193	0.7284345047923323	0.6666666666666666	0.8817610062893082	0.8269230769230769	0.6617307692307692	0.2307692307692308	0.6153846153846154	0.75	0.9625	0.75	All Modes
no_beacon__geo	0.7550452331245651	0.8771929824561403	0.7113953885106754	0.4748201438848921	0.6859344894026974	0.7826086956521741	0.8432432432432433	0.7703703703703703	0.8402810715854194	0.608695652173913	0.7826086956521738	0.8888888888888891	0.9212121212121211	1.0	224	RFC	0.6980478243943444	0.518324607329843	0.6872586872586872	0.8059701492537313	0.8367103694874851	0.6419753086419753	0.8588235294117649	0.7	0.9	0.8	0.8941176470588236	1.0	0.7392147519659735	0.4380530973451328	0.6846153846153846	0.7605633802816901	0.8498789346246973	0.9629629629629628	0.8361538461538462	0.5384615384615384	0.6923076923076923	1.0	0.95	1.0	All Modes
no_beacon__geo	0.7736842105263158	0.8508771929824561	0.6818089976961991	0.4591194968553459	0.7358778625954199	0.6086956521739131	0.8676470588235294	0.7377049180327869	0.7411861471861472	0.5454545454545455	0.7199999999999999	0.6666666666666666	0.9166666666666669	0.8571428571428571	225	RFC	0.7251101509318749	0.5140845070422535	0.7303030303030303	0.7777777777777778	0.8406735751295337	0.7627118644067796	0.8583333333333332	0.6666666666666666	0.75	1.0	0.875	1.0	0.6534011485751818	0.4147727272727273	0.7415384615384616	0.5	0.8964088397790055	0.7142857142857143	0.6732692307692307	0.4615384615384616	0.6923076923076923	0.5	0.9625	0.75	All Modes
no_beacon__geo	0.8022561380225613	0.9035087719298246	0.7583891393383272	0.5671641791044776	0.7388535031847133	0.7226890756302521	0.8625766871165643	0.9006622516556291	0.8350971739394998	0.7272727272727274	0.8695652173913044	0.75	0.9397590361445785	0.8888888888888891	226	RFC	0.7883242156695885	0.6934306569343066	0.8083623693379791	0.7288135593220338	0.8043478260869565	0.9066666666666666	0.8691731266149871	0.8888888888888888	1.0	0.75	0.9069767441860463	0.8	0.7402895149244895	0.4797979797979798	0.6803519061583577	0.7166666666666667	0.92989417989418	0.8947368421052632	0.821923076923077	0.6153846153846154	0.7692307692307693	0.75	0.975	1.0	All Modes
no_beacon__geo	0.7770876466528641	0.8859649122807017	0.7187110459986848	0.5706806282722513	0.7210682492581603	0.6216216216216216	0.8517823639774859	0.8284023668639052	0.8044257703081232	0.6666666666666667	0.7000000000000001	0.8571428571428571	0.9411764705882352	0.8571428571428571	227	RFC	0.7372881994052778	0.5989010989010989	0.7967213114754098	0.6764705882352942	0.8097502972651606	0.8045977011494253	0.9232323232323232	0.7272727272727273	1.0	1.0	0.8888888888888888	1.0	0.7061224016989509	0.545	0.6585365853658537	0.575	0.8984168865435356	0.8536585365853658	0.7307692307692307	0.6153846153846154	0.5384615384615384	0.75	1.0	0.75	All Modes
no_beacon__geo	0.7197452229299363	0.8157894736842105	0.6596999717558873	0.4245524296675192	0.6740027510316369	0.6236559139784946	0.8035614913745132	0.7727272727272727	0.7200316795130834	0.4347826086956522	0.6666666666666667	0.75	0.891566265060241	0.8571428571428571	228	RFC	0.6289860837964982	0.4256410256410256	0.6330749354005168	0.5686274509803921	0.8375870069605569	0.68	0.7675475687103595	0.5	0.7272727272727273	0.75	0.8604651162790697	1.0	0.7002926337999316	0.4234693877551021	0.7205882352941176	0.6904761904761905	0.772192513368984	0.8947368421052632	0.6849999999999999	0.38461538461538464	0.6153846153846154	0.75	0.925	0.75	All Modes
no_beacon__geo	0.735495945102932	0.8245614035087719	0.6340077193408578	0.4415584415584415	0.6163328197226502	0.4	0.8431818181818181	0.8689655172413793	0.6742524916943522	0.4761904761904762	0.5714285714285714	0.6666666666666666	0.9069767441860466	0.75	229	RFC	0.6703957247212107	0.4146341463414634	0.6802721088435374	0.6	0.828125	0.8289473684210527	0.7945652173913043	0.625	0.75	1.0	0.8478260869565217	0.75	0.6214884556939058	0.4722222222222222	0.5633802816901409	0.3	0.8587962962962963	0.9130434782608696	0.6142307692307692	0.38461538461538464	0.4615384615384616	0.5	0.975	0.75	All Modes
no_beacon__geo	0.8191082802547771	0.9035087719298246	0.7960341027892615	0.5616438356164384	0.7892376681614349	0.8468468468468467	0.8852459016393442	0.8971962616822431	0.8608080808080809	0.6363636363636364	0.8333333333333333	1.0	0.9454545454545454	0.8888888888888891	230	RFC	0.7973126721281971	0.6	0.7951807228915663	0.8545454545454545	0.8719723183391004	0.8648648648648649	0.8809031491384433	0.7777777777777778	0.9090909090909092	1.0	0.9176470588235294	0.8	0.7963068359369898	0.5278969957081545	0.7833827893175074	0.8392857142857143	0.8989298454221165	0.9320388349514565	0.8565384615384616	0.5384615384615384	0.7692307692307693	1.0	0.975	1.0	All Modes
no_beacon__geo	0.76	0.8421052631578947	0.6494411387208585	0.4974358974358974	0.6496163682864449	0.4827586206896552	0.8583586626139817	0.7590361445783133	0.7290143964562569	0.5	0.6666666666666667	0.5714285714285715	0.9069767441860466	1.0	231	RFC	0.6644187911845327	0.5914634146341463	0.7257142857142858	0.5185185185185185	0.8161849710982659	0.6702127659574468	0.8207556935817806	0.7142857142857143	0.875	0.6666666666666666	0.8478260869565217	1.0	0.6497815222279967	0.4292035398230089	0.5879629629629629	0.4516129032258064	0.9051282051282052	0.875	0.6796153846153846	0.38461538461538464	0.5384615384615384	0.5	0.975	1.0	All Modes
no_beacon__geo	0.7177257525083612	0.8245614035087719	0.6633982213182869	0.32853025936599417	0.6543046357615895	0.7213114754098361	0.8215403882279274	0.791304347826087	0.710843970391094	0.42105263157894735	0.4761904761904762	1.0	0.9069767441860466	0.75	232	RFC	0.6715805329068246	0.3433734939759036	0.7841269841269841	0.7586206896551724	0.7663551401869159	0.7054263565891473	0.7778985507246376	0.6666666666666666	0.625	1.0	0.8478260869565217	0.75	0.6700122021786807	0.3149171270718232	0.5613636363636364	0.6875	0.8852901484480432	0.9009900990099008	0.6834615384615385	0.3076923076923077	0.38461538461538464	1.0	0.975	0.75	All Modes
no_beacon__geo	0.7908961593172119	0.8771929824561403	0.7600450355435863	0.4945652173913043	0.6602316602316602	0.8641975308641975	0.8812307692307692	0.9	0.7817441532826148	0.7000000000000001	0.6666666666666667	0.8571428571428571	0.9349112426035504	0.75	233	RFC	0.7820412165606544	0.610738255033557	0.6576923076923077	0.8974358974358975	0.8443396226415094	0.9	0.8729826353421859	1.0	0.7272727272727273	1.0	0.8876404494382022	0.75	0.7466284133311849	0.4155251141552511	0.6627906976744186	0.8333333333333334	0.9214929214929216	0.9	0.7282692307692308	0.5384615384615384	0.6153846153846154	0.75	0.9875	0.75	All Modes
no_beacon__geo	0.7376605814739688	0.8508771929824561	0.713456846914223	0.532967032967033	0.6277602523659306	0.7499999999999999	0.8108426635238657	0.8457142857142858	0.741420411493851	0.5263157894736842	0.7500000000000001	0.6666666666666666	0.9069767441860466	0.8571428571428571	234	RFC	0.7654738183119866	0.6736111111111112	0.5718390804597702	0.9705882352941176	0.7981438515081206	0.8131868131868132	0.8998682476943346	0.8333333333333334	0.8181818181818182	1.0	0.8478260869565217	1.0	0.6905457749170324	0.4409090909090909	0.6958041958041958	0.6111111111111112	0.8239520958083832	0.8809523809523809	0.6603846153846153	0.38461538461538464	0.6923076923076923	0.5	0.975	0.75	All Modes
no_beacon__geo	0.8052034689793195	0.8421052631578947	0.7263882032413408	0.5594059405940592	0.7922272047832586	0.6097560975609756	0.8804283164782867	0.7901234567901235	0.6882476423613547	0.5454545454545455	0.6956521739130435	0.4	0.9112426035502958	0.8888888888888891	235	RFC	0.7527043036320287	0.6042780748663101	0.8204334365325078	0.7352941176470589	0.8505747126436781	0.7529411764705882	0.826367041198502	0.6666666666666666	0.8	1.0	0.8651685393258427	0.8	0.710217841247496	0.5207373271889401	0.7658959537572254	0.5208333333333334	0.9124537607891492	0.8311688311688312	0.6578846153846154	0.4615384615384616	0.6153846153846154	0.25	0.9625	1.0	All Modes
no_beacon__geo	0.7869907076483202	0.8684210526315791	0.7324471149493789	0.521505376344086	0.6084905660377359	0.7272727272727273	0.8711433756805809	0.9338235294117648	0.8016524068792672	0.631578947368421	0.6	0.8571428571428571	0.9195402298850576	1.0	236	RFC	0.7653496862776051	0.7028985507246377	0.6482412060301508	0.7179487179487181	0.8098987626546682	0.9477611940298508	0.9416413373860182	1.0	0.8571428571428571	1.0	0.851063829787234	1.0	0.717480717032444	0.41452991452991456	0.5733333333333334	0.7368421052631579	0.9424083769633508	0.9202898550724636	0.7346153846153847	0.4615384615384616	0.4615384615384616	0.75	1.0	1.0	All Modes
no_beacon__geo	0.7113764044943821	0.8157894736842105	0.6584540460135982	0.4164222873900293	0.5993150684931507	0.71875	0.8036845135290732	0.7540983606557377	0.6844647851512838	0.5217391304347826	0.4761904761904762	0.8571428571428571	0.9005847953216374	0.6666666666666666	237	RFC	0.6668418510067562	0.4580645161290322	0.5351681957186545	0.7666666666666667	0.8202115158636898	0.7540983606557377	0.8142307692307693	0.6	0.625	1.0	0.8461538461538461	1.0	0.6562067229771629	0.3817204301075269	0.6809338521400778	0.6764705882352942	0.7878103837471784	0.7540983606557377	0.6117307692307692	0.4615384615384616	0.38461538461538464	0.75	0.9625	0.5	All Modes
no_beacon__geo	0.7419768934531451	0.8508771929824561	0.7047424493534323	0.4896907216494845	0.614950634696756	0.7142857142857142	0.83811850946854	0.8666666666666667	0.7649737106792321	0.5384615384615384	0.7272727272727274	0.75	0.920245398773006	0.8888888888888891	238	RFC	0.7070245955786927	0.4377880184331797	0.7956204379562044	0.7017543859649122	0.7930635838150291	0.8068965517241379	0.7761929770363505	0.5384615384615384	0.8888888888888888	0.75	0.9036144578313252	0.8	0.7217157488770138	0.5555555555555556	0.5011494252873563	0.7272727272727273	0.8886010362694301	0.9359999999999999	0.7682692307692307	0.5384615384615384	0.6153846153846154	0.75	0.9375	1.0	All Modes
no_beacon__geo	0.7695716395864106	0.8508771929824561	0.6793872275552743	0.5039370078740157	0.6337662337662338	0.6129032258064516	0.8617142857142858	0.7846153846153846	0.7138288086241894	0.5263157894736842	0.6956521739130435	0.5714285714285715	0.9186046511627908	0.8571428571428571	239	RFC	0.7180887058006317	0.6666666666666666	0.6455026455026455	0.7037037037037037	0.8133764832793959	0.7611940298507462	0.8317391304347825	0.8333333333333334	0.8	0.6666666666666666	0.8586956521739131	1.0	0.659210722386683	0.4050632911392405	0.6224489795918368	0.5428571428571428	0.9161603888213852	0.8095238095238095	0.6475	0.38461538461538464	0.6153846153846154	0.5	0.9875	0.75	All Modes
no_beacon__geo	0.7374429223744292	0.7982456140350878	0.6583659111828828	0.4768856447688564	0.521978021978022	0.6428571428571428	0.8475609756097561	0.8025477707006369	0.6602479849467802	0.5384615384615384	0.4545454545454546	0.6666666666666666	0.891566265060241	0.75	240	RFC	0.6964379405183967	0.5664739884393064	0.5135135135135135	0.8181818181818182	0.8157276995305164	0.7682926829268293	0.7408964420592328	0.5384615384615384	0.5555555555555556	1.0	0.8604651162790697	0.75	0.6387764846005896	0.4117647058823529	0.5307262569832403	0.5294117647058824	0.881979695431472	0.84	0.6196153846153847	0.5384615384615384	0.38461538461538464	0.5	0.925	0.75	All Modes
no_beacon__geo	0.7767253044654939	0.8508771929824561	0.7321946666063693	0.4207492795389048	0.7221238938053098	0.7387387387387386	0.8470305938812238	0.9323308270676692	0.7523672158448821	0.2352941176470588	0.8695652173913044	0.75	0.9069767441860466	1.0	241	RFC	0.7412614585207621	0.5140845070422535	0.7669172932330827	0.6949152542372882	0.8050171037628279	0.9253731343283582	0.8195652173913043	0.5	1.0	0.75	0.8478260869565217	1.0	0.7319796344797351	0.3560975609756097	0.6822742474916388	0.7884615384615384	0.8936708860759494	0.9393939393939394	0.7296153846153846	0.15384615384615385	0.7692307692307693	0.75	0.975	1.0	All Modes
no_beacon__geo	0.7584511370620775	0.8947368421052632	0.7261927554909159	0.5956607495069033	0.6407766990291263	0.6851851851851852	0.8334287349742415	0.8759124087591241	0.8397133730467065	0.6363636363636364	0.8461538461538461	0.8888888888888891	0.9382716049382716	0.8888888888888891	242	RFC	0.7157664956343881	0.6651982378854625	0.7096774193548387	0.578125	0.7982456140350878	0.8275862068965517	0.8301521784448613	0.7777777777777778	0.8461538461538461	0.8	0.9268292682926829	0.8	0.7532708894439333	0.5392857142857143	0.584070796460177	0.8409090909090909	0.8718562874251496	0.9302325581395348	0.8669230769230769	0.5384615384615384	0.8461538461538461	1.0	0.95	1.0	All Modes
no_beacon__geo	0.7583163611676851	0.8245614035087719	0.6933911689007887	0.4309764309764309	0.7214484679665739	0.6301369863013699	0.8250783699059561	0.8593155893536122	0.7147542653425007	0.38095238095238104	0.7272727272727274	0.5714285714285715	0.8941176470588236	1.0	243	RFC	0.7109583630835878	0.4848484848484849	0.8170347003154574	0.6216216216216216	0.7686915887850467	0.8625954198473282	0.78	0.5	0.8888888888888888	0.6666666666666666	0.8444444444444444	1.0	0.6838211983606952	0.3878787878787879	0.6458852867830424	0.6388888888888888	0.8903924221921515	0.8560606060606061	0.6746153846153846	0.3076923076923077	0.6153846153846154	0.5	0.95	1.0	All Modes
no_beacon__geo	0.7651677373304783	0.8333333333333334	0.6698919553328173	0.4615384615384615	0.6369168356997973	0.5507246376811593	0.8630705394190872	0.8372093023255813	0.7407518296739853	0.5	0.6666666666666667	0.75	0.8982035928143712	0.8888888888888891	244	RFC	0.6736463528596892	0.5611510791366906	0.615686274509804	0.5135135135135135	0.8445475638051044	0.8333333333333334	0.7707254814151365	0.7142857142857143	0.7272727272727273	0.75	0.8620689655172413	0.8	0.6737838804585077	0.3919597989949749	0.6596638655462185	0.59375	0.8824242424242424	0.8411214953271028	0.7375	0.38461538461538464	0.6153846153846154	0.75	0.9375	1.0	All Modes
no_beacon__geo	0.7715379706445438	0.8859649122807017	0.7313462539957675	0.5243902439024389	0.7488151658767772	0.7714285714285715	0.8306403351286654	0.7814569536423841	0.8311371237458195	0.7000000000000001	0.7826086956521738	0.75	0.9230769230769232	1.0	245	RFC	0.7299355906112138	0.6515151515151515	0.7037861915367484	0.7397260273972602	0.8351383874849578	0.7195121951219512	0.9052808988764044	1.0	0.9	0.75	0.8764044943820225	1.0	0.7452017198832811	0.4387755102040816	0.8	0.8059701492537313	0.8261904761904761	0.855072463768116	0.7911538461538462	0.5384615384615384	0.6923076923076923	0.75	0.975	1.0	All Modes
no_beacon__geo	0.7817460317460317	0.8684210526315791	0.6848488868272451	0.6210045662100456	0.6321839080459769	0.4687500000000001	0.8701891715590345	0.8321167883211679	0.7865981768908598	0.64	0.7272727272727274	0.75	0.9268292682926828	0.8888888888888891	246	RFC	0.6640038967516523	0.6868686868686869	0.6077348066298343	0.4166666666666667	0.8684895833333334	0.7402597402597403	0.8020634920634921	0.6666666666666666	0.8888888888888888	0.75	0.9047619047619048	0.8	0.7165918023896184	0.5666666666666667	0.6586826347305389	0.5357142857142857	0.8718954248366013	0.95	0.7861538461538462	0.6153846153846154	0.6153846153846154	0.75	0.95	1.0	All Modes
no_beacon__geo	0.7310874704491725	0.8157894736842105	0.6836343796543494	0.5428571428571429	0.6822429906542056	0.5909090909090908	0.7957110609480813	0.8064516129032259	0.7009728308501314	0.5833333333333334	0.6666666666666667	0.5714285714285715	0.8834355828220859	0.8	247	RFC	0.6654095229845716	0.5229357798165137	0.6532438478747203	0.5777777777777777	0.8323494687131051	0.7407407407407407	0.7128879152975538	0.6363636363636364	0.7272727272727273	0.6666666666666666	0.8674698795180723	0.6666666666666666	0.7060123886253324	0.5643564356435643	0.7139364303178484	0.6046511627906976	0.7621621621621621	0.8849557522123894	0.7107692307692307	0.5384615384615384	0.6153846153846154	0.5	0.9	1.0	All Modes
no_beacon__geo	0.7810457516339869	0.8421052631578947	0.7260221371066423	0.41496598639455773	0.7369791666666667	0.8269230769230769	0.8587896253602305	0.7924528301886793	0.7634511515271734	0.4347826086956522	0.5714285714285714	1.0	0.9221556886227544	0.8888888888888891	248	RFC	0.7298107942583354	0.42657342657342656	0.8250728862973761	0.8269230769230769	0.8204845814977973	0.75	0.7870114942528735	0.5	0.75	1.0	0.8850574712643678	0.8	0.7275250745375983	0.4039735099337749	0.6658823529411765	0.8269230769230769	0.9008464328899636	0.84	0.7617307692307692	0.38461538461538464	0.4615384615384616	1.0	0.9625	1.0	All Modes
no_beacon__geo	0.8085694540428473	0.912280701754386	0.7613257030229936	0.49002849002848997	0.7960893854748604	0.84	0.8853299167200513	0.7951807228915663	0.8635955831608007	0.7619047619047621	0.8695652173913044	0.8571428571428571	0.9404761904761904	0.8888888888888891	249	RFC	0.7794722866296009	0.5477707006369427	0.8333333333333334	0.9545454545454546	0.8520345252774353	0.7096774193548387	0.9395454545454544	1.0	1.0	1.0	0.8977272727272727	0.8	0.7561547954016182	0.4432989690721649	0.7620320855614974	0.75	0.9213333333333332	0.9041095890410958	0.8244230769230769	0.6153846153846154	0.7692307692307693	0.75	0.9875	1.0	All Modes
no_beacon__geo	0.7420941672522839	0.8245614035087719	0.6723138414106017	0.3333333333333333	0.6814814814814815	0.7777777777777777	0.8474576271186439	0.721518987341772	0.7078529657477026	0.38095238095238104	0.5	0.8571428571428571	0.912280701754386	0.8888888888888891	250	RFC	0.6958769183709819	0.3270440251572327	0.8243727598566308	0.8571428571428571	0.7922535211267606	0.6785714285714286	0.7742857142857144	0.5	0.7142857142857143	1.0	0.8571428571428571	0.8	0.6627486425985666	0.33986928104575165	0.5808080808080808	0.7118644067796609	0.9109311740890688	0.7702702702702703	0.6834615384615385	0.3076923076923077	0.38461538461538464	0.75	0.975	1.0	All Modes
no_beacon__geo	0.7258522727272727	0.8157894736842105	0.6211391506691779	0.4720496894409938	0.4293193717277488	0.5301204819277109	0.8272311212814644	0.8469750889679716	0.6497577276524645	0.4761904761904762	0.4	0.5714285714285715	0.912280701754386	0.8888888888888891	251	RFC	0.5915043281636698	0.5066666666666667	0.3761467889908257	0.4583333333333333	0.8679471788715486	0.7484276729559748	0.7040476190476191	0.625	0.5714285714285714	0.6666666666666666	0.8571428571428571	0.8	0.6672011328359021	0.4418604651162791	0.5	0.6285714285714286	0.7901639344262295	0.9754098360655736	0.6334615384615384	0.38461538461538464	0.3076923076923077	0.5	0.975	1.0	All Modes
no_beacon__geo	0.7816341287057122	0.8508771929824561	0.7148670061811203	0.4948979591836735	0.7169042769857433	0.6666666666666666	0.8710073710073709	0.824858757062147	0.7569797059323551	0.4347826086956522	0.5263157894736842	0.8888888888888891	0.9349112426035504	1.0	252	RFC	0.7248953177038625	0.5705882352941176	0.7892376681614349	0.6190476190476191	0.8253783469150174	0.8202247191011236	0.8041947565543073	0.5	0.8333333333333334	0.8	0.8876404494382022	1.0	0.7134795249185909	0.4369369369369369	0.6567164179104478	0.7222222222222222	0.9219765929778934	0.8295454545454546	0.7513461538461538	0.38461538461538464	0.38461538461538464	1.0	0.9875	1.0	All Modes
no_beacon__geo	0.7762962962962963	0.8947368421052632	0.7090590502399442	0.5358090185676393	0.6469344608879493	0.6249999999999999	0.8716981132075472	0.8658536585365852	0.8056724738675957	0.7199999999999999	0.7500000000000001	0.75	0.9512195121951221	0.8571428571428571	253	RFC	0.7183163381025899	0.63125	0.6483050847457628	0.5084745762711864	0.8440925700365408	0.9594594594594594	0.8493506493506494	0.75	0.8181818181818182	0.75	0.9285714285714286	1.0	0.7223754918153258	0.4654377880184332	0.6455696202531646	0.8108108108108109	0.9011703511053316	0.7888888888888889	0.7719230769230769	0.6923076923076923	0.6923076923076923	0.75	0.975	0.75	All Modes
no_beacon__geo	0.7461254612546125	0.8333333333333334	0.6717512702005835	0.4924623115577889	0.5344827586206897	0.6727272727272727	0.8485576923076923	0.8105263157894737	0.7444026733500417	0.5	0.5714285714285714	0.75	0.9005847953216374	1.0	254	RFC	0.6963843186602989	0.6049382716049383	0.5224719101123596	0.74	0.8124280782508629	0.8020833333333334	0.8120879120879121	0.7142857142857143	0.75	0.75	0.8461538461538461	1.0	0.6572357956239671	0.4152542372881356	0.5470588235294118	0.6166666666666667	0.8880503144654088	0.8191489361702128	0.7117307692307693	0.38461538461538464	0.4615384615384616	0.75	0.9625	1.0	All Modes
no_beacon__geo	0.7077326343381389	0.8421052631578947	0.663161743319845	0.4622641509433963	0.6114649681528663	0.6111111111111113	0.7949029126213591	0.8360655737704918	0.7309024309024309	0.4761904761904762	0.7692307692307693	0.75	0.9090909090909092	0.75	255	RFC	0.6705977904621208	0.4757281553398058	0.7007299270072993	0.5789473684210527	0.7546082949308756	0.8429752066115702	0.755316742081448	0.625	0.7692307692307693	0.75	0.8823529411764706	0.75	0.6615969743431059	0.44954128440366975	0.5423728813559322	0.6470588235294118	0.8397435897435898	0.8292682926829268	0.7182692307692309	0.38461538461538464	0.7692307692307693	0.75	0.9375	0.75	All Modes
no_beacon__geo	0.7572953736654804	0.8421052631578947	0.7307034324624379	0.5450549450549451	0.659217877094972	0.7469879518072289	0.8412698412698414	0.8609865470852021	0.7678398895790199	0.5217391304347826	0.6666666666666667	0.8571428571428571	0.9047619047619048	0.8888888888888891	256	RFC	0.7681356649249198	0.5849056603773585	0.8045454545454546	0.8611111111111112	0.7765567765567766	0.8135593220338984	0.8277272727272728	0.6	0.875	1.0	0.8636363636363636	0.8	0.7120513574828927	0.5102880658436214	0.5583596214511041	0.6595744680851063	0.9177489177489178	0.9142857142857144	0.74	0.4615384615384616	0.5384615384615384	0.75	0.95	1.0	All Modes
no_beacon__geo	0.7881967213114754	0.8333333333333334	0.7444380512478659	0.43343653250774	0.7278195488721805	0.7850467289719627	0.8595238095238095	0.9163636363636364	0.7290979386450622	0.42105263157894735	0.5714285714285714	0.8571428571428571	0.9069767441860466	0.8888888888888891	257	RFC	0.7632864066975105	0.5	0.8066666666666666	0.8235294117647058	0.8112359550561797	0.875	0.8128985507246377	0.6666666666666666	0.75	1.0	0.8478260869565217	0.8	0.7342566943067873	0.3825136612021858	0.663013698630137	0.75	0.9139240506329114	0.9618320610687024	0.6988461538461539	0.3076923076923077	0.4615384615384616	0.75	0.975	1.0	All Modes
no_beacon__geo	0.7635402906208718	0.8421052631578947	0.7084756879858485	0.5175879396984925	0.7127937336814621	0.6133333333333333	0.8452151573538856	0.8534482758620691	0.7686335403726707	0.5217391304347826	0.6666666666666667	0.75	0.9047619047619048	1.0	258	RFC	0.6992978229168939	0.5228426395939086	0.8005865102639296	0.575	0.8123456790123457	0.7857142857142857	0.8177272727272727	0.6	0.875	0.75	0.8636363636363636	1.0	0.7253505267580754	0.5124378109452736	0.6423529411764706	0.6571428571428571	0.8808567603748326	0.9339622641509434	0.74	0.4615384615384616	0.5384615384615384	0.75	0.95	1.0	All Modes
no_beacon__geo	0.7545103092783505	0.8508771929824561	0.7312062994705388	0.4882352941176471	0.6829268292682927	0.7865168539325842	0.8209331651954604	0.8774193548387097	0.7315343325159276	0.4	0.7407407407407408	0.8571428571428571	0.9325153374233128	0.7272727272727273	259	RFC	0.7431219605170443	0.5570469798657718	0.6031746031746031	0.875	0.8611111111111112	0.8192771084337349	0.7545611015490532	0.5714285714285714	0.7142857142857143	1.0	0.9156626506024096	0.5714285714285714	0.7329209460940896	0.4345549738219896	0.7869822485207101	0.7142857142857143	0.7843373493975904	0.9444444444444444	0.7553846153846153	0.3076923076923077	0.7692307692307693	0.75	0.95	1.0	All Modes
no_beacon__geo	0.7426937738246506	0.8508771929824561	0.6793963818322378	0.4673366834170854	0.6593406593406594	0.6491228070175439	0.8344519015659956	0.7867298578199052	0.7518037518037518	0.4761904761904762	0.7272727272727274	0.75	0.9166666666666669	0.8888888888888891	260	RFC	0.6804511811124518	0.4973262032085562	0.7241379310344828	0.5873015873015873	0.8030139935414424	0.7904761904761904	0.7877777777777778	0.625	0.8888888888888888	0.75	0.875	0.8	0.6845812731471723	0.44075829383886256	0.6051873198847262	0.7254901960784313	0.8684516880093132	0.7830188679245284	0.7424999999999999	0.38461538461538464	0.6153846153846154	0.75	0.9625	1.0	All Modes
no_beacon__geo	0.7690271343481139	0.8859649122807017	0.6919818458316908	0.5647058823529413	0.7204450625869264	0.5633802816901409	0.8685208596713022	0.7428571428571429	0.7876969895827937	0.6923076923076923	0.7826086956521738	0.6666666666666666	0.9397590361445785	0.8571428571428571	261	RFC	0.7273418975632021	0.5142857142857142	0.8274760383386581	0.7142857142857143	0.8378048780487805	0.7428571428571429	0.8998568872987477	0.6923076923076923	0.9	1.0	0.9069767441860463	1.0	0.674713243216203	0.6260869565217392	0.6379310344827587	0.4651162790697674	0.9015748031496064	0.7428571428571429	0.7219230769230769	0.6923076923076923	0.6923076923076923	0.5	0.975	0.75	All Modes
no_beacon__geo	0.7492957746478873	0.8245614035087719	0.6396314035655765	0.3269961977186312	0.7314112291350532	0.49006622516556303	0.8456632653061223	0.8040201005025127	0.67607213299521	0.2666666666666667	0.7142857142857142	0.5	0.8994082840236686	1.0	262	RFC	0.6421727826610244	0.4942528735632184	0.7347560975609756	0.4065934065934066	0.8205445544554455	0.7547169811320755	0.8041198501872658	1.0	0.6666666666666666	0.5	0.8539325842696629	1.0	0.6643330000076163	0.24431818181818185	0.7280966767371602	0.6166666666666667	0.8723684210526316	0.8602150537634409	0.6746153846153846	0.15384615384615385	0.7692307692307693	0.5	0.95	1.0	All Modes
no_beacon__geo	0.7421931735657226	0.8157894736842105	0.657035941587621	0.4715447154471545	0.5973025048169557	0.5116279069767442	0.8515577275503969	0.8531468531468532	0.681691611555865	0.5384615384615384	0.4705882352941176	0.5	0.8994082840236686	1.0	263	RFC	0.6415885231906291	0.4578947368421053	0.7311320754716981	0.44	0.8258293838862559	0.7530864197530864	0.7784788245462402	0.5384615384615384	1.0	0.5	0.8539325842696629	1.0	0.6929684646582419	0.4860335195530726	0.504885993485342	0.6111111111111112	0.8789407313997478	0.9838709677419356	0.6592307692307692	0.5384615384615384	0.3076923076923077	0.5	0.95	1.0	All Modes
no_beacon__geo	0.7907284768211921	0.8771929824561403	0.7536372864563734	0.4767441860465117	0.7971360381861575	0.8235294117647058	0.850632911392405	0.8201438848920864	0.816363959451697	0.4761904761904762	0.7826086956521738	1.0	0.934131736526946	0.8888888888888891	264	RFC	0.7514104352046382	0.496969696969697	0.8630490956072352	0.8305084745762712	0.8165249088699879	0.75	0.8443103448275862	0.625	0.9	1.0	0.8965517241379308	0.8	0.7615640579811672	0.4581005586592179	0.7405764966740577	0.8166666666666667	0.8877146631439894	0.9047619047619048	0.8103846153846153	0.38461538461538464	0.6923076923076923	1.0	0.975	1.0	All Modes
no_beacon__geo	0.7302158273381295	0.8421052631578947	0.6671079904057219	0.42603550295857984	0.5430210325047802	0.7659574468085106	0.8449704142011835	0.7555555555555555	0.73566898218061	0.5454545454545455	0.5	0.8571428571428571	0.9186046511627908	0.8571428571428571	265	RFC	0.6914378103690938	0.4137931034482759	0.7135678391959799	0.8	0.7906976744186046	0.7391304347826086	0.8479296066252587	0.6666666666666666	0.7142857142857143	1.0	0.8586956521739131	1.0	0.6583919678468584	0.4390243902439024	0.4382716049382716	0.7346938775510204	0.9072426937738246	0.7727272727272727	0.6667307692307693	0.4615384615384616	0.38461538461538464	0.75	0.9875	0.75	All Modes
no_beacon__geo	0.7514164305949008	0.8508771929824561	0.7137840416965229	0.3806646525679758	0.6982758620689655	0.8	0.8414948453608246	0.8484848484848485	0.7696263780839383	0.3157894736842105	0.7619047619047621	0.8571428571428571	0.9132947976878614	1.0	266	RFC	0.7619975621849244	0.4315068493150685	0.823728813559322	1.0	0.768235294117647	0.7865168539325843	0.8698924731182796	0.5	1.0	1.0	0.8494623655913979	1.0	0.6928888612784136	0.34054054054054056	0.6059850374064838	0.6666666666666666	0.9301994301994302	0.9210526315789472	0.7167307692307693	0.2307692307692308	0.6153846153846154	0.75	0.9875	1.0	All Modes
no_beacon__geo	0.7769337016574586	0.8684210526315791	0.7428413654814449	0.4444444444444444	0.7465857359635809	0.8640000000000001	0.8523096942094991	0.8068669527896996	0.8032638152468481	0.5217391304347826	0.6666666666666667	1.0	0.9390243902439024	0.8888888888888891	267	RFC	0.7225293129138793	0.4021164021164021	0.7961165048543689	0.8181818181818182	0.8675496688741722	0.7286821705426356	0.8087878787878788	0.6	0.7272727272727273	1.0	0.9166666666666666	0.8	0.7712570936127224	0.4967320261437909	0.7028571428571428	0.9152542372881356	0.8375959079283888	0.903846153846154	0.8078846153846154	0.4615384615384616	0.6153846153846154	1.0	0.9625	1.0	All Modes
no_beacon__geo	0.7611622962437987	0.8508771929824561	0.6962643049882316	0.4615384615384615	0.5666666666666667	0.7826086956521741	0.8705077010838562	0.7999999999999999	0.7347852389594677	0.42105263157894735	0.6666666666666667	0.6666666666666666	0.9195402298850576	1.0	268	RFC	0.7302416539362605	0.4390243902439024	0.7083333333333334	0.972972972972973	0.8266522210184182	0.7042253521126759	0.8785460992907801	0.6666666666666666	0.875	1.0	0.851063829787234	1.0	0.6916914395227648	0.4864864864864865	0.4722222222222222	0.6545454545454545	0.9192771084337348	0.925925925925926	0.6692307692307693	0.3076923076923077	0.5384615384615384	0.5	1.0	1.0	All Modes
no_beacon__geo	0.7837411207576953	0.8508771929824561	0.7156488869413151	0.42222222222222217	0.625	0.787878787878788	0.8798955613577023	0.8632478632478632	0.7314814814814814	0.4444444444444444	0.7407407407407408	0.6666666666666666	0.9166666666666669	0.8888888888888891	269	RFC	0.7406271665340183	0.4871794871794872	0.625	0.8965517241379308	0.8596938775510204	0.8347107438016529	0.8378571428571429	0.8	0.7142857142857143	1.0	0.875	0.8	0.6990253101523273	0.3725490196078432	0.625	0.7027027027027027	0.9010695187165776	0.8938053097345132	0.7078846153846154	0.3076923076923077	0.7692307692307693	0.5	0.9625	1.0	All Modes
no_beacon__geo	0.720112517580872	0.8070175438596491	0.6684929911874884	0.3783783783783784	0.6359447004608294	0.6881720430107526	0.8282051282051283	0.8117647058823529	0.7171221940452709	0.38461538461538464	0.4444444444444444	0.8571428571428571	0.8994082840236686	1.0	270	RFC	0.6823246963756413	0.3153153153153153	0.8346774193548387	0.6956521739130435	0.7906976744186046	0.7752808988764045	0.8077095937770096	0.38461538461538464	0.8	1.0	0.8539325842696629	1.0	0.6777543428752472	0.472972972972973	0.5136476426799007	0.6808510638297872	0.8694481830417228	0.8518518518518519	0.6784615384615384	0.38461538461538464	0.3076923076923077	0.75	0.95	1.0	All Modes
no_beacon__geo	0.7967542503863988	0.8508771929824561	0.7416227243245516	0.4536741214057508	0.7509025270758123	0.7466666666666666	0.8799472295514512	0.8769230769230769	0.7763338111164199	0.4347826086956522	0.6666666666666667	0.8571428571428571	0.9230769230769232	1.0	271	RFC	0.7493664703464131	0.4303030303030303	0.8286852589641435	0.8	0.8617571059431525	0.8260869565217391	0.8502808988764045	0.5	0.875	1.0	0.8764044943820225	1.0	0.7399092877973421	0.4797297297297297	0.6864686468646864	0.7	0.8989218328840971	0.9344262295081968	0.7296153846153846	0.38461538461538464	0.5384615384615384	0.75	0.975	1.0	All Modes
no_beacon__geo	0.7276450511945393	0.8508771929824561	0.653746710251291	0.5065963060686016	0.5547169811320755	0.5714285714285715	0.8271028037383177	0.8088888888888889	0.7140671727628249	0.608695652173913	0.7142857142857142	0.5714285714285715	0.9259259259259259	0.75	272	RFC	0.653116252621064	0.6575342465753424	0.4681528662420382	0.5333333333333333	0.8418549346016647	0.7647058823529411	0.7395934959349593	0.7	0.6666666666666666	0.6666666666666666	0.9146341463414634	0.75	0.6758613374735837	0.4120171673819743	0.6805555555555556	0.6153846153846154	0.8128587830080367	0.8584905660377359	0.6990384615384615	0.5384615384615384	0.7692307692307693	0.5	0.9375	0.75	All Modes
no_beacon__geo	0.7381546134663342	0.8421052631578947	0.6227916012461416	0.4662921348314608	0.42490842490842495	0.509090909090909	0.8492597577388964	0.8644067796610171	0.7301960784313725	0.4761904761904762	0.6	0.8571428571428571	0.9176470588235294	0.8	273	RFC	0.6304070637136097	0.4715909090909091	0.5178571428571429	0.4827586206896552	0.8226857887874837	0.8571428571428571	0.8030952380952382	0.625	0.8571428571428571	1.0	0.8666666666666667	0.6666666666666666	0.6218447514335523	0.4611111111111112	0.36024844720496896	0.5384615384615384	0.8776077885952712	0.8717948717948718	0.7142307692307692	0.38461538461538464	0.4615384615384616	0.75	0.975	1.0	All Modes
no_beacon__geo	0.7609828741623231	0.8245614035087719	0.7021233501516139	0.43626062322946174	0.7355072463768116	0.7339449541284405	0.8488063660477455	0.7560975609756097	0.6760511432083339	0.4	0.608695652173913	0.5714285714285715	0.9112426035502958	0.8888888888888891	274	RFC	0.6985027703358011	0.5310344827586206	0.7631578947368421	0.7142857142857143	0.8173690932311622	0.6666666666666666	0.7206527554842161	0.5714285714285714	0.7	0.6666666666666666	0.8651685393258427	0.8	0.7181395111847932	0.3701923076923077	0.7097902097902098	0.7547169811320755	0.8827586206896552	0.8732394366197183	0.6617307692307692	0.3076923076923077	0.5384615384615384	0.5	0.9625	1.0	All Modes
no_beacon__geo	0.8149171270718232	0.8771929824561403	0.7706165939444125	0.5096952908587257	0.8155922038980509	0.7619047619047619	0.8753246753246754	0.8905660377358491	0.784784194453717	0.631578947368421	0.8181818181818181	0.6666666666666666	0.9186046511627908	0.8888888888888891	275	RFC	0.8204152983599139	0.6618705035971223	0.8421052631578947	0.9230769230769232	0.8199513381995134	0.855072463768116	0.9317391304347826	1.0	1.0	1.0	0.8586956521739131	0.8	0.7443226517404061	0.4144144144144144	0.7906976744186046	0.6486486486486487	0.9387186629526464	0.9291338582677166	0.7282692307692308	0.4615384615384616	0.6923076923076923	0.5	0.9875	1.0	All Modes
no_beacon__geo	0.7007462686567164	0.8245614035087719	0.5405691622524369	0.41621621621621613	0.3801652892561984	0.4	0.8397976391231029	0.6666666666666667	0.6556251440866826	0.5833333333333334	0.5454545454545455	0.5714285714285715	0.9112426035502958	0.6666666666666666	276	RFC	0.5448492077300139	0.3869346733668342	0.4758620689655173	0.3947368421052632	0.8208791208791208	0.6458333333333334	0.7669731018045625	0.6363636363636364	0.6666666666666666	0.6666666666666666	0.8651685393258427	1.0	0.5441418398215395	0.4502923976608187	0.3165137614678899	0.40540540540540543	0.8596087456846949	0.6888888888888889	0.5925	0.5384615384615384	0.4615384615384616	0.5	0.9625	0.5	All Modes
no_beacon__geo	0.7217741935483871	0.8421052631578947	0.6791430151985921	0.4941176470588235	0.5848375451263539	0.6588235294117647	0.8113755078351711	0.8465608465608466	0.7291527321406839	0.4545454545454546	0.7199999999999999	0.6666666666666666	0.9156626506024096	0.8888888888888891	277	RFC	0.6570792057372314	0.5329949238578681	0.5	0.6222222222222222	0.8534798534798534	0.7766990291262136	0.7978552971576226	0.5555555555555556	0.75	1.0	0.8837209302325582	0.8	0.713667357702308	0.4605263157894737	0.7043478260869566	0.7	0.7732300884955752	0.9302325581395348	0.7053846153846154	0.38461538461538464	0.6923076923076923	0.5	0.95	1.0	All Modes
no_beacon__geo	0.7496580027359782	0.8508771929824561	0.6934147796424772	0.4061538461538462	0.596958174904943	0.7184466019417477	0.8358942839582052	0.9096209912536444	0.7316848985208118	0.4705882352941176	0.7199999999999999	0.6666666666666666	0.912280701754386	0.8888888888888891	278	RFC	0.7189289211991035	0.4782608695652174	0.5992366412213741	0.8222222222222222	0.8085612366230678	0.8863636363636364	0.8814285714285715	1.0	0.75	1.0	0.8571428571428571	0.8	0.6769681732573355	0.35294117647058826	0.5946969696969697	0.6379310344827587	0.8651399491094147	0.934131736526946	0.6950000000000001	0.3076923076923077	0.6923076923076923	0.5	0.975	1.0	All Modes
no_beacon__geo	0.7577282530553558	0.8684210526315791	0.7223251265113425	0.5023255813953489	0.7008547008547008	0.7692307692307693	0.8453214513049013	0.7938931297709925	0.7703155818540434	0.5833333333333334	0.6666666666666667	0.6666666666666666	0.9349112426035504	1.0	279	RFC	0.7523726054848382	0.48	0.8266129032258065	0.8928571428571429	0.8087697929354446	0.7536231884057971	0.8798008171603676	0.6363636363636364	0.875	1.0	0.8876404494382022	1.0	0.7069713120124586	0.526829268292683	0.6083086053412463	0.6756756756756757	0.8853333333333333	0.8387096774193549	0.7128846153846153	0.5384615384615384	0.5384615384615384	0.5	0.9875	1.0	All Modes
no_beacon__geo	0.8012568735271013	0.8771929824561403	0.7601435721174099	0.5443425076452599	0.7307692307692307	0.8785046728971961	0.8804347826086956	0.7666666666666667	0.7870194062965148	0.6363636363636364	0.6923076923076923	1.0	0.9397590361445785	0.6666666666666666	280	RFC	0.7507501605955426	0.5705128205128205	0.7392996108949417	0.8392857142857143	0.8744939271255061	0.7301587301587301	0.8754124428543033	0.7777777777777778	0.6923076923076923	1.0	0.9069767441860463	1.0	0.7715888751977436	0.52046783625731	0.7224334600760456	0.9215686274509804	0.8864569083447332	0.8070175438596491	0.7411538461538462	0.5384615384615384	0.6923076923076923	1.0	0.975	0.5	All Modes
no_beacon__geo	0.7307152875175316	0.8684210526315791	0.7110264657291065	0.4917127071823205	0.4743589743589744	0.8421052631578948	0.8103994927076729	0.9365558912386708	0.8053642010163748	0.5454545454545455	0.6956521739130435	0.8571428571428571	0.9285714285714284	1.0	281	RFC	0.7215903583984227	0.5527950310559007	0.4157303370786517	0.8888888888888888	0.8223938223938224	0.9281437125748504	0.8706060606060607	0.6666666666666666	0.8	1.0	0.8863636363636364	1.0	0.7077793653682806	0.4427860696517413	0.5522388059701493	0.8	0.79875	0.945121951219512	0.7603846153846154	0.4615384615384616	0.6153846153846154	0.75	0.975	1.0	All Modes
no_beacon__geo	0.7975120939875605	0.8771929824561403	0.7179811728564665	0.5442176870748299	0.7503234152652005	0.7567567567567567	0.8774509803921569	0.6611570247933886	0.7687311092101511	0.6	0.7857142857142856	0.6666666666666666	0.934131736526946	0.8571428571428571	282	RFC	0.7382582812781495	0.625	0.7795698924731183	0.875	0.8483412322274881	0.5633802816901409	0.8974055829228241	0.8571428571428571	0.7333333333333333	1.0	0.8965517241379308	1.0	0.7160831678169061	0.4819277108433735	0.7231920199501247	0.6666666666666666	0.9086294416243654	0.8	0.7065384615384616	0.4615384615384616	0.8461538461538461	0.5	0.975	0.75	All Modes
no_beacon__geo	0.760725075528701	0.8596491228070176	0.7427044779784883	0.5621621621621621	0.7227074235807861	0.7692307692307692	0.8139674894641782	0.8454545454545455	0.7586843226291794	0.6956521739130435	0.6153846153846154	0.8888888888888891	0.9268292682926828	0.6666666666666666	283	RFC	0.7182679027751371	0.5777777777777777	0.6541501976284585	0.6470588235294118	0.8745148771021992	0.8378378378378378	0.8240293040293041	0.8	0.6153846153846154	0.8	0.9047619047619048	1.0	0.7834867253455804	0.5473684210526316	0.8073170731707318	0.9482758620689656	0.7612612612612613	0.8532110091743119	0.7361538461538462	0.6153846153846154	0.6153846153846154	1.0	0.95	0.5	All Modes
no_beacon__geo	0.6885735623599701	0.8245614035087719	0.6207123436385681	0.4444444444444445	0.460093896713615	0.7213114754098361	0.7958937198067632	0.6818181818181818	0.7455486542443064	0.4761904761904762	0.608695652173913	0.75	0.8928571428571429	1.0	284	RFC	0.6067349104022417	0.4903225806451613	0.42424242424242425	0.6875	0.8066095471236229	0.625	0.7854545454545455	0.625	0.7	0.75	0.8522727272727273	1.0	0.6406121568274667	0.4064171122994653	0.5025641025641026	0.7586206896551724	0.7854588796185935	0.75	0.7221153846153847	0.38461538461538464	0.5384615384615384	0.75	0.9375	1.0	All Modes
no_beacon__geo	0.7564191533657183	0.8859649122807017	0.7127979687177209	0.4970414201183432	0.7228571428571428	0.7603305785123968	0.8251400124455507	0.7586206896551724	0.8120432038713862	0.608695652173913	0.9166666666666666	0.75	0.927710843373494	0.8571428571428571	285	RFC	0.7228313358886227	0.5384615384615384	0.826797385620915	0.7419354838709677	0.7736289381563594	0.7333333333333333	0.8690697674418605	0.7	1.0	0.75	0.8953488372093024	1.0	0.7106091487794662	0.4615384615384616	0.6421319796954315	0.7796610169491526	0.884	0.7857142857142857	0.7694230769230769	0.5384615384615384	0.8461538461538461	0.75	0.9625	0.75	All Modes
no_beacon__geo	0.7428366762177651	0.8596491228070176	0.6523932272811661	0.5450121654501215	0.5534591194968553	0.4150943396226415	0.8317338451695456	0.9166666666666666	0.7640222096743836	0.6363636363636364	0.6956521739130435	0.5714285714285715	0.9166666666666669	1.0	286	RFC	0.6520527775017032	0.5957446808510638	0.6027397260273972	0.3793103448275862	0.8024691358024691	0.88	0.8238888888888889	0.7777777777777778	0.8	0.6666666666666666	0.875	1.0	0.6583877886655726	0.5022421524663677	0.5116279069767442	0.4583333333333333	0.8632138114209827	0.9565217391304348	0.7232692307692308	0.5384615384615384	0.6153846153846154	0.5	0.9625	1.0	All Modes
no_beacon__geo	0.709114414996768	0.8771929824561403	0.6385937933868896	0.5012531328320802	0.6360505166475315	0.5074626865671641	0.80440097799511	0.7438016528925621	0.7602675585284281	0.6956521739130435	0.7826086956521738	0.4	0.9230769230769232	1.0	287	RFC	0.6283597576834713	0.4830917874396135	0.6690821256038647	0.53125	0.7966101694915254	0.6617647058823529	0.9152808988764044	0.8	0.9	1.0	0.8764044943820225	1.0	0.6548153632988762	0.5208333333333334	0.6061269146608315	0.4857142857142857	0.8123456790123457	0.8490566037735849	0.7065384615384616	0.6153846153846154	0.6923076923076923	0.25	0.975	1.0	All Modes
no_beacon__geo	0.7762191048764195	0.8684210526315791	0.7561821673019208	0.5198237885462555	0.7431192660550459	0.823529411764706	0.8513011152416357	0.8431372549019608	0.7671428571428571	0.5	0.8	0.8571428571428571	0.9285714285714284	0.75	288	RFC	0.7852306640822011	0.6629213483146067	0.75	0.8484848484848485	0.7960602549246814	0.8686868686868687	0.8367965367965369	0.7142857142857143	0.8333333333333334	1.0	0.8863636363636364	0.75	0.7395455560476114	0.427536231884058	0.7363636363636363	0.8	0.9147802929427429	0.8190476190476189	0.7257692307692307	0.38461538461538464	0.7692307692307693	0.75	0.975	0.75	All Modes
no_beacon__geo	0.7931497649429147	0.912280701754386	0.7511843402316511	0.6	0.6083499005964215	0.85	0.8836183121897409	0.8139534883720929	0.8473122529644268	0.6956521739130435	0.8333333333333333	1.0	0.9575757575757576	0.75	289	RFC	0.7625804944116941	0.6795580110497238	0.6348547717842323	0.85	0.853035143769968	0.7954545454545454	0.8777005347593583	0.8	0.9090909090909092	1.0	0.9294117647058824	0.75	0.7441793350904731	0.537117903930131	0.583969465648855	0.85	0.9164759725400458	0.8333333333333334	0.8244230769230769	0.6153846153846154	0.7692307692307693	1.0	0.9875	0.75	All Modes
no_beacon__geo	0.7926920208799404	0.8596491228070176	0.654333429645456	0.5106382978723404	0.6851851851851851	0.32558139534883723	0.8782243551289742	0.8720379146919429	0.7409828279137741	0.608695652173913	0.7619047619047621	0.6666666666666666	0.9176470588235294	0.75	290	RFC	0.6732589901419495	0.525	0.7628865979381443	0.3684210526315789	0.8501742160278746	0.8598130841121495	0.8633333333333333	0.7	1.0	1.0	0.8666666666666667	0.75	0.6406721593008267	0.4970414201183432	0.6218487394957983	0.2916666666666667	0.9081885856079404	0.8846153846153846	0.6757692307692308	0.5384615384615384	0.6153846153846154	0.5	0.975	0.75	All Modes
no_beacon__geo	0.7422544495715228	0.8421052631578947	0.6813714203960461	0.44611528822055135	0.7017543859649124	0.6296296296296297	0.8293577981651375	0.8	0.723015873015873	0.4761904761904762	0.6666666666666667	0.6666666666666666	0.9166666666666669	0.8888888888888891	291	RFC	0.7198539524185841	0.4972067039106145	0.7580174927113703	0.7391304347826086	0.7766323024054983	0.8282828282828283	0.8054545454545454	0.625	0.7272727272727273	1.0	0.875	0.8	0.6539095136331753	0.40454545454545454	0.6532663316582915	0.5483870967741935	0.8897637795275591	0.7735849056603774	0.6925	0.38461538461538464	0.6153846153846154	0.5	0.9625	1.0	All Modes
no_beacon__geo	0.7148648648648649	0.8596491228070176	0.7013035699545228	0.5323741007194245	0.6075949367088608	0.7526881720430109	0.7871939736346516	0.8266666666666667	0.803488299140473	0.6666666666666667	0.6956521739130435	0.8571428571428571	0.9090909090909092	0.8888888888888891	292	RFC	0.6973921179103573	0.5842105263157895	0.5565217391304348	0.7608695652173914	0.8038461538461539	0.7815126050420168	0.8419251336898397	0.7272727272727273	0.8	1.0	0.8823529411764706	0.8	0.7102466769972572	0.4889867841409692	0.6689895470383276	0.7446808510638298	0.7712177121771218	0.8773584905660378	0.7836538461538461	0.6153846153846154	0.6153846153846154	0.75	0.9375	1.0	All Modes
no_beacon__geo	0.7454289732770746	0.8596491228070176	0.6885409712815097	0.4242424242424242	0.6817391304347825	0.7222222222222222	0.8346268656716417	0.779874213836478	0.7812565345499477	0.5714285714285714	0.6666666666666667	0.8571428571428571	0.9221556886227544	0.8888888888888891	293	RFC	0.7164913490592448	0.4476744186046512	0.765625	0.8666666666666667	0.797945205479452	0.7045454545454546	0.8324660397074191	0.75	0.7272727272727273	1.0	0.8850574712643678	0.8	0.6769384068125721	0.4031413612565445	0.6144200626959248	0.6190476190476191	0.8748435544430538	0.8732394366197183	0.7578846153846154	0.4615384615384616	0.6153846153846154	0.75	0.9625	1.0	All Modes
no_beacon__geo	0.772027972027972	0.8508771929824561	0.720592947929952	0.4229390681003584	0.6750448833034111	0.7454545454545455	0.8422330097087379	0.9172932330827068	0.7716313906152665	0.42105263157894735	0.6666666666666667	0.8571428571428571	0.9132947976878614	1.0	294	RFC	0.7543168002969082	0.5462962962962963	0.7611336032388664	0.7592592592592593	0.7806524184476941	0.9242424242424242	0.8782258064516129	0.6666666666666666	0.875	1.0	0.8494623655913979	1.0	0.7016864944647436	0.34502923976608185	0.6064516129032258	0.7321428571428571	0.9143610013175232	0.9104477611940298	0.7167307692307693	0.3076923076923077	0.5384615384615384	0.75	0.9875	1.0	All Modes
no_beacon__geo	0.8136272545090181	0.9210526315789472	0.7902774251036009	0.5952380952380952	0.7332123411978223	0.8235294117647058	0.8796992481203008	0.9197080291970802	0.8896334018285238	0.8461538461538461	0.7619047619047621	0.8888888888888891	0.9512195121951221	1.0	295	RFC	0.7873421668060046	0.6830601092896175	0.7266187050359713	0.7875	0.8645320197044335	0.875	0.9149450549450552	0.8461538461538461	1.0	0.8	0.9285714285714286	1.0	0.799001106278101	0.5274261603375527	0.73992673992674	0.8630136986301371	0.8954081632653061	0.9692307692307692	0.8873076923076922	0.8461538461538461	0.6153846153846154	1.0	0.975	1.0	All Modes
no_beacon__geo	0.7513187641296156	0.8596491228070176	0.7090918139232448	0.5012406947890821	0.6051282051282051	0.7716535433070867	0.8420398009950248	0.8253968253968254	0.7848370927318296	0.5	0.7619047619047621	0.75	0.912280701754386	1.0	296	RFC	0.7138500405203152	0.5976331360946746	0.6781609195402298	0.7424242424242424	0.7974087161366313	0.7536231884057971	0.8642857142857142	0.7142857142857143	1.0	0.75	0.8571428571428571	1.0	0.7170885455107235	0.4316239316239317	0.5462962962962963	0.8032786885245902	0.8919631093544137	0.912280701754386	0.745	0.38461538461538464	0.6153846153846154	0.75	0.975	1.0	All Modes
no_beacon__geo	0.7803203661327232	0.8596491228070176	0.718758595923104	0.4727272727272727	0.6439024390243904	0.7142857142857143	0.8514851485148514	0.9113924050632912	0.7661451726568005	0.5454545454545455	0.7000000000000001	0.6666666666666666	0.9186046511627908	1.0	297	RFC	0.7689087342228124	0.5327868852459017	0.6875	0.9090909090909092	0.8151658767772512	0.9	0.9050724637681159	0.6666666666666666	1.0	1.0	0.8586956521739131	1.0	0.6865690231004565	0.4248366013071895	0.6055045871559633	0.5882352941176471	0.8911917098445595	0.9230769230769232	0.6975	0.4615384615384616	0.5384615384615384	0.5	0.9875	1.0	All Modes
no_beacon__geo	0.7438118811881188	0.8421052631578947	0.7054837833473547	0.4450261780104712	0.712121212121212	0.7464788732394366	0.8173410404624278	0.8064516129032258	0.7368155683325962	0.42105263157894735	0.7500000000000001	0.75	0.9058823529411764	0.8571428571428571	298	RFC	0.7302698312650218	0.5592105263157895	0.752	0.7162162162162162	0.7618534482758621	0.8620689655172413	0.8180808080808081	0.6666666666666666	0.8181818181818182	0.75	0.8555555555555555	1.0	0.6928715734284083	0.3695652173913043	0.6762589928057554	0.7794117647058824	0.8815461346633416	0.7575757575757576	0.6925	0.3076923076923077	0.6923076923076923	0.75	0.9625	0.75	All Modes
no_beacon__geo	0.7442167878387309	0.8771929824561403	0.6797276563831199	0.4391304347826087	0.6304347826086956	0.5833333333333333	0.8454376163873372	0.9003021148036253	0.7893632009016625	0.5833333333333334	0.7619047619047621	0.6666666666666666	0.9349112426035504	1.0	299	RFC	0.6935744354504473	0.4611872146118721	0.7665198237885462	0.5675675675675675	0.7909407665505227	0.8816568047337278	0.9048008171603676	0.6363636363636364	1.0	1.0	0.8876404494382022	1.0	0.6764449677467658	0.4190871369294606	0.5353846153846153	0.6	0.9079999999999999	0.9197530864197532	0.7282692307692308	0.5384615384615384	0.6153846153846154	0.5	0.9875	1.0	All Modes
no_beacon__geo	0.7755960729312763	0.8596491228070176	0.7032354402567068	0.5603864734299517	0.6469248291571753	0.5454545454545455	0.8523002421307505	0.9111111111111112	0.7534191934557009	0.631578947368421	0.6666666666666667	0.6666666666666666	0.9132947976878614	0.8888888888888891	300	RFC	0.7246417598834298	0.7073170731707317	0.6826923076923077	0.5675675675675675	0.8054919908466819	0.8601398601398601	0.9048924731182796	1.0	0.875	1.0	0.8494623655913979	0.8	0.6954213740985111	0.46399999999999997	0.6147186147186147	0.525	0.9048843187660668	0.968503937007874	0.6975	0.4615384615384616	0.5384615384615384	0.5	0.9875	1.0	All Modes
no_beacon__geo	0.7534153005464481	0.8333333333333334	0.6970796082774549	0.5523255813953488	0.4532710280373832	0.7301587301587301	0.8323494687131051	0.9172932330827068	0.6953124170515476	0.5217391304347826	0.4761904761904762	0.6666666666666666	0.9230769230769232	0.8888888888888891	301	RFC	0.7519747488288309	0.6597222222222222	0.383399209486166	1.0	0.8453237410071942	0.8714285714285714	0.7802808988764045	0.6	0.625	1.0	0.8764044943820225	0.8	0.6784614248800296	0.475	0.5542857142857143	0.575	0.8197674418604651	0.9682539682539684	0.6642307692307693	0.4615384615384616	0.38461538461538464	0.5	0.975	1.0	All Modes
no_beacon__geo	0.70362765229295	0.8508771929824561	0.5995495647791727	0.4526558891454965	0.5927099841521394	0.4057971014492753	0.8246913580246914	0.7218934911242604	0.7281385281385282	0.5454545454545455	0.7500000000000001	0.5714285714285715	0.9166666666666669	0.8571428571428571	302	RFC	0.5939524218175073	0.4049586776859504	0.7276264591439688	0.3783783783783784	0.8028846153846154	0.6559139784946236	0.8053030303030303	0.6666666666666666	0.8181818181818182	0.6666666666666666	0.875	1.0	0.6201872640447159	0.5130890052356021	0.5	0.4375	0.8477157360406091	0.8026315789473685	0.6732692307692307	0.4615384615384616	0.6923076923076923	0.5	0.9625	0.75	All Modes
no_beacon__geo	0.7379454926624738	0.8070175438596491	0.6538658486323131	0.4361702127659575	0.4352941176470588	0.7207207207207207	0.8472686733556298	0.8298755186721991	0.6417509268621504	0.375	0.5217391304347826	0.75	0.8953488372093024	0.6666666666666665	303	RFC	0.6586382873089083	0.5694444444444444	0.4277456647398844	0.6666666666666666	0.8163265306122449	0.8130081300813008	0.7573913043478261	1.0	0.6	0.75	0.8369565217391305	0.6	0.661796460022975	0.3534482758620689	0.4431137724550898	0.7843137254901961	0.880648899188876	0.8474576271186439	0.6309615384615385	0.2307692307692308	0.4615384615384616	0.75	0.9625	0.75	All Modes
no_beacon__geo	0.7770833333333333	0.8157894736842105	0.6862470718933731	0.4907975460122699	0.7544378698224852	0.4303797468354431	0.8429217840982547	0.9126984126984128	0.6923203963666392	0.5	0.5	0.5714285714285715	0.8901734104046244	1.0	304	RFC	0.6825782226002242	0.5228758169934641	0.8018867924528302	0.3695652173913043	0.820125786163522	0.8984375	0.7846390168970815	0.7142857142857143	0.7142857142857143	0.6666666666666666	0.8279569892473119	1.0	0.696862079008801	0.4624277456647399	0.7122905027932961	0.5151515151515151	0.8670212765957447	0.9274193548387096	0.6463461538461538	0.38461538461538464	0.38461538461538464	0.5	0.9625	1.0	All Modes
no_beacon__geo	0.7733549959382616	0.8508771929824561	0.7523765420222949	0.4972375690607735	0.6533333333333333	0.8947368421052632	0.8665749656121046	0.85	0.8208879687140556	0.5185185185185186	0.6666666666666667	1.0	0.9192546583850932	1.0	305	RFC	0.755811896204966	0.5232558139534884	0.65625	0.8947368421052632	0.8548168249660787	0.85	0.8281705948372615	0.5	0.7272727272727273	1.0	0.9135802469135802	1.0	0.7495049236747587	0.4736842105263158	0.6504424778761062	0.8947368421052632	0.8786610878661087	0.85	0.8157692307692308	0.5384615384615384	0.6153846153846154	1.0	0.925	1.0	All Modes
no_beacon__geo	0.6988764044943822	0.8596491228070176	0.620712969309305	0.4963144963144963	0.5267489711934157	0.53125	0.8085106382978723	0.7407407407407407	0.7660869045484431	0.7272727272727274	0.6363636363636364	0.6666666666666666	0.9112426035502958	0.8888888888888891	306	RFC	0.6371518700415729	0.5459459459459459	0.6368159203980099	0.5666666666666667	0.7545126353790613	0.6818181818181818	0.8663670411985018	0.8888888888888888	0.7777777777777778	1.0	0.8651685393258427	0.8	0.6171443812233286	0.454954954954955	0.4491228070175439	0.5	0.8708333333333333	0.8108108108108109	0.7232692307692308	0.6153846153846154	0.5384615384615384	0.5	0.9625	1.0	All Modes
no_beacon__geo	0.7861771058315334	0.8771929824561403	0.7279486552766941	0.4719101123595506	0.6535433070866141	0.7522935779816514	0.8636911942098914	0.8983050847457628	0.8013368983957221	0.6	0.7272727272727274	0.75	0.9294117647058824	1.0	307	RFC	0.7407295830041758	0.5080645161290323	0.7980769230769231	0.7192982456140351	0.8164196123147093	0.8617886178861789	0.8747619047619046	0.8571428571428571	0.8888888888888888	0.75	0.8777777777777778	1.0	0.7274361554354076	0.4405594405594406	0.5533333333333333	0.7884615384615384	0.9167733674775927	0.9380530973451328	0.7628846153846155	0.4615384615384616	0.6153846153846154	0.75	0.9875	1.0	All Modes
no_beacon__geo	0.724002616088947	0.8508771929824561	0.6788515540917027	0.4314868804664723	0.6254927726675428	0.6829268292682926	0.8182857142857143	0.8360655737704917	0.7499487179487179	0.5599999999999999	0.6	0.6666666666666666	0.9230769230769232	1.0	308	RFC	0.6819277971217591	0.4404761904761905	0.6134020618556701	0.7368421052631579	0.8220436280137773	0.796875	0.8633761369716426	0.5833333333333334	0.8571428571428571	1.0	0.8764044943820225	1.0	0.6782325662835025	0.4228571428571429	0.6380697050938338	0.6363636363636364	0.8145620022753128	0.8793103448275862	0.6950000000000001	0.5384615384615384	0.4615384615384616	0.5	0.975	1.0	All Modes
no_beacon__geo	0.7838983050847458	0.912280701754386	0.735778076913815	0.5909090909090909	0.7027027027027027	0.7761194029850746	0.8679004467134653	0.7412587412587411	0.8945454545454545	0.7272727272727274	0.8	1.0	0.9454545454545454	1.0	309	RFC	0.7438856467037688	0.6964285714285714	0.7272727272727273	0.7761194029850746	0.8312958435207825	0.6883116883116883	0.9279738562091502	0.8888888888888888	0.8333333333333334	1.0	0.9176470588235294	1.0	0.7359846664806271	0.5131578947368421	0.6797385620915033	0.7761194029850746	0.9078771695594126	0.803030303030303	0.8719230769230769	0.6153846153846154	0.7692307692307693	1.0	0.975	1.0	All Modes
no_beacon__geo	0.7416555407209613	0.8245614035087719	0.6700660396606107	0.38857142857142857	0.6642728904847396	0.7432432432432432	0.8372615039281707	0.7169811320754716	0.7185227561657768	0.33333333333333337	0.608695652173913	0.75	0.9005847953216374	1.0	310	RFC	0.6827911001253406	0.4755244755244755	0.7170542635658915	0.6875	0.7936170212765957	0.7402597402597403	0.7792307692307692	0.6	0.7	0.75	0.8461538461538461	1.0	0.6674325482597416	0.3285024154589372	0.6187290969899666	0.8088235294117647	0.8859857482185273	0.6951219512195121	0.6963461538461538	0.2307692307692308	0.5384615384615384	0.75	0.9625	1.0	All Modes
no_beacon__geo	0.763268156424581	0.9210526315789472	0.7228613979289337	0.5345345345345345	0.6193771626297577	0.8064516129032259	0.8509133765468474	0.8030303030303031	0.8980368906455862	0.7500000000000001	0.7826086956521738	1.0	0.9575757575757576	1.0	311	RFC	0.7073853208702763	0.5632911392405063	0.5507692307692308	0.819672131147541	0.8869778869778869	0.7162162162162162	0.92951871657754	0.8181818181818182	0.9	1.0	0.9294117647058824	1.0	0.7482384502522066	0.5085714285714286	0.7075098814229249	0.7936507936507936	0.8176670441676104	0.913793103448276	0.874423076923077	0.6923076923076923	0.6923076923076923	1.0	0.9875	1.0	All Modes
no_beacon__geo	0.7644078530715643	0.8684210526315791	0.7170812204931504	0.6196213425129088	0.638623326959847	0.6373626373626373	0.8472791105909888	0.84251968503937	0.7556885626450843	0.7333333333333334	0.5454545454545455	0.6666666666666666	0.9440993788819876	0.8888888888888891	312	RFC	0.713543905985096	0.6	0.6679999999999999	0.6444444444444445	0.8507638072855465	0.8045112781954887	0.8103994190268698	0.6470588235294118	0.6666666666666666	1.0	0.9382716049382716	0.8	0.7221692307664205	0.6405693950177936	0.6117216117216118	0.6304347826086957	0.8438228438228438	0.8842975206611571	0.7515384615384615	0.8461538461538461	0.4615384615384616	0.5	0.95	1.0	All Modes
no_beacon__geo	0.7214285714285714	0.8508771929824561	0.6755485239306728	0.4660194174757282	0.524701873935264	0.7096774193548387	0.8288590604026845	0.8484848484848484	0.7456256921373201	0.4761904761904762	0.6666666666666667	0.6666666666666666	0.9186046511627908	1.0	313	RFC	0.7090035031620979	0.4528301886792453	0.5480427046263345	0.9565217391304348	0.8279329608938547	0.7596899224806202	0.8717391304347826	0.625	0.875	1.0	0.8586956521739131	1.0	0.6675884171453633	0.48	0.5032679738562091	0.5641025641025641	0.8297872340425532	0.9607843137254902	0.6821153846153847	0.38461538461538464	0.5384615384615384	0.5	0.9875	1.0	All Modes
no_beacon__geo	0.7701492537313432	0.8596491228070176	0.7126383908533754	0.5152354570637119	0.6420824295010846	0.7636363636363637	0.8625766871165644	0.7796610169491526	0.7834429954320608	0.608695652173913	0.6363636363636364	0.75	0.9221556886227544	1.0	314	RFC	0.6883105897342752	0.510989010989011	0.6406926406926406	0.7368421052631579	0.8765586034912718	0.6764705882352942	0.8225670498084291	0.7	0.7777777777777778	0.75	0.8850574712643678	1.0	0.7449035960218128	0.5195530726256983	0.6434782608695652	0.7924528301886793	0.8490338164251208	0.92	0.7578846153846154	0.5384615384615384	0.5384615384615384	0.75	0.9625	1.0	All Modes
no_beacon__geo	0.7668845315904139	0.8333333333333334	0.6999038799418306	0.38095238095238104	0.7037037037037037	0.7999999999999999	0.8585607940446649	0.7563025210084033	0.7188175378014138	0.42105263157894735	0.5454545454545455	0.8571428571428571	0.9132947976878614	0.8571428571428571	315	RFC	0.7288485143994481	0.5283018867924528	0.718213058419244	0.8852459016393442	0.8093567251461988	0.703125	0.8365591397849462	0.6666666666666666	0.6666666666666666	1.0	0.8494623655913979	1.0	0.6899375215277994	0.2978723404255319	0.6897689768976898	0.7297297297297297	0.9141347424042272	0.8181818181818182	0.6513461538461538	0.3076923076923077	0.4615384615384616	0.75	0.9875	0.75	All Modes
no_beacon__geo	0.8085265519820494	0.8771929824561403	0.779915429410955	0.5497076023391813	0.7096774193548386	0.8598130841121494	0.8829431438127091	0.8974358974358975	0.8508342997798868	0.6363636363636364	0.6956521739130435	1.0	0.9221556886227544	1.0	316	RFC	0.7873012417759498	0.6103896103896104	0.7521367521367521	0.8846153846153846	0.8560311284046692	0.8333333333333334	0.892567049808429	0.7777777777777778	0.8	1.0	0.8850574712643678	1.0	0.7783887587442899	0.5	0.6717557251908397	0.8363636363636363	0.9116022099447514	0.9722222222222222	0.8232692307692308	0.5384615384615384	0.6153846153846154	1.0	0.9625	1.0	All Modes
no_beacon__geo	0.688955223880597	0.8070175438596491	0.643567577569143	0.4387096774193549	0.5148205928237131	0.5957446808510638	0.7791027825099376	0.8894601542416453	0.7252363299351251	0.38461538461538464	0.6	0.75	0.891566265060241	1.0	317	RFC	0.6325853557052504	0.4163265306122449	0.4796511627906977	0.5833333333333334	0.8186157517899761	0.865	0.7704446716074622	0.38461538461538464	0.8571428571428571	0.75	0.8604651162790697	1.0	0.6572920178186559	0.4636363636363636	0.5555555555555556	0.6086956521739131	0.7432286023835319	0.9153439153439152	0.7042307692307693	0.38461538461538464	0.4615384615384616	0.75	0.925	1.0	All Modes
no_beacon__geo	0.7667386609071274	0.8771929824561403	0.7469344583284222	0.4173913043478261	0.7411347517730497	0.8571428571428571	0.8283783783783785	0.890625	0.84641173389209	0.5217391304347826	0.7826086956521738	1.0	0.927710843373494	1.0	318	RFC	0.7348107516979395	0.4114285714285714	0.7464285714285714	0.8382352941176471	0.8397260273972603	0.8382352941176471	0.8790697674418604	0.6	0.9	1.0	0.8953488372093024	1.0	0.7607402629957726	0.4235294117647059	0.7359154929577465	0.8769230769230769	0.8173333333333334	0.95	0.8232692307692308	0.4615384615384616	0.6923076923076923	1.0	0.9625	1.0	All Modes
no_beacon__geo	0.7059986816084377	0.7982456140350878	0.6227509373517985	0.4332344213649852	0.6227709190672154	0.5352112676056339	0.7988538681948425	0.7236842105263159	0.6732324929971989	0.4	0.5599999999999999	0.6666666666666666	0.8823529411764706	0.8571428571428571	319	RFC	0.6529087739904949	0.5572519083969466	0.58656330749354	0.6333333333333333	0.7822671156004489	0.7051282051282052	0.7976190476190477	0.5714285714285714	0.5833333333333334	1.0	0.8333333333333334	1.0	0.6081857500144758	0.35436893203883496	0.6637426900584795	0.4634146341463415	0.8161592505854801	0.7432432432432432	0.6067307692307693	0.3076923076923077	0.5384615384615384	0.5	0.9375	0.75	All Modes
no_beacon__geo	0.7415477084898573	0.8596491228070176	0.6529995988452589	0.5228426395939086	0.5298329355608592	0.4810126582278481	0.8480610298792116	0.8832487309644671	0.7193407761828815	0.5454545454545455	0.7272727272727274	0.4	0.9239766081871346	1.0	320	RFC	0.7032180045595252	0.5478723404255319	0.6098901098901099	0.7037037037037037	0.8016826923076923	0.8529411764705882	0.8847374847374848	0.6666666666666666	0.8888888888888888	1.0	0.8681318681318682	1.0	0.6299326944430209	0.5	0.4683544303797468	0.36538461538461536	0.9001349527665317	0.9157894736842104	0.6628846153846155	0.4615384615384616	0.6153846153846154	0.25	0.9875	1.0	All Modes
no_beacon__geo	0.7085714285714285	0.8421052631578947	0.6459317503981759	0.4437689969604863	0.5648604269293924	0.5818181818181818	0.8069963811821472	0.8322147651006709	0.7388051948051948	0.5454545454545455	0.7199999999999999	0.6666666666666666	0.9047619047619048	0.8571428571428571	321	RFC	0.692949384912322	0.4834437086092716	0.4886363636363637	0.8888888888888888	0.8383458646616542	0.7654320987654321	0.8560606060606061	0.6666666666666666	0.75	1.0	0.8636363636363636	1.0	0.6402954349997276	0.4101123595505618	0.669260700389105	0.4324324324324325	0.7779069767441861	0.9117647058823528	0.6707692307692307	0.4615384615384616	0.6923076923076923	0.5	0.95	0.75	All Modes
no_beacon__geo	0.7150573936529372	0.8508771929824561	0.6773958977530405	0.5083333333333333	0.5555555555555555	0.712121212121212	0.8252551020408164	0.7857142857142857	0.7605060936386238	0.5833333333333334	0.5454545454545455	0.8888888888888891	0.927710843373494	0.8571428571428571	322	RFC	0.6785281432703041	0.5596330275229358	0.62	0.7014925373134329	0.7842424242424243	0.7272727272727273	0.7996758280479211	0.6363636363636364	0.6666666666666666	0.8	0.8953488372093024	1.0	0.683427108277251	0.4656488549618321	0.5032467532467533	0.7230769230769231	0.8707940780619112	0.8543689320388349	0.7424999999999999	0.5384615384615384	0.4615384615384616	1.0	0.9625	0.75	All Modes
no_beacon__geo	0.6829913964262078	0.8157894736842105	0.6564436285208439	0.4851063829787234	0.4635761589403973	0.7333333333333334	0.8023880597014925	0.7978142076502732	0.6326191369606005	0.5384615384615384	0.5599999999999999	0.4	0.9146341463414636	0.75	323	RFC	0.6724675082564542	0.4596774193548387	0.4560260586319218	0.8461538461538461	0.8155339805825242	0.7849462365591398	0.7529304029304029	0.5384615384615384	0.5833333333333334	1.0	0.8928571428571429	0.75	0.6465446287952682	0.5135135135135135	0.4713804713804714	0.6470588235294118	0.7896592244418331	0.8111111111111111	0.6028846153846154	0.5384615384615384	0.5384615384615384	0.25	0.9375	0.75	All Modes
no_beacon__geo	0.7392761394101877	0.8333333333333334	0.6905569644507563	0.4259259259259259	0.6666666666666666	0.8	0.8290094339622641	0.7311827956989247	0.6923931623931623	0.4	0.5833333333333334	0.8888888888888891	0.9230769230769232	0.6666666666666666	324	RFC	0.6917824659427125	0.5390625	0.6104513064133017	0.7017543859649122	0.8349168646080759	0.7727272727272727	0.776839340434846	0.5714285714285714	0.6363636363636364	0.8	0.8764044943820225	1.0	0.7067243302963578	0.3520408163265306	0.7342857142857143	0.9302325581395348	0.8231850117096019	0.6938775510204082	0.6642307692307693	0.3076923076923077	0.5384615384615384	1.0	0.975	0.5	All Modes
no_beacon__geo	0.7609649122807017	0.8508771929824561	0.6973532738146917	0.5569620253164557	0.6952789699570815	0.6478873239436619	0.8403693931398417	0.7462686567164178	0.661831591501114	0.631578947368421	0.6923076923076923	0.4	0.9186046511627908	0.6666666666666666	325	RFC	0.7588343279507939	0.676923076923077	0.7319277108433735	0.8846153846153846	0.7864197530864198	0.7142857142857143	0.9102006688963212	1.0	0.6923076923076923	1.0	0.8586956521739131	1.0	0.6659742040464599	0.4731182795698925	0.6621253405994549	0.5111111111111111	0.9022662889518414	0.78125	0.5782692307692308	0.4615384615384616	0.6923076923076923	0.25	0.9875	0.5	All Modes
no_beacon__geo	0.8007220216606499	0.9035087719298246	0.7355381720923138	0.5299145299145299	0.745424292845258	0.7209302325581395	0.8883183568677792	0.7931034482758621	0.8868263473053892	0.6666666666666667	0.8333333333333333	1.0	0.934131736526946	1.0	326	RFC	0.7446974469008462	0.6241610738255033	0.7441860465116279	0.7560975609756098	0.865	0.7340425531914894	0.9361285266457682	0.875	0.9090909090909092	1.0	0.8965517241379308	1.0	0.7342760710107951	0.4603960396039604	0.7466666666666667	0.6888888888888889	0.9129287598944592	0.8625	0.8565384615384616	0.5384615384615384	0.7692307692307693	1.0	0.975	1.0	All Modes
no_beacon__geo	0.7058404558404558	0.8333333333333334	0.6489300663764154	0.4324324324324325	0.6200607902735563	0.6290322580645161	0.8028909329829172	0.7602339181286549	0.6982049938885979	0.5	0.608695652173913	0.6666666666666665	0.9156626506024096	0.8	327	RFC	0.6342633051455266	0.5333333333333333	0.5513513513513514	0.5342465753424658	0.8301630434782609	0.7222222222222222	0.7129346622369878	0.7142857142857143	0.7	0.6	0.8837209302325582	0.6666666666666666	0.6832996809385075	0.3636363636363637	0.7083333333333334	0.7647058823529411	0.77735368956743	0.8024691358024691	0.7246153846153847	0.38461538461538464	0.5384615384615384	0.75	0.95	1.0	All Modes
no_beacon__geo	0.7207317073170731	0.8771929824561403	0.6649266859473834	0.40394088669950734	0.7016460905349794	0.7575757575757576	0.8092967818831941	0.6521739130434783	0.8198875927889713	0.64	0.7826086956521738	0.75	0.9268292682926828	1.0	328	RFC	0.6293513577740871	0.3904761904761905	0.7045454545454546	0.6849315068493149	0.8310893512851897	0.5357142857142857	0.8442857142857143	0.6666666666666666	0.9	0.75	0.9047619047619048	1.0	0.7173093370745787	0.4183673469387755	0.6987704918032787	0.8474576271186439	0.7886178861788617	0.8333333333333334	0.8015384615384615	0.6153846153846154	0.6923076923076923	0.75	0.95	1.0	All Modes
no_beacon__geo	0.7840236686390533	0.8508771929824561	0.7043071344413461	0.4979423868312758	0.8228941684665226	0.5283018867924528	0.8468158347676421	0.8255813953488371	0.6787789638115074	0.5217391304347826	0.8	0.4	0.9221556886227544	0.75	329	RFC	0.7182083620476158	0.4938775510204082	0.8089171974522293	0.6666666666666666	0.8581395348837209	0.7634408602150538	0.8136781609195403	0.6	0.8333333333333334	1.0	0.8850574712643678	0.75	0.7022917185684463	0.5020746887966805	0.8373626373626374	0.4375	0.8357870894677236	0.8987341772151899	0.6386538461538461	0.4615384615384616	0.7692307692307693	0.25	0.9625	0.75	All Modes
no_beacon__geo	0.6875	0.8070175438596491	0.6326055717422636	0.4242424242424242	0.3641304347826088	0.7272727272727273	0.7992810065907731	0.8481012658227848	0.700604412310098	0.4347826086956522	0.4545454545454546	0.8571428571428571	0.8994082840236686	0.8571428571428571	330	RFC	0.6488596961430306	0.4476744186046512	0.2712550607287449	0.8275862068965517	0.8496815286624204	0.8481012658227848	0.7818976279650436	0.5	0.5555555555555556	1.0	0.8539325842696629	1.0	0.6416270341740538	0.4031413612565445	0.5537190082644629	0.6486486486486487	0.7545248868778279	0.8481012658227848	0.6438461538461538	0.38461538461538464	0.38461538461538464	0.75	0.95	0.75	All Modes
no_beacon__geo	0.7408239700374532	0.8157894736842105	0.6522250169195507	0.4619718309859155	0.6034912718204489	0.5393258426966293	0.8378033205619413	0.8185328185328186	0.7015337149352494	0.3529411764705882	0.608695652173913	0.8	0.8888888888888891	0.8571428571428571	331	RFC	0.656334366711237	0.6356589147286822	0.6269430051813472	0.4137931034482759	0.7961165048543689	0.8091603053435115	0.7903663003663004	0.75	0.7	0.6666666666666666	0.8351648351648352	1.0	0.6861956422130754	0.3628318584070797	0.5817307692307693	0.7741935483870968	0.8840970350404312	0.828125	0.6938461538461539	0.2307692307692308	0.5384615384615384	1.0	0.95	0.75	All Modes
no_beacon__geo	0.7169934640522876	0.8421052631578947	0.6542683432765835	0.5198938992042439	0.5585023400936037	0.5526315789473685	0.8102743724460012	0.8300395256916996	0.7333924442358177	0.6666666666666667	0.6363636363636364	0.5714285714285715	0.9036144578313252	0.8888888888888891	332	RFC	0.6254341706003287	0.5104166666666666	0.5700636942675159	0.4883720930232558	0.8291517323775388	0.7291666666666666	0.7687620389945972	0.7272727272727273	0.7777777777777778	0.6666666666666666	0.8720930232558141	0.8	0.6938068345860227	0.5297297297297298	0.5474006116207951	0.6363636363636364	0.7922374429223744	0.963302752293578	0.7182692307692308	0.6153846153846154	0.5384615384615384	0.5	0.9375	1.0	All Modes
no_beacon__geo	0.7447405329593267	0.8070175438596491	0.6907448877097914	0.4577114427860696	0.5970149253731343	0.7642276422764227	0.8494301139772047	0.7853403141361256	0.6686031746031745	0.4	0.4444444444444444	0.8571428571428571	0.8914285714285713	0.75	333	RFC	0.7055832542856655	0.467005076142132	0.7407407407407407	0.734375	0.8045454545454546	0.78125	0.7884962406015037	0.5714285714285714	0.8	1.0	0.8210526315789474	0.75	0.6868966294195562	0.4487804878048781	0.5	0.7966101694915254	0.8996188055908514	0.7894736842105263	0.6180769230769231	0.3076923076923077	0.3076923076923077	0.75	0.975	0.75	All Modes
no_beacon__geo	0.7332854061826024	0.8157894736842105	0.6677688923560617	0.5161290322580645	0.6193353474320241	0.6478873239436621	0.8142340168878166	0.7412587412587414	0.6509350561033662	0.3529411764705882	0.5833333333333334	0.6666666666666666	0.9017341040462428	0.75	334	RFC	0.6775341082179639	0.5818181818181818	0.5924855491329479	0.7666666666666667	0.8231707317073171	0.6235294117647059	0.7950146627565983	0.75	0.6363636363636364	1.0	0.8387096774193549	0.75	0.678552053300958	0.463768115942029	0.6487341772151899	0.5609756097560976	0.8054892601431981	0.913793103448276	0.5988461538461538	0.2307692307692308	0.5384615384615384	0.5	0.975	0.75	All Modes
no_beacon__geo	0.8054204308547602	0.8771929824561403	0.7796062570056337	0.5959595959595959	0.6504424778761062	0.900763358778626	0.8802776171197224	0.8705882352941176	0.8152375824471665	0.608695652173913	0.5263157894736842	1.0	0.9411764705882352	1.0	335	RFC	0.8059392534644397	0.6483516483516484	0.7616580310880829	0.9365079365079364	0.8326039387308534	0.8505747126436781	0.8844444444444445	0.7	0.8333333333333334	1.0	0.8888888888888888	1.0	0.7623850183797121	0.5514018691588785	0.5675675675675675	0.8676470588235294	0.9337423312883436	0.891566265060241	0.7846153846153847	0.5384615384615384	0.38461538461538464	1.0	1.0	1.0	All Modes
no_beacon__geo	0.7223396758280479	0.8684210526315791	0.6756076341889874	0.4451219512195122	0.639240506329114	0.7272727272727272	0.8069093152375078	0.7594936708860759	0.8012820512820513	0.4444444444444444	0.7500000000000001	0.8888888888888891	0.9230769230769232	1.0	336	RFC	0.6703414103347585	0.503448275862069	0.7163120567375887	0.6666666666666666	0.7676056338028169	0.6976744186046512	0.8589172625127681	0.8	0.8181818181818182	0.8	0.8764044943820225	1.0	0.6919676861684579	0.3989071038251366	0.5771428571428572	0.8	0.8504551365409623	0.8333333333333334	0.795	0.3076923076923077	0.6923076923076923	1.0	0.975	1.0	All Modes
no_beacon__geo	0.7630402384500745	0.8596491228070176	0.6823864494674556	0.480263157894737	0.659877800407332	0.5423728813559322	0.8385093167701864	0.8909090909090909	0.7722311520509413	0.4705882352941176	0.7272727272727274	0.75	0.9132947976878614	1.0	337	RFC	0.7243085117916138	0.7227722772277227	0.7297297297297297	0.5714285714285714	0.7740825688073395	0.8235294117647058	0.8976702508960575	1.0	0.8888888888888888	0.75	0.8494623655913979	1.0	0.6725793205807846	0.3596059113300493	0.6022304832713755	0.5161290322580645	0.9146341463414634	0.9702970297029704	0.7321153846153846	0.3076923076923077	0.6153846153846154	0.75	0.9875	1.0	All Modes
no_beacon__geo	0.7429718875502008	0.8421052631578947	0.6251723947474078	0.4223602484472049	0.6531440162271805	0.5172413793103449	0.8522652659225214	0.6808510638297872	0.7031061313414254	0.33333333333333337	0.7407407407407408	0.8571428571428571	0.9176470588235294	0.6666666666666666	338	RFC	0.6477110064554952	0.5074626865671642	0.6465863453815262	0.5357142857142857	0.8215189873417722	0.7272727272727273	0.8361904761904759	0.6	0.7142857142857143	1.0	0.8666666666666667	1.0	0.6093881297790019	0.3617021276595745	0.6598360655737705	0.5	0.8854024556616644	0.64	0.645	0.2307692307692308	0.7692307692307693	0.75	0.975	0.5	All Modes
no_beacon__geo	0.777262180974478	0.8421052631578947	0.6722669825617582	0.3688524590163935	0.6873786407766991	0.6534653465346534	0.8757763975155279	0.7758620689655172	0.7019775910364145	0.33333333333333337	0.64	0.75	0.9294117647058824	0.8571428571428571	339	RFC	0.6750357424948346	0.4787234042553192	0.6781609195402298	0.6	0.8555825242718447	0.7627118644067796	0.7788888888888889	0.6	0.6666666666666666	0.75	0.8777777777777778	1.0	0.6801323894289272	0.3	0.6968503937007874	0.7173913043478259	0.8969465648854962	0.7894736842105263	0.6667307692307693	0.2307692307692308	0.6153846153846154	0.75	0.9875	0.75	All Modes
no_beacon__geo	0.7284031413612565	0.8157894736842105	0.6373960750857665	0.4113110539845758	0.6346433770014556	0.4857142857142857	0.837129840546697	0.8181818181818181	0.6625329709050639	0.38095238095238104	0.6363636363636364	0.4	0.8953488372093024	1.0	340	RFC	0.6581062112478709	0.4878048780487805	0.7171052631578947	0.5666666666666667	0.7777777777777778	0.7411764705882353	0.8229468599033816	0.5	0.7777777777777778	1.0	0.8369565217391305	1.0	0.6338156334028655	0.3555555555555556	0.5691906005221932	0.425	0.9062885326757091	0.9130434782608696	0.6117307692307692	0.3076923076923077	0.5384615384615384	0.25	0.9625	1.0	All Modes
no_beacon__geo	0.7882262996941896	0.8157894736842105	0.7226747526338734	0.5111821086261981	0.5637982195845698	0.8080808080808082	0.8769792935444579	0.8533333333333333	0.6817753922378199	0.4	0.5	0.8571428571428571	0.9017341040462428	0.75	341	RFC	0.7619759328587205	0.6666666666666666	0.5621301775147929	0.9090909090909092	0.8372093023255814	0.8347826086956521	0.7748847926267282	0.5714285714285714	0.7142857142857143	1.0	0.8387096774193549	0.75	0.700140015005777	0.41450777202072536	0.5654761904761905	0.7272727272727273	0.9207161125319692	0.8727272727272727	0.6334615384615384	0.3076923076923077	0.38461538461538464	0.75	0.975	0.75	All Modes
no_beacon__geo	0.7665454545454545	0.8684210526315791	0.6795231262532886	0.5918367346938777	0.6355140186915889	0.4444444444444444	0.8458204334365325	0.88	0.7731884057971015	0.7826086956521738	0.6666666666666667	0.5	0.9166666666666669	1.0	342	RFC	0.6773526075391273	0.6946107784431138	0.7010309278350515	0.3636363636363637	0.8160095579450418	0.8114754098360656	0.8300000000000001	0.9	0.875	0.5	0.875	1.0	0.7014475575145454	0.5155555555555555	0.5811965811965812	0.5714285714285714	0.8778920308483291	0.9611650485436892	0.7386538461538461	0.6923076923076923	0.5384615384615384	0.5	0.9625	1.0	All Modes
no_beacon__geo	0.7390510948905109	0.8508771929824561	0.7182628805832787	0.5281385281385281	0.6972255729794934	0.7560975609756099	0.8080094228504122	0.8018433179723502	0.7973921934738153	0.5833333333333334	0.6956521739130435	1.0	0.9079754601226994	0.8	343	RFC	0.7021271770296229	0.5258620689655172	0.6422222222222222	0.7560975609756098	0.8553615960099751	0.7310924369747899	0.7989193136181088	0.6363636363636364	0.8	1.0	0.891566265060241	0.6666666666666666	0.7404890854310929	0.5304347826086957	0.762532981530343	0.7560975609756098	0.765625	0.8877551020408163	0.8157692307692308	0.5384615384615384	0.6153846153846154	1.0	0.925	1.0	All Modes
no_beacon__geo	0.7829993089149966	0.8333333333333334	0.7364117360996846	0.5329815303430079	0.6953528399311532	0.7058823529411764	0.8612440191387559	0.8865979381443299	0.71393837535014	0.5	0.64	0.6666666666666666	0.9058823529411764	0.8571428571428571	344	RFC	0.7898487656135078	0.6870748299319728	0.696551724137931	0.8571428571428571	0.8126410835214447	0.8958333333333334	0.8473015873015873	0.7142857142857143	0.6666666666666666	1.0	0.8555555555555555	1.0	0.7046168915893779	0.4353448275862069	0.6941580756013745	0.6	0.916030534351145	0.8775510204081632	0.6425	0.38461538461538464	0.6153846153846154	0.5	0.9625	0.75	All Modes
no_beacon__geo	0.7882711348057883	0.8596491228070176	0.7106985110512355	0.5373134328358209	0.6543778801843317	0.5797101449275363	0.869047619047619	0.9130434782608696	0.7397504456327987	0.3636363636363637	0.7272727272727274	0.6666666666666666	0.9411764705882352	1.0	345	RFC	0.7266452214698264	0.5882352941176471	0.6995073891625616	0.5714285714285714	0.8337563451776651	0.9402985074626866	0.8444444444444443	0.4444444444444444	0.8888888888888888	1.0	0.8888888888888888	1.0	0.6984483821079279	0.4945054945054945	0.6147186147186147	0.5882352941176471	0.9074585635359116	0.8873239436619719	0.6846153846153846	0.3076923076923077	0.6153846153846154	0.5	1.0	1.0	All Modes
no_beacon__geo	0.8010130246020261	0.8859649122807017	0.7663675015702358	0.4716417910447761	0.7173489278752436	0.8551724137931035	0.8793774319066148	0.908296943231441	0.8358543417366947	0.5714285714285714	0.6666666666666667	1.0	0.9411764705882352	1.0	346	RFC	0.7853388359974082	0.6124031007751938	0.7330677290836654	0.8857142857142857	0.8360049321824907	0.8595041322314051	0.902777777777778	0.75	0.875	1.0	0.8888888888888888	1.0	0.760582286324787	0.383495145631068	0.7022900763358778	0.8266666666666667	0.9274965800273598	0.9629629629629628	0.8	0.4615384615384616	0.5384615384615384	1.0	1.0	1.0	All Modes
no_beacon__geo	0.7695652173913043	0.8245614035087719	0.7003138934257361	0.5478723404255319	0.7230443974630022	0.60431654676259	0.8478126925446703	0.7785234899328859	0.6892423720857456	0.5454545454545455	0.64	0.5	0.9036144578313252	0.8571428571428571	347	RFC	0.6921261395805006	0.6688311688311688	0.7370689655172413	0.5454545454545454	0.8269230769230769	0.6823529411764706	0.7410852713178294	0.6666666666666666	0.6666666666666666	0.5	0.8720930232558141	1.0	0.7253923938883733	0.463963963963964	0.7095435684647303	0.6774193548387096	0.8697850821744627	0.90625	0.6528846153846154	0.4615384615384616	0.6153846153846154	0.5	0.9375	0.75	All Modes
no_beacon__geo	0.7171183079973562	0.8508771929824561	0.6752668422251148	0.5029940119760479	0.4878048780487805	0.7213114754098361	0.8320090805902384	0.8322147651006712	0.7627712186962108	0.6153846153846154	0.5263157894736842	0.75	0.9221556886227544	1.0	348	RFC	0.6801847003150755	0.5361702127659574	0.6593406593406593	0.676923076923077	0.7723919915700738	0.7560975609756098	0.8167550839964633	0.6153846153846154	0.8333333333333334	0.75	0.8850574712643678	1.0	0.6919365919199572	0.4736842105263158	0.3870967741935484	0.7719298245614035	0.90159901599016	0.9253731343283582	0.7424999999999999	0.6153846153846154	0.38461538461538464	0.75	0.9625	1.0	All Modes
no_beacon__geo	0.6718644067796611	0.8157894736842105	0.6400131655894523	0.4514672686230249	0.3169642857142857	0.8074534161490684	0.7901383042693927	0.8340425531914895	0.6894416433239962	0.5599999999999999	0.2352941176470588	0.8571428571428571	0.9058823529411764	0.8888888888888891	349	RFC	0.6266857855114767	0.3831417624521073	0.3480392156862745	0.8441558441558441	0.82125	0.7368421052631579	0.7477777777777778	0.5833333333333334	0.5	1.0	0.8555555555555555	0.8	0.6672651583841386	0.5494505494505495	0.29098360655737704	0.7738095238095238	0.761297798377752	0.9607843137254902	0.6809615384615385	0.5384615384615384	0.15384615384615385	0.75	0.9625	1.0	All Modes
no_beacon__geo	0.7014925373134329	0.7894736842105263	0.6490275378240288	0.4741379310344828	0.4429824561403509	0.6464646464646464	0.8043596730245229	0.8771929824561404	0.6880970526479508	0.4545454545454546	0.4545454545454546	0.8571428571428571	0.8742514970059879	0.8	350	RFC	0.6350903902390103	0.5022831050228309	0.38996138996139	0.6530612244897959	0.8301462317210349	0.8	0.7233716475095785	0.5555555555555556	0.5555555555555556	1.0	0.8390804597701149	0.6666666666666666	0.6705341166937486	0.4489795918367347	0.5126903553299492	0.64	0.7801268498942917	0.9708737864077671	0.6863461538461538	0.38461538461538464	0.38461538461538464	0.75	0.9125	1.0	All Modes
no_beacon__geo	0.7554963357761493	0.912280701754386	0.7355962053337901	0.5731707317073171	0.6116700201207242	0.8200000000000001	0.8363201911589008	0.8368200836820083	0.8762624385812792	0.8461538461538461	0.6956521739130435	1.0	0.9506172839506174	0.8888888888888891	351	RFC	0.7409556767524126	0.6	0.6637554585152838	0.8723404255319149	0.8168028004667445	0.7518796992481203	0.8770356472795496	0.8461538461538461	0.8	1.0	0.9390243902439024	0.8	0.7379153178261009	0.5486381322957199	0.5671641791044776	0.7735849056603774	0.8567931456548348	0.9433962264150944	0.8848076923076924	0.8461538461538461	0.6153846153846154	1.0	0.9625	1.0	All Modes
no_beacon__geo	0.7479166666666667	0.8333333333333334	0.6939317001946788	0.4	0.7414772727272727	0.6363636363636364	0.8222523744911804	0.8695652173913043	0.7445378151260504	0.4	0.7619047619047621	0.6666666666666665	0.8941176470588236	1.0	352	RFC	0.6738949178329847	0.4358974358974359	0.7653958944281525	0.5384615384615384	0.816711590296496	0.8130081300813008	0.8031746031746032	0.5714285714285714	1.0	0.6	0.8444444444444444	1.0	0.7257599102686491	0.3695652173913043	0.71900826446281	0.7777777777777778	0.8278688524590164	0.9345794392523364	0.7246153846153847	0.3076923076923077	0.6153846153846154	0.75	0.95	1.0	All Modes
no_beacon__geo	0.7839425587467362	0.8421052631578947	0.7285209699124663	0.3322259136212625	0.7630853994490358	0.7999999999999999	0.8528490920475893	0.8944444444444445	0.7697806467037236	0.4761904761904762	0.7272727272727274	0.8571428571428571	0.8994082840236686	0.8888888888888891	353	RFC	0.7602433283652315	0.4716981132075472	0.8099415204678363	0.8888888888888888	0.7964912280701755	0.8341968911917098	0.8335642946317103	0.625	0.8888888888888888	1.0	0.8539325842696629	0.8	0.7173797528098949	0.2564102564102564	0.7213541666666666	0.7272727272727273	0.9177897574123988	0.9640718562874252	0.74	0.38461538461538464	0.6153846153846154	0.75	0.95	1.0	All Modes
no_beacon__geo	0.7169811320754716	0.8684210526315791	0.6997300933291284	0.4497354497354497	0.5667870036101084	0.8181818181818182	0.8154613466334164	0.8484848484848485	0.8080952380952381	0.4999999999999999	0.7500000000000001	0.8571428571428571	0.9333333333333332	1.0	354	RFC	0.6887858443651126	0.4146341463414634	0.5451388888888888	0.8780487804878049	0.8493506493506493	0.7567567567567568	0.8539037433155079	0.5454545454545454	0.8181818181818182	1.0	0.9058823529411764	1.0	0.719440478747377	0.4913294797687861	0.5902255639097744	0.7659574468085106	0.7841726618705036	0.9655172413793104	0.7732692307692307	0.4615384615384616	0.6923076923076923	0.75	0.9625	1.0	All Modes
no_beacon__geo	0.7129824561403508	0.7982456140350878	0.6324187238347744	0.5152542372881356	0.5321739130434782	0.4680851063829787	0.8064316635745208	0.8401486988847584	0.6402467010900745	0.38095238095238104	0.4999999999999999	0.6666666666666665	0.9036144578313252	0.75	355	RFC	0.6212554034851399	0.6031746031746031	0.4608433734939759	0.4150943396226415	0.8478543563068921	0.7793103448275862	0.6535095137420719	0.5	0.5454545454545454	0.6	0.8720930232558141	0.75	0.6592154769208138	0.4497041420118344	0.6296296296296297	0.5365853658536586	0.7688679245283019	0.9112903225806452	0.6413461538461538	0.3076923076923077	0.4615384615384616	0.75	0.9375	0.75	All Modes
no_beacon__geo	0.7798036465638148	0.8859649122807017	0.7480230038254516	0.5131578947368421	0.6546052631578948	0.8455284552845528	0.8615751789976133	0.8652482269503546	0.8261904761904763	0.6666666666666667	0.6666666666666667	0.8571428571428571	0.9404761904761904	1.0	356	RFC	0.7660332358553144	0.5416666666666666	0.7865612648221344	0.912280701754386	0.8076062639821029	0.7820512820512819	0.9	0.7272727272727273	0.875	1.0	0.8977272727272727	1.0	0.7454939587406898	0.4875	0.5605633802816902	0.7878787878787878	0.9232736572890026	0.9682539682539684	0.7782692307692308	0.6153846153846154	0.5384615384615384	0.75	0.9875	1.0	All Modes
no_beacon__geo	0.6982881597717546	0.8421052631578947	0.622936909033826	0.4790419161676646	0.5442404006677797	0.5416666666666666	0.8049079754601227	0.7448275862068966	0.7238668888552241	0.608695652173913	0.5599999999999999	0.6666666666666665	0.9268292682926828	0.8571428571428571	357	RFC	0.6121708500645381	0.5517241379310345	0.45027624309392267	0.4727272727272727	0.8563968668407309	0.7297297297297297	0.7576190476190476	0.7	0.5833333333333334	0.6	0.9047619047619048	1.0	0.6530026234729911	0.4232804232804233	0.6877637130801688	0.6341463414634146	0.7592592592592593	0.7605633802816901	0.7053846153846154	0.5384615384615384	0.5384615384615384	0.75	0.95	0.75	All Modes
no_beacon__geo	0.7421931735657226	0.8596491228070176	0.7153044396973499	0.5429362880886427	0.6339754816112084	0.8320000000000001	0.8209437621202328	0.7466666666666667	0.7823607443498097	0.6666666666666667	0.608695652173913	0.8571428571428571	0.9221556886227544	0.8571428571428571	358	RFC	0.7586764657674212	0.6086956521739131	0.7098039215686275	0.9454545454545454	0.7623049219687875	0.7671232876712328	0.8624660397074191	0.7272727272727273	0.7	1.0	0.8850574712643678	1.0	0.6844540845106742	0.49	0.5727848101265823	0.7428571428571429	0.8893557422969187	0.7272727272727273	0.7232692307692308	0.6153846153846154	0.5384615384615384	0.75	0.9625	0.75	All Modes
no_beacon__geo	0.8006230529595015	0.8947368421052632	0.7414328104534491	0.5746478873239438	0.6932084309133489	0.6557377049180327	0.8737339635381499	0.9098360655737704	0.8124777183600713	0.6363636363636364	0.8181818181818181	0.6666666666666666	0.9411764705882352	1.0	359	RFC	0.7783088507565502	0.6257668711656442	0.7708333333333334	0.7692307692307693	0.8305519897304237	0.8951612903225806	0.9333333333333332	0.7777777777777778	1.0	1.0	0.8888888888888888	1.0	0.7158236454247092	0.53125	0.6297872340425532	0.5714285714285714	0.9216524216524216	0.925	0.7461538461538462	0.5384615384615384	0.6923076923076923	0.5	1.0	1.0	All Modes
no_beacon__geo	0.7641723356009069	0.8333333333333334	0.6516704157213107	0.3888888888888889	0.7265917602996254	0.5084745762711864	0.8531468531468531	0.78125	0.6933001107419713	0.4761904761904762	0.6666666666666667	0.6666666666666666	0.9069767441860466	0.75	360	RFC	0.6898894203287296	0.4516129032258064	0.7950819672131147	0.625	0.8045563549160671	0.7731958762886598	0.8195652173913043	0.625	0.875	1.0	0.8478260869565217	0.75	0.6272915612995611	0.3414634146341464	0.6689655172413793	0.42857142857142855	0.9079837618403248	0.7894736842105263	0.6296153846153846	0.38461538461538464	0.5384615384615384	0.5	0.975	0.75	All Modes
no_beacon__geo	0.6913137114142139	0.8157894736842105	0.6391588707088229	0.4963503649635036	0.44354838709677424	0.7387387387387387	0.8112745098039216	0.7058823529411765	0.7221814330248064	0.5384615384615384	0.4545454545454546	0.8571428571428571	0.9036144578313252	0.8571428571428571	361	RFC	0.6444342830954464	0.5151515151515151	0.4382470119521912	0.8039215686274509	0.8073170731707318	0.6575342465753424	0.7932220234545817	0.5384615384615384	0.5555555555555556	1.0	0.8720930232558141	1.0	0.6376723724944082	0.4788732394366197	0.4489795918367347	0.6833333333333333	0.8152709359605911	0.7619047619047619	0.6721153846153847	0.5384615384615384	0.38461538461538464	0.75	0.9375	0.75	All Modes
no_beacon__geo	0.8	0.8771929824561403	0.7606161159054174	0.5790884718498659	0.6386138613861386	0.8125	0.8817891373801916	0.8910891089108911	0.8129562744947358	0.6363636363636364	0.6363636363636364	1.0	0.9349112426035504	0.8571428571428571	362	RFC	0.7741490349969916	0.6792452830188679	0.6789473684210526	0.78	0.8414634146341463	0.8910891089108911	0.8886392009987516	0.7777777777777778	0.7777777777777778	1.0	0.8876404494382022	1.0	0.7545132656051454	0.5046728971962616	0.6028037383177571	0.8478260869565217	0.9261744966442952	0.8910891089108911	0.7628846153846153	0.5384615384615384	0.5384615384615384	1.0	0.9875	0.75	All Modes
no_beacon__geo	0.7461279461279461	0.8684210526315791	0.7297006644720911	0.5612648221343874	0.5344129554655871	0.8480000000000001	0.8443604284814115	0.8604651162790697	0.8288364751779387	0.7692307692307693	0.5714285714285714	1.0	0.9146341463414636	0.8888888888888891	363	RFC	0.7245675223191991	0.5278810408921933	0.584070796460177	0.8688524590163934	0.8491761723700887	0.7928571428571428	0.8424175824175825	0.7692307692307693	0.75	1.0	0.8928571428571429	0.8	0.740019079034345	0.5991561181434599	0.4925373134328358	0.828125	0.8395989974937343	0.940677966101695	0.8336538461538462	0.7692307692307693	0.4615384615384616	1.0	0.9375	1.0	All Modes
no_beacon__geo	0.7779141104294478	0.8596491228070176	0.7378783123066871	0.5461254612546126	0.7296416938110748	0.7157894736842104	0.8608305274971941	0.8370044052863437	0.7795828258732508	0.5925925925925927	0.631578947368421	0.8571428571428571	0.927710843373494	0.8888888888888891	364	RFC	0.7494946650830868	0.5584905660377358	0.7619047619047619	0.7906976744186046	0.8447136563876652	0.7916666666666666	0.8533554817275746	0.5714285714285714	1.0	1.0	0.8953488372093024	0.8	0.7307134041452245	0.5342960288808665	0.7	0.6538461538461539	0.8775743707093822	0.8878504672897196	0.7578846153846154	0.6153846153846154	0.4615384615384616	0.75	0.9625	1.0	All Modes
no_beacon__geo	0.7354138398914518	0.8508771929824561	0.6655746875753727	0.4810690423162584	0.6573426573426574	0.6818181818181818	0.8357685563997662	0.671875	0.7555440324950307	0.5714285714285714	0.631578947368421	0.6666666666666666	0.9080459770114944	1.0	365	RFC	0.684331093176606	0.4462809917355372	0.8281938325991189	0.6976744186046512	0.7979910714285714	0.6515151515151515	0.9180851063829788	0.75	1.0	1.0	0.8404255319148937	1.0	0.660836466785408	0.5217391304347826	0.5449275362318841	0.6666666666666666	0.8773006134969326	0.6935483870967742	0.6821153846153847	0.4615384615384616	0.4615384615384616	0.5	0.9875	1.0	All Modes
no_beacon__geo	0.7348178137651822	0.8596491228070176	0.7019680091179636	0.5322580645161291	0.651098901098901	0.6567164179104478	0.8102625298329356	0.8595041322314049	0.7870600414078676	0.6956521739130435	0.608695652173913	0.8571428571428571	0.9166666666666669	0.8571428571428571	366	RFC	0.6912036335391096	0.5294117647058824	0.6139896373056994	0.6875	0.8372379778051788	0.7878787878787878	0.875	0.8	0.7	1.0	0.875	1.0	0.7174229327134711	0.5351351351351351	0.6929824561403509	0.6285714285714286	0.784971098265896	0.9454545454545454	0.7232692307692308	0.6153846153846154	0.5384615384615384	0.75	0.9625	0.75	All Modes
no_beacon__geo	0.7140684410646387	0.8421052631578947	0.6245840759813103	0.3794037940379404	0.5411764705882353	0.5176470588235293	0.8526930564568462	0.8320000000000001	0.7239387702598405	0.4347826086956522	0.5	0.75	0.9349112426035504	1.0	367	RFC	0.6066695336289627	0.3825136612021858	0.6699029126213593	0.4313725490196079	0.8171641791044776	0.7323943661971831	0.7703852327447833	0.5	0.7142857142857143	0.75	0.8876404494382022	1.0	0.6663530145370544	0.3763440860215054	0.4539473684210527	0.6470588235294118	0.8914518317503393	0.9629629629629628	0.7013461538461538	0.38461538461538464	0.38461538461538464	0.75	0.9875	1.0	All Modes
no_beacon__geo	0.7483487450462352	0.8508771929824561	0.6816032437788152	0.4032258064516129	0.6759002770083103	0.6578947368421053	0.8539741219963032	0.8170212765957446	0.7456256921373199	0.5714285714285714	0.5714285714285714	0.6666666666666666	0.9186046511627908	1.0	368	RFC	0.7334566280536178	0.4143646408839779	0.7484662576687117	0.925925925925926	0.8105263157894737	0.768	0.8717391304347826	0.75	0.75	1.0	0.8586956521739131	1.0	0.658821375517921	0.3926701570680629	0.6161616161616161	0.5102040816326531	0.90234375	0.8727272727272727	0.6821153846153847	0.4615384615384616	0.4615384615384616	0.5	0.9875	1.0	All Modes
no_beacon__geo	0.7448	0.8596491228070176	0.6709044634022866	0.4405797101449276	0.5578231292517006	0.7179487179487181	0.8704939919893191	0.7676767676767676	0.7710678210678209	0.4545454545454546	0.5714285714285714	0.8888888888888891	0.9404761904761904	1.0	369	RFC	0.6530493357082214	0.4497041420118344	0.7151162790697675	0.6	0.8337595907928389	0.6666666666666666	0.8006565656565657	0.5555555555555556	0.75	0.8	0.8977272727272727	1.0	0.7196121407256635	0.4318181818181818	0.4572490706319702	0.8936170212765957	0.9106145251396648	0.9047619047619048	0.7667307692307693	0.38461538461538464	0.4615384615384616	1.0	0.9875	1.0	All Modes
no_beacon__geo	0.7445255474452555	0.8421052631578947	0.701987103599515	0.5	0.6113074204946997	0.7377049180327869	0.8373937677053824	0.8235294117647058	0.7471329839750893	0.4545454545454546	0.5	0.8571428571428571	0.9239766081871346	1.0	370	RFC	0.7149573514850813	0.5604395604395604	0.6705426356589147	0.75	0.7963362068965517	0.7974683544303798	0.8275946275946275	0.5555555555555556	0.7142857142857143	1.0	0.8681318681318682	1.0	0.6946177443037278	0.4513274336283186	0.5616883116883117	0.7258064516129032	0.8829151732377539	0.8513513513513513	0.7013461538461538	0.38461538461538464	0.38461538461538464	0.75	0.9875	1.0	All Modes
no_beacon__geo	0.741027445460943	0.8771929824561403	0.6642973687476319	0.607843137254902	0.5584725536992841	0.5952380952380952	0.837041491280818	0.7228915662650603	0.8089250648500571	0.8461538461538461	0.5263157894736842	0.75	0.9221556886227544	1.0	371	RFC	0.6392982589647713	0.62	0.6536312849162011	0.4901960784313725	0.8266033254156769	0.6060606060606061	0.8629089301503095	0.8461538461538461	0.8333333333333334	0.75	0.8850574712643678	1.0	0.7168997284431229	0.5961538461538461	0.4875	0.7575757575757576	0.8477466504263094	0.8955223880597015	0.7886538461538461	0.8461538461538461	0.38461538461538464	0.75	0.9625	1.0	All Modes
no_beacon__geo	0.8036496350364963	0.8947368421052632	0.7559319561157796	0.588235294117647	0.6554621848739495	0.8571428571428571	0.8819444444444443	0.7968749999999999	0.8115942028985506	0.6956521739130435	0.6956521739130435	0.8571428571428571	0.9523809523809524	0.8571428571428571	372	RFC	0.7849656897049975	0.7100591715976331	0.6802325581395349	0.9107142857142856	0.8392070484581498	0.7846153846153846	0.9018181818181821	0.8	0.8	1.0	0.9090909090909092	1.0	0.7365680788744366	0.502092050209205	0.6324324324324324	0.8095238095238095	0.9292682926829268	0.8095238095238095	0.7461538461538462	0.6153846153846154	0.6153846153846154	0.75	1.0	0.75	All Modes
no_beacon__geo	0.693655589123867	0.8596491228070176	0.6649903517465623	0.4681724845995894	0.642939150401837	0.7132867132867133	0.782243551289742	0.7183098591549296	0.7747619047619048	0.5454545454545455	0.7500000000000001	0.8	0.9212121212121211	0.8571428571428571	373	RFC	0.6312196747447666	0.4935064935064935	0.6349206349206349	0.6296296296296297	0.7980416156670747	0.6	0.8091265597147949	0.6666666666666666	0.8181818181818182	0.6666666666666666	0.8941176470588236	1.0	0.7161703202987281	0.4453125	0.6511627906976745	0.8225806451612904	0.7670588235294118	0.8947368421052632	0.7707692307692307	0.4615384615384616	0.6923076923076923	1.0	0.95	0.75	All Modes
no_beacon__geo	0.7895522388059701	0.8333333333333334	0.7356679773940676	0.5137614678899083	0.5082508250825083	0.8688524590163934	0.8683574879227052	0.9191176470588236	0.7599149388623073	0.4545454545454546	0.5555555555555556	1.0	0.9005847953216374	0.8888888888888891	374	RFC	0.7776325479966821	0.5793103448275863	0.5923076923076923	0.9814814814814816	0.8226544622425629	0.9124087591240876	0.8403418803418804	0.5555555555555556	1.0	1.0	0.8461538461538461	0.8	0.7062800395052069	0.4615384615384616	0.44508670520231214	0.7794117647058824	0.9194373401534528	0.925925925925926	0.7463461538461538	0.38461538461538464	0.38461538461538464	1.0	0.9625	1.0	All Modes
no_beacon__geo	0.7571801566579635	0.8684210526315791	0.7323073985102819	0.5350318471337581	0.67524115755627	0.8076923076923077	0.8411764705882353	0.8023952095808383	0.8053642010163748	0.6956521739130435	0.5454545454545455	0.8571428571428571	0.9285714285714284	1.0	375	RFC	0.7449460300126394	0.6028708133971292	0.6501547987616099	0.875	0.8265895953757225	0.7701149425287356	0.8706060606060607	0.8	0.6666666666666666	1.0	0.8863636363636364	1.0	0.7254089185615595	0.4809160305343512	0.7023411371237458	0.75	0.8562874251497006	0.8375	0.7603846153846154	0.6153846153846154	0.4615384615384616	0.75	0.975	1.0	All Modes
no_beacon__geo	0.7663617171006334	0.8684210526315791	0.6847158010603425	0.4266666666666668	0.7732997481108311	0.6419753086419754	0.8374512353706112	0.7441860465116279	0.7801454234388366	0.5714285714285714	0.8	0.75	0.9221556886227544	0.8571428571428571	376	RFC	0.6899778593842776	0.5333333333333333	0.8274932614555256	0.6341463414634146	0.7882496940024479	0.6666666666666666	0.8436781609195403	0.75	0.8333333333333334	0.75	0.8850574712643678	1.0	0.6933266047443196	0.3555555555555556	0.7257683215130024	0.65	0.8932038834951457	0.8421052631578947	0.7386538461538461	0.4615384615384616	0.7692307692307693	0.75	0.9625	0.75	All Modes
no_beacon__geo	0.7427724240177909	0.9035087719298246	0.6748730194916646	0.4555555555555556	0.5748218527315915	0.7339449541284404	0.8461538461538463	0.7638888888888888	0.8615000941087898	0.7272727272727274	0.7826086956521738	1.0	0.9404761904761904	0.8571428571428571	377	RFC	0.6892622713006425	0.485207100591716	0.599009900990099	0.7843137254901961	0.8243559718969555	0.7534246575342466	0.9373232323232322	0.8888888888888888	0.9	1.0	0.8977272727272727	1.0	0.663053929891947	0.4293193717277487	0.5525114155251142	0.6896551724137931	0.8691358024691358	0.7746478873239436	0.8090384615384615	0.6153846153846154	0.6923076923076923	1.0	0.9875	0.75	All Modes
no_beacon__geo	0.764928193499622	0.9035087719298246	0.7136895211636773	0.5091863517060368	0.6100917431192661	0.7605633802816902	0.8615384615384615	0.8270676691729324	0.8283722943722942	0.7500000000000001	0.7199999999999999	0.8571428571428571	0.9575757575757576	0.8571428571428571	378	RFC	0.7296407240389876	0.5025906735751295	0.6927083333333334	0.7714285714285715	0.8353221957040573	0.8461538461538461	0.8995187165775402	0.8181818181818182	0.75	1.0	0.9294117647058824	1.0	0.7018633129560554	0.5159574468085106	0.5450819672131147	0.75	0.8894536213468869	0.8088235294117647	0.774423076923077	0.6923076923076923	0.6923076923076923	0.75	0.9875	0.75	All Modes
no_beacon__geo	0.7931034482758621	0.8596491228070176	0.7395520893858257	0.4375	0.7907647907647909	0.7638888888888888	0.8657799274486094	0.8398268398268397	0.7728905597326651	0.33333333333333337	0.7500000000000001	0.8571428571428571	0.9239766081871346	1.0	379	RFC	0.7621874097329358	0.5460992907801419	0.8328267477203647	0.8333333333333334	0.8164196123147093	0.782258064516129	0.8572627372627373	0.6	0.8181818181818182	1.0	0.8681318681318682	1.0	0.7301678690791504	0.3649289099526066	0.7527472527472527	0.7051282051282052	0.9214929214929216	0.9065420560747663	0.7321153846153846	0.2307692307692308	0.6923076923076923	0.75	0.9875	1.0	All Modes
no_beacon__geo	0.7849758787043418	0.8508771929824561	0.7194953105178918	0.4903225806451613	0.7809278350515465	0.625	0.8482849604221636	0.8529411764705882	0.7416190476190476	0.5	0.7199999999999999	0.5714285714285715	0.9166666666666669	1.0	380	RFC	0.7195073462110901	0.5066666666666667	0.8145161290322581	0.6666666666666666	0.832901554404145	0.7767857142857143	0.8011904761904762	0.7142857142857143	0.75	0.6666666666666666	0.875	1.0	0.7246269559717295	0.475	0.75	0.5882352941176471	0.864247311827957	0.9456521739130436	0.7078846153846154	0.38461538461538464	0.6923076923076923	0.5	0.9625	1.0	All Modes
no_beacon__geo	0.7632375189107413	0.8596491228070176	0.7309442771456134	0.4952380952380953	0.7147435897435898	0.8181818181818182	0.8591160220994475	0.7674418604651163	0.7509707401032701	0.5833333333333334	0.7199999999999999	0.8571428571428571	0.927710843373494	0.6666666666666666	381	RFC	0.7512645831858431	0.65	0.6861538461538461	0.8181818181818182	0.8162729658792651	0.7857142857142857	0.8563424947145878	0.6363636363636364	0.75	1.0	0.8953488372093024	1.0	0.7241413511067459	0.4	0.7458193979933109	0.8181818181818182	0.9067055393586004	0.75	0.6886538461538462	0.5384615384615384	0.6923076923076923	0.75	0.9625	0.5	All Modes
no_beacon__geo	0.7196132596685083	0.7982456140350878	0.6600523080861447	0.3584229390681004	0.5165289256198347	0.75	0.8109028960817716	0.8644067796610171	0.6531808809113342	0.3157894736842105	0.42105263157894735	0.75	0.8901734104046244	0.8888888888888891	382	RFC	0.6634284077372532	0.4901960784313725	0.4699248120300752	0.7285714285714285	0.8058690744920993	0.8225806451612904	0.7089247311827958	0.5	0.6666666666666666	0.75	0.8279569892473119	0.8	0.6710643859121234	0.2824858757062147	0.5733944954128439	0.7727272727272727	0.816	0.9107142857142856	0.6501923076923077	0.2307692307692308	0.3076923076923077	0.75	0.9625	1.0	All Modes
no_beacon__geo	0.8093599449415003	0.8859649122807017	0.7808576574415341	0.5850000000000001	0.7145969498910677	0.8288288288288289	0.8731387730792141	0.9027237354085604	0.8302062505547807	0.6956521739130435	0.631578947368421	0.8888888888888891	0.9349112426035504	1.0	383	RFC	0.7733941454557198	0.6223404255319149	0.7454545454545455	0.7666666666666667	0.8603286384976526	0.8721804511278195	0.8975280898876404	0.8	1.0	0.8	0.8876404494382022	1.0	0.7923720142259689	0.5518867924528302	0.6861924686192469	0.9019607843137256	0.8863361547762999	0.935483870967742	0.8128846153846154	0.6153846153846154	0.4615384615384616	1.0	0.9875	1.0	All Modes
no_beacon__geo	0.7968627450980392	0.8333333333333334	0.7186887480846967	0.3538461538461539	0.7191011235955058	0.7912087912087913	0.8865203761755486	0.8427672955974842	0.7284828349944629	0.2	0.6666666666666667	0.8571428571428571	0.9186046511627908	1.0	384	RFC	0.7354599569776684	0.3484848484848485	0.7881773399014779	0.8571428571428571	0.8664215686274509	0.8170731707317073	0.8038819875776397	0.2857142857142857	0.875	1.0	0.8586956521739131	1.0	0.706585917010902	0.359375	0.6611570247933884	0.7346938775510204	0.9075738125802312	0.8701298701298701	0.6859615384615385	0.15384615384615385	0.5384615384615384	0.75	0.9875	1.0	All Modes
no_beacon__geo	0.726	0.8508771929824561	0.6857484989648033	0.4635416666666667	0.5904761904761904	0.7173913043478259	0.8240000000000001	0.8333333333333334	0.7988944388944388	0.38095238095238104	0.6923076923076923	1.0	0.9212121212121211	1.0	385	RFC	0.6791606877946914	0.5235294117647059	0.5152354570637119	0.6734693877551021	0.8502358490566038	0.8333333333333334	0.8172850678733031	0.5	0.6923076923076923	1.0	0.8941176470588236	1.0	0.7014895339844134	0.4158878504672897	0.6914498141263941	0.7674418604651163	0.7993348115299335	0.8333333333333334	0.79	0.3076923076923077	0.6923076923076923	1.0	0.95	1.0	All Modes
no_beacon__geo	0.7906637490882568	0.8596491228070176	0.7376706731700124	0.5449101796407186	0.7269303201506591	0.7207207207207206	0.864213197969543	0.831578947368421	0.7466666666666667	0.6	0.7500000000000001	0.6666666666666666	0.9166666666666669	0.8	386	RFC	0.7672937352690863	0.610738255033557	0.7877551020408163	0.8333333333333334	0.822463768115942	0.7821782178217822	0.8433982683982684	0.8571428571428571	0.8181818181818182	1.0	0.875	0.6666666666666666	0.719941191712507	0.4918918918918919	0.6748251748251748	0.6349206349206349	0.910427807486631	0.8876404494382022	0.7232692307692308	0.4615384615384616	0.6923076923076923	0.5	0.9625	1.0	All Modes
no_beacon__geo	0.7631750162654521	0.8859649122807017	0.7081384634545709	0.4488778054862843	0.7154929577464788	0.7333333333333335	0.8629882207067576	0.78	0.810523007856341	0.5454545454545455	0.8799999999999999	0.8888888888888891	0.9382716049382716	0.8	387	RFC	0.6960758216763814	0.4455445544554456	0.7815384615384615	0.6707317073170732	0.8467153284671532	0.7358490566037735	0.7953658536585365	0.6666666666666666	0.9166666666666666	0.8	0.9268292682926829	0.6666666666666666	0.7261022383853977	0.4522613065326633	0.6597402597402597	0.8088235294117647	0.8798988621997471	0.8297872340425532	0.8515384615384616	0.4615384615384616	0.8461538461538461	1.0	0.95	1.0	All Modes
no_beacon__geo	0.7804030576789437	0.8684210526315791	0.7373144192383841	0.4407713498622589	0.7746913580246914	0.7391304347826088	0.8501607717041801	0.8818181818181818	0.8045736871823828	0.4545454545454546	0.7826086956521738	0.8571428571428571	0.9285714285714284	1.0	388	RFC	0.74547943205109	0.5031446540880503	0.814935064935065	0.7234042553191491	0.812039312039312	0.8738738738738738	0.8683838383838385	0.5555555555555556	0.9	1.0	0.8863636363636364	1.0	0.7335787512147327	0.392156862745098	0.7382352941176471	0.7555555555555555	0.8920377867746289	0.8899082568807339	0.7603846153846153	0.38461538461538464	0.6923076923076923	0.75	0.975	1.0	All Modes
no_beacon__geo	0.7698081734778982	0.8421052631578947	0.6377002775929943	0.485981308411215	0.4727272727272727	0.42857142857142855	0.8717607973421926	0.9294605809128632	0.6864444444444444	0.5599999999999999	0.6666666666666667	0.4	0.9166666666666669	0.8888888888888891	389	RFC	0.6661014770318291	0.5954198473282443	0.4924242424242424	0.48	0.8293299620733249	0.9333333333333332	0.8266666666666668	0.5833333333333334	0.875	1.0	0.875	0.8	0.6193111772484043	0.4105263157894737	0.4545454545454545	0.3870967741935484	0.9187675070028012	0.9256198347107438	0.6578846153846154	0.5384615384615384	0.5384615384615384	0.25	0.9625	1.0	All Modes
no_beacon__geo	0.7715231788079471	0.8684210526315791	0.7489007324389763	0.5770925110132158	0.6110056925996205	0.8037383177570093	0.8513513513513513	0.9013157894736844	0.7679374584165003	0.6	0.6666666666666667	0.75	0.934131736526946	0.8888888888888891	390	RFC	0.7503131758656846	0.6787564766839378	0.6388888888888888	0.7413793103448276	0.8143360752056404	0.8782051282051282	0.8061934617107032	0.8571428571428571	0.7272727272727273	0.75	0.8965517241379308	0.8	0.7564977684485074	0.5019157088122606	0.5854545454545454	0.8775510204081632	0.8918918918918919	0.9256756756756755	0.7603846153846154	0.4615384615384616	0.6153846153846154	0.75	0.975	1.0	All Modes
no_beacon__geo	0.7816091954022989	0.8771929824561403	0.7335821489933803	0.49	0.7142857142857143	0.75	0.8767455980570734	0.8368794326241135	0.8074314574314574	0.5714285714285714	0.6363636363636364	0.8888888888888891	0.9404761904761904	1.0	391	RFC	0.7138966476211335	0.49	0.8131487889273357	0.6774193548387096	0.8514150943396226	0.7375	0.84510101010101	0.75	0.7777777777777778	0.8	0.8977272727272727	1.0	0.7675398040477871	0.49	0.6368563685636857	0.84	0.9036295369211514	0.9672131147540984	0.7975	0.4615384615384616	0.5384615384615384	1.0	0.9875	1.0	All Modes
no_beacon__geo	0.7552742616033755	0.8245614035087719	0.6835128023337018	0.4759206798866855	0.6431535269709544	0.5818181818181818	0.8403465346534653	0.8763250883392225	0.6853419913419913	0.38095238095238104	0.7199999999999999	0.6666666666666665	0.9090909090909092	0.75	392	RFC	0.6794054767661211	0.6176470588235294	0.5984555984555985	0.4776119402985074	0.8300733496332519	0.8732394366197183	0.6964705882352942	0.5	0.75	0.6	0.8823529411764706	0.75	0.7113319804750198	0.3870967741935484	0.695067264573991	0.7441860465116279	0.8508771929824561	0.8794326241134752	0.6875	0.3076923076923077	0.6923076923076923	0.75	0.9375	0.75	All Modes
no_beacon__geo	0.7859327217125383	0.8070175438596491	0.7102438069626944	0.375886524822695	0.7728026533996684	0.6868686868686869	0.8695073235685753	0.8461538461538461	0.6855555555555555	0.3	0.6	0.75	0.8888888888888891	0.8888888888888891	393	RFC	0.7083807844516788	0.4344262295081967	0.8204225352112676	0.6538461538461539	0.8361075544174136	0.7971014492753623	0.7341758241758243	0.42857142857142855	0.8571428571428571	0.75	0.8351648351648352	0.8	0.7184775339111322	0.33125	0.7304075235109718	0.7234042553191491	0.9056865464632456	0.9016393442622952	0.6784615384615384	0.2307692307692308	0.4615384615384616	0.75	0.95	1.0	All Modes
no_beacon__geo	0.7302849569251161	0.8245614035087719	0.6973823125184	0.4	0.7202881152460984	0.7	0.7890724269377384	0.8775510204081632	0.6993771105280057	0.5217391304347826	0.5454545454545455	0.6666666666666666	0.9058823529411764	0.8571428571428571	394	RFC	0.7178434869299531	0.4011976047904192	0.6741573033707865	0.8484848484848485	0.8138925294888598	0.8514851485148515	0.8244444444444443	0.6	0.6666666666666666	1.0	0.8555555555555555	1.0	0.6877469141066513	0.39880952380952384	0.7731958762886598	0.5957446808510638	0.7657213316892725	0.9052631578947368	0.6271153846153846	0.4615384615384616	0.4615384615384616	0.5	0.9625	0.75	All Modes
no_beacon__geo	0.7158948685857321	0.8333333333333334	0.6561548345235885	0.543859649122807	0.4964788732394367	0.5436893203883496	0.8113960113960114	0.8853503184713376	0.7321067821067822	0.5714285714285714	0.5454545454545455	0.75	0.9047619047619048	0.8888888888888891	395	RFC	0.6519301893747809	0.6108374384236454	0.5529411764705883	0.4666666666666667	0.7764449291166848	0.8527607361963192	0.766060606060606	0.75	0.6666666666666666	0.75	0.8636363636363636	0.8	0.6723864814194767	0.4901185770750988	0.4504792332268371	0.6511627906976745	0.8496420047732697	0.9205298013245032	0.7246153846153847	0.4615384615384616	0.4615384615384616	0.75	0.95	1.0	All Modes
no_beacon__geo	0.7762139338494018	0.8596491228070176	0.7445923216984529	0.4743935309973046	0.6452905811623246	0.8360655737704918	0.8626476072094469	0.9045643153526972	0.788066713648109	0.5555555555555556	0.4545454545454546	1.0	0.9302325581395348	1.0	396	RFC	0.7568580225082467	0.5906040268456376	0.6571428571428571	0.8644067796610171	0.8271752085816448	0.8449612403100775	0.8850241545893721	1.0	0.5555555555555556	1.0	0.8695652173913043	1.0	0.7428582921299457	0.3963963963963964	0.6338582677165354	0.8095238095238095	0.9012987012987012	0.9732142857142856	0.7538461538461538	0.38461538461538464	0.38461538461538464	1.0	1.0	1.0	All Modes
no_beacon__geo	0.7511078286558346	0.8596491228070176	0.701945224238464	0.5360360360360361	0.56	0.7090909090909091	0.8358208955223881	0.8687782805429863	0.7940875309661436	0.6	0.6	0.8571428571428571	0.9132947976878614	1.0	397	RFC	0.7220719220397707	0.6502732240437158	0.6546762589928058	0.6964285714285714	0.7813953488372093	0.8275862068965517	0.9127496159754224	0.8571428571428571	0.8571428571428571	1.0	0.8494623655913979	1.0	0.696017933515807	0.4559386973180077	0.48924731182795705	0.7222222222222222	0.8983957219251337	0.9142857142857144	0.7321153846153846	0.4615384615384616	0.4615384615384616	0.75	0.9875	1.0	All Modes
no_beacon__geo	0.8144104803493449	0.8771929824561403	0.7915115866885436	0.5300546448087431	0.7661141804788214	0.8712871287128713	0.8824714573539288	0.9076305220883534	0.8476633807959109	0.5833333333333334	0.7272727272727274	1.0	0.927710843373494	1.0	398	RFC	0.7718592999067931	0.4553990610328639	0.8320000000000001	0.8148148148148148	0.9074585635359116	0.849624060150376	0.8841202724923655	0.6363636363636364	0.8888888888888888	1.0	0.8953488372093024	1.0	0.8226032424476564	0.6339869281045751	0.7098976109215017	0.9361702127659576	0.8588235294117647	0.9741379310344828	0.8232692307692308	0.5384615384615384	0.6153846153846154	1.0	0.9625	1.0	All Modes
no_beacon__geo	0.7908196721311476	0.8859649122807017	0.7376422031564391	0.5307125307125307	0.6968641114982579	0.7244094488188977	0.8811524609843938	0.855072463768116	0.8073743372216331	0.6956521739130435	0.64	0.75	0.9512195121951221	1.0	399	RFC	0.7296507179606194	0.6171428571428571	0.7067137809187279	0.6865671641791045	0.8665879574970484	0.7712418300653595	0.8290476190476191	0.8	0.6666666666666666	0.75	0.9285714285714286	1.0	0.7550067242249011	0.4655172413793103	0.6872852233676976	0.7666666666666667	0.8962148962148963	0.9593495934959351	0.7911538461538462	0.6153846153846154	0.6153846153846154	0.75	0.975	1.0	All Modes
no_beacon__geo	0.7556089743589743	0.8508771929824561	0.6683110922882266	0.4792899408284024	0.6889352818371607	0.5172413793103449	0.8455625436757512	0.8105263157894738	0.7340522725138109	0.5714285714285714	0.7272727272727274	0.5714285714285715	0.9112426035502958	0.8888888888888891	400	RFC	0.6737749178454735	0.5328947368421053	0.6846473029045643	0.5357142857142857	0.8299039780521262	0.7857142857142857	0.7941448189762796	0.75	0.8888888888888888	0.6666666666666666	0.8651685393258427	0.8	0.6655082130909208	0.4354838709677419	0.6932773109243697	0.5	0.8618233618233618	0.8369565217391305	0.7078846153846154	0.4615384615384616	0.6153846153846154	0.5	0.9625	1.0	All Modes
no_beacon__geo	0.7102425876010782	0.8333333333333334	0.6643508388881856	0.34567901234567905	0.4761904761904762	0.7971014492753622	0.821301775147929	0.8814814814814815	0.7596335653171693	0.4166666666666666	0.608695652173913	0.8571428571428571	0.9156626506024096	1.0	401	RFC	0.665152722367804	0.3414634146341464	0.4676258992805755	0.873015873015873	0.8341346153846154	0.8095238095238095	0.8076532769556024	0.4545454545454545	0.7	1.0	0.8837209302325582	1.0	0.6689490887707124	0.35	0.4850746268656717	0.7333333333333333	0.8088578088578089	0.9674796747967479	0.7246153846153847	0.38461538461538464	0.5384615384615384	0.75	0.95	1.0	All Modes
no_beacon__geo	0.7185405807892777	0.8245614035087719	0.6097215771120503	0.5016722408026756	0.4909456740442657	0.35000000000000003	0.8110483364720652	0.8949416342412452	0.6532497387669801	0.4444444444444444	0.6363636363636364	0.4	0.8965517241379308	0.8888888888888891	402	RFC	0.6482440404458244	0.7075471698113207	0.4404332129963899	0.4375	0.7975308641975308	0.8582089552238806	0.8415130023640662	0.8	0.7777777777777778	1.0	0.8297872340425532	0.8	0.5989608871110503	0.3886010362694301	0.5545454545454546	0.2916666666666667	0.8250319284802043	0.934959349593496	0.6142307692307692	0.3076923076923077	0.5384615384615384	0.25	0.975	1.0	All Modes
no_beacon__geo	0.7562264150943396	0.8596491228070176	0.6894182601291157	0.4781144781144781	0.6726943942133816	0.6153846153846154	0.8387925497752088	0.8421052631578947	0.7669690120739905	0.4705882352941176	0.6956521739130435	0.75	0.9186046511627908	1.0	403	RFC	0.738305515607313	0.7029702970297029	0.7530364372469636	0.6086956521739131	0.7619603267211202	0.8648648648648649	0.8817391304347826	1.0	0.8	0.75	0.8586956521739131	1.0	0.6691360441612542	0.3622448979591837	0.6078431372549019	0.6222222222222222	0.9328571428571428	0.8205128205128205	0.7321153846153846	0.3076923076923077	0.6153846153846154	0.75	0.9875	1.0	All Modes
no_beacon__geo	0.7918367346938775	0.8684210526315791	0.6746731572992138	0.5531914893617021	0.6055555555555555	0.5106382978723404	0.8891656288916562	0.8148148148148148	0.7629399585921325	0.6666666666666667	0.6956521739130435	0.6666666666666666	0.9285714285714284	0.8571428571428571	404	RFC	0.6999537453287946	0.6791044776119403	0.5956284153005464	0.5217391304347826	0.8571428571428571	0.8461538461538461	0.8827272727272728	0.7272727272727273	0.8	1.0	0.8863636363636364	1.0	0.6583748317666356	0.4666666666666667	0.615819209039548	0.5	0.923673997412678	0.7857142857142857	0.6911538461538462	0.6153846153846154	0.6153846153846154	0.5	0.975	0.75	All Modes
no_beacon__geo	0.776246719160105	0.8333333333333334	0.7439028629900774	0.5543237250554323	0.7515151515151516	0.7594936708860759	0.8424170616113743	0.8117647058823529	0.7053583959899751	0.5599999999999999	0.5263157894736842	0.8571428571428571	0.9166666666666669	0.6666666666666665	405	RFC	0.7557645194062366	0.6188118811881188	0.7873015873015873	0.7894736842105263	0.8079545454545455	0.7752808988764045	0.7783333333333334	0.5833333333333334	0.8333333333333334	1.0	0.875	0.6	0.7368716551626374	0.5020080321285141	0.7188405797101449	0.7317073170731707	0.879950495049505	0.8518518518518519	0.6771153846153847	0.5384615384615384	0.38461538461538464	0.75	0.9625	0.75	All Modes
no_beacon__geo	0.7317256970610401	0.8421052631578947	0.6838805328870375	0.5126582278481013	0.5429141716566867	0.75	0.8295165394402035	0.7843137254901961	0.7281385281385281	0.4999999999999999	0.5454545454545455	0.6666666666666666	0.9285714285714284	1.0	406	RFC	0.6988080132469529	0.5364238410596026	0.4755244755244755	0.8936170212765957	0.8567674113009198	0.7317073170731707	0.8196969696969696	0.5454545454545454	0.6666666666666666	1.0	0.8863636363636364	1.0	0.6837274490251268	0.4909090909090909	0.6325581395348837	0.6461538461538462	0.8039457459926017	0.8450704225352113	0.6796153846153846	0.4615384615384616	0.4615384615384616	0.5	0.975	1.0	All Modes
no_beacon__geo	0.7776233495482975	0.8771929824561403	0.7288560545173735	0.464	0.7115044247787612	0.7435897435897435	0.8622828784119108	0.8629032258064515	0.826851409460105	0.5714285714285714	0.7826086956521738	0.8571428571428571	0.9230769230769232	1.0	407	RFC	0.7527874913050605	0.4677419354838709	0.7613636363636364	0.8285714285714286	0.8363417569193743	0.8699186991869918	0.9052808988764044	0.75	0.9	1.0	0.8764044943820225	1.0	0.7096789828943121	0.4603174603174603	0.6677740863787376	0.6744186046511628	0.8898847631241997	0.856	0.7757692307692308	0.4615384615384616	0.6923076923076923	0.75	0.975	1.0	All Modes
no_beacon__geo	0.7222222222222222	0.8333333333333334	0.6440608872911981	0.4376590330788804	0.5730769230769232	0.5666666666666667	0.8380237648530331	0.8048780487804876	0.7121645416747333	0.4545454545454546	0.5263157894736842	0.6666666666666666	0.9132947976878614	1.0	408	RFC	0.6781599236072545	0.4321608040201005	0.7028301886792453	0.68	0.7900943396226415	0.7857142857142857	0.8476702508960574	0.5555555555555556	0.8333333333333334	1.0	0.8494623655913979	1.0	0.6259846593616688	0.4432989690721649	0.4837662337662338	0.4857142857142857	0.8921438082556591	0.825	0.6513461538461538	0.38461538461538464	0.38461538461538464	0.5	0.9875	1.0	All Modes
no_beacon__geo	0.7885802469135802	0.8421052631578947	0.7237920135218323	0.3969465648854962	0.6920000000000001	0.8409090909090909	0.8782936010037641	0.8108108108108109	0.7535791440415719	0.25	0.7272727272727274	1.0	0.9017341040462428	0.8888888888888891	409	RFC	0.7514496750541135	0.5360824742268041	0.726890756302521	0.902439024390244	0.8323424494649228	0.7594936708860759	0.8388530465949819	0.6666666666666666	0.8888888888888888	1.0	0.8387096774193549	0.8	0.7123741984890886	0.3151515151515151	0.6603053435114504	0.7872340425531915	0.9296148738379814	0.8695652173913043	0.7488461538461538	0.15384615384615385	0.6153846153846154	1.0	0.975	1.0	All Modes
no_beacon__geo	0.7137375287797391	0.8157894736842105	0.6603939208811066	0.4455445544554456	0.4055555555555556	0.7835051546391751	0.8361955085865258	0.8311688311688311	0.6859295174832521	0.5384615384615384	0.5263157894736842	0.6666666666666666	0.8982035928143712	0.8	410	RFC	0.6620404579080696	0.4245283018867925	0.4709677419354839	0.8444444444444444	0.8318002628120894	0.7384615384615385	0.7801061007957559	0.5384615384615384	0.8333333333333334	1.0	0.8620689655172413	0.6666666666666666	0.6693498582897989	0.46875	0.3560975609756097	0.7307692307692307	0.8406374501992032	0.9504950495049505	0.6721153846153847	0.5384615384615384	0.38461538461538464	0.5	0.9375	1.0	All Modes
no_beacon__geo	0.7585034013605442	0.8508771929824561	0.6959547535421652	0.4891041162227603	0.6429906542056075	0.6027397260273972	0.8502024291497976	0.8947368421052632	0.7272613351560719	0.5454545454545455	0.7619047619047621	0.6666666666666666	0.912280701754386	0.75	411	RFC	0.735652993498407	0.5642458100558659	0.7020408163265306	0.7096774193548387	0.7980456026058632	0.9042553191489362	0.8547619047619047	0.6666666666666666	1.0	1.0	0.8571428571428571	0.75	0.6687214071445038	0.4316239316239317	0.593103448275862	0.5238095238095238	0.9096534653465348	0.8854166666666666	0.6603846153846155	0.4615384615384616	0.6153846153846154	0.5	0.975	0.75	All Modes
no_beacon__geo	0.7429775280898876	0.8947368421052632	0.7045458315625762	0.5	0.6646058732612056	0.7666666666666666	0.8177339901477831	0.7737226277372262	0.8598989898989899	0.7272727272727274	0.7500000000000001	0.8888888888888891	0.9333333333333332	1.0	412	RFC	0.6592828445840201	0.4651162790697674	0.6268221574344023	0.6764705882352942	0.8736842105263158	0.654320987654321	0.8825906120023767	0.8888888888888888	0.8181818181818182	0.8	0.9058823529411764	1.0	0.7694679714416557	0.5405405405405406	0.7072368421052632	0.8846153846153846	0.7685185185185185	0.9464285714285714	0.8540384615384614	0.6153846153846154	0.6923076923076923	1.0	0.9625	1.0	All Modes
no_beacon__geo	0.7546519641626465	0.8684210526315791	0.6652390437504161	0.4458598726114649	0.6391437308868502	0.5531914893617021	0.8523836875358989	0.8356164383561644	0.7711719106247149	0.4705882352941176	0.8	0.6666666666666666	0.9186046511627908	1.0	413	RFC	0.7234738295101861	0.5185185185185185	0.5821727019498607	0.8666666666666667	0.8578034682080925	0.7922077922077922	0.9384057971014492	1.0	0.8333333333333334	1.0	0.8586956521739131	1.0	0.6473751926539929	0.3910614525139665	0.7084745762711865	0.40625	0.8470319634703196	0.8840579710144928	0.7128846153846154	0.3076923076923077	0.7692307692307693	0.5	0.9875	1.0	All Modes
no_beacon__geo	0.7904940587867417	0.8771929824561403	0.779754588302924	0.5458333333333334	0.7262247838616716	0.8571428571428571	0.865868263473054	0.9037037037037038	0.7984914897685982	0.64	0.6666666666666667	0.8571428571428571	0.9397590361445785	0.8888888888888891	414	RFC	0.8037669860014438	0.5390946502057613	0.8372093023255814	0.972972972972973	0.8281786941580757	0.8413793103448276	0.8497286821705426	0.6666666666666666	0.875	1.0	0.9069767441860463	0.8	0.7686146512421053	0.5527426160337553	0.6412213740458015	0.7659574468085106	0.9071518193224593	0.976	0.7757692307692308	0.6153846153846154	0.5384615384615384	0.75	0.975	1.0	All Modes
no_beacon__geo	0.7426518615284128	0.8596491228070176	0.7095544938995907	0.575682382133995	0.6790450928381963	0.6138613861386141	0.8053097345132744	0.8738738738738738	0.7912881369936585	0.7407407407407408	0.5454545454545455	0.75	0.920245398773006	1.0	415	RFC	0.6858011330840853	0.6236559139784946	0.64	0.5254237288135594	0.8315926892950392	0.8083333333333333	0.8069133677567413	0.7142857142857143	0.6666666666666666	0.75	0.9036144578313252	1.0	0.7454877877887076	0.5345622119815668	0.7231638418079096	0.7380952380952381	0.7806372549019608	0.9509803921568628	0.7836538461538461	0.7692307692307693	0.4615384615384616	0.75	0.9375	1.0	All Modes
no_beacon__geo	0.7474452554744525	0.8859649122807017	0.6887409634243221	0.3977900552486188	0.7267080745341615	0.6804123711340205	0.8412483039348709	0.7975460122699386	0.8387710616236597	0.5833333333333334	0.7826086956521738	0.8888888888888891	0.9390243902439024	1.0	416	RFC	0.6526929673455866	0.4556962025316456	0.7289719626168224	0.559322033898305	0.8423913043478259	0.6770833333333334	0.8506060606060606	0.6363636363636364	0.9	0.8	0.9166666666666666	1.0	0.7512156176503774	0.35294117647058826	0.7244582043343654	0.8684210526315791	0.8401084010840109	0.9701492537313432	0.8386538461538461	0.5384615384615384	0.6923076923076923	1.0	0.9625	1.0	All Modes
no_beacon__geo	0.7211286089238845	0.8421052631578947	0.7010968439451102	0.4527363184079602	0.6153846153846153	0.7666666666666666	0.8070602556299452	0.8636363636363636	0.7014641047575179	0.4761904761904762	0.6923076923076923	0.75	0.9221556886227544	0.6666666666666666	417	RFC	0.7247149869942491	0.5870967741935483	0.6644951140065146	0.7796610169491526	0.7441077441077442	0.8482142857142857	0.7904730327144119	0.625	0.6923076923076923	0.75	0.8850574712643678	1.0	0.6913663373904655	0.3684210526315789	0.5730337078651685	0.7540983606557377	0.8816489361702128	0.8796296296296297	0.6578846153846154	0.38461538461538464	0.6923076923076923	0.75	0.9625	0.5	All Modes
no_beacon__geo	0.8117029257314329	0.8771929824561403	0.7755055417280866	0.5203761755485893	0.7477638640429337	0.7945205479452055	0.880904856952761	0.9339622641509434	0.8029566670298935	0.5263157894736842	0.6956521739130435	0.8571428571428571	0.935672514619883	1.0	418	RFC	0.7800493465199347	0.6102941176470589	0.7464285714285714	0.7837837837837838	0.8597402597402597	0.9	0.9024908424908424	0.8333333333333334	0.8	1.0	0.8791208791208791	1.0	0.7763874871949621	0.453551912568306	0.7491039426523297	0.8055555555555556	0.903137789904502	0.9705882352941176	0.75	0.38461538461538464	0.6153846153846154	0.75	1.0	1.0	All Modes
no_beacon__geo	0.7456926257753274	0.8684210526315791	0.7131840539187541	0.42081447963800905	0.6688206785137318	0.8031496062992126	0.8562340966921119	0.8169014084507042	0.7928571428571429	0.4999999999999999	0.6666666666666667	0.8571428571428571	0.9404761904761904	1.0	419	RFC	0.7276422097224666	0.4115044247787609	0.7446043165467626	0.9107142857142856	0.8277982779827798	0.7435897435897436	0.8636363636363636	0.5454545454545454	0.875	1.0	0.8977272727272727	1.0	0.7097693110010881	0.4305555555555556	0.6070381231671554	0.7183098591549296	0.8866930171277997	0.90625	0.7474999999999999	0.4615384615384616	0.5384615384615384	0.75	0.9875	1.0	All Modes
no_beacon__geo	0.7505168849069607	0.8333333333333334	0.6970865209965178	0.5025125628140704	0.6641074856046065	0.6538461538461539	0.832313341493268	0.8326530612244898	0.7179009804762313	0.4444444444444444	0.6956521739130435	0.75	0.8994082840236686	0.8	420	RFC	0.7031985646998685	0.6134969325153374	0.7148760330578512	0.6071428571428571	0.7897793263646922	0.7906976744186046	0.7741198501872659	0.8	0.8	0.75	0.8539325842696629	0.6666666666666666	0.7025873597975515	0.425531914893617	0.6200716845878136	0.7083333333333334	0.8796895213454075	0.8793103448275862	0.7246153846153847	0.3076923076923077	0.6153846153846154	0.75	0.95	1.0	All Modes
no_beacon__geo	0.7411598302687411	0.8333333333333334	0.6644896917743879	0.362934362934363	0.5628517823639775	0.631578947368421	0.8311990686845169	0.9338842975206612	0.6646091954022989	0.375	0.64	0.4	0.9080459770114944	1.0	421	RFC	0.7166310326234557	0.5053763440860215	0.4854368932038835	0.8571428571428571	0.8311990686845169	0.904	0.901418439716312	1.0	0.6666666666666666	1.0	0.8404255319148937	1.0	0.6499572843519644	0.28313253012048195	0.6696428571428571	0.5	0.8311990686845169	0.9658119658119658	0.6167307692307693	0.2307692307692308	0.6153846153846154	0.25	0.9875	1.0	All Modes
no_beacon__geo	0.7603254067584481	0.8771929824561403	0.7509440319538255	0.511166253101737	0.6884353741496599	0.8484848484848485	0.8269344359125812	0.8796992481203008	0.8444311377245508	0.5	0.8	1.0	0.9221556886227544	1.0	422	RFC	0.7358312625069405	0.544973544973545	0.6356783919597989	0.8235294117647058	0.8567931456548348	0.8181818181818182	0.8865353037766829	0.7142857142857143	0.8333333333333334	1.0	0.8850574712643678	1.0	0.7714713042327108	0.4813084112149533	0.7507418397626113	0.875	0.7990867579908676	0.951219512195122	0.8232692307692308	0.38461538461538464	0.7692307692307693	1.0	0.9625	1.0	All Modes
no_beacon__geo	0.78409825468649	0.8771929824561403	0.7453217898055751	0.4880952380952381	0.7427821522309712	0.7428571428571429	0.8411097099621689	0.911764705882353	0.8234487734487737	0.6363636363636364	0.8181818181818181	0.8571428571428571	0.9166666666666669	0.8888888888888891	423	RFC	0.7927004088256441	0.5540540540540541	0.8422619047619048	0.8965517241379308	0.7746806039488966	0.8959537572254336	0.8905555555555555	0.7777777777777778	1.0	1.0	0.875	0.8	0.7165559031261026	0.4361702127659575	0.6643192488262911	0.6341463414634146	0.92	0.9281437125748504	0.7886538461538461	0.5384615384615384	0.6923076923076923	0.75	0.9625	1.0	All Modes
no_beacon__geo	0.760914760914761	0.8508771929824561	0.6987141732154628	0.5	0.5308924485125859	0.7529411764705882	0.8745724059293045	0.8351648351648352	0.7348145734314645	0.42105263157894735	0.7272727272727274	0.8571428571428571	0.9186046511627908	0.75	424	RFC	0.7085453946513189	0.5119617224880383	0.651685393258427	0.7272727272727273	0.8346028291621328	0.8172043010752689	0.8328502415458937	0.6666666666666666	0.8888888888888888	1.0	0.8586956521739131	0.75	0.6978888372323002	0.4885844748858447	0.4478764478764479	0.7804878048780488	0.9185628742514971	0.8539325842696629	0.6821153846153847	0.3076923076923077	0.6153846153846154	0.75	0.9875	0.75	All Modes
no_beacon__geo	0.7422279792746114	0.8421052631578947	0.682810051460049	0.4410480349344978	0.6112185686653772	0.6551724137931034	0.8494683827644097	0.8571428571428571	0.7153968253968255	0.4999999999999999	0.7000000000000001	0.5714285714285715	0.9166666666666669	0.8888888888888891	425	RFC	0.7002202306799239	0.4261603375527426	0.6694915254237288	0.7169811320754716	0.8313253012048193	0.8571428571428571	0.7774242424242424	0.5454545454545454	1.0	0.6666666666666666	0.875	0.8	0.6696059335361695	0.4570135746606335	0.5622775800711743	0.6031746031746031	0.8684210526315791	0.8571428571428571	0.6925	0.4615384615384616	0.5384615384615384	0.5	0.9625	1.0	All Modes
no_beacon__geo	0.7575091575091575	0.8596491228070176	0.6485622160830531	0.6008230452674896	0.5894206549118387	0.3728813559322034	0.852099817407182	0.8275862068965517	0.7138095238095238	0.7142857142857142	0.6	0.5714285714285715	0.9333333333333332	0.75	426	RFC	0.6304083676911296	0.6058091286307054	0.6324324324324324	0.3142857142857143	0.8495145631067961	0.75	0.7692717086834733	0.6666666666666666	0.8571428571428571	0.6666666666666666	0.9058823529411764	0.75	0.6767832541821759	0.5959183673469388	0.5518867924528302	0.4583333333333333	0.8547008547008547	0.9230769230769232	0.6886538461538462	0.7692307692307693	0.4615384615384616	0.5	0.9625	0.75	All Modes
no_beacon__geo	0.7372549019607844	0.8157894736842105	0.6586174973244103	0.3516483516483517	0.5770171149144253	0.7027027027027027	0.8345588235294117	0.8271604938271604	0.6863713547434478	0.38095238095238104	0.6	0.6666666666666666	0.8953488372093024	0.8888888888888891	427	RFC	0.6906322013527666	0.3692307692307693	0.6781609195402298	0.7428571428571429	0.7927823050058207	0.8701298701298701	0.7988198757763975	0.5	0.8571428571428571	1.0	0.8369565217391305	0.8	0.6347354276858654	0.3356643356643357	0.502127659574468	0.6666666666666666	0.8809831824062095	0.7882352941176469	0.6463461538461538	0.3076923076923077	0.4615384615384616	0.5	0.9625	1.0	All Modes
no_beacon__geo	0.7764060356652949	0.8333333333333334	0.7364914437872174	0.4767123287671233	0.6819923371647509	0.8082191780821918	0.858390517779164	0.8571428571428571	0.7041733120680489	0.33333333333333337	0.6363636363636364	0.8888888888888891	0.912280701754386	0.75	428	RFC	0.7331819951057315	0.5304878048780488	0.7148594377510041	0.7662337662337663	0.8380024360535931	0.8163265306122449	0.7569841269841271	0.6	0.7777777777777778	0.8	0.8571428571428571	0.75	0.7443947944390945	0.4328358208955224	0.6520146520146519	0.855072463768116	0.8797953964194374	0.9022556390977444	0.6988461538461539	0.2307692307692308	0.5384615384615384	1.0	0.975	0.75	All Modes
no_beacon__geo	0.7671140939597315	0.8508771929824561	0.7033159465753676	0.4431137724550898	0.6613861386138613	0.6715328467153284	0.8478134110787171	0.8927335640138407	0.7541281074215206	0.5454545454545455	0.6363636363636364	0.6666666666666665	0.9221556886227544	1.0	429	RFC	0.6973172524527586	0.4713375796178344	0.6788617886178862	0.6133333333333333	0.8394919168591224	0.8835616438356164	0.7859003831417624	0.6666666666666666	0.7777777777777778	0.6	0.8850574712643678	1.0	0.7126403316029808	0.4180790960451977	0.6447876447876448	0.7419354838709677	0.8563015312131921	0.902097902097902	0.7424999999999999	0.4615384615384616	0.5384615384615384	0.75	0.9625	1.0	All Modes
no_beacon__geo	0.7797202797202797	0.8421052631578947	0.7284106920146964	0.5053763440860215	0.7	0.8275862068965518	0.8666666666666667	0.7424242424242424	0.7243269908386186	0.4	0.6363636363636364	1.0	0.9186046511627908	0.6666666666666666	430	RFC	0.7418311909870996	0.5911949685534591	0.7368421052631579	0.8	0.8272727272727273	0.7538461538461538	0.8415804002760524	0.5714285714285714	0.7777777777777778	1.0	0.8586956521739131	1.0	0.7212934722764448	0.4413145539906103	0.6666666666666666	0.8571428571428571	0.91	0.7313432835820896	0.6667307692307693	0.3076923076923077	0.5384615384615384	1.0	0.9875	0.5	All Modes
no_beacon__geo	0.7852222917971196	0.8684210526315791	0.7855655280980317	0.6496598639455782	0.7058823529411765	0.85	0.8468137254901961	0.8754716981132076	0.7777825696316263	0.7142857142857142	0.7199999999999999	0.8571428571428571	0.9308176100628932	0.6666666666666665	431	RFC	0.7783989375130478	0.6241830065359477	0.7350993377483444	0.85	0.8541409147095179	0.8285714285714286	0.7906751054852321	0.6666666666666666	0.75	1.0	0.9367088607594936	0.6	0.7947630451445277	0.6773049645390071	0.6788990825688074	0.85	0.8396111786148238	0.9279999999999999	0.7773076923076923	0.7692307692307693	0.6923076923076923	0.75	0.925	0.75	All Modes
no_beacon__geo	0.7997107736804049	0.8596491228070176	0.7596592289081749	0.5266457680250783	0.770098730606488	0.7446808510638298	0.8649789029535866	0.8918918918918919	0.7559163059163059	0.5454545454545455	0.6666666666666667	0.75	0.9285714285714284	0.8888888888888891	432	RFC	0.7569183307245965	0.6	0.7844827586206896	0.7291666666666666	0.8459422283356258	0.825	0.7956060606060605	0.6666666666666666	0.875	0.75	0.8863636363636364	0.8	0.7683712633679628	0.4692737430167598	0.7562326869806094	0.7608695652173914	0.8848920863309353	0.9705882352941176	0.745	0.4615384615384616	0.5384615384615384	0.75	0.975	1.0	All Modes
no_beacon__geo	0.8039617486338798	0.8859649122807017	0.7687109276968644	0.5000000000000001	0.7582938388625592	0.8314606741573034	0.8670076726342711	0.8867924528301886	0.8598550724637681	0.5833333333333334	0.7826086956521738	1.0	0.9333333333333332	1.0	433	RFC	0.7800517919766652	0.5225806451612903	0.8080808080808081	0.8809523809523809	0.8443337484433375	0.844311377245509	0.8884491978609624	0.6363636363636364	0.9	1.0	0.9058823529411764	1.0	0.7611035030043217	0.4792899408284024	0.7142857142857143	0.7872340425531915	0.8909329829172142	0.933774834437086	0.8386538461538461	0.5384615384615384	0.6923076923076923	1.0	0.9625	1.0	All Modes
no_beacon__geo	0.7161803713527851	0.8508771929824561	0.6593487623922691	0.3953488372093023	0.6466916354556804	0.6875000000000001	0.8133571854502087	0.7538461538461537	0.7146177661347941	0.42105263157894735	0.8461538461538461	0.4	0.9058823529411764	1.0	434	RFC	0.7015453594582545	0.4822695035460993	0.6256038647342995	0.9565217391304348	0.7985948477751756	0.6447368421052632	0.8736752136752137	0.6666666666666666	0.8461538461538461	1.0	0.8555555555555555	1.0	0.6553788731741539	0.3349753694581281	0.6692506459948321	0.5365853658536586	0.8286755771567437	0.9074074074074074	0.6732692307692307	0.3076923076923077	0.8461538461538461	0.25	0.9625	1.0	All Modes
no_beacon__geo	0.7613793103448275	0.8684210526315791	0.7258955209280931	0.5431578947368421	0.6354378818737271	0.7222222222222222	0.8513011152416357	0.8773584905660378	0.7850445542192482	0.6363636363636364	0.608695652173913	0.8571428571428571	0.934131736526946	0.8888888888888891	435	RFC	0.7396766566600804	0.548936170212766	0.6419753086419753	0.7647058823529411	0.8398533007334963	0.9029126213592232	0.8348659003831418	0.7777777777777778	0.7	1.0	0.8965517241379308	0.8	0.7134038240375566	0.5375	0.6290322580645161	0.6842105263157895	0.8630653266331658	0.8532110091743119	0.7603846153846153	0.5384615384615384	0.5384615384615384	0.75	0.975	1.0	All Modes
no_beacon__geo	0.7683264177040111	0.8421052631578947	0.7204342185365531	0.5265957446808511	0.7224806201550388	0.6868686868686867	0.8426966292134832	0.8235294117647058	0.7501505702240097	0.5714285714285714	0.5263157894736842	0.8571428571428571	0.9069767441860466	0.8888888888888891	436	RFC	0.7186068999338611	0.5561797752808989	0.8503649635036497	0.6296296296296297	0.7959905660377359	0.7608695652173914	0.8462318840579709	0.75	0.8333333333333334	1.0	0.8478260869565217	0.8	0.7352498524391823	0.5	0.628032345013477	0.7555555555555555	0.8952254641909815	0.8974358974358975	0.7142307692307692	0.4615384615384616	0.38461538461538464	0.75	0.975	1.0	All Modes
no_beacon__geo	0.7813351498637602	0.8684210526315791	0.7583349168223023	0.5012531328320802	0.6889632107023411	0.85	0.8649334178820546	0.8865248226950354	0.7917391304347825	0.6666666666666667	0.608695652173913	1.0	0.9333333333333332	0.75	437	RFC	0.7555188643306907	0.5263157894736842	0.6889632107023411	0.7906976744186046	0.8525	0.9191176470588236	0.8166310160427808	0.7272727272727273	0.7	1.0	0.9058823529411764	0.75	0.7640500580878625	0.4784688995215311	0.6889632107023411	0.9189189189189191	0.8777348777348777	0.8561643835616438	0.7732692307692307	0.6153846153846154	0.5384615384615384	1.0	0.9625	0.75	All Modes
no_beacon__geo	0.7456258411843876	0.7982456140350878	0.698923053084511	0.4273504273504273	0.6830870279146141	0.7184466019417476	0.8231780167264039	0.8425531914893617	0.6094619243046056	0.2352941176470588	0.5833333333333334	0.6666666666666666	0.8953488372093024	0.6666666666666665	438	RFC	0.7206085445589221	0.5395683453237411	0.7222222222222222	0.8043478260869565	0.7811791383219955	0.7557251908396947	0.7146640316205534	0.5	0.6363636363636364	1.0	0.8369565217391305	0.6	0.6945488083354793	0.35377358490566035	0.6479750778816199	0.6491228070175439	0.8699494949494949	0.9519230769230768	0.5809615384615385	0.15384615384615385	0.5384615384615384	0.5	0.9625	0.75	All Modes
no_beacon__geo	0.7707535121328225	0.8684210526315791	0.7016567000798047	0.5215605749486653	0.7647058823529412	0.5853658536585366	0.8527315914489311	0.7839195979899497	0.7563363465802491	0.6153846153846154	0.7272727272727274	0.75	0.9390243902439024	0.75	439	RFC	0.6743001637868173	0.5204918032786885	0.7669616519174042	0.48	0.8681983071342201	0.7358490566037735	0.7841880341880342	0.6153846153846154	0.8888888888888888	0.75	0.9166666666666666	0.75	0.7423226132868004	0.522633744855967	0.7624633431085044	0.75	0.8378063010501751	0.8387096774193549	0.7386538461538461	0.6153846153846154	0.6153846153846154	0.75	0.9625	0.75	All Modes
no_beacon__geo	0.6840942562592047	0.8070175438596491	0.6295008645829202	0.2578397212543554	0.5514834205933682	0.7826086956521738	0.7942821628340585	0.7612903225806452	0.7222814112035669	0.2727272727272728	0.5833333333333334	1.0	0.8982035928143712	0.8571428571428571	440	RFC	0.6189154044997683	0.3394495412844037	0.512987012987013	0.8	0.7937888198757764	0.6483516483516484	0.7663531870428422	0.3333333333333333	0.6363636363636364	1.0	0.8620689655172413	1.0	0.6573400299690323	0.20786516853932585	0.5962264150943396	0.7659574468085106	0.7947761194029851	0.921875	0.6913461538461538	0.2307692307692308	0.5384615384615384	1.0	0.9375	0.75	All Modes
no_beacon__geo	0.7601060304837641	0.8771929824561403	0.7139857120308288	0.5337243401759532	0.6086956521739131	0.6981132075471698	0.8364289994008387	0.8929663608562692	0.831430068098481	0.5217391304347826	0.6956521739130435	1.0	0.9397590361445785	1.0	441	RFC	0.7076375981211284	0.5384615384615384	0.5351681957186545	0.6727272727272727	0.8735919899874843	0.9182389937106918	0.8613953488372094	0.6	0.8	1.0	0.9069767441860463	1.0	0.7263103188865891	0.5290697674418605	0.7056451612903226	0.7254901960784313	0.8022988505747126	0.8690476190476191	0.8103846153846155	0.4615384615384616	0.6153846153846154	1.0	0.975	1.0	All Modes
no_beacon__geo	0.7802795031055899	0.8421052631578947	0.7226767020311681	0.5374149659863945	0.7050847457627119	0.6666666666666666	0.8609738884968243	0.8432432432432432	0.7508004177883696	0.4	0.6923076923076923	0.8888888888888891	0.9156626506024096	0.8571428571428571	442	RFC	0.7222167110914329	0.6752136752136753	0.7375886524822695	0.5769230769230769	0.8254397834912043	0.7959183673469388	0.7894914387937643	0.5714285714285714	0.6923076923076923	0.8	0.8837209302325582	1.0	0.7414765564076429	0.4463276836158192	0.6753246753246753	0.7894736842105263	0.8997050147492626	0.8965517241379308	0.74	0.3076923076923077	0.6923076923076923	1.0	0.95	0.75	All Modes
no_beacon__geo	0.8157894736842105	0.8771929824561403	0.767870534485396	0.5319148936170213	0.7675675675675675	0.802721088435374	0.8775	0.8596491228070176	0.8390331890331891	0.5714285714285714	0.8181818181818181	0.8888888888888891	0.9166666666666669	1.0	443	RFC	0.7695733728090381	0.5952380952380952	0.8068181818181818	0.7972972972972973	0.8581907090464548	0.7903225806451613	0.885	0.75	1.0	0.8	0.875	1.0	0.7721906147528765	0.4807692307692308	0.7319587628865979	0.8082191780821918	0.8976982097186701	0.9423076923076924	0.8232692307692308	0.4615384615384616	0.6923076923076923	1.0	0.9625	1.0	All Modes
no_beacon__geo	0.7531948881789138	0.8508771929824561	0.7034330419505116	0.4428044280442804	0.5930470347648261	0.7608695652173914	0.8494764397905759	0.870967741935484	0.7671329839750893	0.4545454545454546	0.6	0.8571428571428571	0.9239766081871346	1.0	444	RFC	0.7260147058562552	0.5128205128205128	0.6807511737089202	0.7954545454545454	0.7972972972972973	0.84375	0.8561660561660561	0.5555555555555556	0.8571428571428571	1.0	0.8681318681318682	1.0	0.6906205921103619	0.3896103896103896	0.5253623188405797	0.7291666666666666	0.9089635854341735	0.9	0.7167307692307693	0.38461538461538464	0.4615384615384616	0.75	0.9875	1.0	All Modes
no_beacon__geo	0.7498358502954695	0.8421052631578947	0.69432125734101	0.4668587896253602	0.6909620991253644	0.6578947368421053	0.824207492795389	0.8316831683168318	0.7661197169630903	0.38095238095238104	0.8	0.8571428571428571	0.9036144578313252	0.8888888888888891	445	RFC	0.6724067174495572	0.4736842105263158	0.6124031007751938	0.5952380952380952	0.873015873015873	0.8076923076923077	0.8010852713178295	0.5	0.8333333333333334	1.0	0.8720930232558141	0.8	0.7251748147149871	0.4602272727272727	0.7926421404682275	0.7352941176470589	0.7805676855895196	0.8571428571428571	0.7528846153846154	0.3076923076923077	0.7692307692307693	0.75	0.9375	1.0	All Modes
no_beacon__geo	0.7529411764705882	0.8421052631578947	0.7071456591003794	0.5011286681715575	0.5475113122171946	0.7586206896551724	0.8546812176909823	0.8737864077669903	0.7212334494773518	0.4999999999999999	0.5599999999999999	0.8571428571428571	0.9390243902439024	0.75	446	RFC	0.7276494206597092	0.5186915887850467	0.5475113122171946	0.8461538461538461	0.8435374149659864	0.8823529411764706	0.759090909090909	0.5454545454545454	0.5833333333333334	1.0	0.9166666666666666	0.75	0.6902470968217128	0.4847161572052402	0.5475113122171946	0.6875	0.8661233993015134	0.8653846153846154	0.6925	0.4615384615384616	0.5384615384615384	0.75	0.9625	0.75	All Modes
no_beacon__geo	0.7806020066889632	0.8684210526315791	0.7133326563428373	0.5823389021479713	0.6843853820598007	0.5671641791044776	0.860774818401937	0.872	0.7814135140222097	0.6363636363636364	0.7826086956521738	0.5714285714285715	0.9166666666666669	1.0	447	RFC	0.7197133913695508	0.6892655367231638	0.7177700348432056	0.5428571428571428	0.8229166666666666	0.8257575757575758	0.8438888888888891	0.7777777777777778	0.9	0.6666666666666666	0.875	1.0	0.7155727125783852	0.5041322314049587	0.653968253968254	0.59375	0.9022842639593908	0.923728813559322	0.7386538461538461	0.5384615384615384	0.6923076923076923	0.5	0.9625	1.0	All Modes
no_beacon__geo	0.75	0.8508771929824561	0.6905743640360017	0.42811501597444096	0.6573643410852713	0.6363636363636364	0.8242491657397107	0.9067796610169492	0.7700653594771242	0.4444444444444444	0.7500000000000001	0.75	0.9058823529411764	1.0	448	RFC	0.6711573308916228	0.475177304964539	0.5888888888888889	0.56	0.8546712802768166	0.8770491803278688	0.8447474747474747	0.8	0.8181818181818182	0.75	0.8555555555555555	1.0	0.7209502993363808	0.3895348837209303	0.7438596491228069	0.7368421052631579	0.7959183673469388	0.9385964912280702	0.7424999999999999	0.3076923076923077	0.6923076923076923	0.75	0.9625	1.0	All Modes
no_beacon__geo	0.7700501253132832	0.8684210526315791	0.7352393277217353	0.482587064676617	0.6801075268817205	0.74468085106383	0.853566958698373	0.9152542372881356	0.8241927348014304	0.5599999999999999	0.7826086956521738	0.8571428571428571	0.9212121212121211	1.0	449	RFC	0.7507372309894011	0.4470046082949309	0.7689969604863222	0.8333333333333334	0.8286755771567437	0.8756756756756757	0.8754901960784313	0.5833333333333334	0.9	1.0	0.8941176470588236	1.0	0.7291239366549841	0.5243243243243243	0.6096385542168675	0.6730769230769231	0.88	0.9585798816568049	0.7861538461538462	0.5384615384615384	0.6923076923076923	0.75	0.95	1.0	All Modes
no_beacon__geo	0.7256524506683641	0.8070175438596491	0.6965995582552094	0.4466019417475728	0.6565096952908587	0.7047619047619047	0.8068315665488811	0.8682926829268292	0.6923736378175327	0.4347826086956522	0.5217391304347826	0.75	0.8982035928143712	0.8571428571428571	450	RFC	0.7054668186179593	0.4842105263157895	0.7138554216867471	0.6981132075471698	0.7670772676371781	0.8640776699029126	0.7424137931034483	0.5	0.6	0.75	0.8620689655172413	1.0	0.6914251760543321	0.4144144144144144	0.6076923076923076	0.7115384615384616	0.8509316770186336	0.8725490196078431	0.6567307692307692	0.38461538461538464	0.4615384615384616	0.75	0.9375	0.75	All Modes
no_beacon__geo	0.7881996974281392	0.8596491228070176	0.7032381681649327	0.4444444444444444	0.6585365853658536	0.6987951807228915	0.8797038864898211	0.8347107438016529	0.7553642010163749	0.5454545454545455	0.6956521739130435	0.8571428571428571	0.9285714285714284	0.75	451	RFC	0.7410296392956289	0.4507042253521127	0.7584269662921348	0.8529411764705882	0.8478002378121284	0.7952755905511811	0.8206060606060607	0.6666666666666666	0.8	1.0	0.8863636363636364	0.75	0.6808905768938717	0.4383561643835616	0.5818965517241379	0.5918367346938775	0.914102564102564	0.8782608695652174	0.7103846153846154	0.4615384615384616	0.6153846153846154	0.75	0.975	0.75	All Modes
no_beacon__geo	0.7577388963660835	0.8684210526315791	0.7181668899038276	0.5085714285714285	0.6390328151986182	0.7358490566037735	0.8337349397590359	0.8736462093862816	0.7457723288600663	0.5454545454545455	0.7826086956521738	0.6666666666666666	0.934131736526946	0.8	452	RFC	0.736392347756012	0.6137931034482759	0.5727554179566563	0.8125	0.8367593712212817	0.8461538461538461	0.8259770114942528	0.6666666666666666	0.9	1.0	0.8965517241379308	0.6666666666666666	0.7125867504221791	0.4341463414634146	0.72265625	0.6724137931034483	0.8307322929171669	0.9029850746268656	0.7257692307692307	0.4615384615384616	0.6923076923076923	0.5	0.975	1.0	All Modes
no_beacon__geo	0.726775956284153	0.8333333333333334	0.6111905545513759	0.35179153094462545	0.6238532110091742	0.7435897435897435	0.8580858085808581	0.4786324786324786	0.7095212479827865	0.4761904761904762	0.6363636363636364	0.8571428571428571	0.9112426035502958	0.6666666666666665	453	RFC	0.6238725869682644	0.30337078651685395	0.748898678414097	0.8285714285714286	0.8441558441558441	0.39436619718309857	0.7735892634207241	0.625	0.7777777777777778	1.0	0.8651685393258427	0.6	0.6217586648865859	0.4186046511627907	0.5345911949685535	0.6744186046511628	0.87248322147651	0.6086956521739131	0.6771153846153847	0.38461538461538464	0.5384615384615384	0.75	0.9625	0.75	All Modes
no_beacon__geo	0.7911702873160477	0.8421052631578947	0.7633735422929342	0.5142857142857143	0.726457399103139	0.8076923076923076	0.865993265993266	0.902439024390244	0.7592869875222816	0.4761904761904762	0.5454545454545455	0.8571428571428571	0.9176470588235294	1.0	454	RFC	0.784594062398104	0.5357142857142857	0.81	0.9130434782608696	0.8233034571062741	0.8409090909090909	0.8316666666666667	0.625	0.6666666666666666	1.0	0.8666666666666667	1.0	0.7528432988318838	0.4945054945054945	0.6585365853658537	0.7241379310344828	0.9133522727272728	0.9736842105263158	0.7142307692307692	0.38461538461538464	0.4615384615384616	0.75	0.975	1.0	All Modes
no_beacon__geo	0.7836218375499334	0.8684210526315791	0.7631452448118188	0.6212765957446811	0.6526717557251909	0.8444444444444444	0.8583090379008746	0.8390243902439025	0.8020325203252032	0.7500000000000001	0.5833333333333334	1.0	0.9268292682926828	0.75	455	RFC	0.7772657843668901	0.6854460093896714	0.6551724137931034	0.8444444444444444	0.8325791855203621	0.8686868686868687	0.8218614718614718	0.8181818181818182	0.6363636363636364	1.0	0.9047619047619048	0.75	0.751945720434864	0.5680933852140078	0.6501901140684411	0.8444444444444444	0.8856799037304453	0.8113207547169812	0.7861538461538462	0.6923076923076923	0.5384615384615384	1.0	0.95	0.75	All Modes
no_beacon__geo	0.7496589358799455	0.8947368421052632	0.7319620603820016	0.5483870967741935	0.6286701208981003	0.832116788321168	0.8211432083589428	0.8294930875576038	0.8544591975469352	0.7826086956521738	0.6666666666666667	0.8888888888888891	0.934131736526946	1.0	456	RFC	0.7375294286704133	0.5604395604395604	0.7811158798283262	0.8028169014084507	0.7740440324449595	0.7692307692307693	0.8943103448275863	0.9	0.875	0.8	0.8965517241379308	1.0	0.7401671158662766	0.5368421052631579	0.5260115606936416	0.8636363636363636	0.8743455497382199	0.9	0.8411538461538463	0.6923076923076923	0.5384615384615384	1.0	0.975	1.0	All Modes
no_beacon__geo	0.7619047619047619	0.8859649122807017	0.7174480894431036	0.5066666666666667	0.6895604395604396	0.7272727272727274	0.8372943327239489	0.8264462809917354	0.8427106227106227	0.6	0.8333333333333333	0.8571428571428571	0.9230769230769232	1.0	457	RFC	0.7332296189953974	0.5066666666666667	0.6729222520107239	0.9230769230769232	0.8491965389369592	0.7142857142857143	0.9285276521231576	0.8571428571428571	0.9090909090909092	1.0	0.8764044943820225	1.0	0.7239644461793385	0.5066666666666667	0.7070422535211267	0.6	0.8257211538461539	0.9803921568627452	0.7911538461538462	0.4615384615384616	0.7692307692307693	0.75	0.975	1.0	All Modes
no_beacon__geo	0.7258064516129032	0.8684210526315791	0.7130591723581511	0.4871194379391101	0.6614379084967321	0.7378640776699028	0.7992448080553808	0.8796296296296297	0.8064430641821947	0.5217391304347826	0.7199999999999999	0.8571428571428571	0.9333333333333332	1.0	458	RFC	0.7059435783914654	0.5048543689320388	0.6081730769230769	0.7307692307692307	0.8300653594771242	0.8558558558558559	0.8511764705882353	0.6	0.75	1.0	0.9058823529411764	1.0	0.7232015227990103	0.4705882352941176	0.7249283667621776	0.7450980392156863	0.7706310679611651	0.9047619047619048	0.7732692307692307	0.4615384615384616	0.6923076923076923	0.75	0.9625	1.0	All Modes
no_beacon__geo	0.7248322147651006	0.8245614035087719	0.6112555190807618	0.4581818181818182	0.5675675675675675	0.3692307692307693	0.8203883495145631	0.8409090909090909	0.6425142118863049	0.375	0.7199999999999999	0.3333333333333333	0.8953488372093024	0.8888888888888891	459	RFC	0.6209821939462538	0.5887850467289719	0.5424354243542435	0.3870967741935484	0.8076463560334528	0.7789473684210526	0.7773913043478261	1.0	0.75	0.5	0.8369565217391305	0.8	0.6140403929452283	0.375	0.5951417004048583	0.35294117647058826	0.8335388409371147	0.9135802469135802	0.6271153846153846	0.2307692307692308	0.6923076923076923	0.25	0.9625	1.0	All Modes
no_beacon__geo	0.7236363636363636	0.7894736842105263	0.6275643940590486	0.36414565826330536	0.5878136200716847	0.4666666666666667	0.8451219512195123	0.874074074074074	0.6164010025062656	0.38095238095238104	0.42105263157894735	0.4	0.88	1.0	460	RFC	0.6500415767501779	0.35911602209944754	0.7522935779816514	0.5185185185185185	0.7892938496583144	0.8309859154929577	0.7954385964912281	0.5	0.6666666666666666	1.0	0.8105263157894737	1.0	0.6214474732269429	0.3693181818181818	0.4823529411764706	0.42424242424242425	0.9094488188976378	0.921875	0.5655769230769231	0.3076923076923077	0.3076923076923077	0.25	0.9625	1.0	All Modes
no_beacon__geo	0.7638190954773869	0.8771929824561403	0.713405263359417	0.4421052631578948	0.6716697936210131	0.7846153846153846	0.8659147869674185	0.802721088435374	0.8112239678480089	0.4	0.8695652173913044	0.8571428571428571	0.9294117647058824	1.0	461	RFC	0.7315115299608854	0.3853211009174312	0.8026905829596412	0.8360655737704918	0.8468137254901961	0.7866666666666666	0.8898412698412699	0.5714285714285714	1.0	1.0	0.8777777777777778	1.0	0.7080820376963434	0.5185185185185185	0.5774193548387097	0.7391304347826086	0.8858974358974359	0.8194444444444444	0.7628846153846155	0.3076923076923077	0.7692307692307693	0.75	0.9875	1.0	All Modes
no_beacon__geo	0.7772893772893773	0.8859649122807017	0.6947835039660087	0.5227272727272727	0.6345609065155807	0.6891891891891891	0.8679464805119255	0.7594936708860759	0.8293506493506492	0.6	0.8181818181818181	0.8	0.9285714285714284	1.0	462	RFC	0.6727323571283302	0.6174496644295302	0.6153846153846154	0.5795454545454546	0.8694638694638694	0.6818181818181818	0.8820346320346321	0.8571428571428571	1.0	0.6666666666666666	0.8863636363636364	1.0	0.7363499932899251	0.4532019704433498	0.6549707602339181	0.85	0.8664343786295006	0.8571428571428571	0.8257692307692308	0.4615384615384616	0.6923076923076923	1.0	0.975	1.0	All Modes
no_beacon__geo	0.7645369705671213	0.8508771929824561	0.6992386437131632	0.5181347150259066	0.7086882453151618	0.5538461538461539	0.843343653250774	0.8721804511278196	0.7591679197994987	0.5263157894736842	0.7000000000000001	0.6666666666666666	0.9028571428571428	1.0	463	RFC	0.750878268700393	0.6666666666666666	0.7938931297709924	0.6206896551724138	0.7668918918918919	0.90625	0.9329824561403508	0.8333333333333334	1.0	1.0	0.8315789473684211	1.0	0.6682069592112763	0.42372881355932196	0.64	0.5	0.936726272352132	0.8405797101449275	0.6821153846153847	0.38461538461538464	0.5384615384615384	0.5	0.9875	1.0	All Modes
no_beacon__geo	0.7474610697359513	0.8508771929824561	0.6884926991054079	0.4870466321243523	0.4757709251101322	0.7432432432432433	0.8588516746411483	0.8775510204081632	0.7526915113871635	0.608695652173913	0.4761904761904762	0.75	0.9285714285714284	1.0	464	RFC	0.6923828670859768	0.5136612021857924	0.5510204081632653	0.7333333333333333	0.8262370540851554	0.8376623376623377	0.7922727272727272	0.7	0.625	0.75	0.8863636363636364	1.0	0.6901318032518392	0.4630541871921182	0.4186046511627907	0.7534246575342466	0.8941469489414695	0.9214285714285714	0.7296153846153846	0.5384615384615384	0.38461538461538464	0.75	0.975	1.0	All Modes
no_beacon__geo	0.7638791286015458	0.8421052631578947	0.7246046250310446	0.5225225225225225	0.5405405405405405	0.8490566037735849	0.8495173197047133	0.8613861386138615	0.7353598054332448	0.6363636363636364	0.5263157894736842	0.8571428571428571	0.9069767441860466	0.75	465	RFC	0.748279613537678	0.5612903225806452	0.6349206349206349	0.9	0.8086486486486486	0.8365384615384616	0.8417874396135266	0.7777777777777778	0.8333333333333334	1.0	0.8478260869565217	0.75	0.7090831305910893	0.4887640449438202	0.4705882352941176	0.8035714285714286	0.8947368421052632	0.8877551020408163	0.6796153846153846	0.5384615384615384	0.38461538461538464	0.75	0.975	0.75	All Modes
no_beacon__geo	0.7867647058823529	0.8421052631578947	0.7233090535060719	0.5058823529411763	0.7016706443914079	0.6575342465753425	0.8734092431346282	0.8780487804878048	0.7321779669605757	0.4347826086956522	0.6363636363636364	0.6666666666666666	0.9230769230769232	1.0	466	RFC	0.7441451518578379	0.5149700598802395	0.7205882352941176	0.7272727272727273	0.8578947368421053	0.9	0.83083645443196	0.5	0.7777777777777778	1.0	0.8764044943820225	1.0	0.7054937678134658	0.4971098265895954	0.6837209302325581	0.6	0.8894952251023193	0.8571428571428571	0.6796153846153846	0.38461538461538464	0.5384615384615384	0.5	0.975	1.0	All Modes
no_beacon__geo	0.7804005722460658	0.8684210526315791	0.7354799249649412	0.5720823798627002	0.6921606118546845	0.7000000000000001	0.8636942675159235	0.8494623655913979	0.7693802870449578	0.5833333333333334	0.5714285714285714	0.8571428571428571	0.9461077844311376	0.8888888888888891	467	RFC	0.7485944749254714	0.6157635467980296	0.6934865900383141	0.7567567567567568	0.8453865336658354	0.8315789473684211	0.8188819226750261	0.6363636363636364	0.75	1.0	0.9080459770114944	0.8	0.725426977534813	0.5341880341880342	0.6908396946564885	0.6511627906976745	0.8828125	0.8681318681318682	0.7474999999999999	0.5384615384615384	0.4615384615384616	0.75	0.9875	1.0	All Modes
no_beacon__geo	0.8082595870206489	0.8947368421052632	0.7533852193602126	0.6084507042253521	0.7148594377510039	0.7307692307692308	0.8835784313725491	0.8292682926829269	0.8124777183600713	0.7272727272727274	0.7272727272727274	0.6666666666666666	0.9411764705882352	1.0	468	RFC	0.7923777446933036	0.7448275862068966	0.7606837606837606	0.8837209302325582	0.8335260115606936	0.7391304347826086	0.9333333333333332	0.8888888888888888	0.8888888888888888	1.0	0.8888888888888888	1.0	0.739189895652802	0.5142857142857142	0.6742424242424242	0.6229508196721312	0.9400260756192959	0.9444444444444444	0.7461538461538462	0.6153846153846154	0.6153846153846154	0.5	1.0	1.0	All Modes
no_beacon__geo	0.7277992277992278	0.8508771929824561	0.6693111378215454	0.5243902439024389	0.6302652106084243	0.6461538461538462	0.8314606741573033	0.7142857142857142	0.7577575757575759	0.5599999999999999	0.5454545454545455	0.75	0.9333333333333332	1.0	469	RFC	0.6636168644999915	0.5633187772925764	0.6941580756013745	0.6	0.7979568671963677	0.6626506024096386	0.7811764705882352	0.5833333333333334	0.6666666666666666	0.75	0.9058823529411764	1.0	0.6820372551225298	0.4904942965779467	0.5771428571428572	0.7	0.8679012345679012	0.7746478873239436	0.7424999999999999	0.5384615384615384	0.4615384615384616	0.75	0.9625	1.0	All Modes
no_beacon__geo	0.7323037323037324	0.8508771929824561	0.7117037247703664	0.6074950690335306	0.5944170771756979	0.6938775510204082	0.8070588235294117	0.8556701030927835	0.7515527950310559	0.6428571428571429	0.6956521739130435	0.75	0.9192546583850932	0.75	470	RFC	0.6985766642244444	0.616	0.5323529411764706	0.6938775510204082	0.8448275862068966	0.8058252427184466	0.7627160493827161	0.6	0.8	0.75	0.9135802469135802	0.75	0.7301144458091419	0.5992217898832685	0.6728624535315985	0.6938775510204082	0.7725225225225225	0.912087912087912	0.7465384615384615	0.6923076923076923	0.6153846153846154	0.75	0.925	0.75	All Modes
no_beacon__geo	0.7861189801699717	0.8947368421052632	0.7180399629563992	0.4074074074074074	0.712280701754386	0.7216494845360826	0.8809376927822332	0.8679245283018867	0.8193583959899751	0.5263157894736842	0.8799999999999999	0.75	0.9404761904761904	1.0	471	RFC	0.7250400404303259	0.4230769230769231	0.8319672131147541	0.7291666666666666	0.8409893992932862	0.8	0.8795454545454545	0.8333333333333334	0.9166666666666666	0.75	0.8977272727272727	1.0	0.7206332636429181	0.3928571428571429	0.6226993865030674	0.7142857142857143	0.9248704663212436	0.9484536082474226	0.7936538461538462	0.38461538461538464	0.8461538461538461	0.75	0.9875	1.0	All Modes
no_beacon__geo	0.7627226463104325	0.8771929824561403	0.7198461992175542	0.6284289276807979	0.6694444444444445	0.7422680412371133	0.8344519015659955	0.7246376811594203	0.7866355866355866	0.8181818181818181	0.6363636363636364	0.6666666666666666	0.9230769230769232	0.8888888888888891	472	RFC	0.7395969086664637	0.6666666666666666	0.6101265822784809	0.9	0.854524627720504	0.6666666666666666	0.89083645443196	1.0	0.7777777777777778	1.0	0.8764044943820225	0.8	0.7152816743294547	0.5943396226415094	0.7415384615384616	0.631578947368421	0.8153005464480875	0.7936507936507936	0.7411538461538462	0.6923076923076923	0.5384615384615384	0.5	0.975	1.0	All Modes
no_beacon__geo	0.7505084745762712	0.8684210526315791	0.7288831256007984	0.4923076923076923	0.6770981507823614	0.8148148148148148	0.8191693290734824	0.8410256410256411	0.8003569834895135	0.4444444444444444	0.7407407407407408	0.8888888888888891	0.927710843373494	1.0	473	RFC	0.713833562152262	0.5925925925925926	0.5891089108910891	0.75	0.8638814016172507	0.7735849056603774	0.8419269102990032	0.8	0.7142857142857143	0.8	0.8953488372093024	1.0	0.7618274594664408	0.42105263157894735	0.7959866220735786	0.8918918918918919	0.7788578371810451	0.9213483146067416	0.8078846153846154	0.3076923076923077	0.7692307692307693	1.0	0.9625	1.0	All Modes
no_beacon__geo	0.7723404255319148	0.8333333333333334	0.7263895898034076	0.4438202247191011	0.6795366795366796	0.7636363636363636	0.8584298584298584	0.8865248226950354	0.6895036014926668	0.4999999999999999	0.608695652173913	0.75	0.9221556886227544	0.6666666666666666	474	RFC	0.7218820711304221	0.5096774193548387	0.6518518518518519	0.7	0.8486005089058524	0.8992805755395683	0.7761024033437827	0.5454545454545454	0.7	0.75	0.8850574712643678	1.0	0.7370655405369386	0.3930348258706468	0.7096774193548387	0.84	0.8684895833333334	0.8741258741258742	0.6425	0.4615384615384616	0.5384615384615384	0.75	0.9625	0.5	All Modes
no_beacon__geo	0.7589779005524862	0.8684210526315791	0.7030035687651865	0.6005361930294907	0.3772609819121447	0.7816091954022988	0.8505481823427582	0.9050632911392404	0.8265229561196035	0.7826086956521738	0.5454545454545455	1.0	0.9156626506024096	0.8888888888888891	475	RFC	0.6954144419018561	0.6549707602339181	0.3173913043478261	0.7391304347826086	0.8773809523809524	0.8881987577639752	0.8500775193798449	0.9	0.6666666666666666	1.0	0.8837209302325582	0.8	0.7193160973965794	0.5544554455445545	0.4649681528662421	0.8292682926829268	0.8253079507278835	0.9225806451612903	0.8207692307692307	0.6923076923076923	0.4615384615384616	1.0	0.95	1.0	All Modes
no_beacon__geo	0.7652106084243371	0.8245614035087719	0.6682853447974543	0.43225806451612897	0.6187050359712231	0.6349206349206349	0.8702669149596524	0.7852760736196319	0.7172482931466597	0.4	0.42105263157894735	0.8571428571428571	0.9080459770114944	1.0	476	RFC	0.7099325031193352	0.5726495726495726	0.6649484536082474	0.6896551724137931	0.8122827346465817	0.810126582278481	0.8157041540020262	0.5714285714285714	0.6666666666666666	1.0	0.8404255319148937	1.0	0.6425862853627412	0.3471502590673575	0.5784753363228701	0.5882352941176471	0.9371657754010696	0.7619047619047619	0.6705769230769232	0.3076923076923077	0.3076923076923077	0.75	0.9875	1.0	All Modes
no_beacon__geo	0.7951890034364261	0.8596491228070176	0.6859247670336471	0.455128205128205	0.8397129186602871	0.4651162790697675	0.8579017264276229	0.811764705882353	0.7364946297880429	0.5	0.8	0.5714285714285715	0.9221556886227544	0.8888888888888891	477	RFC	0.6749838843628361	0.5298507462686567	0.8498789346246973	0.425531914893617	0.8433420365535248	0.7263157894736842	0.7798686371100164	0.7142857142857143	0.8333333333333334	0.6666666666666666	0.8850574712643678	0.8	0.7068914248660841	0.398876404494382	0.8297872340425532	0.5128205128205128	0.8729729729729729	0.92	0.7232692307692308	0.38461538461538464	0.7692307692307693	0.5	0.9625	1.0	All Modes
no_beacon__geo	0.7655122655122655	0.8333333333333334	0.6781923242529051	0.4298507462686567	0.6518518518518519	0.6296296296296297	0.8680351906158358	0.8115942028985508	0.6681339712918659	0.4	0.631578947368421	0.4	0.9090909090909092	1.0	478	RFC	0.7505059055142078	0.5179856115107914	0.8	0.8947368421052632	0.7931404072883173	0.7466666666666667	0.880952380952381	0.5714285714285714	1.0	1.0	0.8333333333333334	1.0	0.6500998672353224	0.3673469387755102	0.55	0.4857142857142857	0.9585492227979274	0.8888888888888888	0.6038461538461538	0.3076923076923077	0.4615384615384616	0.25	1.0	1.0	All Modes
no_beacon__geo	0.7667682926829268	0.8421052631578947	0.6897615729487387	0.3896103896103896	0.603305785123967	0.7555555555555556	0.86	0.8403361344537814	0.7358479755538578	0.3529411764705882	0.7619047619047621	0.6666666666666666	0.8977272727272727	1.0	479	RFC	0.7277957876623342	0.5	0.7053140096618358	0.85	0.8024149286498353	0.78125	0.9145833333333332	0.75	1.0	1.0	0.8229166666666666	1.0	0.6723609768809891	0.3191489361702128	0.5270758122743683	0.68	0.926489226869455	0.9090909090909092	0.6667307692307693	0.2307692307692308	0.6153846153846154	0.5	0.9875	1.0	All Modes
no_beacon__geo	0.7534142640364189	0.8596491228070176	0.6673292161058161	0.4088050314465409	0.5721649484536083	0.6933333333333334	0.8573113207547168	0.8050314465408805	0.7819040354509462	0.5555555555555556	0.6956521739130435	0.8571428571428571	0.912280701754386	0.8888888888888891	480	RFC	0.6898629607648145	0.5701754385964912	0.5495049504950495	0.8125	0.8289623717217788	0.6881720430107527	0.8914285714285715	1.0	0.8	1.0	0.8571428571428571	0.8	0.6754835329368668	0.3186274509803921	0.5967741935483871	0.6046511627906976	0.8876678876678876	0.9696969696969696	0.745	0.38461538461538464	0.6153846153846154	0.75	0.975	1.0	All Modes
no_beacon__geo	0.7462792345854005	0.8508771929824561	0.6836167908761335	0.5560344827586207	0.6281310211946051	0.5901639344262295	0.8395217117684078	0.8042328042328043	0.7343344392060998	0.5217391304347826	0.6666666666666667	0.6666666666666666	0.927710843373494	0.8888888888888891	481	RFC	0.7176007440722008	0.6142857142857143	0.6417322834645669	0.6666666666666666	0.8016826923076923	0.8636363636363636	0.8045243128964058	0.6	0.7272727272727273	1.0	0.8953488372093024	0.8	0.6571930021860476	0.5078740157480315	0.6150943396226415	0.5294117647058824	0.8811096433289299	0.7524752475247525	0.7078846153846154	0.4615384615384616	0.6153846153846154	0.5	0.9625	1.0	All Modes
no_beacon__geo	0.8009367681498829	0.8684210526315791	0.7381953678002969	0.5515151515151516	0.6092715231788081	0.7457627118644068	0.8772845953002609	0.9071428571428573	0.8057894736842105	0.6666666666666667	0.7000000000000001	0.75	0.912280701754386	1.0	482	RFC	0.7508928979582338	0.6594202898550725	0.6524822695035462	0.7333333333333333	0.8452830188679246	0.8639455782312925	0.8964285714285716	0.875	1.0	0.75	0.8571428571428571	1.0	0.7341398851518681	0.4739583333333333	0.5714285714285714	0.7586206896551724	0.9118046132971506	0.9548872180451128	0.7603846153846153	0.5384615384615384	0.5384615384615384	0.75	0.975	1.0	All Modes
no_beacon__geo	0.7826086956521741	0.8157894736842105	0.7103098943187329	0.5140186915887851	0.6741996233521658	0.603174603174603	0.8739290085679315	0.8862275449101796	0.660863239324778	0.38095238095238104	0.5454545454545455	0.6666666666666666	0.9112426035502958	0.8	483	RFC	0.7462285492976158	0.6626506024096386	0.6858237547892719	0.6785714285714286	0.8178694158075601	0.8862275449101796	0.7397003745318351	0.5	0.6666666666666666	1.0	0.8651685393258427	0.6666666666666666	0.6900268275951749	0.4198473282442748	0.662962962962963	0.5428571428571428	0.938239159001314	0.8862275449101796	0.6463461538461538	0.3076923076923077	0.4615384615384616	0.5	0.9625	1.0	All Modes
no_beacon__geo	0.7467665078284548	0.8333333333333334	0.7257200844718102	0.5721784776902887	0.6178861788617885	0.7422680412371134	0.8157216494845361	0.8805460750853243	0.7024620220010476	0.6666666666666667	0.608695652173913	0.6666666666666666	0.9036144578313252	0.6666666666666665	484	RFC	0.7346029023863114	0.5736842105263158	0.59375	0.8372093023255814	0.8307086614173228	0.8376623376623377	0.7798731501057083	0.7272727272727273	0.7	1.0	0.8720930232558141	0.6	0.7221476936581465	0.5706806282722513	0.6440677966101694	0.6666666666666666	0.8012658227848102	0.9280575539568344	0.6682692307692307	0.6153846153846154	0.5384615384615384	0.5	0.9375	0.75	All Modes
no_beacon__geo	0.7677075399847677	0.8771929824561403	0.6579654375740501	0.5721649484536082	0.7340425531914893	0.41025641025641024	0.8581314878892733	0.7152317880794701	0.7267253372043792	0.7500000000000001	0.7272727272727274	0.3333333333333333	0.934131736526946	0.8888888888888891	485	RFC	0.6693963383737002	0.6529411764705882	0.7610294117647058	0.372093023255814	0.8211920529801324	0.7397260273972602	0.7807244862417276	0.8181818181818182	0.8888888888888888	0.5	0.8965517241379308	0.8	0.6532159391207755	0.5091743119266054	0.7089041095890408	0.4571428571428571	0.8985507246376812	0.6923076923076923	0.7065384615384616	0.6923076923076923	0.6153846153846154	0.25	0.975	1.0	All Modes
no_beacon__geo	0.6764091858037579	0.8245614035087719	0.6134873836385536	0.3478260869565217	0.4653465346534654	0.5757575757575757	0.8002458512599878	0.8782608695652174	0.7030606820080505	0.5454545454545455	0.5454545454545455	0.6666666666666666	0.9005847953216374	0.8571428571428571	486	RFC	0.6003369235791252	0.3296703296703297	0.4715719063545151	0.5588235294117647	0.81375	0.8278688524590164	0.8358974358974358	0.6666666666666666	0.6666666666666666	1.0	0.8461538461538461	1.0	0.6286998639965602	0.3680981595092024	0.4592833876221498	0.59375	0.7871825876662636	0.9351851851851852	0.6271153846153846	0.4615384615384616	0.4615384615384616	0.5	0.9625	0.75	All Modes
no_beacon__geo	0.7645369705671213	0.8596491228070176	0.6990044281869103	0.43113772455089816	0.6317991631799164	0.8201438848920864	0.863849765258216	0.7480916030534351	0.7931550802139038	0.4	0.6363636363636364	1.0	0.9294117647058824	1.0	487	RFC	0.7165363025976743	0.6050420168067226	0.6863636363636364	0.8028169014084507	0.8079034028540066	0.6805555555555556	0.8453968253968254	0.5714285714285714	0.7777777777777778	1.0	0.8777777777777778	1.0	0.7034039733444417	0.3348837209302325	0.5852713178294574	0.8382352941176471	0.9281210592686002	0.8305084745762712	0.7667307692307693	0.3076923076923077	0.5384615384615384	1.0	0.9875	1.0	All Modes
no_beacon__geo	0.6590257879656161	0.7807017543859649	0.6028488048972336	0.3846153846153846	0.4143763213530655	0.6712328767123287	0.7649496743635287	0.7790697674418604	0.674978354978355	0.38095238095238104	0.5833333333333334	0.8	0.8606060606060607	0.75	488	RFC	0.5727917799033253	0.37735849056603776	0.3391003460207612	0.5568181818181818	0.8378728923476005	0.7528089887640449	0.6776648841354723	0.5	0.6363636363636364	0.6666666666666666	0.8352941176470589	0.75	0.6561051527941046	0.392156862745098	0.532608695652174	0.8448275862068966	0.7037037037037037	0.8072289156626506	0.6967307692307692	0.3076923076923077	0.5384615384615384	1.0	0.8875	0.75	All Modes
no_beacon__geo	0.77526395173454	0.8684210526315791	0.7112159558115371	0.5166666666666666	0.7037773359840954	0.7155963302752294	0.8641339343206698	0.7559055118110236	0.8156250645706518	0.6956521739130435	0.5714285714285714	0.8888888888888891	0.9221556886227544	1.0	489	RFC	0.6952935988921958	0.5568862275449101	0.6996047430830039	0.6190476190476191	0.8624678663239075	0.7384615384615385	0.8470114942528735	0.8	0.75	0.8	0.8850574712643678	1.0	0.735538274386123	0.4818652849740933	0.708	0.8478260869565217	0.8658064516129033	0.7741935483870968	0.8078846153846154	0.6153846153846154	0.4615384615384616	1.0	0.9625	1.0	All Modes
no_beacon__geo	0.7543103448275862	0.8771929824561403	0.6991062889000474	0.5514018691588785	0.6042884990253411	0.7021276595744681	0.8593350383631714	0.7783783783783783	0.7907177363699103	0.5714285714285714	0.6956521739130435	0.8571428571428571	0.9404761904761904	0.8888888888888891	490	RFC	0.7172495732405187	0.5756097560975609	0.6798245614035088	0.825	0.8265682656826568	0.6792452830188679	0.8495454545454544	0.75	0.8	1.0	0.8977272727272727	0.8	0.6980636142922376	0.5291479820627802	0.543859649122807	0.6111111111111112	0.8948069241011984	0.9113924050632912	0.7628846153846155	0.4615384615384616	0.6153846153846154	0.75	0.9875	1.0	All Modes
no_beacon__geo	0.7675438596491229	0.8684210526315791	0.7059876127377838	0.4489795918367347	0.7047619047619048	0.6250000000000001	0.8515981735159818	0.8995983935742972	0.7604385797156882	0.38095238095238104	0.8148148148148148	0.6666666666666666	0.9397590361445785	1.0	491	RFC	0.7234930375561079	0.5028571428571429	0.7275280898876404	0.7142857142857143	0.8243093922651934	0.8484848484848485	0.8385382059800663	0.5	0.7857142857142857	1.0	0.9069767441860463	1.0	0.6964966766946046	0.4055299539170507	0.683377308707124	0.5555555555555556	0.8807556080283353	0.9572649572649572	0.7257692307692307	0.3076923076923077	0.8461538461538461	0.5	0.975	1.0	All Modes
no_beacon__geo	0.7974947807933194	0.8684210526315791	0.7284064943083873	0.4452054794520548	0.7694566813509545	0.7289719626168225	0.8741559238796808	0.8242424242424243	0.8208513708513708	0.5714285714285714	0.7272727272727274	0.8888888888888891	0.9166666666666669	1.0	492	RFC	0.7132906586012575	0.4887218045112782	0.7987804878048781	0.6190476190476191	0.8599033816425121	0.8	0.8627777777777779	0.75	0.8888888888888888	0.8	0.875	1.0	0.7552534376854223	0.4088050314465409	0.7422096317280453	0.8863636363636364	0.8888888888888888	0.85	0.8078846153846154	0.4615384615384616	0.6153846153846154	1.0	0.9625	1.0	All Modes
no_beacon__geo	0.7348927875243665	0.8333333333333334	0.6878475766534413	0.5562130177514792	0.6372360844529751	0.6055045871559633	0.813753581661891	0.8265306122448979	0.7361492413966177	0.6896551724137931	0.6363636363636364	0.5714285714285715	0.8944099378881988	0.8888888888888891	493	RFC	0.6828672436586628	0.5423076923076923	0.6509803921568628	0.5689655172413793	0.8170310701956272	0.8350515463917526	0.7516666666666666	0.625	0.7777777777777778	0.6666666666666666	0.8888888888888888	0.8	0.6941306555242684	0.5708502024291497	0.6240601503759399	0.6470588235294118	0.8105022831050228	0.8181818181818182	0.7415384615384616	0.7692307692307693	0.5384615384615384	0.5	0.9	1.0	All Modes
no_beacon__geo	0.7427631578947368	0.8421052631578947	0.6967183327339659	0.5205479452054794	0.5948553054662379	0.76	0.8495677233429395	0.7586206896551725	0.7615826572881788	0.5384615384615384	0.5714285714285714	0.8888888888888891	0.920245398773006	0.8888888888888891	494	RFC	0.6825639247697446	0.5277777777777778	0.7034220532319392	0.7037037037037037	0.8152654867256637	0.6626506024096386	0.7584151992585728	0.5384615384615384	0.75	0.8	0.9036144578313252	0.8	0.7257801703311002	0.5135135135135135	0.5153203342618384	0.8260869565217391	0.8868832731648616	0.8870967741935484	0.7875	0.5384615384615384	0.4615384615384616	1.0	0.9375	1.0	All Modes
no_beacon__geo	0.7087447108603667	0.8245614035087719	0.6620804057418346	0.4666666666666667	0.5850556438791732	0.6428571428571429	0.8088050314465409	0.8070175438596491	0.7324467178175618	0.4347826086956522	0.6666666666666667	0.6666666666666666	0.8941176470588236	1.0	495	RFC	0.6614695802091545	0.4642857142857143	0.5878594249201278	0.6923076923076923	0.8128950695322377	0.75	0.8438888888888891	0.5	0.875	1.0	0.8444444444444444	1.0	0.6659048624822527	0.4690721649484536	0.5822784810126582	0.6	0.8047559449311641	0.8734177215189873	0.6746153846153846	0.38461538461538464	0.5384615384615384	0.5	0.95	1.0	All Modes
no_beacon__geo	0.745607333842628	0.8508771929824561	0.6795866465847202	0.443213296398892	0.6868250539956803	0.5714285714285714	0.8358602504943969	0.8606060606060606	0.763030303030303	0.4999999999999999	0.7272727272727274	0.6666666666666665	0.9212121212121211	1.0	496	RFC	0.6578985574211637	0.4878048780487805	0.7035398230088495	0.4383561643835616	0.8342105263157895	0.8255813953488372	0.7856922162804516	0.5454545454545454	0.8888888888888888	0.6	0.8941176470588236	1.0	0.7267481913570581	0.4060913705583756	0.6708860759493671	0.8205128205128205	0.8375165125495376	0.8987341772151899	0.7553846153846153	0.4615384615384616	0.6153846153846154	0.75	0.95	1.0	All Modes
no_beacon__geo	0.765791341376863	0.8333333333333334	0.6903750237128247	0.4827586206896552	0.5364583333333334	0.7333333333333333	0.8767441860465116	0.8225806451612903	0.7143859649122806	0.4761904761904762	0.5263157894736842	0.8571428571428571	0.912280701754386	0.8	497	RFC	0.7172075605776316	0.5051546391752577	0.6477987421383647	0.8148148148148148	0.8396436525612472	0.7786259541984732	0.7964285714285715	0.625	0.8333333333333334	1.0	0.8571428571428571	0.6666666666666666	0.6751556812710924	0.4622641509433962	0.4577777777777778	0.6666666666666666	0.9172749391727494	0.8717948717948718	0.6988461538461539	0.38461538461538464	0.38461538461538464	0.75	0.975	1.0	All Modes
no_beacon__geo	0.7119289340101523	0.8508771929824561	0.7100487074627133	0.4418052256532066	0.5960784313725489	0.8571428571428571	0.8095794392523364	0.8456375838926175	0.7783346065699007	0.5454545454545455	0.5714285714285714	0.8571428571428571	0.9176470588235294	1.0	498	RFC	0.7228237091123628	0.4973262032085562	0.5891472868217055	0.9183673469387756	0.7910958904109592	0.8181818181818182	0.8566666666666667	0.6666666666666666	0.75	1.0	0.8666666666666667	1.0	0.7016258595205963	0.3974358974358974	0.6031746031746031	0.8035714285714286	0.8289473684210527	0.875	0.7296153846153846	0.4615384615384616	0.4615384615384616	0.75	0.975	1.0	All Modes
no_beacon__geo	0.7764060356652949	0.8333333333333334	0.6930862405560929	0.5222222222222223	0.6338329764453962	0.6495726495726496	0.8703296703296703	0.7894736842105262	0.6753132832080201	0.5714285714285714	0.5714285714285714	0.5714285714285715	0.912280701754386	0.75	499	RFC	0.7145407221003929	0.6143790849673203	0.6666666666666666	0.6129032258064516	0.8336842105263158	0.8450704225352113	0.7547619047619047	0.75	0.75	0.6666666666666666	0.8571428571428571	0.75	0.6800365144164673	0.4541062801932367	0.6040816326530613	0.6909090909090909	0.9103448275862068	0.7407407407407407	0.6296153846153846	0.4615384615384616	0.4615384615384616	0.5	0.975	0.75	All Modes
no_beacon__geo	0.7440056417489421	0.8508771929824561	0.6886619164816227	0.4904458598726114	0.6540880503144655	0.7378640776699028	0.8280871670702179	0.7328244274809159	0.7151091834743581	0.631578947368421	0.608695652173913	0.6666666666666666	0.9186046511627908	0.75	500	RFC	0.7264418932702533	0.652542372881356	0.7323943661971831	0.76	0.76	0.7272727272727273	0.8617391304347827	1.0	0.7	1.0	0.8586956521739131	0.75	0.6697566744776701	0.3928571428571429	0.5909090909090909	0.7169811320754716	0.9095744680851064	0.7384615384615385	0.6475	0.4615384615384616	0.5384615384615384	0.5	0.9875	0.75	All Modes
no_beacon__geo	0.8040786598689003	0.8684210526315791	0.7639270218510752	0.5569620253164558	0.7076271186440679	0.8181818181818182	0.8699439950217798	0.8669201520912547	0.7950774866159481	0.5833333333333334	0.6	0.8571428571428571	0.9349112426035504	1.0	501	RFC	0.7834700367414271	0.5986394557823129	0.7803738317757009	0.8780487804878049	0.8401442307692307	0.8201438848920863	0.8762293885889392	0.6363636363636364	0.8571428571428571	1.0	0.8876404494382022	1.0	0.7510489300532359	0.5207100591715976	0.6472868217054264	0.7659574468085106	0.9019354838709678	0.9193548387096774	0.7474999999999999	0.5384615384615384	0.4615384615384616	0.75	0.9875	1.0	All Modes
no_beacon__geo	0.7107776261937244	0.8421052631578947	0.6381146852160798	0.43157894736842106	0.558303886925795	0.5675675675675677	0.8170310701956272	0.8160919540229885	0.689828670029339	0.5217391304347826	0.7272727272727274	0.4	0.9112426035502958	0.8888888888888891	502	RFC	0.6476845961491331	0.4019607843137255	0.6528925619834711	0.6176470588235294	0.7941834451901566	0.7717391304347826	0.8308114856429464	0.6	0.8888888888888888	1.0	0.8651685393258427	0.8	0.6371298595842965	0.4659090909090909	0.4876543209876543	0.525	0.8412322274881516	0.8658536585365854	0.6578846153846154	0.4615384615384616	0.6153846153846154	0.25	0.9625	1.0	All Modes
no_beacon__geo	0.7668893838158871	0.8684210526315791	0.6506808437886321	0.5517241379310346	0.6712643678160921	0.375	0.8659420289855072	0.7894736842105262	0.765747702589808	0.5714285714285714	0.7619047619047621	0.5714285714285715	0.9239766081871346	1.0	503	RFC	0.6576667654868891	0.5875706214689266	0.8848484848484849	0.2727272727272727	0.8289017341040462	0.7142857142857143	0.8569597069597069	0.75	1.0	0.6666666666666666	0.8681318681318682	1.0	0.6899082433366661	0.52	0.5407407407407407	0.6	0.9064475347661188	0.8823529411764706	0.7128846153846154	0.4615384615384616	0.6153846153846154	0.5	0.9875	1.0	All Modes
no_beacon__geo	0.7722701149425287	0.8508771929824561	0.6941158231462038	0.5274725274725275	0.5817174515235457	0.6194690265486726	0.859329017068864	0.8825910931174089	0.7278529657477025	0.6666666666666667	0.6	0.5714285714285715	0.912280701754386	0.8888888888888891	504	RFC	0.6914713427231483	0.5714285714285714	0.6481481481481481	0.5833333333333334	0.8410138248847926	0.8134328358208955	0.8111904761904762	0.875	0.8571428571428571	0.6666666666666666	0.8571428571428571	0.8	0.7041745849696277	0.4897959183673469	0.5276381909547738	0.660377358490566	0.8784596871239471	0.9646017699115044	0.6950000000000001	0.5384615384615384	0.4615384615384616	0.5	0.975	1.0	All Modes
no_beacon__geo	0.7764550264550265	0.8771929824561403	0.7487408437685135	0.5164319248826291	0.7401574803149606	0.7812500000000001	0.8578648136449778	0.848	0.8103469477382521	0.5217391304347826	0.6956521739130435	0.8888888888888891	0.9454545454545454	1.0	505	RFC	0.7409669311837986	0.5641025641025641	0.8057142857142857	0.6756756756756757	0.8180722891566266	0.8412698412698413	0.8235294117647058	0.6	0.8	0.8	0.9176470588235294	1.0	0.7686295117668279	0.4761904761904762	0.6844660194174758	0.925925925925926	0.901726427622842	0.8548387096774194	0.8103846153846155	0.4615384615384616	0.6153846153846154	1.0	0.975	1.0	All Modes
no_beacon__geo	0.7489208633093525	0.8333333333333334	0.6917665976358585	0.4322766570605188	0.6421663442940039	0.696969696969697	0.8394202898550726	0.848	0.7064229148804749	0.3157894736842105	0.6363636363636364	0.6666666666666666	0.9132947976878614	1.0	506	RFC	0.7210210084783844	0.5639097744360902	0.7545454545454545	0.7666666666666667	0.7735042735042735	0.7464788732394366	0.8254480286738352	0.5	0.7777777777777778	1.0	0.8494623655913979	1.0	0.6894754912042854	0.3504672897196261	0.5589225589225589	0.6388888888888888	0.917617237008872	0.9814814814814816	0.6513461538461538	0.2307692307692308	0.5384615384615384	0.5	0.9875	1.0	All Modes
no_beacon__geo	0.7215411558669002	0.8596491228070176	0.7149835034039127	0.5396825396825397	0.6513157894736842	0.875	0.8023323615160349	0.7065868263473053	0.7537918871252205	0.6666666666666667	0.5925925925925927	1.0	0.9382716049382716	0.5714285714285715	507	RFC	0.7144851739905355	0.5461847389558233	0.6252631578947369	0.918032786885246	0.8200238379022646	0.6629213483146067	0.7784394467321296	0.7272727272727273	0.5714285714285714	1.0	0.9268292682926829	0.6666666666666666	0.7181172960793495	0.5333333333333333	0.6796338672768879	0.8358208955223879	0.7853881278538812	0.7564102564102564	0.7361538461538462	0.6153846153846154	0.6153846153846154	1.0	0.95	0.5	All Modes
no_beacon__geo	0.7363321799307958	0.8684210526315791	0.6629186491721981	0.481994459833795	0.6199261992619928	0.5411764705882353	0.8238770685579196	0.8476190476190476	0.7863893074595416	0.7826086956521738	0.6666666666666667	0.5714285714285715	0.9112426035502958	1.0	508	RFC	0.6548676930791746	0.4806629834254144	0.6942148760330579	0.5111111111111111	0.8076477404403245	0.7807017543859649	0.8613670411985019	0.9	0.875	0.6666666666666666	0.8651685393258427	1.0	0.6772377362283877	0.4833333333333333	0.56	0.575	0.8407720144752714	0.9270833333333334	0.7386538461538461	0.6923076923076923	0.5384615384615384	0.5	0.9625	1.0	All Modes
no_beacon__geo	0.7673956262425448	0.8333333333333334	0.7100684001308715	0.3157894736842105	0.789410348977136	0.6956521739130435	0.8372093023255814	0.912280701754386	0.7634481460568416	0.2727272727272728	0.7826086956521738	0.8571428571428571	0.9047619047619048	1.0	509	RFC	0.7005701106049945	0.3157894736842105	0.8388746803069054	0.6486486486486487	0.8181818181818182	0.8813559322033898	0.8193939393939396	0.3333333333333333	0.9	1.0	0.8636363636363636	1.0	0.7227682843472316	0.3157894736842105	0.7454545454545455	0.75	0.8571428571428571	0.9454545454545454	0.7246153846153847	0.2307692307692308	0.6923076923076923	0.75	0.95	1.0	All Modes
no_beacon__geo	0.7585931254996003	0.8859649122807017	0.6958836606393094	0.4495677233429395	0.6451612903225807	0.6808510638297872	0.8558382257012394	0.848	0.8000162156683895	0.6923076923076923	0.6956521739130435	0.6666666666666666	0.9454545454545454	1.0	510	RFC	0.7015008862167679	0.41711229946524064	0.7344632768361582	0.7619047619047619	0.8475452196382429	0.7464788732394366	0.8819909502262444	0.6923076923076923	0.8	1.0	0.9176470588235294	1.0	0.7047764921937679	0.4875	0.5752212389380531	0.6153846153846154	0.8642951251646904	0.9814814814814816	0.7565384615384615	0.6923076923076923	0.6153846153846154	0.5	0.975	1.0	All Modes
no_beacon__geo	0.7490802060338484	0.8596491228070176	0.7005920026392967	0.4281842818428184	0.6887417218543047	0.7741935483870969	0.8476128188358405	0.7642276422764227	0.7774725274725275	0.5833333333333334	0.6666666666666667	0.8571428571428571	0.9230769230769232	0.8571428571428571	511	RFC	0.7124231276928373	0.341991341991342	0.8630705394190872	0.8	0.8339768339768341	0.7230769230769231	0.8775536261491318	0.6363636363636364	0.875	1.0	0.8764044943820225	1.0	0.713502695636532	0.572463768115942	0.5730027548209367	0.75	0.8617021276595744	0.8103448275862069	0.7103846153846154	0.5384615384615384	0.5384615384615384	0.75	0.975	0.75	All Modes
no_beacon__geo	0.7386934673366834	0.8596491228070176	0.7144571827361437	0.5498489425981873	0.5503875968992249	0.7647058823529411	0.815035799522673	0.8923076923076924	0.7859558316080055	0.5714285714285714	0.6956521739130435	0.8571428571428571	0.9166666666666669	0.8888888888888891	512	RFC	0.7280389959451472	0.5652173913043478	0.5089605734767025	0.8965517241379308	0.8329268292682926	0.8365384615384616	0.845	0.75	0.8	1.0	0.875	0.8	0.7110116109525648	0.5352941176470588	0.5991561181434599	0.6666666666666666	0.7978971962616822	0.956043956043956	0.7578846153846154	0.4615384615384616	0.6153846153846154	0.75	0.9625	1.0	All Modes
no_beacon__geo	0.7703562340966921	0.8421052631578947	0.7423653198653198	0.5	0.6988636363636365	0.7499999999999999	0.837037037037037	0.925925925925926	0.76473000683527	0.5454545454545455	0.631578947368421	0.8571428571428571	0.9005847953216374	0.8888888888888891	513	RFC	0.7672304356776128	0.5130890052356021	0.8848920863309353	0.7647058823529411	0.7643742953776775	0.9090909090909092	0.8625641025641025	0.6666666666666666	1.0	1.0	0.8461538461538461	0.8	0.7338476308787966	0.4875621890547264	0.5774647887323944	0.7358490566037735	0.9249658935879944	0.9433962264150944	0.7271153846153846	0.4615384615384616	0.4615384615384616	0.75	0.9625	1.0	All Modes
no_beacon__geo	0.7779255319148937	0.8070175438596491	0.7160758531324385	0.4574468085106383	0.7400611620795107	0.6829268292682927	0.8604382929642446	0.8395061728395061	0.6656469979829381	0.3529411764705882	0.6363636363636364	0.5714285714285715	0.8786127167630059	0.8888888888888891	514	RFC	0.7268305126668594	0.5771812080536913	0.7515527950310559	0.6829268292682927	0.8224917309812569	0.8	0.7623297491039427	0.75	0.7777777777777778	0.6666666666666666	0.8172043010752689	0.8	0.7151739246638417	0.3788546255506608	0.7289156626506024	0.6829268292682927	0.9020556227327692	0.8831168831168831	0.6438461538461538	0.2307692307692308	0.5384615384615384	0.5	0.95	1.0	All Modes
no_beacon__geo	0.79	0.8333333333333334	0.6739467224242075	0.5029940119760479	0.7805907172995781	0.35	0.8496240601503761	0.8865248226950354	0.6451683556717882	0.38095238095238104	0.7826086956521738	0.4	0.912280701754386	0.75	515	RFC	0.7503804757036014	0.5675675675675675	0.8314606741573034	0.7	0.7967097532314924	0.8561643835616438	0.8014285714285714	0.5	0.9	1.0	0.8571428571428571	0.75	0.6499434957650486	0.4516129032258064	0.73558648111332	0.2333333333333333	0.9100671140939596	0.9191176470588236	0.595	0.3076923076923077	0.6923076923076923	0.25	0.975	0.75	All Modes
no_beacon__geo	0.7628487518355359	0.7894736842105263	0.6835534914033485	0.4567901234567902	0.7406082289803221	0.6666666666666666	0.844611528822055	0.7090909090909091	0.6198328190418241	0.3157894736842105	0.5714285714285714	0.6666666666666665	0.8786127167630059	0.6666666666666666	516	RFC	0.6828386151375057	0.5068493150684932	0.8380566801619433	0.5769230769230769	0.8081534772182254	0.6842105263157895	0.7334408602150538	0.5	0.75	0.6	0.8172043010752689	1.0	0.6978058104100057	0.4157303370786517	0.6634615384615384	0.7894736842105263	0.8845144356955379	0.7358490566037735	0.5784615384615385	0.2307692307692308	0.4615384615384616	0.75	0.95	0.5	All Modes
no_beacon__geo	0.7700754975978037	0.8421052631578947	0.7193297716794276	0.4864864864864865	0.7031509121061359	0.7966101694915254	0.8573148705599036	0.7530864197530865	0.7458385506419872	0.5714285714285714	0.608695652173913	0.75	0.9101796407185628	0.8888888888888891	517	RFC	0.7106505879286253	0.6122448979591837	0.7235494880546075	0.7704918032786885	0.8308051341890315	0.6161616161616161	0.774712643678161	0.75	0.7	0.75	0.8735632183908046	0.8	0.7531691845508692	0.4035874439461883	0.6838709677419355	0.8245614035087719	0.8855721393034826	0.9682539682539684	0.74	0.4615384615384616	0.5384615384615384	0.75	0.95	1.0	All Modes
no_beacon__geo	0.7409523809523809	0.8596491228070176	0.7046428319720436	0.5260416666666667	0.544	0.7179487179487181	0.8341998844598498	0.9010238907849829	0.7319487179487181	0.7199999999999999	0.6	0.6666666666666666	0.9230769230769232	0.75	518	RFC	0.7324441311029013	0.5153061224489796	0.6938775510204082	0.7924528301886793	0.7746781115879828	0.8859060402684564	0.846709470304976	0.75	0.8571428571428571	1.0	0.8764044943820225	0.75	0.6922297334387282	0.5372340425531915	0.4473684210526316	0.65625	0.9036295369211514	0.9166666666666666	0.6757692307692308	0.6923076923076923	0.4615384615384616	0.5	0.975	0.75	All Modes
no_beacon__geo	0.8092286501377409	0.912280701754386	0.7690503255613841	0.5517241379310345	0.7332185886402753	0.7894736842105263	0.8811013767209012	0.8897338403041826	0.8304262404262405	0.8181818181818181	0.7692307692307693	0.8571428571428571	0.9575757575757576	0.75	519	RFC	0.7947770431017906	0.6274509803921569	0.7052980132450332	0.8653846153846154	0.8616891064871481	0.9140625	0.8897285067873304	1.0	0.7692307692307693	1.0	0.9294117647058824	0.75	0.7499260243013083	0.4923076923076923	0.7634408602150538	0.7258064516129032	0.9014084507042254	0.8666666666666667	0.7898076923076923	0.6923076923076923	0.7692307692307693	0.75	0.9875	0.75	All Modes
no_beacon__geo	0.7194670614359734	0.8508771929824561	0.6515278418830422	0.4668769716088328	0.6146788990825689	0.6153846153846153	0.8228346456692913	0.7378640776699029	0.7652611772502426	0.5454545454545455	0.608695652173913	0.75	0.9221556886227544	1.0	520	RFC	0.6240972571834964	0.5138888888888888	0.5726495726495726	0.5614035087719298	0.8495934959349594	0.6229508196721312	0.8003448275862071	0.6666666666666666	0.7	0.75	0.8850574712643678	1.0	0.6948869787258725	0.4277456647398844	0.6633663366336634	0.6808510638297872	0.7977099236641222	0.9047619047619048	0.7424999999999999	0.4615384615384616	0.5384615384615384	0.75	0.9625	1.0	All Modes
no_beacon__geo	0.7656050955414013	0.8421052631578947	0.7302791651316449	0.4753363228699552	0.6291262135922331	0.7708333333333334	0.8451536643026005	0.9309462915601024	0.7556972941588327	0.4545454545454546	0.6666666666666667	0.8571428571428571	0.9112426035502958	0.8888888888888891	521	RFC	0.7307536083562611	0.5170731707317073	0.6923076923076923	0.7254901960784313	0.8134243458475541	0.9054726368159204	0.8191448189762797	0.5555555555555556	0.875	1.0	0.8651685393258427	0.8	0.7351844468129106	0.4398340248962656	0.5765124555160143	0.8222222222222222	0.8794587945879458	0.9578947368421052	0.7271153846153846	0.38461538461538464	0.5384615384615384	0.75	0.9625	1.0	All Modes
no_beacon__geo	0.7730337078651686	0.8333333333333334	0.7449428110198582	0.42651296829971175	0.7355072463768116	0.8392857142857144	0.8508591065292095	0.8725490196078431	0.7411463898420421	0.4615384615384616	0.608695652173913	0.8571428571428571	0.9212121212121211	0.8571428571428571	522	RFC	0.7494369389923501	0.4111111111111111	0.7381818181818182	0.8703703703703703	0.8549723756906077	0.8725490196078431	0.8111312217194571	0.4615384615384616	0.7	1.0	0.8941176470588236	1.0	0.7411289661853802	0.4431137724550898	0.7328519855595668	0.8103448275862069	0.8467852257181943	0.8725490196078431	0.6900000000000001	0.4615384615384616	0.5384615384615384	0.75	0.95	0.75	All Modes
no_beacon__geo	0.7741228070175439	0.8859649122807017	0.7012291169532641	0.5649717514124293	0.6574394463667821	0.6436781609195402	0.8708254568367991	0.7692307692307692	0.8284108199492815	0.6	0.7500000000000001	0.8571428571428571	0.9349112426035504	1.0	523	RFC	0.7197565912383068	0.6329113924050633	0.7011070110701108	0.7179487179487181	0.8325301204819278	0.7142857142857143	0.9125930249525755	0.8571428571428571	0.8181818181818182	1.0	0.8876404494382022	1.0	0.6917153989767716	0.5102040816326531	0.6188925081433225	0.5833333333333334	0.9128137384412152	0.8333333333333334	0.7782692307692308	0.4615384615384616	0.6923076923076923	0.75	0.9875	1.0	All Modes
no_beacon__geo	0.7598284488920658	0.8947368421052632	0.7166815620846619	0.5185185185185186	0.6021505376344085	0.7433628318584069	0.8566308243727598	0.8627450980392157	0.8537308039747064	0.7407407407407408	0.7000000000000001	0.8888888888888891	0.9390243902439024	1.0	524	RFC	0.6930005081210198	0.5228215767634855	0.6222222222222222	0.6	0.8628158844765343	0.8571428571428571	0.8861904761904761	0.7142857142857143	1.0	0.8	0.9166666666666666	1.0	0.7586636188252639	0.5142857142857142	0.5833333333333334	0.9767441860465116	0.8505338078291815	0.8684210526315791	0.8540384615384614	0.7692307692307693	0.5384615384615384	1.0	0.9625	1.0	All Modes
no_beacon__geo	0.7744510978043913	0.8596491228070176	0.7323253238639842	0.5355191256830601	0.6382978723404255	0.7808219178082192	0.8539071347678371	0.8530805687203792	0.787085137085137	0.6363636363636364	0.6363636363636364	0.8571428571428571	0.9166666666666669	0.8888888888888891	525	RFC	0.7489005482320554	0.5474860335195529	0.6547619047619048	0.8769230769230769	0.8396436525612472	0.8256880733944955	0.8461111111111109	0.7777777777777778	0.7777777777777778	1.0	0.875	0.8	0.7202851839814355	0.5240641711229946	0.6226415094339622	0.7037037037037037	0.8686635944700458	0.8823529411764706	0.7578846153846154	0.5384615384615384	0.5384615384615384	0.75	0.9625	1.0	All Modes
no_beacon__geo	0.7373887240356083	0.8245614035087719	0.6318192669895828	0.4854881266490765	0.4951923076923077	0.4938271604938272	0.8585017835909632	0.8260869565217391	0.6911332595053525	0.5	0.6	0.5714285714285715	0.8953488372093024	0.8888888888888891	526	RFC	0.6225647796019274	0.5111111111111111	0.6319018404907976	0.4081632653061225	0.8213879408418657	0.7402597402597403	0.7750103519668737	0.7142857142857143	0.8571428571428571	0.6666666666666666	0.8369565217391305	0.8	0.6655961361588706	0.4623115577889447	0.4071146245059288	0.625	0.8991282689912827	0.9344262295081968	0.6617307692307692	0.38461538461538464	0.4615384615384616	0.5	0.9625	1.0	All Modes
no_beacon__geo	0.7336213102951764	0.8947368421052632	0.6870553363436269	0.5868945868945868	0.5899814471243042	0.7195121951219512	0.8161993769470404	0.7226890756302521	0.8285454545454545	0.7272727272727274	0.7199999999999999	0.75	0.9454545454545454	1.0	527	RFC	0.6430107452166276	0.5852272727272727	0.5317725752508361	0.6413043478260869	0.8756684491978609	0.581081081081081	0.8613071895424836	0.8888888888888888	0.75	0.75	0.9176470588235294	1.0	0.7580730955159194	0.5885714285714285	0.6625	0.8194444444444444	0.764294049008168	0.9555555555555556	0.8065384615384616	0.6153846153846154	0.6923076923076923	0.75	0.975	1.0	All Modes
no_beacon__geo	0.7449567723342939	0.8245614035087719	0.6972125599928516	0.4824120603015076	0.5592417061611374	0.7547169811320755	0.8426332288401255	0.8470588235294116	0.6767203302373581	0.64	0.42105263157894735	0.6666666666666666	0.9058823529411764	0.75	528	RFC	0.7218546727797809	0.5245901639344263	0.5841584158415841	0.8888888888888888	0.8175182481751825	0.7941176470588235	0.7877777777777777	0.6666666666666666	0.6666666666666666	1.0	0.8555555555555555	0.75	0.6831032454515442	0.4465116279069768	0.5363636363636364	0.6557377049180327	0.869340232858991	0.9075630252100841	0.6271153846153846	0.6153846153846154	0.3076923076923077	0.5	0.9625	0.75	All Modes
no_beacon__geo	0.7707281903388609	0.8508771929824561	0.7272837982430127	0.5449871465295629	0.5728155339805825	0.7567567567567567	0.8535262206148281	0.9083333333333332	0.7644663382594417	0.6	0.6	0.8571428571428571	0.9080459770114944	0.8571428571428571	529	RFC	0.7588349567777771	0.6385542168674698	0.6051282051282051	0.8235294117647058	0.8109965635738832	0.9159663865546218	0.9109422492401216	0.8571428571428571	0.8571428571428571	1.0	0.8404255319148937	1.0	0.7041409859545781	0.4753363228699552	0.543778801843318	0.7	0.900763358778626	0.9008264462809916	0.6821153846153847	0.4615384615384616	0.4615384615384616	0.75	0.9875	0.75	All Modes
no_beacon__geo	0.7281073446327684	0.8508771929824561	0.6654741379210096	0.5239436619718311	0.5869565217391304	0.5647058823529413	0.8159437280187575	0.8358208955223881	0.7649920255183413	0.6363636363636364	0.5263157894736842	0.75	0.912280701754386	1.0	530	RFC	0.642539353962049	0.62	0.5848375451263538	0.4528301886792453	0.8083623693379791	0.7466666666666667	0.8436507936507937	0.7777777777777778	0.8333333333333334	0.75	0.8571428571428571	1.0	0.7131141254204822	0.4536585365853658	0.5890909090909091	0.75	0.8236686390532545	0.9491525423728814	0.7296153846153846	0.5384615384615384	0.38461538461538464	0.75	0.975	1.0	All Modes
no_beacon__geo	0.6954674220963173	0.8157894736842105	0.56495238348038	0.3610451306413302	0.5687732342007435	0.2535211267605634	0.8312958435207826	0.810126582278481	0.7008136895407717	0.4	0.5217391304347826	0.6666666666666666	0.9156626506024096	1.0	531	RFC	0.5566698065003779	0.3114754098360656	0.7216981132075472	0.1956521739130435	0.8272506082725061	0.7272727272727273	0.7800775193798449	0.4166666666666667	0.6	1.0	0.8837209302325582	1.0	0.6016740468228459	0.4293785310734463	0.4693251533742331	0.36	0.8353808353808354	0.9142857142857144	0.6592307692307692	0.38461538461538464	0.4615384615384616	0.5	0.95	1.0	All Modes
no_beacon__geo	0.8020338983050848	0.8859649122807017	0.739983170204272	0.5241730279898218	0.7890499194847022	0.6966292134831461	0.8768768768768769	0.8131868131868131	0.8275093795093795	0.64	0.8181818181818181	0.8571428571428571	0.9333333333333332	0.8888888888888891	532	RFC	0.7416282274201403	0.5099009900990099	0.8085808580858086	0.7560975609756098	0.8784596871239471	0.7551020408163265	0.8745098039215685	0.6666666666666666	1.0	1.0	0.9058823529411764	0.8	0.7423585483513389	0.5392670157068062	0.7704402515723271	0.6458333333333334	0.8752997601918465	0.8809523809523809	0.8040384615384614	0.6153846153846154	0.6923076923076923	0.75	0.9625	1.0	All Modes
no_beacon__geo	0.7545839210155149	0.8684210526315791	0.6915676052737668	0.5688622754491017	0.6192052980132451	0.5614035087719298	0.8339483394833948	0.8744186046511627	0.7111631883538237	0.6363636363636364	0.6956521739130435	0.4	0.9349112426035504	0.8888888888888891	533	RFC	0.7037683884020611	0.6129032258064516	0.5701219512195121	0.6666666666666666	0.8517587939698492	0.8173913043478261	0.8530836454431959	0.7777777777777778	0.8	1.0	0.8876404494382022	0.8	0.6899956887190603	0.5307262569832403	0.677536231884058	0.4848484848484849	0.8168674698795181	0.94	0.6782692307692308	0.5384615384615384	0.6153846153846154	0.25	0.9875	1.0	All Modes
no_beacon__geo	0.7195546276965901	0.8684210526315791	0.6500428082305213	0.5714285714285714	0.44948453608247424	0.56	0.8208160851567121	0.8484848484848485	0.7808263473053891	0.7199999999999999	0.5	0.75	0.934131736526946	1.0	534	RFC	0.6489177893334432	0.64	0.41603053435114506	0.5	0.821301775147929	0.8672566371681416	0.8221674876847291	0.75	0.7142857142857143	0.75	0.8965517241379308	1.0	0.6584242700266546	0.5161290322580645	0.4887892376681615	0.6363636363636364	0.8203309692671394	0.8305084745762712	0.7603846153846153	0.6923076923076923	0.38461538461538464	0.75	0.975	1.0	All Modes
no_beacon__geo	0.774800868935554	0.8684210526315791	0.6973280768232797	0.3785488958990536	0.8079999999999999	0.6540880503144654	0.8575418994413408	0.7884615384615384	0.7641636141636142	0.4444444444444444	0.8461538461538461	0.75	0.9230769230769232	0.8571428571428571	535	RFC	0.6847258875919151	0.4878048780487805	0.7973684210526316	0.5652173913043478	0.8410958904109589	0.7321428571428571	0.8545116681071736	0.8	0.8461538461538461	0.75	0.8764044943820225	1.0	0.7266254427459997	0.30927835051546393	0.8189189189189189	0.7761194029850746	0.8746438746438746	0.8541666666666666	0.7257692307692307	0.3076923076923077	0.8461538461538461	0.75	0.975	0.75	All Modes
no_beacon__geo	0.8017515923566879	0.8771929824561403	0.7315152786889594	0.5313432835820896	0.5800604229607251	0.7962962962962964	0.8998763906056858	0.8500000000000001	0.80122230710466	0.5714285714285714	0.6363636363636364	0.8571428571428571	0.9411764705882352	1.0	536	RFC	0.7555412714681361	0.6496350364963503	0.588957055214724	0.7818181818181819	0.8625592417061612	0.8947368421052632	0.8833333333333332	0.75	0.7777777777777778	1.0	0.8888888888888888	1.0	0.7164673121233015	0.4494949494949495	0.5714285714285714	0.8113207547169812	0.9405684754521964	0.8095238095238095	0.75	0.4615384615384616	0.5384615384615384	0.75	1.0	1.0	All Modes
no_beacon__geo	0.7799707602339181	0.8859649122807017	0.7407985480943741	0.5473684210526316	0.6390804597701149	0.7843137254901961	0.8606811145510835	0.8725490196078431	0.8219834616481323	0.64	0.6666666666666667	0.8571428571428571	0.9461077844311376	1.0	537	RFC	0.7599734657435809	0.5977011494252874	0.7473118279569892	0.7843137254901961	0.8147713950762017	0.8557692307692307	0.8899425287356323	0.6666666666666666	0.875	1.0	0.9080459770114944	1.0	0.7298949033925581	0.5048543689320388	0.5582329317269076	0.7843137254901961	0.9120734908136484	0.89	0.7782692307692308	0.6153846153846154	0.5384615384615384	0.75	0.9875	1.0	All Modes
no_beacon__geo	0.7703583061889251	0.8684210526315791	0.6794359491372566	0.5309734513274337	0.411764705882353	0.7216494845360825	0.8773704171934259	0.8554216867469878	0.7929556433904259	0.608695652173913	0.5217391304347826	0.8888888888888891	0.9454545454545454	1.0	538	RFC	0.6688688074667412	0.6293706293706294	0.3888888888888889	0.7	0.8707653701380176	0.7553191489361702	0.8035294117647058	0.7	0.6	0.8	0.9176470588235294	1.0	0.7023104137530696	0.4591836734693878	0.4375	0.7446808510638298	0.8840764331210191	0.9861111111111112	0.795	0.5384615384615384	0.4615384615384616	1.0	0.975	1.0	All Modes
no_beacon__geo	0.7556390977443609	0.8245614035087719	0.7359518451741076	0.4675324675324676	0.7105788423153693	0.8217054263565892	0.8293677770224337	0.8505747126436781	0.6787397487802347	0.3157894736842105	0.6666666666666667	0.75	0.9112426035502958	0.75	539	RFC	0.7435725389374912	0.5882352941176471	0.6872586872586872	0.803030303030303	0.7984293193717278	0.8409090909090909	0.7184882533197141	0.5	0.7272727272727273	0.75	0.8651685393258427	0.75	0.7376007495770354	0.3879310344827586	0.7355371900826446	0.8412698412698413	0.8628005657708628	0.8604651162790697	0.6617307692307692	0.2307692307692308	0.6153846153846154	0.75	0.9625	0.75	All Modes
no_beacon__geo	0.8029490616621984	0.8771929824561403	0.7626389346930786	0.5153061224489796	0.7529761904761905	0.8640000000000001	0.8870192307692307	0.7938931297709924	0.8335014005602241	0.5714285714285714	0.6666666666666667	1.0	0.9294117647058824	1.0	540	RFC	0.7761854443212284	0.6644736842105263	0.8006329113924051	0.84375	0.8292134831460675	0.7428571428571429	0.9005555555555557	0.75	0.875	1.0	0.8777777777777778	1.0	0.7645401561525029	0.4208333333333333	0.7106741573033708	0.8852459016393442	0.9534883720930232	0.8524590163934426	0.7975	0.4615384615384616	0.5384615384615384	1.0	0.9875	1.0	All Modes
no_beacon__geo	0.7830121341898644	0.912280701754386	0.7042988774698101	0.56657223796034	0.6369426751592356	0.5769230769230769	0.8622685185185186	0.8787878787878788	0.8524826579043445	0.7272727272727274	0.8333333333333333	0.75	0.9518072289156626	1.0	541	RFC	0.7310183884648185	0.6493506493506493	0.7177033492822966	0.5769230769230769	0.8142076502732241	0.8969072164948454	0.8933168898285178	0.8888888888888888	0.9090909090909092	0.75	0.9186046511627908	1.0	0.6859400051824219	0.5025125628140703	0.5725190839694656	0.5769230769230769	0.916359163591636	0.8613861386138614	0.8244230769230769	0.6153846153846154	0.7692307692307693	0.75	0.9875	1.0	All Modes
no_beacon__geo	0.7309540150995195	0.8333333333333334	0.6717060359322181	0.5211267605633804	0.5698113207547171	0.6835443037974683	0.8323699421965318	0.7516778523489933	0.7239047619047619	0.4761904761904762	0.5599999999999999	0.6666666666666666	0.9166666666666669	1.0	542	RFC	0.7088005272883653	0.6416184971098265	0.6015936254980079	0.8181818181818182	0.7826086956521741	0.7	0.8166666666666668	0.625	0.5833333333333334	1.0	0.875	1.0	0.6534786858770029	0.4387351778656127	0.5412186379928315	0.5869565217391305	0.8888888888888888	0.8115942028985508	0.6771153846153847	0.38461538461538464	0.5384615384615384	0.5	0.9625	1.0	All Modes
no_beacon__geo	0.7774687065368567	0.8596491228070176	0.7024666085645233	0.5124378109452737	0.7294589178356713	0.5217391304347826	0.8436692506459947	0.905027932960894	0.7857155040081869	0.6153846153846154	0.6363636363636364	0.75	0.9268292682926828	1.0	543	RFC	0.6951653389284943	0.5073891625615764	0.7137254901960784	0.5	0.8547120418848168	0.9	0.8095848595848596	0.6153846153846154	0.7777777777777778	0.75	0.9047619047619048	1.0	0.7103929294626337	0.5175879396984925	0.7459016393442623	0.5454545454545454	0.8329081632653061	0.9101123595505618	0.7707692307692307	0.6153846153846154	0.5384615384615384	0.75	0.95	1.0	All Modes
no_beacon__geo	0.7149206349206351	0.8771929824561403	0.6911468848255429	0.5360824742268039	0.5457317073170732	0.7258064516129032	0.8181818181818182	0.8299319727891157	0.814452842425603	0.608695652173913	0.6666666666666667	0.8571428571428571	0.9397590361445785	1.0	544	RFC	0.6926251601356295	0.5752212389380531	0.5158501440922191	0.7377049180327869	0.8210161662817552	0.8133333333333334	0.8668498942917549	0.7	0.7272727272727273	1.0	0.9069767441860463	1.0	0.6916186873610941	0.5019305019305019	0.5792880258899676	0.7142857142857143	0.8153669724770642	0.8472222222222222	0.7757692307692308	0.5384615384615384	0.6153846153846154	0.75	0.975	1.0	All Modes
no_beacon__geo	0.7631403858948769	0.8421052631578947	0.6990151920733331	0.5027624309392265	0.7302533532041728	0.5945945945945946	0.8362967504598405	0.8311688311688312	0.717542248835662	0.5599999999999999	0.5555555555555556	0.75	0.9221556886227544	0.8	545	RFC	0.6824337281288646	0.5321637426900585	0.7903225806451613	0.5238095238095238	0.8216867469879519	0.7441860465116279	0.7770114942528735	0.5833333333333334	1.0	0.75	0.8850574712643678	0.6666666666666666	0.727044465328649	0.4764397905759162	0.6786703601108033	0.6875	0.8514357053682896	0.9411764705882352	0.7271153846153846	0.5384615384615384	0.38461538461538464	0.75	0.9625	1.0	All Modes
no_beacon__geo	0.7723785166240409	0.8684210526315791	0.7246030755222471	0.44171779141104295	0.7427122940430925	0.7272727272727273	0.8380731282646547	0.8732394366197184	0.8146982429335369	0.5714285714285714	0.7272727272727274	0.8571428571428571	0.9176470588235294	1.0	546	RFC	0.7511764704260716	0.5373134328358209	0.846820809248555	0.7179487179487181	0.7680851063829788	0.8857142857142857	0.9011111111111112	0.75	0.8888888888888888	1.0	0.8666666666666667	1.0	0.7112894546416811	0.375	0.6613995485327314	0.7368421052631579	0.9220945083014048	0.8611111111111112	0.7603846153846154	0.4615384615384616	0.6153846153846154	0.75	0.975	1.0	All Modes
no_beacon__geo	0.791476407914764	0.8596491228070176	0.698794137579408	0.5031446540880503	0.6960167714884696	0.6944444444444444	0.8833836858006041	0.7169811320754716	0.7232397660818713	0.5555555555555556	0.7199999999999999	0.6666666666666666	0.9239766081871346	0.75	547	RFC	0.7260142533041472	0.6451612903225806	0.7124463519313304	0.7142857142857143	0.8411967779056386	0.7169811320754716	0.8736263736263737	1.0	0.75	1.0	0.8681318681318682	0.75	0.6830762511833691	0.4123711340206185	0.680327868852459	0.6756756756756757	0.9300254452926208	0.7169811320754716	0.6628846153846154	0.38461538461538464	0.6923076923076923	0.5	0.9875	0.75	All Modes
no_beacon__geo	0.7543859649122807	0.8684210526315791	0.7063041395946936	0.5206073752711498	0.7030878859857482	0.7088607594936709	0.8489646772228989	0.7499999999999999	0.7810975503746589	0.5833333333333334	0.6363636363636364	0.8571428571428571	0.9397590361445785	0.8888888888888891	548	RFC	0.7075773782782221	0.5217391304347826	0.8131868131868132	0.7179487179487181	0.8002296211251435	0.6847826086956522	0.8242236316654921	0.6363636363636364	0.7777777777777778	1.0	0.9069767441860463	0.8	0.7143391004192076	0.5194805194805194	0.6192468619246861	0.7	0.9040207522697796	0.8289473684210527	0.7603846153846153	0.5384615384615384	0.5384615384615384	0.75	0.975	1.0	All Modes
no_beacon__geo	0.7398720682302772	0.9035087719298246	0.6900059741382608	0.4955357142857143	0.5746102449888641	0.6896551724137931	0.8422287390029326	0.848	0.8593981820648487	0.7199999999999999	0.7692307692307693	0.8571428571428571	0.9506172839506174	1.0	549	RFC	0.6831946217065068	0.4847161572052402	0.6142857142857143	0.7317073170731707	0.8387850467289719	0.7464788732394366	0.8916510318949342	0.75	0.7692307692307693	1.0	0.9390243902439024	1.0	0.7051908976135519	0.5068493150684932	0.5397489539748954	0.6521739130434783	0.8457008244994111	0.9814814814814816	0.8348076923076924	0.6923076923076923	0.7692307692307693	0.75	0.9625	1.0	All Modes
no_beacon__geo	0.7723954877239548	0.8771929824561403	0.7259912707561307	0.4932975871313672	0.6952054794520548	0.6764705882352939	0.8376470588235294	0.9273356401384084	0.7823931623931624	0.6	0.8333333333333333	0.6666666666666666	0.9230769230769232	0.8888888888888891	550	RFC	0.7473171203138341	0.5027322404371585	0.7898832684824902	0.7419354838709677	0.8027057497181511	0.8993288590604027	0.8885276521231577	0.8571428571428571	0.9090909090909092	1.0	0.8764044943820225	0.8	0.7119077739602969	0.4842105263157895	0.6207951070336392	0.6216216216216216	0.8757687576875769	0.9571428571428572	0.7411538461538462	0.4615384615384616	0.7692307692307693	0.5	0.975	1.0	All Modes
no_beacon__geo	0.7389770723104057	0.8421052631578947	0.6948893212681309	0.4695259593679459	0.6807563959955506	0.6024096385542169	0.8209912536443149	0.900763358778626	0.7651866596822071	0.5599999999999999	0.6956521739130435	0.6666666666666666	0.9036144578313252	1.0	551	RFC	0.7119344644767189	0.4406779661016949	0.6725274725274726	0.7352941176470589	0.8370986920332937	0.8740740740740741	0.8510852713178295	0.5833333333333334	0.8	1.0	0.8720930232558141	1.0	0.6872869157746877	0.5024154589371981	0.6891891891891891	0.5102040816326531	0.8054919908466819	0.9291338582677166	0.7182692307692308	0.5384615384615384	0.6153846153846154	0.5	0.9375	1.0	All Modes
no_beacon__geo	0.7752965806001396	0.8771929824561403	0.7082751582230331	0.5701149425287355	0.5441860465116278	0.6666666666666666	0.8775252525252525	0.8828828828828829	0.8138249969575272	0.7272727272727274	0.6363636363636364	0.8888888888888891	0.927710843373494	0.8888888888888891	552	RFC	0.6949628683337123	0.5610859728506787	0.6256684491978609	0.56	0.8633540372670807	0.8647058823529412	0.8324031007751937	0.8888888888888888	0.7777777777777778	0.8	0.8953488372093024	0.8	0.7356920168780904	0.5794392523364486	0.4814814814814815	0.8235294117647058	0.8921694480102695	0.9018404907975459	0.8232692307692308	0.6153846153846154	0.5384615384615384	1.0	0.9625	1.0	All Modes
no_beacon__geo	0.7837411207576953	0.8245614035087719	0.7466656142090138	0.4954128440366973	0.6579634464751959	0.8648648648648648	0.8623737373737373	0.8527131782945736	0.7447840531561462	0.4	0.5714285714285714	1.0	0.8953488372093024	0.8571428571428571	553	RFC	0.7739620043502193	0.5547945205479452	0.7590361445783133	0.9056603773584906	0.8169856459330144	0.8333333333333334	0.8316770186335404	0.5714285714285714	0.75	1.0	0.8369565217391305	1.0	0.7283725315271037	0.44751381215469616	0.5806451612903226	0.8275862068965517	0.9131016042780749	0.873015873015873	0.6963461538461538	0.3076923076923077	0.4615384615384616	1.0	0.9625	0.75	All Modes
no_beacon__geo	0.7420027816411683	0.8333333333333334	0.6840281079137684	0.5078534031413613	0.7019230769230771	0.6333333333333333	0.8209331651954602	0.7560975609756098	0.7261904761904762	0.5833333333333334	0.5714285714285714	0.5714285714285715	0.9047619047619048	1.0	554	RFC	0.6983981353286632	0.5025906735751295	0.8111111111111111	0.6129032258064516	0.7805755395683454	0.7848101265822784	0.7833333333333333	0.6363636363636364	0.75	0.6666666666666666	0.8636363636363636	1.0	0.6764294497769623	0.5132275132275133	0.6186440677966102	0.6551724137931034	0.8656914893617021	0.7294117647058823	0.6900000000000001	0.5384615384615384	0.4615384615384616	0.5	0.95	1.0	All Modes
no_beacon__geo	0.8276374442793462	0.9035087719298246	0.7943396358682338	0.6230529595015577	0.7345309381237525	0.8529411764705882	0.8930412371134021	0.8681318681318679	0.8677058695916738	0.7272727272727274	0.7826086956521738	1.0	0.9397590361445785	0.8888888888888891	555	RFC	0.8021565536109767	0.6849315068493149	0.7965367965367965	0.8529411764705882	0.8619402985074627	0.8144329896907216	0.8991731266149869	0.8888888888888888	0.9	1.0	0.9069767441860463	0.8	0.7923467164643636	0.5714285714285714	0.6814814814814815	0.8529411764705882	0.9264705882352942	0.9294117647058824	0.8565384615384616	0.6153846153846154	0.6923076923076923	1.0	0.975	1.0	All Modes
no_beacon__geo	0.7228221742260619	0.8596491228070176	0.620991427207322	0.43373493975903615	0.5146443514644352	0.5	0.8330484330484329	0.8235294117647058	0.7394805194805195	0.4545454545454546	0.7857142857142856	0.6666666666666666	0.9333333333333332	0.8571428571428571	556	RFC	0.6317554759345398	0.4675324675324675	0.42560553633218	0.6	0.8681710213776722	0.7974683544303798	0.8389542483660128	0.5555555555555556	0.7333333333333333	1.0	0.9058823529411764	1.0	0.6271735973780105	0.4044943820224719	0.6507936507936508	0.42857142857142855	0.80065717415115	0.8513513513513513	0.6886538461538462	0.38461538461538464	0.8461538461538461	0.5	0.9625	0.75	All Modes
no_beacon__geo	0.7565043362241495	0.8596491228070176	0.6874913654020256	0.4879518072289157	0.75	0.7421383647798743	0.8283343969368219	0.6290322580645161	0.7389534747175838	0.5263157894736842	0.7407407407407408	0.75	0.927710843373494	0.75	557	RFC	0.6908566405044845	0.6230769230769231	0.7989556135770235	0.686046511627907	0.7809867629362214	0.5652173913043478	0.7885935769656699	0.8333333333333334	0.7142857142857143	0.75	0.8953488372093024	0.75	0.7013582248056334	0.400990099009901	0.7066974595842956	0.8082191780821918	0.8817934782608695	0.7090909090909091	0.7232692307692308	0.38461538461538464	0.7692307692307693	0.75	0.9625	0.75	All Modes
no_beacon__geo	0.7528005974607916	0.8508771929824561	0.6960321529246588	0.5234567901234568	0.5797752808988763	0.7368421052631577	0.8645763842561708	0.7755102040816326	0.7642328042328043	0.5714285714285715	0.6666666666666667	0.8571428571428571	0.9259259259259259	0.8	558	RFC	0.6885573250039521	0.4711111111111111	0.6898395721925134	0.7205882352941176	0.8640000000000001	0.6972477064220184	0.7979268292682926	0.5333333333333333	0.875	1.0	0.9146341463414634	0.6666666666666666	0.7162903598353164	0.5888888888888889	0.5	0.7538461538461538	0.8651535380507344	0.8735632183908046	0.7682692307692307	0.6153846153846154	0.5384615384615384	0.75	0.9375	1.0	All Modes
no_beacon__geo	0.7976377952755905	0.8596491228070176	0.7371722921043725	0.5153374233128833	0.7226107226107226	0.7532467532467532	0.8771483131763208	0.8175182481751825	0.7232505897296316	0.5454545454545455	0.7199999999999999	0.6666666666666666	0.934131736526946	0.75	559	RFC	0.7584371321739168	0.6363636363636364	0.7045454545454546	0.8529411764705882	0.8516687268232386	0.7466666666666667	0.8126436781609195	0.6666666666666666	0.75	1.0	0.8965517241379308	0.75	0.731292074229683	0.4329896907216495	0.7416267942583732	0.6744186046511628	0.9041994750656168	0.9032258064516128	0.6757692307692308	0.4615384615384616	0.6923076923076923	0.5	0.975	0.75	All Modes
no_beacon__geo	0.7429340511440108	0.8508771929824561	0.6958873832461563	0.5786163522012578	0.6760070052539404	0.6268656716417911	0.8201701093560146	0.7777777777777778	0.7585635245055534	0.6923076923076923	0.7826086956521738	0.6666666666666665	0.9012345679012346	0.75	560	RFC	0.6772131904712232	0.5702479338842975	0.7451737451737451	0.5384615384615384	0.8142340168878166	0.7179487179487181	0.7665103189493434	0.6923076923076923	0.9	0.6	0.8902439024390244	0.75	0.7261004050161322	0.5872340425531914	0.6185897435897436	0.75	0.8261933904528764	0.8484848484848485	0.759423076923077	0.6923076923076923	0.6923076923076923	0.75	0.9125	0.75	All Modes
no_beacon__geo	0.7376116978066612	0.8157894736842105	0.6493028818341691	0.3746397694524495	0.6475644699140402	0.53125	0.8359173126614986	0.8571428571428571	0.6947769423558897	0.3157894736842105	0.6	0.6666666666666666	0.8914285714285713	1.0	561	RFC	0.6871939610293024	0.43333333333333335	0.6807228915662651	0.7083333333333334	0.7987654320987654	0.8148148148148148	0.835639097744361	0.5	0.8571428571428571	1.0	0.8210526315789474	1.0	0.6306477866710519	0.3299492385786802	0.6174863387978142	0.425	0.8766937669376694	0.9041095890410958	0.6334615384615384	0.2307692307692308	0.4615384615384616	0.5	0.975	1.0	All Modes
no_beacon__geo	0.772133526850508	0.8859649122807017	0.7256420215423318	0.4363636363636363	0.7119741100323624	0.7857142857142857	0.8608247422680412	0.8333333333333333	0.8340124944915364	0.5454545454545455	0.8333333333333333	0.8571428571428571	0.934131736526946	1.0	562	RFC	0.7474583436132589	0.5034965034965035	0.7534246575342466	0.8627450980392157	0.817625458996328	0.8	0.8944618599791013	0.6666666666666666	0.9090909090909092	1.0	0.8965517241379308	1.0	0.7119187187901783	0.3850267379679144	0.6748466257668712	0.7213114754098361	0.9088435374149659	0.8695652173913043	0.7911538461538462	0.4615384615384616	0.7692307692307693	0.75	0.975	1.0	All Modes
no_beacon__geo	0.7776108189331329	0.8596491228070176	0.6973621537582485	0.467605633802817	0.7454909819639278	0.6363636363636364	0.8646232439335887	0.7727272727272727	0.7322073578595318	0.6153846153846154	0.6956521739130435	0.75	0.9333333333333332	0.6666666666666666	563	RFC	0.6885468585768304	0.4715909090909091	0.7717842323651453	0.6	0.8602287166454892	0.7391304347826086	0.8142533936651585	0.6153846153846154	0.8	0.75	0.9058823529411764	1.0	0.7081246897827949	0.4636871508379888	0.7209302325581395	0.6774193548387096	0.8690629011553274	0.8095238095238095	0.6886538461538462	0.6153846153846154	0.6153846153846154	0.75	0.9625	0.5	All Modes
no_beacon__geo	0.8233676975945017	0.8859649122807017	0.8189496558107358	0.6062052505966586	0.8187311178247734	0.907563025210084	0.8684759916492694	0.8937728937728937	0.8512926686839732	0.6666666666666667	0.7692307692307693	1.0	0.9316770186335404	0.8888888888888891	564	RFC	0.8085538307250143	0.6381909547738693	0.808955223880597	0.8709677419354839	0.8715083798882681	0.8531468531468531	0.8444858844858846	0.7272727272727273	0.7692307692307693	1.0	0.925925925925926	0.8	0.8314626993223703	0.5772727272727273	0.8287461773700305	0.9473684210526316	0.8654646324549237	0.9384615384615383	0.864423076923077	0.6153846153846154	0.7692307692307693	1.0	0.9375	1.0	All Modes
no_beacon__geo	0.7183673469387755	0.8157894736842105	0.6456409437653315	0.4641975308641975	0.3440860215053764	0.7328244274809159	0.844121532364597	0.8429752066115703	0.7242495079863943	0.5517241379310345	0.42105263157894735	0.8571428571428571	0.902439024390244	0.8888888888888891	565	RFC	0.6169905556489339	0.4653465346534654	0.36641221374045796	0.64	0.852	0.7611940298507462	0.7695238095238095	0.5	0.6666666666666666	1.0	0.8809523809523809	0.8	0.6850706495317436	0.4630541871921182	0.32432432432432434	0.8571428571428571	0.8363874345549738	0.9444444444444444	0.7196153846153847	0.6153846153846154	0.3076923076923077	0.75	0.925	1.0	All Modes
no_beacon__geo	0.7939622641509434	0.8771929824561403	0.7230047390803191	0.554016620498615	0.7508771929824561	0.6875	0.8788282290279626	0.743801652892562	0.7417043079619767	0.6923076923076923	0.7500000000000001	0.75	0.9447852760736196	0.5714285714285715	566	RFC	0.7242830149301099	0.5747126436781609	0.7278911564625851	0.7333333333333333	0.8823529411764706	0.703125	0.7709734041059342	0.6923076923076923	0.8181818181818182	0.75	0.927710843373494	0.6666666666666666	0.7243971499712052	0.5347593582887701	0.7753623188405797	0.6470588235294118	0.8753315649867374	0.7894736842105263	0.7194230769230769	0.6923076923076923	0.6923076923076923	0.75	0.9625	0.5	All Modes
no_beacon__geo	0.752528256989887	0.8684210526315791	0.7427756563886387	0.533678756476684	0.7015250544662309	0.8269230769230769	0.8120567375886525	0.8396946564885496	0.834159152500616	0.7272727272727274	0.64	1.0	0.9146341463414636	0.8888888888888891	567	RFC	0.7211786399357719	0.5364583333333334	0.6531440162271805	0.7818181818181819	0.8598247809762203	0.7746478873239436	0.8496825396825397	0.8888888888888888	0.6666666666666666	1.0	0.8928571428571429	0.8	0.7704218980488837	0.5309278350515464	0.7576470588235295	0.8775510204081632	0.7693169092945129	0.9166666666666666	0.8336538461538462	0.6153846153846154	0.6153846153846154	1.0	0.9375	1.0	All Modes
no_beacon__geo	0.7354497354497355	0.8421052631578947	0.6858581764627916	0.5122615803814713	0.6133768352365416	0.6969696969696969	0.8240740740740742	0.7826086956521741	0.7535738174868609	0.6153846153846154	0.6956521739130435	0.75	0.906832298136646	0.8	568	RFC	0.6532356644496514	0.4870466321243523	0.5662650602409639	0.6301369863013698	0.8768472906403941	0.7058823529411765	0.7466571699905034	0.6153846153846154	0.8	0.75	0.9012345679012346	0.6666666666666666	0.7288542809642232	0.5402298850574713	0.6690391459074733	0.7796610169491526	0.7772925764192141	0.8780487804878049	0.7786538461538461	0.6153846153846154	0.6153846153846154	0.75	0.9125	1.0	All Modes
no_beacon__geo	0.782808902532617	0.8508771929824561	0.6935771175023883	0.5679012345679012	0.2653061224489796	0.8548387096774194	0.8926214757048591	0.8872180451127819	0.7661024033437827	0.5517241379310345	0.33333333333333337	1.0	0.9454545454545454	1.0	569	RFC	0.6759341661389964	0.6160714285714286	0.2708333333333333	0.803030303030303	0.8815165876777251	0.8082191780821918	0.8035294117647058	0.5	0.6	1.0	0.9176470588235294	1.0	0.7175707429136293	0.5267175572519084	0.26	0.913793103448276	0.9040097205346294	0.9833333333333332	0.7642307692307693	0.6153846153846154	0.2307692307692308	1.0	0.975	1.0	All Modes
no_beacon__geo	0.7927152317880795	0.8771929824561403	0.7567537858740112	0.5322128851540616	0.7601010101010102	0.7462686567164178	0.8540972684876749	0.891089108910891	0.8112947009719482	0.608695652173913	0.7692307692307693	0.8571428571428571	0.9325153374233128	0.8888888888888891	570	RFC	0.7924424798378041	0.5828220858895705	0.7921052631578948	0.925925925925926	0.8228498074454429	0.8385093167701864	0.8369786839666358	0.7	0.7692307692307693	1.0	0.9156626506024096	0.8	0.7367578211244944	0.4896907216494845	0.7305825242718447	0.625	0.8878116343490304	0.9507042253521126	0.8015384615384615	0.5384615384615384	0.7692307692307693	0.75	0.95	1.0	All Modes
no_beacon__geo	0.7578595317725753	0.8508771929824561	0.7076172281116845	0.4314868804664724	0.6989966555183946	0.7032967032967032	0.8288610614192009	0.8754448398576512	0.7854978354978355	0.4545454545454546	0.8181818181818181	0.75	0.9047619047619048	1.0	571	RFC	0.7187387008802377	0.5068493150684932	0.774074074074074	0.7111111111111111	0.7870894677236693	0.8145695364238411	0.8338383838383837	0.5555555555555556	1.0	0.75	0.8636363636363636	1.0	0.7059901042491127	0.3756345177664975	0.6371951219512195	0.6956521739130435	0.8753148614609572	0.946153846153846	0.7553846153846153	0.38461538461538464	0.6923076923076923	0.75	0.95	1.0	All Modes
no_beacon__geo	0.7689530685920578	0.8421052631578947	0.6796004548461763	0.5386533665835412	0.7763578274760383	0.4583333333333334	0.8449967298888162	0.7796610169491525	0.7550303030303029	0.5599999999999999	0.8181818181818181	0.5	0.8969696969696971	1.0	572	RFC	0.6647398560529818	0.5625	0.8181818181818182	0.3793103448275862	0.8335483870967741	0.7301587301587301	0.7907843137254902	0.5833333333333334	1.0	0.5	0.8705882352941177	1.0	0.7054846331411184	0.5167464114832536	0.7386018237082067	0.5789473684210527	0.8567639257294429	0.8363636363636363	0.7311538461538462	0.5384615384615384	0.6923076923076923	0.5	0.925	1.0	All Modes
no_beacon__geo	0.7975291695264242	0.8245614035087719	0.7362218884673452	0.4135593220338983	0.7940298507462686	0.7032967032967034	0.8553299492385787	0.9148936170212768	0.7315760331060208	0.38095238095238104	0.631578947368421	0.75	0.8953488372093024	1.0	573	RFC	0.7302061209503499	0.4093959731543624	0.8580645161290322	0.6666666666666666	0.8393524283935243	0.8775510204081632	0.8173913043478261	0.5	1.0	0.75	0.8369565217391305	1.0	0.74567325302295	0.4178082191780822	0.7388888888888889	0.7441860465116279	0.8719275549805949	0.9555555555555556	0.6963461538461538	0.3076923076923077	0.4615384615384616	0.75	0.9625	1.0	All Modes
no_beacon__geo	0.7283621837549934	0.8333333333333334	0.7035625734905789	0.5598086124401913	0.6525198938992043	0.6666666666666667	0.8007224563515953	0.8380952380952379	0.7064425770308123	0.5714285714285714	0.6666666666666667	0.4	0.8941176470588236	1.0	574	RFC	0.7673429288878169	0.78	0.5885167464114832	0.9166666666666666	0.7796014067995308	0.7719298245614035	0.8643434343434343	0.75	0.7272727272727273	1.0	0.8444444444444444	1.0	0.6864412027556699	0.4365671641791045	0.7321428571428571	0.5238095238095238	0.823019801980198	0.9166666666666666	0.6553846153846153	0.4615384615384616	0.6153846153846154	0.25	0.95	1.0	All Modes
no_beacon__geo	0.7547826086956522	0.8333333333333334	0.7388163161048253	0.5341880341880342	0.7068062827225131	0.8210526315789475	0.8181818181818182	0.8138528138528138	0.7445378151260504	0.5714285714285714	0.6	0.8571428571428571	0.8941176470588236	0.8	575	RFC	0.7399045893736149	0.5580357142857143	0.6699751861042184	0.9069767441860463	0.8358531317494601	0.7286821705426356	0.8236507936507937	0.75	0.8571428571428571	1.0	0.8444444444444444	0.6666666666666666	0.7466056766232336	0.5122950819672131	0.7479224376731302	0.75	0.8012422360248447	0.9215686274509804	0.7246153846153847	0.4615384615384616	0.4615384615384616	0.75	0.95	1.0	All Modes
no_beacon__geo	0.7787723785166241	0.8859649122807017	0.7370240610853178	0.5380952380952382	0.7526236881559221	0.6771653543307086	0.8422360248447206	0.875	0.8315939765755717	0.5454545454545455	0.8799999999999999	0.8	0.9325153374233128	1.0	576	RFC	0.7289629102504117	0.6174863387978142	0.7770897832817337	0.5733333333333334	0.8188405797101449	0.8580645161290322	0.8331325301204819	0.6666666666666666	0.9166666666666666	0.6666666666666666	0.9156626506024096	1.0	0.7585985221915246	0.4767932489451477	0.7296511627906976	0.8269230769230769	0.8670076726342711	0.8926174496644296	0.8515384615384616	0.4615384615384616	0.8461538461538461	1.0	0.95	1.0	All Modes
no_beacon__geo	0.7775438596491228	0.8508771929824561	0.7485940719792417	0.5052083333333334	0.6277665995975855	0.8392857142857143	0.8644597126795753	0.90625	0.7418343685300206	0.5599999999999999	0.608695652173913	0.8571428571428571	0.9333333333333332	0.75	577	RFC	0.7642695937850376	0.4754901960784314	0.7027027027027027	0.903846153846154	0.847001223990208	0.8923076923076924	0.787843137254902	0.5833333333333334	0.7	1.0	0.9058823529411764	0.75	0.7385565862708721	0.5388888888888889	0.5672727272727273	0.7833333333333333	0.8826530612244898	0.9206349206349206	0.7078846153846154	0.5384615384615384	0.5384615384615384	0.75	0.9625	0.75	All Modes
no_beacon__geo	0.7157490396927016	0.8596491228070176	0.6780448403316315	0.4726368159203979	0.5833333333333334	0.7111111111111111	0.8038658328595794	0.8192771084337349	0.7691702155116789	0.6666666666666667	0.7407407407407408	0.8571428571428571	0.9146341463414636	0.6666666666666665	578	RFC	0.6790459627198357	0.4773869346733669	0.5155807365439093	0.8	0.8467065868263473	0.7555555555555555	0.8164285714285715	0.875	0.7142857142857143	1.0	0.8928571428571429	0.6	0.6878910737380879	0.4679802955665025	0.6715867158671587	0.64	0.7651515151515151	0.8947368421052632	0.7490384615384615	0.5384615384615384	0.7692307692307693	0.75	0.9375	0.75	All Modes
no_beacon__geo	0.7352941176470589	0.8508771929824561	0.6905709326268319	0.33695652173913043	0.7314702308626974	0.7526881720430109	0.8232291001914486	0.8085106382978723	0.7653842255848946	0.5217391304347826	0.7272727272727274	0.6666666666666666	0.9112426035502958	1.0	579	RFC	0.7036441753540624	0.2897196261682243	0.8478873239436621	0.8333333333333334	0.7972805933250927	0.75	0.8708114856429464	0.6	0.8888888888888888	1.0	0.8651685393258427	1.0	0.6919761730672798	0.4025974025974026	0.6431623931623932	0.6862745098039216	0.8509234828496042	0.8769230769230769	0.7078846153846154	0.4615384615384616	0.6153846153846154	0.5	0.9625	1.0	All Modes
no_beacon__geo	0.7787810383747178	0.8245614035087719	0.7144827944391127	0.5506493506493506	0.7052023121387283	0.5901639344262295	0.8590514362057449	0.8673469387755102	0.6681049811228839	0.4347826086956522	0.5714285714285714	0.6666666666666666	0.9176470588235294	0.75	580	RFC	0.7427458547741567	0.6424242424242425	0.7625	0.6666666666666666	0.8088050314465409	0.8333333333333334	0.7733333333333333	0.5	0.75	1.0	0.8666666666666667	0.75	0.697470732024408	0.4818181818181818	0.6559139784946236	0.5294117647058824	0.915954415954416	0.9042553191489362	0.6142307692307692	0.38461538461538464	0.4615384615384616	0.5	0.975	0.75	All Modes
no_beacon__geo	0.7651851851851852	0.8596491228070176	0.7399453412887678	0.5674931129476584	0.5658747300215983	0.8205128205128205	0.8489388264669163	0.8969072164948454	0.7843113332996683	0.64	0.608695652173913	0.8571428571428571	0.9268292682926828	0.8888888888888891	581	RFC	0.7613535104167715	0.5819209039548022	0.5770925110132159	0.8888888888888888	0.8333333333333334	0.9255319148936171	0.8142857142857143	0.6666666666666666	0.7	1.0	0.9047619047619048	0.8	0.7211785795274207	0.553763440860215	0.5550847457627118	0.7619047619047619	0.8651399491094147	0.87	0.7707692307692307	0.6153846153846154	0.5384615384615384	0.75	0.95	1.0	All Modes
no_beacon__geo	0.7413228552717748	0.8596491228070176	0.7252179486837478	0.5364431486880467	0.6313065976714102	0.7832167832167831	0.8221820373719109	0.8529411764705882	0.7434401039191458	0.6666666666666667	0.5925925925925927	0.6666666666666666	0.934131736526946	0.8571428571428571	582	RFC	0.7544763670845823	0.6571428571428571	0.5674418604651162	0.9032258064516128	0.8276699029126213	0.8169014084507042	0.8685960591133004	0.875	0.5714285714285714	1.0	0.8965517241379308	1.0	0.7130008833797878	0.4532019704433498	0.7113702623906706	0.6913580246913579	0.8167664670658683	0.8923076923076924	0.6757692307692308	0.5384615384615384	0.6153846153846154	0.5	0.975	0.75	All Modes
no_beacon__geo	0.7349319507453014	0.8771929824561403	0.7141319748441249	0.5384615384615384	0.6000000000000001	0.7540983606557378	0.8196524865188736	0.858447488584475	0.8194341183736729	0.6923076923076923	0.608695652173913	0.8571428571428571	0.9390243902439024	1.0	583	RFC	0.7183218214331298	0.5283018867924528	0.5755813953488372	0.8518518518518519	0.8392638036809816	0.7966101694915254	0.8617948717948718	0.6923076923076923	0.7	1.0	0.9166666666666666	1.0	0.7167404624032516	0.5490196078431373	0.6265822784810127	0.6764705882352942	0.8009367681498829	0.9306930693069309	0.7886538461538461	0.6923076923076923	0.5384615384615384	0.75	0.9625	1.0	All Modes
no_beacon__geo	0.7729805013927576	0.8596491228070176	0.6850210428235254	0.4943181818181818	0.7086882453151618	0.5675675675675675	0.8596594245449208	0.7948717948717949	0.7983009247256072	0.5263157894736842	0.7000000000000001	0.8571428571428571	0.9080459770114944	1.0	584	RFC	0.7219448450360424	0.6492537313432836	0.7849056603773585	0.5675675675675675	0.7922077922077922	0.8157894736842105	0.9347517730496454	0.8333333333333334	1.0	1.0	0.8404255319148937	1.0	0.6654558216123625	0.39908256880733933	0.6459627329192547	0.5675675675675675	0.9396662387676508	0.775	0.7321153846153846	0.38461538461538464	0.5384615384615384	0.75	0.9875	1.0	All Modes
no_beacon__geo	0.7850533807829182	0.8859649122807017	0.7356038200005849	0.4884318766066839	0.6781857451403887	0.7710843373493975	0.8747709224190594	0.8655462184873951	0.8129157321928406	0.5454545454545455	0.8333333333333333	0.8571428571428571	0.9397590361445785	0.8888888888888891	585	RFC	0.7656361883054265	0.5191256830601093	0.6487603305785123	0.9411764705882352	0.8678787878787879	0.8512396694214877	0.8565468639887245	0.6666666666666666	0.9090909090909092	1.0	0.9069767441860463	0.8	0.7173497584418297	0.4611650485436893	0.7104072398190046	0.6530612244897959	0.8817733990147784	0.8803418803418803	0.7911538461538462	0.4615384615384616	0.7692307692307693	0.75	0.975	1.0	All Modes
no_beacon__geo	0.7865243495663776	0.8684210526315791	0.7224741757814682	0.5114942528735633	0.726457399103139	0.7169811320754716	0.8727490996398559	0.7846889952153109	0.8040836940836942	0.5714285714285714	0.7500000000000001	0.8888888888888891	0.9212121212121211	0.8888888888888891	586	RFC	0.7046262789577173	0.5460122699386503	0.81	0.6129032258064516	0.8473193473193473	0.7068965517241379	0.8124598930481284	0.75	0.8181818181818182	0.8	0.8941176470588236	0.8	0.7569453870876701	0.4810810810810811	0.6585365853658537	0.8636363636363636	0.8997524752475248	0.8817204301075269	0.8207692307692307	0.4615384615384616	0.6923076923076923	1.0	0.95	1.0	All Modes
no_beacon__geo	0.7318840579710145	0.8596491228070176	0.6615215436760229	0.4893617021276596	0.648587570621469	0.5333333333333333	0.8215102974828377	0.8148148148148148	0.7526224982746721	0.6956521739130435	0.5	0.75	0.9285714285714284	0.8888888888888891	587	RFC	0.6528563408333253	0.4893617021276596	0.6420581655480985	0.5161290322580645	0.8310185185185185	0.7857142857142857	0.7901298701298701	0.8	0.7142857142857143	0.75	0.8863636363636364	0.8	0.6709416044670375	0.4893617021276596	0.6552511415525114	0.5517241379310345	0.8122171945701357	0.8461538461538461	0.745	0.6153846153846154	0.38461538461538464	0.75	0.975	1.0	All Modes
no_beacon__geo	0.8048780487804879	0.8684210526315791	0.7624859330251147	0.5386819484240687	0.7460595446584939	0.7500000000000001	0.8776881720430108	0.9	0.7999231210556512	0.5599999999999999	0.7619047619047621	0.75	0.927710843373494	1.0	588	RFC	0.7605762672834974	0.5562130177514792	0.8255813953488372	0.7377049180327869	0.85359477124183	0.8297872340425532	0.8457364341085272	0.5833333333333334	1.0	0.75	0.8953488372093024	1.0	0.7703639471073591	0.5222222222222223	0.6805111821086262	0.7627118644067796	0.9031811894882434	0.9831932773109244	0.7732692307692307	0.5384615384615384	0.6153846153846154	0.75	0.9625	1.0	All Modes
no_beacon__geo	0.7637906647807637	0.8596491228070176	0.7379660821746113	0.5324947589098532	0.7022222222222223	0.806451612903226	0.8434670116429496	0.8051948051948052	0.7679894179894179	0.5925925925925927	0.7500000000000001	1.0	0.9259259259259259	0.5714285714285715	589	RFC	0.7455734200787519	0.5	0.7085201793721974	0.8928571428571429	0.8578947368421053	0.7685950413223142	0.7941822405237039	0.5714285714285714	0.8181818181818182	1.0	0.9146341463414634	0.6666666666666666	0.7351614342579913	0.5695067264573991	0.6960352422907489	0.7352941176470589	0.8295165394402035	0.8454545454545455	0.7490384615384615	0.6153846153846154	0.6923076923076923	1.0	0.9375	0.5	All Modes
no_beacon__geo	0.7284122562674095	0.8596491228070176	0.6976221136115909	0.4987893462469734	0.6389776357827476	0.7000000000000001	0.8121693121693121	0.8381742738589212	0.7892063492063491	0.5833333333333334	0.7000000000000001	0.8571428571428571	0.9166666666666669	0.8888888888888891	590	RFC	0.7159351101005191	0.4790697674418605	0.8810572687224669	0.7179487179487181	0.7478684531059683	0.753731343283582	0.8622727272727273	0.6363636363636364	1.0	1.0	0.875	0.8	0.7073749019448776	0.5202020202020202	0.5012531328320802	0.6829268292682927	0.8885672937771346	0.9439252336448598	0.7578846153846154	0.5384615384615384	0.5384615384615384	0.75	0.9625	1.0	All Modes
no_beacon__geo	0.7855530474040632	0.8684210526315791	0.7032211476671548	0.5046153846153846	0.6839826839826839	0.5633802816901409	0.8663171690694627	0.8978102189781022	0.8104658634538152	0.7199999999999999	0.6666666666666667	0.75	0.9156626506024096	1.0	591	RFC	0.7105252987628177	0.47953216374269	0.7596153846153846	0.5882352941176471	0.8529032258064516	0.8723404255319149	0.8517441860465116	0.75	0.875	0.75	0.8837209302325582	1.0	0.7000054268256963	0.5324675324675324	0.6220472440944882	0.5405405405405406	0.8801597869507324	0.924812030075188	0.7861538461538462	0.6923076923076923	0.5384615384615384	0.75	0.95	1.0	All Modes
no_beacon__geo	0.7432024169184291	0.8596491228070176	0.7168214346165508	0.4642857142857143	0.7048648648648649	0.7397260273972602	0.8115942028985508	0.8636363636363636	0.7572036150983519	0.5	0.8181818181818181	0.6666666666666666	0.912280701754386	0.8888888888888891	592	RFC	0.7706632000468782	0.4739583333333333	0.8882833787465942	0.9310344827586208	0.7218045112781954	0.8382352941176471	0.8742857142857143	0.7142857142857143	1.0	1.0	0.8571428571428571	0.8	0.694077461208301	0.455	0.5842293906810035	0.6136363636363636	0.926896551724138	0.890625	0.7103846153846154	0.38461538461538464	0.6923076923076923	0.5	0.975	1.0	All Modes
no_beacon__geo	0.6907151819322459	0.8421052631578947	0.6054121311908041	0.4888888888888889	0.6179775280898877	0.4	0.7917174177831913	0.7284768211920529	0.7266929651545037	0.6666666666666667	0.5	0.6666666666666666	0.9112426035502958	0.8888888888888891	593	RFC	0.5997119021170874	0.4564315352697095	0.6532066508313539	0.4782608695652174	0.7926829268292683	0.6179775280898876	0.8213453961768569	0.7272727272727273	0.7142857142857143	1.0	0.8651685393258427	0.8	0.626854153227535	0.5263157894736842	0.5863539445628998	0.34375	0.7907542579075426	0.8870967741935484	0.6925	0.6153846153846154	0.38461538461538464	0.5	0.9625	1.0	All Modes
no_beacon__geo	0.7407170294494239	0.8421052631578947	0.6978689067210783	0.5354691075514874	0.6558265582655827	0.6190476190476191	0.8247298919567827	0.8542713567839196	0.6883729603729603	0.5454545454545455	0.64	0.6666666666666666	0.9230769230769232	0.6666666666666666	594	RFC	0.7433662822055231	0.6724137931034483	0.6974063400576369	0.7222222222222222	0.7574421168687983	0.8673469387755102	0.8419475655430709	0.6666666666666666	0.6666666666666666	1.0	0.8764044943820225	1.0	0.6704363832715188	0.4448669201520912	0.618925831202046	0.5416666666666666	0.9051383399209486	0.8415841584158416	0.6103846153846154	0.4615384615384616	0.6153846153846154	0.5	0.975	0.5	All Modes
no_beacon__geo	0.7439393939393939	0.8421052631578947	0.6592679651988129	0.3510971786833856	0.7029288702928871	0.5822784810126582	0.8339483394833949	0.8260869565217391	0.7319603356216627	0.42105263157894735	0.7826086956521738	0.6666666666666666	0.9005847953216374	0.8888888888888891	595	RFC	0.6800365692933141	0.3783783783783784	0.7850467289719626	0.696969696969697	0.7995283018867925	0.7402597402597403	0.8425641025641026	0.6666666666666666	0.9	1.0	0.8461538461538461	0.8	0.6539481083237224	0.32748538011695905	0.6363636363636364	0.5	0.8714652956298199	0.9344262295081968	0.6925	0.3076923076923077	0.6923076923076923	0.5	0.9625	1.0	All Modes
no_beacon__geo	0.7752956636005256	0.8771929824561403	0.7084744860350616	0.5726315789473684	0.5936073059360731	0.6415094339622642	0.8618968386023294	0.8727272727272727	0.7482011935208865	0.7826086956521738	0.6956521739130435	0.6666666666666666	0.9294117647058824	0.6666666666666666	596	RFC	0.7612938706757614	0.6538461538461539	0.6161137440758294	0.8095238095238095	0.8178947368421052	0.9090909090909092	0.9155555555555556	0.9	0.8	1.0	0.8777777777777778	1.0	0.672672811215272	0.5093632958801498	0.5726872246696035	0.53125	0.910902696365768	0.8391608391608392	0.6590384615384616	0.6923076923076923	0.6153846153846154	0.5	0.9875	0.5	All Modes
no_beacon__geo	0.7631935047361299	0.9035087719298246	0.7387150580413114	0.4889975550122249	0.6715063520871143	0.7999999999999999	0.8405093996361431	0.8925619834710744	0.8651774801067624	0.6956521739130435	0.8333333333333333	0.8571428571428571	0.9397590361445785	1.0	597	RFC	0.753337470531005	0.4901960784313725	0.7489878542510121	0.875	0.8152941176470588	0.8372093023255814	0.9232135306553909	0.8	0.9090909090909092	1.0	0.9069767441860463	1.0	0.7312571989979807	0.4878048780487805	0.6085526315789473	0.7368421052631579	0.8673341677096371	0.9557522123893806	0.821923076923077	0.6153846153846154	0.7692307692307693	0.75	0.975	1.0	All Modes
no_beacon__geo	0.7944606413994169	0.9035087719298246	0.7543600524456527	0.5433526011560693	0.7450271247739603	0.75	0.8606932635709613	0.8727272727272728	0.8474132630654371	0.6956521739130435	0.8181818181818181	0.8888888888888891	0.9454545454545454	0.8888888888888891	598	RFC	0.7440865831128408	0.6025641025641025	0.8015564202334631	0.6666666666666666	0.8360864040660737	0.8135593220338984	0.8635294117647059	0.8	1.0	0.8	0.9176470588235294	0.8	0.7751589137224981	0.4947368421052632	0.6959459459459459	0.8571428571428571	0.8867924528301887	0.9411764705882352	0.8565384615384616	0.6153846153846154	0.6923076923076923	1.0	0.975	1.0	All Modes
no_beacon__geo	0.7701067615658364	0.8684210526315791	0.6557020780442826	0.5274151436031331	0.6048780487804879	0.4827586206896552	0.8676470588235293	0.7958115183246073	0.7613526570048309	0.631578947368421	0.6956521739130435	0.6666666666666666	0.9239766081871346	0.8888888888888891	599	RFC	0.6890789194469532	0.5838150289017341	0.6326530612244898	0.6363636363636364	0.8400876232201533	0.7524752475247525	0.8936263736263736	1.0	0.8	1.0	0.8681318681318682	0.8	0.6381601980027951	0.480952380952381	0.5794392523364486	0.3888888888888889	0.8970760233918129	0.8444444444444444	0.7128846153846154	0.4615384615384616	0.6153846153846154	0.5	0.9875	1.0	All Modes
no_beacon__geo	0.7306299782766111	0.8333333333333334	0.6461349074562718	0.392156862745098	0.6298568507157464	0.5853658536585366	0.8406862745098039	0.7826086956521738	0.7510178305724865	0.5263157894736842	0.5833333333333334	0.8571428571428571	0.8994082840236686	0.8888888888888891	600	RFC	0.6367942789791015	0.4861111111111111	0.7129629629629629	0.45	0.8023391812865497	0.7325581395348837	0.8247259107933266	0.8333333333333334	0.6363636363636364	1.0	0.8539325842696629	0.8	0.690566649392722	0.3286384976525822	0.5641025641025641	0.8372093023255814	0.8828828828828829	0.84	0.7246153846153847	0.38461538461538464	0.5384615384615384	0.75	0.95	1.0	All Modes
no_beacon__geo	0.7710674157303371	0.8245614035087719	0.6763976486992096	0.4823529411764706	0.6679462571976967	0.4864864864864864	0.8571428571428571	0.8880597014925373	0.7071860442065616	0.42105263157894735	0.5555555555555556	0.6666666666666666	0.8926553672316384	1.0	601	RFC	0.7101454980943175	0.5815602836879432	0.7341772151898734	0.5625	0.8038768529076397	0.8686131386861314	0.8962199312714777	0.6666666666666666	1.0	1.0	0.8144329896907216	1.0	0.6559346965963759	0.4120603015075377	0.6126760563380281	0.42857142857142855	0.91796875	0.9083969465648856	0.6359615384615385	0.3076923076923077	0.38461538461538464	0.5	0.9875	1.0	All Modes
no_beacon__geo	0.7812051649928264	0.8771929824561403	0.7132182318731952	0.5825242718446602	0.6096997690531177	0.75	0.8806238752249549	0.7432432432432431	0.7524826579043447	0.7272727272727274	0.5833333333333334	0.75	0.9518072289156626	0.75	602	RFC	0.7115433861656932	0.6217616580310881	0.6	0.7384615384615385	0.8738095238095238	0.7236842105263158	0.7887714352830631	0.8888888888888888	0.6363636363636364	0.75	0.9186046511627908	0.75	0.7162005021502725	0.547945205479452	0.6197183098591549	0.7619047619047619	0.8875453446191052	0.7638888888888888	0.7282692307692308	0.6153846153846154	0.5384615384615384	0.75	0.9875	0.75	All Modes
no_beacon__geo	0.7360197368421053	0.8070175438596491	0.6295184020886209	0.4229607250755287	0.5016077170418006	0.4888888888888889	0.8504137492043284	0.8837209302325579	0.6221331047007956	0.4545454545454546	0.42105263157894735	0.3333333333333333	0.9017341040462428	1.0	603	RFC	0.6345223944847438	0.43478260869565216	0.582089552238806	0.4782608695652174	0.8267326732673267	0.8507462686567164	0.7121863799283155	0.5555555555555556	0.6666666666666666	0.5	0.8387096774193549	1.0	0.6294577983379587	0.4117647058823529	0.4406779661016949	0.5	0.8754914809960681	0.9193548387096774	0.5834615384615385	0.38461538461538464	0.3076923076923077	0.25	0.975	1.0	All Modes
no_beacon__geo	0.6938775510204082	0.8333333333333334	0.6359014887713801	0.4504504504504505	0.4795539033457249	0.6329113924050633	0.8131728942368588	0.8034188034188035	0.6823296703296704	0.5599999999999999	0.5	0.5714285714285715	0.9230769230769232	0.8571428571428571	604	RFC	0.6174653302824333	0.4518072289156626	0.4742647058823529	0.625	0.8241335044929397	0.7121212121212122	0.7681380417335474	0.5833333333333334	0.7142857142857143	0.6666666666666666	0.8764044943820225	1.0	0.6598316941797688	0.4491017964071856	0.4849624060150376	0.6410256410256411	0.8025	0.9215686274509804	0.6296153846153846	0.5384615384615384	0.38461538461538464	0.5	0.975	0.75	All Modes
no_beacon__geo	0.6887608069164265	0.8070175438596491	0.6475965056707809	0.4782608695652174	0.3097112860892388	0.7755102040816325	0.7960687960687961	0.8784313725490195	0.7177959604894589	0.42105263157894735	0.4166666666666666	0.8571428571428571	0.8941176470588236	1.0	605	RFC	0.6623821434938723	0.5963855421686747	0.251063829787234	0.8085106382978723	0.8009888751545118	0.8549618320610687	0.7931313131313131	0.6666666666666666	0.4545454545454545	1.0	0.8444444444444444	1.0	0.6485671548608567	0.3991935483870968	0.4041095890410959	0.7450980392156863	0.7912087912087912	0.9032258064516128	0.6784615384615384	0.3076923076923077	0.38461538461538464	0.75	0.95	1.0	All Modes
no_beacon__geo	0.7544117647058823	0.8596491228070176	0.6909303961552349	0.5515463917525772	0.6016949152542372	0.6605504587155964	0.8526249209361164	0.7882352941176469	0.8076453461068847	0.6666666666666667	0.5714285714285714	0.8888888888888891	0.9112426035502958	1.0	606	RFC	0.7003753441346803	0.6729559748427673	0.6367713004484304	0.6206896551724138	0.8100961538461539	0.7613636363636364	0.8580337078651684	0.875	0.75	0.8	0.8651685393258427	1.0	0.6920704090238708	0.4672489082969432	0.5702811244979921	0.7058823529411765	0.8998664886515354	0.8170731707317073	0.7925	0.5384615384615384	0.4615384615384616	1.0	0.9625	1.0	All Modes
no_beacon__geo	0.7266099635479951	0.8333333333333334	0.7246764778890838	0.43107769423558895	0.6015625	0.904109589041096	0.8158192090395481	0.8708133971291867	0.7598137059214903	0.4545454545454546	0.5454545454545455	1.0	0.9101796407185628	0.8888888888888891	607	RFC	0.7239540391914169	0.44559585492227977	0.5938303341902313	0.9428571428571428	0.8176670441676104	0.8198198198198198	0.7791570881226054	0.5555555555555556	0.6666666666666666	1.0	0.8735632183908046	0.8	0.7275893193948495	0.4174757281553398	0.6094986807387863	0.8684210526315791	0.8139797068771139	0.9285714285714286	0.7592307692307692	0.38461538461538464	0.4615384615384616	1.0	0.95	1.0	All Modes
no_beacon__geo	0.7619377162629758	0.8508771929824561	0.6779328846076393	0.433420365535248	0.7035928143712575	0.5797101449275363	0.868207370393504	0.8047337278106509	0.7028513650151668	0.5	0.6956521739130435	0.4	0.9186046511627908	1.0	608	RFC	0.7170206267798158	0.4689265536723164	0.8047945205479452	0.7692307692307693	0.8109684947491248	0.7311827956989247	0.8745962732919255	0.7142857142857143	0.8	1.0	0.8586956521739131	1.0	0.6643811054960981	0.4029126213592233	0.625	0.4651162790697674	0.9341397849462364	0.8947368421052632	0.6475	0.38461538461538464	0.6153846153846154	0.25	0.9875	1.0	All Modes
no_beacon__geo	0.7364074328974536	0.8421052631578947	0.6897716423120551	0.5078740157480314	0.5601750547045952	0.6904761904761906	0.8441791044776119	0.8461538461538461	0.7280616491941794	0.5454545454545455	0.5599999999999999	0.8571428571428571	0.927710843373494	0.75	609	RFC	0.6975547853487309	0.5758928571428571	0.5289256198347108	0.7435897435897436	0.8288393903868698	0.8105263157894737	0.7790697674418604	0.6666666666666666	0.5833333333333334	1.0	0.8953488372093024	0.75	0.6878346857263528	0.4542253521126761	0.5953488372093023	0.6444444444444445	0.8600973236009732	0.8850574712643678	0.6925	0.4615384615384616	0.5384615384615384	0.75	0.9625	0.75	All Modes
no_beacon__geo	0.7341587764020393	0.8508771929824561	0.6901909499220599	0.4926315789473684	0.5643564356435643	0.7142857142857142	0.8375757575757576	0.8421052631578948	0.7394816427750559	0.5833333333333334	0.6363636363636364	0.6666666666666666	0.9221556886227544	0.8888888888888891	610	RFC	0.6962945757085777	0.5109170305676856	0.5757575757575758	0.7692307692307693	0.8255675029868578	0.8	0.8198397770811564	0.6363636363636364	0.7777777777777778	1.0	0.8850574712643678	0.8	0.6869003738581075	0.475609756097561	0.5533980582524272	0.6666666666666666	0.8499384993849939	0.8888888888888888	0.7078846153846154	0.5384615384615384	0.5384615384615384	0.5	0.9625	1.0	All Modes
no_beacon__geo	0.7346101231190151	0.8421052631578947	0.6818323942210884	0.4334975369458128	0.6362252663622527	0.7045454545454545	0.8470149253731342	0.787878787878788	0.7329156223893066	0.4999999999999999	0.5263157894736842	0.8571428571428571	0.9239766081871346	0.8571428571428571	611	RFC	0.6978549450549449	0.4444444444444444	0.8038461538461539	0.6888888888888889	0.7782857142857142	0.7738095238095238	0.8493839493839495	0.5454545454545454	0.8333333333333334	1.0	0.8681318681318682	1.0	0.6803966634373169	0.4230769230769231	0.5264483627204031	0.7209302325581395	0.9290586630286494	0.8024691358024691	0.6667307692307693	0.4615384615384616	0.38461538461538464	0.75	0.9875	0.75	All Modes
no_beacon__geo	0.7360150848522942	0.8333333333333334	0.7335817745246581	0.520912547528517	0.6419753086419753	0.8421052631578947	0.8188790560471976	0.8440366972477064	0.7337868388239543	0.5384615384615384	0.608695652173913	0.8571428571428571	0.9146341463414636	0.75	612	RFC	0.7286170681854219	0.5074074074074074	0.7222222222222222	0.8333333333333334	0.8004613610149942	0.7796610169491526	0.7762637362637362	0.5384615384615384	0.7	1.0	0.8928571428571429	0.75	0.7444324217545482	0.53515625	0.5777777777777777	0.851063829787234	0.8381642512077294	0.92	0.7028846153846153	0.5384615384615384	0.5384615384615384	0.75	0.9375	0.75	All Modes
no_beacon__geo	0.7698863636363636	0.8771929824561403	0.7325835720689009	0.5122615803814714	0.6546184738955824	0.8125	0.8512396694214875	0.8322981366459626	0.828507724159898	0.6956521739130435	0.6666666666666667	0.8571428571428571	0.9230769230769232	1.0	613	RFC	0.7564122534262735	0.6103896103896104	0.7546296296296297	0.8666666666666667	0.7975663716814159	0.7528089887640449	0.9102808988764044	0.8	0.875	1.0	0.8764044943820225	1.0	0.7254496808288742	0.4413145539906103	0.5780141843971631	0.7647058823529411	0.9126582278481012	0.9305555555555556	0.7757692307692308	0.6153846153846154	0.5384615384615384	0.75	0.975	1.0	All Modes
no_beacon__geo	0.7645429362880887	0.8421052631578947	0.7366341374749844	0.5	0.6726943942133815	0.826086956521739	0.8443893366398015	0.84	0.7216313906152665	0.42105263157894735	0.6666666666666667	0.8571428571428571	0.9132947976878614	0.75	614	RFC	0.7611539658650297	0.6	0.6992481203007519	0.9193548387096774	0.8021201413427562	0.7850467289719626	0.8282258064516128	0.6666666666666666	0.875	1.0	0.8494623655913979	0.75	0.7242484230521848	0.42857142857142855	0.6480836236933798	0.75	0.8913612565445026	0.9032258064516128	0.6667307692307693	0.3076923076923077	0.5384615384615384	0.75	0.9875	0.75	All Modes
no_beacon__geo	0.7316250842886042	0.8333333333333334	0.5684810833036955	0.5115089514066495	0.7382198952879581	0.20183486238532108	0.8300940438871474	0.5607476635514018	0.6528138528138528	0.7000000000000001	0.5714285714285715	0.5714285714285715	0.9212121212121211	0.5	615	RFC	0.5677481827176223	0.5747126436781609	0.7704918032786885	0.1375	0.8203221809169765	0.5357142857142857	0.7188235294117646	1.0	0.5333333333333333	0.6666666666666666	0.8941176470588236	0.5	0.5954038736886539	0.4608294930875576	0.7085427135678392	0.3793103448275862	0.8401015228426396	0.5882352941176471	0.6207692307692307	0.5384615384615384	0.6153846153846154	0.5	0.95	0.5	All Modes
no_beacon__geo	0.7295469912102772	0.8157894736842105	0.6981630443216046	0.4934383202099738	0.5661080074487895	0.7526881720430108	0.8151927437641724	0.8633879781420764	0.7146423343788613	0.5599999999999999	0.5714285714285714	0.6666666666666666	0.8862275449101797	0.8888888888888891	616	RFC	0.7119500583529195	0.5222222222222223	0.498360655737705	0.8536585365853658	0.836046511627907	0.8494623655913979	0.7967816091954024	0.5833333333333334	0.75	1.0	0.8505747126436781	0.8	0.6938085576981956	0.4676616915422885	0.6551724137931034	0.6730769230769231	0.7953539823008849	0.8777777777777778	0.6849999999999999	0.5384615384615384	0.4615384615384616	0.5	0.925	1.0	All Modes
no_beacon__geo	0.6980781153130812	0.8245614035087719	0.6250805021655846	0.2937853107344633	0.6308243727598566	0.5777777777777778	0.8044496487119439	0.8185654008438821	0.6856190476190477	0.3	0.64	0.5714285714285715	0.9166666666666669	1.0	617	RFC	0.6201426378981193	0.3005780346820809	0.6096997690531177	0.5652173913043478	0.8168846611177171	0.8083333333333333	0.7273809523809524	0.42857142857142855	0.6666666666666666	0.6666666666666666	0.875	1.0	0.6306229254871454	0.287292817679558	0.6534653465346535	0.5909090909090909	0.7923875432525952	0.8290598290598291	0.6617307692307692	0.2307692307692308	0.6153846153846154	0.5	0.9625	1.0	All Modes
[truncated: 382 more rows]
