# Supplementary material for: Inferring transportation mode from smartphone sensors: Evaluating the potential of Wi-Fi and Bluetooth
Source: PLoS One. 2020 Jul 2;15(7):e0234003. doi: 10.1371/journal.pone.0234003 (PMC7332005; doi:10.1371/journal.pone.0234003)
Supplement: S1 File — This compressed folder of files contains the dataset, code for training and evaluating models as well as model output. (GZ) [file pone.0234003.s008.tar.gz › transport_public/output/RFC_Self Other_no_ssid__no_geo.csv]

X_label	acc	acc_m	f1	f1_NOSELF	f1_SELF	f1_m	f1_m_NOSELF	f1_m_SELF	iteration	model	prec	prec_NOSELF	prec_SELF	prec_m	prec_m_NOSELF	prec_m_SELF	rec	rec_NOSELF	rec_SELF	rec_m	rec_m_NOSELF	rec_m_SELF	y_var
no_ssid__no_geo	0.8720848056537103	0.9122807017543859	0.8706699570423179	0.857142857142857	0.8841970569417787	0.8933782267115601	0.8484848484848486	0.9382716049382716	0	RFC	0.8707258093841287	0.8578199052132701	0.8836317135549873	0.9094442285270112	0.9032258064516129	0.9156626506024096	0.8706150005856763	0.8564668769716088	0.8847631241997439	0.8810126582278481	0.8	0.9620253164556962	Self Other
no_ssid__no_geo	0.8773507767784138	0.9122807017543859	0.8736612012826023	0.8520710059171598	0.8952513966480448	0.8952205882352942	0.8529411764705883	0.9375000000000001	1	RFC	0.8799751730616536	0.8925619834710744	0.8673883626522327	0.9023569023569024	0.8787878787878788	0.9259259259259259	0.8700291322932833	0.8150943396226416	0.924963924963925	0.8889692585895117	0.8285714285714286	0.9493670886075949	Self Other
no_ssid__no_geo	0.8388480392156863	0.9122807017543859	0.838506975132431	0.8459285295840656	0.8310854206807964	0.8952205882352942	0.8529411764705883	0.9375000000000001	2	RFC	0.8386104152615859	0.8434579439252337	0.8337628865979382	0.9023569023569024	0.8787878787878788	0.9259259259259259	0.8384193635265282	0.8484136310223267	0.8284250960307298	0.8889692585895117	0.8285714285714286	0.9493670886075949	Self Other
no_ssid__no_geo	0.8161209068010076	0.9122807017543859	0.816085607989656	0.8135376756066413	0.8186335403726708	0.8969258589511754	0.8571428571428571	0.9367088607594937	3	RFC	0.816066026766665	0.8073510773130546	0.8247809762202754	0.8969258589511754	0.8571428571428571	0.9367088607594937	0.8161984425856189	0.8198198198198198	0.812577065351418	0.8969258589511754	0.8571428571428571	0.9367088607594937	Self Other
no_ssid__no_geo	0.8352059925093633	0.8596491228070176	0.8302994864493822	0.8014440433212996	0.8591549295774649	0.8294051627384961	0.7575757575757576	0.9012345679012346	4	RFC	0.8348394960066999	0.8330206378986866	0.8366583541147132	0.8429848425961912	0.8064516129032258	0.8795180722891566	0.8275343249427918	0.7721739130434783	0.8828947368421053	0.8191681735985534	0.7142857142857143	0.9240506329113924	Self Other
no_ssid__no_geo	0.8600419874037789	0.9035087719298246	0.8585036438529785	0.8437499999999999	0.873257287705957	0.8837489570779642	0.8358208955223881	0.9316770186335404	5	RFC	0.8622430634625757	0.8780487804878049	0.8464373464373465	0.8948170731707317	0.875	0.9146341463414634	0.856931267960477	0.8120300751879699	0.9018324607329843	0.8746835443037975	0.8	0.9493670886075949	Self Other
no_ssid__no_geo	0.8023019634394042	0.8508771929824561	0.7914447087951412	0.7438596491228071	0.8390297684674752	0.8097575341121036	0.721311475409836	0.8982035928143712	6	RFC	0.7910713595796468	0.7412587412587412	0.8408839779005525	0.8492132867132867	0.8461538461538461	0.8522727272727273	0.7918312958056368	0.7464788732394366	0.8371837183718371	0.7889692585895117	0.6285714285714286	0.9493670886075949	Self Other
no_ssid__no_geo	0.8615188257817485	0.8859649122807017	0.8592719815750212	0.8414901387874361	0.8770538243626063	0.8574314574314574	0.7936507936507937	0.9212121212121213	7	RFC	0.8667316353941548	0.895800933125972	0.8376623376623377	0.8882890365448506	0.8928571428571429	0.8837209302325582	0.856860683365926	0.7933884297520661	0.920332936979786	0.8381555153707052	0.7142857142857143	0.9620253164556962	Self Other
no_ssid__no_geo	0.8428338762214984	0.8771929824561403	0.834535894981635	0.7974816369359915	0.8715901530272787	0.850729517396184	0.787878787878788	0.9135802469135801	8	RFC	0.837207044714635	0.8137044967880086	0.8607095926412615	0.865137971239798	0.8387096774193549	0.891566265060241	0.8323211651303895	0.7818930041152263	0.8827493261455526	0.8397830018083183	0.7428571428571429	0.9367088607594937	Self Other
no_ssid__no_geo	0.7991660875608061	0.868421052631579	0.791026423760028	0.7497835497835499	0.832269297736506	0.8354978354978355	0.7619047619047619	0.9090909090909091	9	RFC	0.7890876911534656	0.7326565143824028	0.8455188679245284	0.8646179401993355	0.8571428571428571	0.872093023255814	0.793579533941236	0.7677304964539007	0.8194285714285714	0.8175406871609403	0.6857142857142857	0.9493670886075949	Self Other
no_ssid__no_geo	0.8382126348228043	0.9210526315789473	0.8292105263157895	0.79	0.868421052631579	0.9064807219031994	0.8695652173913043	0.9433962264150944	10	RFC	0.8251804429503657	0.7596153846153846	0.890745501285347	0.9099264705882353	0.8823529411764706	0.9375	0.8350524653626732	0.8229166666666666	0.8471882640586798	0.9032549728752259	0.8571428571428571	0.9493670886075949	Self Other
no_ssid__no_geo	0.8647866955892987	0.8596491228070176	0.8619572614672655	0.8421940928270042	0.8817204301075269	0.819047619047619	0.7333333333333334	0.9047619047619047	11	RFC	0.8733276878438169	0.9139194139194139	0.8327359617682198	0.8669662921348315	0.88	0.8539325842696629	0.8588678126104295	0.7809076682316118	0.9368279569892473	0.7952983725135624	0.6285714285714286	0.9620253164556962	Self Other
no_ssid__no_geo	0.8696275071633238	0.8947368421052632	0.8696103789465042	0.8711048158640228	0.8681159420289855	0.87995787995788	0.8378378378378378	0.9220779220779222	12	RFC	0.8696275071633237	0.8810888252148997	0.8581661891117478	0.8707692307692307	0.7948717948717948	0.9466666666666667	0.8698218290248652	0.8613445378151261	0.8782991202346041	0.8922242314647377	0.8857142857142857	0.8987341772151899	Self Other
no_ssid__no_geo	0.8523238380809596	0.9210526315789473	0.8480784494634435	0.8226822682268227	0.8734746307000643	0.9031618688060405	0.8615384615384616	0.9447852760736196	13	RFC	0.8588297355287646	0.887378640776699	0.8302808302808303	0.925	0.9333333333333333	0.9166666666666666	0.8440938687910369	0.7667785234899329	0.9214092140921409	0.8873417721518988	0.8	0.9746835443037974	Self Other
no_ssid__no_geo	0.8512573568753344	0.9122807017543859	0.8511785827219109	0.8477546549835707	0.854602510460251	0.8969258589511754	0.8571428571428571	0.9367088607594937	14	RFC	0.8535365270122293	0.8876146788990825	0.8194583751253761	0.8969258589511754	0.8571428571428571	0.9367088607594937	0.8521084647901846	0.8113207547169812	0.892896174863388	0.8969258589511754	0.8571428571428571	0.9367088607594937	Self Other
no_ssid__no_geo	0.8622795115332429	0.8771929824561403	0.8568526058612443	0.8289806234203876	0.8847245883021011	0.850729517396184	0.787878787878788	0.9135802469135801	15	RFC	0.8657546164599157	0.8801431127012522	0.8513661202185793	0.865137971239798	0.8387096774193549	0.891566265060241	0.852121636475885	0.7834394904458599	0.9208037825059102	0.8397830018083183	0.7428571428571429	0.9367088607594937	Self Other
no_ssid__no_geo	0.8604471858134156	0.9298245614035088	0.8584516184270901	0.8416447944007	0.8752584424534803	0.9175406871609403	0.8857142857142857	0.9493670886075949	16	RFC	0.8637423345832357	0.8841911764705882	0.8432934926958832	0.9175406871609403	0.8857142857142857	0.9493670886075949	0.8563735643455425	0.8030050083472454	0.9097421203438395	0.9175406871609403	0.8857142857142857	0.9493670886075949	Self Other
no_ssid__no_geo	0.8570417551309271	0.8859649122807017	0.8533226033226033	0.8299663299663299	0.8766788766788767	0.860122699386503	0.8	0.920245398773006	17	RFC	0.8625590625590626	0.8882882882882883	0.8368298368298368	0.8797619047619047	0.8666666666666667	0.8928571428571429	0.8496718920889537	0.7788309636650869	0.9205128205128205	0.8461121157323689	0.7428571428571429	0.9493670886075949	Self Other
no_ssid__no_geo	0.8652674339878131	0.8596491228070176	0.863143504621048	0.8460943542150039	0.8801926550270921	0.8294051627384961	0.7575757575757576	0.9012345679012346	18	RFC	0.865831321054684	0.8696343402225755	0.8620283018867925	0.8429848425961912	0.8064516129032258	0.8795180722891566	0.8614670860564028	0.8237951807228916	0.8991389913899139	0.8191681735985534	0.7142857142857143	0.9240506329113924	Self Other
no_ssid__no_geo	0.8117408906882592	0.9035087719298246	0.8076935062059933	0.7797947908445145	0.835592221567472	0.8816422840962718	0.8307692307692307	0.9325153374233128	19	RFC	0.8094761175355025	0.7954911433172303	0.8234610917537747	0.9023809523809524	0.9	0.9047619047619048	0.8063960033774276	0.7647058823529411	0.8480861244019139	0.8667269439421339	0.7714285714285715	0.9620253164556962	Self Other
no_ssid__no_geo	0.8357050452781372	0.8508771929824561	0.829798558581675	0.7980922098569158	0.861504907306434	0.8056363454016648	0.711864406779661	0.8994082840236687	20	RFC	0.843318855505306	0.8730434782608696	0.8135942327497425	0.8597222222222223	0.875	0.8444444444444444	0.8252020175457944	0.7349926793557833	0.9154113557358053	0.781012658227848	0.6	0.9620253164556962	Self Other
no_ssid__no_geo	0.7937584803256446	0.8771929824561403	0.7903479665302349	0.7636080870917574	0.8170878459687124	0.850729517396184	0.787878787878788	0.9135802469135801	21	RFC	0.7911375542246439	0.7720125786163522	0.8102625298329356	0.865137971239798	0.8387096774193549	0.891566265060241	0.7897068707991038	0.7553846153846154	0.8240291262135923	0.8397830018083183	0.7428571428571429	0.9367088607594937	Self Other
no_ssid__no_geo	0.8114942528735632	0.8070175438596491	0.8011971642589619	0.7559523809523808	0.8464419475655431	0.7610518292682926	0.65625	0.8658536585365854	22	RFC	0.8102003374532445	0.8054968287526427	0.8149038461538461	0.7797160243407708	0.7241379310344828	0.8352941176470589	0.7963345066148804	0.7121495327102804	0.8805194805194805	0.7493670886075949	0.6	0.8987341772151899	Self Other
no_ssid__no_geo	0.815267175572519	0.868421052631579	0.8093915343915344	0.775925925925926	0.8428571428571429	0.8321390006871503	0.7540983606557377	0.9101796407185629	23	RFC	0.8182800622316752	0.8313492063492064	0.8052109181141439	0.8741258741258742	0.8846153846153846	0.8636363636363636	0.8058133704208296	0.7274305555555556	0.8841961852861036	0.8095840867992767	0.6571428571428571	0.9620253164556962	Self Other
no_ssid__no_geo	0.8021505376344086	0.8947368421052632	0.7963719060715041	0.7620689655172413	0.8306748466257668	0.8763110307414106	0.8285714285714286	0.9240506329113924	24	RFC	0.7938333570549476	0.7317880794701986	0.8558786346396966	0.8763110307414106	0.8285714285714286	0.9240506329113924	0.8009385102168564	0.7949640287769785	0.8069129916567342	0.8763110307414106	0.8285714285714286	0.9240506329113924	Self Other
no_ssid__no_geo	0.8597904915390814	0.868421052631579	0.8528779331207588	0.8209876543209876	0.8847682119205298	0.8441345365053323	0.782608695652174	0.9056603773584907	25	RFC	0.8714196762141968	0.910958904109589	0.8318804483188045	0.8470588235294118	0.7941176470588235	0.9	0.8460141760564499	0.7471910112359551	0.9448373408769448	0.8414104882459312	0.7714285714285715	0.9113924050632911	Self Other
no_ssid__no_geo	0.8925501432664756	0.9035087719298246	0.8916101942320473	0.8815165876777251	0.9017038007863696	0.8816422840962718	0.8307692307692307	0.9325153374233128	26	RFC	0.8929974991068239	0.8971061093247589	0.8888888888888888	0.9023809523809524	0.9	0.9047619047619048	0.8906766221752346	0.8664596273291926	0.9148936170212766	0.8667269439421339	0.7714285714285715	0.9620253164556962	Self Other
no_ssid__no_geo	0.8661257606490872	0.9122807017543859	0.8647900668195871	0.8513513513513514	0.8782287822878229	0.8969258589511754	0.8571428571428571	0.9367088607594937	27	RFC	0.8700635526728737	0.8971518987341772	0.8429752066115702	0.8969258589511754	0.8571428571428571	0.9367088607594937	0.8632798459563543	0.81	0.9165596919127086	0.8969258589511754	0.8571428571428571	0.9367088607594937	Self Other
no_ssid__no_geo	0.8685790527018012	0.8859649122807017	0.8679915654932653	0.8591851322373124	0.8767979987492182	0.8574314574314574	0.7936507936507937	0.9212121212121213	28	RFC	0.8744863677009909	0.9203675344563553	0.8286052009456265	0.8882890365448506	0.8928571428571429	0.8837209302325582	0.8682864609479863	0.8056300268096515	0.9309428950863213	0.8381555153707052	0.7142857142857143	0.9620253164556962	Self Other
no_ssid__no_geo	0.8108882521489972	0.868421052631579	0.8077628457508403	0.7832512315270936	0.832274459974587	0.8386031146767342	0.7692307692307692	0.9079754601226993	29	RFC	0.8176392686261107	0.8517857142857143	0.7834928229665071	0.8571428571428572	0.8333333333333334	0.8809523809523809	0.806228943748404	0.7249240121580547	0.8875338753387534	0.825497287522604	0.7142857142857143	0.9367088607594937	Self Other
no_ssid__no_geo	0.8779378316906747	0.9122807017543859	0.8735390011582587	0.8499534016775395	0.8971246006389777	0.8913871951219513	0.8437500000000001	0.9390243902439025	30	RFC	0.881970151864051	0.8994082840236687	0.8645320197044335	0.9184584178498986	0.9310344827586207	0.9058823529411765	0.8689623132910056	0.8056537102473498	0.9322709163346613	0.8730560578661845	0.7714285714285715	0.9746835443037974	Self Other
no_ssid__no_geo	0.8787680209698558	0.9210526315789473	0.8787404747208831	0.880568108457069	0.8769128409846974	0.9048855103365161	0.8656716417910447	0.9440993788819876	31	RFC	0.8789408949501231	0.9009247027741083	0.8569570871261378	0.9165396341463414	0.90625	0.926829268292683	0.8794656372994247	0.8611111111111112	0.8978201634877384	0.8952983725135624	0.8285714285714286	0.9620253164556962	Self Other
no_ssid__no_geo	0.8178717598908595	0.8947368421052632	0.81553500090248	0.7947732513451192	0.8362967504598406	0.8720538720538721	0.8181818181818182	0.9259259259259259	32	RFC	0.81411365045935	0.7682020802377415	0.8600252206809584	0.8872910998834046	0.8709677419354839	0.9036144578313253	0.8185454448717754	0.8232484076433121	0.8138424821002387	0.8603978300180832	0.7714285714285715	0.9493670886075949	Self Other
no_ssid__no_geo	0.8634969325153374	0.8947368421052632	0.8596458978328172	0.8363970588235293	0.8828947368421052	0.8742647058823529	0.823529411764706	0.9249999999999999	33	RFC	0.8666528941880141	0.8817829457364341	0.8515228426395939	0.8810325476992144	0.8484848484848485	0.9135802469135802	0.856060606060606	0.7954545454545454	0.9166666666666666	0.8683544303797468	0.8	0.9367088607594937	Self Other
no_ssid__no_geo	0.8858483189992181	0.9122807017543859	0.8774402474114213	0.8453389830508476	0.909541511771995	0.8933782267115601	0.8484848484848486	0.9382716049382716	34	RFC	0.887414494062984	0.8926174496644296	0.8822115384615384	0.9094442285270112	0.9032258064516129	0.9156626506024096	0.8707179136198264	0.8028169014084507	0.9386189258312021	0.8810126582278481	0.8	0.9620253164556962	Self Other
no_ssid__no_geo	0.7731554160125589	0.8596491228070176	0.76102789174061	0.707193515704154	0.814862267777066	0.8323529411764705	0.7647058823529412	0.8999999999999999	35	RFC	0.7564007421150278	0.647495361781076	0.8653061224489796	0.8383838383838383	0.7878787878787878	0.8888888888888888	0.7744968220338984	0.7790178571428571	0.7699757869249395	0.827124773960217	0.7428571428571429	0.9113924050632911	Self Other
no_ssid__no_geo	0.8539167254763586	0.8596491228070176	0.8537346120877296	0.8588957055214724	0.8485735186539869	0.8294051627384961	0.7575757575757576	0.9012345679012346	36	RFC	0.8536388559041752	0.8798882681564246	0.8273894436519258	0.8429848425961912	0.8064516129032258	0.8795180722891566	0.8548761811078722	0.8388814913448736	0.8708708708708709	0.8191681735985534	0.7142857142857143	0.9240506329113924	Self Other
no_ssid__no_geo	0.7907444668008048	0.8771929824561403	0.7864681257344301	0.75625	0.8166862514688602	0.8479420731707318	0.7812500000000001	0.9146341463414634	37	RFC	0.7846119536128457	0.7278195488721805	0.8414043583535109	0.8722109533468559	0.8620689655172413	0.8823529411764706	0.7901854326762445	0.7869918699186992	0.79337899543379	0.8318264014466545	0.7142857142857143	0.9493670886075949	Self Other
no_ssid__no_geo	0.8080168776371308	0.8859649122807017	0.8029966177041493	0.7715481171548118	0.8344451182534869	0.8649165983046212	0.8115942028985507	0.9182389937106918	38	RFC	0.8001128921199698	0.7271293375394322	0.8730964467005076	0.8680147058823529	0.8235294117647058	0.9125	0.8104088642108729	0.82174688057041	0.7990708478513356	0.8620253164556962	0.8	0.9240506329113924	Self Other
no_ssid__no_geo	0.7814526588845655	0.8947368421052632	0.774801639322239	0.7361002349256069	0.813503043718871	0.8742647058823529	0.823529411764706	0.9249999999999999	39	RFC	0.7727272727272727	0.7121212121212122	0.8333333333333334	0.8810325476992144	0.8484848484848485	0.9135802469135802	0.7781724998904902	0.7617504051863857	0.7945945945945946	0.8683544303797468	0.8	0.9367088607594937	Self Other
no_ssid__no_geo	0.8036193029490617	0.8859649122807017	0.8014767222560545	0.7808526551982049	0.8221007893139041	0.860122699386503	0.8	0.920245398773006	40	RFC	0.800923105928762	0.772189349112426	0.8296568627450981	0.8797619047619047	0.8666666666666667	0.8928571428571429	0.8021968319160517	0.789712556732224	0.8146811070998796	0.8461121157323689	0.7428571428571429	0.9493670886075949	Self Other
no_ssid__no_geo	0.8451882845188284	0.8771929824561403	0.8436985088051784	0.8284389489953632	0.8589580686149936	0.8449280994947532	0.7741935483870968	0.9156626506024097	41	RFC	0.846267408975294	0.8548644338118022	0.8376703841387856	0.8812260536398467	0.8888888888888888	0.8735632183908046	0.84247706655147	0.8035982008995503	0.8813559322033898	0.823869801084991	0.6857142857142857	0.9620253164556962	Self Other
no_ssid__no_geo	0.8553259141494436	0.8947368421052632	0.8422646604938271	0.796875	0.8876543209876543	0.86708122813836	0.8064516129032259	0.927710843373494	42	RFC	0.8621944335895098	0.8814814814814815	0.8429073856975381	0.9054916985951469	0.9259259259259259	0.8850574712643678	0.8322530450322227	0.7270875763747454	0.9374185136897001	0.8444846292947559	0.7142857142857143	0.9746835443037974	Self Other
no_ssid__no_geo	0.8173598553345389	0.8859649122807017	0.8152328330877376	0.7954085077650236	0.8350571584104518	0.860122699386503	0.8	0.920245398773006	43	RFC	0.8154467130990528	0.7981029810298103	0.8327904451682954	0.8797619047619047	0.8666666666666667	0.8928571428571429	0.8150342057162336	0.7927321668909825	0.8373362445414847	0.8461121157323689	0.7428571428571429	0.9493670886075949	Self Other
no_ssid__no_geo	0.8405498281786942	0.8947368421052632	0.8324983724216778	0.795774647887324	0.8692220969560316	0.86708122813836	0.8064516129032259	0.927710843373494	44	RFC	0.8586345195414695	0.9149797570850202	0.8022892819979188	0.9054916985951469	0.9259259259259259	0.8850574712643678	0.8261946638157971	0.7040498442367601	0.948339483394834	0.8444846292947559	0.7142857142857143	0.9746835443037974	Self Other
no_ssid__no_geo	0.8642140468227425	0.8947368421052632	0.8617897360486124	0.8434849653045491	0.8800945067926758	0.86708122813836	0.8064516129032259	0.927710843373494	45	RFC	0.8782893374058911	0.9414802065404475	0.8150984682713348	0.9054916985951469	0.9259259259259259	0.8850574712643678	0.8601603904160182	0.7639664804469274	0.9563543003851092	0.8444846292947559	0.7142857142857143	0.9746835443037974	Self Other
no_ssid__no_geo	0.8621700879765396	0.9035087719298246	0.8605726465055079	0.845648604269294	0.8754966887417218	0.8856986601039104	0.8405797101449276	0.9308176100628932	46	RFC	0.8655216396903589	0.8879310344827587	0.8431122448979592	0.8889705882352941	0.8529411764705882	0.925	0.8588391754535956	0.8072100313479624	0.9104683195592287	0.8826401446654611	0.8285714285714286	0.9367088607594937	Self Other
no_ssid__no_geo	0.8879478827361563	0.9649122807017544	0.8876502988956521	0.8818681318681318	0.8934324659231724	0.95998595998596	0.945945945945946	0.974025974025974	47	RFC	0.8883236789258889	0.8941504178272981	0.8824969400244798	0.9487179487179487	0.8974358974358975	1.0	0.8872805541104345	0.8699186991869918	0.904642409033877	0.9746835443037974	1.0	0.9493670886075949	Self Other
no_ssid__no_geo	0.8437067773167358	0.868421052631579	0.8417694919324694	0.8242612752721618	0.8592777085927771	0.8441345365053323	0.782608695652174	0.9056603773584907	48	RFC	0.8432811877145052	0.8399366085578447	0.8466257668711656	0.8470588235294118	0.7941176470588235	0.9	0.8407369162621476	0.8091603053435115	0.8723135271807838	0.8414104882459312	0.7714285714285715	0.9113924050632911	Self Other
no_ssid__no_geo	0.7845934379457917	0.8859649122807017	0.7751033112723487	0.7289048473967684	0.821301775147929	0.8574314574314574	0.7936507936507937	0.9212121212121213	49	RFC	0.7796699328439457	0.7588785046728972	0.8004613610149942	0.8882890365448506	0.8928571428571429	0.8837209302325582	0.7722326800512889	0.7012089810017271	0.8432563791008505	0.8381555153707052	0.7142857142857143	0.9620253164556962	Self Other
no_ssid__no_geo	0.859882005899705	0.8947368421052632	0.857195117895507	0.8376068376068375	0.8767833981841764	0.86708122813836	0.8064516129032259	0.927710843373494	50	RFC	0.87546006624954	0.9423076923076923	0.8086124401913876	0.9054916985951469	0.9259259259259259	0.8850574712643678	0.8556766179995642	0.7538461538461538	0.9575070821529745	0.8444846292947559	0.7142857142857143	0.9746835443037974	Self Other
no_ssid__no_geo	0.795046439628483	0.8596491228070176	0.7895066154613694	0.7553584626755357	0.823654768247203	0.8262195121951219	0.75	0.9024390243902438	51	RFC	0.7884877309373696	0.7448979591836735	0.8320775026910656	0.8490872210953346	0.8275862068965517	0.8705882352941177	0.790758892705546	0.7661169415292354	0.8154008438818565	0.8112115732368896	0.6857142857142857	0.9367088607594937	Self Other
no_ssid__no_geo	0.8303249097472925	0.8771929824561403	0.8302164840897235	0.825925925925926	0.8345070422535211	0.8479420731707318	0.7812500000000001	0.9146341463414634	52	RFC	0.8301460948421351	0.8208588957055215	0.8394332939787486	0.8722109533468559	0.8620689655172413	0.8823529411764706	0.8303470868333128	0.831055900621118	0.8296382730455076	0.8318264014466545	0.7142857142857143	0.9493670886075949	Self Other
no_ssid__no_geo	0.8619246861924686	0.9298245614035088	0.8546886419141475	0.8222621184919211	0.8871151653363739	0.913109756097561	0.8750000000000001	0.9512195121951219	53	RFC	0.867946374805878	0.8893203883495145	0.8465723612622416	0.9415821501014199	0.9655172413793104	0.9176470588235294	0.848172103205942	0.7646076794657763	0.9317365269461078	0.8936708860759495	0.8	0.9873417721518988	Self Other
no_ssid__no_geo	0.798140770252324	0.868421052631579	0.7908058077817257	0.7516339869281047	0.8299776286353466	0.8386031146767342	0.7692307692307692	0.9079754601226993	54	RFC	0.7880720017349816	0.7232704402515723	0.8528735632183908	0.8571428571428572	0.8333333333333334	0.8809523809523809	0.7952958961362322	0.782312925170068	0.8082788671023965	0.825497287522604	0.7142857142857143	0.9367088607594937	Self Other
no_ssid__no_geo	0.8484092326887087	0.9210526315789473	0.8481672086635305	0.8421052631578948	0.8542291541691661	0.9048855103365161	0.8656716417910447	0.9440993788819876	55	RFC	0.8531710079275199	0.9	0.8063420158550396	0.9165396341463414	0.90625	0.926829268292683	0.8496860282574568	0.7912087912087912	0.9081632653061225	0.8952983725135624	0.8285714285714286	0.9620253164556962	Self Other
no_ssid__no_geo	0.787109375	0.8508771929824561	0.780578234576385	0.7427222659323368	0.818434203220433	0.8170835299669656	0.7384615384615385	0.8957055214723927	56	RFC	0.7779641411220359	0.7097744360902256	0.8461538461538461	0.8345238095238096	0.8	0.8690476190476191	0.7856755030341744	0.7788778877887789	0.7924731182795699	0.8048824593128391	0.6857142857142857	0.9240506329113924	Self Other
no_ssid__no_geo	0.8728039353478566	0.9210526315789473	0.8706886467299761	0.8541498791297342	0.887227414330218	0.9048855103365161	0.8656716417910447	0.9440993788819876	57	RFC	0.8744428416292527	0.8848080133555927	0.8640776699029126	0.9165396341463414	0.90625	0.926829268292683	0.8685984499463504	0.8255451713395638	0.911651728553137	0.8952983725135624	0.8285714285714286	0.9620253164556962	Self Other
no_ssid__no_geo	0.8367198838896952	0.8859649122807017	0.831742835978434	0.8028045574057845	0.8606811145510835	0.8626124038194123	0.8059701492537314	0.9192546583850932	58	RFC	0.8450235947833915	0.8790786948176583	0.8109684947491248	0.8730945121951219	0.84375	0.9024390243902439	0.8277981104774874	0.7387096774193549	0.91688654353562	0.8540687160940326	0.7714285714285715	0.9367088607594937	Self Other
no_ssid__no_geo	0.8922247882986913	0.9122807017543859	0.8894720720370298	0.8720292504570384	0.9069148936170213	0.8952205882352942	0.8529411764705883	0.9375000000000001	59	RFC	0.8934330299089728	0.9	0.8868660598179454	0.9023569023569024	0.8787878787878788	0.9259259259259259	0.8868179186568244	0.8457446808510638	0.927891156462585	0.8889692585895117	0.8285714285714286	0.9493670886075949	Self Other
no_ssid__no_geo	0.7954397394136807	0.8596491228070176	0.7926196893189179	0.7684365781710915	0.8168028004667445	0.819047619047619	0.7333333333333334	0.9047619047619047	60	RFC	0.7954371963913949	0.7954198473282442	0.7954545454545454	0.8669662921348315	0.88	0.8539325842696629	0.7912762514667295	0.7432239657631954	0.8393285371702638	0.7952983725135624	0.6285714285714286	0.9620253164556962	Self Other
no_ssid__no_geo	0.8459069020866774	0.8947368421052632	0.8315291333924875	0.782312925170068	0.8807453416149068	0.8720538720538721	0.8181818181818182	0.9259259259259259	61	RFC	0.8305334636382018	0.777027027027027	0.8840399002493765	0.8872910998834046	0.8709677419354839	0.9036144578313253	0.8325732402007324	0.7876712328767124	0.8774752475247525	0.8603978300180832	0.7714285714285715	0.9493670886075949	Self Other
no_ssid__no_geo	0.8709907341411262	0.9210526315789473	0.8700716557046997	0.8591439688715953	0.880999342537804	0.9012987012987013	0.8571428571428572	0.9454545454545454	62	RFC	0.8792864998167094	0.9324324324324325	0.8261405672009864	0.9356312292358804	0.9642857142857143	0.9069767441860465	0.8700993841838912	0.7965367965367965	0.9436619718309859	0.8793851717902351	0.7714285714285715	0.9873417721518988	Self Other
no_ssid__no_geo	0.8808038808038808	0.9210526315789473	0.8801198627490379	0.8710644677661169	0.8891752577319587	0.9031618688060405	0.8615384615384616	0.9447852760736196	63	RFC	0.8848516763208707	0.9178515007898894	0.8518518518518519	0.925	0.9333333333333333	0.9166666666666666	0.8793675573208855	0.8288159771754636	0.9299191374663073	0.8873417721518988	0.8	0.9746835443037974	Self Other
no_ssid__no_geo	0.8481675392670157	0.8421052631578947	0.8463096559378468	0.8294117647058823	0.8632075471698113	0.8044969512195121	0.71875	0.8902439024390243	64	RFC	0.8507026458734888	0.8676923076923077	0.8337129840546698	0.8259634888438134	0.7931034482758621	0.8588235294117647	0.8446158614277351	0.7943661971830986	0.8948655256723717	0.7905967450271247	0.6571428571428571	0.9240506329113924	Self Other
no_ssid__no_geo	0.7609828741623231	0.8421052631578947	0.7462118959917535	0.6849852796859666	0.8074385122975405	0.8113970588235294	0.7352941176470589	0.8875	65	RFC	0.741751490542291	0.6380255941499086	0.8454773869346733	0.8170594837261504	0.7575757575757576	0.8765432098765432	0.7560409328844695	0.739406779661017	0.7726750861079219	0.8065099457504521	0.7142857142857143	0.8987341772151899	Self Other
no_ssid__no_geo	0.8270676691729323	0.868421052631579	0.8143580880157495	0.7657841140529532	0.8629320619785458	0.8354978354978355	0.7619047619047619	0.9090909090909091	66	RFC	0.8320013015272609	0.8468468468468469	0.8171557562076749	0.8646179401993355	0.8571428571428571	0.872093023255814	0.8065130862528632	0.6988847583643123	0.9141414141414141	0.8175406871609403	0.6857142857142857	0.9493670886075949	Self Other
no_ssid__no_geo	0.8535469107551488	0.9035087719298246	0.8434463302136045	0.8036809815950922	0.8832116788321168	0.8816422840962718	0.8307692307692307	0.9325153374233128	67	RFC	0.8528865127805056	0.8506493506493507	0.8551236749116607	0.9023809523809524	0.9	0.9047619047619048	0.8374177270732778	0.7616279069767442	0.9132075471698113	0.8667269439421339	0.7714285714285715	0.9620253164556962	Self Other
no_ssid__no_geo	0.8746200607902735	0.9035087719298246	0.8720362640529392	0.8538529672276349	0.8902195608782435	0.8793650793650793	0.8253968253968255	0.9333333333333332	68	RFC	0.8787643447772446	0.9009345794392524	0.8565941101152369	0.9119601328903655	0.9285714285714286	0.8953488372093024	0.8690203046158724	0.8114478114478114	0.9265927977839336	0.8587703435804701	0.7428571428571429	0.9746835443037974	Self Other
no_ssid__no_geo	0.8668138337012509	0.9035087719298246	0.8603674919122603	0.830365510777882	0.8903694730466385	0.8742352823187243	0.8135593220338984	0.9349112426035503	69	RFC	0.879063880772309	0.920997920997921	0.837129840546697	0.9388888888888889	1.0	0.8777777777777778	0.8534067879676276	0.7559726962457338	0.9508408796895214	0.8428571428571429	0.6857142857142857	1.0	Self Other
no_ssid__no_geo	0.8677354709418837	0.8771929824561403	0.8620073520100708	0.8338926174496644	0.8901220865704773	0.8479420731707318	0.7812500000000001	0.9146341463414634	70	RFC	0.8691469321851453	0.875	0.8632938643702907	0.8722109533468559	0.8620689655172413	0.8823529411764706	0.8575728037712573	0.7964743589743589	0.9186712485681557	0.8318264014466545	0.7142857142857143	0.9493670886075949	Self Other
no_ssid__no_geo	0.8304959289415248	0.8771929824561403	0.8191778051698553	0.773938795656466	0.8644168146832445	0.8479420731707318	0.7812500000000001	0.9146341463414634	71	RFC	0.8339132294055903	0.8448275862068966	0.8229988726042841	0.8722109533468559	0.8620689655172413	0.8823529411764706	0.812124969906745	0.7140255009107468	0.9102244389027432	0.8318264014466545	0.7142857142857143	0.9493670886075949	Self Other
no_ssid__no_geo	0.8588709677419355	0.8947368421052632	0.8570924197882728	0.8411497730711043	0.8730350665054414	0.8720538720538721	0.8181818181818182	0.9259259259259259	72	RFC	0.8633368945868947	0.8910256410256411	0.8356481481481481	0.8872910998834046	0.8709677419354839	0.9036144578313253	0.8552428276087193	0.7965616045845272	0.9139240506329114	0.8603978300180832	0.7714285714285715	0.9493670886075949	Self Other
no_ssid__no_geo	0.8663624511082139	0.8859649122807017	0.8643465777351007	0.8478099480326651	0.8808832074375365	0.860122699386503	0.8	0.920245398773006	73	RFC	0.8693772003777187	0.8880248833592534	0.8507295173961841	0.8797619047619047	0.8666666666666667	0.8928571428571429	0.8621662787513691	0.8110795454545454	0.9132530120481928	0.8461121157323689	0.7428571428571429	0.9493670886075949	Self Other
no_ssid__no_geo	0.8502235469448585	0.8508771929824561	0.8468560995093004	0.8241469816272966	0.8695652173913043	0.8097575341121036	0.721311475409836	0.8982035928143712	74	RFC	0.8556151963510958	0.8820224719101124	0.8292079207920792	0.8492132867132867	0.8461538461538461	0.8522727272727273	0.8437254282622868	0.7733990147783252	0.9140518417462483	0.7889692585895117	0.6285714285714286	0.9493670886075949	Self Other
no_ssid__no_geo	0.8655405405405405	0.9035087719298246	0.864200838162829	0.8507126781695423	0.8776889981561157	0.8793650793650793	0.8253968253968255	0.9333333333333332	75	RFC	0.8739665691223266	0.9234527687296417	0.8244803695150116	0.9119601328903655	0.9285714285714286	0.8953488372093024	0.863417215105664	0.7885952712100139	0.938239159001314	0.8587703435804701	0.7428571428571429	0.9746835443037974	Self Other
no_ssid__no_geo	0.8429355281207133	0.8947368421052632	0.839704452654093	0.8169464428457235	0.8624624624624625	0.8763110307414106	0.8285714285714286	0.9240506329113924	76	RFC	0.8414792287385955	0.8322475570032574	0.8507109004739336	0.8763110307414106	0.8285714285714286	0.9240506329113924	0.8383705210745406	0.8021978021978022	0.8745432399512789	0.8763110307414106	0.8285714285714286	0.9240506329113924	Self Other
no_ssid__no_geo	0.8355176933158585	0.9210526315789473	0.8336193756415318	0.8158473954512105	0.8513913558318531	0.9031618688060405	0.8615384615384616	0.9447852760736196	77	RFC	0.8321419197988755	0.7853107344632768	0.8789731051344744	0.925	0.9333333333333333	0.9166666666666666	0.8371714533614956	0.8488549618320611	0.8254879448909299	0.8873417721518988	0.8	0.9746835443037974	Self Other
no_ssid__no_geo	0.8214285714285714	0.9035087719298246	0.8166104716505833	0.7868852459016393	0.8463356973995272	0.8793650793650793	0.8253968253968255	0.9333333333333332	78	RFC	0.831151798337528	0.8711433756805808	0.7911602209944751	0.9119601328903655	0.9285714285714286	0.8953488372093024	0.813636389536242	0.7174887892376681	0.9097839898348158	0.8587703435804701	0.7428571428571429	0.9746835443037974	Self Other
no_ssid__no_geo	0.8588082901554405	0.9210526315789473	0.8584089260865249	0.8508891928864569	0.8659286592865929	0.9048855103365161	0.8656716417910447	0.9440993788819876	79	RFC	0.8596706152340454	0.8711484593837535	0.8481927710843373	0.9165396341463414	0.90625	0.926829268292683	0.8579864563459006	0.8315508021390374	0.8844221105527639	0.8952983725135624	0.8285714285714286	0.9620253164556962	Self Other
no_ssid__no_geo	0.8110599078341014	0.8771929824561403	0.8016212587052227	0.7583497053045186	0.8448928121059268	0.8579059829059829	0.8055555555555555	0.9102564102564102	80	RFC	0.8064391273750879	0.7877551020408163	0.8251231527093597	0.8529308529308529	0.7837837837837838	0.922077922077922	0.7983468404980033	0.7310606060606061	0.8656330749354005	0.8636528028933093	0.8285714285714286	0.8987341772151899	Self Other
no_ssid__no_geo	0.8567725210628645	0.8859649122807017	0.8542244402331876	0.8349514563106796	0.8734974241556954	0.854520467262197	0.7868852459016394	0.9221556886227545	81	RFC	0.8633095470723707	0.8972712680577849	0.8293478260869566	0.8990384615384616	0.9230769230769231	0.875	0.8516690535218499	0.7807262569832403	0.9226118500604595	0.8301989150090416	0.6857142857142857	0.9746835443037974	Self Other
no_ssid__no_geo	0.8396656534954408	0.8421052631578947	0.8375265863298723	0.8188841201716738	0.8561690524880708	0.8006218422075397	0.7096774193548386	0.891566265060241	82	RFC	0.8478430480931468	0.891588785046729	0.8040973111395646	0.8326947637292464	0.8148148148148148	0.8505747126436781	0.8362973760932945	0.7571428571428571	0.9154518950437318	0.7826401446654612	0.6285714285714286	0.9367088607594937	Self Other
no_ssid__no_geo	0.8648449039881831	0.9035087719298246	0.8639955605980021	0.8532477947072976	0.8747433264887065	0.8837489570779642	0.8358208955223881	0.9316770186335404	83	RFC	0.8736027399710264	0.9300699300699301	0.8171355498721228	0.8948170731707317	0.875	0.9146341463414634	0.8646189930726014	0.7881481481481482	0.9410898379970545	0.8746835443037975	0.8	0.9493670886075949	Self Other
no_ssid__no_geo	0.8553688823959095	0.8947368421052632	0.8504204926717289	0.8232142857142859	0.8776266996291718	0.8696646341463414	0.8125	0.926829268292683	84	RFC	0.8610505015753449	0.8848368522072937	0.8372641509433962	0.8953346855983773	0.896551724137931	0.8941176470588236	0.8458469743945537	0.7696160267111853	0.922077922077922	0.8524412296564196	0.7428571428571429	0.9620253164556962	Self Other
no_ssid__no_geo	0.8614685844057532	0.9035087719298246	0.8578063486965744	0.8349864743011722	0.8806262230919766	0.8837489570779642	0.8358208955223881	0.9316770186335404	85	RFC	0.8640459608697314	0.8768939393939394	0.8511979823455234	0.8948170731707317	0.875	0.9146341463414634	0.8545320277247987	0.7969018932874354	0.9121621621621622	0.8746835443037975	0.8	0.9493670886075949	Self Other
no_ssid__no_geo	0.8466617754952311	0.8771929824561403	0.8438781242378655	0.8230313293818798	0.8647249190938511	0.8533088235294117	0.7941176470588236	0.9125	86	RFC	0.853246607854552	0.8868613138686131	0.8196319018404908	0.8597081930415265	0.8181818181818182	0.9012345679012346	0.8414205024995132	0.7677725118483413	0.915068493150685	0.8477396021699819	0.7714285714285715	0.9240506329113924	Self Other
no_ssid__no_geo	0.8248663101604278	0.868421052631579	0.8226830614442243	0.8030075187969925	0.8423586040914561	0.8414758505608604	0.7761194029850748	0.9068322981366461	87	RFC	0.8283850421204026	0.8503184713375797	0.8064516129032258	0.8513719512195121	0.8125	0.8902439024390244	0.8211479256819307	0.7606837606837606	0.8816120906801007	0.8334538878842677	0.7428571428571429	0.9240506329113924	Self Other
no_ssid__no_geo	0.8435225618631732	0.8859649122807017	0.842042533714543	0.8267526188557616	0.8573324485733244	0.8690234202386213	0.8219178082191781	0.9161290322580645	88	RFC	0.8434044882320744	0.8423645320197044	0.8444444444444444	0.861842105263158	0.7894736842105263	0.9342105263157895	0.841164403425569	0.8117088607594937	0.8706199460916442	0.8779385171790235	0.8571428571428571	0.8987341772151899	Self Other
no_ssid__no_geo	0.8294524858401511	0.9210526315789473	0.826537119056107	0.804049168474331	0.849025069637883	0.9064807219031994	0.8695652173913043	0.9433962264150944	89	RFC	0.8258009033772162	0.7954220314735336	0.8561797752808988	0.9099264705882353	0.8823529411764706	0.9375	0.8274272236761333	0.8128654970760234	0.8419889502762431	0.9032549728752259	0.8571428571428571	0.9493670886075949	Self Other
no_ssid__no_geo	0.8406961178045516	0.868421052631579	0.8388478070517342	0.8215892053973014	0.8561064087061669	0.8285026577073513	0.7457627118644068	0.9112426035502957	90	RFC	0.848258830711174	0.8910569105691057	0.8054607508532423	0.8861111111111111	0.9166666666666666	0.8555555555555555	0.8378590336040199	0.7621696801112656	0.9135483870967742	0.801627486437613	0.6285714285714286	0.9746835443037974	Self Other
no_ssid__no_geo	0.8690476190476191	0.868421052631579	0.8686050619579925	0.8609794628751974	0.8762306610407875	0.8488731771984093	0.7945205479452055	0.9032258064516129	91	RFC	0.8687405951949643	0.8637083993660856	0.8737727910238429	0.8421052631578947	0.7631578947368421	0.9210526315789473	0.8684850571393667	0.8582677165354331	0.8787023977433004	0.8573236889692586	0.8285714285714286	0.8860759493670886	Self Other
no_ssid__no_geo	0.8174825174825174	0.8596491228070176	0.8168044367851861	0.8056589724497394	0.8279499011206327	0.8350813743218807	0.7714285714285715	0.8987341772151899	92	RFC	0.8196677739550748	0.8413685847589425	0.7979669631512071	0.8350813743218807	0.7714285714285715	0.8987341772151899	0.8165655577299413	0.7728571428571429	0.8602739726027397	0.8350813743218807	0.7714285714285715	0.8987341772151899	Self Other
no_ssid__no_geo	0.851278600269179	0.8596491228070176	0.8509188253308075	0.8435951875442322	0.858242463117383	0.8294051627384961	0.7575757575757576	0.9012345679012346	93	RFC	0.852312467214548	0.8662790697674418	0.8383458646616542	0.8429848425961912	0.8064516129032258	0.8795180722891566	0.8505877022067153	0.8220689655172414	0.8791064388961892	0.8191681735985534	0.7142857142857143	0.9240506329113924	Self Other
no_ssid__no_geo	0.8301329394387001	0.868421052631579	0.8261874197689345	0.7999999999999999	0.852374839537869	0.8321390006871503	0.7540983606557377	0.9101796407185629	94	RFC	0.8447658129991513	0.9037328094302554	0.7857988165680473	0.8741258741258742	0.8846153846153846	0.8636363636363636	0.8244525012417047	0.717628705148206	0.9312762973352033	0.8095840867992767	0.6571428571428571	0.9620253164556962	Self Other
no_ssid__no_geo	0.8857884490590525	0.9298245614035088	0.8857360489924132	0.8881829733163914	0.883289124668435	0.9175406871609403	0.8857142857142857	0.9493670886075949	95	RFC	0.8856590518548468	0.8961538461538462	0.8751642575558476	0.9175406871609403	0.8857142857142857	0.9493670886075949	0.8859594549482566	0.8803526448362721	0.891566265060241	0.9175406871609403	0.8857142857142857	0.9493670886075949	Self Other
no_ssid__no_geo	0.8754646840148699	0.9035087719298246	0.8752980474838701	0.8707395498392283	0.8798565451285117	0.8793650793650793	0.8253968253968255	0.9333333333333332	96	RFC	0.8821627536808595	0.9428969359331476	0.8214285714285714	0.9119601328903655	0.9285714285714286	0.8953488372093024	0.8780370231983136	0.8088410991636799	0.9472329472329473	0.8587703435804701	0.7428571428571429	0.9746835443037974	Self Other
no_ssid__no_geo	0.8863126402393419	0.9210526315789473	0.8834649931646987	0.8652482269503546	0.9016817593790427	0.9012987012987013	0.8571428571428572	0.9454545454545454	97	RFC	0.8961739945635532	0.9402697495183044	0.8520782396088019	0.9356312292358804	0.9642857142857143	0.9069767441860465	0.8793656056587091	0.8013136288998358	0.9574175824175825	0.8793851717902351	0.7714285714285715	0.9873417721518988	Self Other
no_ssid__no_geo	0.7756457564575646	0.8596491228070176	0.7652609984043766	0.7158878504672898	0.8146341463414634	0.8227749708511465	0.7419354838709677	0.9036144578313253	98	RFC	0.7641451414514144	0.7066420664206642	0.8216482164821648	0.8569604086845466	0.8518518518518519	0.8620689655172413	0.7665588014363709	0.7253787878787878	0.8077388149939541	0.8032549728752261	0.6571428571428571	0.9493670886075949	Self Other
no_ssid__no_geo	0.8860319666435025	0.8947368421052632	0.8840314496314496	0.8687999999999999	0.8992628992628993	0.8763110307414106	0.8285714285714286	0.9240506329113924	99	RFC	0.8858187740598165	0.8843648208469055	0.8872727272727273	0.8763110307414106	0.8285714285714286	0.9240506329113924	0.882677577010738	0.8537735849056604	0.9115815691158157	0.8763110307414106	0.8285714285714286	0.9240506329113924	Self Other
no_ssid__no_geo	0.8080931943592887	0.868421052631579	0.806827921204418	0.7911941294196131	0.8224617129892229	0.8386031146767342	0.7692307692307692	0.9079754601226993	100	RFC	0.8067975785092698	0.7906666666666666	0.8229284903518729	0.8571428571428572	0.8333333333333334	0.8809523809523809	0.8068588806239005	0.7917222963951935	0.8219954648526077	0.825497287522604	0.7142857142857143	0.9367088607594937	Self Other
no_ssid__no_geo	0.858242463117383	0.8947368421052632	0.8572803826855342	0.8455625436757512	0.8689982216953172	0.8696646341463414	0.8125	0.926829268292683	101	RFC	0.8683041000967675	0.9293394777265745	0.8072687224669604	0.8953346855983773	0.896551724137931	0.8941176470588236	0.8582954807280867	0.7756410256410257	0.9409499358151476	0.8524412296564196	0.7428571428571429	0.9620253164556962	Self Other
no_ssid__no_geo	0.8603238866396761	0.9210526315789473	0.8600378221900826	0.8537102473498233	0.8663653970303421	0.9064807219031994	0.8695652173913043	0.9433962264150944	102	RFC	0.8632939888944384	0.8961424332344213	0.8304455445544554	0.9099264705882353	0.8823529411764706	0.9375	0.8603238866396761	0.815114709851552	0.9055330634278003	0.9032549728752259	0.8571428571428571	0.9493670886075949	Self Other
no_ssid__no_geo	0.8747081712062257	0.8859649122807017	0.8723128358665859	0.854824165915239	0.8898015058179329	0.8626124038194123	0.8059701492537314	0.9192546583850932	103	RFC	0.8784752644780782	0.8994307400379506	0.8575197889182058	0.8730945121951219	0.84375	0.9024390243902439	0.8695209045181915	0.8144329896907216	0.9246088193456614	0.8540687160940326	0.7714285714285715	0.9367088607594937	Self Other
no_ssid__no_geo	0.8799705449189985	0.9122807017543859	0.8796598679027923	0.873545384018619	0.8857743517869656	0.8952205882352942	0.8529411764705883	0.9375000000000001	104	RFC	0.8817778796912024	0.9036918138041734	0.8598639455782313	0.9023569023569024	0.8787878787878788	0.9259259259259259	0.8793200715166033	0.8453453453453453	0.9132947976878613	0.8889692585895117	0.8285714285714286	0.9493670886075949	Self Other
no_ssid__no_geo	0.8148648648648649	0.8947368421052632	0.8139813100574497	0.8011611030478956	0.8268015170670038	0.8742647058823529	0.823529411764706	0.9249999999999999	105	RFC	0.8136435608726249	0.7931034482758621	0.8341836734693877	0.8810325476992144	0.8484848484848485	0.9135802469135802	0.8144665182016625	0.8093841642228738	0.8195488721804511	0.8683544303797468	0.8	0.9367088607594937	Self Other
no_ssid__no_geo	0.8208020050125313	0.9122807017543859	0.8194912841279383	0.804109589041096	0.8348729792147804	0.8952205882352942	0.8529411764705883	0.9375000000000001	106	RFC	0.8185847465766474	0.7754293262879789	0.8617401668653158	0.9023569023569024	0.8787878787878788	0.9259259259259259	0.8223116733755031	0.8349928876244666	0.8096304591265397	0.8889692585895117	0.8285714285714286	0.9493670886075949	Self Other
no_ssid__no_geo	0.8482014388489209	0.8771929824561403	0.8425652909313335	0.8127772848269743	0.8723532970356926	0.8533088235294117	0.7941176470588236	0.9125	107	RFC	0.8465466208357204	0.8388278388278388	0.8542654028436019	0.8597081930415265	0.8181818181818182	0.9012345679012346	0.8397598871558989	0.7882960413080895	0.8912237330037083	0.8477396021699819	0.7714285714285715	0.9240506329113924	Self Other
no_ssid__no_geo	0.8150584795321637	0.8421052631578947	0.8064190283253622	0.7655236329935124	0.8473144236572119	0.7964285714285715	0.7000000000000001	0.8928571428571428	108	RFC	0.8302302990096195	0.8787234042553191	0.7817371937639198	0.8413483146067415	0.84	0.8426966292134831	0.8015310526554904	0.6781609195402298	0.924901185770751	0.7746835443037974	0.6	0.9493670886075949	Self Other
no_ssid__no_geo	0.8790915163660654	0.9298245614035088	0.8753902720004415	0.8539144471347861	0.8968660968660969	0.913109756097561	0.8750000000000001	0.9512195121951219	109	RFC	0.8899782899955593	0.9346289752650176	0.8453276047261009	0.9415821501014199	0.9655172413793104	0.9176470588235294	0.8705648884144318	0.7860326894502229	0.9550970873786407	0.8936708860759495	0.8	0.9873417721518988	Self Other
no_ssid__no_geo	0.8119777158774373	0.8596491228070176	0.8042114831086198	0.7652173913043477	0.8432055749128919	0.8294051627384961	0.7575757575757576	0.9012345679012346	110	RFC	0.8019593701166006	0.7457627118644068	0.8581560283687943	0.8429848425961912	0.8064516129032258	0.8795180722891566	0.8072407045009784	0.7857142857142857	0.8287671232876712	0.8191681735985534	0.7142857142857143	0.9240506329113924	Self Other
no_ssid__no_geo	0.8541498791297341	0.9122807017543859	0.8472366080992393	0.8147389969293757	0.8797342192691029	0.8969258589511754	0.8571428571428571	0.9367088607594937	111	RFC	0.8495373412176961	0.8291666666666667	0.8699080157687253	0.8969258589511754	0.8571428571428571	0.9367088607594937	0.8452948876052011	0.8008048289738431	0.8897849462365591	0.8969258589511754	0.8571428571428571	0.9367088607594937	Self Other
no_ssid__no_geo	0.7732919254658385	0.8508771929824561	0.7715396706112505	0.7515316541865216	0.7915476870359794	0.8170835299669656	0.7384615384615385	0.8957055214723927	112	RFC	0.7719038877444729	0.757201646090535	0.7866061293984109	0.8345238095238096	0.8	0.8690476190476191	0.7712488350419385	0.745945945945946	0.7965517241379311	0.8048824593128391	0.6857142857142857	0.9240506329113924	Self Other
no_ssid__no_geo	0.853893866299104	0.8859649122807017	0.852579659470381	0.8386605783866058	0.8664987405541561	0.8670494303400018	0.8169014084507044	0.9171974522292994	113	RFC	0.8549424130604942	0.8636363636363636	0.8462484624846248	0.8643162393162394	0.8055555555555556	0.9230769230769231	0.8514153464401604	0.8150887573964497	0.8877419354838709	0.8699819168173599	0.8285714285714286	0.9113924050632911	Self Other
no_ssid__no_geo	0.8301337987201861	0.868421052631579	0.8285926201137006	0.8123393316195373	0.8448459086078639	0.8386031146767342	0.7692307692307692	0.9079754601226993	114	RFC	0.8301700322891262	0.8304862023653088	0.8298538622129437	0.8571428571428572	0.8333333333333334	0.8809523809523809	0.8276790819243649	0.7949685534591195	0.8603896103896104	0.825497287522604	0.7142857142857143	0.9367088607594937	Self Other
no_ssid__no_geo	0.8279800142755175	0.8333333333333334	0.8269516697187332	0.8136117556071153	0.8402915838303512	0.8056876289584641	0.732394366197183	0.8789808917197452	115	RFC	0.8296058956785106	0.8443017656500803	0.8149100257069408	0.8034188034188035	0.7222222222222222	0.8846153846153846	0.8261898442125896	0.7850746268656716	0.8673050615595075	0.8081374321880651	0.7428571428571429	0.8734177215189873	Self Other
no_ssid__no_geo	0.8820928518791452	0.9210526315789473	0.8795014895818072	0.8618307426597583	0.897172236503856	0.9048855103365161	0.8656716417910447	0.9440993788819876	116	RFC	0.8866887569586676	0.9105839416058394	0.8627935723114957	0.9165396341463414	0.90625	0.926829268292683	0.8762185353435601	0.8180327868852459	0.9344042838018741	0.8952983725135624	0.8285714285714286	0.9620253164556962	Self Other
no_ssid__no_geo	0.8207934336525308	0.8947368421052632	0.8201117339424724	0.8090379008746356	0.8311855670103092	0.8742647058823529	0.823529411764706	0.9249999999999999	117	RFC	0.8223092900302115	0.8383685800604229	0.80625	0.8810325476992144	0.8484848484848485	0.9135802469135802	0.8197014534012586	0.7816901408450704	0.8577127659574468	0.8683544303797468	0.8	0.9367088607594937	Self Other
no_ssid__no_geo	0.8410174880763116	0.9122807017543859	0.8316998316998317	0.7920997920997922	0.8712998712998713	0.8913871951219513	0.8437500000000001	0.9390243902439025	118	RFC	0.8534763849316729	0.892271662763466	0.8146811070998796	0.9184584178498986	0.9310344827586207	0.9058823529411765	0.8242628714727058	0.7121495327102804	0.9363762102351314	0.8730560578661845	0.7714285714285715	0.9746835443037974	Self Other
no_ssid__no_geo	0.8525155065472089	0.8947368421052632	0.8465973314573436	0.8164665523156089	0.8767281105990784	0.86708122813836	0.8064516129032259	0.927710843373494	119	RFC	0.8598768452817878	0.8880597014925373	0.8316939890710382	0.9054916985951469	0.9259259259259259	0.8850574712643678	0.841236973880092	0.7555555555555555	0.9269183922046285	0.8444846292947559	0.7142857142857143	0.9746835443037974	Self Other
no_ssid__no_geo	0.8437747819191118	0.9210526315789473	0.8394053231811343	0.8129154795821462	0.8658951667801225	0.9064807219031994	0.8695652173913043	0.9433962264150944	120	RFC	0.8491860557452553	0.8734693877551021	0.8249027237354085	0.9099264705882353	0.8823529411764706	0.9375	0.8356939644862	0.7602131438721137	0.9111747851002865	0.9032549728752259	0.8571428571428571	0.9493670886075949	Self Other
no_ssid__no_geo	0.8709229701596114	0.8771929824561403	0.8672718088899454	0.8452579034941764	0.8892857142857142	0.8579059829059829	0.8055555555555555	0.9102564102564102	121	RFC	0.8683801180046486	0.853781512605042	0.8829787234042553	0.8529308529308529	0.7837837837837838	0.922077922077922	0.8662931269481944	0.8369028006589786	0.89568345323741	0.8636528028933093	0.8285714285714286	0.8987341772151899	Self Other
no_ssid__no_geo	0.8051771117166212	0.8508771929824561	0.8042688566654732	0.7909356725146198	0.8176020408163265	0.8261415627523101	0.7605633802816902	0.8917197452229298	122	RFC	0.8051679528595358	0.8050595238095238	0.8052763819095478	0.8237179487179487	0.75	0.8974358974358975	0.803804865701864	0.7772988505747126	0.8303108808290155	0.82875226039783	0.7714285714285715	0.8860759493670886	Self Other
no_ssid__no_geo	0.8651162790697674	0.9210526315789473	0.865047403361237	0.8619986403806934	0.8680961663417804	0.9064807219031994	0.8695652173913043	0.9433962264150944	123	RFC	0.8668116311875749	0.8954802259887006	0.8381430363864492	0.9099264705882353	0.8823529411764706	0.9375	0.8656000395657657	0.8309305373525557	0.9002695417789758	0.9032549728752259	0.8571428571428571	0.9493670886075949	Self Other
no_ssid__no_geo	0.866754617414248	0.9035087719298246	0.8661723163841808	0.8573446327683616	0.8749999999999999	0.8837489570779642	0.8358208955223881	0.9316770186335404	124	RFC	0.8696362519212046	0.896602658788774	0.8426698450536353	0.8948170731707317	0.875	0.9146341463414634	0.8656450767411525	0.8213802435723951	0.9099099099099099	0.8746835443037975	0.8	0.9493670886075949	Self Other
no_ssid__no_geo	0.7790368271954674	0.8859649122807017	0.7707792207792208	0.7272727272727272	0.8142857142857144	0.860122699386503	0.8	0.920245398773006	125	RFC	0.7700661069542025	0.7209705372616985	0.8191616766467066	0.8797619047619047	0.8666666666666667	0.8928571428571429	0.771576761320351	0.7336860670194003	0.8094674556213017	0.8461121157323689	0.7428571428571429	0.9493670886075949	Self Other
no_ssid__no_geo	0.8732782369146006	0.8771929824561403	0.8725467559455091	0.8628912071535022	0.882202304737516	0.8479420731707318	0.7812500000000001	0.9146341463414634	126	RFC	0.8773700517943026	0.910377358490566	0.8443627450980392	0.8722109533468559	0.8620689655172413	0.8823529411764706	0.8718529038725895	0.8201133144475921	0.9235924932975871	0.8318264014466545	0.7142857142857143	0.9493670886075949	Self Other
no_ssid__no_geo	0.8052902277736959	0.8421052631578947	0.7913321843050607	0.7373637264618436	0.8453006421482778	0.7964285714285715	0.7000000000000001	0.8928571428571428	127	RFC	0.8202218634134673	0.8611111111111112	0.7793326157158235	0.8413483146067415	0.84	0.8426966292134831	0.7840917129416758	0.6447140381282496	0.923469387755102	0.7746835443037974	0.6	0.9493670886075949	Self Other
no_ssid__no_geo	0.8426229508196721	0.9210526315789473	0.8408042257343884	0.8237885462555066	0.8578199052132701	0.9048855103365161	0.8656716417910447	0.9440993788819876	128	RFC	0.8408042257343884	0.8237885462555066	0.8578199052132701	0.9165396341463414	0.90625	0.926829268292683	0.8408042257343884	0.8237885462555066	0.8578199052132701	0.8952983725135624	0.8285714285714286	0.9620253164556962	Self Other
no_ssid__no_geo	0.7883895131086143	0.8771929824561403	0.7863373928643791	0.7653979238754326	0.8072768618533257	0.850729517396184	0.787878787878788	0.9135802469135801	129	RFC	0.7854815952843794	0.7472972972972973	0.8236658932714617	0.865137971239798	0.8387096774193549	0.891566265060241	0.7879622381935055	0.7843971631205674	0.7915273132664437	0.8397830018083183	0.7428571428571429	0.9367088607594937	Self Other
no_ssid__no_geo	0.8662280701754386	0.9035087719298246	0.8637360460135239	0.8453085376162299	0.8821635544108178	0.8793650793650793	0.8253968253968255	0.9333333333333332	130	RFC	0.8685076194439489	0.8818342151675485	0.8551810237203495	0.9119601328903655	0.9285714285714286	0.8953488372093024	0.8612962835037303	0.8116883116883117	0.910904255319149	0.8587703435804701	0.7428571428571429	0.9746835443037974	Self Other
no_ssid__no_geo	0.7647492625368731	0.8157894736842105	0.7470171447286466	0.6800401203610832	0.8139941690962099	0.748397267472412	0.6181818181818183	0.8786127167630058	131	RFC	0.7477668672790624	0.6848484848484848	0.81068524970964	0.8292553191489361	0.85	0.8085106382978723	0.7463145077768552	0.6752988047808764	0.8173302107728337	0.723869801084991	0.4857142857142857	0.9620253164556962	Self Other
no_ssid__no_geo	0.8743351063829787	0.9210526315789473	0.8739132035483645	0.8666196189131968	0.8812067881835323	0.9064807219031994	0.8695652173913043	0.9433962264150944	132	RFC	0.8761361104426797	0.8963503649635036	0.8559218559218559	0.9099264705882353	0.8823529411764706	0.9375	0.8734144511452759	0.8387978142076503	0.9080310880829016	0.9032549728752259	0.8571428571428571	0.9493670886075949	Self Other
no_ssid__no_geo	0.8443188951663528	0.8947368421052632	0.8431244857699235	0.8294360385144428	0.8568129330254042	0.8763110307414106	0.8285714285714286	0.9240506329113924	133	RFC	0.8430821626223926	0.7701149425287356	0.9160493827160494	0.8763110307414106	0.8285714285714286	0.9240506329113924	0.8517154763020842	0.8986587183308494	0.8047722342733189	0.8763110307414106	0.8285714285714286	0.9240506329113924	Self Other
no_ssid__no_geo	0.8417930125247198	0.9035087719298246	0.8387913781194098	0.816793893129771	0.8607888631090488	0.8837489570779642	0.8358208955223881	0.9316770186335404	134	RFC	0.8430710121886593	0.8505564387917329	0.8355855855855856	0.8948170731707317	0.875	0.9146341463414634	0.83658460327832	0.7856093979441997	0.8875598086124402	0.8746835443037975	0.8	0.9493670886075949	Self Other
no_ssid__no_geo	0.8366485834840265	0.8947368421052632	0.836448681426176	0.830730793254216	0.8421665695981362	0.86708122813836	0.8064516129032259	0.927710843373494	135	RFC	0.8363042605670672	0.823019801980198	0.8495887191539365	0.9054916985951469	0.9259259259259259	0.8850574712643678	0.8367303105405555	0.8385876418663304	0.8348729792147807	0.8444846292947559	0.7142857142857143	0.9746835443037974	Self Other
no_ssid__no_geo	0.8304668304668305	0.8859649122807017	0.8274289787566136	0.8045325779036827	0.8503253796095445	0.8626124038194123	0.8059701492537314	0.9192546583850932	136	RFC	0.8374801698670025	0.8725038402457758	0.8024564994882293	0.8730945121951219	0.84375	0.9024390243902439	0.825326961580025	0.7463863337713534	0.9042675893886967	0.8540687160940326	0.7714285714285715	0.9367088607594937	Self Other
no_ssid__no_geo	0.821681068342498	0.8421052631578947	0.8091659716044808	0.7602956705385427	0.8580362726704189	0.8113970588235294	0.7352941176470589	0.8875	137	RFC	0.8183395600284132	0.8071748878923767	0.8295042321644498	0.8170594837261504	0.7575757575757576	0.8765432098765432	0.8035819552604635	0.718562874251497	0.8886010362694301	0.8065099457504521	0.7142857142857143	0.8987341772151899	Self Other
no_ssid__no_geo	0.8477751756440282	0.8508771929824561	0.8421413842417548	0.8123195380173244	0.8719632304661852	0.8097575341121036	0.721311475409836	0.8982035928143712	138	RFC	0.8514009072147886	0.86652977412731	0.836272040302267	0.8492132867132867	0.8461538461538461	0.8522727272727273	0.8376647581559015	0.7644927536231884	0.9108367626886146	0.7889692585895117	0.6285714285714286	0.9493670886075949	Self Other
no_ssid__no_geo	0.8326719576719577	0.8947368421052632	0.8312457567264846	0.8157319737800437	0.8467595396729255	0.8696646341463414	0.8125	0.926829268292683	139	RFC	0.838989010989011	0.8791208791208791	0.7988571428571428	0.8953346855983773	0.896551724137931	0.8941176470588236	0.8308213805468401	0.7608695652173914	0.9007731958762887	0.8524412296564196	0.7428571428571429	0.9620253164556962	Self Other
no_ssid__no_geo	0.8359469240048251	0.9298245614035088	0.8359316449764762	0.8343483556638246	0.8375149342891277	0.9175406871609403	0.8857142857142857	0.9493670886075949	140	RFC	0.8388221302923515	0.7846506300114547	0.8929936305732484	0.9175406871609403	0.8857142857142857	0.9493670886075949	0.8396468321823881	0.8907672301690507	0.7885264341957255	0.9175406871609403	0.8857142857142857	0.9493670886075949	Self Other
no_ssid__no_geo	0.8656614119259767	0.8859649122807017	0.8651820365921272	0.8571428571428572	0.8732212160413971	0.8626124038194123	0.8059701492537314	0.9192546583850932	141	RFC	0.8666770732814895	0.8789237668161435	0.8544303797468354	0.8730945121951219	0.84375	0.9024390243902439	0.8646362527941476	0.8364153627311522	0.8928571428571429	0.8540687160940326	0.7714285714285715	0.9367088607594937	Self Other
no_ssid__no_geo	0.8642803877703207	0.8859649122807017	0.8623451776649746	0.8460236886632827	0.8786666666666667	0.8626124038194123	0.8059701492537314	0.9192546583850932	142	RFC	0.8680686960098725	0.8912655971479501	0.8448717948717949	0.8730945121951219	0.84375	0.9024390243902439	0.8602153784219002	0.8051529790660226	0.9152777777777777	0.8540687160940326	0.7714285714285715	0.9367088607594937	Self Other
no_ssid__no_geo	0.826025459688826	0.8421052631578947	0.8217095268262979	0.793969849246231	0.8494492044063647	0.8113970588235294	0.7352941176470589	0.8875	143	RFC	0.8276706458524641	0.8359788359788359	0.8193624557260921	0.8170594837261504	0.7575757575757576	0.8765432098765432	0.8189052972039663	0.7559808612440191	0.8818297331639136	0.8065099457504521	0.7142857142857143	0.8987341772151899	Self Other
no_ssid__no_geo	0.8568435754189944	0.9035087719298246	0.8555598580790484	0.8419429452582884	0.8691767708998085	0.8793650793650793	0.8253968253968255	0.9333333333333332	144	RFC	0.8608845758702802	0.8892508143322475	0.8325183374083129	0.9119601328903655	0.9285714285714286	0.8953488372093024	0.8543133157533618	0.7994143484626647	0.9092122830440588	0.8587703435804701	0.7428571428571429	0.9746835443037974	Self Other
no_ssid__no_geo	0.9063523248199084	0.9122807017543859	0.9059961005521994	0.9002093510118632	0.9117828500925356	0.8913871951219513	0.8437500000000001	0.9390243902439025	145	RFC	0.9090004537723726	0.9361393323657474	0.8818615751789977	0.9184584178498986	0.9310344827586207	0.9058823529411765	0.9053706793556626	0.8669354838709677	0.9438058748403576	0.8730560578661845	0.7714285714285715	0.9746835443037974	Self Other
no_ssid__no_geo	0.8139381985535832	0.8771929824561403	0.8122553926475495	0.794480755265069	0.8300300300300301	0.8533088235294117	0.7941176470588236	0.9125	146	RFC	0.8118673097094111	0.7881844380403458	0.8355501813784765	0.8597081930415265	0.8181818181818182	0.9012345679012346	0.8127304081040754	0.8008784773060029	0.8245823389021479	0.8477396021699819	0.7714285714285715	0.9240506329113924	Self Other
no_ssid__no_geo	0.8585256887565152	0.9035087719298246	0.8534893388331053	0.8263254113345522	0.8806532663316583	0.8837489570779642	0.8358208955223881	0.9316770186335404	147	RFC	0.8650177420420335	0.8915187376725838	0.8385167464114832	0.8948170731707317	0.875	0.9146341463414634	0.8486328565119026	0.7700170357751278	0.9272486772486772	0.8746835443037975	0.8	0.9493670886075949	Self Other
no_ssid__no_geo	0.8637316561844863	0.8596491228070176	0.8612335688998491	0.8426150121065374	0.8798521256931608	0.8227749708511465	0.7419354838709677	0.9036144578313253	148	RFC	0.871581298282869	0.9109947643979057	0.8321678321678322	0.8569604086845466	0.8518518518518519	0.8620689655172413	0.8585585585585586	0.7837837837837838	0.9333333333333333	0.8032549728752261	0.6571428571428571	0.9493670886075949	Self Other
no_ssid__no_geo	0.8148148148148148	0.868421052631579	0.8055523404818201	0.7631133671742808	0.8479913137893593	0.8441345365053323	0.782608695652174	0.9056603773584907	149	RFC	0.8091684434968016	0.7857142857142857	0.8326226012793176	0.8470588235294118	0.7941176470588235	0.9	0.8028571844434094	0.7417763157894737	0.8639380530973452	0.8414104882459312	0.7714285714285715	0.9113924050632911	Self Other
no_ssid__no_geo	0.7984274481772695	0.7894736842105263	0.7947604659583235	0.7673267326732673	0.8221941992433797	0.7441077441077442	0.6363636363636364	0.8518518518518519	150	RFC	0.8045881183981032	0.8348294434470377	0.7743467933491687	0.7543723280217645	0.6774193548387096	0.8313253012048193	0.7931338750718213	0.7099236641221374	0.8763440860215054	0.7367088607594936	0.6	0.8734177215189873	Self Other
no_ssid__no_geo	0.8651766402307137	0.8596491228070176	0.8623137974985255	0.8424599831508004	0.8821676118462508	0.8294051627384961	0.7575757575757576	0.9012345679012346	151	RFC	0.8696450164104337	0.8928571428571429	0.8464328899637243	0.8429848425961912	0.8064516129032258	0.8795180722891566	0.8592503987240829	0.7974481658692185	0.9210526315789473	0.8191681735985534	0.7142857142857143	0.9240506329113924	Self Other
no_ssid__no_geo	0.869598180439727	0.8596491228070176	0.8635816989691119	0.8349328214971209	0.8922305764411027	0.819047619047619	0.7333333333333334	0.9047619047619047	152	RFC	0.8872614769448803	0.9456521739130435	0.8288707799767171	0.8669662921348315	0.88	0.8539325842696629	0.8567506889171761	0.7474226804123711	0.966078697421981	0.7952983725135624	0.6285714285714286	0.9620253164556962	Self Other
no_ssid__no_geo	0.8285509325681492	0.8859649122807017	0.8195703798777698	0.7793167128347184	0.8598240469208213	0.8649165983046212	0.8115942028985507	0.9182389937106918	153	RFC	0.8236538988437723	0.8038095238095239	0.8434982738780207	0.8680147058823529	0.8235294117647058	0.9125	0.8165333299034487	0.7562724014336918	0.8767942583732058	0.8620253164556962	0.8	0.9240506329113924	Self Other
no_ssid__no_geo	0.8151137197358768	0.8947368421052632	0.8106618863032004	0.781629116117851	0.8396946564885497	0.8720538720538721	0.8181818181818182	0.9259259259259259	154	RFC	0.8102490421455939	0.7775862068965518	0.842911877394636	0.8872910998834046	0.8709677419354839	0.9036144578313253	0.811108093427485	0.7857142857142857	0.8365019011406845	0.8603978300180832	0.7714285714285715	0.9493670886075949	Self Other
no_ssid__no_geo	0.8626553302812295	0.8947368421052632	0.8604781520492231	0.8430493273542601	0.8779069767441859	0.8696646341463414	0.8125	0.926829268292683	155	RFC	0.8701302388303347	0.9096774193548387	0.8305830583058306	0.8953346855983773	0.896551724137931	0.8941176470588236	0.8582323827318659	0.7855153203342619	0.9309494451294698	0.8524412296564196	0.7428571428571429	0.9620253164556962	Self Other
no_ssid__no_geo	0.8201655379984951	0.8771929824561403	0.8130087522908018	0.7764265668849392	0.8495909376966646	0.8416666666666668	0.7666666666666667	0.9166666666666667	156	RFC	0.8289630965036472	0.8609958506224067	0.7969303423848878	0.8925842696629214	0.92	0.8651685393258427	0.8083440859227559	0.706984667802385	0.9097035040431267	0.8159132007233273	0.6571428571428571	0.9746835443037974	Self Other
no_ssid__no_geo	0.8718487394957983	0.9122807017543859	0.871041223046612	0.8608365019011408	0.8812459441920831	0.8952205882352942	0.8529411764705883	0.9375000000000001	157	RFC	0.8711692784026286	0.8628048780487805	0.8795336787564767	0.9023569023569024	0.8787878787878788	0.9259259259259259	0.8709209879807644	0.858877086494689	0.88296488946684	0.8889692585895117	0.8285714285714286	0.9493670886075949	Self Other
no_ssid__no_geo	0.8957345971563981	0.8859649122807017	0.8880345614030385	0.8586723768736616	0.9173967459324155	0.8574314574314574	0.7936507936507937	0.9212121212121213	158	RFC	0.9058087792474294	0.9369158878504673	0.8747016706443914	0.8882890365448506	0.8928571428571429	0.8837209302325582	0.8784819013938007	0.7924901185770751	0.9644736842105263	0.8381555153707052	0.7142857142857143	0.9620253164556962	Self Other
no_ssid__no_geo	0.8229166666666666	0.9122807017543859	0.8216990160912753	0.8069644208932626	0.836433611289288	0.8933782267115601	0.8484848484848486	0.9382716049382716	159	RFC	0.8215911120776023	0.8051359516616314	0.8380462724935732	0.9094442285270112	0.9032258064516129	0.9156626506024096	0.8218141793234229	0.8088012139605463	0.8348271446862996	0.8810126582278481	0.8	0.9620253164556962	Self Other
no_ssid__no_geo	0.8844984802431611	0.8859649122807017	0.8803865288939916	0.8582089552238805	0.9025641025641026	0.854520467262197	0.7868852459016394	0.9221556886227545	160	RFC	0.8891133557800224	0.9090909090909091	0.8691358024691358	0.8990384615384616	0.9230769230769231	0.875	0.8756937573616019	0.8127208480565371	0.9386666666666666	0.8301989150090416	0.6857142857142857	0.9746835443037974	Self Other
no_ssid__no_geo	0.8485200232153222	0.8947368421052632	0.8485034892475926	0.8469208211143695	0.8500861573808156	0.8696646341463414	0.8125	0.926829268292683	161	RFC	0.84850440593926	0.8395348837209302	0.8574739281575898	0.8953346855983773	0.896551724137931	0.8941176470588236	0.848631235594614	0.8544378698224852	0.8428246013667426	0.8524412296564196	0.7428571428571429	0.9620253164556962	Self Other
no_ssid__no_geo	0.8876903553299492	0.9210526315789473	0.8874746623154761	0.8825481088254812	0.8924012158054712	0.9012987012987013	0.8571428571428572	0.9454545454545454	162	RFC	0.8912835132347328	0.9300699300699301	0.8524970963995354	0.9356312292358804	0.9642857142857143	0.9069767441860465	0.8879354772211915	0.8396464646464646	0.9362244897959183	0.8793851717902351	0.7714285714285715	0.9873417721518988	Self Other
no_ssid__no_geo	0.8950366151342555	0.8947368421052632	0.8893763907234169	0.8643533123028392	0.9143994691439946	0.8742647058823529	0.823529411764706	0.9249999999999999	163	RFC	0.8975856830750324	0.9072847682119205	0.8878865979381443	0.8810325476992144	0.8484848484848485	0.9135802469135802	0.8839228322318	0.8253012048192772	0.9425444596443229	0.8683544303797468	0.8	0.9367088607594937	Self Other
no_ssid__no_geo	0.8699851411589896	0.9210526315789473	0.8642352939820299	0.8362956033676334	0.8921749845964263	0.8992834004122903	0.8524590163934427	0.9461077844311377	164	RFC	0.8794589486795856	0.9141104294478528	0.8448074679113186	0.9488636363636364	1.0	0.8977272727272727	0.8579296839830737	0.7706896551724138	0.9451697127937336	0.8714285714285714	0.7428571428571429	1.0	Self Other
no_ssid__no_geo	0.8604026845637583	0.8947368421052632	0.8602052175858517	0.8549511854951186	0.8654592496765847	0.8742647058823529	0.823529411764706	0.9249999999999999	165	RFC	0.8619788130453124	0.8845598845598845	0.8393977415307403	0.8810325476992144	0.8484848484848485	0.9135802469135802	0.8602256900338554	0.8272604588394062	0.8931909212283045	0.8683544303797468	0.8	0.9367088607594937	Self Other
no_ssid__no_geo	0.8515193370165746	0.8947368421052632	0.8484216266484246	0.8267526188557616	0.8700906344410877	0.86708122813836	0.8064516129032259	0.927710843373494	166	RFC	0.8569879230891466	0.8844827586206897	0.8294930875576036	0.9054916985951469	0.9259259259259259	0.8850574712643678	0.8454817024761296	0.7760968229954615	0.9148665819567979	0.8444846292947559	0.7142857142857143	0.9746835443037974	Self Other
no_ssid__no_geo	0.8596112311015118	0.8596491228070176	0.8549884704979129	0.8290972830850133	0.8808796579108125	0.8262195121951219	0.75	0.9024390243902438	167	RFC	0.8666158536585367	0.8958333333333334	0.8373983739837398	0.8490872210953346	0.8275862068965517	0.8705882352941177	0.8503693597484066	0.7716150081566069	0.9291237113402062	0.8112115732368896	0.6857142857142857	0.9367088607594937	Self Other
no_ssid__no_geo	0.8505154639175257	0.8771929824561403	0.8445978131153327	0.8142726440988107	0.8749229821318545	0.8449280994947532	0.7741935483870968	0.9156626506024097	168	RFC	0.8563899868247695	0.8794466403162056	0.8333333333333334	0.8812260536398467	0.8888888888888888	0.8735632183908046	0.8394869823256594	0.75809199318569	0.920881971465629	0.823869801084991	0.6857142857142857	0.9620253164556962	Self Other
no_ssid__no_geo	0.8366156090444931	0.868421052631579	0.8359851656896758	0.8258164852255055	0.8461538461538461	0.8488731771984093	0.7945205479452055	0.9032258064516129	169	RFC	0.8359259528223706	0.8245341614906833	0.8473177441540578	0.8421052631578947	0.7631578947368421	0.9210526315789473	0.8360479725138776	0.8271028037383178	0.8449931412894376	0.8573236889692586	0.8285714285714286	0.8860759493670886	Self Other
no_ssid__no_geo	0.8315441783649876	0.8245614035087719	0.8256314264902682	0.7935222672064778	0.8577405857740585	0.7827743902439024	0.6875	0.8780487804878048	170	RFC	0.8316764216445744	0.832271762208068	0.831081081081081	0.802839756592292	0.7586206896551724	0.8470588235294118	0.8221938249377088	0.758220502901354	0.8861671469740634	0.7699819168173598	0.6285714285714286	0.9113924050632911	Self Other
no_ssid__no_geo	0.8355555555555556	0.8508771929824561	0.8334441112462181	0.8146911519198665	0.8521970705725698	0.8097575341121036	0.721311475409836	0.8982035928143712	171	RFC	0.8510162119596877	0.9224952741020794	0.7795371498172959	0.8492132867132867	0.8461538461538461	0.8522727272727273	0.834620677847797	0.7294469357249627	0.9397944199706314	0.7889692585895117	0.6285714285714286	0.9493670886075949	Self Other
no_ssid__no_geo	0.85785536159601	0.9210526315789473	0.8570007507507507	0.845945945945946	0.8680555555555555	0.9064807219031994	0.8695652173913043	0.9433962264150944	172	RFC	0.8582365380874389	0.8622589531680441	0.8542141230068337	0.9099264705882353	0.8823529411764706	0.9375	0.8562958339834608	0.830238726790451	0.8823529411764706	0.9032549728752259	0.8571428571428571	0.9493670886075949	Self Other
no_ssid__no_geo	0.8202959830866807	0.868421052631579	0.8145393711421631	0.7818648417450813	0.8472139005392451	0.8386031146767342	0.7692307692307692	0.9079754601226993	173	RFC	0.8263057550767048	0.851024208566108	0.8015873015873016	0.8571428571428572	0.8333333333333334	0.8809523809523809	0.8107247116915703	0.7231012658227848	0.8983481575603558	0.825497287522604	0.7142857142857143	0.9367088607594937	Self Other
no_ssid__no_geo	0.8570432357043236	0.8859649122807017	0.8544612909214679	0.8350764279967821	0.8738461538461538	0.860122699386503	0.8	0.920245398773006	174	RFC	0.8661427875243666	0.9105263157894737	0.8217592592592593	0.8797619047619047	0.8666666666666667	0.8928571428571429	0.8520783828270068	0.7711738484398217	0.9329829172141918	0.8461121157323689	0.7428571428571429	0.9493670886075949	Self Other
no_ssid__no_geo	0.8217757615035645	0.8947368421052632	0.8172047457624197	0.7882986913010007	0.8461108002238388	0.8696646341463414	0.8125	0.926829268292683	175	RFC	0.817138427082436	0.7876923076923077	0.8465845464725644	0.8953346855983773	0.896551724137931	0.8941176470588236	0.8172717965688049	0.7889060092449923	0.8456375838926175	0.8524412296564196	0.7428571428571429	0.9620253164556962	Self Other
no_ssid__no_geo	0.8709422011084719	0.9210526315789473	0.8648572713338082	0.8361809045226131	0.8935336381450033	0.9048855103365161	0.8656716417910447	0.9440993788819876	176	RFC	0.8691033604077083	0.8612836438923396	0.8769230769230769	0.9165396341463414	0.90625	0.926829268292683	0.8616428095872171	0.8125	0.9107856191744341	0.8952983725135624	0.8285714285714286	0.9620253164556962	Self Other
no_ssid__no_geo	0.8131797824696098	0.8771929824561403	0.8120533964110286	0.79750346740638	0.826603325415677	0.8449280994947532	0.7741935483870968	0.9156626506024097	177	RFC	0.8121169434559115	0.7986111111111112	0.8256227758007118	0.8812260536398467	0.8888888888888888	0.8735632183908046	0.8119925494316553	0.796398891966759	0.8275862068965517	0.823869801084991	0.6857142857142857	0.9620253164556962	Self Other
no_ssid__no_geo	0.8503311258278146	0.8947368421052632	0.8486316256376136	0.8325925925925926	0.8646706586826348	0.8696646341463414	0.8125	0.926829268292683	178	RFC	0.8550911136107986	0.8850393700787401	0.8251428571428572	0.8953346855983773	0.896551724137931	0.8941176470588236	0.8470950433214584	0.786013986013986	0.9081761006289308	0.8524412296564196	0.7428571428571429	0.9620253164556962	Self Other
no_ssid__no_geo	0.8431372549019608	0.8771929824561403	0.8387325761486836	0.8120805369127517	0.8653846153846154	0.850729517396184	0.787878787878788	0.9135802469135801	179	RFC	0.8490415913200724	0.8752260397830018	0.8228571428571428	0.865137971239798	0.8387096774193549	0.891566265060241	0.8349905091724832	0.7574334898278561	0.9125475285171103	0.8397830018083183	0.7428571428571429	0.9367088607594937	Self Other
no_ssid__no_geo	0.8807769591426657	0.9122807017543859	0.8787507984305137	0.8630769230769231	0.8944246737841044	0.8952205882352942	0.8529411764705883	0.9375000000000001	180	RFC	0.8842635701880797	0.9048387096774193	0.86368843069874	0.9023569023569024	0.8787878787878788	0.9259259259259259	0.8762146371463715	0.825	0.9274292742927429	0.8889692585895117	0.8285714285714286	0.9493670886075949	Self Other
no_ssid__no_geo	0.837873754152824	0.8508771929824561	0.8365190788583314	0.8216374269005848	0.851400730816078	0.8203392973023083	0.7462686567164178	0.8944099378881988	181	RFC	0.837491563916057	0.8338278931750742	0.8411552346570397	0.8296493902439024	0.78125	0.8780487804878049	0.8358485805761557	0.8097982708933718	0.8618988902589396	0.8128390596745028	0.7142857142857143	0.9113924050632911	Self Other
no_ssid__no_geo	0.8223965763195435	0.8771929824561403	0.8203676746408233	0.8012769353551475	0.839458413926499	0.8556962025316457	0.8000000000000002	0.9113924050632911	182	RFC	0.8260602418939247	0.8494077834179357	0.8027127003699137	0.8556962025316456	0.8	0.9113924050632911	0.8190189434147138	0.7583081570996979	0.8797297297297297	0.8556962025316456	0.8	0.9113924050632911	Self Other
no_ssid__no_geo	0.8669623059866962	0.9210526315789473	0.8642571767454719	0.8450946643717728	0.883419689119171	0.9031618688060405	0.8615384615384616	0.9447852760736196	183	RFC	0.8734205868569167	0.9059040590405905	0.840937114673243	0.925	0.9333333333333333	0.9166666666666666	0.8611792016899178	0.7919354838709678	0.9304229195088677	0.8873417721518988	0.8	0.9746835443037974	Self Other
no_ssid__no_geo	0.796471329552615	0.9035087719298246	0.7936366458089521	0.7694503925767309	0.8178228990411732	0.8837489570779642	0.8358208955223881	0.9316770186335404	184	RFC	0.7927969502407706	0.7570224719101124	0.8285714285714286	0.8948170731707317	0.875	0.9146341463414634	0.7948214222219349	0.7822931785195936	0.8073496659242761	0.8746835443037975	0.8	0.9493670886075949	Self Other
no_ssid__no_geo	0.7986198243412798	0.8771929824561403	0.7960479034755729	0.7731448763250883	0.8189509306260574	0.850729517396184	0.787878787878788	0.9135802469135801	185	RFC	0.7951418181124917	0.7586685159500693	0.8316151202749141	0.865137971239798	0.8387096774193549	0.891566265060241	0.7974255523535062	0.7881844380403458	0.8066666666666666	0.8397830018083183	0.7428571428571429	0.9367088607594937	Self Other
no_ssid__no_geo	0.8617886178861789	0.8859649122807017	0.8614417889578934	0.8545095457537853	0.8683740321620013	0.8626124038194123	0.8059701492537314	0.9192546583850932	186	RFC	0.8646342618164602	0.8951724137931034	0.834096109839817	0.8730945121951219	0.84375	0.9024390243902439	0.8614852073783188	0.8173803526448362	0.9055900621118013	0.8540687160940326	0.7714285714285715	0.9367088607594937	Self Other
no_ssid__no_geo	0.8175519630484989	0.868421052631579	0.8117525988784513	0.7787114845938375	0.844793713163065	0.8386031146767342	0.7692307692307692	0.9079754601226993	187	RFC	0.8164700488240105	0.811284046692607	0.821656050955414	0.8571428571428572	0.8333333333333334	0.8809523809523809	0.8089628690472157	0.748653500897666	0.8692722371967655	0.825497287522604	0.7142857142857143	0.9367088607594937	Self Other
no_ssid__no_geo	0.8123233465234596	0.8596491228070176	0.8115544158491069	0.7995169082125604	0.8235919234856535	0.8323529411764705	0.7647058823529412	0.8999999999999999	188	RFC	0.8110730228162687	0.781582054309327	0.8405639913232104	0.8383838383838383	0.7878787878787878	0.8888888888888888	0.812792928512567	0.8182941903584673	0.8072916666666666	0.827124773960217	0.7428571428571429	0.9113924050632911	Self Other
no_ssid__no_geo	0.8434065934065934	0.9122807017543859	0.8398826979472143	0.8161290322580647	0.8636363636363638	0.8913871951219513	0.8437500000000001	0.9390243902439025	189	RFC	0.8543323474641253	0.9019607843137255	0.8067039106145252	0.9184584178498986	0.9310344827586207	0.9058823529411765	0.837214239276095	0.7452135493372607	0.9292149292149292	0.8730560578661845	0.7714285714285715	0.9746835443037974	Self Other
no_ssid__no_geo	0.8157199471598415	0.9122807017543859	0.814061160859902	0.7964989059080961	0.8316234158117078	0.8969258589511754	0.8571428571428571	0.9367088607594937	190	RFC	0.8129891768527464	0.7625698324022346	0.8634085213032582	0.8969258589511754	0.8571428571428571	0.9367088607594937	0.8178416230482809	0.833587786259542	0.8020954598370198	0.8969258589511754	0.8571428571428571	0.9367088607594937	Self Other
no_ssid__no_geo	0.8572395128552097	0.8859649122807017	0.8551623083335849	0.8378170637970791	0.8725075528700906	0.8626124038194123	0.8059701492537314	0.9192546583850932	191	RFC	0.8558539694947747	0.8449612403100775	0.8667466986794717	0.8730945121951219	0.84375	0.9024390243902439	0.8545690908551422	0.8307926829268293	0.878345498783455	0.8540687160940326	0.7714285714285715	0.9367088607594937	Self Other
no_ssid__no_geo	0.823447313328681	0.8859649122807017	0.8136861768688604	0.7710407239819004	0.8563316297558204	0.860122699386503	0.8	0.920245398773006	192	RFC	0.8222063676465636	0.817658349328215	0.8267543859649122	0.8797619047619047	0.8666666666666667	0.8928571428571429	0.8087778530745277	0.7294520547945206	0.8881036513545347	0.8461121157323689	0.7428571428571429	0.9493670886075949	Self Other
no_ssid__no_geo	0.8173270651443922	0.8859649122807017	0.8117180642953838	0.7792207792207791	0.8442153493699885	0.8649165983046212	0.8115942028985507	0.9182389937106918	193	RFC	0.8081345421590768	0.7261724659606656	0.8900966183574879	0.8680147058823529	0.8235294117647058	0.9125	0.8217313584316778	0.840630472854641	0.8028322440087146	0.8620253164556962	0.8	0.9240506329113924	Self Other
no_ssid__no_geo	0.8469314079422383	0.868421052631579	0.8376591782663889	0.7988614800759013	0.8764568764568764	0.8245614035087718	0.7368421052631579	0.9122807017543859	194	RFC	0.8603355213129744	0.9014989293361885	0.8191721132897604	0.9011857707509882	0.9545454545454546	0.8478260869565217	0.8297810113016784	0.717206132879046	0.9423558897243107	0.7936708860759494	0.6	0.9873417721518988	Self Other
no_ssid__no_geo	0.878533231474408	0.8859649122807017	0.86574488877708	0.8243093922651934	0.9071803852889667	0.8574314574314574	0.7936507936507937	0.9212121212121213	195	RFC	0.885780270805598	0.9053398058252428	0.8662207357859532	0.8882890365448506	0.8928571428571429	0.8837209302325582	0.8543990872210954	0.7565922920892495	0.9522058823529411	0.8381555153707052	0.7142857142857143	0.9620253164556962	Self Other
no_ssid__no_geo	0.8695035460992908	0.8859649122807017	0.8641462009739751	0.8371681415929204	0.8911242603550297	0.860122699386503	0.8	0.920245398773006	196	RFC	0.8730192687419376	0.8874296435272045	0.8586088939566705	0.8797619047619047	0.8666666666666667	0.8928571428571429	0.8592470346814021	0.7922948073701842	0.9261992619926199	0.8461121157323689	0.7428571428571429	0.9493670886075949	Self Other
no_ssid__no_geo	0.8771448181194235	0.9298245614035088	0.8756069932104522	0.8617760617760618	0.8894379246448425	0.913109756097561	0.8750000000000001	0.9512195121951219	197	RFC	0.8805385514424245	0.9029126213592233	0.8581644815256257	0.9415821501014199	0.9655172413793104	0.9176470588235294	0.8736507215089195	0.8242245199409158	0.9230769230769231	0.8936708860759495	0.8	0.9873417721518988	Self Other
no_ssid__no_geo	0.86579754601227	0.8947368421052632	0.862791890411486	0.8424842484248424	0.8830995323981297	0.8696646341463414	0.8125	0.926829268292683	198	RFC	0.8666537988098446	0.8715083798882681	0.8617992177314211	0.8953346855983773	0.896551724137931	0.8941176470588236	0.8604052312538781	0.8153310104529616	0.9054794520547945	0.8524412296564196	0.7428571428571429	0.9620253164556962	Self Other
no_ssid__no_geo	0.8547589616810878	0.868421052631579	0.8544627085330869	0.8478964401294499	0.8610289769367239	0.8386031146767342	0.7692307692307692	0.9079754601226993	199	RFC	0.8593389195659729	0.903448275862069	0.8152295632698768	0.8571428571428572	0.8333333333333334	0.8809523809523809	0.855530594779632	0.7987804878048781	0.9122807017543859	0.825497287522604	0.7142857142857143	0.9367088607594937	Self Other
no_ssid__no_geo	0.8082539682539682	0.8596491228070176	0.8057448713215474	0.7836676217765042	0.8278221208665907	0.8376068376068375	0.7777777777777778	0.8974358974358974	200	RFC	0.8043476150253885	0.738191632928475	0.8705035971223022	0.8329238329238329	0.7567567567567568	0.9090909090909091	0.8121224692997013	0.8351145038167939	0.7891304347826087	0.8430379746835444	0.8	0.8860759493670886	Self Other
no_ssid__no_geo	0.8712595685455811	0.9122807017543859	0.8683951931287979	0.8489795918367347	0.8878107944208611	0.8933782267115601	0.8484848484848486	0.9382716049382716	201	RFC	0.8718741387780533	0.8754208754208754	0.8683274021352313	0.9094442285270112	0.9032258064516129	0.9156626506024096	0.866138666813479	0.8240887480190174	0.9081885856079405	0.8810126582278481	0.8	0.9620253164556962	Self Other
no_ssid__no_geo	0.8462686567164179	0.9385964912280702	0.8441564893770777	0.8260135135135136	0.8622994652406416	0.9232323232323233	0.888888888888889	0.9575757575757576	202	RFC	0.8598500299520535	0.9243856332703214	0.7953144266337855	0.9593023255813953	1.0	0.9186046511627907	0.8440853624561208	0.7465648854961832	0.9416058394160584	0.9	0.8	1.0	Self Other
no_ssid__no_geo	0.7921385742838108	0.8596491228070176	0.7864490993061484	0.7515923566878981	0.8213058419243987	0.8262195121951219	0.75	0.9024390243902438	203	RFC	0.788038934561482	0.7649918962722853	0.8110859728506787	0.8490872210953346	0.8275862068965517	0.8705882352941177	0.7852203450141426	0.7386541471048513	0.8317865429234339	0.8112115732368896	0.6857142857142857	0.9367088607594937	Self Other
no_ssid__no_geo	0.8420256991685563	0.868421052631579	0.834167273904947	0.7980676328502416	0.8702669149596524	0.8321390006871503	0.7540983606557377	0.9101796407185629	204	RFC	0.8476369886797694	0.8676470588235294	0.8276269185360094	0.8741258741258742	0.8846153846153846	0.8636363636363636	0.8281792936151879	0.738819320214669	0.9175392670157068	0.8095840867992767	0.6571428571428571	0.9620253164556962	Self Other
no_ssid__no_geo	0.8182397959183674	0.8947368421052632	0.8180621222095876	0.8123765635286373	0.8237476808905381	0.8742647058823529	0.823529411764706	0.9249999999999999	205	RFC	0.818006091846298	0.7951030927835051	0.8409090909090909	0.8810325476992144	0.8484848484848485	0.9135802469135802	0.8188449773644928	0.8304172274562585	0.8072727272727273	0.8683544303797468	0.8	0.9367088607594937	Self Other
no_ssid__no_geo	0.841635687732342	0.8771929824561403	0.8371179106336019	0.8099910793933988	0.864244741873805	0.8579059829059829	0.8055555555555555	0.9102564102564102	206	RFC	0.8412351367009683	0.8391866913123844	0.8432835820895522	0.8529308529308529	0.7837837837837838	0.922077922077922	0.8345165652467883	0.7827586206896552	0.8862745098039215	0.8636528028933093	0.8285714285714286	0.8987341772151899	Self Other
no_ssid__no_geo	0.8627748294162244	0.8859649122807017	0.854306353390043	0.8191808191808192	0.8894318875992668	0.860122699386503	0.8	0.920245398773006	207	RFC	0.8616883666087891	0.8577405857740585	0.8656361474435196	0.8797619047619047	0.8666666666666667	0.8928571428571429	0.8492558394265783	0.7839388145315488	0.914572864321608	0.8461121157323689	0.7428571428571429	0.9493670886075949	Self Other
no_ssid__no_geo	0.8610478359908884	0.9122807017543859	0.8499612469456679	0.8091762252346194	0.8907462686567164	0.8913871951219513	0.8437500000000001	0.9390243902439025	208	RFC	0.864199250797189	0.8738738738738738	0.854524627720504	0.9184584178498986	0.9310344827586207	0.9058823529411765	0.8417863109217248	0.7533980582524272	0.9301745635910225	0.8730560578661845	0.7714285714285715	0.9746835443037974	Self Other
no_ssid__no_geo	0.85370611183355	0.8859649122807017	0.8533385038874515	0.8459958932238194	0.8606811145510835	0.860122699386503	0.8	0.920245398773006	209	RFC	0.8569748145922396	0.8904899135446686	0.8234597156398105	0.8797619047619047	0.8666666666666667	0.8928571428571429	0.8535816773962259	0.8057366362451108	0.9014267185473411	0.8461121157323689	0.7428571428571429	0.9493670886075949	Self Other
no_ssid__no_geo	0.8827964359150103	0.9210526315789473	0.8821745074842557	0.8736141906873612	0.8907348242811501	0.9048855103365161	0.8656716417910447	0.9440993788819876	210	RFC	0.8836393651419409	0.8927492447129909	0.8745294855708908	0.9165396341463414	0.90625	0.926829268292683	0.8814171415219489	0.8552821997105644	0.9075520833333334	0.8952983725135624	0.8285714285714286	0.9620253164556962	Self Other
no_ssid__no_geo	0.882744836775483	0.9122807017543859	0.879900347329563	0.8614173228346457	0.8983833718244805	0.8933782267115601	0.8484848484848486	0.9382716049382716	211	RFC	0.8842294578428347	0.8923327895595432	0.8761261261261262	0.9094442285270112	0.9032258064516129	0.9156626506024096	0.8771866230965109	0.832572298325723	0.9218009478672986	0.8810126582278481	0.8	0.9620253164556962	Self Other
no_ssid__no_geo	0.8385885885885885	0.8771929824561403	0.8276894270092822	0.7843530591775325	0.8710257948410318	0.850729517396184	0.787878787878788	0.9135802469135801	212	RFC	0.8408404332417672	0.8481561822125814	0.8335246842709529	0.865137971239798	0.8387096774193549	0.891566265060241	0.820768956723918	0.7294776119402985	0.9120603015075377	0.8397830018083183	0.7428571428571429	0.9367088607594937	Self Other
no_ssid__no_geo	0.8750969743987588	0.9385964912280702	0.8740771753541274	0.8627450980392157	0.8854092526690392	0.9246814535158093	0.8923076923076922	0.9570552147239264	213	RFC	0.879807952061691	0.9133574007220217	0.8462585034013606	0.9476190476190476	0.9666666666666667	0.9285714285714286	0.8729028524582259	0.8174474959612278	0.9283582089552239	0.9079566003616637	0.8285714285714286	0.9873417721518988	Self Other
no_ssid__no_geo	0.8641344046749452	0.9035087719298246	0.8626356197726508	0.8482871125611745	0.876984126984127	0.8837489570779642	0.8358208955223881	0.9316770186335404	214	RFC	0.868189582113807	0.8950086058519794	0.8413705583756346	0.8948170731707317	0.875	0.9146341463414634	0.860973703370594	0.8062015503875969	0.9157458563535912	0.8746835443037975	0.8	0.9493670886075949	Self Other
no_ssid__no_geo	0.842375366568915	0.9035087719298246	0.8378036066380724	0.8105726872246696	0.8650345260514752	0.8856986601039104	0.8405797101449276	0.9308176100628932	215	RFC	0.840927750410509	0.8333333333333334	0.8485221674876847	0.8889705882352941	0.8529411764705882	0.925	0.8356123015968884	0.7890222984562607	0.882202304737516	0.8826401446654611	0.8285714285714286	0.9367088607594937	Self Other
no_ssid__no_geo	0.792	0.8596491228070176	0.7778519683473655	0.7217898832684826	0.8339140534262485	0.8294051627384961	0.7575757575757576	0.9012345679012346	216	RFC	0.7742510476648541	0.6947565543071161	0.8537455410225921	0.8429848425961912	0.8064516129032258	0.8795180722891566	0.7829975598211455	0.7510121457489879	0.8149829738933031	0.8191681735985534	0.7142857142857143	0.9240506329113924	Self Other
no_ssid__no_geo	0.8033205619412516	0.8596491228070176	0.8015960247466105	0.7830985915492958	0.8200934579439252	0.8350813743218807	0.7714285714285715	0.8987341772151899	217	RFC	0.8020801213812006	0.7211413748378729	0.8830188679245283	0.8350813743218807	0.7714285714285715	0.8987341772151899	0.8111212115611133	0.8567026194144838	0.7655398037077427	0.8350813743218807	0.7714285714285715	0.8987341772151899	Self Other
no_ssid__no_geo	0.8926622195269861	0.8771929824561403	0.8919271079218205	0.9008403361344538	0.8830138797091871	0.850729517396184	0.787878787878788	0.9135802469135801	218	RFC	0.8907777944937566	0.9273356401384083	0.8542199488491049	0.865137971239798	0.8387096774193549	0.891566265060241	0.8948168414652683	0.8758169934640523	0.9138166894664843	0.8397830018083183	0.7428571428571429	0.9367088607594937	Self Other
no_ssid__no_geo	0.8348245010323468	0.9122807017543859	0.8288715889149305	0.7969543147208122	0.8607888631090488	0.8969258589511754	0.8571428571428571	0.9367088607594937	219	RFC	0.831439446366782	0.8148788927335641	0.848	0.8969258589511754	0.8571428571428571	0.9367088607594937	0.8268853501197357	0.7798013245033113	0.8739693757361602	0.8969258589511754	0.8571428571428571	0.9367088607594937	Self Other
no_ssid__no_geo	0.8836846213895394	0.9210526315789473	0.8774923508536812	0.849949647532729	0.9050350541746335	0.9031618688060405	0.8615384615384616	0.9447852760736196	220	RFC	0.8854452305695686	0.8921775898520085	0.8787128712871287	0.925	0.9333333333333333	0.9166666666666666	0.8722606893763267	0.8115384615384615	0.9329829172141918	0.8873417721518988	0.8	0.9746835443037974	Self Other
no_ssid__no_geo	0.8554216867469879	0.868421052631579	0.8514928989450926	0.8273381294964028	0.8756476683937824	0.8386031146767342	0.7692307692307692	0.9079754601226993	221	RFC	0.8584051719032424	0.872865275142315	0.8439450686641697	0.8571428571428572	0.8333333333333334	0.8809523809523809	0.8480749099860809	0.7863247863247863	0.9098250336473755	0.825497287522604	0.7142857142857143	0.9367088607594937	Self Other
no_ssid__no_geo	0.8694246929541047	0.9035087719298246	0.8683619446241777	0.856534090909091	0.8801897983392645	0.8816422840962718	0.8307692307692307	0.9325153374233128	222	RFC	0.8736148970969061	0.904047976011994	0.8431818181818181	0.9023809523809524	0.9	0.9047619047619048	0.867180357842497	0.8137651821862348	0.9205955334987593	0.8667269439421339	0.7714285714285715	0.9620253164556962	Self Other
no_ssid__no_geo	0.8681392235609103	0.8596491228070176	0.8659946319175529	0.8490421455938697	0.882947118241236	0.8227749708511465	0.7419354838709677	0.9036144578313253	223	RFC	0.8743472294340182	0.9081967213114754	0.8404977375565611	0.8569604086845466	0.8518518518518519	0.8620689655172413	0.8635173463231918	0.7971223021582734	0.9299123904881101	0.8032549728752261	0.6571428571428571	0.9493670886075949	Self Other
no_ssid__no_geo	0.8358750907770516	0.8508771929824561	0.8332429535955417	0.8122923588039866	0.8541935483870968	0.8261415627523101	0.7605633802816902	0.8917197452229298	224	RFC	0.8340505203275786	0.8204697986577181	0.8476312419974392	0.8237179487179487	0.75	0.8974358974358975	0.8325672866333584	0.8042763157894737	0.8608582574772432	0.82875226039783	0.7714285714285715	0.8860759493670886	Self Other
no_ssid__no_geo	0.8431522570772763	0.8771929824561403	0.8374883924612714	0.8071495766698025	0.8678272082527403	0.8479420731707318	0.7812500000000001	0.9146341463414634	225	RFC	0.8433955337873129	0.844488188976378	0.8423028785982478	0.8722109533468559	0.8620689655172413	0.8823529411764706	0.8339598907418057	0.772972972972973	0.8949468085106383	0.8318264014466545	0.7142857142857143	0.9493670886075949	Self Other
no_ssid__no_geo	0.8049311094996374	0.8596491228070176	0.7975097505656557	0.758744394618834	0.8362751065124773	0.819047619047619	0.7333333333333334	0.9047619047619047	226	RFC	0.8180218544110558	0.863265306122449	0.7727784026996626	0.8669662921348315	0.88	0.8539325842696629	0.7939702917771883	0.6768	0.9111405835543767	0.7952983725135624	0.6285714285714286	0.9620253164556962	Self Other
no_ssid__no_geo	0.8502785515320335	0.8596491228070176	0.8484202050750804	0.831636648394675	0.8652037617554859	0.8294051627384961	0.7575757575757576	0.9012345679012346	227	RFC	0.8510199240986718	0.8564516129032258	0.8455882352941176	0.8429848425961912	0.8064516129032258	0.8795180722891566	0.8469850704274887	0.8082191780821918	0.8857509627727856	0.8191681735985534	0.7142857142857143	0.9240506329113924	Self Other
no_ssid__no_geo	0.8252063015753939	0.8947368421052632	0.8146583799041035	0.7704433497536946	0.8588734100545125	0.86708122813836	0.8064516129032259	0.927710843373494	228	RFC	0.8359166981250787	0.8688888888888889	0.8029445073612684	0.9054916985951469	0.9259259259259259	0.8850574712643678	0.807606240781711	0.6920353982300885	0.9231770833333334	0.8444846292947559	0.7142857142857143	0.9746835443037974	Self Other
no_ssid__no_geo	0.8497375328083989	0.8508771929824561	0.8473396774849689	0.8282070517629407	0.8664723032069971	0.8135642135642136	0.73015873015873	0.8969696969696971	229	RFC	0.8534143887215764	0.8748019017432647	0.832026875699888	0.8409468438538206	0.8214285714285714	0.8604651162790697	0.8451088651818579	0.7863247863247863	0.9038929440389294	0.7969258589511754	0.6571428571428571	0.9367088607594937	Self Other
no_ssid__no_geo	0.8481174218251436	0.8771929824561403	0.8477105084347111	0.8398384925975775	0.8555825242718447	0.850729517396184	0.787878787878788	0.9135802469135801	230	RFC	0.8506176308214046	0.8776371308016878	0.8235981308411215	0.865137971239798	0.8387096774193549	0.891566265060241	0.8476564027370479	0.8051612903225807	0.8901515151515151	0.8397830018083183	0.7428571428571429	0.9367088607594937	Self Other
no_ssid__no_geo	0.8471428571428572	0.8947368421052632	0.8467597565341927	0.8390977443609023	0.854421768707483	0.8720538720538721	0.8181818181818182	0.9259259259259259	231	RFC	0.8511856496468739	0.8899521531100478	0.8124191461836999	0.8872910998834046	0.8709677419354839	0.9036144578313253	0.8473727068456359	0.7937411095305832	0.9010043041606887	0.8603978300180832	0.7714285714285715	0.9493670886075949	Self Other
no_ssid__no_geo	0.8624269954574951	0.9210526315789473	0.862238512426247	0.867334167709637	0.8571428571428571	0.9105882352941177	0.88	0.9411764705882353	232	RFC	0.862031747636621	0.8816793893129771	0.8423841059602649	0.8989864864864865	0.825	0.972972972972973	0.8629381297005818	0.853448275862069	0.8724279835390947	0.927124773960217	0.9428571428571428	0.9113924050632911	Self Other
no_ssid__no_geo	0.8582995951417004	0.9298245614035088	0.8577514100536597	0.8489208633093525	0.866581956797967	0.9175406871609403	0.8857142857142857	0.9493670886075949	233	RFC	0.8616406323420205	0.8925869894099848	0.830694275274056	0.9175406871609403	0.8857142857142857	0.9493670886075949	0.8575191688663726	0.8093278463648834	0.9057104913678619	0.9175406871609403	0.8857142857142857	0.9493670886075949	Self Other
no_ssid__no_geo	0.8540630182421227	0.8859649122807017	0.8433049358472737	0.802247191011236	0.8843626806833115	0.854520467262197	0.7868852459016394	0.9221556886227545	234	RFC	0.8721072209444303	0.9224806201550387	0.8217338217338217	0.8990384615384616	0.9230769230769231	0.875	0.833533648747628	0.709741550695825	0.957325746799431	0.8301989150090416	0.6857142857142857	0.9746835443037974	Self Other
no_ssid__no_geo	0.8505221932114883	0.9035087719298246	0.8499451881715946	0.8406402226861517	0.8592501536570375	0.8856986601039104	0.8405797101449276	0.9308176100628932	235	RFC	0.8507933650507908	0.8543140028288543	0.8472727272727273	0.8889705882352941	0.8529411764705882	0.925	0.8494841662965873	0.8273972602739726	0.871571072319202	0.8826401446654611	0.8285714285714286	0.9367088607594937	Self Other
no_ssid__no_geo	0.8475052705551651	0.8771929824561403	0.8460574758772312	0.8311284046692606	0.8609865470852018	0.850729517396184	0.787878787878788	0.9135802469135801	236	RFC	0.8499879256218305	0.8682926829268293	0.8316831683168316	0.865137971239798	0.8387096774193549	0.891566265060241	0.8447226021287982	0.7970149253731343	0.8924302788844621	0.8397830018083183	0.7428571428571429	0.9367088607594937	Self Other
no_ssid__no_geo	0.860655737704918	0.9473684210526315	0.8544455174272367	0.8243801652892563	0.8845108695652173	0.9371323529411765	0.9117647058823529	0.9625	237	RFC	0.8623671983028867	0.869281045751634	0.8554533508541393	0.9450056116722784	0.9393939393939394	0.9506172839506173	0.8497508973498131	0.7838899803536346	0.9156118143459916	0.9301989150090415	0.8857142857142857	0.9746835443037974	Self Other
no_ssid__no_geo	0.8608507570295602	0.8947368421052632	0.8600019350401782	0.8491008600469117	0.8709030100334448	0.8696646341463414	0.8125	0.926829268292683	238	RFC	0.8663264916993636	0.9065108514190318	0.8261421319796954	0.8953346855983773	0.896551724137931	0.8941176470588236	0.8596607454863134	0.7985294117647059	0.9207920792079208	0.8524412296564196	0.7428571428571429	0.9620253164556962	Self Other
no_ssid__no_geo	0.8678549477566072	0.8947368421052632	0.8665968770081212	0.853641933287951	0.8795518207282914	0.8696646341463414	0.8125	0.926829268292683	239	RFC	0.8712659885960856	0.8957142857142857	0.8468176914778857	0.8953346855983773	0.896551724137931	0.8941176470588236	0.8651315091497147	0.8153446033810143	0.914918414918415	0.8524412296564196	0.7428571428571429	0.9620253164556962	Self Other
no_ssid__no_geo	0.8478581979320532	0.868421052631579	0.8365596690456938	0.7935871743486975	0.87953216374269	0.8354978354978355	0.7619047619047619	0.9090909090909091	240	RFC	0.8544001881647323	0.8741721854304636	0.8346281908990011	0.8646179401993355	0.8571428571428571	0.872093023255814	0.8280740749140971	0.726605504587156	0.9295426452410384	0.8175406871609403	0.6857142857142857	0.9493670886075949	Self Other
no_ssid__no_geo	0.8168918918918919	0.9035087719298246	0.8146990569093071	0.7945413191811979	0.8348567946374162	0.8816422840962718	0.8307692307692307	0.9325153374233128	241	RFC	0.8139474232295474	0.7832585949177877	0.8446362515413071	0.9023809523809524	0.9	0.9047619047619048	0.8157275254865617	0.8061538461538461	0.8253012048192772	0.8667269439421339	0.7714285714285715	0.9620253164556962	Self Other
no_ssid__no_geo	0.8858965272856131	0.9035087719298246	0.8834114709633383	0.866390041493776	0.9004329004329005	0.8816422840962718	0.8307692307692307	0.9325153374233128	242	RFC	0.8887905273701316	0.9046793760831889	0.8729016786570744	0.9023809523809524	0.9	0.9047619047619048	0.8804837673166248	0.8312101910828026	0.929757343550447	0.8667269439421339	0.7714285714285715	0.9620253164556962	Self Other
no_ssid__no_geo	0.7908578584846587	0.8771929824561403	0.7877580416686563	0.7621082621082622	0.8134078212290502	0.8533088235294117	0.7941176470588236	0.9125	243	RFC	0.7862768798091355	0.7328767123287672	0.839677047289504	0.8597081930415265	0.8181818181818182	0.9012345679012346	0.7912504701801313	0.7937685459940653	0.7887323943661971	0.8477396021699819	0.7714285714285715	0.9240506329113924	Self Other
no_ssid__no_geo	0.8519736842105263	0.8859649122807017	0.8500309804421982	0.8329621380846326	0.8670998227997638	0.8626124038194123	0.8059701492537314	0.9192546583850932	244	RFC	0.8537419300033979	0.8657407407407407	0.841743119266055	0.8730945121951219	0.84375	0.9024390243902439	0.8483033879964244	0.8025751072961373	0.8940316686967114	0.8540687160940326	0.7714285714285715	0.9367088607594937	Self Other
no_ssid__no_geo	0.8095975232198143	0.8508771929824561	0.7974828725226327	0.7479508196721311	0.8470149253731344	0.8097575341121036	0.721311475409836	0.8982035928143712	245	RFC	0.8148969068035368	0.8314350797266514	0.798358733880422	0.8492132867132867	0.8461538461538461	0.8522727272727273	0.7908444016920098	0.6797020484171322	0.9019867549668874	0.7889692585895117	0.6285714285714286	0.9493670886075949	Self Other
no_ssid__no_geo	0.8709897610921502	0.8947368421052632	0.8702583025830258	0.8605166051660517	0.88	0.8720538720538721	0.8181818181818182	0.9259259259259259	246	RFC	0.8737848953140579	0.8983050847457628	0.8492647058823529	0.8872910998834046	0.8709677419354839	0.9036144578313253	0.8694112575440325	0.8257790368271954	0.9130434782608695	0.8603978300180832	0.7714285714285715	0.9493670886075949	Self Other
no_ssid__no_geo	0.8270440251572327	0.868421052631579	0.8137360355275349	0.7639484978540774	0.8635235732009925	0.8321390006871503	0.7540983606557377	0.9101796407185629	247	RFC	0.8272551510799315	0.827906976744186	0.8266033254156769	0.8741258741258742	0.8846153846153846	0.8636363636363636	0.8065297252548249	0.7091633466135459	0.9038961038961039	0.8095840867992767	0.6571428571428571	0.9620253164556962	Self Other
no_ssid__no_geo	0.8345662407531943	0.8859649122807017	0.8314872892911633	0.8087091757387247	0.8542654028436019	0.8574314574314574	0.7936507936507937	0.9212121212121213	248	RFC	0.848172312791901	0.9075043630017452	0.7888402625820569	0.8882890365448506	0.8928571428571429	0.8837209302325582	0.8304186553884848	0.729312762973352	0.9315245478036176	0.8381555153707052	0.7142857142857143	0.9620253164556962	Self Other
no_ssid__no_geo	0.8740573152337858	0.9298245614035088	0.8683969521903235	0.8411037107516651	0.895690193628982	0.914702581369248	0.8787878787878788	0.9506172839506173	249	RFC	0.8786480109285093	0.896551724137931	0.8607442977190877	0.931597357170618	0.9354838709677419	0.927710843373494	0.8628542226702509	0.7921146953405018	0.93359375	0.901627486437613	0.8285714285714286	0.9746835443037974	Self Other
no_ssid__no_geo	0.7995839112343966	0.8508771929824561	0.7959282410637991	0.7686148919135308	0.8232415902140673	0.8097575341121036	0.721311475409836	0.8982035928143712	250	RFC	0.8125115689652718	0.8679927667269439	0.7570303712035995	0.8492132867132867	0.8461538461538461	0.8522727272727273	0.7958999722658778	0.6896551724137931	0.9021447721179625	0.7889692585895117	0.6285714285714286	0.9493670886075949	Self Other
no_ssid__no_geo	0.842809364548495	0.8859649122807017	0.83501221001221	0.7991452991452992	0.8708791208791209	0.8574314574314574	0.7936507936507937	0.9212121212121213	251	RFC	0.8439038308480125	0.8480725623582767	0.8397350993377484	0.8882890365448506	0.8928571428571429	0.8837209302325582	0.8299889047392613	0.7555555555555555	0.9044222539229672	0.8381555153707052	0.7142857142857143	0.9620253164556962	Self Other
no_ssid__no_geo	0.8203033838973163	0.8771929824561403	0.8202554160486917	0.8173190984578885	0.8231917336394949	0.8533088235294117	0.7941176470588236	0.9125	252	RFC	0.8204579711960436	0.7983777520278099	0.8425381903642774	0.8597081930415265	0.8181818181818182	0.9012345679012346	0.8209474248356388	0.8371810449574727	0.8047138047138047	0.8477396021699819	0.7714285714285715	0.9240506329113924	Self Other
no_ssid__no_geo	0.8266211604095564	0.8508771929824561	0.8231584450147325	0.7984126984126985	0.8479041916167664	0.8097575341121036	0.721311475409836	0.8982035928143712	253	RFC	0.8351441133365901	0.8747826086956522	0.7955056179775281	0.8492132867132867	0.8461538461538461	0.8522727272727273	0.8209994385176866	0.7343065693430657	0.9076923076923077	0.7889692585895117	0.6285714285714286	0.9493670886075949	Self Other
no_ssid__no_geo	0.8640386162510056	0.8859649122807017	0.8461355347978023	0.7936507936507936	0.898620275944811	0.854520467262197	0.7868852459016394	0.9221556886227545	254	RFC	0.8647849462365591	0.8666666666666667	0.8629032258064516	0.8990384615384616	0.9230769230769231	0.875	0.8347018796017545	0.7319819819819819	0.9374217772215269	0.8301989150090416	0.6857142857142857	0.9746835443037974	Self Other
no_ssid__no_geo	0.8649367930805056	0.9210526315789473	0.8639187479288473	0.852148579752367	0.8756889161053276	0.9012987012987013	0.8571428571428572	0.9454545454545454	255	RFC	0.8681450741754285	0.8931297709923665	0.8431603773584906	0.9356312292358804	0.9642857142857143	0.9069767441860465	0.8627956283377394	0.8147632311977716	0.910828025477707	0.8793851717902351	0.7714285714285715	0.9873417721518988	Self Other
no_ssid__no_geo	0.8332276474318326	0.8771929824561403	0.8316637748216695	0.8154385964912281	0.847888953152111	0.8449280994947532	0.7741935483870968	0.9156626506024097	256	RFC	0.8330196734026155	0.8311874105865522	0.8348519362186788	0.8812260536398467	0.8888888888888888	0.8735632183908046	0.8308075412818496	0.800275482093664	0.8613396004700352	0.823869801084991	0.6857142857142857	0.9620253164556962	Self Other
no_ssid__no_geo	0.8173784977908689	0.8596491228070176	0.8067835505783001	0.7615384615384616	0.8520286396181385	0.8262195121951219	0.75	0.9024390243902438	257	RFC	0.8150233616868336	0.8065173116089613	0.8235294117647058	0.8490872210953346	0.8275862068965517	0.8705882352941177	0.8019412754057833	0.7213114754098361	0.8825710754017305	0.8112115732368896	0.6857142857142857	0.9367088607594937	Self Other
no_ssid__no_geo	0.7967479674796748	0.8947368421052632	0.7916897965635403	0.7592295345104335	0.824150058616647	0.8720538720538721	0.8181818181818182	0.9259259259259259	258	RFC	0.7925030613034265	0.766612641815235	0.8183934807916181	0.8872910998834046	0.8709677419354839	0.9036144578313253	0.7909877375118017	0.7519872813990461	0.8299881936245572	0.8603978300180832	0.7714285714285715	0.9493670886075949	Self Other
no_ssid__no_geo	0.8842866535174227	0.9122807017543859	0.8835739883789708	0.8744650499286732	0.8926829268292683	0.8933782267115601	0.8484848484848486	0.9382716049382716	259	RFC	0.8873691592881564	0.9135618479880775	0.8611764705882353	0.9094442285270112	0.9032258064516129	0.9156626506024096	0.8825797849313408	0.8385772913816689	0.9265822784810127	0.8810126582278481	0.8	0.9620253164556962	Self Other
no_ssid__no_geo	0.8368032236400269	0.8859649122807017	0.8343280691319631	0.8140780413159908	0.8545780969479354	0.8626124038194123	0.8059701492537314	0.9192546583850932	260	RFC	0.8330391591968316	0.7964071856287425	0.8696711327649208	0.8730945121951219	0.84375	0.9024390243902439	0.8362754303599373	0.8325508607198748	0.84	0.8540687160940326	0.7714285714285715	0.9367088607594937	Self Other
no_ssid__no_geo	0.8325849903784477	0.8771929824561403	0.8311037226590956	0.8152866242038217	0.8469208211143695	0.8449280994947532	0.7741935483870968	0.9156626506024097	261	RFC	0.8397332269126967	0.8834355828220859	0.7960308710033076	0.8812260536398467	0.8888888888888888	0.8735632183908046	0.8308303610537513	0.7568988173455979	0.9047619047619048	0.823869801084991	0.6857142857142857	0.9620253164556962	Self Other
no_ssid__no_geo	0.7961661341853035	0.8596491228070176	0.7899129959075463	0.7536679536679536	0.826158038147139	0.819047619047619	0.7333333333333334	0.9047619047619047	262	RFC	0.8064801886064314	0.8457538994800693	0.7672064777327935	0.8669662921348315	0.88	0.8539325842696629	0.787294498360591	0.6796657381615598	0.8949232585596222	0.7952983725135624	0.6285714285714286	0.9620253164556962	Self Other
no_ssid__no_geo	0.8825118163403106	0.9473684210526315	0.8812776426360018	0.8691729323308272	0.8933823529411765	0.9371323529411765	0.9117647058823529	0.9625	263	RFC	0.8821015854960168	0.878419452887538	0.8857837181044957	0.9450056116722784	0.9393939393939394	0.9506172839506173	0.8806157660839367	0.8601190476190477	0.9011124845488258	0.9301989150090415	0.8857142857142857	0.9746835443037974	Self Other
no_ssid__no_geo	0.8761308281141267	0.9035087719298246	0.8755870782472673	0.8673621460506705	0.8838120104438641	0.8837489570779642	0.8358208955223881	0.9316770186335404	264	RFC	0.8780981551894099	0.8981481481481481	0.8580481622306717	0.8948170731707317	0.875	0.9146341463414634	0.8748938216824851	0.8386167146974063	0.9111709286675639	0.8746835443037975	0.8	0.9493670886075949	Self Other
no_ssid__no_geo	0.8511627906976744	0.9122807017543859	0.8455459770114941	0.8160919540229885	0.8749999999999999	0.8952205882352942	0.8529411764705883	0.9375000000000001	265	RFC	0.8503542624697049	0.8466780238500852	0.8540305010893247	0.9023569023569024	0.8787878787878788	0.9259259259259259	0.8423319202022144	0.7876386687797148	0.897025171624714	0.8889692585895117	0.8285714285714286	0.9493670886075949	Self Other
no_ssid__no_geo	0.8697806086341118	0.9035087719298246	0.8678907809317848	0.8520900321543409	0.8836915297092289	0.8837489570779642	0.8358208955223881	0.9316770186335404	266	RFC	0.8703792312316734	0.8745874587458746	0.8661710037174721	0.8948170731707317	0.875	0.9146341463414634	0.8663282435028821	0.8307210031347962	0.9019354838709678	0.8746835443037975	0.8	0.9493670886075949	Self Other
no_ssid__no_geo	0.7934151065203358	0.8596491228070176	0.7902931022811888	0.7647058823529411	0.8158803222094363	0.8294051627384961	0.7575757575757576	0.9012345679012346	267	RFC	0.7892061058413222	0.7482014388489209	0.8302107728337237	0.8429848425961912	0.8064516129032258	0.8795180722891566	0.7919955431565339	0.7819548872180451	0.8020361990950227	0.8191681735985534	0.7142857142857143	0.9240506329113924	Self Other
no_ssid__no_geo	0.8734525447042641	0.8947368421052632	0.8684331140027343	0.8427350427350427	0.8941311852704258	0.8742647058823529	0.823529411764706	0.9249999999999999	268	RFC	0.8741502162360564	0.8772241992882562	0.8710762331838565	0.8810325476992144	0.8484848484848485	0.9135802469135802	0.8646474897349757	0.8108552631578947	0.9184397163120568	0.8683544303797468	0.8	0.9367088607594937	Self Other
no_ssid__no_geo	0.8643282594308405	0.9298245614035088	0.8636572713847752	0.8540925266903914	0.873222016079159	0.9175406871609403	0.8857142857142857	0.9493670886075949	269	RFC	0.8631505674227615	0.8426966292134831	0.8836045056320401	0.9175406871609403	0.8857142857142857	0.9493670886075949	0.8644407751987214	0.8658008658008658	0.863080684596577	0.9175406871609403	0.8857142857142857	0.9493670886075949	Self Other
no_ssid__no_geo	0.8768166089965398	0.9035087719298246	0.8754199328107503	0.8622291021671826	0.8886107634543179	0.8837489570779642	0.8358208955223881	0.9316770186335404	270	RFC	0.8794965786901271	0.8983870967741936	0.8606060606060606	0.8948170731707317	0.875	0.9146341463414634	0.8736842003942586	0.8288690476190477	0.9184993531694696	0.8746835443037975	0.8	0.9493670886075949	Self Other
no_ssid__no_geo	0.8253968253968254	0.9122807017543859	0.8239301310043667	0.8078602620087335	0.8399999999999999	0.8952205882352942	0.8529411764705883	0.9375000000000001	271	RFC	0.8268313488537409	0.8383685800604229	0.8152941176470588	0.9023569023569024	0.8787878787878788	0.9259259259259259	0.822872191011236	0.7794943820224719	0.86625	0.8889692585895117	0.8285714285714286	0.9493670886075949	Self Other
no_ssid__no_geo	0.8884735202492212	0.9210526315789473	0.8883736815295831	0.8850353243416826	0.8917120387174834	0.9031618688060405	0.8615384615384616	0.9447852760736196	272	RFC	0.891416910331384	0.9298245614035088	0.8530092592592593	0.925	0.9333333333333333	0.9166666666666666	0.8892282673525684	0.8443627450980392	0.9340937896070975	0.8873417721518988	0.8	0.9746835443037974	Self Other
no_ssid__no_geo	0.8403790087463557	0.9035087719298246	0.8382060661148035	0.8194558944765045	0.8569562377531026	0.8856986601039104	0.8405797101449276	0.9308176100628932	273	RFC	0.8437172003709563	0.8643478260869565	0.823086574654956	0.8889705882352941	0.8529411764705882	0.925	0.8363649176155048	0.7789968652037618	0.8937329700272479	0.8826401446654611	0.8285714285714286	0.9367088607594937	Self Other
no_ssid__no_geo	0.8796934865900383	0.9210526315789473	0.8747206383661739	0.8497607655502393	0.8996805111821086	0.9012987012987013	0.8571428571428572	0.9454545454545454	274	RFC	0.8878511734747849	0.9192546583850931	0.8564476885644768	0.9356312292358804	0.9642857142857143	0.9069767441860465	0.8687728407006318	0.7900355871886121	0.9475100942126514	0.8793851717902351	0.7714285714285715	0.9873417721518988	Self Other
no_ssid__no_geo	0.8319132455460883	0.8596491228070176	0.8277800011188426	0.8010999083409716	0.8544600938967137	0.8262195121951219	0.75	0.9024390243902438	275	RFC	0.8407713282212165	0.8792756539235412	0.8022670025188917	0.8490872210953346	0.8275862068965517	0.8705882352941177	0.8248035109584608	0.7356902356902357	0.9139167862266858	0.8112115732368896	0.6857142857142857	0.9367088607594937	Self Other
no_ssid__no_geo	0.8173547935619314	0.8947368421052632	0.8137056134215034	0.7876322213181448	0.839779005524862	0.8742647058823529	0.823529411764706	0.9249999999999999	276	RFC	0.8113946122913775	0.7492260061919505	0.8735632183908046	0.8810325476992144	0.8484848484848485	0.9135802469135802	0.8193496587715776	0.8301886792452831	0.8085106382978723	0.8683544303797468	0.8	0.9367088607594937	Self Other
no_ssid__no_geo	0.8658294778585591	0.8771929824561403	0.8628227064577692	0.8425135764158261	0.8831318364997122	0.8479420731707318	0.7812500000000001	0.9146341463414634	277	RFC	0.8685235482644359	0.8829268292682927	0.8541202672605791	0.8722109533468559	0.8620689655172413	0.8823529411764706	0.8599107670216415	0.8056379821958457	0.9141835518474374	0.8318264014466545	0.7142857142857143	0.9493670886075949	Self Other
no_ssid__no_geo	0.8587731811697575	0.8947368421052632	0.856016282427924	0.8360927152317881	0.8759398496240601	0.8696646341463414	0.8125	0.926829268292683	278	RFC	0.8659759925347812	0.9017857142857143	0.830166270783848	0.8953346855983773	0.896551724137931	0.8941176470588236	0.8531883452860465	0.779320987654321	0.9270557029177718	0.8524412296564196	0.7428571428571429	0.9620253164556962	Self Other
no_ssid__no_geo	0.8706199460916442	0.9298245614035088	0.8697683942636079	0.8592375366568915	0.8802992518703241	0.914702581369248	0.8787878787878788	0.9506172839506173	279	RFC	0.8740306216565209	0.9015384615384615	0.8465227817745803	0.931597357170618	0.9354838709677419	0.927710843373494	0.8688057040998217	0.8207282913165266	0.9168831168831169	0.901627486437613	0.8285714285714286	0.9746835443037974	Self Other
no_ssid__no_geo	0.8418367346938775	0.8859649122807017	0.8414586545041123	0.8337164750957854	0.8492008339124393	0.860122699386503	0.8	0.920245398773006	280	RFC	0.8470270107410254	0.8932676518883416	0.8007863695937091	0.8797619047619047	0.8666666666666667	0.8928571428571429	0.8427276746242264	0.7816091954022989	0.9038461538461539	0.8461121157323689	0.7428571428571429	0.9493670886075949	Self Other
no_ssid__no_geo	0.8076664425016813	0.8771929824561403	0.8031597597642075	0.7733755942947701	0.8329439252336449	0.8533088235294117	0.7941176470588236	0.9125	281	RFC	0.8011180642010128	0.7473200612557427	0.854916067146283	0.8597081930415265	0.8181818181818182	0.9012345679012346	0.8066932609191662	0.8013136288998358	0.8120728929384966	0.8477396021699819	0.7714285714285715	0.9240506329113924	Self Other
no_ssid__no_geo	0.8509520682862771	0.9122807017543859	0.8481744048222888	0.8276385725132878	0.8687102371312897	0.8969258589511754	0.8571428571428571	0.9367088607594937	282	RFC	0.8503266345861686	0.8462732919254659	0.8543799772468714	0.8969258589511754	0.8571428571428571	0.9367088607594937	0.8466681234157853	0.8098068350668648	0.8835294117647059	0.8969258589511754	0.8571428571428571	0.9367088607594937	Self Other
no_ssid__no_geo	0.8607516943930992	0.8947368421052632	0.8603125542681831	0.8524804177545692	0.868144690781797	0.86708122813836	0.8064516129032259	0.927710843373494	283	RFC	0.8687859484198157	0.9288762446657184	0.808695652173913	0.9054916985951469	0.9259259259259259	0.8850574712643678	0.8623618635544631	0.7876960193003619	0.9370277078085643	0.8444846292947559	0.7142857142857143	0.9746835443037974	Self Other
no_ssid__no_geo	0.8957557706626954	0.9035087719298246	0.8941972224097958	0.8813559322033897	0.9070385126162019	0.8837489570779642	0.8358208955223881	0.9316770186335404	284	RFC	0.897699019082965	0.9106830122591943	0.8847150259067358	0.8948170731707317	0.875	0.9146341463414634	0.8921882480324649	0.8538587848932676	0.9305177111716622	0.8746835443037975	0.8	0.9493670886075949	Self Other
no_ssid__no_geo	0.8421807747489239	0.8421052631578947	0.8402308910560974	0.8225806451612903	0.8578811369509044	0.8113970588235294	0.7352941176470589	0.8875	285	RFC	0.8422734081220082	0.8429752066115702	0.8415716096324461	0.8170594837261504	0.7575757575757576	0.8765432098765432	0.8389924579585655	0.8031496062992126	0.8748353096179183	0.8065099457504521	0.7142857142857143	0.8987341772151899	Self Other
no_ssid__no_geo	0.9052631578947369	0.9122807017543859	0.9049298527559397	0.9105590062111802	0.8993006993006992	0.8985042735042735	0.8611111111111112	0.9358974358974359	286	RFC	0.9044243673279625	0.9231738035264484	0.8856749311294766	0.8929448929448929	0.8378378378378378	0.948051948051948	0.9058182932263814	0.8982843137254902	0.9133522727272727	0.9048824593128391	0.8857142857142857	0.9240506329113924	Self Other
no_ssid__no_geo	0.8685586258401793	0.8771929824561403	0.8649459013387126	0.8428571428571427	0.8870346598202824	0.8533088235294117	0.7941176470588236	0.9125	287	RFC	0.8760620799849617	0.9094412331406551	0.8426829268292683	0.8597081930415265	0.8181818181818182	0.9012345679012346	0.8608360501242284	0.7853577371048253	0.9363143631436315	0.8477396021699819	0.7714285714285715	0.9240506329113924	Self Other
no_ssid__no_geo	0.8832565284178188	0.9035087719298246	0.8817698675180179	0.8685121107266436	0.8950276243093922	0.8816422840962718	0.8307692307692307	0.9325153374233128	288	RFC	0.8869601571770005	0.911070780399274	0.8628495339547271	0.9023809523809524	0.9	0.9047619047619048	0.879725387433748	0.8297520661157025	0.9296987087517934	0.8667269439421339	0.7714285714285715	0.9620253164556962	Self Other
no_ssid__no_geo	0.808695652173913	0.868421052631579	0.804655519005848	0.7765625000000002	0.8327485380116959	0.8414758505608604	0.7761194029850748	0.9068322981366461	289	RFC	0.8037005467586067	0.765793528505393	0.8416075650118203	0.8513719512195121	0.8125	0.8902439024390244	0.8058563714268945	0.7876386687797148	0.8240740740740741	0.8334538878842677	0.7428571428571429	0.9240506329113924	Self Other
no_ssid__no_geo	0.8490304709141274	0.868421052631579	0.8420289855072465	0.8087719298245615	0.8752860411899315	0.8321390006871503	0.7540983606557377	0.9101796407185629	290	RFC	0.8481077200453593	0.8443223443223443	0.8518930957683741	0.8741258741258742	0.8846153846153846	0.8636363636363636	0.838047138047138	0.7760942760942761	0.9	0.8095840867992767	0.6571428571428571	0.9620253164556962	Self Other
no_ssid__no_geo	0.8345921450151057	0.8771929824561403	0.8283234663554706	0.7955182072829132	0.8611287254280279	0.8479420731707318	0.7812500000000001	0.9146341463414634	291	RFC	0.830620418380118	0.8114285714285714	0.8498122653316645	0.8722109533468559	0.8620689655172413	0.8823529411764706	0.826485211446651	0.7802197802197802	0.8727506426735219	0.8318264014466545	0.7142857142857143	0.9493670886075949	Self Other
no_ssid__no_geo	0.8208864602307225	0.8596491228070176	0.8208600443402407	0.8186846957590658	0.8230353929214157	0.8294051627384961	0.7575757575757576	0.9012345679012346	292	RFC	0.8208571605524474	0.8112058465286236	0.8305084745762712	0.8429848425961912	0.8064516129032258	0.8795180722891566	0.8209991650020801	0.826302729528536	0.8156956004756243	0.8191681735985534	0.7142857142857143	0.9240506329113924	Self Other
no_ssid__no_geo	0.8388780169602087	0.8421052631578947	0.838768246306455	0.8345612860013396	0.8429752066115702	0.808080808080808	0.7272727272727272	0.8888888888888888	293	RFC	0.8392230576441102	0.8476190476190476	0.8308270676691729	0.8208317139525845	0.7741935483870968	0.8674698795180723	0.8386918035577495	0.8218997361477572	0.8554838709677419	0.7985533453887884	0.6857142857142857	0.9113924050632911	Self Other
no_ssid__no_geo	0.845460399227302	0.8859649122807017	0.8454136735404881	0.8481012658227849	0.8427260812581914	0.8626124038194123	0.8059701492537314	0.9192546583850932	294	RFC	0.8474507576135092	0.8981233243967829	0.7967781908302355	0.8730945121951219	0.84375	0.9024390243902439	0.8488274748768441	0.8033573141486811	0.894297635605007	0.8540687160940326	0.7714285714285715	0.9367088607594937	Self Other
no_ssid__no_geo	0.8304821150855366	0.8421052631578947	0.8222968775750814	0.7841584158415842	0.8604353393085786	0.8006218422075397	0.7096774193548386	0.891566265060241	295	RFC	0.8346488014236365	0.8497854077253219	0.8195121951219512	0.8326947637292464	0.8148148148148148	0.8505747126436781	0.8168007769145393	0.7279411764705882	0.9056603773584906	0.7826401446654612	0.6285714285714286	0.9367088607594937	Self Other
no_ssid__no_geo	0.858242463117383	0.9210526315789473	0.8569178909634254	0.8431511710432931	0.8706846108835578	0.9064807219031994	0.8695652173913043	0.9433962264150944	296	RFC	0.8578936850519585	0.8546762589928057	0.8611111111111112	0.9099264705882353	0.8823529411764706	0.9375	0.8562030729451544	0.8319327731092437	0.8804733727810651	0.9032549728752259	0.8571428571428571	0.9493670886075949	Self Other
no_ssid__no_geo	0.8679104477611941	0.9035087719298246	0.8627016594702454	0.8359592215013901	0.8894440974391006	0.8793650793650793	0.8253968253968255	0.9333333333333332	297	RFC	0.8725106871024919	0.8913043478260869	0.8537170263788969	0.9119601328903655	0.9285714285714286	0.8953488372093024	0.8576887808851603	0.787085514834206	0.9282920469361148	0.8587703435804701	0.7428571428571429	0.9746835443037974	Self Other
no_ssid__no_geo	0.7874911158493249	0.8508771929824561	0.7824586460294551	0.749371332774518	0.8155459592843923	0.8135642135642136	0.73015873015873	0.8969696969696971	298	RFC	0.782274867605657	0.7474916387959866	0.8170580964153276	0.8409468438538206	0.8214285714285714	0.8604651162790697	0.7826499565343379	0.7512605042016807	0.8140394088669951	0.7969258589511754	0.6571428571428571	0.9367088607594937	Self Other
no_ssid__no_geo	0.8444313494401886	0.9210526315789473	0.8440934754284568	0.8513513513513513	0.8368355995055624	0.9064807219031994	0.8695652173913043	0.9433962264150944	299	RFC	0.8454989737073599	0.8307692307692308	0.8602287166454892	0.9099264705882353	0.8823529411764706	0.9375	0.8438301609402401	0.8729792147806005	0.8146811070998796	0.9032549728752259	0.8571428571428571	0.9493670886075949	Self Other
no_ssid__no_geo	0.8179535467671061	0.8771929824561403	0.8171284933892804	0.8048452220726783	0.8294117647058825	0.850729517396184	0.787878787878788	0.9135802469135801	300	RFC	0.8171284933892804	0.8048452220726783	0.8294117647058824	0.865137971239798	0.8387096774193549	0.891566265060241	0.8171284933892804	0.8048452220726783	0.8294117647058824	0.8397830018083183	0.7428571428571429	0.9367088607594937	Self Other
no_ssid__no_geo	0.8162973552537527	0.8596491228070176	0.8136740177597435	0.791565287915653	0.8357827476038339	0.8227749708511465	0.7419354838709677	0.9036144578313253	301	RFC	0.8227983992207848	0.8576449912126538	0.7879518072289157	0.8569604086845466	0.8518518518518519	0.8620689655172413	0.8123678387017458	0.7349397590361446	0.889795918367347	0.8032549728752261	0.6571428571428571	0.9493670886075949	Self Other
no_ssid__no_geo	0.8538461538461538	0.8771929824561403	0.8524520643233366	0.8381099922540666	0.8667941363926067	0.850729517396184	0.787878787878788	0.9135802469135801	302	RFC	0.8623678076161349	0.9123102866779089	0.8124253285543608	0.865137971239798	0.8387096774193549	0.891566265060241	0.8520166909358511	0.7750716332378224	0.9289617486338798	0.8397830018083183	0.7428571428571429	0.9367088607594937	Self Other
no_ssid__no_geo	0.847940074906367	0.8859649122807017	0.845724044687967	0.8272340425531916	0.8642140468227425	0.8574314574314574	0.7936507936507937	0.9212121212121213	303	RFC	0.8511852866691576	0.8709677419354839	0.8314028314028314	0.8882890365448506	0.8928571428571429	0.8837209302325582	0.8437018911707742	0.7876823338735819	0.8997214484679665	0.8381555153707052	0.7142857142857143	0.9620253164556962	Self Other
no_ssid__no_geo	0.8590425531914894	0.9035087719298246	0.8576642596441606	0.8436578171091444	0.8716707021791769	0.8856986601039104	0.8405797101449276	0.9308176100628932	304	RFC	0.8567531958836306	0.8289855072463768	0.8845208845208845	0.8889705882352941	0.8529411764705882	0.925	0.8590237015058018	0.8588588588588588	0.8591885441527446	0.8826401446654611	0.8285714285714286	0.9367088607594937	Self Other
no_ssid__no_geo	0.8444302176696543	0.8947368421052632	0.8443765751825643	0.8414872798434442	0.8472658705216844	0.8763110307414106	0.8285714285714286	0.9240506329113924	305	RFC	0.8459858686821438	0.7992565055762082	0.8927152317880794	0.8763110307414106	0.8285714285714286	0.9240506329113924	0.8473249238799478	0.8884297520661157	0.80622009569378	0.8763110307414106	0.8285714285714286	0.9240506329113924	Self Other
no_ssid__no_geo	0.850375939849624	0.8947368421052632	0.847358401228192	0.825896762904637	0.8688200395517469	0.8720538720538721	0.8181818181818182	0.9259259259259259	306	RFC	0.8510580827838009	0.855072463768116	0.8470437017994858	0.8872910998834046	0.8709677419354839	0.9036144578313253	0.8451959821316133	0.7986463620981388	0.8917456021650879	0.8603978300180832	0.7714285714285715	0.9493670886075949	Self Other
no_ssid__no_geo	0.8456953642384106	0.8947368421052632	0.8450292230230467	0.8348688873139617	0.8551895587321316	0.8696646341463414	0.8125	0.926829268292683	307	RFC	0.851743231278917	0.8978658536585366	0.8056206088992974	0.8953346855983773	0.896551724137931	0.8941176470588236	0.8456953642384106	0.7801324503311259	0.9112582781456954	0.8524412296564196	0.7428571428571429	0.9620253164556962	Self Other
no_ssid__no_geo	0.8188790560471977	0.8771929824561403	0.8185516561064577	0.8108441158348737	0.8262591963780418	0.8479420731707318	0.7812500000000001	0.9146341463414634	308	RFC	0.8183418198844492	0.8004866180048662	0.8361970217640321	0.8722109533468559	0.8620689655172413	0.8823529411764706	0.8190139841976054	0.8214731585518102	0.8165548098434005	0.8318264014466545	0.7142857142857143	0.9493670886075949	Self Other
no_ssid__no_geo	0.7983539094650206	0.8508771929824561	0.7967379593942521	0.7786144578313252	0.8148614609571789	0.8287229341581971	0.7671232876712328	0.8903225806451613	309	RFC	0.7958826329389366	0.7558479532163743	0.8359173126614987	0.8223684210526316	0.7368421052631579	0.9078947368421053	0.7988176629480978	0.8027950310559007	0.7948402948402948	0.8367088607594937	0.8	0.8734177215189873	Self Other
no_ssid__no_geo	0.8058748403575989	0.8771929824561403	0.8040285651715013	0.7850070721357849	0.8230500582072178	0.8556962025316457	0.8000000000000002	0.9113924050632911	310	RFC	0.8031531331984663	0.7676348547717843	0.8386714116251482	0.8556962025316456	0.8	0.9113924050632911	0.8055918958031838	0.8031837916063675	0.808	0.8556962025316456	0.8	0.9113924050632911	Self Other
no_ssid__no_geo	0.8625690607734806	0.8947368421052632	0.8608052131865797	0.8451361867704281	0.8764742396027312	0.8720538720538721	0.8181818181818182	0.9259259259259259	311	RFC	0.866551782851976	0.8916256157635468	0.8414779499404053	0.8872910998834046	0.8709677419354839	0.9036144578313253	0.858881104945274	0.8032544378698225	0.9145077720207254	0.8603978300180832	0.7714285714285715	0.9493670886075949	Self Other
no_ssid__no_geo	0.861716621253406	0.8947368421052632	0.8614279702492635	0.8551034975017844	0.8677524429967426	0.8720538720538721	0.8181818181818182	0.9259259259259259	312	RFC	0.8666534002162682	0.913109756097561	0.8201970443349754	0.8872910998834046	0.8709677419354839	0.9036144578313253	0.8625943356818624	0.8040268456375839	0.921161825726141	0.8603978300180832	0.7714285714285715	0.9493670886075949	Self Other
no_ssid__no_geo	0.8542646071188718	0.9035087719298246	0.854188581498354	0.8508591065292096	0.8575180564674983	0.8875033641338477	0.8450704225352113	0.9299363057324842	313	RFC	0.8541780985112128	0.8502747252747253	0.8580814717477004	0.8846153846153846	0.8333333333333334	0.9358974358974359	0.8541998360933907	0.8514442916093535	0.8569553805774278	0.8905967450271248	0.8571428571428571	0.9240506329113924	Self Other
no_ssid__no_geo	0.898976109215017	0.9035087719298246	0.8983928049246825	0.8906942392909897	0.9060913705583755	0.8793650793650793	0.8253968253968255	0.9333333333333332	314	RFC	0.9012064616115567	0.9220183486238532	0.8803945745992602	0.9119601328903655	0.9285714285714286	0.8953488372093024	0.8973809523809524	0.8614285714285714	0.9333333333333333	0.8587703435804701	0.7428571428571429	0.9746835443037974	Self Other
no_ssid__no_geo	0.8021907216494846	0.868421052631579	0.8015083174923754	0.7898699520876113	0.8131466828971393	0.8441345365053323	0.782608695652174	0.9056603773584907	315	RFC	0.8017412736210887	0.7947658402203857	0.8087167070217918	0.8470588235294118	0.7941176470588235	0.9	0.8013297363008851	0.7850340136054422	0.817625458996328	0.8414104882459312	0.7714285714285715	0.9113924050632911	Self Other
no_ssid__no_geo	0.8526240115025162	0.9035087719298246	0.851730199972234	0.8402182385035074	0.8632421614409607	0.8793650793650793	0.8253968253968255	0.9333333333333332	316	RFC	0.859099447047402	0.9043624161073825	0.8138364779874214	0.9119601328903655	0.9285714285714286	0.8953488372093024	0.851802343853381	0.784570596797671	0.9190340909090909	0.8587703435804701	0.7428571428571429	0.9746835443037974	Self Other
no_ssid__no_geo	0.8532846715328467	0.8771929824561403	0.8509072421819293	0.8320802005012531	0.8697342838626053	0.8533088235294117	0.7941176470588236	0.9125	317	RFC	0.8546193840821223	0.8630849220103987	0.8461538461538461	0.8597081930415265	0.8181818181818182	0.9012345679012346	0.8489462365591398	0.8032258064516129	0.8946666666666667	0.8477396021699819	0.7714285714285715	0.9240506329113924	Self Other
no_ssid__no_geo	0.8873960332693538	0.8947368421052632	0.8872460774187202	0.8831341301460824	0.8913580246913579	0.8720538720538721	0.8181818181818182	0.9259259259259259	318	RFC	0.8879634494762076	0.8986486486486487	0.8772782503037667	0.8872910998834046	0.8709677419354839	0.9036144578313253	0.8870216641386923	0.8681462140992167	0.9058971141781681	0.8603978300180832	0.7714285714285715	0.9493670886075949	Self Other
no_ssid__no_geo	0.8473282442748091	0.9035087719298246	0.8437857249856114	0.8202614379084967	0.8673100120627262	0.8816422840962718	0.8307692307692307	0.9325153374233128	319	RFC	0.8483244411480888	0.8537414965986394	0.8429073856975381	0.9023809523809524	0.9	0.9047619047619048	0.8412379389819915	0.789308176100629	0.893167701863354	0.8667269439421339	0.7714285714285715	0.9620253164556962	Self Other
no_ssid__no_geo	0.8462109955423477	0.868421052631579	0.8364390437194558	0.7964601769911505	0.8764179104477612	0.8414758505608604	0.7761194029850748	0.9068322981366461	320	RFC	0.8434108527131783	0.8333333333333334	0.8534883720930233	0.8513719512195121	0.8125	0.8902439024390244	0.8316626806696474	0.7627118644067796	0.9006134969325154	0.8334538878842677	0.7428571428571429	0.9240506329113924	Self Other
no_ssid__no_geo	0.8152369526094781	0.868421052631579	0.8137084156964509	0.7968337730870712	0.8305830583058306	0.8354978354978355	0.7619047619047619	0.9090909090909091	321	RFC	0.8148051361935681	0.810738255033557	0.8188720173535792	0.8646179401993355	0.8571428571428571	0.872093023255814	0.8130160563739115	0.7833981841763943	0.8426339285714286	0.8175406871609403	0.6857142857142857	0.9493670886075949	Self Other
no_ssid__no_geo	0.8622526636225266	0.9122807017543859	0.8594669844850804	0.8396811337466785	0.8792528352234823	0.8913871951219513	0.8437500000000001	0.9390243902439025	322	RFC	0.8722095937518214	0.9186046511627907	0.8258145363408521	0.9184584178498986	0.9310344827586207	0.9058823529411765	0.8566659607691646	0.7732463295269169	0.9400855920114123	0.8730560578661845	0.7714285714285715	0.9746835443037974	Self Other
no_ssid__no_geo	0.8136390358612581	0.8771929824561403	0.8121784763737934	0.7956157317859446	0.8287412209616423	0.8533088235294117	0.7941176470588236	0.9125	323	RFC	0.8126510378006107	0.8023407022106632	0.822961373390558	0.8597081930415265	0.8181818181818182	0.9012345679012346	0.8118026933534449	0.789002557544757	0.8346028291621328	0.8477396021699819	0.7714285714285715	0.9240506329113924	Self Other
no_ssid__no_geo	0.8439767779390421	0.8859649122807017	0.8397032017698818	0.813529921942758	0.8658764815970057	0.8574314574314574	0.7936507936507937	0.9212121212121213	324	RFC	0.8542227142106382	0.8967495219885278	0.8116959064327486	0.8882890365448506	0.8928571428571429	0.8837209302325582	0.8361259655377302	0.7444444444444445	0.9278074866310161	0.8381555153707052	0.7142857142857143	0.9620253164556962	Self Other
no_ssid__no_geo	0.8495508982035929	0.9385964912280702	0.8451591475611366	0.8190819081908192	0.8712363869314541	0.9246814535158093	0.8923076923076922	0.9570552147239264	325	RFC	0.8629908173714516	0.9154929577464789	0.8104886769964244	0.9476190476190476	0.9666666666666667	0.9285714285714286	0.8414353000622592	0.741042345276873	0.9418282548476454	0.9079566003616637	0.8285714285714286	0.9873417721518988	Self Other
no_ssid__no_geo	0.8775510204081632	0.8859649122807017	0.8769292796559551	0.8681818181818183	0.885676741130092	0.854520467262197	0.7868852459016394	0.9221556886227545	326	RFC	0.8865439150866958	0.947107438016529	0.8259803921568627	0.8990384615384616	0.9230769230769231	0.875	0.8780364111808872	0.8013986013986014	0.9546742209631728	0.8301989150090416	0.6857142857142857	0.9746835443037974	Self Other
no_ssid__no_geo	0.851150202976996	0.8508771929824561	0.8501290560471976	0.8377581120943952	0.8624999999999999	0.8233524747060432	0.7536231884057971	0.8930817610062892	327	RFC	0.852487129146065	0.8645357686453576	0.8404384896467723	0.8261029411764705	0.7647058823529411	0.8875	0.8491701881102841	0.8125894134477826	0.8857509627727856	0.8207956600361663	0.7428571428571429	0.8987341772151899	Self Other
no_ssid__no_geo	0.8494318181818182	0.8771929824561403	0.8421708279136659	0.8083182640144665	0.8760233918128655	0.8479420731707318	0.7812500000000001	0.9146341463414634	328	RFC	0.8495081175689541	0.8498098859315589	0.8492063492063492	0.8722109533468559	0.8620689655172413	0.8823529411764706	0.8376395135765451	0.7706896551724138	0.9045893719806763	0.8318264014466545	0.7142857142857143	0.9493670886075949	Self Other
no_ssid__no_geo	0.8723252496433667	0.8771929824561403	0.8718762045524745	0.8642911296436694	0.8794612794612796	0.8533088235294117	0.7941176470588236	0.9125	329	RFC	0.8802140644265539	0.9390444810543658	0.8213836477987422	0.8597081930415265	0.8181818181818182	0.9012345679012346	0.873469304673506	0.800561797752809	0.946376811594203	0.8477396021699819	0.7714285714285715	0.9240506329113924	Self Other
no_ssid__no_geo	0.8069241011984021	0.8421052631578947	0.798789726533629	0.7583333333333333	0.8392461197339246	0.8044969512195121	0.71875	0.8902439024390243	330	RFC	0.7946113658907221	0.7120500782472613	0.8771726535341831	0.8259634888438134	0.7931034482758621	0.8588235294117647	0.8077575151401494	0.8110516934046346	0.8044633368756642	0.7905967450271247	0.6571428571428571	0.9240506329113924	Self Other
no_ssid__no_geo	0.8641718641718642	0.8947368421052632	0.8627863832363684	0.8489984591679508	0.8765743073047859	0.8720538720538721	0.8181818181818182	0.9259259259259259	331	RFC	0.8694064511050321	0.9032786885245901	0.8355342136854742	0.8872910998834046	0.8709677419354839	0.9036144578313253	0.8613631988295087	0.8008720930232558	0.9218543046357616	0.8603978300180832	0.7714285714285715	0.9493670886075949	Self Other
no_ssid__no_geo	0.852037169406719	0.868421052631579	0.8487579415750759	0.8264878457669741	0.8710280373831776	0.8414758505608604	0.7761194029850748	0.9068322981366461	332	RFC	0.852617245511003	0.8559027777777778	0.8493317132442284	0.8513719512195121	0.8125	0.8902439024390244	0.8464447226286751	0.7990275526742301	0.8938618925831202	0.8334538878842677	0.7428571428571429	0.9240506329113924	Self Other
no_ssid__no_geo	0.8732901367890569	0.9122807017543859	0.8636686073746905	0.8274509803921569	0.8998862343572241	0.8952205882352942	0.8529411764705883	0.9375000000000001	333	RFC	0.8717349535825021	0.86652977412731	0.876940133037694	0.9023569023569024	0.8787878787878788	0.9259259259259259	0.8579051305430381	0.7917448405253283	0.9240654205607477	0.8889692585895117	0.8285714285714286	0.9493670886075949	Self Other
no_ssid__no_geo	0.8310301507537688	0.8859649122807017	0.8309286865120928	0.8267868641339342	0.8350705088902514	0.8574314574314574	0.7936507936507937	0.9212121212121213	334	RFC	0.8333158893799626	0.8663967611336032	0.800235017626322	0.8882890365448506	0.8928571428571429	0.8837209302325582	0.8318586585827965	0.7906403940886699	0.8730769230769231	0.8381555153707052	0.7142857142857143	0.9620253164556962	Self Other
no_ssid__no_geo	0.8781542898341744	0.9210526315789473	0.8771725739928831	0.8661916072842439	0.8881535407015221	0.9064807219031994	0.8695652173913043	0.9433962264150944	335	RFC	0.8773238137174729	0.8682539682539683	0.8863936591809776	0.9099264705882353	0.8823529411764706	0.9375	0.8770297224701539	0.8641390205371248	0.889920424403183	0.9032549728752259	0.8571428571428571	0.9493670886075949	Self Other
no_ssid__no_geo	0.9030898876404494	0.9298245614035088	0.9023004963726613	0.8935185185185186	0.9110824742268041	0.914702581369248	0.8787878787878788	0.9506172839506173	336	RFC	0.9086227687154123	0.9476268412438625	0.8696186961869619	0.931597357170618	0.9354838709677419	0.927710843373494	0.9009768576592949	0.8452554744525548	0.9566982408660352	0.901627486437613	0.8285714285714286	0.9746835443037974	Self Other
no_ssid__no_geo	0.7879003558718861	0.8508771929824561	0.7828146073244113	0.7495798319327732	0.8160493827160493	0.8170835299669656	0.7384615384615385	0.8957055214723927	337	RFC	0.7816288512455751	0.735973597359736	0.8272841051314143	0.8345238095238096	0.8	0.8690476190476191	0.7844071713413312	0.7636986301369864	0.805115712545676	0.8048824593128391	0.6857142857142857	0.9240506329113924	Self Other
no_ssid__no_geo	0.8611683848797251	0.9298245614035088	0.8586291486291487	0.8396825396825398	0.8775757575757577	0.9161764705882353	0.8823529411764706	0.95	338	RFC	0.8649599981258272	0.8860971524288107	0.8438228438228438	0.9236812570145903	0.9090909090909091	0.9382716049382716	0.8560149001325472	0.7978883861236803	0.9141414141414141	0.9095840867992766	0.8571428571428571	0.9620253164556962	Self Other
no_ssid__no_geo	0.8599096191091027	0.9122807017543859	0.8592995303049773	0.8500345542501726	0.8685645063597819	0.8913871951219513	0.8437500000000001	0.9390243902439025	339	RFC	0.8603929896422635	0.8661971830985915	0.8545887961859356	0.9184584178498986	0.9310344827586207	0.9058823529411765	0.8587344847638207	0.8344640434192673	0.8830049261083743	0.8730560578661845	0.7714285714285715	0.9746835443037974	Self Other
no_ssid__no_geo	0.8330218068535825	0.9122807017543859	0.831647749510763	0.8164383561643834	0.8468571428571428	0.8933782267115601	0.8484848484848486	0.9382716049382716	340	RFC	0.8305756538972087	0.7883597883597884	0.872791519434629	0.9094442285270112	0.9032258064516129	0.9156626506024096	0.8345052214710926	0.8465909090909091	0.8224195338512763	0.8810126582278481	0.8	0.9620253164556962	Self Other
no_ssid__no_geo	0.8225574712643678	0.8508771929824561	0.8110872712587534	0.7645376549094375	0.8576368876080692	0.8056363454016648	0.711864406779661	0.8994082840236687	341	RFC	0.8324772940808017	0.8623655913978494	0.8025889967637541	0.8597222222222223	0.875	0.8444444444444444	0.8037179574121796	0.6866438356164384	0.9207920792079208	0.781012658227848	0.6	0.9620253164556962	Self Other
no_ssid__no_geo	0.8407350689127105	0.8508771929824561	0.8349747888949639	0.8041431261770245	0.8658064516129033	0.8135642135642136	0.73015873015873	0.8969696969696971	342	RFC	0.8472540317836967	0.8732106339468303	0.8212974296205631	0.8409468438538206	0.8214285714285714	0.8604651162790697	0.8303083981533729	0.7452006980802792	0.9154160982264665	0.7969258589511754	0.6571428571428571	0.9367088607594937	Self Other
no_ssid__no_geo	0.8491501416430595	0.868421052631579	0.8454318904009337	0.8214585079631183	0.8694052728387492	0.8285026577073513	0.7457627118644068	0.9112426035502957	343	RFC	0.8637772519243883	0.9227871939736346	0.8047673098751419	0.8861111111111111	0.9166666666666666	0.8555555555555555	0.8427573011077543	0.7401812688821753	0.9453333333333334	0.801627486437613	0.6285714285714286	0.9746835443037974	Self Other
no_ssid__no_geo	0.7860882572924458	0.8859649122807017	0.7785295616717633	0.7376146788990825	0.8194444444444443	0.8670494303400018	0.8169014084507044	0.9171974522292994	344	RFC	0.7750810604615678	0.6836734693877551	0.8664886515353805	0.8643162393162394	0.8055555555555556	0.9230769230769231	0.78902116086552	0.8007968127490039	0.7772455089820359	0.8699819168173599	0.8285714285714286	0.9113924050632911	Self Other
no_ssid__no_geo	0.8529603122966819	0.8947368421052632	0.8529214004566117	0.8553137003841228	0.8505291005291006	0.8763110307414106	0.8285714285714286	0.9240506329113924	345	RFC	0.8545372866127583	0.9002695417789758	0.8088050314465409	0.8763110307414106	0.8285714285714286	0.9240506329113924	0.8557131680103411	0.8146341463414634	0.8967921896792189	0.8763110307414106	0.8285714285714286	0.9240506329113924	Self Other
no_ssid__no_geo	0.8962148962148963	0.9122807017543859	0.8960934479840353	0.8925410872313527	0.899645808736718	0.8913871951219513	0.8437500000000001	0.9390243902439025	346	RFC	0.9003203933685184	0.9463806970509383	0.8542600896860987	0.9184584178498986	0.9310344827586207	0.9058823529411765	0.8973111479674021	0.8444976076555024	0.9501246882793017	0.8730560578661845	0.7714285714285715	0.9746835443037974	Self Other
no_ssid__no_geo	0.846307385229541	0.8771929824561403	0.8448835329738598	0.8300220750551875	0.8597449908925319	0.8479420731707318	0.7812500000000001	0.9146341463414634	347	RFC	0.8510367762128326	0.8826291079812206	0.8194444444444444	0.8722109533468559	0.8620689655172413	0.8823529411764706	0.8437739463601532	0.7833333333333333	0.9042145593869731	0.8318264014466545	0.7142857142857143	0.9493670886075949	Self Other
no_ssid__no_geo	0.8536398467432951	0.8947368421052632	0.8491145913100224	0.8229842446709917	0.875244937949053	0.86708122813836	0.8064516129032259	0.927710843373494	348	RFC	0.8583539603960396	0.8792079207920792	0.8375	0.9054916985951469	0.9259259259259259	0.8850574712643678	0.8450359156708628	0.7735191637630662	0.9165526675786594	0.8444846292947559	0.7142857142857143	0.9746835443037974	Self Other
no_ssid__no_geo	0.8802045288531775	0.8947368421052632	0.8794956460505299	0.8702531645569621	0.8887381275440978	0.8720538720538721	0.8181818181818182	0.9259259259259259	349	RFC	0.880798053318403	0.8870967741935484	0.8744993324432577	0.8872910998834046	0.8709677419354839	0.9036144578313253	0.8787427714714071	0.8540372670807453	0.903448275862069	0.8603978300180832	0.7714285714285715	0.9493670886075949	Self Other
no_ssid__no_geo	0.8583569405099151	0.8947368421052632	0.8540704223896485	0.8290598290598291	0.879081015719468	0.8742647058823529	0.823529411764706	0.9249999999999999	350	RFC	0.8610909626078821	0.8738738738738738	0.8483080513418904	0.8810325476992144	0.8484848484848485	0.9135802469135802	0.8503942630392427	0.7886178861788617	0.9121706398996235	0.8683544303797468	0.8	0.9367088607594937	Self Other
no_ssid__no_geo	0.8619737750172533	0.868421052631579	0.8612451737451737	0.8511904761904762	0.8712998712998713	0.8488731771984093	0.7945205479452055	0.9032258064516129	351	RFC	0.8617410513962238	0.8588588588588588	0.8646232439335888	0.8421052631578947	0.7631578947368421	0.9210526315789473	0.8608691160772701	0.8436578171091446	0.8780804150453956	0.8573236889692586	0.8285714285714286	0.8860759493670886	Self Other
no_ssid__no_geo	0.8666666666666667	0.8947368421052632	0.8627253155808356	0.8394648829431438	0.8859857482185274	0.86708122813836	0.8064516129032259	0.927710843373494	352	RFC	0.8727232828615317	0.899641577060932	0.8458049886621315	0.9054916985951469	0.9259259259259259	0.8850574712643678	0.8585042096951978	0.786833855799373	0.9301745635910225	0.8444846292947559	0.7142857142857143	0.9746835443037974	Self Other
no_ssid__no_geo	0.8565799842395587	0.8859649122807017	0.8536016734279919	0.8327205882352942	0.8744827586206897	0.8626124038194123	0.8059701492537314	0.9192546583850932	353	RFC	0.8596470019342359	0.8762088974854932	0.8430851063829787	0.8730945121951219	0.84375	0.9024390243902439	0.85082723217198	0.7933450087565674	0.9083094555873925	0.8540687160940326	0.7714285714285715	0.9367088607594937	Self Other
no_ssid__no_geo	0.8792307692307693	0.9035087719298246	0.8739948449630349	0.8483091787439613	0.8996805111821086	0.8816422840962718	0.8307692307692307	0.9325153374233128	354	RFC	0.88831891980093	0.9222689075630253	0.8543689320388349	0.9023809523809524	0.9	0.9047619047619048	0.8676992122524558	0.7853309481216458	0.9500674763832658	0.8667269439421339	0.7714285714285715	0.9620253164556962	Self Other
no_ssid__no_geo	0.8534226190476191	0.8508771929824561	0.844672132349706	0.8078048780487804	0.8815393866506314	0.8233524747060432	0.7536231884057971	0.8930817610062892	355	RFC	0.8453307941881789	0.8117647058823529	0.8788968824940048	0.8261029411764705	0.7647058823529411	0.8875	0.8440406619274596	0.8038834951456311	0.8841978287092883	0.8207956600361663	0.7428571428571429	0.8987341772151899	Self Other
no_ssid__no_geo	0.8807803468208093	0.9210526315789473	0.8747783973543125	0.8473635522664199	0.9021932424422051	0.9031618688060405	0.8615384615384616	0.9447852760736196	356	RFC	0.8794647612284751	0.8740458015267175	0.8848837209302326	0.925	0.9333333333333333	0.9166666666666666	0.8712277944333849	0.822262118491921	0.9201934703748489	0.8873417721518988	0.8	0.9746835443037974	Self Other
no_ssid__no_geo	0.7997237569060773	0.8421052631578947	0.793365574444884	0.7571189279731992	0.8296122209165686	0.7964285714285715	0.7000000000000001	0.8928571428571428	357	RFC	0.7978439291947146	0.7888307155322862	0.8068571428571428	0.8413483146067415	0.84	0.8426966292134831	0.7907731610481203	0.7278582930756844	0.8536880290205562	0.7746835443037974	0.6	0.9493670886075949	Self Other
no_ssid__no_geo	0.8578431372549019	0.9035087719298246	0.8515953484681327	0.8211453744493392	0.8820453224869261	0.8793650793650793	0.8253968253968255	0.9333333333333332	358	RFC	0.8618716500072432	0.8775894538606404	0.8461538461538461	0.9119601328903655	0.9285714285714286	0.8953488372093024	0.8463198418311579	0.7715231788079471	0.9211165048543689	0.8587703435804701	0.7428571428571429	0.9746835443037974	Self Other
no_ssid__no_geo	0.8751677852348994	0.9035087719298246	0.8717856191152957	0.8509615384615384	0.8926096997690531	0.8837489570779642	0.8358208955223881	0.9316770186335404	359	RFC	0.8744504470938896	0.8704918032786885	0.8784090909090909	0.8948170731707317	0.875	0.9146341463414634	0.8697826982795414	0.8322884012539185	0.9072769953051644	0.8746835443037975	0.8	0.9493670886075949	Self Other
no_ssid__no_geo	0.8581336696090794	0.868421052631579	0.8577626667357559	0.8504983388704319	0.8650269946010798	0.8354978354978355	0.7619047619047619	0.9090909090909091	360	RFC	0.862741832447506	0.9052333804809052	0.820250284414107	0.8646179401993355	0.8571428571428571	0.872093023255814	0.8584898159103342	0.8020050125313283	0.9149746192893401	0.8175406871609403	0.6857142857142857	0.9493670886075949	Self Other
no_ssid__no_geo	0.8486612339930152	0.8771929824561403	0.848476419337812	0.8537682789651294	0.8431845597104946	0.8533088235294117	0.7941176470588236	0.9125	361	RFC	0.8500230527229333	0.905727923627685	0.7943181818181818	0.8597081930415265	0.8181818181818182	0.9012345679012346	0.8529521960290981	0.8074468085106383	0.8984575835475579	0.8477396021699819	0.7714285714285715	0.9240506329113924	Self Other
no_ssid__no_geo	0.8751714677640604	0.8859649122807017	0.8747753699788583	0.8818181818181818	0.8677325581395348	0.8649165983046212	0.8115942028985507	0.9182389937106918	362	RFC	0.8744466111521029	0.9150943396226415	0.8337988826815642	0.8680147058823529	0.8235294117647058	0.9125	0.8777113237639553	0.8508771929824561	0.9045454545454545	0.8620253164556962	0.8	0.9240506329113924	Self Other
no_ssid__no_geo	0.8422555317630264	0.9035087719298246	0.8392999225100313	0.8175061932287365	0.8610936517913261	0.8837489570779642	0.8358208955223881	0.9316770186335404	363	RFC	0.843672599806893	0.8519793459552496	0.8353658536585366	0.8948170731707317	0.875	0.9146341463414634	0.8370854178247173	0.7857142857142857	0.8884565499351491	0.8746835443037975	0.8	0.9493670886075949	Self Other
no_ssid__no_geo	0.8029146426092991	0.8421052631578947	0.7970478899613975	0.7625418060200668	0.8315539739027283	0.8044969512195121	0.71875	0.8902439024390243	364	RFC	0.8019385677613526	0.7972027972027972	0.806674338319908	0.8259634888438134	0.7931034482758621	0.8588235294117647	0.7943931833160719	0.7307692307692307	0.8580171358629131	0.7905967450271247	0.6571428571428571	0.9240506329113924	Self Other
no_ssid__no_geo	0.8707571801566579	0.9035087719298246	0.8694030364818692	0.8561046511627907	0.8827014218009478	0.8816422840962718	0.8307692307692307	0.9325153374233128	365	RFC	0.879052660223492	0.9275590551181102	0.830546265328874	0.9023809523809524	0.9	0.9047619047619048	0.8683587798632046	0.7948717948717948	0.9418457648546145	0.8667269439421339	0.7714285714285715	0.9620253164556962	Self Other
no_ssid__no_geo	0.8256880733944955	0.8596491228070176	0.8247098044634837	0.811614730878187	0.8378048780487806	0.8323529411764705	0.7647058823529412	0.8999999999999999	366	RFC	0.8317788625866557	0.8748091603053435	0.7887485648679678	0.8383838383838383	0.7878787878787878	0.8888888888888888	0.8251516406044668	0.7569352708058125	0.893368010403121	0.827124773960217	0.7428571428571429	0.9113924050632911	Self Other
no_ssid__no_geo	0.8659259259259259	0.8421052631578947	0.860965305338625	0.8347031963470319	0.887227414330218	0.8044969512195121	0.71875	0.8902439024390243	367	RFC	0.8714770869243742	0.8943248532289628	0.8486293206197855	0.8259634888438134	0.7931034482758621	0.8588235294117647	0.8560190815122143	0.7825342465753424	0.9295039164490861	0.7905967450271247	0.6571428571428571	0.9240506329113924	Self Other
no_ssid__no_geo	0.8630475015422578	0.9035087719298246	0.8625553426892651	0.8543307086614172	0.8707799767171129	0.8816422840962718	0.8307692307692307	0.9325153374233128	368	RFC	0.8713051492836063	0.9313304721030042	0.8112798264642083	0.9023809523809524	0.9	0.9047619047619048	0.8643947007766103	0.7890909090909091	0.9396984924623115	0.8667269439421339	0.7714285714285715	0.9620253164556962	Self Other
no_ssid__no_geo	0.7574912891986063	0.8947368421052632	0.7487947298102152	0.702054794520548	0.7955346650998825	0.8720538720538721	0.8181818181818182	0.9259259259259259	369	RFC	0.7471413679897118	0.6844741235392321	0.8098086124401914	0.8872910998834046	0.8709677419354839	0.9036144578313253	0.7511587932315111	0.7205623901581723	0.7817551963048499	0.8603978300180832	0.7714285714285715	0.9493670886075949	Self Other
no_ssid__no_geo	0.8331015299026425	0.8771929824561403	0.83019926199262	0.808	0.8523985239852397	0.8533088235294117	0.7941176470588236	0.9125	370	RFC	0.8343178202068418	0.8416666666666667	0.8269689737470167	0.8597081930415265	0.8181818181818182	0.9012345679012346	0.8281823506442796	0.7769230769230769	0.8794416243654822	0.8477396021699819	0.7714285714285715	0.9240506329113924	Self Other
no_ssid__no_geo	0.8900958466453675	0.8947368421052632	0.8899394212967506	0.8857901726427624	0.8940886699507388	0.8742647058823529	0.823529411764706	0.9249999999999999	371	RFC	0.8902743815612448	0.8941018766756033	0.8864468864468864	0.8810325476992144	0.8484848484848485	0.9135802469135802	0.8897474664923177	0.8776315789473684	0.901863354037267	0.8683544303797468	0.8	0.9367088607594937	Self Other
no_ssid__no_geo	0.8381658799730276	0.8947368421052632	0.8343528816045691	0.8092209856915739	0.8594847775175645	0.86708122813836	0.8064516129032259	0.927710843373494	372	RFC	0.8474502809581343	0.8883071553228621	0.8065934065934066	0.9054916985951469	0.9259259259259259	0.8850574712643678	0.8314325960887621	0.743065693430657	0.9197994987468672	0.8444846292947559	0.7142857142857143	0.9746835443037974	Self Other
no_ssid__no_geo	0.86006600660066	0.8771929824561403	0.8598813367070937	0.8547945205479451	0.8649681528662421	0.8599508599508598	0.8108108108108107	0.9090909090909091	373	RFC	0.8598182693716894	0.8524590163934426	0.8671775223499362	0.8512820512820514	0.7692307692307693	0.9333333333333333	0.8599564349246687	0.8571428571428571	0.8627700127064803	0.8716094032549728	0.8571428571428571	0.8860759493670886	Self Other
no_ssid__no_geo	0.880085653104925	0.9473684210526315	0.8795317375175046	0.8713629402756509	0.8877005347593583	0.9391025641025641	0.9166666666666667	0.9615384615384615	374	RFC	0.8815934506599106	0.8974763406940063	0.8657105606258149	0.932958932958933	0.8918918918918919	0.974025974025974	0.8787814765824025	0.8467261904761905	0.9108367626886146	0.9461121157323689	0.9428571428571428	0.9493670886075949	Self Other
no_ssid__no_geo	0.8511979823455234	0.8947368421052632	0.8478867286559595	0.8254437869822485	0.8703296703296703	0.86708122813836	0.8064516129032259	0.927710843373494	375	RFC	0.8581869009584664	0.8913738019169329	0.825	0.9054916985951469	0.9259259259259259	0.8850574712643678	0.8447626369402268	0.768595041322314	0.9209302325581395	0.8444846292947559	0.7142857142857143	0.9746835443037974	Self Other
no_ssid__no_geo	0.8335674157303371	0.9122807017543859	0.8312464654252966	0.81145584725537	0.8510370835952231	0.8952205882352942	0.8529411764705883	0.9375000000000001	376	RFC	0.8351876427848577	0.845771144278607	0.8246041412911084	0.9023569023569024	0.8787878787878788	0.9259259259259259	0.8295186464911235	0.7798165137614679	0.8792207792207792	0.8889692585895117	0.8285714285714286	0.9493670886075949	Self Other
no_ssid__no_geo	0.8443983402489627	0.9122807017543859	0.8401029710327623	0.8138957816377171	0.8663101604278075	0.8933782267115601	0.8484848484848486	0.9382716049382716	377	RFC	0.8537235498686999	0.8929219600725953	0.8145251396648044	0.9094442285270112	0.9032258064516129	0.9156626506024096	0.8364236341474705	0.7477203647416414	0.9251269035532995	0.8810126582278481	0.8	0.9620253164556962	Self Other
no_ssid__no_geo	0.8427389014296464	0.8947368421052632	0.834295307178383	0.7968901846452866	0.8717004297114794	0.8696646341463414	0.8125	0.926829268292683	378	RFC	0.8436720622035307	0.8471074380165289	0.8402366863905325	0.8953346855983773	0.896551724137931	0.8941176470588236	0.8289529114398053	0.7522935779816514	0.9056122448979592	0.8524412296564196	0.7428571428571429	0.9620253164556962	Self Other
no_ssid__no_geo	0.8126614987080103	0.8947368421052632	0.8116035936828534	0.797486033519553	0.8257211538461539	0.8742647058823529	0.823529411764706	0.9249999999999999	379	RFC	0.8109345731870484	0.7716216216216216	0.8502475247524752	0.8810325476992144	0.8484848484848485	0.9135802469135802	0.813857301064232	0.8251445086705202	0.802570093457944	0.8683544303797468	0.8	0.9367088607594937	Self Other
no_ssid__no_geo	0.8462093862815885	0.8771929824561403	0.8451229519170043	0.8321513002364067	0.8580946035976017	0.8556962025316457	0.8000000000000002	0.9113924050632911	380	RFC	0.854604511432643	0.9072164948453608	0.8019925280199253	0.8556962025316456	0.8	0.9113924050632911	0.845597527558464	0.7685589519650655	0.9226361031518625	0.8556962025316456	0.8	0.9113924050632911	Self Other
no_ssid__no_geo	0.8715728715728716	0.9035087719298246	0.870817275469169	0.8609375	0.8806970509383378	0.8856986601039104	0.8405797101449276	0.9308176100628932	381	RFC	0.8723326887506306	0.8801916932907349	0.8644736842105263	0.8889705882352941	0.8529411764705882	0.925	0.8700243144332481	0.8425076452599388	0.8975409836065574	0.8826401446654611	0.8285714285714286	0.9367088607594937	Self Other
no_ssid__no_geo	0.8502519798416127	0.8859649122807017	0.8490684320068206	0.8357030015797787	0.8624338624338624	0.8626124038194123	0.8059701492537314	0.9192546583850932	382	RFC	0.8533984023900851	0.8772802653399668	0.8295165394402035	0.8730945121951219	0.84375	0.9024390243902439	0.8479800057340164	0.7978883861236803	0.8980716253443526	0.8540687160940326	0.7714285714285715	0.9367088607594937	Self Other
no_ssid__no_geo	0.8035133376707873	0.8596491228070176	0.8000945749467694	0.7739520958083832	0.8262370540851555	0.8350813743218807	0.7714285714285715	0.8987341772151899	383	RFC	0.7984069843007149	0.7471098265895953	0.8497041420118343	0.8350813743218807	0.7714285714285715	0.8987341772151899	0.8034131930195516	0.8027950310559007	0.8040313549832027	0.8350813743218807	0.7714285714285715	0.8987341772151899	Self Other
no_ssid__no_geo	0.8325471698113207	0.8508771929824561	0.8077288549358295	0.7386503067484662	0.8768074031231926	0.8056363454016648	0.711864406779661	0.8994082840236687	384	RFC	0.8402841578737344	0.8575498575498576	0.8230184581976113	0.8597222222222223	0.875	0.8444444444444444	0.793412854216456	0.6487068965517241	0.9381188118811881	0.781012658227848	0.6	0.9620253164556962	Self Other
no_ssid__no_geo	0.8596721311475409	0.9035087719298246	0.8566059257540766	0.8356374807987711	0.8775743707093822	0.8816422840962718	0.8307692307692307	0.9325153374233128	385	RFC	0.8655799804855651	0.8947368421052632	0.836423118865867	0.9023809523809524	0.9	0.9047619047619048	0.8534230138335466	0.7838616714697406	0.9229843561973526	0.8667269439421339	0.7714285714285715	0.9620253164556962	Self Other
no_ssid__no_geo	0.8537252221462748	0.8421052631578947	0.8512957157784744	0.8322884012539186	0.8703030303030304	0.8006218422075397	0.7096774193548386	0.891566265060241	386	RFC	0.8542730592838166	0.8578352180936996	0.8507109004739336	0.8326947637292464	0.8148148148148148	0.8505747126436781	0.8495190183214929	0.8082191780821918	0.890818858560794	0.7826401446654612	0.6285714285714286	0.9367088607594937	Self Other
no_ssid__no_geo	0.8804725503822098	0.9385964912280702	0.8789189844982173	0.8652037617554859	0.8926342072409487	0.9284112317215394	0.9014084507042254	0.9554140127388535	387	RFC	0.8824383393034669	0.8961038961038961	0.8687727825030377	0.9252136752136753	0.8888888888888888	0.9615384615384616	0.8771035126619209	0.8363636363636363	0.9178433889602053	0.9318264014466546	0.9142857142857143	0.9493670886075949	Self Other
no_ssid__no_geo	0.8569395017793594	0.8771929824561403	0.8483706305984153	0.8123249299719889	0.8844163312248418	0.850729517396184	0.787878787878788	0.9135802469135801	388	RFC	0.8550304198463273	0.847953216374269	0.8621076233183856	0.865137971239798	0.8387096774193549	0.891566265060241	0.8437400820098767	0.7795698924731183	0.9079102715466352	0.8397830018083183	0.7428571428571429	0.9367088607594937	Self Other
no_ssid__no_geo	0.8658623136976579	0.868421052631579	0.864710642909071	0.8522283033620014	0.8771929824561404	0.8441345365053323	0.782608695652174	0.9056603773584907	389	RFC	0.8720893053114505	0.9128978224455612	0.8312807881773399	0.8470588235294118	0.7941176470588235	0.9	0.8637967060228231	0.7991202346041055	0.9284731774415406	0.8414104882459312	0.7714285714285715	0.9113924050632911	Self Other
no_ssid__no_geo	0.8100946372239748	0.8508771929824561	0.8091071286384721	0.79537729435758	0.8228369629193643	0.8170835299669656	0.7384615384615385	0.8957055214723927	390	RFC	0.8085183305240575	0.7768924302788844	0.8401442307692307	0.8345238095238096	0.8	0.8690476190476191	0.8104958024500969	0.8147632311977716	0.8062283737024222	0.8048824593128391	0.6857142857142857	0.9240506329113924	Self Other
no_ssid__no_geo	0.8694516971279374	0.8771929824561403	0.8678241543593008	0.8531571218795888	0.882491186839013	0.8449280994947532	0.7741935483870968	0.9156626506024097	391	RFC	0.8766120685262017	0.9178515007898894	0.8353726362625139	0.8812260536398467	0.8888888888888888	0.8735632183908046	0.866112503352483	0.7969821673525377	0.9352428393524284	0.823869801084991	0.6857142857142857	0.9620253164556962	Self Other
no_ssid__no_geo	0.8899848254931715	0.9210526315789473	0.8887474291289514	0.8770144189991519	0.9004804392587509	0.9012987012987013	0.8571428571428572	0.9454545454545454	392	RFC	0.8931130933493165	0.9150442477876106	0.8711819389110226	0.9356312292358804	0.9642857142857143	0.9069767441860465	0.8869188628960616	0.8420195439739414	0.9318181818181818	0.8793851717902351	0.7714285714285715	0.9873417721518988	Self Other
no_ssid__no_geo	0.8595317725752508	0.8947368421052632	0.8545380244415037	0.8275862068965516	0.881489841986456	0.8642857142857143	0.7999999999999999	0.9285714285714286	393	RFC	0.8680058636453986	0.9016100178890877	0.8344017094017094	0.9182022471910112	0.96	0.8764044943820225	0.8495028352368021	0.7647951441578149	0.9342105263157895	0.8365280289330923	0.6857142857142857	0.9873417721518988	Self Other
no_ssid__no_geo	0.8864661654135338	0.868421052631579	0.8833020810150738	0.8640864086408641	0.9025177533892834	0.8354978354978355	0.7619047619047619	0.9090909090909091	394	RFC	0.8873845330629717	0.8921933085501859	0.8825757575757576	0.8646179401993355	0.8571428571428571	0.872093023255814	0.8805390526119222	0.837696335078534	0.9233817701453104	0.8175406871609403	0.6857142857142857	0.9493670886075949	Self Other
no_ssid__no_geo	0.8824959481361426	0.9122807017543859	0.8759727643316164	0.8475289169295478	0.904416611733685	0.8952205882352942	0.8529411764705883	0.9375000000000001	395	RFC	0.8804477042819012	0.8722943722943723	0.8886010362694301	0.9023569023569024	0.8787878787878788	0.9259259259259259	0.87246812423656	0.8241308793456033	0.9208053691275168	0.8889692585895117	0.8285714285714286	0.9493670886075949	Self Other
no_ssid__no_geo	0.7980769230769231	0.868421052631579	0.7879829672251777	0.7417218543046358	0.8342440801457195	0.8321390006871503	0.7540983606557377	0.9101796407185629	396	RFC	0.7856976903102364	0.7232472324723247	0.8481481481481481	0.8741258741258742	0.8846153846153846	0.8636363636363636	0.7909767895048195	0.7611650485436893	0.8207885304659498	0.8095840867992767	0.6571428571428571	0.9620253164556962	Self Other
no_ssid__no_geo	0.828002842928216	0.8859649122807017	0.8262076357697019	0.8085443037974683	0.8438709677419355	0.8649165983046212	0.8115942028985507	0.9182389937106918	397	RFC	0.8306297847753863	0.8488372093023255	0.8124223602484472	0.8680147058823529	0.8235294117647058	0.9125	0.8248778361280642	0.7719033232628398	0.8778523489932886	0.8620253164556962	0.8	0.9240506329113924	Self Other
no_ssid__no_geo	0.7569018404907976	0.8947368421052632	0.7457584690694987	0.6925315227934045	0.7989854153455929	0.8696646341463414	0.8125	0.926829268292683	398	RFC	0.7460104418066296	0.6945525291828794	0.7974683544303798	0.8953346855983773	0.896551724137931	0.8941176470588236	0.7455152514629657	0.690522243713733	0.8005082592121983	0.8524412296564196	0.7428571428571429	0.9620253164556962	Self Other
no_ssid__no_geo	0.7721088435374149	0.8596491228070176	0.7699926997378352	0.7479307750188112	0.7920546244568591	0.8323529411764705	0.7647058823529412	0.8999999999999999	399	RFC	0.7715655132017663	0.7669753086419753	0.7761557177615572	0.8383838383838383	0.7878787878787878	0.8888888888888888	0.7692138043472192	0.7298091042584435	0.8086185044359949	0.827124773960217	0.7428571428571429	0.9113924050632911	Self Other
no_ssid__no_geo	0.8678304239401496	0.8859649122807017	0.8672058908524022	0.8580990629183399	0.8763127187864644	0.8574314574314574	0.7936507936507937	0.9212121212121213	400	RFC	0.8751020395223836	0.9276410998552822	0.8225629791894852	0.8882890365448506	0.8928571428571429	0.8837209302325582	0.8679172827241166	0.7982565379825654	0.9375780274656679	0.8381555153707052	0.7142857142857143	0.9620253164556962	Self Other
no_ssid__no_geo	0.8809831824062095	0.9298245614035088	0.880837801608579	0.8766756032171582	0.8849999999999999	0.914702581369248	0.8787878787878788	0.9506172839506173	401	RFC	0.8842987743214271	0.923728813559322	0.8448687350835322	0.931597357170618	0.9354838709677419	0.927710843373494	0.8816587658685522	0.8341836734693877	0.9291338582677166	0.901627486437613	0.8285714285714286	0.9746835443037974	Self Other
no_ssid__no_geo	0.7922769640479361	0.8508771929824561	0.7893851223445277	0.7647058823529411	0.8140643623361143	0.8203392973023083	0.7462686567164178	0.8944099378881988	402	RFC	0.7892950081950714	0.7635542168674698	0.815035799522673	0.8296493902439024	0.78125	0.8780487804878049	0.7894781326427852	0.7658610271903323	0.8130952380952381	0.8128390596745028	0.7142857142857143	0.9113924050632911	Self Other
no_ssid__no_geo	0.8848129126925899	0.9210526315789473	0.8836545743889026	0.8720456397718012	0.8952635090060039	0.9064807219031994	0.8695652173913043	0.9433962264150944	403	RFC	0.8864287902661064	0.8991596638655462	0.8736979166666666	0.9099264705882353	0.8823529411764706	0.9375	0.8822198219882595	0.8465189873417721	0.9179206566347469	0.9032549728752259	0.8571428571428571	0.9493670886075949	Self Other
no_ssid__no_geo	0.8684895833333334	0.8859649122807017	0.8684173027989823	0.8715012722646311	0.8653333333333334	0.8574314574314574	0.7936507936507937	0.9212121212121213	404	RFC	0.8696897309916122	0.9157754010695187	0.8236040609137056	0.8882890365448506	0.8928571428571429	0.8837209302325582	0.8714137667721173	0.8313106796116505	0.9115168539325843	0.8381555153707052	0.7142857142857143	0.9620253164556962	Self Other
no_ssid__no_geo	0.8606224627875507	0.9035087719298246	0.8583303088677332	0.8403100775193799	0.8763505402160865	0.8793650793650793	0.8253968253968255	0.9333333333333332	405	RFC	0.8679499847978109	0.9063545150501672	0.8295454545454546	0.9119601328903655	0.9285714285714286	0.8953488372093024	0.8559950874406155	0.7832369942196532	0.9287531806615776	0.8587703435804701	0.7428571428571429	0.9746835443037974	Self Other
no_ssid__no_geo	0.8432432432432433	0.8947368421052632	0.8391736393674496	0.8135904499540862	0.8647568287808128	0.8696646341463414	0.8125	0.926829268292683	406	RFC	0.8497243292597274	0.878968253968254	0.820480404551201	0.8953346855983773	0.896551724137931	0.8941176470588236	0.8356747321536053	0.7572649572649572	0.9140845070422535	0.8524412296564196	0.7428571428571429	0.9620253164556962	Self Other
no_ssid__no_geo	0.8547381546134664	0.9210526315789473	0.8544366534280406	0.861061419200954	0.8478118876551273	0.9064807219031994	0.8695652173913043	0.9433962264150944	407	RFC	0.8557007005839495	0.9150823827629911	0.7963190184049079	0.9099264705882353	0.8823529411764706	0.9375	0.8597438220343248	0.8130630630630631	0.9064245810055865	0.9032549728752259	0.8571428571428571	0.9493670886075949	Self Other
no_ssid__no_geo	0.8725626740947076	0.9473684210526315	0.8713920973001386	0.8591224018475752	0.8836617927527018	0.9381555153707053	0.9142857142857143	0.9620253164556962	408	RFC	0.8732027878537655	0.878740157480315	0.867665418227216	0.9381555153707053	0.9142857142857143	0.9620253164556962	0.8703102565703227	0.8403614457831325	0.9002590673575129	0.9381555153707053	0.9142857142857143	0.9620253164556962	Self Other
no_ssid__no_geo	0.879863481228669	0.9122807017543859	0.8786415992348735	0.8664643399089529	0.8908188585607941	0.8913871951219513	0.8437500000000001	0.9390243902439025	409	RFC	0.8858229884266954	0.9239482200647249	0.8476977567886659	0.9184584178498986	0.9310344827586207	0.9058823529411765	0.8771381886087768	0.8157142857142857	0.938562091503268	0.8730560578661845	0.7714285714285715	0.9746835443037974	Self Other
no_ssid__no_geo	0.8510362694300518	0.8771929824561403	0.8508109779459707	0.8450134770889488	0.8566084788029925	0.850729517396184	0.787878787878788	0.9135802469135801	410	RFC	0.8548476641841571	0.8957142857142857	0.8139810426540285	0.865137971239798	0.8387096774193549	0.891566265060241	0.8518461331901181	0.7997448979591837	0.9039473684210526	0.8397830018083183	0.7428571428571429	0.9367088607594937	Self Other
no_ssid__no_geo	0.8381775333857031	0.8947368421052632	0.8311897147506708	0.796844181459566	0.8655352480417755	0.8696646341463414	0.8125	0.926829268292683	411	RFC	0.8501844074732139	0.891832229580574	0.8085365853658537	0.8953346855983773	0.896551724137931	0.8941176470588236	0.8256611888882213	0.7201426024955436	0.9311797752808989	0.8524412296564196	0.7428571428571429	0.9620253164556962	Self Other
no_ssid__no_geo	0.8550434201736807	0.8859649122807017	0.8548101844588987	0.848990953375087	0.8606294155427104	0.8626124038194123	0.8059701492537314	0.9192546583850932	412	RFC	0.8587254375951979	0.898379970544919	0.8190709046454768	0.8730945121951219	0.84375	0.9024390243902439	0.8556899611183908	0.8047493403693932	0.9066305818673883	0.8540687160940326	0.7714285714285715	0.9367088607594937	Self Other
no_ssid__no_geo	0.868	0.868421052631579	0.8636607920167692	0.8393378773125608	0.8879837067209776	0.8386031146767342	0.7692307692307692	0.9079754601226993	413	RFC	0.8740201294850654	0.8997912317327766	0.8482490272373541	0.8571428571428572	0.8333333333333334	0.8809523809523809	0.8590601409944476	0.7864963503649635	0.9316239316239316	0.825497287522604	0.7142857142857143	0.9367088607594937	Self Other
no_ssid__no_geo	0.8450074515648286	0.8771929824561403	0.835663536964165	0.796477495107632	0.874849578820698	0.8449280994947532	0.7741935483870968	0.9156626506024097	414	RFC	0.8493958429313502	0.8641188959660298	0.8346727898966705	0.8812260536398467	0.8888888888888888	0.8735632183908046	0.828873373546775	0.7386569872958257	0.9190897597977244	0.823869801084991	0.6857142857142857	0.9620253164556962	Self Other
no_ssid__no_geo	0.8439667128987517	0.8947368421052632	0.8438007755800603	0.838709677419355	0.8488918737407657	0.86708122813836	0.8064516129032259	0.927710843373494	415	RFC	0.8562024173926693	0.9435483870967742	0.7688564476885644	0.9054916985951469	0.9259259259259259	0.8850574712643678	0.8511824732794893	0.7548387096774194	0.9475262368815592	0.8444846292947559	0.7142857142857143	0.9746835443037974	Self Other
no_ssid__no_geo	0.8375269590222861	0.8859649122807017	0.834404761904762	0.8116666666666668	0.8571428571428572	0.8574314574314574	0.7936507936507937	0.9212121212121213	416	RFC	0.8427636668385766	0.8696428571428572	0.8158844765342961	0.8882890365448506	0.8928571428571429	0.8837209302325582	0.8318668858189082	0.7609375	0.9027962716378163	0.8381555153707052	0.7142857142857143	0.9620253164556962	Self Other
no_ssid__no_geo	0.8379310344827586	0.8596491228070176	0.8354795427321067	0.8153967007069914	0.8555623847572219	0.8323529411764705	0.7647058823529412	0.8999999999999999	417	RFC	0.8385324208165935	0.8425324675324676	0.8345323741007195	0.8383838383838383	0.7878787878787878	0.8888888888888888	0.8338170176256859	0.7899543378995434	0.8776796973518285	0.827124773960217	0.7428571428571429	0.9113924050632911	Self Other
no_ssid__no_geo	0.8458181818181818	0.8596491228070176	0.8404152815917523	0.8110516934046346	0.8697788697788699	0.8227749708511465	0.7419354838709677	0.9036144578313253	418	RFC	0.8561391439391874	0.8956692913385826	0.8166089965397924	0.8569604086845466	0.8518518518518519	0.8620689655172413	0.8356985707987519	0.741042345276873	0.9303547963206308	0.8032549728752261	0.6571428571428571	0.9493670886075949	Self Other
no_ssid__no_geo	0.816271186440678	0.7894736842105263	0.8141927932509301	0.7945413191811979	0.8338442673206622	0.7485294117647059	0.6470588235294118	0.8500000000000001	419	RFC	0.8198150654207017	0.842443729903537	0.7971864009378663	0.7530864197530864	0.6666666666666666	0.8395061728395061	0.8129146950020838	0.7517934002869441	0.8740359897172236	0.7446654611211574	0.6285714285714286	0.8607594936708861	Self Other
no_ssid__no_geo	0.8053333333333333	0.8947368421052632	0.7996794871794872	0.7660256410256411	0.8333333333333334	0.8742647058823529	0.823529411764706	0.9249999999999999	420	RFC	0.7967937232689862	0.7286585365853658	0.8649289099526066	0.8810325476992144	0.8484848484848485	0.9135802469135802	0.8056985950708417	0.8074324324324325	0.8039647577092511	0.8683544303797468	0.8	0.9367088607594937	Self Other
no_ssid__no_geo	0.8738812042310822	0.8859649122807017	0.8632951961173382	0.8252536640360767	0.9013367281985997	0.8626124038194123	0.8059701492537314	0.9192546583850932	421	RFC	0.8748095119963143	0.8776978417266187	0.8719211822660099	0.8730945121951219	0.84375	0.9024390243902439	0.8557648641829956	0.7787234042553192	0.932806324110672	0.8540687160940326	0.7714285714285715	0.9367088607594937	Self Other
no_ssid__no_geo	0.8686371100164204	0.8859649122807017	0.8544720279824722	0.8090692124105012	0.8998748435544431	0.854520467262197	0.7868852459016394	0.9221556886227545	422	RFC	0.8791564234483108	0.9064171122994652	0.8518957345971564	0.8990384615384616	0.9230769230769231	0.875	0.8420921750663131	0.7306034482758621	0.9535809018567639	0.8301989150090416	0.6857142857142857	0.9746835443037974	Self Other
no_ssid__no_geo	0.8728070175438597	0.8947368421052632	0.868905474828829	0.8462897526501767	0.8915211970074812	0.8720538720538721	0.8181818181818182	0.9259259259259259	423	RFC	0.8727556596409056	0.8724954462659381	0.873015873015873	0.8872910998834046	0.8709677419354839	0.9036144578313253	0.8662201876959719	0.8216123499142367	0.910828025477707	0.8603978300180832	0.7714285714285715	0.9493670886075949	Self Other
no_ssid__no_geo	0.8624801271860095	0.8947368421052632	0.8467533473458884	0.7976608187134503	0.8958458759783263	0.86708122813836	0.8064516129032259	0.927710843373494	424	RFC	0.8632966723068246	0.8654822335025381	0.8611111111111112	0.9054916985951469	0.9259259259259259	0.8850574712643678	0.8365984698584986	0.7396963123644251	0.9335006273525721	0.8444846292947559	0.7142857142857143	0.9746835443037974	Self Other
no_ssid__no_geo	0.8171846435100548	0.8859649122807017	0.8150327327814749	0.7950819672131149	0.834983498349835	0.854520467262197	0.7868852459016394	0.9221556886227545	425	RFC	0.8156806203884956	0.8027586206896552	0.8286026200873362	0.8990384615384616	0.9230769230769231	0.875	0.8145070794415656	0.7875507442489851	0.8414634146341463	0.8301989150090416	0.6857142857142857	0.9746835443037974	Self Other
no_ssid__no_geo	0.8463687150837989	0.9035087719298246	0.8405303237380211	0.8100172711571675	0.8710433763188745	0.8837489570779642	0.8358208955223881	0.9316770186335404	426	RFC	0.8432947877818491	0.8286219081272085	0.8579676674364896	0.8948170731707317	0.875	0.9146341463414634	0.8383767696267697	0.7922297297297297	0.8845238095238095	0.8746835443037975	0.8	0.9493670886075949	Self Other
no_ssid__no_geo	0.8274760383386581	0.9035087719298246	0.8186636340228306	0.7786885245901639	0.8586387434554974	0.8837489570779642	0.8358208955223881	0.9316770186335404	427	RFC	0.8275625228373541	0.8278867102396514	0.8272383354350568	0.8948170731707317	0.875	0.9146341463414634	0.8137633389913025	0.7350096711798839	0.8925170068027211	0.8746835443037975	0.8	0.9493670886075949	Self Other
no_ssid__no_geo	0.7926490984743412	0.8771929824561403	0.7873801369440807	0.7539094650205762	0.8208508088675853	0.8533088235294117	0.7941176470588236	0.9125	428	RFC	0.7848152710554139	0.6992366412213741	0.8703939008894537	0.8597081930415265	0.8181818181818182	0.9012345679012346	0.797250566893424	0.8178571428571428	0.7766439909297053	0.8477396021699819	0.7714285714285715	0.9240506329113924	Self Other
no_ssid__no_geo	0.8742094167252283	0.9298245614035088	0.8704630116992522	0.8484335309060118	0.8924924924924925	0.9113874854255732	0.870967741935484	0.9518072289156626	429	RFC	0.8806600592750462	0.9092558983666061	0.8520642201834863	0.9540229885057472	1.0	0.9080459770114943	0.8660931964210652	0.7952380952380952	0.9369482976040353	0.8857142857142857	0.7714285714285715	1.0	Self Other
no_ssid__no_geo	0.8673535093367676	0.8947368421052632	0.8601267925848199	0.8283333333333334	0.8919202518363064	0.8642857142857143	0.7999999999999999	0.9285714285714286	430	RFC	0.8780105885267884	0.9136029411764706	0.8424182358771061	0.9182022471910112	0.96	0.8764044943820225	0.8526125363678385	0.7576219512195121	0.947603121516165	0.8365280289330923	0.6857142857142857	0.9873417721518988	Self Other
no_ssid__no_geo	0.8548387096774194	0.8947368421052632	0.8536680515731367	0.8405797101449275	0.866756393001346	0.8742647058823529	0.823529411764706	0.9249999999999999	431	RFC	0.862298769461474	0.9094076655052264	0.8151898734177215	0.8810325476992144	0.8484848484848485	0.9135802469135802	0.8533622410351711	0.781437125748503	0.9252873563218391	0.8683544303797468	0.8	0.9367088607594937	Self Other
no_ssid__no_geo	0.8495879120879121	0.868421052631579	0.8451309832742977	0.8188585607940446	0.8714034057545507	0.8386031146767342	0.7692307692307692	0.9079754601226993	432	RFC	0.8512784090909091	0.859375	0.8431818181818181	0.8571428571428572	0.8333333333333334	0.8809523809523809	0.8417850541021462	0.7819905213270142	0.9015795868772782	0.825497287522604	0.7142857142857143	0.9367088607594937	Self Other
no_ssid__no_geo	0.8509447165850245	0.8947368421052632	0.8480868425977917	0.8272506082725062	0.868923076923077	0.8720538720538721	0.8181818181818182	0.9259259259259259	433	RFC	0.8580068501259395	0.8931698774080561	0.8228438228438228	0.8872910998834046	0.8709677419354839	0.9036144578313253	0.8454310551960201	0.770392749244713	0.9204693611473272	0.8603978300180832	0.7714285714285715	0.9493670886075949	Self Other
no_ssid__no_geo	0.7969432314410481	0.8859649122807017	0.7834481114568922	0.7293889427740058	0.8375072801397786	0.860122699386503	0.8	0.920245398773006	434	RFC	0.7833387542689868	0.7286821705426356	0.837995337995338	0.8797619047619047	0.8666666666666667	0.8928571428571429	0.7835584389163286	0.7300970873786408	0.8370197904540163	0.8461121157323689	0.7428571428571429	0.9493670886075949	Self Other
no_ssid__no_geo	0.8322056833558863	0.8771929824561403	0.8297361575622445	0.8092307692307692	0.8502415458937198	0.8479420731707318	0.7812500000000001	0.9146341463414634	435	RFC	0.8350830232080974	0.8525121555915721	0.8176538908246226	0.8722109533468559	0.8620689655172413	0.8823529411764706	0.8278331813954345	0.7701317715959004	0.8855345911949686	0.8318264014466545	0.7142857142857143	0.9493670886075949	Self Other
no_ssid__no_geo	0.9038727524204703	0.9210526315789473	0.9033825295977949	0.896500372300819	0.9102646868947708	0.9064807219031994	0.8695652173913043	0.9433962264150944	436	RFC	0.9047818338913489	0.9148936170212766	0.8946700507614214	0.9099264705882353	0.8823529411764706	0.9375	0.9026223658843051	0.8788321167883212	0.926412614980289	0.9032549728752259	0.8571428571428571	0.9493670886075949	Self Other
no_ssid__no_geo	0.8374446552814674	0.9298245614035088	0.8357198046186558	0.8188865398167724	0.8525530694205393	0.9161764705882353	0.8823529411764706	0.95	437	RFC	0.8348893655452698	0.8058252427184466	0.8639534883720931	0.9236812570145903	0.9090909090909091	0.9382716049382716	0.8369139135598556	0.832378223495702	0.8414496036240091	0.9095840867992766	0.8571428571428571	0.9620253164556962	Self Other
no_ssid__no_geo	0.8308535630383712	0.868421052631579	0.8256311445563782	0.7954545454545454	0.8558077436582109	0.8354978354978355	0.7619047619047619	0.9090909090909091	438	RFC	0.8404569519430669	0.8786610878661087	0.8022528160200251	0.8646179401993355	0.8571428571428571	0.872093023255814	0.8218339595368569	0.726643598615917	0.9170243204577968	0.8175406871609403	0.6857142857142857	0.9493670886075949	Self Other
no_ssid__no_geo	0.8218104062722738	0.8421052631578947	0.8119673973178483	0.7689463955637708	0.8549883990719257	0.8044969512195121	0.71875	0.8902439024390243	439	RFC	0.8188609726231085	0.8077669902912621	0.829954954954955	0.8259634888438134	0.7931034482758621	0.8588235294117647	0.8076325071939107	0.7336860670194003	0.881578947368421	0.7905967450271247	0.6571428571428571	0.9240506329113924	Self Other
no_ssid__no_geo	0.8736842105263158	0.9035087719298246	0.870628608780913	0.8507462686567164	0.8905109489051095	0.8891736632788334	0.8493150684931505	0.9290322580645162	440	RFC	0.873282914029943	0.8709677419354839	0.8755980861244019	0.881578947368421	0.8157894736842105	0.9473684210526315	0.8686915287963156	0.8314424635332253	0.905940594059406	0.8985533453887884	0.8857142857142857	0.9113924050632911	Self Other
no_ssid__no_geo	0.854744996772111	0.868421052631579	0.8547389427170664	0.8538011695906432	0.8556767158434895	0.8354978354978355	0.7619047619047619	0.9090909090909091	441	RFC	0.8610996269032973	0.9319148936170213	0.7902843601895735	0.8646179401993355	0.8571428571428571	0.872093023255814	0.8603184585198973	0.7877697841726619	0.9328671328671329	0.8175406871609403	0.6857142857142857	0.9493670886075949	Self Other
no_ssid__no_geo	0.8571428571428571	0.9298245614035088	0.8493957583033213	0.8152380952380951	0.8835534213685474	0.9161764705882353	0.8823529411764706	0.95	442	RFC	0.8545231622154699	0.8441814595660749	0.8648648648648649	0.9236812570145903	0.9090909090909091	0.9382716049382716	0.845640556327605	0.7882136279926335	0.9030674846625767	0.9095840867992766	0.8571428571428571	0.9620253164556962	Self Other
no_ssid__no_geo	0.8408057179987004	0.9210526315789473	0.8397990004405946	0.8270995059985886	0.8524984948826008	0.9048855103365161	0.8656716417910447	0.9440993788819876	443	RFC	0.8391097081749662	0.8116343490304709	0.8665850673194615	0.9165396341463414	0.90625	0.926829268292683	0.8410140134338027	0.8431654676258993	0.8388625592417062	0.8952983725135624	0.8285714285714286	0.9620253164556962	Self Other
no_ssid__no_geo	0.8070175438596491	0.8596491228070176	0.7969441497388665	0.7517173699705593	0.8421709295071739	0.819047619047619	0.7333333333333334	0.9047619047619047	444	RFC	0.8103524900322523	0.8218884120171673	0.7988165680473372	0.8669662921348315	0.88	0.8539325842696629	0.7915436071893771	0.6925858951175407	0.8905013192612137	0.7952983725135624	0.6285714285714286	0.9620253164556962	Self Other
no_ssid__no_geo	0.7879598662207358	0.8771929824561403	0.7864429112240773	0.7684441197954711	0.8044417026526834	0.850729517396184	0.787878787878788	0.9135802469135801	445	RFC	0.7857032626679156	0.7418899858956276	0.8295165394402035	0.865137971239798	0.8387096774193549	0.891566265060241	0.7889040101614953	0.796969696969697	0.7808383233532934	0.8397830018083183	0.7428571428571429	0.9367088607594937	Self Other
no_ssid__no_geo	0.774015203870076	0.8771929824561403	0.7712883275450795	0.7463149728471684	0.7962616822429907	0.8556962025316457	0.8000000000000002	0.9113924050632911	446	RFC	0.7701470723800452	0.7168405365126677	0.8234536082474226	0.8556962025316456	0.8	0.9113924050632911	0.7745626773786798	0.7783171521035599	0.7708082026537998	0.8556962025316456	0.8	0.9113924050632911	Self Other
no_ssid__no_geo	0.7983924983255191	0.8596491228070176	0.7917831360246268	0.7546862265688672	0.8288800454803865	0.8294051627384961	0.7575757575757576	0.9012345679012346	447	RFC	0.7906709957509017	0.7443729903536977	0.8369690011481056	0.8429848425961912	0.8064516129032258	0.8795180722891566	0.7931176010721466	0.7652892561983471	0.8209459459459459	0.8191681735985534	0.7142857142857143	0.9240506329113924	Self Other
no_ssid__no_geo	0.7986870897155361	0.8421052631578947	0.7945304558605051	0.7653061224489797	0.8237547892720306	0.8006218422075397	0.7096774193548386	0.891566265060241	448	RFC	0.7947870698463078	0.7679180887372014	0.821656050955414	0.8326947637292464	0.8148148148148148	0.8505747126436781	0.7942880704876407	0.7627118644067796	0.8258642765685019	0.7826401446654612	0.6285714285714286	0.9367088607594937	Self Other
no_ssid__no_geo	0.7943661971830986	0.8771929824561403	0.7891186355166044	0.7558528428093645	0.8223844282238443	0.850729517396184	0.787878787878788	0.9135802469135801	449	RFC	0.7876851864964323	0.7397708674304418	0.8355995055624228	0.865137971239798	0.8387096774193549	0.891566265060241	0.791115205486463	0.7726495726495727	0.8095808383233533	0.8397830018083183	0.7428571428571429	0.9367088607594937	Self Other
no_ssid__no_geo	0.8220937700706487	0.8771929824561403	0.8219515809889144	0.8169200264375414	0.8269831355402874	0.8533088235294117	0.7941176470588236	0.9125	450	RFC	0.8221512721512721	0.7923076923076923	0.851994851994852	0.8597081930415265	0.8181818181818182	0.9012345679012346	0.8232542815136624	0.8431105047748977	0.8033980582524272	0.8477396021699819	0.7714285714285715	0.9240506329113924	Self Other
no_ssid__no_geo	0.8269720101781171	0.8771929824561403	0.8244613767735156	0.8034682080924856	0.8454545454545455	0.850729517396184	0.787878787878788	0.9135802469135801	451	RFC	0.8244613767735155	0.8034682080924855	0.8454545454545455	0.865137971239798	0.8387096774193549	0.891566265060241	0.8244613767735155	0.8034682080924855	0.8454545454545455	0.8397830018083183	0.7428571428571429	0.9367088607594937	Self Other
no_ssid__no_geo	0.7985491071428571	0.8508771929824561	0.7980509736234928	0.7880211391661773	0.8080808080808082	0.8233524747060432	0.7536231884057971	0.8930817610062892	452	RFC	0.7981400362474972	0.790341578327444	0.8059384941675504	0.8261029411764705	0.7647058823529411	0.8875	0.7979744136460554	0.7857142857142857	0.8102345415778252	0.8207956600361663	0.7428571428571429	0.8987341772151899	Self Other
no_ssid__no_geo	0.8673740053050398	0.8859649122807017	0.8668566696155973	0.8585572842998587	0.8751560549313359	0.8649165983046212	0.8115942028985507	0.9182389937106918	453	RFC	0.8693488031924336	0.8900293255131965	0.8486682808716707	0.8680147058823529	0.8235294117647058	0.9125	0.8662927440707566	0.8292349726775956	0.9033505154639175	0.8620253164556962	0.8	0.9240506329113924	Self Other
no_ssid__no_geo	0.8104118104118104	0.868421052631579	0.7988145209649892	0.7505112474437627	0.8471177944862156	0.8414758505608604	0.7761194029850748	0.9068322981366461	454	RFC	0.8091511495344861	0.8048245614035088	0.8134777376654633	0.8513719512195121	0.8125	0.8902439024390244	0.7933626324092855	0.7030651340996169	0.8836601307189542	0.8334538878842677	0.7428571428571429	0.9240506329113924	Self Other
no_ssid__no_geo	0.8170409511228534	0.8508771929824561	0.8154402008524345	0.7982520029133283	0.8326283987915407	0.8203392973023083	0.7462686567164178	0.8944099378881988	455	RFC	0.8200798130338742	0.8417818740399385	0.7983777520278099	0.8296493902439024	0.78125	0.8780487804878049	0.8144761325162987	0.7590027700831025	0.8699494949494949	0.8128390596745028	0.7142857142857143	0.9113924050632911	Self Other
no_ssid__no_geo	0.8585626911314985	0.9035087719298246	0.8552798801474832	0.8334833483348335	0.8770764119601329	0.8816422840962718	0.8307692307692307	0.9325153374233128	456	RFC	0.8682086614173228	0.9114173228346457	0.825	0.9023809523809524	0.9	0.9047619047619048	0.8519988708937581	0.7678275290215588	0.9361702127659575	0.8667269439421339	0.7714285714285715	0.9620253164556962	Self Other
no_ssid__no_geo	0.8991060025542784	0.9035087719298246	0.8991060025542785	0.8991060025542785	0.8991060025542785	0.8816422840962718	0.8307692307692307	0.9325153374233128	457	RFC	0.8998824604936659	0.9263157894736842	0.8734491315136477	0.9023809523809524	0.9	0.9047619047619048	0.8998824604936659	0.8734491315136477	0.9263157894736842	0.8667269439421339	0.7714285714285715	0.9620253164556962	Self Other
no_ssid__no_geo	0.8045112781954887	0.868421052631579	0.8045112781954887	0.8045112781954887	0.8045112781954887	0.8488731771984093	0.7945205479452055	0.9032258064516129	458	RFC	0.8058894315849083	0.7725631768953068	0.8392156862745098	0.8421052631578947	0.7631578947368421	0.9210526315789473	0.8058894315849083	0.8392156862745098	0.7725631768953068	0.8573236889692586	0.8285714285714286	0.8860759493670886	Self Other
no_ssid__no_geo	0.8431801604668125	0.8947368421052632	0.8376062254665657	0.8075201432408237	0.8676923076923077	0.86708122813836	0.8064516129032259	0.927710843373494	459	RFC	0.8468503102565028	0.8623326959847036	0.8313679245283019	0.9054916985951469	0.9259259259259259	0.8850574712643678	0.8332975832975833	0.7592592592592593	0.9073359073359073	0.8444846292947559	0.7142857142857143	0.9746835443037974	Self Other
no_ssid__no_geo	0.772	0.8157894736842105	0.769571177801215	0.7459138187221397	0.7932285368802903	0.7649946009620103	0.6557377049180327	0.874251497005988	460	RFC	0.7711261693126852	0.7640791476407914	0.7781731909845789	0.7993881118881119	0.7692307692307693	0.8295454545454546	0.7687350455188904	0.7285921625544267	0.8088779284833539	0.7477396021699819	0.5714285714285714	0.9240506329113924	Self Other
no_ssid__no_geo	0.8520238885202389	0.9210526315789473	0.8482386916575785	0.8242710795902285	0.8722063037249285	0.9031618688060405	0.8615384615384616	0.9447852760736196	461	RFC	0.8593836273823156	0.8924914675767918	0.8262757871878393	0.925	0.9333333333333333	0.9166666666666666	0.8446415371931371	0.7657393850658858	0.9235436893203883	0.8873417721518988	0.8	0.9746835443037974	Self Other
no_ssid__no_geo	0.8858267716535433	0.9473684210526315	0.8857984496124031	0.8875968992248061	0.884	0.9391025641025641	0.9166666666666667	0.9615384615384615	462	RFC	0.8857785011237697	0.8980392156862745	0.8735177865612648	0.932958932958933	0.8918918918918919	0.974025974025974	0.8860657390602944	0.8773946360153256	0.8947368421052632	0.9461121157323689	0.9428571428571428	0.9493670886075949	Self Other
no_ssid__no_geo	0.8551136363636364	0.8859649122807017	0.8534503694965825	0.8378378378378377	0.8690629011553272	0.860122699386503	0.8	0.920245398773006	463	RFC	0.858536686072918	0.8812709030100334	0.8358024691358025	0.8797619047619047	0.8666666666666667	0.8928571428571429	0.8517825311942959	0.7984848484848485	0.9050802139037433	0.8461121157323689	0.7428571428571429	0.9493670886075949	Self Other
no_ssid__no_geo	0.8347689898198903	0.8771929824561403	0.8234006421747162	0.7785939139559286	0.8682073703935039	0.8449280994947532	0.7741935483870968	0.9156626506024097	464	RFC	0.8381756020485998	0.8489702517162472	0.8273809523809523	0.8812260536398467	0.8888888888888888	0.8735632183908046	0.8161321292872494	0.7189922480620154	0.9132720105124835	0.823869801084991	0.6857142857142857	0.9620253164556962	Self Other
no_ssid__no_geo	0.8155985489721886	0.8596491228070176	0.8155251154910708	0.8118445404071561	0.8192056905749853	0.8227749708511465	0.7419354838709677	0.9036144578313253	465	RFC	0.815536904901158	0.7985436893203883	0.8325301204819278	0.8569604086845466	0.8518518518518519	0.8620689655172413	0.8159485175592838	0.8255959849435383	0.8063010501750292	0.8032549728752261	0.6571428571428571	0.9493670886075949	Self Other
no_ssid__no_geo	0.8192857142857143	0.8333333333333334	0.8142280735891798	0.7835757057313945	0.8448804414469651	0.7827700330959784	0.6779661016949152	0.8875739644970415	466	RFC	0.8322660577947201	0.882466281310212	0.7820658342792282	0.8333333333333334	0.8333333333333334	0.8333333333333334	0.8116410256410256	0.7046153846153846	0.9186666666666666	0.7603978300180831	0.5714285714285714	0.9493670886075949	Self Other
no_ssid__no_geo	0.8917491749174917	0.9210526315789473	0.8917094958821191	0.8896366083445492	0.8937823834196891	0.9031618688060405	0.8615384615384616	0.9447852760736196	467	RFC	0.8939427335894368	0.929676511954993	0.8582089552238806	0.925	0.9333333333333333	0.9166666666666666	0.8926678291194421	0.8529032258064516	0.9324324324324325	0.8873417721518988	0.8	0.9746835443037974	Self Other
no_ssid__no_geo	0.880256593014968	0.9035087719298246	0.8801542460370728	0.8766519823788547	0.8836565096952909	0.8856986601039104	0.8405797101449276	0.9308176100628932	468	RFC	0.8806507699950323	0.8897168405365127	0.8715846994535519	0.8889705882352941	0.8529411764705882	0.925	0.8800163417291338	0.8639652677279306	0.8960674157303371	0.8826401446654611	0.8285714285714286	0.9367088607594937	Self Other
no_ssid__no_geo	0.8559210526315789	0.8859649122807017	0.8556235386372281	0.8490696071674707	0.8621774701069854	0.8670494303400018	0.8169014084507044	0.9171974522292994	469	RFC	0.8596510546664708	0.8979591836734694	0.8213429256594724	0.8643162393162394	0.8055555555555556	0.9230769230769231	0.8562567631909276	0.8052287581699347	0.9072847682119205	0.8699819168173599	0.8285714285714286	0.9113924050632911	Self Other
no_ssid__no_geo	0.8363874345549738	0.9385964912280702	0.8346640997763204	0.8177842565597667	0.8515439429928741	0.9246814535158093	0.8923076923076922	0.9570552147239264	470	RFC	0.8348507524736011	0.8201754385964912	0.8495260663507109	0.9476190476190476	0.9666666666666667	0.9285714285714286	0.8344892026578072	0.815406976744186	0.8535714285714285	0.9079566003616637	0.8285714285714286	0.9873417721518988	Self Other
no_ssid__no_geo	0.8746355685131195	0.9122807017543859	0.8682522136245381	0.8392523364485982	0.8972520908004779	0.8913871951219513	0.8437500000000001	0.9390243902439025	471	RFC	0.8730932337489714	0.8667953667953668	0.8793911007025761	0.9184584178498986	0.9310344827586207	0.9058823529411765	0.8646297278190174	0.8134057971014492	0.9158536585365854	0.8730560578661845	0.7714285714285715	0.9746835443037974	Self Other
no_ssid__no_geo	0.8451156812339332	0.8596491228070176	0.8423797796740042	0.8216136195410806	0.8631459398069279	0.819047619047619	0.7333333333333334	0.9047619047619047	472	RFC	0.8498446663062742	0.8753943217665615	0.824295010845987	0.8669662921348315	0.88	0.8539325842696629	0.8399494317303424	0.7740585774058577	0.9058402860548271	0.7952983725135624	0.6285714285714286	0.9620253164556962	Self Other
no_ssid__no_geo	0.8530492285084497	0.8859649122807017	0.8482923131799536	0.8214285714285714	0.8751560549313359	0.8649165983046212	0.8115942028985507	0.9182389937106918	473	RFC	0.8508273403901923	0.8394160583941606	0.8622386223862238	0.8680147058823529	0.8235294117647058	0.9125	0.8463311086885231	0.8041958041958042	0.8884664131812421	0.8620253164556962	0.8	0.9240506329113924	Self Other
no_ssid__no_geo	0.8669201520912547	0.8859649122807017	0.861762626380947	0.8350612629594721	0.888463989802422	0.8649165983046212	0.8115942028985507	0.9182389937106918	474	RFC	0.8616527825819593	0.8342749529190208	0.889030612244898	0.8680147058823529	0.8235294117647058	0.9125	0.8618735728878741	0.8358490566037736	0.8878980891719745	0.8620253164556962	0.8	0.9240506329113924	Self Other
no_ssid__no_geo	0.815278647463995	0.868421052631579	0.8152134391367123	0.8117421825143586	0.8186846957590659	0.8414758505608604	0.7761194029850748	0.9068322981366461	475	RFC	0.8156175883748071	0.7871287128712872	0.844106463878327	0.8513719512195121	0.8125	0.8902439024390244	0.8163470336864547	0.8379446640316206	0.7947494033412887	0.8334538878842677	0.7428571428571429	0.9240506329113924	Self Other
no_ssid__no_geo	0.8282571912013537	0.868421052631579	0.8156591323427391	0.7674684994272623	0.8638497652582159	0.8354978354978355	0.7619047619047619	0.9090909090909091	476	RFC	0.8326490091757267	0.8459595959595959	0.8193384223918575	0.8646179401993355	0.8571428571428571	0.872093023255814	0.8078906284847673	0.7023060796645703	0.9134751773049645	0.8175406871609403	0.6857142857142857	0.9493670886075949	Self Other
no_ssid__no_geo	0.8651994497936726	0.8859649122807017	0.8648104013601312	0.8575581395348837	0.8720626631853786	0.8626124038194123	0.8059701492537314	0.9192546583850932	477	RFC	0.8685703363914372	0.9021406727828746	0.835	0.8730945121951219	0.84375	0.9024390243902439	0.864871410623193	0.817174515235457	0.912568306010929	0.8540687160940326	0.7714285714285715	0.9367088607594937	Self Other
no_ssid__no_geo	0.8263979193758128	0.8508771929824561	0.8210033759706734	0.7899291896144769	0.8520775623268698	0.8097575341121036	0.721311475409836	0.8982035928143712	478	RFC	0.8405741351146374	0.8932384341637011	0.7879098360655737	0.8492132867132867	0.8461538461538461	0.8522727272727273	0.8178315675929502	0.7080394922425952	0.9276236429433052	0.7889692585895117	0.6285714285714286	0.9493670886075949	Self Other
no_ssid__no_geo	0.8539792387543252	0.8859649122807017	0.85381793633952	0.8586738111185532	0.8489620615604868	0.8626124038194123	0.8059701492537314	0.9192546583850932	479	RFC	0.8557254996702099	0.9144079885877318	0.7970430107526881	0.8730945121951219	0.84375	0.9024390243902439	0.8587299101273067	0.8093434343434344	0.9081163859111792	0.8540687160940326	0.7714285714285715	0.9367088607594937	Self Other
no_ssid__no_geo	0.7783115991763898	0.8771929824561403	0.7718064929378524	0.7332782824112304	0.8103347034644744	0.8416666666666668	0.7666666666666667	0.9166666666666667	480	RFC	0.775325989737796	0.7602739726027398	0.7903780068728522	0.8925842696629214	0.92	0.8651685393258427	0.7697296362483427	0.7081339712918661	0.8313253012048193	0.8159132007233273	0.6571428571428571	0.9746835443037974	Self Other
no_ssid__no_geo	0.8651196519216824	0.8947368421052632	0.8629119152374967	0.845514950166113	0.8803088803088803	0.86708122813836	0.8064516129032259	0.927710843373494	481	RFC	0.8739317361339022	0.9187725631768953	0.8290909090909091	0.9054916985951469	0.9259259259259259	0.8850574712643678	0.8606742640075973	0.7830769230769231	0.9382716049382716	0.8444846292947559	0.7142857142857143	0.9746835443037974	Self Other
no_ssid__no_geo	0.8749074759437454	0.9122807017543859	0.8714999597591401	0.850574712643678	0.8924252068746021	0.8933782267115601	0.8484848484848486	0.9382716049382716	482	RFC	0.879067024005864	0.8990654205607477	0.8590686274509803	0.9094442285270112	0.9032258064516129	0.9156626506024096	0.8677619005289123	0.8070469798657718	0.928476821192053	0.8810126582278481	0.8	0.9620253164556962	Self Other
no_ssid__no_geo	0.9066305818673883	0.9473684210526315	0.9065621443924643	0.9040333796940196	0.9090909090909091	0.9371323529411765	0.9117647058823529	0.9625	483	RFC	0.9070914960745469	0.9180790960451978	0.8961038961038961	0.9450056116722784	0.9393939393939394	0.9506172839506173	0.9064354259761189	0.8904109589041096	0.9224598930481284	0.9301989150090415	0.8857142857142857	0.9746835443037974	Self Other
no_ssid__no_geo	0.8101818181818182	0.8771929824561403	0.8064868362518705	0.7797468354430379	0.8332268370607029	0.850729517396184	0.787878787878788	0.9135802469135801	484	RFC	0.8115473410814072	0.8191489361702128	0.8039457459926017	0.865137971239798	0.8387096774193549	0.891566265060241	0.8043414190340727	0.7439613526570048	0.8647214854111406	0.8397830018083183	0.7428571428571429	0.9367088607594937	Self Other
no_ssid__no_geo	0.8740601503759399	0.868421052631579	0.8740062848396799	0.8714011516314778	0.8766114180478821	0.8354978354978355	0.7619047619047619	0.9090909090909091	485	RFC	0.875222763080837	0.8984168865435356	0.8520286396181385	0.8646179401993355	0.8571428571428571	0.872093023255814	0.8743088000879459	0.8459627329192546	0.9026548672566371	0.8175406871609403	0.6857142857142857	0.9493670886075949	Self Other
no_ssid__no_geo	0.8364022662889519	0.868421052631579	0.8319829516566966	0.8047337278106508	0.8592321755027422	0.8321390006871503	0.7540983606557377	0.9101796407185629	486	RFC	0.8453385102869639	0.8831168831168831	0.8075601374570447	0.8741258741258742	0.8846153846153846	0.8636363636363636	0.8285495923913043	0.7391304347826086	0.91796875	0.8095840867992767	0.6571428571428571	0.9620253164556962	Self Other
no_ssid__no_geo	0.841534008683068	0.8596491228070176	0.8392424917631549	0.820049301561216	0.8584356819650937	0.8262195121951219	0.75	0.9024390243902438	487	RFC	0.84245574804229	0.8486394557823129	0.836272040302267	0.8490872210953346	0.8275862068965517	0.8705882352941177	0.8375644216984737	0.7933227344992051	0.8818061088977424	0.8112115732368896	0.6857142857142857	0.9367088607594937	Self Other
no_ssid__no_geo	0.8660322108345534	0.8771929824561403	0.865295796050664	0.8553359683794466	0.8752556237218814	0.8479420731707318	0.7812500000000001	0.9146341463414634	488	RFC	0.8680457975539942	0.8868852459016393	0.8492063492063492	0.8722109533468559	0.8620689655172413	0.8823529411764706	0.8644538924855864	0.8259541984732824	0.9029535864978903	0.8318264014466545	0.7142857142857143	0.9493670886075949	Self Other
no_ssid__no_geo	0.8615494978479197	0.9122807017543859	0.85933260866951	0.841673502871206	0.876991714467814	0.8933782267115601	0.8484848484848486	0.9382716049382716	489	RFC	0.8701844374113281	0.9144385026737968	0.8259303721488596	0.9094442285270112	0.9032258064516129	0.9156626506024096	0.8572089335271574	0.7796352583586627	0.9347826086956522	0.8810126582278481	0.8	0.9620253164556962	Self Other
no_ssid__no_geo	0.8612167300380228	0.8771929824561403	0.8595676359686497	0.8443496801705757	0.8747855917667239	0.8479420731707318	0.7812500000000001	0.9146341463414634	490	RFC	0.8643429067182389	0.8852459016393442	0.8434399117971334	0.8722109533468559	0.8620689655172413	0.8823529411764706	0.8578081431374573	0.8070652173913043	0.9085510688836105	0.8318264014466545	0.7142857142857143	0.9493670886075949	Self Other
no_ssid__no_geo	0.8077445652173914	0.8947368421052632	0.8011022606226155	0.7647547797173732	0.8374497415278577	0.8782051282051282	0.8333333333333334	0.923076923076923	491	RFC	0.7979133964358331	0.7290015847860539	0.8668252080856124	0.872937872937873	0.8108108108108109	0.935064935064935	0.8070979020979021	0.8041958041958042	0.81	0.8842676311030742	0.8571428571428571	0.9113924050632911	Self Other
no_ssid__no_geo	0.8743315508021391	0.9122807017543859	0.8731890135139766	0.8611521418020679	0.8852258852258852	0.8933782267115601	0.8484848484848486	0.9382716049382716	492	RFC	0.8754312587588813	0.8846737481031867	0.8661887694145759	0.9094442285270112	0.9032258064516129	0.9156626506024096	0.8719837613055623	0.8388489208633093	0.9051186017478152	0.8810126582278481	0.8	0.9620253164556962	Self Other
no_ssid__no_geo	0.8687815428983418	0.8859649122807017	0.8641910881756711	0.8392226148409893	0.8891595615103531	0.8626124038194123	0.8059701492537314	0.9192546583850932	493	RFC	0.8713673641852868	0.8828996282527881	0.8598351001177856	0.8730945121951219	0.84375	0.9024390243902439	0.860109077322192	0.7996632996632996	0.9205548549810845	0.8540687160940326	0.7714285714285715	0.9367088607594937	Self Other
no_ssid__no_geo	0.8191101385849745	0.8508771929824561	0.8112953712953714	0.772893772893773	0.8496969696969697	0.8097575341121036	0.721311475409836	0.8982035928143712	494	RFC	0.8280306887613404	0.8594704684317719	0.7965909090909091	0.8492132867132867	0.8461538461538461	0.8522727272727273	0.8062763359768352	0.7021630615640599	0.9103896103896104	0.7889692585895117	0.6285714285714286	0.9493670886075949	Self Other
no_ssid__no_geo	0.8771580345285525	0.8508771929824561	0.8769818088853389	0.8723257418909593	0.8816378758797185	0.8170835299669656	0.7384615384615385	0.8957055214723927	495	RFC	0.8789641069823593	0.9041487839771102	0.8537794299876085	0.8345238095238096	0.8	0.8690476190476191	0.877021164021164	0.8426666666666667	0.9113756613756614	0.8048824593128391	0.6857142857142857	0.9240506329113924	Self Other
no_ssid__no_geo	0.8222070844686649	0.8859649122807017	0.815934315374405	0.781954887218045	0.8499137435307649	0.8574314574314574	0.7936507936507937	0.9212121212121213	496	RFC	0.8145195838433292	0.7697368421052632	0.8593023255813953	0.8882890365448506	0.8928571428571429	0.8837209302325582	0.8176475814660509	0.7945670628183361	0.8407281001137656	0.8381555153707052	0.7142857142857143	0.9620253164556962	Self Other
no_ssid__no_geo	0.8688650306748467	0.8947368421052632	0.8665155730035612	0.8488063660477454	0.8842247799593771	0.8696646341463414	0.8125	0.926829268292683	497	RFC	0.8723368631523776	0.8921933085501859	0.8524804177545692	0.8953346855983773	0.896551724137931	0.8941176470588236	0.8639341307281624	0.8094435075885329	0.9184247538677919	0.8524412296564196	0.7428571428571429	0.9620253164556962	Self Other
no_ssid__no_geo	0.8013355592654424	0.868421052631579	0.7706826663235105	0.6868421052631578	0.8545232273838631	0.8245614035087718	0.7368421052631579	0.9122807017543859	498	RFC	0.8100954538100631	0.8285714285714286	0.7916194790486977	0.9011857707509882	0.9545454545454546	0.8478260869565217	0.7574018532611129	0.5865168539325842	0.9282868525896414	0.7936708860759494	0.6	0.9873417721518988	Self Other
no_ssid__no_geo	0.9119746233148295	0.9385964912280702	0.9086661781469879	0.8912830558276199	0.9260493004663559	0.9260220635950681	0.8955223880597014	0.9565217391304348	499	RFC	0.9125894108104122	0.9154929577464789	0.9096858638743456	0.9382621951219512	0.9375	0.9390243902439024	0.9056664111779755	0.8683206106870229	0.9430122116689281	0.9159132007233273	0.8571428571428571	0.9746835443037974	Self Other
no_ssid__no_geo	0.8529956763434219	0.9122807017543859	0.8528820191085915	0.8487928843710293	0.8569711538461539	0.8913871951219513	0.8437500000000001	0.9390243902439025	500	RFC	0.8553369407838229	0.8882978723404256	0.8223760092272203	0.9184584178498986	0.9310344827586207	0.9058823529411765	0.8536284180030345	0.8126520681265207	0.8946047678795483	0.8730560578661845	0.7714285714285715	0.9746835443037974	Self Other
no_ssid__no_geo	0.8635752688172043	0.8859649122807017	0.861338224945293	0.8437259430331023	0.8789505068574835	0.860122699386503	0.8	0.920245398773006	501	RFC	0.8699456680361913	0.9042904290429042	0.8356009070294784	0.8797619047619047	0.8666666666666667	0.8928571428571429	0.8589044079610118	0.7907647907647908	0.9270440251572327	0.8461121157323689	0.7428571428571429	0.9493670886075949	Self Other
no_ssid__no_geo	0.8725231175693527	0.9122807017543859	0.871407793373718	0.8594319009468318	0.8833836858006042	0.8933782267115601	0.8484848484848486	0.9382716049382716	502	RFC	0.8777392960579817	0.913312693498452	0.8421658986175116	0.9094442285270112	0.9032258064516129	0.9156626506024096	0.8701990215835385	0.811554332874828	0.928843710292249	0.8810126582278481	0.8	0.9620253164556962	Self Other
no_ssid__no_geo	0.810727496917386	0.9122807017543859	0.8089831479186254	0.7907293796864349	0.827236916150816	0.8952205882352942	0.8529411764705883	0.9375000000000001	503	RFC	0.8083498665099076	0.7795698924731183	0.837129840546697	0.9023569023569024	0.8787878787878788	0.9259259259259259	0.8098940424045774	0.8022130013831259	0.8175750834260289	0.8889692585895117	0.8285714285714286	0.9493670886075949	Self Other
no_ssid__no_geo	0.8598765432098765	0.8947368421052632	0.8598376092124356	0.862173649058895	0.8575015693659761	0.8763110307414106	0.8285714285714286	0.9240506329113924	504	RFC	0.8612989454154868	0.9056122448979592	0.8169856459330144	0.8763110307414106	0.8285714285714286	0.9240506329113924	0.8624785891738904	0.8227114716106605	0.9022457067371202	0.8763110307414106	0.8285714285714286	0.9240506329113924	Self Other
no_ssid__no_geo	0.863697705802969	0.868421052631579	0.8617925364534857	0.845565749235474	0.8780193236714976	0.8414758505608604	0.7761194029850748	0.9068322981366461	505	RFC	0.8678933052787642	0.8933764135702746	0.8424101969872537	0.8513719512195121	0.8125	0.8902439024390244	0.8596921173475458	0.8026124818577649	0.9167717528373266	0.8334538878842677	0.7428571428571429	0.9240506329113924	Self Other
no_ssid__no_geo	0.8526252983293556	0.868421052631579	0.8518531242674912	0.862548692264886	0.8411575562700964	0.8441345365053323	0.782608695652174	0.9056603773584907	506	RFC	0.8520815070729988	0.8592017738359202	0.8449612403100775	0.8470588235294118	0.7941176470588235	0.9	0.8516548759290123	0.8659217877094972	0.8373879641485276	0.8414104882459312	0.7714285714285715	0.9113924050632911	Self Other
no_ssid__no_geo	0.8826955074875208	0.9035087719298246	0.879656868488266	0.8605341246290802	0.8987796123474516	0.8837489570779642	0.8358208955223881	0.9316770186335404	507	RFC	0.8840720714515314	0.8913934426229508	0.876750700280112	0.8948170731707317	0.875	0.9146341463414634	0.8768419985525897	0.8317399617590823	0.9219440353460973	0.8746835443037975	0.8	0.9493670886075949	Self Other
no_ssid__no_geo	0.7910339840925524	0.868421052631579	0.7901452754373779	0.7764887857695283	0.8038017651052274	0.8488731771984093	0.7945205479452055	0.9032258064516129	508	RFC	0.7910814518625098	0.7254335260115607	0.8567293777134588	0.8421052631578947	0.7631578947368421	0.9210526315789473	0.796153895255563	0.8352745424292846	0.7570332480818415	0.8573236889692586	0.8285714285714286	0.8860759493670886	Self Other
no_ssid__no_geo	0.8314176245210728	0.868421052631579	0.8269798185306965	0.7992700729927007	0.8546895640686921	0.8441345365053323	0.782608695652174	0.9056603773584907	509	RFC	0.8356788895018916	0.85546875	0.8158890290037831	0.8470588235294118	0.7941176470588235	0.9	0.8236823855755895	0.75	0.897364771151179	0.8414104882459312	0.7714285714285715	0.9113924050632911	Self Other
no_ssid__no_geo	0.8503301540719003	0.8859649122807017	0.8445420999664541	0.8145454545454546	0.8745387453874538	0.8574314574314574	0.7936507936507937	0.9212121212121213	510	RFC	0.8502866727799315	0.8500948766603416	0.8504784688995215	0.8882890365448506	0.8928571428571429	0.8837209302325582	0.8409249563699825	0.7818499127399651	0.9	0.8381555153707052	0.7142857142857143	0.9620253164556962	Self Other
no_ssid__no_geo	0.8681318681318682	0.9122807017543859	0.8638571091843075	0.8397328881469115	0.8879813302217036	0.8952205882352942	0.8529411764705883	0.9375000000000001	511	RFC	0.8712726811318361	0.8855633802816901	0.8569819819819819	0.9023569023569024	0.8787878787878788	0.9259259259259259	0.8598601022329836	0.7984126984126985	0.9213075060532687	0.8889692585895117	0.8285714285714286	0.9493670886075949	Self Other
no_ssid__no_geo	0.8240813135261923	0.868421052631579	0.8146850692608717	0.7729566094853683	0.8564135290363751	0.8285026577073513	0.7457627118644068	0.9112426035502957	512	RFC	0.8434453781512605	0.9011764705882352	0.7857142857142857	0.8861111111111111	0.9166666666666666	0.8555555555555555	0.808886207187071	0.676678445229682	0.94109396914446	0.801627486437613	0.6285714285714286	0.9746835443037974	Self Other
no_ssid__no_geo	0.8550295857988166	0.8947368421052632	0.8526446906001157	0.8338983050847458	0.8713910761154856	0.8642857142857143	0.7999999999999999	0.9285714285714286	513	RFC	0.8627763946204654	0.9027522935779817	0.8228004956629492	0.9182022471910112	0.96	0.8764044943820225	0.8504420211071942	0.7748031496062993	0.9260808926080892	0.8365280289330923	0.6857142857142857	0.9873417721518988	Self Other
no_ssid__no_geo	0.795649685174585	0.8771929824561403	0.7951761488600974	0.7853277209861695	0.8050245767340252	0.8533088235294117	0.7941176470588236	0.9125	514	RFC	0.7950507880818702	0.7811004784688995	0.8090010976948409	0.8597081930415265	0.8181818181818182	0.9012345679012346	0.7953439619368067	0.7896009673518742	0.8010869565217391	0.8477396021699819	0.7714285714285715	0.9240506329113924	Self Other
no_ssid__no_geo	0.83203125	0.9122807017543859	0.8316701384825433	0.8394666666666666	0.82387361029842	0.8933782267115601	0.8484848484848486	0.9382716049382716	515	RFC	0.8314125170217329	0.8498920086393088	0.812933025404157	0.9094442285270112	0.9032258064516129	0.9156626506024096	0.8322033432207467	0.8292939936775553	0.8351126927639383	0.8810126582278481	0.8	0.9620253164556962	Self Other
no_ssid__no_geo	0.8256819693945442	0.8596491228070176	0.8226975070509288	0.7996941896024464	0.8457008244994111	0.819047619047619	0.7333333333333334	0.9047619047619047	516	RFC	0.8307042020817652	0.8573770491803279	0.8040313549832027	0.8669662921348315	0.88	0.8539325842696629	0.8206045667301429	0.7492836676217765	0.8919254658385093	0.7952983725135624	0.6285714285714286	0.9620253164556962	Self Other
no_ssid__no_geo	0.840418118466899	0.9122807017543859	0.8389717596015933	0.823710546574288	0.8542329726288987	0.8913871951219513	0.8437500000000001	0.9390243902439025	517	RFC	0.8487063138443818	0.8976510067114094	0.799761620977354	0.9184584178498986	0.9310344827586207	0.9058823529411765	0.8388454243717401	0.7610241820768137	0.9166666666666666	0.8730560578661845	0.7714285714285715	0.9746835443037974	Self Other
no_ssid__no_geo	0.8815950920245399	0.9035087719298246	0.8812248949358137	0.8745938921377517	0.8878558977338756	0.8837489570779642	0.8358208955223881	0.9316770186335404	518	RFC	0.8820894257642682	0.8890356671070013	0.8751431844215349	0.8948170731707317	0.875	0.9146341463414634	0.8807786034840515	0.860613810741688	0.9009433962264151	0.8746835443037975	0.8	0.9493670886075949	Self Other
no_ssid__no_geo	0.8125864453665284	0.8859649122807017	0.8075906879364754	0.7765869744435284	0.8385944014294224	0.8574314574314574	0.7936507936507937	0.9212121212121213	519	RFC	0.8075207207136448	0.7759472817133443	0.8390941597139452	0.8882890365448506	0.8928571428571429	0.8837209302325582	0.8076614804337576	0.7772277227722773	0.8380952380952381	0.8381555153707052	0.7142857142857143	0.9620253164556962	Self Other
no_ssid__no_geo	0.843298969072165	0.8859649122807017	0.8423816365626711	0.8303571428571429	0.8544061302681992	0.860122699386503	0.8	0.920245398773006	520	RFC	0.850354499009488	0.8985507246376812	0.802158273381295	0.8797619047619047	0.8666666666666667	0.8928571428571429	0.8428593292973268	0.7717842323651453	0.9139344262295082	0.8461121157323689	0.7428571428571429	0.9493670886075949	Self Other
no_ssid__no_geo	0.7953890489913544	0.8596491228070176	0.785777791303554	0.740402193784278	0.83115338882283	0.8323529411764705	0.7647058823529412	0.8999999999999999	521	RFC	0.7845882139054099	0.7310469314079422	0.8381294964028777	0.8383838383838383	0.7878787878787878	0.8888888888888888	0.7871462264150944	0.75	0.8242924528301887	0.827124773960217	0.7428571428571429	0.9113924050632911	Self Other
no_ssid__no_geo	0.9053691275167786	0.9122807017543859	0.9053226865481965	0.903225806451613	0.9074195666447801	0.8933782267115601	0.8484848484848486	0.9382716049382716	522	RFC	0.9062458812462875	0.9254571026722925	0.8870346598202824	0.9094442285270112	0.9032258064516129	0.9156626506024096	0.9054004871861396	0.8820375335120644	0.928763440860215	0.8810126582278481	0.8	0.9620253164556962	Self Other
no_ssid__no_geo	0.8525280898876404	0.9122807017543859	0.8417268623980625	0.8003802281368821	0.8830734966592427	0.8913871951219513	0.8437500000000001	0.9390243902439025	523	RFC	0.8585628531073446	0.8770833333333333	0.840042372881356	0.9184584178498986	0.9310344827586207	0.9058823529411765	0.8333825798614531	0.736013986013986	0.9307511737089202	0.8730560578661845	0.7714285714285715	0.9746835443037974	Self Other
no_ssid__no_geo	0.8486352357320099	0.8771929824561403	0.8486238179027596	0.8473091364205256	0.8499384993849938	0.850729517396184	0.787878787878788	0.9135802469135801	524	RFC	0.849704030702478	0.8758085381630013	0.8235995232419547	0.865137971239798	0.8387096774193549	0.891566265060241	0.8493119248392438	0.8206060606060606	0.8780177890724269	0.8397830018083183	0.7428571428571429	0.9367088607594937	Self Other
no_ssid__no_geo	0.8269476372924649	0.8859649122807017	0.8263613023331936	0.816271186440678	0.8364514182257092	0.8626124038194123	0.8059701492537314	0.9192546583850932	525	RFC	0.829389379000173	0.8539007092198582	0.8048780487804879	0.8730945121951219	0.84375	0.9024390243902439	0.8262105984467794	0.7818181818181819	0.8706030150753769	0.8540687160940326	0.7714285714285715	0.9367088607594937	Self Other
no_ssid__no_geo	0.8944691671964399	0.9473684210526315	0.894465712410397	0.8950695322376738	0.8938618925831201	0.936026936026936	0.909090909090909	0.962962962962963	526	RFC	0.8965539864122776	0.9427430093209055	0.8503649635036497	0.9537504858142247	0.967741935483871	0.9397590361445783	0.8970170385435013	0.851985559566787	0.9420485175202157	0.9222423146473779	0.8571428571428571	0.9873417721518988	Self Other
no_ssid__no_geo	0.8668424522083059	0.9122807017543859	0.865248295562482	0.8505917159763313	0.8799048751486326	0.8933782267115601	0.8484848484848486	0.9382716049382716	527	RFC	0.868879996310526	0.8832565284178188	0.8545034642032333	0.9094442285270112	0.9032258064516129	0.9156626506024096	0.863559760566138	0.8202567760342369	0.9068627450980392	0.8810126582278481	0.8	0.9620253164556962	Self Other
no_ssid__no_geo	0.7941176470588235	0.8859649122807017	0.7863364930037487	0.7455621301775147	0.8271108558299828	0.860122699386503	0.8	0.920245398773006	528	RFC	0.7893407185922259	0.7669565217391304	0.8117249154453213	0.8797619047619047	0.8666666666666667	0.8928571428571429	0.7842101411315173	0.725328947368421	0.8430913348946136	0.8461121157323689	0.7428571428571429	0.9493670886075949	Self Other
no_ssid__no_geo	0.850354609929078	0.8421052631578947	0.847847355369069	0.8283157038242474	0.8673790069138906	0.8044969512195121	0.71875	0.8902439024390243	529	RFC	0.8544557540506855	0.8775862068965518	0.8313253012048193	0.8259634888438134	0.7931034482758621	0.8588235294117647	0.8454926106878267	0.7842835130970724	0.9067017082785808	0.7905967450271247	0.6571428571428571	0.9240506329113924	Self Other
no_ssid__no_geo	0.8142644873699851	0.8947368421052632	0.8074061355311355	0.7710622710622711	0.84375	0.86708122813836	0.8064516129032259	0.927710843373494	530	RFC	0.8287305589066033	0.8789144050104384	0.7785467128027682	0.9054916985951469	0.9259259259259259	0.8850574712643678	0.8038297105239145	0.6867862969004894	0.9208731241473397	0.8444846292947559	0.7142857142857143	0.9746835443037974	Self Other
no_ssid__no_geo	0.8746819338422391	0.8771929824561403	0.8745966293622645	0.8778673279603225	0.8713259307642064	0.850729517396184	0.787878787878788	0.9135802469135801	531	RFC	0.8746212317414275	0.8984771573604061	0.8507653061224489	0.865137971239798	0.8387096774193549	0.891566265060241	0.8755433856638676	0.8581818181818182	0.892904953145917	0.8397830018083183	0.7428571428571429	0.9367088607594937	Self Other
no_ssid__no_geo	0.8803827751196173	0.9035087719298246	0.8790774891192175	0.8665141113653698	0.8916408668730651	0.8793650793650793	0.8253968253968255	0.9333333333333332	532	RFC	0.8878839268890145	0.9326765188834154	0.8430913348946136	0.9119601328903655	0.9285714285714286	0.8953488372093024	0.8776201653994034	0.8091168091168092	0.9461235216819974	0.8587703435804701	0.7428571428571429	0.9746835443037974	Self Other
no_ssid__no_geo	0.8641975308641975	0.9210526315789473	0.8587676040694834	0.831074977416441	0.8864602307225259	0.9031618688060405	0.8615384615384616	0.9447852760736196	533	RFC	0.8655236106649534	0.8712121212121212	0.8598351001177856	0.925	0.9333333333333333	0.9166666666666666	0.8546300985624684	0.7944732297063903	0.9147869674185464	0.8873417721518988	0.8	0.9746835443037974	Self Other
no_ssid__no_geo	0.8348387096774194	0.8947368421052632	0.8316901061947203	0.8086696562032886	0.854710556186152	0.8642857142857143	0.7999999999999999	0.9285714285714286	534	RFC	0.8336474902980937	0.8259541984732824	0.841340782122905	0.9182022471910112	0.96	0.8764044943820225	0.8303029074863086	0.7920937042459737	0.8685121107266436	0.8365280289330923	0.6857142857142857	0.9873417721518988	Self Other
no_ssid__no_geo	0.8782287822878229	0.868421052631579	0.8701489910737776	0.8377581120943952	0.90253987005316	0.8285026577073513	0.7457627118644068	0.9112426035502957	535	RFC	0.8862829639060903	0.9122055674518201	0.8603603603603603	0.8861111111111111	0.9166666666666666	0.8555555555555555	0.8618068887634105	0.7745454545454545	0.9490683229813665	0.801627486437613	0.6285714285714286	0.9746835443037974	Self Other
no_ssid__no_geo	0.8769017980636238	0.8947368421052632	0.8766448125143778	0.8710144927536231	0.8822751322751323	0.8763110307414106	0.8285714285714286	0.9240506329113924	536	RFC	0.8782755039236806	0.8970149253731343	0.8595360824742269	0.8763110307414106	0.8285714285714286	0.9240506329113924	0.8763644366197183	0.8464788732394366	0.90625	0.8763110307414106	0.8285714285714286	0.9240506329113924	Self Other
no_ssid__no_geo	0.8645569620253165	0.8947368421052632	0.8641911638301529	0.8571428571428571	0.8712394705174489	0.8696646341463414	0.8125	0.926829268292683	537	RFC	0.8688618639837677	0.9093484419263456	0.8283752860411899	0.8953346855983773	0.896551724137931	0.8941176470588236	0.8646938932471927	0.8106060606060606	0.9187817258883249	0.8524412296564196	0.7428571428571429	0.9620253164556962	Self Other
no_ssid__no_geo	0.8533635676492819	0.8947368421052632	0.847978591837605	0.819366852886406	0.8765903307888041	0.8696646341463414	0.8125	0.926829268292683	538	RFC	0.853246304141091	0.8527131782945736	0.8537794299876085	0.8953346855983773	0.896551724137931	0.8941176470588236	0.8445920303605313	0.7885304659498208	0.9006535947712418	0.8524412296564196	0.7428571428571429	0.9620253164556962	Self Other
no_ssid__no_geo	0.8408279800142755	0.8947368421052632	0.8363400921016859	0.8092386655260907	0.863441518677281	0.86708122813836	0.8064516129032259	0.927710843373494	539	RFC	0.8532743043164153	0.9026717557251909	0.8038768529076397	0.9054916985951469	0.9259259259259259	0.8850574712643678	0.8329365079365079	0.7333333333333333	0.9325396825396826	0.8444846292947559	0.7142857142857143	0.9746835443037974	Self Other
no_ssid__no_geo	0.8485491861288039	0.8947368421052632	0.843199298088411	0.8142361111111112	0.8721624850657108	0.8696646341463414	0.8125	0.926829268292683	540	RFC	0.8536915621436716	0.875	0.8323831242873432	0.8953346855983773	0.896551724137931	0.8941176470588236	0.8386491958480666	0.7613636363636364	0.9159347553324969	0.8524412296564196	0.7428571428571429	0.9620253164556962	Self Other
no_ssid__no_geo	0.8707671043538355	0.9298245614035088	0.8699882042892183	0.8599250936329588	0.8800513149454778	0.9161764705882353	0.8823529411764706	0.95	541	RFC	0.8738234826849975	0.8996865203761756	0.8479604449938195	0.9236812570145903	0.9090909090909091	0.9382716049382716	0.8690980392156862	0.8235294117647058	0.9146666666666666	0.9095840867992766	0.8571428571428571	0.9620253164556962	Self Other
no_ssid__no_geo	0.8536392405063291	0.8771929824561403	0.8481178736242502	0.8191593352883675	0.8770764119601329	0.850729517396184	0.787878787878788	0.9135802469135801	542	RFC	0.8526604973973395	0.8481781376518218	0.8571428571428571	0.865137971239798	0.8387096774193549	0.891566265060241	0.8450098375834265	0.7920604914933838	0.8979591836734694	0.8397830018083183	0.7428571428571429	0.9367088607594937	Self Other
no_ssid__no_geo	0.8279411764705882	0.8333333333333334	0.8207720588235294	0.7849264705882353	0.8566176470588235	0.7916305916305917	0.6984126984126985	0.8848484848484849	543	RFC	0.8315442070522842	0.8455445544554455	0.8175438596491228	0.8172757475083057	0.7857142857142857	0.8488372093023255	0.8160162122426273	0.7324185248713551	0.8996138996138996	0.7763110307414105	0.6285714285714286	0.9240506329113924	Self Other
no_ssid__no_geo	0.8567530695770805	0.8947368421052632	0.8536934491391552	0.8325358851674641	0.8748510131108462	0.86708122813836	0.8064516129032259	0.927710843373494	544	RFC	0.8661388103310885	0.9094076655052264	0.8228699551569507	0.9054916985951469	0.9259259259259259	0.8850574712643678	0.85074464900464	0.7676470588235295	0.9338422391857506	0.8444846292947559	0.7142857142857143	0.9746835443037974	Self Other
no_ssid__no_geo	0.8765893792071803	0.9122807017543859	0.8657441809089632	0.8275862068965518	0.9039021549213745	0.8913871951219513	0.8437500000000001	0.9390243902439025	545	RFC	0.8864783666128472	0.9145496535796767	0.8584070796460177	0.9184584178498986	0.9310344827586207	0.9058823529411765	0.8551073678675718	0.7557251908396947	0.9544895448954489	0.8730560578661845	0.7714285714285715	0.9746835443037974	Self Other
no_ssid__no_geo	0.8665699782451052	0.9035087719298246	0.8643349344922131	0.8469217970049917	0.8817480719794344	0.8837489570779642	0.8358208955223881	0.9316770186335404	546	RFC	0.8639382610553301	0.8427152317880795	0.8851612903225806	0.8948170731707317	0.875	0.9146341463414634	0.8647658220530234	0.8511705685618729	0.8783610755441741	0.8746835443037975	0.8	0.9493670886075949	Self Other
no_ssid__no_geo	0.8136807817589576	0.9122807017543859	0.8112272101823186	0.7897058823529413	0.8327485380116959	0.8969258589511754	0.8571428571428571	0.9367088607594937	547	RFC	0.8097929399260062	0.7427385892116183	0.8768472906403941	0.8969258589511754	0.8571428571428571	0.9367088607594937	0.8179435899766794	0.8430141287284144	0.7928730512249443	0.8969258589511754	0.8571428571428571	0.9367088607594937	Self Other
no_ssid__no_geo	0.8866120218579235	0.9122807017543859	0.8816420038805901	0.8573883161512028	0.9058956916099774	0.8913871951219513	0.8437500000000001	0.9390243902439025	548	RFC	0.8897044957848915	0.9023508137432188	0.8770581778265643	0.9184584178498986	0.9310344827586207	0.9058823529411765	0.8766939827277559	0.8166939443535188	0.936694021101993	0.8730560578661845	0.7714285714285715	0.9746835443037974	Self Other
no_ssid__no_geo	0.8688	0.8771929824561403	0.8653530377668309	0.8438095238095239	0.886896551724138	0.8533088235294117	0.7941176470588236	0.9125	549	RFC	0.8665907551352305	0.8535645472061657	0.8796169630642955	0.8597081930415265	0.8181818181818182	0.9012345679012346	0.8642862942620139	0.8342749529190208	0.894297635605007	0.8477396021699819	0.7714285714285715	0.9240506329113924	Self Other
no_ssid__no_geo	0.8401048492791612	0.9298245614035088	0.8393296050814691	0.828169014084507	0.8504901960784313	0.9161764705882353	0.8823529411764706	0.95	550	RFC	0.8386670520708593	0.8032786885245902	0.8740554156171285	0.9236812570145903	0.9090909090909091	0.9382716049382716	0.8414067269800743	0.8546511627906976	0.8281622911694511	0.9095840867992766	0.8571428571428571	0.9620253164556962	Self Other
no_ssid__no_geo	0.8435326842837274	0.8947368421052632	0.8423413875419727	0.8286367098248286	0.856046065259117	0.8720538720538721	0.8181818181818182	0.9259259259259259	551	RFC	0.8413640114557546	0.8059259259259259	0.8768020969855832	0.8872910998834046	0.8709677419354839	0.9036144578313253	0.844457288401254	0.8526645768025078	0.83625	0.8603978300180832	0.7714285714285715	0.9493670886075949	Self Other
no_ssid__no_geo	0.8065286624203821	0.9122807017543859	0.7980743466533288	0.7567567567567568	0.8393919365499007	0.8933782267115601	0.8484848484848486	0.9382716049382716	552	RFC	0.795887936827957	0.73828125	0.853494623655914	0.9094442285270112	0.9032258064516129	0.9156626506024096	0.8009642112346229	0.7761806981519507	0.8257477243172952	0.8810126582278481	0.8	0.9620253164556962	Self Other
no_ssid__no_geo	0.82260101010101	0.9035087719298246	0.8203579328957549	0.8002842928216063	0.8404315729699036	0.8875033641338477	0.8450704225352113	0.9299363057324842	553	RFC	0.8194827423786889	0.7398160315374507	0.8991494532199271	0.8846153846153846	0.8333333333333334	0.9358974358974359	0.8302148039105666	0.871517027863777	0.7889125799573561	0.8905967450271248	0.8571428571428571	0.9240506329113924	Self Other
no_ssid__no_geo	0.8208020050125313	0.8508771929824561	0.819117891816921	0.8016643550624133	0.8365714285714286	0.8203392973023083	0.7462686567164178	0.8944099378881988	554	RFC	0.8186370081531371	0.7939560439560439	0.8433179723502304	0.8296493902439024	0.78125	0.8780487804878049	0.8197278911564626	0.8095238095238095	0.8299319727891157	0.8128390596745028	0.7142857142857143	0.9113924050632911	Self Other
no_ssid__no_geo	0.8133159268929504	0.868421052631579	0.812669415509012	0.8016643550624133	0.8236744759556105	0.8354978354978355	0.7619047619047619	0.9090909090909091	555	RFC	0.8182447194031555	0.8588410104011887	0.7776484284051223	0.8646179401993355	0.8571428571428571	0.872093023255814	0.8135584843211809	0.7516254876462939	0.8754914809960681	0.8175406871609403	0.6857142857142857	0.9493670886075949	Self Other
no_ssid__no_geo	0.8386075949367089	0.868421052631579	0.8282787114510162	0.7861635220125787	0.8703939008894536	0.8386031146767342	0.7692307692307692	0.9079754601226993	556	RFC	0.842258576654932	0.8542141230068337	0.8303030303030303	0.8571428571428572	0.8333333333333334	0.8809523809523809	0.8213540383942344	0.7281553398058253	0.9145527369826435	0.825497287522604	0.7142857142857143	0.9367088607594937	Self Other
no_ssid__no_geo	0.8482859226841721	0.8859649122807017	0.8453468697123518	0.8240270727580371	0.8666666666666667	0.8649165983046212	0.8115942028985507	0.9182389937106918	557	RFC	0.8491655167882253	0.8543859649122807	0.8439450686641697	0.8680147058823529	0.8235294117647058	0.9125	0.8431986101423441	0.795751633986928	0.8906455862977603	0.8620253164556962	0.8	0.9240506329113924	Self Other
no_ssid__no_geo	0.8020014295925662	0.8596491228070176	0.8004336127096932	0.7827450980392158	0.8181221273801706	0.819047619047619	0.7333333333333334	0.9047619047619047	558	RFC	0.8122447471227958	0.8693379790940766	0.7551515151515151	0.8669662921348315	0.88	0.8539325842696629	0.8021951857559197	0.7118402282453637	0.8925501432664756	0.7952983725135624	0.6285714285714286	0.9620253164556962	Self Other
no_ssid__no_geo	0.8257627118644068	0.8508771929824561	0.8257511787048473	0.8243335611756665	0.8271687962340282	0.8233524747060432	0.7536231884057971	0.8930817610062892	559	RFC	0.8258620689655172	0.8317241379310345	0.82	0.8261029411764705	0.7647058823529411	0.8875	0.8257686070754873	0.8170731707317073	0.8344640434192673	0.8207956600361663	0.7428571428571429	0.8987341772151899	Self Other
no_ssid__no_geo	0.794392523364486	0.9122807017543859	0.7924207086194732	0.772189349112426	0.8126520681265206	0.8969258589511754	0.8571428571428571	0.9367088607594937	560	RFC	0.7914288779231924	0.7372881355932204	0.8455696202531645	0.8969258589511754	0.8571428571428571	0.9367088607594937	0.7963802056817024	0.8105590062111802	0.7822014051522248	0.8969258589511754	0.8571428571428571	0.9367088607594937	Self Other
no_ssid__no_geo	0.8813813813813813	0.9122807017543859	0.8727984391734582	0.8397565922920892	0.9058402860548271	0.8933782267115601	0.8484848484848486	0.9382716049382716	561	RFC	0.8887489588873391	0.9118942731277533	0.8656036446469249	0.9094442285270112	0.9032258064516129	0.9156626506024096	0.8640977443609023	0.7781954887218046	0.95	0.8810126582278481	0.8	0.9620253164556962	Self Other
no_ssid__no_geo	0.7898594990836897	0.868421052631579	0.7871409434127725	0.7630853994490358	0.8111964873765094	0.846595496546156	0.7887323943661971	0.9044585987261147	562	RFC	0.7858993066583569	0.7204161248374512	0.8513824884792627	0.844017094017094	0.7777777777777778	0.9102564102564102	0.792880251449549	0.8111273792093704	0.7746331236897275	0.849367088607595	0.8	0.8987341772151899	Self Other
no_ssid__no_geo	0.8301886792452831	0.8859649122807017	0.8284358432778715	0.8110944527736131	0.8457772337821298	0.8649165983046212	0.8115942028985507	0.9182389937106918	563	RFC	0.8376801827099479	0.8811074918566775	0.7942528735632184	0.8680147058823529	0.8235294117647058	0.9125	0.8279195753344968	0.7513888888888889	0.9044502617801047	0.8620253164556962	0.8	0.9240506329113924	Self Other
no_ssid__no_geo	0.7762863534675615	0.8596491228070176	0.7594267863293658	0.6957403651115619	0.8231132075471698	0.8227749708511465	0.7419354838709677	0.9036144578313253	564	RFC	0.7577915597376675	0.6846307385229541	0.830952380952381	0.8569604086845466	0.8518518518518519	0.8620689655172413	0.7613185277965122	0.7072164948453609	0.8154205607476636	0.8032549728752261	0.6571428571428571	0.9493670886075949	Self Other
no_ssid__no_geo	0.8569570871261378	0.8859649122807017	0.8565084340946411	0.8484848484848485	0.8645320197044336	0.8649165983046212	0.8115942028985507	0.9182389937106918	565	RFC	0.8591178878428163	0.8825214899713467	0.8357142857142857	0.8680147058823529	0.8235294117647058	0.9125	0.8561921452931305	0.8169761273209549	0.8954081632653061	0.8620253164556962	0.8	0.9240506329113924	Self Other
no_ssid__no_geo	0.8779239766081871	0.9035087719298246	0.8749490257556094	0.8556611927398445	0.8942368587713743	0.8816422840962718	0.8307692307692307	0.9325153374233128	566	RFC	0.8818331031445785	0.9016393442622951	0.8620268620268621	0.9023809523809524	0.9	0.9047619047619048	0.871546052631579	0.8141447368421053	0.9289473684210526	0.8667269439421339	0.7714285714285715	0.9620253164556962	Self Other
no_ssid__no_geo	0.8455114822546973	0.9122807017543859	0.8402412201629769	0.8112244897959183	0.8692579505300354	0.8869047619047619	0.8333333333333333	0.9404761904761905	567	RFC	0.859742857023317	0.9120458891013384	0.8074398249452954	0.9438202247191011	1.0	0.8876404494382022	0.8359006313091852	0.7304747320061256	0.9413265306122449	0.8571428571428572	0.7142857142857143	1.0	Self Other
no_ssid__no_geo	0.8538135593220338	0.8859649122807017	0.8471807807068812	0.8153434433541481	0.8790181180596143	0.8574314574314574	0.7936507936507937	0.9212121212121213	568	RFC	0.8594447773889845	0.8805394990366089	0.8383500557413601	0.8882890365448506	0.8928571428571429	0.8837209302325582	0.8414845682287543	0.7591362126245847	0.9238329238329238	0.8381555153707052	0.7142857142857143	0.9620253164556962	Self Other
no_ssid__no_geo	0.7945492662473794	0.8947368421052632	0.7849057645586395	0.7393617021276595	0.8304498269896194	0.8742647058823529	0.823529411764706	0.9249999999999999	569	RFC	0.7822756912316491	0.7164948453608248	0.8480565371024735	0.8810325476992144	0.8484848484848485	0.9135802469135802	0.788647792885081	0.7637362637362637	0.8135593220338984	0.8683544303797468	0.8	0.9367088607594937	Self Other
no_ssid__no_geo	0.8421052631578947	0.8596491228070176	0.8283510188997993	0.7797619047619048	0.876940133037694	0.819047619047619	0.7333333333333334	0.9047619047619047	570	RFC	0.844286539731455	0.8506493506493507	0.8379237288135594	0.8669662921348315	0.88	0.8539325842696629	0.8197738308203424	0.7197802197802198	0.9197674418604651	0.7952983725135624	0.6285714285714286	0.9620253164556962	Self Other
no_ssid__no_geo	0.8365316275764036	0.8859649122807017	0.8326974378063154	0.8073701842546064	0.8580246913580246	0.8626124038194123	0.8059701492537314	0.9192546583850932	571	RFC	0.840346519007345	0.8591800356506238	0.8215130023640662	0.8730945121951219	0.84375	0.9024390243902439	0.8296931065309772	0.7614533965244866	0.8979328165374677	0.8540687160940326	0.7714285714285715	0.9367088607594937	Self Other
no_ssid__no_geo	0.8358531317494601	0.868421052631579	0.8323422908328568	0.8080808080808081	0.8566037735849056	0.8354978354978355	0.7619047619047619	0.9090909090909091	572	RFC	0.8409974275276162	0.8664259927797834	0.8155688622754491	0.8646179401993355	0.8571428571428571	0.872093023255814	0.8295422733824973	0.7570977917981072	0.9019867549668874	0.8175406871609403	0.6857142857142857	0.9493670886075949	Self Other
no_ssid__no_geo	0.8645763842561708	0.9210526315789473	0.860765308760433	0.8377298161470823	0.8838008013737837	0.9031618688060405	0.8615384615384616	0.9447852760736196	573	RFC	0.8727278879085103	0.9081455805892548	0.8373101952277657	0.925	0.9333333333333333	0.9166666666666666	0.8566028234870965	0.7774480712166172	0.9357575757575758	0.8873417721518988	0.8	0.9746835443037974	Self Other
no_ssid__no_geo	0.8564459930313589	0.8421052631578947	0.8558140669203005	0.8462686567164179	0.865359477124183	0.8144665461121157	0.7428571428571429	0.8860759493670886	574	RFC	0.8555771532849561	0.841246290801187	0.8699080157687253	0.8144665461121157	0.7428571428571429	0.8860759493670886	0.8561048044142973	0.8513513513513513	0.8608582574772432	0.8144665461121157	0.7428571428571429	0.8860759493670886	Self Other
no_ssid__no_geo	0.8533042846768337	0.8771929824561403	0.8439581276366575	0.8057692307692308	0.882147024504084	0.8556962025316457	0.8000000000000002	0.9113924050632911	575	RFC	0.8467704728950404	0.8215686274509804	0.8719723183391004	0.8556962025316456	0.8	0.9113924050632911	0.8415640106034618	0.7905660377358491	0.8925619834710744	0.8556962025316456	0.8	0.9113924050632911	Self Other
no_ssid__no_geo	0.8556979096426163	0.8947368421052632	0.8534666174161973	0.8353846153846154	0.8715486194477792	0.8696646341463414	0.8125	0.926829268292683	576	RFC	0.8621999661138199	0.8975206611570248	0.826879271070615	0.8953346855983773	0.896551724137931	0.8941176470588236	0.8513073804915459	0.781294964028777	0.9213197969543148	0.8524412296564196	0.7428571428571429	0.9620253164556962	Self Other
no_ssid__no_geo	0.8746575342465753	0.9035087719298246	0.8734089051561778	0.8608365019011407	0.8859813084112148	0.8816422840962718	0.8307692307692307	0.9325153374233128	577	RFC	0.8744031888193731	0.8721109399075501	0.8766954377311961	0.9023809523809524	0.9	0.9047619047619048	0.8726579224060332	0.8498498498498499	0.8954659949622166	0.8667269439421339	0.7714285714285715	0.9620253164556962	Self Other
no_ssid__no_geo	0.7604017216642754	0.8157894736842105	0.741817496229261	0.6725490196078432	0.8110859728506787	0.7599037207902919	0.6440677966101694	0.8757396449704142	578	RFC	0.7462971358201784	0.6985743380855397	0.7940199335548173	0.8069444444444445	0.7916666666666666	0.8222222222222222	0.7386474644055203	0.6483931947069943	0.8289017341040462	0.7397830018083182	0.5428571428571428	0.9367088607594937	Self Other
no_ssid__no_geo	0.8489857250187829	0.9210526315789473	0.8410162608148414	0.8054211035818006	0.8766114180478821	0.9031618688060405	0.8615384615384616	0.9447852760736196	579	RFC	0.8504687461952419	0.8559670781893004	0.8449704142011835	0.925	0.9333333333333333	0.9166666666666666	0.8356130843562288	0.7605118829981719	0.9107142857142857	0.8873417721518988	0.8	0.9746835443037974	Self Other
no_ssid__no_geo	0.832708177044261	0.8771929824561403	0.8287762407946615	0.8028293545534926	0.8547231270358305	0.8479420731707318	0.7812500000000001	0.9146341463414634	580	RFC	0.8406779259539996	0.8764478764478765	0.8049079754601227	0.8722109533468559	0.8620689655172413	0.8823529411764706	0.8258655066159144	0.7406199021207178	0.9111111111111111	0.8318264014466545	0.7142857142857143	0.9493670886075949	Self Other
no_ssid__no_geo	0.8624910007199424	0.9035087719298246	0.8605947105660989	0.8443357783211084	0.8768536428110896	0.8837489570779642	0.8358208955223881	0.9316770186335404	581	RFC	0.8627670590224213	0.8647746243739566	0.8607594936708861	0.8948170731707317	0.875	0.9146341463414634	0.8592009340709927	0.8248407643312102	0.8935611038107752	0.8746835443037975	0.8	0.9493670886075949	Self Other
no_ssid__no_geo	0.824	0.9035087719298246	0.823174944755249	0.8110964332892999	0.8352534562211982	0.8816422840962718	0.8307692307692307	0.9325153374233128	582	RFC	0.824098653778087	0.8252688172043011	0.8229284903518729	0.9023809523809524	0.9	0.9047619047619048	0.8226779068884332	0.7974025974025974	0.847953216374269	0.8667269439421339	0.7714285714285715	0.9620253164556962	Self Other
no_ssid__no_geo	0.8469119579500657	0.8947368421052632	0.8450913592564231	0.8282977155490052	0.8618850029638411	0.8742647058823529	0.823529411764706	0.9249999999999999	583	RFC	0.8497407816294988	0.8686244204018547	0.8308571428571428	0.8810325476992144	0.8484848484848485	0.9135802469135802	0.8434347464094913	0.7915492957746478	0.895320197044335	0.8683544303797468	0.8	0.9367088607594937	Self Other
no_ssid__no_geo	0.8417132216014898	0.9298245614035088	0.8416055633248083	0.8374760994263861	0.8457350272232306	0.9161764705882353	0.8823529411764706	0.95	584	RFC	0.8422571057718692	0.8041615667074663	0.8803526448362721	0.9236812570145903	0.9090909090909091	0.9382716049382716	0.8437035580709881	0.8736702127659575	0.8137369033760187	0.9095840867992766	0.8571428571428571	0.9620253164556962	Self Other
no_ssid__no_geo	0.8252351097178683	0.8859649122807017	0.8126266367710051	0.764021164021164	0.8612321095208463	0.860122699386503	0.8	0.920245398773006	585	RFC	0.8254391874384619	0.8260869565217391	0.8247914183551848	0.8797619047619047	0.8666666666666667	0.8928571428571429	0.8058357939632546	0.7106299212598425	0.9010416666666666	0.8461121157323689	0.7428571428571429	0.9493670886075949	Self Other
no_ssid__no_geo	0.8812233285917497	0.9122807017543859	0.8793542940616409	0.8643379366368807	0.894370651486401	0.8913871951219513	0.8437500000000001	0.9390243902439025	586	RFC	0.8847755500225688	0.9063032367972743	0.8632478632478633	0.9184584178498986	0.9310344827586207	0.9058823529411765	0.8769542394157253	0.8260869565217391	0.9278215223097113	0.8730560578661845	0.7714285714285715	0.9746835443037974	Self Other
no_ssid__no_geo	0.818912237330037	0.868421052631579	0.8189005464606123	0.8174454828660436	0.8203556100551809	0.8414758505608604	0.7761194029850748	0.9068322981366461	587	RFC	0.818993179067806	0.8058968058968059	0.832089552238806	0.8513719512195121	0.8125	0.8902439024390244	0.8191389834550421	0.8293299620733249	0.8089480048367593	0.8334538878842677	0.7428571428571429	0.9240506329113924	Self Other
no_ssid__no_geo	0.8820474777448071	0.9122807017543859	0.8731504360357588	0.839556004036327	0.9067448680351906	0.8913871951219513	0.8437500000000001	0.9390243902439025	588	RFC	0.8937301587301587	0.9285714285714286	0.8588888888888889	0.9184584178498986	0.9310344827586207	0.9058823529411765	0.8631813138418951	0.7661141804788214	0.9602484472049689	0.8730560578661845	0.7714285714285715	0.9746835443037974	Self Other
no_ssid__no_geo	0.8855172413793103	0.8947368421052632	0.8850340837880385	0.8775811209439528	0.8924870466321242	0.8696646341463414	0.8125	0.926829268292683	589	RFC	0.8869662304875219	0.9028831562974203	0.8710493046776233	0.8953346855983773	0.896551724137931	0.8941176470588236	0.8843325883458037	0.8536585365853658	0.9150066401062417	0.8524412296564196	0.7428571428571429	0.9620253164556962	Self Other
no_ssid__no_geo	0.8758815232722144	0.9385964912280702	0.874925075726139	0.8639876352395672	0.8858625162127107	0.9272627837024884	0.8985507246376812	0.9559748427672956	590	RFC	0.8822815139040305	0.9254966887417219	0.8390663390663391	0.9308823529411765	0.9117647058823529	0.95	0.8741658703615225	0.8101449275362319	0.9381868131868132	0.923869801084991	0.8857142857142857	0.9620253164556962	Self Other
no_ssid__no_geo	0.810403832991102	0.8771929824561403	0.8060050208017655	0.7767929089443997	0.8352171326591314	0.850729517396184	0.787878787878788	0.9135802469135801	591	RFC	0.8036923392410255	0.7449768160741885	0.8624078624078624	0.865137971239798	0.8387096774193549	0.891566265060241	0.8105681963813451	0.8114478114478114	0.8096885813148789	0.8397830018083183	0.7428571428571429	0.9367088607594937	Self Other
no_ssid__no_geo	0.8418156808803301	0.868421052631579	0.8394635022130054	0.8200312989045383	0.8588957055214724	0.8386031146767342	0.7692307692307692	0.9079754601226993	592	RFC	0.845539540319439	0.8675496688741722	0.8235294117647058	0.8571428571428572	0.8333333333333334	0.8809523809523809	0.8374419843262573	0.7774480712166172	0.8974358974358975	0.825497287522604	0.7142857142857143	0.9367088607594937	Self Other
no_ssid__no_geo	0.8516896120150188	0.9122807017543859	0.8514871635603459	0.8460038986354776	0.8569704284852142	0.8933782267115601	0.8484848484848486	0.9382716049382716	593	RFC	0.8513072919932284	0.8367609254498715	0.8658536585365854	0.9094442285270112	0.9032258064516129	0.9156626506024096	0.8518604866576551	0.8554533508541393	0.8482676224611708	0.8810126582278481	0.8	0.9620253164556962	Self Other
no_ssid__no_geo	0.8843582887700535	0.9122807017543859	0.883545244738662	0.8738147337709701	0.8932757557063541	0.8892343567819667	0.8387096774193549	0.9397590361445785	594	RFC	0.8895046439628483	0.9272445820433437	0.851764705882353	0.9297573435504469	0.9629629629629629	0.896551724137931	0.882623552037211	0.8262068965517242	0.9390402075226978	0.8650994575045208	0.7428571428571429	0.9873417721518988	Self Other
no_ssid__no_geo	0.8122375524895021	0.868421052631579	0.8103109611675721	0.791194129419613	0.8294277929155313	0.8414758505608604	0.7761194029850748	0.9068322981366461	595	RFC	0.8091358892475731	0.7641752577319587	0.8540965207631874	0.8513719512195121	0.8125	0.8902439024390244	0.8131688527088168	0.8201936376210235	0.8061440677966102	0.8334538878842677	0.7428571428571429	0.9240506329113924	Self Other
no_ssid__no_geo	0.8158866995073891	0.9122807017543859	0.8154931830556919	0.8069722401549386	0.8240141259564451	0.8999648999648999	0.8648648648648648	0.935064935064935	596	RFC	0.8168354382371904	0.7575757575757576	0.8760951188986232	0.8902564102564102	0.8205128205128205	0.96	0.8205187231430325	0.8632596685082873	0.7777777777777778	0.9128390596745026	0.9142857142857143	0.9113924050632911	Self Other
no_ssid__no_geo	0.8321479374110953	0.8771929824561403	0.8288214112524634	0.8049586776859505	0.8526841448189764	0.8533088235294117	0.7941176470588236	0.9125	597	RFC	0.8373195363959502	0.8634751773049646	0.8111638954869359	0.8597081930415265	0.8181818181818182	0.9012345679012346	0.8262770897832817	0.7538699690402477	0.8986842105263158	0.8477396021699819	0.7714285714285715	0.9240506329113924	Self Other
no_ssid__no_geo	0.8366093366093366	0.8859649122807017	0.8363871022342586	0.8424170616113744	0.8303571428571429	0.8690234202386213	0.8219178082191781	0.9161290322580645	598	RFC	0.8362853517041334	0.8464285714285714	0.8261421319796954	0.861842105263158	0.7894736842105263	0.9342105263157895	0.8365293904208999	0.8384433962264151	0.8346153846153846	0.8779385171790235	0.8571428571428571	0.8987341772151899	Self Other
no_ssid__no_geo	0.804093567251462	0.868421052631579	0.8039325748477171	0.8095508811824901	0.798314268512944	0.8529285284252172	0.8051948051948051	0.9006622516556292	599	RFC	0.8077956989247312	0.7655913978494624	0.85	0.8412698412698413	0.7380952380952381	0.9444444444444444	0.8057100098719927	0.8588661037394452	0.7525539160045402	0.873236889692586	0.8857142857142857	0.8607594936708861	Self Other
no_ssid__no_geo	0.8691588785046729	0.9035087719298246	0.8690129484488986	0.8646408839779005	0.8733850129198967	0.8837489570779642	0.8358208955223881	0.9316770186335404	600	RFC	0.872996254345229	0.9165446559297218	0.8294478527607362	0.8948170731707317	0.875	0.9146341463414634	0.8702690171111647	0.8183006535947712	0.922237380627558	0.8746835443037975	0.8	0.9493670886075949	Self Other
no_ssid__no_geo	0.8548057259713702	0.8859649122807017	0.8536205915213861	0.8404494382022472	0.8667917448405252	0.8649165983046212	0.8115942028985507	0.9182389937106918	601	RFC	0.8569158878504672	0.8738317757009346	0.84	0.8680147058823529	0.8235294117647058	0.9125	0.852436323366556	0.8095238095238095	0.8953488372093024	0.8620253164556962	0.8	0.9240506329113924	Self Other
no_ssid__no_geo	0.8544117647058823	0.9035087719298246	0.8532693984306887	0.8403225806451613	0.8662162162162163	0.8816422840962718	0.8307692307692307	0.9325153374233128	602	RFC	0.8558771929824561	0.8683333333333333	0.843421052631579	0.9023809523809524	0.9	0.9047619047619048	0.8521701388888889	0.8140625	0.8902777777777777	0.8667269439421339	0.7714285714285715	0.9620253164556962	Self Other
no_ssid__no_geo	0.8090322580645162	0.8421052631578947	0.8074159144637867	0.7897727272727272	0.8250591016548463	0.8144665461121157	0.7428571428571429	0.8860759493670886	603	RFC	0.811349097758766	0.8286140089418778	0.7940841865756542	0.8144665461121157	0.7428571428571429	0.8860759493670886	0.8064791774104987	0.7544097693351425	0.8585485854858549	0.8144665461121157	0.7428571428571429	0.8860759493670886	Self Other
no_ssid__no_geo	0.8791130185979972	0.8947368421052632	0.878939021672017	0.8743494423791821	0.8835286009648519	0.8720538720538721	0.8181818181818182	0.9259259259259259	604	RFC	0.8852365334923474	0.9423076923076923	0.8281653746770026	0.8872910998834046	0.8709677419354839	0.9036144578313253	0.8811791025512326	0.8155339805825242	0.946824224519941	0.8603978300180832	0.7714285714285715	0.9493670886075949	Self Other
no_ssid__no_geo	0.8414872798434442	0.8771929824561403	0.8403391238343743	0.8267997148966499	0.8538785327720985	0.8449280994947532	0.7741935483870968	0.9156626506024097	605	RFC	0.8534514581026209	0.9206349206349206	0.7862679955703211	0.8812260536398467	0.8888888888888888	0.8735632183908046	0.8422669707904951	0.7503234152652005	0.9342105263157895	0.823869801084991	0.6857142857142857	0.9620253164556962	Self Other
no_ssid__no_geo	0.8104325699745547	0.8771929824561403	0.808294879580689	0.7880512091038407	0.8285385500575374	0.8479420731707318	0.7812500000000001	0.9146341463414634	606	RFC	0.8093799264319496	0.8005780346820809	0.8181818181818182	0.8722109533468559	0.8620689655172413	0.8823529411764706	0.8075356016532487	0.7759103641456583	0.8391608391608392	0.8318264014466545	0.7142857142857143	0.9493670886075949	Self Other
no_ssid__no_geo	0.8622927180966113	0.8596491228070176	0.8608340490805604	0.8465863453815261	0.8750817527795945	0.819047619047619	0.7333333333333334	0.9047619047619047	607	RFC	0.8707940448778145	0.9197207678883071	0.8218673218673219	0.8669662921348315	0.88	0.8539325842696629	0.8599452630702631	0.7842261904761905	0.9356643356643357	0.7952983725135624	0.6285714285714286	0.9620253164556962	Self Other
no_ssid__no_geo	0.8766737138830162	0.9035087719298246	0.8747021131987505	0.8589846897663176	0.8904195366311835	0.8837489570779642	0.8358208955223881	0.9316770186335404	608	RFC	0.8770383495914167	0.8795379537953796	0.8745387453874539	0.8948170731707317	0.875	0.9146341463414634	0.8731289169210992	0.8393700787401575	0.9068877551020408	0.8746835443037975	0.8	0.9493670886075949	Self Other
no_ssid__no_geo	0.8606831882116543	0.9035087719298246	0.8603849861169057	0.8539325842696629	0.8668373879641484	0.8793650793650793	0.8253968253968255	0.9333333333333332	609	RFC	0.8628622441972256	0.8888888888888888	0.8368355995055624	0.9119601328903655	0.9285714285714286	0.8953488372093024	0.8603460033738919	0.8216216216216217	0.899070385126162	0.8587703435804701	0.7428571428571429	0.9746835443037974	Self Other
no_ssid__no_geo	0.8648854961832061	0.9035087719298246	0.8603134708611382	0.8350419384902142	0.885585003232062	0.8793650793650793	0.8253968253968255	0.9333333333333332	610	RFC	0.8723745739874772	0.9032258064516129	0.8415233415233415	0.9119601328903655	0.9285714285714286	0.8953488372093024	0.8554727491541374	0.7764298093587522	0.9345156889495225	0.8587703435804701	0.7428571428571429	0.9746835443037974	Self Other
no_ssid__no_geo	0.8032094594594594	0.8596491228070176	0.7865255224232857	0.7268464243845253	0.8462046204620461	0.8294051627384961	0.7575757575757576	0.9012345679012346	611	RFC	0.7892207078341474	0.7416267942583732	0.8368146214099217	0.8429848425961912	0.8064516129032258	0.8795180722891566	0.7842257109095653	0.7126436781609196	0.855807743658211	0.8191681735985534	0.7142857142857143	0.9240506329113924	Self Other
no_ssid__no_geo	0.8472330475448169	0.868421052631579	0.8399882918883148	0.8059405940594059	0.8740359897172237	0.8414758505608604	0.7761194029850748	0.9068322981366461	612	RFC	0.8541589843544224	0.8790496760259179	0.8292682926829268	0.8513719512195121	0.8125	0.8902439024390244	0.8339857721961688	0.7440585009140768	0.9239130434782609	0.8334538878842677	0.7428571428571429	0.9240506329113924	Self Other
no_ssid__no_geo	0.8169209431345353	0.8333333333333334	0.814278605508884	0.7921259842519686	0.8364312267657993	0.7955639452571968	0.7076923076923077	0.8834355828220858	613	RFC	0.8133854668183984	0.7798449612403101	0.8469259723964868	0.8119047619047619	0.7666666666666667	0.8571428571428571	0.8154966952264382	0.8048	0.8261933904528764	0.7842676311030741	0.6571428571428571	0.9113924050632911	Self Other
no_ssid__no_geo	0.8599137931034483	0.9122807017543859	0.8532324387454683	0.8219178082191781	0.8845470692717584	0.8892343567819667	0.8387096774193549	0.9397590361445785	614	RFC	0.8723170731707317	0.9146341463414634	0.83	0.9297573435504469	0.9629629629629629	0.896551724137931	0.84651835877646	0.746268656716418	0.9467680608365019	0.8650994575045208	0.7428571428571429	0.9873417721518988	Self Other
no_ssid__no_geo	0.8604336043360433	0.868421052631579	0.8600819106345774	0.8530670470756063	0.8670967741935485	0.8386031146767342	0.7692307692307692	0.9079754601226993	615	RFC	0.8637637637637637	0.8978978978978979	0.8296296296296296	0.8571428571428572	0.8333333333333334	0.8809523809523809	0.8603040540540541	0.8125	0.9081081081081082	0.825497287522604	0.7142857142857143	0.9367088607594937	Self Other
no_ssid__no_geo	0.8368846436443791	0.8508771929824561	0.8298359082491924	0.7952029520295203	0.8644688644688645	0.8135642135642136	0.73015873015873	0.8969696969696971	616	RFC	0.8372063910620684	0.8385214007782101	0.8358913813459268	0.8409468438538206	0.8214285714285714	0.8604651162790697	0.8256049415574334	0.756140350877193	0.8950695322376738	0.7969258589511754	0.6571428571428571	0.9367088607594937	Self Other
no_ssid__no_geo	0.9038062283737024	0.9385964912280702	0.9037971979505983	0.9028651292802236	0.9047292666209732	0.9232323232323233	0.888888888888889	0.9575757575757576	617	RFC	0.905743373031118	0.9430656934306569	0.868421052631579	0.9593023255813953	1.0	0.9186046511627907	0.9050788756055184	0.8659517426273459	0.944206008583691	0.9	0.8	1.0	Self Other
no_ssid__no_geo	0.8614303959131545	0.9298245614035088	0.8608515839494217	0.8518771331058022	0.8698260347930413	0.914702581369248	0.8787878787878788	0.9506172839506173	618	RFC	0.8644603511689958	0.8927038626609443	0.8362168396770473	0.931597357170618	0.9354838709677419	0.927710843373494	0.8604357049608355	0.814621409921671	0.90625	0.901627486437613	0.8285714285714286	0.9746835443037974	Self Other
no_ssid__no_geo	0.8236895847515316	0.9035087719298246	0.8207538147484921	0.7978142076502733	0.8436934218467109	0.8837489570779642	0.8358208955223881	0.9316770186335404	619	RFC	0.8187137395745443	0.7592867756315007	0.878140703517588	0.8948170731707317	0.875	0.9146341463414634	0.82615360810563	0.8404605263157895	0.8118466898954704	0.8746835443037975	0.8	0.9493670886075949	Self Other
no_ssid__no_geo	0.828548644338118	0.8333333333333334	0.8196196497566361	0.7794871794871796	0.8597521200260927	0.7827700330959784	0.6779661016949152	0.8875739644970415	620	RFC	0.8433929243987325	0.8899297423887588	0.7968561064087062	0.8333333333333334	0.8333333333333334	0.8333333333333334	0.8134292094869833	0.6934306569343066	0.93342776203966	0.7603978300180831	0.5714285714285714	0.9493670886075949	Self Other
no_ssid__no_geo	0.8681732580037664	0.8947368421052632	0.8678645347826774	0.8614775725593667	0.874251497005988	0.8720538720538721	0.8181818181818182	0.9259259259259259	621	RFC	0.8726969909473417	0.9158485273492286	0.8295454545454546	0.8872910998834046	0.8709677419354839	0.9036144578313253	0.8686255655216988	0.813200498132005	0.9240506329113924	0.8603978300180832	0.7714285714285715	0.9493670886075949	Self Other
no_ssid__no_geo	0.8554551772063933	0.9122807017543859	0.8552437108743258	0.8497109826589596	0.8607764390896921	0.8985042735042735	0.8611111111111112	0.9358974358974359	622	RFC	0.8567718035891705	0.8763040238450075	0.8372395833333334	0.8929448929448929	0.8378378378378378	0.948051948051948	0.8551796815535181	0.8246844319775596	0.8856749311294766	0.9048824593128391	0.8857142857142857	0.9240506329113924	Self Other
no_ssid__no_geo	0.8363874345549738	0.8508771929824561	0.835535096465985	0.8236953455571228	0.8473748473748473	0.8097575341121036	0.721311475409836	0.8982035928143712	623	RFC	0.8430577310360259	0.8902439024390244	0.7958715596330275	0.8492132867132867	0.8461538461538461	0.8522727272727273	0.8362047107035903	0.7664041994750657	0.9060052219321149	0.7889692585895117	0.6285714285714286	0.9493670886075949	Self Other
no_ssid__no_geo	0.8474212034383954	0.8508771929824561	0.8422395502563393	0.8136482939632546	0.870830806549424	0.8170835299669656	0.7384615384615385	0.8957055214723927	624	RFC	0.8473461461538958	0.8469945355191257	0.8476977567886659	0.8345238095238096	0.8	0.8690476190476191	0.8390450641074083	0.7828282828282829	0.8952618453865336	0.8048824593128391	0.6857142857142857	0.9240506329113924	Self Other
no_ssid__no_geo	0.8205453392517438	0.8859649122807017	0.8202110538390729	0.8124585818422796	0.8279635258358662	0.8626124038194123	0.8059701492537314	0.9192546583850932	625	RFC	0.8200908944658944	0.788931788931789	0.85125	0.8730945121951219	0.84375	0.9024390243902439	0.8216744268761923	0.837431693989071	0.8059171597633136	0.8540687160940326	0.7714285714285715	0.9367088607594937	Self Other
no_ssid__no_geo	0.8093410108765196	0.8596491228070176	0.8083032615781744	0.7941988950276243	0.8224076281287246	0.8376068376068375	0.7777777777777778	0.8974358974358974	626	RFC	0.8077521451311998	0.7625994694960212	0.8529048207663782	0.8329238329238329	0.7567567567567568	0.9090909090909091	0.8112731849189004	0.8285302593659942	0.7940161104718066	0.8430379746835444	0.8	0.8860759493670886	Self Other
no_ssid__no_geo	0.8367783321454028	0.8596491228070176	0.8347351153994731	0.8163592622293504	0.8531109685695958	0.8350813743218807	0.7714285714285715	0.8987341772151899	627	RFC	0.8349002227336542	0.8183279742765274	0.8514724711907811	0.8350813743218807	0.7714285714285715	0.8987341772151899	0.8345778920308483	0.8144	0.8547557840616966	0.8350813743218807	0.7714285714285715	0.8987341772151899	Self Other
no_ssid__no_geo	0.8705293276108726	0.8859649122807017	0.8628403609412834	0.8303655107778819	0.8953152111046848	0.8574314574314574	0.7936507936507937	0.9212121212121213	628	RFC	0.873154702618099	0.8824701195219123	0.8638392857142857	0.8882890365448506	0.8928571428571429	0.8837209302325582	0.856621232563822	0.784070796460177	0.929171668667467	0.8381555153707052	0.7142857142857143	0.9620253164556962	Self Other
no_ssid__no_geo	0.7954696868754164	0.8333333333333334	0.7864792642913772	0.7426655490360435	0.8302929795467109	0.7827700330959784	0.6779661016949152	0.8875739644970415	629	RFC	0.8096000738421898	0.8552123552123552	0.7639877924720244	0.8333333333333334	0.8333333333333334	0.8333333333333334	0.7827486324096493	0.6562962962962963	0.9092009685230025	0.7603978300180831	0.5714285714285714	0.9493670886075949	Self Other
no_ssid__no_geo	0.853988603988604	0.8771929824561403	0.8508079293341095	0.8290241868223519	0.8725916718458671	0.850729517396184	0.787878787878788	0.9135802469135801	630	RFC	0.8525763746393492	0.8438030560271647	0.8613496932515338	0.865137971239798	0.8387096774193549	0.891566265060241	0.849442540364207	0.8147540983606557	0.8841309823677582	0.8397830018083183	0.7428571428571429	0.9367088607594937	Self Other
no_ssid__no_geo	0.8468727534148095	0.9035087719298246	0.8408775384926055	0.8099910793933988	0.8717639975918122	0.8856986601039104	0.8405797101449276	0.9308176100628932	631	RFC	0.8474973669144608	0.850187265917603	0.8448074679113186	0.8889705882352941	0.8529411764705882	0.925	0.8369608516192462	0.7734241908006815	0.900497512437811	0.8826401446654611	0.8285714285714286	0.9367088607594937	Self Other
no_ssid__no_geo	0.8424878836833603	0.8859649122807017	0.8324513216294719	0.7914438502673797	0.873458792991564	0.8574314574314574	0.7936507936507937	0.9212121212121213	632	RFC	0.8513026337594525	0.8788598574821853	0.8237454100367197	0.8882890365448506	0.8928571428571429	0.8837209302325582	0.8247011845131887	0.7198443579766537	0.9295580110497238	0.8381555153707052	0.7142857142857143	0.9620253164556962	Self Other
no_ssid__no_geo	0.8465982028241335	0.8508771929824561	0.8462606857456643	0.8390572390572392	0.8534641324340895	0.8135642135642136	0.73015873015873	0.8969696969696971	633	RFC	0.8498158356405844	0.8836879432624114	0.8159437280187574	0.8409468438538206	0.8214285714285714	0.8604651162790697	0.8466597455672006	0.7987179487179488	0.8946015424164524	0.7969258589511754	0.6571428571428571	0.9367088607594937	Self Other
no_ssid__no_geo	0.8374512353706112	0.8508771929824561	0.835294379704498	0.8164464023494861	0.8541423570595099	0.8097575341121036	0.721311475409836	0.8982035928143712	634	RFC	0.8428718849795702	0.8742138364779874	0.811529933481153	0.8492132867132867	0.8461538461538461	0.8522727272727273	0.8336590264489951	0.7658402203856749	0.9014778325123153	0.7889692585895117	0.6285714285714286	0.9493670886075949	Self Other
no_ssid__no_geo	0.8193166885676741	0.8859649122807017	0.8188034839256546	0.8091603053435115	0.8284466625077979	0.860122699386503	0.8	0.920245398773006	635	RFC	0.8284495565302745	0.892802450229709	0.7640966628308401	0.8797619047619047	0.8666666666666667	0.8928571428571429	0.8222399341622982	0.7398477157360406	0.9046321525885559	0.8461121157323689	0.7428571428571429	0.9493670886075949	Self Other
no_ssid__no_geo	0.825184192900201	0.9122807017543859	0.8232041867713814	0.804494382022472	0.8419139915202908	0.8933782267115601	0.8484848484848486	0.9382716049382716	636	RFC	0.8230685924506944	0.8026905829596412	0.8434466019417476	0.9094442285270112	0.9032258064516129	0.9156626506024096	0.823346623528002	0.8063063063063063	0.8403869407496977	0.8810126582278481	0.8	0.9620253164556962	Self Other
no_ssid__no_geo	0.775112443778111	0.8421052631578947	0.7674596976627432	0.7252747252747251	0.8096446700507615	0.8173076923076923	0.75	0.8846153846153846	637	RFC	0.7651879048881036	0.6996466431095406	0.8307291666666666	0.812916812916813	0.7297297297297297	0.8961038961038961	0.7712278357113278	0.752851711026616	0.7896039603960396	0.8224231464737795	0.7714285714285715	0.8734177215189873	Self Other
no_ssid__no_geo	0.8658465143526655	0.8947368421052632	0.865805065588172	0.8681635002878527	0.8634466308884914	0.8763110307414106	0.8285714285714286	0.9240506329113924	638	RFC	0.8666346206669231	0.9029940119760479	0.8302752293577982	0.8763110307414106	0.8285714285714286	0.9240506329113924	0.8676495296855848	0.835920177383592	0.8993788819875776	0.8763110307414106	0.8285714285714286	0.9240506329113924	Self Other
no_ssid__no_geo	0.8594730238393977	0.8947368421052632	0.8594721389157831	0.8591194968553459	0.8598247809762203	0.8720538720538721	0.8181818181818182	0.9259259259259259	639	RFC	0.8643442155670417	0.9279891304347826	0.8006993006993007	0.8872910998834046	0.8709677419354839	0.9036144578313253	0.8640720931704537	0.7997658079625293	0.9283783783783783	0.8603978300180832	0.7714285714285715	0.9493670886075949	Self Other
no_ssid__no_geo	0.8480836236933798	0.8771929824561403	0.8454018376044723	0.825040128410915	0.8657635467980296	0.850729517396184	0.787878787878788	0.9135802469135801	640	RFC	0.8533820130617898	0.8816466552315609	0.8251173708920188	0.865137971239798	0.8387096774193549	0.891566265060241	0.8429428566962855	0.77526395173454	0.9106217616580311	0.8397830018083183	0.7428571428571429	0.9367088607594937	Self Other
no_ssid__no_geo	0.8755790866975512	0.9035087719298246	0.8733828983026672	0.8567073170731707	0.8900584795321638	0.8769019338372436	0.819672131147541	0.9341317365269461	641	RFC	0.8844407348621677	0.9289256198347108	0.8399558498896247	0.923951048951049	0.9615384615384616	0.8863636363636364	0.8707127375850592	0.7949080622347949	0.9465174129353234	0.8508137432188065	0.7142857142857143	0.9873417721518988	Self Other
no_ssid__no_geo	0.8599137931034483	0.8596491228070176	0.852251418618259	0.8186046511627907	0.8858981860737274	0.8150101419878295	0.7241379310344828	0.9058823529411764	642	RFC	0.868602651703697	0.8979591836734694	0.8392461197339246	0.8795986622073578	0.9130434782608695	0.8461538461538461	0.8450894417437168	0.7521367521367521	0.9380421313506815	0.7873417721518987	0.6	0.9746835443037974	Self Other
no_ssid__no_geo	0.8625840179238238	0.9122807017543859	0.8595437463514302	0.8388791593695272	0.8802083333333333	0.8913871951219513	0.8437500000000001	0.9390243902439025	643	RFC	0.8703679053170422	0.9071969696969697	0.8335388409371147	0.9184584178498986	0.9310344827586207	0.9058823529411765	0.8562720431315287	0.7801302931596091	0.9324137931034483	0.8730560578661845	0.7714285714285715	0.9746835443037974	Self Other
no_ssid__no_geo	0.8405703175631886	0.9122807017543859	0.8402508661295373	0.8331071913161465	0.847394540942928	0.8933782267115601	0.8484848484848486	0.9382716049382716	644	RFC	0.8438197085884371	0.8783977110157367	0.8092417061611374	0.9094442285270112	0.9032258064516129	0.9156626506024096	0.8407904905913979	0.792258064516129	0.8893229166666666	0.8810126582278481	0.8	0.9620253164556962	Self Other
no_ssid__no_geo	0.8201124297314178	0.868421052631579	0.8193647868519528	0.8077436582109478	0.8309859154929577	0.8414758505608604	0.7761194029850748	0.9068322981366461	645	RFC	0.8188487796338901	0.7867360208062418	0.8509615384615384	0.8513719512195121	0.8125	0.8902439024390244	0.8209152917783566	0.8299039780521262	0.8119266055045872	0.8334538878842677	0.7428571428571429	0.9240506329113924	Self Other
no_ssid__no_geo	0.849925705794948	0.8859649122807017	0.8458829877927119	0.8209219858156028	0.870843989769821	0.854520467262197	0.7868852459016394	0.9221556886227545	646	RFC	0.8654822695035461	0.926	0.8049645390070922	0.8990384615384616	0.9230769230769231	0.875	0.8428645565353157	0.7372611464968153	0.9484679665738162	0.8301989150090416	0.6857142857142857	0.9746835443037974	Self Other
no_ssid__no_geo	0.8714710252600297	0.8859649122807017	0.8706536308225391	0.8603712671509282	0.88093599449415	0.860122699386503	0.8	0.920245398773006	647	RFC	0.8785236564597079	0.9269565217391305	0.8300907911802854	0.8797619047619047	0.8666666666666667	0.8928571428571429	0.870563632830442	0.802710843373494	0.9384164222873901	0.8461121157323689	0.7428571428571429	0.9493670886075949	Self Other
no_ssid__no_geo	0.8398768283294842	0.8859649122807017	0.834363229755179	0.8041431261770245	0.8645833333333334	0.8574314574314574	0.7936507936507937	0.9212121212121213	648	RFC	0.8442484546962159	0.8626262626262626	0.8258706467661692	0.8882890365448506	0.8928571428571429	0.8837209302325582	0.8300951224448492	0.7530864197530864	0.907103825136612	0.8381555153707052	0.7142857142857143	0.9620253164556962	Self Other
no_ssid__no_geo	0.8655518394648829	0.9035087719298246	0.8650628108265883	0.8569395017793595	0.873186119873817	0.8856986601039104	0.8405797101449276	0.9308176100628932	649	RFC	0.8665765522213211	0.8788321167883212	0.854320987654321	0.8889705882352941	0.8529411764705882	0.925	0.8645071684587814	0.8361111111111111	0.8929032258064517	0.8826401446654611	0.8285714285714286	0.9367088607594937	Self Other
no_ssid__no_geo	0.8646888567293777	0.9298245614035088	0.8621652252987405	0.8435146443514644	0.8808158062460166	0.913109756097561	0.8750000000000001	0.9512195121951219	650	RFC	0.8689063160061091	0.8920353982300885	0.8457772337821298	0.9415821501014199	0.9655172413793104	0.9176470588235294	0.8594414893617022	0.8	0.9188829787234043	0.8936708860759495	0.8	0.9873417721518988	Self Other
no_ssid__no_geo	0.847457627118644	0.8859649122807017	0.8430262676274752	0.8166519043401239	0.8694006309148266	0.8574314574314574	0.7936507936507937	0.9212121212121213	651	RFC	0.852773697913092	0.876425855513308	0.8291215403128761	0.8882890365448506	0.8928571428571429	0.8837209302325582	0.8391519414422142	0.7645107794361525	0.9137931034482759	0.8381555153707052	0.7142857142857143	0.9620253164556962	Self Other
no_ssid__no_geo	0.8521351179094965	0.868421052631579	0.8485011936511742	0.8250377073906486	0.8719646799116998	0.8285026577073513	0.7457627118644068	0.9112426035502957	652	RFC	0.8618171530468777	0.9041322314049587	0.8195020746887967	0.8861111111111111	0.9166666666666666	0.8555555555555555	0.8451361447674874	0.7586685159500693	0.9316037735849056	0.801627486437613	0.6285714285714286	0.9746835443037974	Self Other
no_ssid__no_geo	0.8608964451313755	0.9210526315789473	0.8561938160624321	0.830188679245283	0.8821989528795812	0.9048855103365161	0.8656716417910447	0.9440993788819876	653	RFC	0.8665941295546559	0.8906882591093117	0.8425	0.9165396341463414	0.90625	0.926829268292683	0.8516046674173883	0.7773851590106007	0.9258241758241759	0.8952983725135624	0.8285714285714286	0.9620253164556962	Self Other
no_ssid__no_geo	0.894314381270903	0.8947368421052632	0.893594114318869	0.8848396501457726	0.9023485784919654	0.8720538720538721	0.8181818181818182	0.9259259259259259	654	RFC	0.8961500135881872	0.912781954887218	0.8795180722891566	0.8872910998834046	0.8709677419354839	0.9036144578313253	0.8924766116930765	0.8585572842998586	0.9263959390862944	0.8603978300180832	0.7714285714285715	0.9493670886075949	Self Other
no_ssid__no_geo	0.847898599066044	0.9035087719298246	0.8464216641382732	0.8313609467455622	0.8614823815309843	0.8856986601039104	0.8405797101449276	0.9308176100628932	655	RFC	0.8457226636058752	0.8204379562043795	0.871007371007371	0.8889705882352941	0.8529411764705882	0.925	0.8473710860915696	0.8425787106446777	0.8521634615384616	0.8826401446654611	0.8285714285714286	0.9367088607594937	Self Other
no_ssid__no_geo	0.8537803138373752	0.8947368421052632	0.8516243573322843	0.8337388483373883	0.8695098663271802	0.8720538720538721	0.8181818181818182	0.9259259259259259	656	RFC	0.8536115833016811	0.8524046434494196	0.8548185231539425	0.8872910998834046	0.8709677419354839	0.9036144578313253	0.8502940208898758	0.8158730158730159	0.8847150259067358	0.8603978300180832	0.7714285714285715	0.9493670886075949	Self Other
no_ssid__no_geo	0.8549046321525886	0.9210526315789473	0.8528129602772361	0.8352668213457076	0.8703590992087644	0.9048855103365161	0.8656716417910447	0.9440993788819876	657	RFC	0.8579126272788244	0.8766233766233766	0.8392018779342723	0.9165396341463414	0.90625	0.926829268292683	0.850777860980342	0.7976366322008862	0.9039190897597977	0.8952983725135624	0.8285714285714286	0.9620253164556962	Self Other
no_ssid__no_geo	0.8966542750929368	0.9298245614035088	0.8926425197754713	0.8718894009216589	0.9133956386292835	0.914702581369248	0.8787878787878788	0.9506172839506173	658	RFC	0.9038202633300852	0.9329388560157791	0.8747016706443914	0.931597357170618	0.9354838709677419	0.927710843373494	0.8870052737714458	0.8183391003460208	0.9556714471968709	0.901627486437613	0.8285714285714286	0.9746835443037974	Self Other
no_ssid__no_geo	0.7881656804733728	0.8596491228070176	0.786904761904762	0.7705128205128206	0.8032967032967033	0.8294051627384961	0.7575757575757576	0.9012345679012346	659	RFC	0.787945592651475	0.7856209150326797	0.7902702702702703	0.8429848425961912	0.8064516129032258	0.8795180722891566	0.7863673096518042	0.7559748427672957	0.8167597765363128	0.8191681735985534	0.7142857142857143	0.9240506329113924	Self Other
no_ssid__no_geo	0.8478581979320532	0.8947368421052632	0.8438093574167653	0.8186619718309859	0.8689567430025447	0.8763110307414106	0.8285714285714286	0.9240506329113924	660	RFC	0.8458965284989266	0.8348294434470377	0.8569636135508155	0.8763110307414106	0.8285714285714286	0.9240506329113924	0.8421995654354003	0.8031088082901554	0.8812903225806452	0.8763110307414106	0.8285714285714286	0.9240506329113924	Self Other
no_ssid__no_geo	0.8550352790250161	0.8508771929824561	0.852964791741784	0.8355167394468705	0.8704128440366973	0.8011695906432749	0.7017543859649122	0.9005847953216375	661	RFC	0.8626827896512936	0.9039370078740158	0.8214285714285714	0.8730237154150198	0.9090909090909091	0.8369565217391305	0.8511675302815275	0.7767253044654939	0.925609756097561	0.7730560578661845	0.5714285714285714	0.9746835443037974	Self Other
no_ssid__no_geo	0.858600583090379	0.8771929824561403	0.8558358302406347	0.8358714043993233	0.8758002560819461	0.8479420731707318	0.7812500000000001	0.9146341463414634	662	RFC	0.8625246717583455	0.8837209302325582	0.8413284132841329	0.8722109533468559	0.8620689655172413	0.8823529411764706	0.853077511588485	0.7929373996789727	0.9132176234979973	0.8318264014466545	0.7142857142857143	0.9493670886075949	Self Other
no_ssid__no_geo	0.831833910034602	0.8947368421052632	0.8293596546517578	0.8088119590873327	0.8499073502161828	0.8782051282051282	0.8333333333333334	0.923076923076923	663	RFC	0.8281581684945126	0.743849493487699	0.9124668435013262	0.872937872937873	0.8108108108108109	0.935064935064935	0.8407913095475383	0.8862068965517241	0.7953757225433526	0.8842676311030742	0.8571428571428571	0.9113924050632911	Self Other
no_ssid__no_geo	0.8312101910828026	0.9122807017543859	0.8201098235904531	0.7754237288135594	0.8647959183673469	0.8933782267115601	0.8484848484848486	0.9382716049382716	664	RFC	0.8317891725658906	0.8337129840546698	0.8298653610771114	0.9094442285270112	0.9032258064516129	0.9156626506024096	0.8137743734426706	0.7247524752475247	0.9027962716378163	0.8810126582278481	0.8	0.9620253164556962	Self Other
no_ssid__no_geo	0.8641671788567916	0.9385964912280702	0.8639943414032638	0.8688427299703263	0.8591459528362014	0.9260220635950681	0.8955223880597014	0.9565217391304348	665	RFC	0.8638686881509827	0.8894289185905225	0.8383084577114428	0.9382621951219512	0.9375	0.9390243902439024	0.8651168433343949	0.8491879350348028	0.8810457516339869	0.9159132007233273	0.8571428571428571	0.9746835443037974	Self Other
no_ssid__no_geo	0.8285243198680956	0.8596491228070176	0.8229624515136716	0.7915831663326653	0.854341736694678	0.8262195121951219	0.75	0.9024390243902438	666	RFC	0.8310549785634043	0.8422174840085288	0.8198924731182796	0.8490872210953346	0.8275862068965517	0.8705882352941177	0.8192523684763263	0.7466918714555766	0.8918128654970761	0.8112115732368896	0.6857142857142857	0.9367088607594937	Self Other
no_ssid__no_geo	0.8870621872766261	0.8947368421052632	0.8852669191352949	0.8709150326797385	0.8996188055908514	0.86708122813836	0.8064516129032259	0.927710843373494	667	RFC	0.8925286847398448	0.9237435008665511	0.8613138686131386	0.9054916985951469	0.9259259259259259	0.8850574712643678	0.8826457627676016	0.8238021638330757	0.9414893617021277	0.8444846292947559	0.7142857142857143	0.9746835443037974	Self Other
no_ssid__no_geo	0.8284217419777341	0.9035087719298246	0.8272266367248229	0.8128571428571428	0.841596130592503	0.8891736632788334	0.8493150684931505	0.9290322580645162	668	RFC	0.8266040677826394	0.7699594046008119	0.883248730964467	0.881578947368421	0.8157894736842105	0.9473684210526315	0.8322560470698396	0.8608169440242057	0.8036951501154734	0.8985533453887884	0.8857142857142857	0.9113924050632911	Self Other
no_ssid__no_geo	0.8416220351951033	0.8508771929824561	0.832181144546813	0.7923771313941825	0.8719851576994434	0.8097575341121036	0.721311475409836	0.8982035928143712	669	RFC	0.8477983284321313	0.8681318681318682	0.8274647887323944	0.8492132867132867	0.8461538461538461	0.8522727272727273	0.8251754576369292	0.7287822878228782	0.9215686274509803	0.7889692585895117	0.6285714285714286	0.9493670886075949	Self Other
no_ssid__no_geo	0.8585572842998586	0.9122807017543859	0.8557284184406426	0.8355263157894737	0.8759305210918115	0.8952205882352942	0.8529411764705883	0.9375000000000001	670	RFC	0.8579041873159521	0.853781512605042	0.8620268620268621	0.9023569023569024	0.8787878787878788	0.9259259259259259	0.8541627322810501	0.8180354267310789	0.8902900378310215	0.8889692585895117	0.8285714285714286	0.9493670886075949	Self Other
no_ssid__no_geo	0.8120759837177748	0.8947368421052632	0.8115881905871158	0.8020014295925662	0.8211749515816655	0.8720538720538721	0.8181818181818182	0.9259259259259259	671	RFC	0.8112848424993735	0.7835195530726257	0.8390501319261213	0.8872910998834046	0.8709677419354839	0.9036144578313253	0.8127108965614258	0.821376281112738	0.8040455120101138	0.8603978300180832	0.7714285714285715	0.9493670886075949	Self Other
no_ssid__no_geo	0.8124562631210637	0.8508771929824561	0.8007048175717307	0.7523105360443623	0.8490990990990992	0.8170835299669656	0.7384615384615385	0.8957055214723927	672	RFC	0.812437624750499	0.812375249500998	0.8125	0.8345238095238096	0.8	0.8690476190476191	0.7948336472574936	0.7005163511187608	0.8891509433962265	0.8048824593128391	0.6857142857142857	0.9240506329113924	Self Other
no_ssid__no_geo	0.8023426061493412	0.8596491228070176	0.7848010567982375	0.723360655737705	0.8462414578587699	0.819047619047619	0.7333333333333334	0.9047619047619047	673	RFC	0.7982211773163677	0.7861915367483296	0.8102508178844057	0.8669662921348315	0.88	0.8539325842696629	0.7777036455706509	0.6698292220113852	0.8855780691299165	0.7952983725135624	0.6285714285714286	0.9620253164556962	Self Other
no_ssid__no_geo	0.8558303886925795	0.9035087719298246	0.850832806240776	0.8235294117647058	0.878136200716846	0.8816422840962718	0.8307692307692307	0.9325153374233128	674	RFC	0.8591110408098703	0.8733944954128441	0.8448275862068966	0.9023809523809524	0.9	0.9047619047619048	0.8466149204875785	0.779050736497545	0.914179104477612	0.8667269439421339	0.7714285714285715	0.9620253164556962	Self Other
no_ssid__no_geo	0.8057190916736754	0.8070175438596491	0.7954831287487015	0.7497291440953413	0.8412371134020618	0.769485294117647	0.676470588235294	0.8624999999999999	675	RFC	0.8003778946731968	0.7792792792792793	0.8214765100671141	0.7744107744107744	0.696969696969697	0.8518518518518519	0.7921550177894087	0.7223382045929019	0.8619718309859155	0.7652802893309223	0.6571428571428571	0.8734177215189873	Self Other
no_ssid__no_geo	0.8931466470154753	0.9122807017543859	0.8900425546182797	0.8715677590788308	0.9085173501577286	0.8933782267115601	0.8484848484848486	0.9382716049382716	676	RFC	0.8928571428571428	0.8913043478260869	0.8944099378881988	0.9094442285270112	0.9032258064516129	0.9156626506024096	0.8878816157845622	0.8526863084922011	0.9230769230769231	0.8810126582278481	0.8	0.9620253164556962	Self Other
no_ssid__no_geo	0.8674435542607429	0.9035087719298246	0.8614748900163202	0.832720588235294	0.8902291917973463	0.8816422840962718	0.8307692307692307	0.9325153374233128	677	RFC	0.8647959526014198	0.8531073446327684	0.8764845605700713	0.9023809523809524	0.9	0.9047619047619048	0.8588486112577886	0.8132854578096947	0.9044117647058824	0.8667269439421339	0.7714285714285715	0.9620253164556962	Self Other
no_ssid__no_geo	0.8598066298342542	0.9035087719298246	0.8596941417826918	0.855721393034826	0.8636668905305575	0.8837489570779642	0.8358208955223881	0.9316770186335404	678	RFC	0.8630772716450466	0.9039039039039038	0.8222506393861893	0.8948170731707317	0.875	0.9146341463414634	0.8609461582364135	0.8124156545209177	0.9094766619519095	0.8746835443037975	0.8	0.9493670886075949	Self Other
no_ssid__no_geo	0.8711018711018711	0.9210526315789473	0.869929439587493	0.8575803981623278	0.8822784810126583	0.9031618688060405	0.8615384615384616	0.9447852760736196	679	RFC	0.8781510369453662	0.9225700164744646	0.833732057416268	0.925	0.9333333333333333	0.9166666666666666	0.868986224560432	0.8011444921316166	0.9368279569892473	0.8873417721518988	0.8	0.9746835443037974	Self Other
no_ssid__no_geo	0.8211497515968772	0.8596491228070176	0.8143842920770341	0.7789473684210526	0.8498212157330155	0.8262195121951219	0.75	0.9024390243902438	680	RFC	0.8302306371323609	0.8638132295719845	0.7966480446927374	0.8490872210953346	0.8275862068965517	0.8705882352941177	0.8099327155733458	0.7092651757188498	0.9106002554278416	0.8112115732368896	0.6857142857142857	0.9367088607594937	Self Other
no_ssid__no_geo	0.8486603910209993	0.8771929824561403	0.8452163187601389	0.8221276595744681	0.8683049779458097	0.8479420731707318	0.7812500000000001	0.9146341463414634	681	RFC	0.8568536134231735	0.8944444444444445	0.8192627824019025	0.8722109533468559	0.8620689655172413	0.8823529411764706	0.8421112072787148	0.7606299212598425	0.9235924932975871	0.8318264014466545	0.7142857142857143	0.9493670886075949	Self Other
no_ssid__no_geo	0.8598629093678599	0.9122807017543859	0.8573870746853675	0.83859649122807	0.8761776581426649	0.8933782267115601	0.8484848484848486	0.9382716049382716	682	RFC	0.8628746023773648	0.8802946593001841	0.8454545454545455	0.9094442285270112	0.9032258064516129	0.9156626506024096	0.8549439469226954	0.8006700167504187	0.909217877094972	0.8810126582278481	0.8	0.9620253164556962	Self Other
no_ssid__no_geo	0.8240165631469979	0.8859649122807017	0.821952859032461	0.802784222737819	0.8411214953271028	0.8626124038194123	0.8059701492537314	0.9192546583850932	683	RFC	0.8206113381431759	0.7769461077844312	0.8642765685019206	0.8730945121951219	0.84375	0.9024390243902439	0.8247873786407767	0.8304	0.8191747572815534	0.8540687160940326	0.7714285714285715	0.9367088607594937	Self Other
no_ssid__no_geo	0.7948402948402948	0.8596491228070176	0.7912330088290356	0.7637906647807639	0.8186753528773072	0.8323529411764705	0.7647058823529412	0.8999999999999999	684	RFC	0.7917428144210001	0.7692307692307693	0.8142548596112311	0.8383838383838383	0.7878787878787878	0.8888888888888888	0.7907855355478142	0.7584269662921348	0.8231441048034934	0.827124773960217	0.7428571428571429	0.9113924050632911	Self Other
no_ssid__no_geo	0.834375	0.868421052631579	0.8337384651158595	0.8234510326449034	0.8440258975868157	0.8354978354978355	0.7619047619047619	0.9090909090909091	685	RFC	0.8388565315583026	0.8765957446808511	0.8011173184357542	0.8646179401993355	0.8571428571428571	0.872093023255814	0.834086477161929	0.7763819095477387	0.8917910447761194	0.8175406871609403	0.6857142857142857	0.9493670886075949	Self Other
no_ssid__no_geo	0.8111524163568773	0.8771929824561403	0.8025333166865504	0.7612781954887219	0.8437884378843789	0.8533088235294117	0.7941176470588236	0.9125	686	RFC	0.8014250309789344	0.7527881040892194	0.8500619578686494	0.8597081930415265	0.8181818181818182	0.9012345679012346	0.8037844073965748	0.7699619771863118	0.8376068376068376	0.8477396021699819	0.7714285714285715	0.9240506329113924	Self Other
no_ssid__no_geo	0.840512223515716	0.8859649122807017	0.8404257194422636	0.8441410693970421	0.8367103694874851	0.8626124038194123	0.8059701492537314	0.9192546583850932	687	RFC	0.8404862579281185	0.8627906976744186	0.8181818181818182	0.8730945121951219	0.84375	0.9024390243902439	0.8411890922918137	0.8262806236080178	0.8560975609756097	0.8540687160940326	0.7714285714285715	0.9367088607594937	Self Other
no_ssid__no_geo	0.8782185107863605	0.9210526315789473	0.8779451984983098	0.8837209302325582	0.8721694667640614	0.9093239063190455	0.8767123287671234	0.9419354838709677	688	RFC	0.8776096104248676	0.8962264150943396	0.8589928057553957	0.9013157894736842	0.8421052631578947	0.9605263157894737	0.8786581547926933	0.8715596330275229	0.8857566765578635	0.9191681735985533	0.9142857142857143	0.9240506329113924	Self Other
no_ssid__no_geo	0.8772178850248403	0.9298245614035088	0.874262944096976	0.8549874266554904	0.8935384615384616	0.9161764705882353	0.8823529411764706	0.95	689	RFC	0.8792367043262608	0.8900523560209425	0.868421052631579	0.9236812570145903	0.9090909090909091	0.9382716049382716	0.8713663682080216	0.8225806451612904	0.9201520912547528	0.9095840867992766	0.8571428571428571	0.9620253164556962	Self Other
no_ssid__no_geo	0.8737075332348597	0.8947368421052632	0.8689109886283535	0.8438356164383561	0.8939863608183508	0.8742647058823529	0.823529411764706	0.9249999999999999	690	RFC	0.8727750032014343	0.868421052631579	0.8771289537712895	0.8810325476992144	0.8484848484848485	0.9135802469135802	0.8660541662082082	0.8206039076376554	0.911504424778761	0.8683544303797468	0.8	0.9367088607594937	Self Other
no_ssid__no_geo	0.8557213930348259	0.8596491228070176	0.8544402400336353	0.8407843137254902	0.8680961663417803	0.8350813743218807	0.7714285714285715	0.8987341772151899	691	RFC	0.8566545067016436	0.864516129032258	0.8487928843710292	0.8350813743218807	0.7714285714285715	0.8987341772151899	0.8533092415137242	0.8183206106870229	0.8882978723404256	0.8350813743218807	0.7714285714285715	0.8987341772151899	Self Other
no_ssid__no_geo	0.8600148920327625	0.8859649122807017	0.8576528426132648	0.8393162393162392	0.8759894459102903	0.8649165983046212	0.8115942028985507	0.9182389937106918	692	RFC	0.8585618822848566	0.8480138169257341	0.8691099476439791	0.8680147058823529	0.8235294117647058	0.9125	0.8568869928357994	0.8307952622673435	0.8829787234042553	0.8620253164556962	0.8	0.9240506329113924	Self Other
no_ssid__no_geo	0.8734177215189873	0.8859649122807017	0.8729507466410064	0.8652482269503545	0.8806532663316582	0.860122699386503	0.8	0.920245398773006	693	RFC	0.8780948165421543	0.9186746987951807	0.8375149342891278	0.8797619047619047	0.8666666666666667	0.8928571428571429	0.8730855955826217	0.8176943699731903	0.928476821192053	0.8461121157323689	0.7428571428571429	0.9493670886075949	Self Other
no_ssid__no_geo	0.8193956430077302	0.9122807017543859	0.8165899597432837	0.7939053728949478	0.8392745465916198	0.8933782267115601	0.8484848484848486	0.9382716049382716	694	RFC	0.814915866773452	0.7662538699690402	0.8635778635778636	0.9094442285270112	0.9032258064516129	0.9156626506024096	0.8199644955082972	0.8236272878535774	0.816301703163017	0.8810126582278481	0.8	0.9620253164556962	Self Other
no_ssid__no_geo	0.8435424354243543	0.8947368421052632	0.8382545045045044	0.809009009009009	0.8674999999999999	0.8742647058823529	0.823529411764706	0.9249999999999999	695	RFC	0.8405506546021615	0.8253676470588235	0.8557336621454994	0.8810325476992144	0.8484848484848485	0.9135802469135802	0.8364403212009656	0.7932862190812721	0.8795944233206591	0.8683544303797468	0.8	0.9367088607594937	Self Other
no_ssid__no_geo	0.825735294117647	0.8508771929824561	0.8222289877277774	0.7972626176218991	0.8471953578336557	0.8233524747060432	0.7536231884057971	0.8930817610062892	696	RFC	0.8258090095869418	0.8262411347517731	0.8253768844221105	0.8261029411764705	0.7647058823529411	0.8875	0.8202233046904932	0.7702479338842976	0.8701986754966887	0.8207956600361663	0.7428571428571429	0.8987341772151899	Self Other
no_ssid__no_geo	0.8843636363636364	0.8947368421052632	0.8816555075050301	0.8637532133676092	0.899557801642451	0.8642857142857143	0.7999999999999999	0.9285714285714286	697	RFC	0.8909715134081841	0.9230769230769231	0.8588661037394452	0.9182022471910112	0.96	0.8764044943820225	0.8779456425633337	0.8115942028985508	0.9442970822281167	0.8365280289330923	0.6857142857142857	0.9873417721518988	Self Other
no_ssid__no_geo	0.8051857042747022	0.8771929824561403	0.7933874569802422	0.7440147329650092	0.8427601809954751	0.8479420731707318	0.7812500000000001	0.9146341463414634	698	RFC	0.8009917277884087	0.7859922178988327	0.8159912376779846	0.8722109533468559	0.8620689655172413	0.8823529411764706	0.7888193677667361	0.7062937062937062	0.8713450292397661	0.8318264014466545	0.7142857142857143	0.9493670886075949	Self Other
no_ssid__no_geo	0.8268120590121874	0.9210526315789473	0.8263432786560614	0.817320703653586	0.8353658536585367	0.9064807219031994	0.8695652173913043	0.9433962264150944	699	RFC	0.8261055681780763	0.7905759162303665	0.8616352201257862	0.9099264705882353	0.8823529411764706	0.9375	0.8282946314620523	0.84593837535014	0.8106508875739645	0.9032549728752259	0.8571428571428571	0.9493670886075949	Self Other
no_ssid__no_geo	0.8599033816425121	0.8947368421052632	0.8500749250749251	0.8116883116883117	0.8884615384615384	0.86708122813836	0.8064516129032259	0.927710843373494	700	RFC	0.8775933977645975	0.9282178217821783	0.8269689737470167	0.9054916985951469	0.9259259259259259	0.8850574712643678	0.8404938205838484	0.7211538461538461	0.9598337950138505	0.8444846292947559	0.7142857142857143	0.9746835443037974	Self Other
no_ssid__no_geo	0.8918727915194347	0.9298245614035088	0.8915432326674319	0.8855646970830218	0.8975217682518419	0.9161764705882353	0.8823529411764706	0.95	701	RFC	0.8942799700239326	0.9206842923794712	0.8678756476683938	0.9236812570145903	0.9090909090909091	0.9382716049382716	0.8911454232234288	0.8530259365994236	0.9292649098474342	0.9095840867992766	0.8571428571428571	0.9620253164556962	Self Other
no_ssid__no_geo	0.8378378378378378	0.9035087719298246	0.8341578078082931	0.8094534711964548	0.8588621444201313	0.8816422840962718	0.8307692307692307	0.9325153374233128	702	RFC	0.8344193757075853	0.8118518518518518	0.8569868995633187	0.9023809523809524	0.9	0.9047619047619048	0.8339074167377206	0.8070692194403535	0.8607456140350878	0.8667269439421339	0.7714285714285715	0.9620253164556962	Self Other
no_ssid__no_geo	0.8831615120274914	0.9473684210526315	0.8831610153158975	0.8834019204389575	0.8829201101928374	0.936026936026936	0.909090909090909	0.962962962962963	703	RFC	0.8858850550316849	0.936046511627907	0.8357235984354628	0.9537504858142247	0.967741935483871	0.9397590361445783	0.8860650298606503	0.8363636363636363	0.9357664233576642	0.9222423146473779	0.8571428571428571	0.9873417721518988	Self Other
no_ssid__no_geo	0.8066712049012934	0.8859649122807017	0.8058245739456155	0.793002915451895	0.8186462324393359	0.8626124038194123	0.8059701492537314	0.9192546583850932	704	RFC	0.805770855902642	0.7918486171761281	0.819693094629156	0.8730945121951219	0.84375	0.9024390243902439	0.8058813123789661	0.7941605839416058	0.8176020408163265	0.8540687160940326	0.7714285714285715	0.9367088607594937	Self Other
no_ssid__no_geo	0.7995896032831737	0.8508771929824561	0.7947277650816866	0.763136620856912	0.8263189093064612	0.8097575341121036	0.721311475409836	0.8982035928143712	705	RFC	0.8134531590413944	0.8676470588235294	0.7592592592592593	0.8492132867132867	0.8461538461538461	0.8522727272727273	0.7937342963350766	0.6810966810966811	0.9063719115734721	0.7889692585895117	0.6285714285714286	0.9493670886075949	Self Other
no_ssid__no_geo	0.871130309575234	0.8771929824561403	0.8678142250525143	0.8468776732249786	0.8887507768800498	0.8479420731707318	0.7812500000000001	0.9146341463414634	706	RFC	0.8748946151019261	0.8935018050541517	0.8562874251497006	0.8722109533468559	0.8620689655172413	0.8823529411764706	0.8643253292998047	0.8048780487804879	0.9237726098191215	0.8318264014466545	0.7142857142857143	0.9493670886075949	Self Other
no_ssid__no_geo	0.8465381870092791	0.9210526315789473	0.8434746685304656	0.8215767634854771	0.865372573575454	0.9031618688060405	0.8615384615384616	0.9447852760736196	707	RFC	0.8489597596787852	0.8623693379790941	0.8355501813784765	0.925	0.9333333333333333	0.9166666666666666	0.8409358470372734	0.7844690966719493	0.8974025974025974	0.8873417721518988	0.8	0.9746835443037974	Self Other
no_ssid__no_geo	0.8775964391691394	0.9122807017543859	0.8748694095031063	0.8563968668407311	0.8933419521654815	0.8933782267115601	0.8484848484848486	0.9382716049382716	708	RFC	0.880780109489051	0.8978102189781022	0.86375	0.9094442285270112	0.9032258064516129	0.9156626506024096	0.8718345372616367	0.8186356073211315	0.9250334672021419	0.8810126582278481	0.8	0.9620253164556962	Self Other
no_ssid__no_geo	0.8736692689850958	0.9298245614035088	0.8709914036105659	0.8524046434494197	0.8895781637717122	0.913109756097561	0.8750000000000001	0.9512195121951219	709	RFC	0.8793305081548735	0.9081272084805654	0.8505338078291815	0.9415821501014199	0.9655172413793104	0.9176470588235294	0.8677523569570871	0.803125	0.9323797139141743	0.8936708860759495	0.8	0.9873417721518988	Self Other
no_ssid__no_geo	0.8657474600870827	0.9035087719298246	0.8641158200356807	0.8492257538712306	0.8790058862001308	0.8837489570779642	0.8358208955223881	0.9316770186335404	710	RFC	0.866566078364507	0.8726968174204355	0.8604353393085787	0.8948170731707317	0.875	0.9146341463414634	0.8626899244546303	0.8269841269841269	0.8983957219251337	0.8746835443037975	0.8	0.9493670886075949	Self Other
no_ssid__no_geo	0.8631426502534395	0.8947368421052632	0.8590972276580985	0.8352223190932868	0.8829721362229102	0.8696646341463414	0.8125	0.926829268292683	711	RFC	0.8690583504562427	0.8953271028037383	0.8427895981087471	0.8953346855983773	0.896551724137931	0.8941176470588236	0.8549289460040627	0.7826797385620915	0.9271781534460338	0.8524412296564196	0.7428571428571429	0.9620253164556962	Self Other
no_ssid__no_geo	0.8159675236806495	0.8333333333333334	0.8131340175516883	0.7901234567901234	0.8361445783132532	0.7955639452571968	0.7076923076923077	0.8834355828220858	712	RFC	0.815878606219558	0.8152866242038217	0.8164705882352942	0.8119047619047619	0.7666666666666667	0.8571428571428571	0.8116285946625268	0.7664670658682635	0.8567901234567902	0.7842676311030741	0.6571428571428571	0.9113924050632911	Self Other
no_ssid__no_geo	0.8649538866930171	0.8859649122807017	0.8647890628564229	0.8600682593856656	0.8695098663271802	0.8670494303400018	0.8169014084507044	0.9171974522292994	713	RFC	0.8654448621553885	0.875	0.8558897243107769	0.8643162393162394	0.8055555555555556	0.9230769230769231	0.8646040442102156	0.8456375838926175	0.8835705045278137	0.8699819168173599	0.8285714285714286	0.9113924050632911	Self Other
no_ssid__no_geo	0.7841059602649006	0.8421052631578947	0.7807797269566208	0.7537764350453172	0.8077830188679245	0.8113970588235294	0.7352941176470589	0.8875	714	RFC	0.7796527541411391	0.7359882005899705	0.8233173076923077	0.8170594837261504	0.7575757575757576	0.8765432098765432	0.7826349472537553	0.7724458204334366	0.7928240740740741	0.8065099457504521	0.7142857142857143	0.8987341772151899	Self Other
no_ssid__no_geo	0.8234885337039611	0.8508771929824561	0.8198320497501843	0.7941653160453809	0.8454987834549879	0.8233524747060432	0.7536231884057971	0.8930817610062892	715	RFC	0.8200972847107112	0.7967479674796748	0.8434466019417476	0.8261029411764705	0.7647058823529411	0.8875	0.8195801647031009	0.7915993537964459	0.8475609756097561	0.8207956600361663	0.7428571428571429	0.8987341772151899	Self Other
no_ssid__no_geo	0.8744939271255061	0.8771929824561403	0.8730876966171084	0.8597285067873303	0.8864468864468864	0.850729517396184	0.787878787878788	0.9135802469135801	716	RFC	0.8813039374325782	0.9223300970873787	0.8402777777777778	0.865137971239798	0.8387096774193549	0.891566265060241	0.8715346209433714	0.8050847457627118	0.937984496124031	0.8397830018083183	0.7428571428571429	0.9367088607594937	Self Other
no_ssid__no_geo	0.8458702064896755	0.8596491228070176	0.8448678192850555	0.8323977546110666	0.8573378839590444	0.8323529411764705	0.7647058823529412	0.8999999999999999	717	RFC	0.848017281113613	0.8664440734557596	0.8295904887714664	0.8383838383838383	0.7878787878787878	0.8888888888888888	0.84396578782172	0.8009259259259259	0.8870056497175142	0.827124773960217	0.7428571428571429	0.9113924050632911	Self Other
no_ssid__no_geo	0.8302611367127496	0.8771929824561403	0.8248426583749452	0.79403541472507	0.8556499020248204	0.850729517396184	0.787878787878788	0.9135802469135801	718	RFC	0.8388095621702178	0.8729508196721312	0.8046683046683046	0.865137971239798	0.8387096774193549	0.891566265060241	0.8208668597789937	0.7282051282051282	0.9135285913528591	0.8397830018083183	0.7428571428571429	0.9367088607594937	Self Other
no_ssid__no_geo	0.8469750889679716	0.868421052631579	0.8421355739638539	0.814495254529767	0.8697758933979406	0.8386031146767342	0.7692307692307692	0.9079754601226993	719	RFC	0.85483468120473	0.8872180451127819	0.8224513172966781	0.8571428571428572	0.8333333333333334	0.8809523809523809	0.8378351229792171	0.7527910685805422	0.922879177377892	0.825497287522604	0.7142857142857143	0.9367088607594937	Self Other
no_ssid__no_geo	0.869653767820774	0.8947368421052632	0.8689360881767392	0.8592375366568915	0.8786346396965867	0.8742647058823529	0.823529411764706	0.9249999999999999	720	RFC	0.8708077054820021	0.8825301204819277	0.8590852904820766	0.8810325476992144	0.8484848484848485	0.9135802469135802	0.8681186472001479	0.8371428571428572	0.8990944372574385	0.8683544303797468	0.8	0.9367088607594937	Self Other
no_ssid__no_geo	0.8258258258258259	0.8947368421052632	0.825508531416776	0.8180677540777918	0.8329493087557603	0.8720538720538721	0.8181818181818182	0.9259259259259259	721	RFC	0.8253177813086812	0.8099378881987578	0.8406976744186047	0.8872910998834046	0.8709677419354839	0.9036144578313253	0.8258524749552928	0.826362484157161	0.8253424657534246	0.8603978300180832	0.7714285714285715	0.9493670886075949	Self Other
no_ssid__no_geo	0.8889722430607652	0.9210526315789473	0.8833356987416028	0.8576923076923076	0.9089790897908979	0.9064807219031994	0.8695652173913043	0.9433962264150944	722	RFC	0.8885206831301349	0.8866799204771372	0.8903614457831325	0.9099264705882353	0.8823529411764706	0.9375	0.8794659985214714	0.8305400372439479	0.928391959798995	0.9032549728752259	0.8571428571428571	0.9493670886075949	Self Other
no_ssid__no_geo	0.8503496503496504	0.8947368421052632	0.8455533371420958	0.8183361629881154	0.8727705112960762	0.8720538720538721	0.8181818181818182	0.9259259259259259	723	RFC	0.8503048101348603	0.8500881834215167	0.8505214368482039	0.8872910998834046	0.8709677419354839	0.9036144578313253	0.8425427999896085	0.7888707037643208	0.8962148962148963	0.8603978300180832	0.7714285714285715	0.9493670886075949	Self Other
no_ssid__no_geo	0.8503649635036497	0.9210526315789473	0.8503082489917505	0.8532219570405729	0.8473945409429281	0.9064807219031994	0.8695652173913043	0.9433962264150944	724	RFC	0.8505148307060219	0.8751529987760098	0.8258766626360339	0.9099264705882353	0.8823529411764706	0.9375	0.8512134536529663	0.8323632130384168	0.870063694267516	0.9032549728752259	0.8571428571428571	0.9493670886075949	Self Other
no_ssid__no_geo	0.8723684210526316	0.9210526315789473	0.8705937905381802	0.8554396423248882	0.8857479387514723	0.9031618688060405	0.8615384615384616	0.9447852760736196	725	RFC	0.8795787545787546	0.9198717948717948	0.8392857142857143	0.925	0.9333333333333333	0.9166666666666666	0.8685493786425302	0.7994428969359332	0.9376558603491272	0.8873417721518988	0.8	0.9746835443037974	Self Other
no_ssid__no_geo	0.8516666666666667	0.8947368421052632	0.8395312147847644	0.7954022988505748	0.8836601307189542	0.86708122813836	0.8064516129032259	0.927710843373494	726	RFC	0.8674582798459564	0.9105263157894737	0.824390243902439	0.9054916985951469	0.9259259259259259	0.8850574712643678	0.829117562517965	0.7061224489795919	0.952112676056338	0.8444846292947559	0.7142857142857143	0.9746835443037974	Self Other
no_ssid__no_geo	0.8335714285714285	0.8859649122807017	0.8282245676783091	0.7979184735472681	0.8585306618093502	0.8626124038194123	0.8059701492537314	0.9192546583850932	727	RFC	0.8259004787368536	0.7757166947723441	0.8760842627013631	0.8730945121951219	0.84375	0.9024390243902439	0.831547619047619	0.8214285714285714	0.8416666666666667	0.8540687160940326	0.7714285714285715	0.9367088607594937	Self Other
no_ssid__no_geo	0.8521269412559082	0.9035087719298246	0.8506757456682528	0.8359550561797754	0.8653964351567301	0.8793650793650793	0.8253968253968255	0.9333333333333332	728	RFC	0.8564881651838173	0.8857142857142857	0.827262044653349	0.9119601328903655	0.9285714285714286	0.8953488372093024	0.8493529282737442	0.7914893617021277	0.9072164948453608	0.8587703435804701	0.7428571428571429	0.9746835443037974	Self Other
no_ssid__no_geo	0.8619737750172533	0.8947368421052632	0.8576335532857272	0.8327759197324415	0.882491186839013	0.8612576064908722	0.7931034482758621	0.9294117647058824	729	RFC	0.8730226970595051	0.9171270718232044	0.8289183222958058	0.9340659340659341	1.0	0.8681318681318682	0.853050666810315	0.7626339969372129	0.9434673366834171	0.8285714285714285	0.6571428571428571	1.0	Self Other
no_ssid__no_geo	0.8205470313542361	0.8947368421052632	0.8163730546352904	0.788688138256088	0.8440579710144929	0.86708122813836	0.8064516129032259	0.927710843373494	730	RFC	0.8191290938463798	0.8109854604200323	0.8272727272727273	0.9054916985951469	0.9259259259259259	0.8850574712643678	0.8145612796988944	0.7675840978593272	0.8615384615384616	0.8444846292947559	0.7142857142857143	0.9746835443037974	Self Other
no_ssid__no_geo	0.8527486910994765	0.9035087719298246	0.852695631384314	0.8498999332888593	0.8554913294797688	0.8793650793650793	0.8253968253968255	0.9333333333333332	731	RFC	0.8601930378869765	0.9312865497076024	0.7890995260663507	0.9119601328903655	0.9285714285714286	0.8953488372093024	0.8578382192240512	0.7815950920245399	0.9340813464235624	0.8587703435804701	0.7428571428571429	0.9746835443037974	Self Other
no_ssid__no_geo	0.7969604863221884	0.8508771929824561	0.7967164130508781	0.7896725440806046	0.8037602820211516	0.8233524747060432	0.7536231884057971	0.8930817610062892	732	RFC	0.7974670912574511	0.7536057692307693	0.8413284132841329	0.8261029411764705	0.7647058823529411	0.8875	0.7993844519435072	0.8293650793650794	0.7694038245219348	0.8207956600361663	0.7428571428571429	0.8987341772151899	Self Other
no_ssid__no_geo	0.8758409785932721	0.9298245614035088	0.875822397650426	0.8743034055727554	0.8773413897280966	0.913109756097561	0.8750000000000001	0.9512195121951219	733	RFC	0.8810016063555018	0.9425901201602136	0.8194130925507901	0.9415821501014199	0.9655172413793104	0.9176470588235294	0.8796628595969092	0.815242494226328	0.9440832249674902	0.8936708860759495	0.8	0.9873417721518988	Self Other
no_ssid__no_geo	0.8291666666666667	0.8859649122807017	0.8252344416027281	0.7990196078431373	0.8514492753623188	0.8513689700130378	0.7796610169491525	0.9230769230769232	734	RFC	0.8338348122426689	0.8563922942206655	0.8112773302646721	0.9125000000000001	0.9583333333333334	0.8666666666666667	0.8223291581616272	0.7488514548238897	0.8958068614993647	0.822242314647378	0.6571428571428571	0.9873417721518988	Self Other
no_ssid__no_geo	0.7916941331575478	0.8421052631578947	0.7870086338964857	0.7554179566563467	0.8185993111366245	0.8006218422075397	0.7096774193548386	0.891566265060241	735	RFC	0.8002165201773299	0.8370497427101201	0.7633832976445396	0.8326947637292464	0.8148148148148148	0.8505747126436781	0.7853595567596252	0.688293370944993	0.8824257425742574	0.7826401446654612	0.6285714285714286	0.9367088607594937	Self Other
no_ssid__no_geo	0.866306027820711	0.9122807017543859	0.8559471617931993	0.8173178458289335	0.8945764777574651	0.8913871951219513	0.8437500000000001	0.9390243902439025	736	RFC	0.8747685185185186	0.9	0.8495370370370371	0.9184584178498986	0.9310344827586207	0.9058823529411765	0.8466041338381765	0.7485493230174082	0.9446589446589446	0.8730560578661845	0.7714285714285715	0.9746835443037974	Self Other
no_ssid__no_geo	0.8011620400258231	0.8596491228070176	0.7985913400000677	0.7758369723435227	0.8213457076566126	0.8350813743218807	0.7714285714285715	0.8987341772151899	737	RFC	0.7980166282680556	0.7154362416107383	0.8805970149253731	0.8350813743218807	0.7714285714285715	0.8987341772151899	0.8084710029722817	0.8473767885532592	0.7695652173913043	0.8350813743218807	0.7714285714285715	0.8987341772151899	Self Other
no_ssid__no_geo	0.8682336182336182	0.9122807017543859	0.8664333424009603	0.8509266720386786	0.8819400127632419	0.8913871951219513	0.8437500000000001	0.9390243902439025	738	RFC	0.8719048015658185	0.8949152542372881	0.8488943488943489	0.9184584178498986	0.9310344827586207	0.9058823529411765	0.8643612952185116	0.8110599078341014	0.9176626826029216	0.8730560578661845	0.7714285714285715	0.9746835443037974	Self Other
no_ssid__no_geo	0.8375668449197861	0.8508771929824561	0.8349885408708939	0.8143621084797557	0.8556149732620322	0.8170835299669656	0.7384615384615385	0.8957055214723927	739	RFC	0.8405751092707614	0.8582930756843801	0.8228571428571428	0.8345238095238096	0.8	0.8690476190476191	0.8328992056182363	0.7747093023255814	0.8910891089108911	0.8048824593128391	0.6857142857142857	0.9240506329113924	Self Other
no_ssid__no_geo	0.8387096774193549	0.8771929824561403	0.8372273220357525	0.8216939078751857	0.8527607361963191	0.850729517396184	0.787878787878788	0.9135802469135801	740	RFC	0.8482032160335586	0.9021207177814029	0.7942857142857143	0.865137971239798	0.8387096774193549	0.891566265060241	0.8374818174426064	0.7544338335607094	0.9205298013245033	0.8397830018083183	0.7428571428571429	0.9367088607594937	Self Other
no_ssid__no_geo	0.8425357873210634	0.8508771929824561	0.8390464099308788	0.815347721822542	0.8627450980392156	0.8233524747060432	0.7536231884057971	0.8930817610062892	741	RFC	0.8401831966791313	0.8252427184466019	0.8551236749116607	0.8261029411764705	0.7647058823529411	0.8875	0.8380954004568857	0.8056872037914692	0.8705035971223022	0.8207956600361663	0.7428571428571429	0.8987341772151899	Self Other
no_ssid__no_geo	0.8553500660501981	0.8947368421052632	0.850488824516936	0.8235294117647058	0.8774482372691661	0.8742647058823529	0.823529411764706	0.9249999999999999	742	RFC	0.853557173899208	0.8446280991735537	0.8624862486248625	0.8810325476992144	0.8484848484848485	0.9135802469135802	0.8481988080399994	0.8034591194968553	0.8929384965831435	0.8683544303797468	0.8	0.9367088607594937	Self Other
no_ssid__no_geo	0.8397626112759644	0.9035087719298246	0.8340548636615441	0.8032786885245903	0.8648310387984981	0.8875033641338477	0.8450704225352113	0.9299363057324842	743	RFC	0.8357074305922989	0.8151571164510166	0.8562577447335812	0.8846153846153846	0.8333333333333334	0.9358974358974359	0.8326596109281481	0.7917414721723519	0.8735777496839444	0.8905967450271248	0.8571428571428571	0.9240506329113924	Self Other
no_ssid__no_geo	0.8605299860529986	0.9035087719298246	0.8586356466876972	0.8422712933753943	0.875	0.8856986601039104	0.8405797101449276	0.9308176100628932	744	RFC	0.8620652640618292	0.8725490196078431	0.851581508515815	0.8889705882352941	0.8529411764705882	0.925	0.856883660417581	0.8140243902439024	0.8997429305912596	0.8826401446654611	0.8285714285714286	0.9367088607594937	Self Other
no_ssid__no_geo	0.8534423994546694	0.8859649122807017	0.8513511793923403	0.8337200309358082	0.8689823278488725	0.8574314574314574	0.7936507936507937	0.9212121212121213	745	RFC	0.8639078498293515	0.9166666666666666	0.8111490329920364	0.8882890365448506	0.8928571428571429	0.8837209302325582	0.8501172725749706	0.7645390070921986	0.9356955380577427	0.8381555153707052	0.7142857142857143	0.9620253164556962	Self Other
no_ssid__no_geo	0.8119777158774373	0.8859649122807017	0.8047655494682565	0.7672413793103449	0.8422897196261682	0.860122699386503	0.8	0.920245398773006	746	RFC	0.80958654256612	0.7989228007181328	0.820250284414107	0.8797619047619047	0.8666666666666667	0.8928571428571429	0.8017615006201486	0.7379767827529021	0.865546218487395	0.8461121157323689	0.7428571428571429	0.9493670886075949	Self Other
no_ssid__no_geo	0.8860958366064414	0.8947368421052632	0.8802177799552888	0.8536831483350151	0.9067524115755626	0.8696646341463414	0.8125	0.926829268292683	747	RFC	0.8938309967721731	0.9215686274509803	0.8660933660933661	0.8953346855983773	0.896551724137931	0.8941176470588236	0.873264893001735	0.7951127819548872	0.951417004048583	0.8524412296564196	0.7428571428571429	0.9620253164556962	Self Other
no_ssid__no_geo	0.886575735821967	0.9473684210526315	0.8865448059713803	0.8846715328467154	0.8884180790960452	0.936026936026936	0.909090909090909	0.962962962962963	748	RFC	0.8890122511485452	0.9280245022970903	0.85	0.9537504858142247	0.967741935483871	0.9397590361445783	0.8878308286499468	0.8451882845188284	0.9304733727810651	0.9222423146473779	0.8571428571428571	0.9873417721518988	Self Other
no_ssid__no_geo	0.8552717747216765	0.9035087719298246	0.8540449083939521	0.8406633020908435	0.8674265146970607	0.8816422840962718	0.8307692307692307	0.9325153374233128	749	RFC	0.8590045155490886	0.8860182370820668	0.8319907940161104	0.9023809523809524	0.9	0.9047619047619048	0.8528703445857442	0.7997256515775034	0.9060150375939849	0.8667269439421339	0.7714285714285715	0.9620253164556962	Self Other
no_ssid__no_geo	0.780380673499268	0.8508771929824561	0.7627884684400998	0.6981891348088531	0.8273878020713464	0.8011695906432749	0.7017543859649122	0.9005847953216375	750	RFC	0.7672145410082769	0.7229166666666667	0.8115124153498872	0.8730237154150198	0.9090909090909091	0.8369565217391305	0.7594969949398075	0.6750972762645915	0.8438967136150235	0.7730560578661845	0.5714285714285714	0.9746835443037974	Self Other
no_ssid__no_geo	0.8763440860215054	0.9298245614035088	0.8718718119109348	0.8479338842975207	0.8958097395243487	0.914702581369248	0.8787878787878788	0.9506172839506173	751	RFC	0.882138997263592	0.9063604240282686	0.8579175704989154	0.931597357170618	0.9354838709677419	0.927710843373494	0.8668938212004357	0.796583850931677	0.9372037914691943	0.901627486437613	0.8285714285714286	0.9746835443037974	Self Other
no_ssid__no_geo	0.8365735115431349	0.868421052631579	0.8352232784975708	0.8203072812291249	0.8501392757660167	0.8386031146767342	0.7692307692307692	0.9079754601226993	752	RFC	0.8414532932541408	0.8746438746438746	0.8082627118644068	0.8571428571428572	0.8333333333333334	0.8809523809523809	0.8344596442217443	0.7723270440251573	0.8965922444183314	0.825497287522604	0.7142857142857143	0.9367088607594937	Self Other
no_ssid__no_geo	0.8109375	0.8947368421052632	0.7988315395985462	0.7494824016563146	0.8481806775407779	0.8742647058823529	0.823529411764706	0.9249999999999999	753	RFC	0.8033244572274416	0.7751605995717344	0.8314883148831488	0.8810325476992144	0.8484848484848485	0.9135802469135802	0.7955039400183208	0.7254509018036072	0.8655569782330346	0.8683544303797468	0.8	0.9367088607594937	Self Other
no_ssid__no_geo	0.8871449925261584	0.9035087719298246	0.8856497635602645	0.8725738396624472	0.8987256874580819	0.8856986601039104	0.8405797101449276	0.9308176100628932	754	RFC	0.8886215738788534	0.8991304347826087	0.8781127129750983	0.8889705882352941	0.8529411764705882	0.925	0.8839353269681138	0.8475409836065574	0.9203296703296703	0.8826401446654611	0.8285714285714286	0.9367088607594937	Self Other
no_ssid__no_geo	0.813141683778234	0.8508771929824561	0.8131413336131781	0.8128855380397534	0.8133971291866029	0.8233524747060432	0.7536231884057971	0.8930817610062892	755	RFC	0.8132182507852501	0.8046132971506106	0.8218232044198895	0.8261029411764705	0.7647058823529411	0.8875	0.8132358618931775	0.8213296398891967	0.8051420838971584	0.8207956600361663	0.7428571428571429	0.8987341772151899	Self Other
no_ssid__no_geo	0.8416547788873039	0.868421052631579	0.8378775377537754	0.8131313131313131	0.8626237623762376	0.8414758505608604	0.7761194029850748	0.9068322981366461	756	RFC	0.8420823152750864	0.8444055944055944	0.8397590361445784	0.8513719512195121	0.8125	0.8902439024390244	0.8354296784640296	0.7840909090909091	0.8867684478371501	0.8334538878842677	0.7428571428571429	0.9240506329113924	Self Other
no_ssid__no_geo	0.8494236311239193	0.8859649122807017	0.8449799312677315	0.818733738074588	0.871226124460875	0.8513689700130378	0.7796610169491525	0.9230769230769232	757	RFC	0.8555411905205377	0.8822429906542056	0.8288393903868698	0.9125000000000001	0.9583333333333334	0.8666666666666667	0.8409679317446308	0.7637540453074434	0.9181818181818182	0.822242314647378	0.6571428571428571	0.9873417721518988	Self Other
no_ssid__no_geo	0.8652434956637759	0.8947368421052632	0.8628751485378082	0.8448540706605222	0.8808962264150942	0.86708122813836	0.8064516129032259	0.927710843373494	758	RFC	0.8709546552582567	0.9016393442622951	0.8402699662542182	0.9054916985951469	0.9259259259259259	0.8850574712643678	0.8602241227410448	0.7947976878612717	0.9256505576208178	0.8444846292947559	0.7142857142857143	0.9746835443037974	Self Other
no_ssid__no_geo	0.8231186966640807	0.8596491228070176	0.8071422946688714	0.7516339869281045	0.8626506024096384	0.8227749708511465	0.7419354838709677	0.9036144578313253	759	RFC	0.8345780180789051	0.8646616541353384	0.8044943820224719	0.8569604086845466	0.8518518518518519	0.8620689655172413	0.7973050071315967	0.6647398843930635	0.9298701298701298	0.8032549728752261	0.6571428571428571	0.9493670886075949	Self Other
no_ssid__no_geo	0.8723064644852354	0.9122807017543859	0.8678938933873144	0.84375	0.8920377867746289	0.8913871951219513	0.8437500000000001	0.9390243902439025	760	RFC	0.8821104934511118	0.9211087420042644	0.8431122448979592	0.9184584178498986	0.9310344827586207	0.9058823529411765	0.8626848911949199	0.7783783783783784	0.9469914040114613	0.8730560578661845	0.7714285714285715	0.9746835443037974	Self Other
no_ssid__no_geo	0.8376225490196079	0.9035087719298246	0.8353194284463146	0.8158443363446839	0.8547945205479452	0.8837489570779642	0.8358208955223881	0.9316770186335404	761	RFC	0.8339902822100771	0.7964721845318861	0.8715083798882681	0.8948170731707317	0.875	0.9146341463414634	0.8374460068008456	0.8361823361823362	0.8387096774193549	0.8746835443037975	0.8	0.9493670886075949	Self Other
no_ssid__no_geo	0.8491204330175913	0.8771929824561403	0.8481023742270754	0.8356669123065585	0.8605378361475922	0.8533088235294117	0.7941176470588236	0.9125	762	RFC	0.8498163615899532	0.8564954682779456	0.8431372549019608	0.8597081930415265	0.8181818181818182	0.9012345679012346	0.8472495566764979	0.8158273381294964	0.8786717752234994	0.8477396021699819	0.7714285714285715	0.9240506329113924	Self Other
no_ssid__no_geo	0.8196939454424484	0.8947368421052632	0.8155981008976233	0.7881157154026583	0.8430804863925883	0.86708122813836	0.8064516129032259	0.927710843373494	763	RFC	0.8172738853503185	0.802547770700637	0.832	0.9054916985951469	0.9259259259259259	0.8850574712643678	0.8143268211419052	0.7741935483870968	0.8544600938967136	0.8444846292947559	0.7142857142857143	0.9746835443037974	Self Other
no_ssid__no_geo	0.8406827880512091	0.9035087719298246	0.8357356699525373	0.8072289156626505	0.8642424242424243	0.8816422840962718	0.8307692307692307	0.9325153374233128	764	RFC	0.8490481571159537	0.8832391713747646	0.8148571428571428	0.9023809523809524	0.9	0.9047619047619048	0.8316323296354993	0.7432646592709984	0.92	0.8667269439421339	0.7714285714285715	0.9620253164556962	Self Other
no_ssid__no_geo	0.8666666666666667	0.8859649122807017	0.8659011443102352	0.8557692307692308	0.8760330578512396	0.854520467262197	0.7868852459016394	0.9221556886227545	765	RFC	0.8735912582407612	0.9222797927461139	0.8249027237354085	0.8990384615384616	0.9230769230769231	0.875	0.8660634914363604	0.7982062780269058	0.933920704845815	0.8301989150090416	0.6857142857142857	0.9746835443037974	Self Other
no_ssid__no_geo	0.8077203204661325	0.8508771929824561	0.8002803454066991	0.7617328519855596	0.8388278388278387	0.8233524747060432	0.7536231884057971	0.8930817610062892	766	RFC	0.8031056867191321	0.7814814814814814	0.8247298919567827	0.8261029411764705	0.7647058823529411	0.8875	0.7981869477735981	0.7429577464788732	0.853416149068323	0.8207956600361663	0.7428571428571429	0.8987341772151899	Self Other
no_ssid__no_geo	0.8481561822125814	0.8859649122807017	0.844177207583451	0.8192771084337349	0.8690773067331672	0.8574314574314574	0.7936507936507937	0.9212121212121213	767	RFC	0.8558267942161877	0.8897196261682243	0.8219339622641509	0.8882890365448506	0.8928571428571429	0.8837209302325582	0.840564162932584	0.759170653907496	0.921957671957672	0.8381555153707052	0.7142857142857143	0.9620253164556962	Self Other
no_ssid__no_geo	0.8182466143977192	0.8596491228070176	0.8003553553581483	0.7405900305188199	0.8601206801974767	0.8150101419878295	0.7241379310344828	0.9058823529411764	768	RFC	0.8233494822836516	0.8367816091954023	0.8099173553719008	0.8795986622073578	0.9130434782608695	0.8461538461538461	0.7905963204849106	0.6642335766423357	0.9169590643274854	0.7873417721518987	0.6	0.9746835443037974	Self Other
no_ssid__no_geo	0.8419972640218878	0.8771929824561403	0.8385707969360563	0.8150520416333067	0.862089552238806	0.850729517396184	0.787878787878788	0.9135802469135801	769	RFC	0.8448411773842808	0.8597972972972973	0.8298850574712644	0.865137971239798	0.8387096774193549	0.891566265060241	0.8358140238426123	0.7747336377473364	0.8968944099378882	0.8397830018083183	0.7428571428571429	0.9367088607594937	Self Other
no_ssid__no_geo	0.8599562363238512	0.8947368421052632	0.8503710710128056	0.8125	0.8882421420256111	0.8720538720538721	0.8181818181818182	0.9259259259259259	770	RFC	0.8586658087654585	0.8542094455852156	0.8631221719457014	0.8872910998834046	0.8709677419354839	0.9036144578313253	0.8447711104859129	0.7746741154562383	0.9148681055155875	0.8603978300180832	0.7714285714285715	0.9493670886075949	Self Other
no_ssid__no_geo	0.8568714376187461	0.8771929824561403	0.8567928047668579	0.8601485148514851	0.8534370946822307	0.8449280994947532	0.7741935483870968	0.9156626506024097	771	RFC	0.8615622956786126	0.9379217273954116	0.7852028639618138	0.8812260536398467	0.8888888888888888	0.8735632183908046	0.8644724025974027	0.7942857142857143	0.9346590909090909	0.823869801084991	0.6857142857142857	0.9620253164556962	Self Other
no_ssid__no_geo	0.8375	0.8596491228070176	0.8362860407807897	0.8221884498480243	0.8503836317135551	0.8262195121951219	0.75	0.9024390243902438	772	RFC	0.8419890633393612	0.8739903069466882	0.8099878197320342	0.8490872210953346	0.8275862068965517	0.8705882352941177	0.8356019163073429	0.776183644189383	0.8950201884253028	0.8112115732368896	0.6857142857142857	0.9367088607594937	Self Other
no_ssid__no_geo	0.8142758142758143	0.8947368421052632	0.8118153364632239	0.7902973395931142	0.8333333333333335	0.8782051282051282	0.8333333333333334	0.923076923076923	773	RFC	0.8102719907407407	0.7481481481481481	0.8723958333333334	0.872937872937873	0.8108108108108109	0.935064935064935	0.8175491589670694	0.8374792703150912	0.7976190476190477	0.8842676311030742	0.8571428571428571	0.9113924050632911	Self Other
no_ssid__no_geo	0.8761127596439169	0.9122807017543859	0.8733526750728409	0.8546562228024369	0.8920491273432449	0.8913871951219513	0.8437500000000001	0.9390243902439025	774	RFC	0.8806892922915022	0.9042357274401474	0.8571428571428571	0.9184584178498986	0.9310344827586207	0.9058823529411765	0.8700750802843087	0.8102310231023102	0.9299191374663073	0.8730560578661845	0.7714285714285715	0.9746835443037974	Self Other
no_ssid__no_geo	0.8323244552058111	0.9035087719298246	0.8296498284786813	0.8083044982698961	0.8509951586874663	0.8769019338372436	0.819672131147541	0.9341317365269461	775	RFC	0.8422103046331668	0.8902439024390244	0.7941767068273092	0.923951048951049	0.9615384615384616	0.8863636363636364	0.8283737720422906	0.7401774397972116	0.9165701042873696	0.8508137432188065	0.7142857142857143	0.9873417721518988	Self Other
no_ssid__no_geo	0.8205317577548006	0.8771929824561403	0.8166504783765123	0.7899740708729472	0.8433268858800774	0.850729517396184	0.787878787878788	0.9135802469135801	776	RFC	0.8254564837087252	0.8494423791821561	0.8014705882352942	0.865137971239798	0.8387096774193549	0.891566265060241	0.814041739474465	0.7382875605815832	0.889795918367347	0.8397830018083183	0.7428571428571429	0.9367088607594937	Self Other
no_ssid__no_geo	0.8668831168831169	0.9122807017543859	0.8664763415278879	0.8738461538461538	0.8591065292096219	0.8952205882352942	0.8529411764705883	0.9375000000000001	777	RFC	0.8685250526905508	0.9428950863213812	0.7941550190597204	0.9023569023569024	0.8787878787878788	0.9259259259259259	0.8749244630006043	0.8142201834862385	0.9356287425149701	0.8889692585895117	0.8285714285714286	0.9493670886075949	Self Other
no_ssid__no_geo	0.8511769172361427	0.8859649122807017	0.8451896596393924	0.8147448015122875	0.8756345177664975	0.8574314574314574	0.7936507936507937	0.9212121212121213	778	RFC	0.8488995546854936	0.8385214007782101	0.8592777085927771	0.8882890365448506	0.8928571428571429	0.8837209302325582	0.8424527718590671	0.7922794117647058	0.8926261319534282	0.8381555153707052	0.7142857142857143	0.9620253164556962	Self Other
no_ssid__no_geo	0.8334680679062247	0.9122807017543859	0.8217629119803033	0.7760869565217391	0.8674388674388674	0.8869047619047619	0.8333333333333333	0.9404761904761905	779	RFC	0.8440138721351025	0.875	0.8130277442702051	0.9438202247191011	1.0	0.8876404494382022	0.8134603987068966	0.697265625	0.9296551724137931	0.8571428571428572	0.7142857142857143	1.0	Self Other
no_ssid__no_geo	0.8813096862210096	0.8859649122807017	0.8798424051491536	0.8665644171779142	0.893120393120393	0.8574314574314574	0.7936507936507937	0.9212121212121213	780	RFC	0.8826620695671634	0.8925750394944708	0.8727490996398559	0.8882890365448506	0.8928571428571429	0.8837209302325582	0.8782461172192073	0.842026825633383	0.9144654088050315	0.8381555153707052	0.7142857142857143	0.9620253164556962	Self Other
no_ssid__no_geo	0.8096179183135704	0.8771929824561403	0.8063566120727517	0.7812263436790311	0.8314868804664722	0.8533088235294117	0.7941176470588236	0.9125	781	RFC	0.8055559957111241	0.7713004484304933	0.839811542991755	0.8597081930415265	0.8181818181818182	0.9012345679012346	0.8073683390243557	0.7914110429447853	0.8233256351039261	0.8477396021699819	0.7714285714285715	0.9240506329113924	Self Other
no_ssid__no_geo	0.8130464021519839	0.8947368421052632	0.8107158425307608	0.7897125567322238	0.8317191283292977	0.8763110307414106	0.8285714285714286	0.9240506329113924	782	RFC	0.8093054236140684	0.760932944606414	0.8576779026217228	0.8763110307414106	0.8285714285714286	0.9240506329113924	0.8140201316985567	0.8207547169811321	0.8072855464159812	0.8763110307414106	0.8285714285714286	0.9240506329113924	Self Other
no_ssid__no_geo	0.8620689655172413	0.9210526315789473	0.8561267574001707	0.8268876611418048	0.8853658536585367	0.9048855103365161	0.8656716417910447	0.9440993788819876	783	RFC	0.8626574071537499	0.8651252408477842	0.8601895734597157	0.9165396341463414	0.90625	0.926829268292683	0.8519737133639982	0.7918871252204586	0.9120603015075377	0.8952983725135624	0.8285714285714286	0.9620253164556962	Self Other
no_ssid__no_geo	0.8404053198226725	0.8859649122807017	0.8392301302294611	0.8254847645429363	0.852975495915986	0.8626124038194123	0.8059701492537314	0.9192546583850932	784	RFC	0.8425426467187189	0.86002886002886	0.8250564334085779	0.8730945121951219	0.84375	0.9024390243902439	0.8382293817582998	0.7936085219707057	0.8828502415458938	0.8540687160940326	0.7714285714285715	0.9367088607594937	Self Other
no_ssid__no_geo	0.8801302931596091	0.9122807017543859	0.8791677789870695	0.8683834048640915	0.8899521531100477	0.8913871951219513	0.8437500000000001	0.9390243902439025	785	RFC	0.8812653247909983	0.8913362701908958	0.8711943793911007	0.9184584178498986	0.9310344827586207	0.9058823529411765	0.8780592184905185	0.8465829846582985	0.9095354523227384	0.8730560578661845	0.7714285714285715	0.9746835443037974	Self Other
no_ssid__no_geo	0.8402255639097744	0.8947368421052632	0.8402224903196375	0.8409232688708671	0.8395217117684078	0.8696646341463414	0.8125	0.926829268292683	786	RFC	0.8453342050903027	0.9132791327913279	0.7773892773892774	0.8953346855983773	0.896551724137931	0.8941176470588236	0.8458197259277418	0.7791907514450868	0.9124487004103967	0.8524412296564196	0.7428571428571429	0.9620253164556962	Self Other
no_ssid__no_geo	0.8889679715302491	0.9122807017543859	0.8855442574737229	0.8657487091222031	0.9053398058252428	0.8892343567819667	0.8387096774193549	0.9397590361445785	787	RFC	0.8945125563041467	0.9195612431444241	0.8694638694638694	0.9297573435504469	0.9629629629629629	0.896551724137931	0.8810949881650716	0.8178861788617886	0.9443037974683545	0.8650994575045208	0.7428571428571429	0.9873417721518988	Self Other
no_ssid__no_geo	0.8715083798882681	0.9298245614035088	0.8709037638043724	0.8620689655172414	0.8797385620915033	0.9161764705882353	0.8823529411764706	0.95	788	RFC	0.8778828149974882	0.9259259259259259	0.8298397040690506	0.9236812570145903	0.9090909090909091	0.9382716049382716	0.871236933016286	0.8064516129032258	0.9360222531293463	0.9095840867992766	0.8571428571428571	0.9620253164556962	Self Other
no_ssid__no_geo	0.8880114860014358	0.9298245614035088	0.8860882911671091	0.8712871287128713	0.9008894536213469	0.914702581369248	0.8787878787878788	0.9506172839506173	789	RFC	0.8872081092332729	0.8814691151919867	0.8929471032745592	0.931597357170618	0.9354838709677419	0.927710843373494	0.8851560212490066	0.8613376835236541	0.908974358974359	0.901627486437613	0.8285714285714286	0.9746835443037974	Self Other
no_ssid__no_geo	0.8553100498930862	0.8859649122807017	0.8507973029111942	0.8248490077653149	0.8767455980570735	0.8574314574314574	0.7936507936507937	0.9212121212121213	790	RFC	0.8595943470519756	0.8786764705882353	0.840512223515716	0.8882890365448506	0.8928571428571429	0.8837209302325582	0.8467397135900293	0.7772357723577236	0.916243654822335	0.8381555153707052	0.7142857142857143	0.9620253164556962	Self Other
no_ssid__no_geo	0.8795180722891566	0.9122807017543859	0.8795042522112394	0.8782138024357239	0.8807947019867549	0.8952205882352942	0.8529411764705883	0.9375000000000001	791	RFC	0.8795730149767417	0.8829931972789116	0.8761528326745718	0.9023569023569024	0.8787878787878788	0.9259259259259259	0.8794859433720494	0.873485868102288	0.8854860186418109	0.8889692585895117	0.8285714285714286	0.9493670886075949	Self Other
no_ssid__no_geo	0.8393085787451985	0.9298245614035088	0.8390789878191386	0.8330006653359946	0.8451573103022826	0.9161764705882353	0.8823529411764706	0.95	792	RFC	0.8388925698991039	0.8172323759791122	0.8605527638190955	0.9236812570145903	0.9090909090909091	0.9382716049382716	0.839846223428313	0.8493894165535957	0.8303030303030303	0.9095840867992766	0.8571428571428571	0.9620253164556962	Self Other
no_ssid__no_geo	0.8372093023255814	0.868421052631579	0.8347036926544052	0.814352574102964	0.8550548112058465	0.8386031146767342	0.7692307692307692	0.9079754601226993	793	RFC	0.8486159169550173	0.903114186851211	0.7941176470588235	0.8571428571428572	0.8333333333333334	0.8809523809523809	0.8337993223794675	0.7414772727272727	0.9261213720316622	0.825497287522604	0.7142857142857143	0.9367088607594937	Self Other
no_ssid__no_geo	0.8448529411764706	0.8508771929824561	0.8320864845887155	0.7857868020304568	0.878386167146974	0.8135642135642136	0.73015873015873	0.8969696969696971	794	RFC	0.8371439560674374	0.8113207547169812	0.8629671574178935	0.8409468438538206	0.8214285714285714	0.8604651162790697	0.8280886104025729	0.7618110236220472	0.8943661971830986	0.7969258589511754	0.6571428571428571	0.9367088607594937	Self Other
no_ssid__no_geo	0.8441176470588235	0.9035087719298246	0.8304602364806857	0.7823408624229979	0.8785796105383734	0.8856986601039104	0.8405797101449276	0.9308176100628932	795	RFC	0.8295801079052311	0.7775510204081633	0.8816091954022989	0.8889705882352941	0.8529411764705882	0.925	0.8313804294501679	0.7871900826446281	0.8755707762557078	0.8826401446654611	0.8285714285714286	0.9367088607594937	Self Other
no_ssid__no_geo	0.901106500691563	0.9210526315789473	0.901092830045723	0.8999300209937018	0.9022556390977444	0.9048855103365161	0.8656716417910447	0.9440993788819876	796	RFC	0.9028694184440693	0.9373177842565598	0.868421052631579	0.9165396341463414	0.90625	0.926829268292683	0.9021220341968377	0.8654104979811574	0.9388335704125178	0.8952983725135624	0.8285714285714286	0.9620253164556962	Self Other
no_ssid__no_geo	0.8808757244043787	0.9122807017543859	0.8807315227367923	0.8765843895930621	0.8848786558805226	0.8933782267115601	0.8484848484848486	0.9382716049382716	797	RFC	0.8827839835195055	0.909972299168975	0.855595667870036	0.9094442285270112	0.9032258064516129	0.9156626506024096	0.8808984794809537	0.8455598455598455	0.9162371134020618	0.8810126582278481	0.8	0.9620253164556962	Self Other
no_ssid__no_geo	0.8881829733163914	0.8859649122807017	0.8878786701376746	0.893719806763285	0.8820375335120643	0.8649165983046212	0.8115942028985507	0.9182389937106918	798	RFC	0.887424708528294	0.9158415841584159	0.8590078328981723	0.8680147058823529	0.8235294117647058	0.9125	0.8894887987941161	0.8726415094339622	0.90633608815427	0.8620253164556962	0.8	0.9240506329113924	Self Other
no_ssid__no_geo	0.8497409326424871	0.9122807017543859	0.8393235551727876	0.7984111221449851	0.88023598820059	0.8933782267115601	0.8484848484848486	0.9382716049382716	799	RFC	0.8510420943318763	0.8553191489361702	0.8467650397275823	0.9094442285270112	0.9032258064516129	0.9156626506024096	0.8325326342086119	0.7486033519553073	0.9164619164619164	0.8810126582278481	0.8	0.9620253164556962	Self Other
no_ssid__no_geo	0.8474708171206226	0.8508771929824561	0.8402609000086256	0.8063241106719368	0.8741976893453145	0.8135642135642136	0.73015873015873	0.8969696969696971	800	RFC	0.8510225780223903	0.864406779661017	0.8376383763837638	0.8409468438538206	0.8214285714285714	0.8604651162790697	0.8348247576435496	0.7555555555555555	0.9140939597315436	0.7969258589511754	0.6571428571428571	0.9367088607594937	Self Other
no_ssid__no_geo	0.7927272727272727	0.868421052631579	0.783490766968937	0.7387717690192483	0.8282097649186257	0.8414758505608604	0.7761194029850748	0.9068322981366461	801	RFC	0.7804040787475783	0.7095070422535211	0.8513011152416357	0.8513719512195121	0.8125	0.8902439024390244	0.7884462607384268	0.7705544933078394	0.8063380281690141	0.8334538878842677	0.7428571428571429	0.9240506329113924	Self Other
no_ssid__no_geo	0.8649237472766884	0.8771929824561403	0.8606554344609063	0.8362676056338028	0.8850432632880098	0.850729517396184	0.787878787878788	0.9135802469135801	802	RFC	0.8620766488413547	0.8467023172905526	0.8774509803921569	0.865137971239798	0.8387096774193549	0.891566265060241	0.859427518161119	0.8260869565217391	0.8927680798004988	0.8397830018083183	0.7428571428571429	0.9367088607594937	Self Other
no_ssid__no_geo	0.8406432748538012	0.9122807017543859	0.8402006172839507	0.8317901234567902	0.8486111111111111	0.8952205882352942	0.8529411764705883	0.9375000000000001	803	RFC	0.8456381071177984	0.8894389438943895	0.8018372703412073	0.9023569023569024	0.8787878787878788	0.9259259259259259	0.8411696806464024	0.7811594202898551	0.9011799410029498	0.8889692585895117	0.8285714285714286	0.9493670886075949	Self Other
no_ssid__no_geo	0.8099516240497581	0.8421052631578947	0.8043895779966603	0.7714048212801331	0.8373743347131875	0.808080808080808	0.7272727272727272	0.8888888888888888	804	RFC	0.8050803034781752	0.7772194304857621	0.8329411764705882	0.8208317139525845	0.7741935483870968	0.8674698795180723	0.8037657511292152	0.7656765676567657	0.8418549346016647	0.7985533453887884	0.6857142857142857	0.9113924050632911	Self Other
no_ssid__no_geo	0.8254076086956522	0.8947368421052632	0.8243354372924077	0.8106116433308769	0.8380592312539383	0.86708122813836	0.8064516129032259	0.927710843373494	805	RFC	0.8249421829270789	0.819672131147541	0.8302122347066168	0.9054916985951469	0.9259259259259259	0.8850574712643678	0.823902625390396	0.8017492711370262	0.8460559796437659	0.8444846292947559	0.7142857142857143	0.9746835443037974	Self Other
no_ssid__no_geo	0.8380660015349194	0.8859649122807017	0.8308009863936996	0.7957405614714423	0.8658614113159567	0.8626124038194123	0.8059701492537314	0.9192546583850932	806	RFC	0.839970508910342	0.8474226804123711	0.8325183374083129	0.8730945121951219	0.84375	0.9024390243902439	0.8259933774834437	0.75	0.9019867549668874	0.8540687160940326	0.7714285714285715	0.9367088607594937	Self Other
no_ssid__no_geo	0.805327868852459	0.8596491228070176	0.8048944721503272	0.7956989247311828	0.8140900195694716	0.8350813743218807	0.7714285714285715	0.8987341772151899	807	RFC	0.8046567725276019	0.785007072135785	0.8243064729194187	0.8350813743218807	0.7714285714285715	0.8987341772151899	0.8054048789259171	0.8066860465116279	0.8041237113402062	0.8350813743218807	0.7714285714285715	0.8987341772151899	Self Other
no_ssid__no_geo	0.8712871287128713	0.8947368421052632	0.8702414736229037	0.8585931834662799	0.8818897637795275	0.8763110307414106	0.8285714285714286	0.9240506329113924	808	RFC	0.8717196437009401	0.8757396449704142	0.867699642431466	0.8763110307414106	0.8285714285714286	0.9240506329113924	0.8693284936479129	0.8421052631578947	0.896551724137931	0.8763110307414106	0.8285714285714286	0.9240506329113924	Self Other
no_ssid__no_geo	0.8582677165354331	0.8771929824561403	0.8533029975179787	0.8263157894736841	0.8802902055622732	0.8416666666666668	0.7666666666666667	0.9166666666666667	809	RFC	0.866762779423411	0.9005736137667304	0.8329519450800915	0.8925842696629214	0.92	0.8651685393258427	0.8483522420313344	0.7633711507293355	0.9333333333333333	0.8159132007233273	0.6571428571428571	0.9746835443037974	Self Other
no_ssid__no_geo	0.8522483940042827	0.8508771929824561	0.8507581047971877	0.8358445678033307	0.8656716417910447	0.8170835299669656	0.7384615384615385	0.8957055214723927	810	RFC	0.8547024437667744	0.8725165562913907	0.8368883312421581	0.8345238095238096	0.8	0.8690476190476191	0.8493181371826974	0.802130898021309	0.896505376344086	0.8048824593128391	0.6857142857142857	0.9240506329113924	Self Other
no_ssid__no_geo	0.8484848484848485	0.8947368421052632	0.8465205114742712	0.8291571753986332	0.8638838475499092	0.8720538720538721	0.8181818181818182	0.9259259259259259	811	RFC	0.8504848858088356	0.8639240506329114	0.8370457209847597	0.8872910998834046	0.8709677419354839	0.9036144578313253	0.8447901459854015	0.7970802919708029	0.8925	0.8603978300180832	0.7714285714285715	0.9493670886075949	Self Other
no_ssid__no_geo	0.8036465638148668	0.8859649122807017	0.7965680280427163	0.7586206896551725	0.83451536643026	0.854520467262197	0.7868852459016394	0.9221556886227545	812	RFC	0.7985452174073535	0.773286467486819	0.823803967327888	0.8990384615384616	0.9230769230769231	0.875	0.7950049140298084	0.7445008460236887	0.8455089820359282	0.8301989150090416	0.6857142857142857	0.9746835443037974	Self Other
no_ssid__no_geo	0.8248175182481752	0.868421052631579	0.8077886836027715	0.7505773672055428	0.865	0.8354978354978355	0.7619047619047619	0.9090909090909091	813	RFC	0.8332587770716358	0.8552631578947368	0.8112543962485346	0.8646179401993355	0.8571428571428571	0.872093023255814	0.7975482175616044	0.668724279835391	0.9263721552878179	0.8175406871609403	0.6857142857142857	0.9493670886075949	Self Other
no_ssid__no_geo	0.8613924050632912	0.8947368421052632	0.861111947334768	0.8548707753479127	0.8673531193216234	0.8696646341463414	0.8125	0.926829268292683	814	RFC	0.8650755914374988	0.9033613445378151	0.8267898383371824	0.8953346855983773	0.896551724137931	0.8941176470588236	0.8617113327725033	0.8113207547169812	0.9121019108280255	0.8524412296564196	0.7428571428571429	0.9620253164556962	Self Other
no_ssid__no_geo	0.88046875	0.8859649122807017	0.877194665643289	0.8571428571428572	0.8972464741437206	0.860122699386503	0.8	0.920245398773006	815	RFC	0.8844141405899392	0.9035433070866141	0.8652849740932642	0.8797619047619047	0.8666666666666667	0.8928571428571429	0.8734675020003915	0.8152753108348135	0.9316596931659693	0.8461121157323689	0.7428571428571429	0.9493670886075949	Self Other
no_ssid__no_geo	0.8479064039408867	0.8947368421052632	0.8478758911685056	0.8457214241099315	0.8500303582270796	0.8742647058823529	0.823529411764706	0.9249999999999999	816	RFC	0.8498314131473401	0.8838120104438643	0.8158508158508159	0.8810325476992144	0.8484848484848485	0.9135802469135802	0.8489887145860371	0.8107784431137725	0.8871989860583016	0.8683544303797468	0.8	0.9367088607594937	Self Other
no_ssid__no_geo	0.8764568764568764	0.9035087719298246	0.8724539309455025	0.8498583569405099	0.8950495049504951	0.8816422840962718	0.8307692307692307	0.9325153374233128	817	RFC	0.8787229304681846	0.8893280632411067	0.8681177976952625	0.9023809523809524	0.9	0.9047619047619048	0.8687244704386773	0.8137432188065099	0.9237057220708447	0.8667269439421339	0.7714285714285715	0.9620253164556962	Self Other
no_ssid__no_geo	0.8313993174061434	0.8859649122807017	0.8283899802189996	0.8056648308418568	0.8511151295961422	0.8670494303400018	0.8169014084507044	0.9171974522292994	818	RFC	0.8313676900249338	0.8311688311688312	0.8315665488810365	0.8643162393162394	0.8055555555555556	0.9230769230769231	0.8266421637922909	0.7816793893129771	0.8716049382716049	0.8699819168173599	0.8285714285714286	0.9113924050632911	Self Other
no_ssid__no_geo	0.866006600660066	0.8947368421052632	0.8643383924400563	0.8492947290274685	0.8793820558526441	0.8742647058823529	0.823529411764706	0.9249999999999999	819	RFC	0.8659330302890731	0.8653555219364599	0.8665105386416861	0.8810325476992144	0.8484848484848485	0.9135802469135802	0.8632304895075383	0.8338192419825073	0.8926417370325693	0.8683544303797468	0.8	0.9367088607594937	Self Other
no_ssid__no_geo	0.868362004487659	0.8947368421052632	0.8676064832943994	0.8576051779935275	0.8776077885952712	0.8782051282051282	0.8333333333333334	0.923076923076923	820	RFC	0.867447248841499	0.8548387096774194	0.8800557880055788	0.872937872937873	0.8108108108108109	0.935064935064935	0.867781490354306	0.8603896103896104	0.8751733703190014	0.8842676311030742	0.8571428571428571	0.9113924050632911	Self Other
no_ssid__no_geo	0.8599195710455764	0.8947368421052632	0.8599190046966494	0.860200668896321	0.8596373404969779	0.8720538720538721	0.8181818181818182	0.9259259259259259	821	RFC	0.8645953757225433	0.9291907514450867	0.8	0.8872910998834046	0.8709677419354839	0.9036144578313253	0.8648148181619363	0.800747198007472	0.9288824383164006	0.8603978300180832	0.7714285714285715	0.9493670886075949	Self Other
no_ssid__no_geo	0.8036314727639543	0.9122807017543859	0.8015303323947783	0.7811094452773615	0.8219512195121952	0.8952205882352942	0.8529411764705883	0.9375000000000001	822	RFC	0.8004914720498024	0.7605839416058394	0.8403990024937655	0.9023569023569024	0.8787878787878788	0.9259259259259259	0.8035347202047578	0.802773497688752	0.8042959427207638	0.8889692585895117	0.8285714285714286	0.9493670886075949	Self Other
no_ssid__no_geo	0.8601226993865031	0.9210526315789473	0.8601174345076785	0.8592592592592593	0.8609756097560977	0.9031618688060405	0.8615384615384616	0.9447852760736196	823	RFC	0.8628729088095929	0.9086161879895561	0.8171296296296297	0.925	0.9333333333333333	0.9166666666666666	0.862391052415558	0.8149882903981265	0.9097938144329897	0.8873417721518988	0.8	0.9746835443037974	Self Other
no_ssid__no_geo	0.860813704496788	0.8947368421052632	0.8580926829648368	0.8384424192212097	0.877742946708464	0.8696646341463414	0.8125	0.926829268292683	824	RFC	0.8618351247866403	0.8679245283018868	0.8557457212713936	0.8953346855983773	0.896551724137931	0.8941176470588236	0.8558991683991684	0.8108974358974359	0.9009009009009009	0.8524412296564196	0.7428571428571429	0.9620253164556962	Self Other
no_ssid__no_geo	0.7786350148367952	0.8421052631578947	0.7782300961771549	0.768753874767514	0.7877063175867957	0.8173076923076923	0.75	0.8846153846153846	825	RFC	0.7790771398379711	0.7294117647058823	0.8287425149700599	0.812916812916813	0.7297297297297297	0.8961038961038961	0.7815621064242928	0.8125819134993447	0.7505422993492408	0.8224231464737795	0.7714285714285715	0.8734177215189873	Self Other
no_ssid__no_geo	0.799847792998478	0.868421052631579	0.7971692603863727	0.7738607050730869	0.8204778156996586	0.8354978354978355	0.7619047619047619	0.9090909090909091	826	RFC	0.7960928460396676	0.7563025210084033	0.8358831710709318	0.8646179401993355	0.8571428571428571	0.872093023255814	0.7989417739682061	0.7922535211267606	0.8056300268096515	0.8175406871609403	0.6857142857142857	0.9493670886075949	Self Other
no_ssid__no_geo	0.8423988842398884	0.8596491228070176	0.8410520802066965	0.8264208909370201	0.8556832694763729	0.8262195121951219	0.75	0.9024390243902438	827	RFC	0.8494880845898287	0.893687707641196	0.8052884615384616	0.8490872210953346	0.8275862068965517	0.8705882352941177	0.8406889840404828	0.7685714285714286	0.9128065395095368	0.8112115732368896	0.6857142857142857	0.9367088607594937	Self Other
no_ssid__no_geo	0.8661311914323963	0.8771929824561403	0.8652325145050948	0.8542274052478134	0.8762376237623762	0.850729517396184	0.787878787878788	0.9135802469135801	828	RFC	0.8689055825600236	0.8919330289193302	0.8458781362007168	0.865137971239798	0.8387096774193549	0.891566265060241	0.8642189646040737	0.8195804195804196	0.9088575096277278	0.8397830018083183	0.7428571428571429	0.9367088607594937	Self Other
no_ssid__no_geo	0.8252933507170795	0.868421052631579	0.8229629055456511	0.8026509572901326	0.8432748538011696	0.8414758505608604	0.7761194029850748	0.9068322981366461	829	RFC	0.8238391359983974	0.812220566318927	0.8354577056778679	0.8513719512195121	0.8125	0.8902439024390244	0.8222719453366536	0.7933042212518195	0.8512396694214877	0.8334538878842677	0.7428571428571429	0.9240506329113924	Self Other
no_ssid__no_geo	0.8258145363408521	0.9035087719298246	0.8247220839555335	0.8108843537414966	0.8385598141695704	0.8816422840962718	0.8307692307692307	0.9325153374233128	830	RFC	0.8245980384878444	0.8086838534599728	0.840512223515716	0.9023809523809524	0.9	0.9047619047619048	0.8248566582197638	0.8130968622100955	0.8366164542294322	0.8667269439421339	0.7714285714285715	0.9620253164556962	Self Other
no_ssid__no_geo	0.8546623794212219	0.8771929824561403	0.8511460017010433	0.8282674772036474	0.8740245261984393	0.850729517396184	0.787878787878788	0.9135802469135801	831	RFC	0.8572626101789345	0.8706070287539937	0.8439181916038752	0.865137971239798	0.8387096774193549	0.891566265060241	0.8481067269833291	0.7898550724637681	0.9063583815028902	0.8397830018083183	0.7428571428571429	0.9367088607594937	Self Other
no_ssid__no_geo	0.8430521091811415	0.9035087719298246	0.8430520487827218	0.8429546865301055	0.8431494110353379	0.8816422840962718	0.8307692307692307	0.9325153374233128	832	RFC	0.8460156457582817	0.895778364116095	0.7962529274004684	0.9023809523809524	0.9	0.9047619047619048	0.8459648732598424	0.7960140679953107	0.8959156785243741	0.8667269439421339	0.7714285714285715	0.9620253164556962	Self Other
no_ssid__no_geo	0.8433908045977011	0.8771929824561403	0.8417439374185137	0.8256	0.8578878748370274	0.8579059829059829	0.8055555555555555	0.9102564102564102	833	RFC	0.8420637240572932	0.8295819935691319	0.8545454545454545	0.8529308529308529	0.7837837837837838	0.922077922077922	0.8414562977290159	0.821656050955414	0.8612565445026178	0.8636528028933093	0.8285714285714286	0.8987341772151899	Self Other
no_ssid__no_geo	0.8501818181818181	0.8771929824561403	0.8461347083159505	0.8211805555555556	0.8710888610763454	0.8479420731707318	0.7812500000000001	0.9146341463414634	834	RFC	0.8556841464336031	0.8808193668528864	0.8305489260143198	0.8722109533468559	0.8620689655172413	0.8823529411764706	0.8424475823705606	0.7691056910569106	0.9157894736842105	0.8318264014466545	0.7142857142857143	0.9493670886075949	Self Other
no_ssid__no_geo	0.828353022932592	0.8596491228070176	0.8275856716331029	0.8160833953834697	0.8390879478827361	0.8350813743218807	0.7714285714285715	0.8987341772151899	835	RFC	0.8306501402815007	0.8522550544323484	0.8090452261306532	0.8350813743218807	0.7714285714285715	0.8987341772151899	0.8271525227140923	0.7828571428571428	0.871447902571042	0.8350813743218807	0.7714285714285715	0.8987341772151899	Self Other
no_ssid__no_geo	0.8247422680412371	0.868421052631579	0.8106510122062665	0.7589967284623772	0.8623052959501558	0.8386031146767342	0.7692307692307692	0.9079754601226993	836	RFC	0.8214597902097902	0.8111888111888111	0.8317307692307693	0.8571428571428572	0.8333333333333334	0.8809523809523809	0.8041641040866965	0.7131147540983607	0.8952134540750324	0.825497287522604	0.7142857142857143	0.9367088607594937	Self Other
no_ssid__no_geo	0.8501971090670171	0.8859649122807017	0.8487670946316972	0.834061135371179	0.8634730538922155	0.8626124038194123	0.8059701492537314	0.9192546583850932	837	RFC	0.8504569327731093	0.8526785714285714	0.8482352941176471	0.8730945121951219	0.84375	0.9024390243902439	0.8477538044611215	0.8162393162393162	0.8792682926829268	0.8540687160940326	0.7714285714285715	0.9367088607594937	Self Other
no_ssid__no_geo	0.8528528528528528	0.9035087719298246	0.8473002407428637	0.8181818181818181	0.8764186633039093	0.8793650793650793	0.8253968253968255	0.9333333333333332	838	RFC	0.8590506342817688	0.8837675350701403	0.8343337334933973	0.9119601328903655	0.9285714285714286	0.8953488372093024	0.8423163993421823	0.7616580310880829	0.9229747675962815	0.8587703435804701	0.7428571428571429	0.9746835443037974	Self Other
no_ssid__no_geo	0.8671713695801789	0.9122807017543859	0.8617394669828646	0.8343347639484977	0.8891441700172314	0.8913871951219513	0.8437500000000001	0.9390243902439025	839	RFC	0.8713936341513615	0.8884826325411335	0.8543046357615894	0.9184584178498986	0.9310344827586207	0.9058823529411765	0.8566769373873612	0.7864077669902912	0.9269461077844311	0.8730560578661845	0.7714285714285715	0.9746835443037974	Self Other
no_ssid__no_geo	0.8061737257717158	0.868421052631579	0.8016222135017785	0.7715736040609138	0.8316708229426434	0.8321390006871503	0.7540983606557377	0.9101796407185629	840	RFC	0.8011130768096713	0.7663865546218488	0.8358395989974937	0.8741258741258742	0.8846153846153846	0.8636363636363636	0.8021873850719266	0.7768313458262351	0.8275434243176178	0.8095840867992767	0.6571428571428571	0.9620253164556962	Self Other
no_ssid__no_geo	0.8487865588052271	0.8947368421052632	0.8487019591205751	0.8451242829827916	0.8522796352583587	0.8720538720538721	0.8181818181818182	0.9259259259259259	841	RFC	0.8526700354029226	0.8995929443690638	0.8057471264367816	0.8872910998834046	0.8709677419354839	0.9036144578313253	0.850695564516129	0.796875	0.9045161290322581	0.8603978300180832	0.7714285714285715	0.9493670886075949	Self Other
no_ssid__no_geo	0.8458471760797343	0.9210526315789473	0.8407599157919317	0.8122977346278317	0.8692220969560316	0.9048855103365161	0.8656716417910447	0.9440993788819876	842	RFC	0.844994982253411	0.8408710217755444	0.8491189427312775	0.9165396341463414	0.90625	0.926829268292683	0.8379513674296226	0.7856025039123631	0.8903002309468823	0.8952983725135624	0.8285714285714286	0.9620253164556962	Self Other
no_ssid__no_geo	0.8251700680272109	0.8859649122807017	0.81686736008136	0.7778738115816768	0.8558609085810431	0.8626124038194123	0.8059701492537314	0.9192546583850932	843	RFC	0.8315048867013709	0.8538899430740038	0.809119830328738	0.8730945121951219	0.84375	0.9024390243902439	0.8113095238095238	0.7142857142857143	0.9083333333333333	0.8540687160940326	0.7714285714285715	0.9367088607594937	Self Other
no_ssid__no_geo	0.8342930262316058	0.9035087719298246	0.8330660495428273	0.8187543736878936	0.8473777253977608	0.8837489570779642	0.8358208955223881	0.9316770186335404	844	RFC	0.8324458892272241	0.8068965517241379	0.8579952267303103	0.8948170731707317	0.875	0.9146341463414634	0.8339928497724627	0.8309659090909091	0.8370197904540163	0.8746835443037975	0.8	0.9493670886075949	Self Other
no_ssid__no_geo	0.8456072351421189	0.8421052631578947	0.8454260401630251	0.840133779264214	0.8507183010618363	0.8113970588235294	0.7352941176470589	0.8875	845	RFC	0.8455924027987929	0.845222072678331	0.8459627329192546	0.8170594837261504	0.7575757575757576	0.8765432098765432	0.8453170105848391	0.8351063829787234	0.8555276381909548	0.8065099457504521	0.7142857142857143	0.8987341772151899	Self Other
no_ssid__no_geo	0.8771215207060421	0.9298245614035088	0.8768106131769252	0.8706218727662617	0.8829993535875887	0.914702581369248	0.8787878787878788	0.9506172839506173	846	RFC	0.882772756134912	0.9326186830015314	0.8329268292682926	0.931597357170618	0.9354838709677419	0.927710843373494	0.8779155956942298	0.8163538873994638	0.9394773039889959	0.901627486437613	0.8285714285714286	0.9746835443037974	Self Other
no_ssid__no_geo	0.8551873198847262	0.8771929824561403	0.8490898754424048	0.818755635707845	0.8794241151769646	0.8479420731707318	0.7812500000000001	0.9146341463414634	847	RFC	0.8560870331219168	0.8598484848484849	0.8523255813953489	0.8722109533468559	0.8620689655172413	0.8823529411764706	0.8448568570618107	0.7814113597246127	0.9083023543990086	0.8318264014466545	0.7142857142857143	0.9493670886075949	Self Other
no_ssid__no_geo	0.8901464713715047	0.9473684210526315	0.8899274488511069	0.8850174216027874	0.8948374760994263	0.936026936026936	0.909090909090909	0.962962962962963	848	RFC	0.8928291406577902	0.9243085880640466	0.8613496932515338	0.9537504858142247	0.967741935483871	0.9397590361445783	0.8899824820210216	0.8489304812834224	0.9310344827586207	0.9222423146473779	0.8571428571428571	0.9873417721518988	Self Other
no_ssid__no_geo	0.815114709851552	0.868421052631579	0.8052214922715621	0.7613240418118468	0.8491189427312775	0.8321390006871503	0.7540983606557377	0.9101796407185629	849	RFC	0.817913807890223	0.8276515151515151	0.8081761006289309	0.8741258741258742	0.8846153846153846	0.8636363636363636	0.7996351321008907	0.7048387096774194	0.894431554524362	0.8095840867992767	0.6571428571428571	0.9620253164556962	Self Other
no_ssid__no_geo	0.8311258278145696	0.8771929824561403	0.8293740702648258	0.8120854826823876	0.846662657847264	0.8479420731707318	0.7812500000000001	0.9146341463414634	850	RFC	0.8373015873015873	0.8746031746031746	0.8	0.8722109533468559	0.8620689655172413	0.8823529411764706	0.8285076092551309	0.7579092159559835	0.8991060025542784	0.8318264014466545	0.7142857142857143	0.9493670886075949	Self Other
no_ssid__no_geo	0.8446475195822454	0.9122807017543859	0.8441095136054015	0.8349514563106797	0.8532675709001233	0.8969258589511754	0.8571428571428571	0.9367088607594937	851	RFC	0.8436288133540113	0.8124156545209177	0.8748419721871049	0.8969258589511754	0.8571428571428571	0.9367088607594937	0.8457524148929414	0.8587731811697575	0.8327316486161251	0.8969258589511754	0.8571428571428571	0.9367088607594937	Self Other
no_ssid__no_geo	0.8195652173913044	0.8771929824561403	0.8095138839998204	0.7657572906867357	0.8532704773129052	0.8449280994947532	0.7741935483870968	0.9156626506024097	852	RFC	0.8397343849346679	0.8984547461368654	0.7810140237324703	0.8812260536398467	0.8888888888888888	0.8735632183908046	0.8037364275069193	0.6672131147540984	0.9402597402597402	0.823869801084991	0.6857142857142857	0.9620253164556962	Self Other
no_ssid__no_geo	0.870020964360587	0.9210526315789473	0.8693958664546899	0.8603603603603603	0.8784313725490196	0.9031618688060405	0.8615384615384616	0.9447852760736196	853	RFC	0.8722743340113351	0.8939157566302652	0.850632911392405	0.925	0.9333333333333333	0.9166666666666666	0.8686705518832871	0.829232995658466	0.9081081081081082	0.8873417721518988	0.8	0.9746835443037974	Self Other
no_ssid__no_geo	0.8161616161616162	0.868421052631579	0.8094848494389647	0.7738193869096934	0.845150311968236	0.8321390006871503	0.7540983606557377	0.9101796407185629	854	RFC	0.8269728610260172	0.8664192949907236	0.7875264270613108	0.8741258741258742	0.8846153846153846	0.8636363636363636	0.8054872507127727	0.6991017964071856	0.9118727050183598	0.8095840867992767	0.6571428571428571	0.9620253164556962	Self Other
no_ssid__no_geo	0.8257032542746828	0.8859649122807017	0.824702282602044	0.8379487179487181	0.81145584725537	0.8626124038194123	0.8059701492537314	0.9192546583850932	855	RFC	0.8251333877422976	0.8319755600814664	0.8182912154031288	0.8730945121951219	0.84375	0.9024390243902439	0.8243709961367305	0.84400826446281	0.8047337278106509	0.8540687160940326	0.7714285714285715	0.9367088607594937	Self Other
no_ssid__no_geo	0.8589211618257261	0.8771929824561403	0.8588682437281474	0.8561354019746121	0.8616010854816826	0.8599508599508598	0.8108108108108107	0.9090909090909091	856	RFC	0.8592251696341877	0.8683834048640916	0.8500669344042838	0.8512820512820514	0.7692307692307693	0.9333333333333333	0.8588403196400319	0.8442280945757997	0.8734525447042641	0.8716094032549728	0.8571428571428571	0.8860759493670886	Self Other
no_ssid__no_geo	0.8605706874189365	0.9122807017543859	0.8588755420455363	0.8434085943190095	0.8743424897720632	0.8933782267115601	0.8484848484848486	0.9382716049382716	857	RFC	0.867992211254113	0.910377358490566	0.82560706401766	0.9094442285270112	0.9032258064516129	0.9156626506024096	0.8574049571453854	0.7856173677069199	0.929192546583851	0.8810126582278481	0.8	0.9620253164556962	Self Other
no_ssid__no_geo	0.857707509881423	0.9298245614035088	0.8566562211465824	0.8443804034582133	0.8689320388349514	0.914702581369248	0.8787878787878788	0.9506172839506173	858	RFC	0.8611888111888113	0.8878787878787879	0.8344988344988346	0.931597357170618	0.9354838709677419	0.927710843373494	0.8556370844345528	0.804945054945055	0.9063291139240506	0.901627486437613	0.8285714285714286	0.9746835443037974	Self Other
no_ssid__no_geo	0.8313648293963255	0.8947368421052632	0.830863152058115	0.8216516308119363	0.8400746733042938	0.8742647058823529	0.823529411764706	0.9249999999999999	859	RFC	0.8307931870797045	0.7872340425531915	0.8743523316062176	0.8810325476992144	0.8484848484848485	0.9135802469135802	0.8337997444878024	0.8592162554426706	0.8083832335329342	0.8683544303797468	0.8	0.9367088607594937	Self Other
no_ssid__no_geo	0.8395802098950524	0.8771929824561403	0.8319642121372652	0.7961904761904761	0.8677379480840545	0.8449280994947532	0.7741935483870968	0.9156626506024097	860	RFC	0.847285222695812	0.8744769874476988	0.8200934579439252	0.8812260536398467	0.8888888888888888	0.8735632183908046	0.8260145366444579	0.7307692307692307	0.9212598425196851	0.823869801084991	0.6857142857142857	0.9620253164556962	Self Other
no_ssid__no_geo	0.8737174427782163	0.9122807017543859	0.8669872131354064	0.8370672097759674	0.8969072164948454	0.8892343567819667	0.8387096774193549	0.9397590361445785	861	RFC	0.8797577714322798	0.9013157894736842	0.8581997533908755	0.9297573435504469	0.9629629629629629	0.896551724137931	0.8603200381767522	0.7813688212927756	0.9392712550607287	0.8650994575045208	0.7428571428571429	0.9873417721518988	Self Other
no_ssid__no_geo	0.8443396226415094	0.8596491228070176	0.8419359940463869	0.822444273635665	0.8614277144571086	0.8227749708511465	0.7419354838709677	0.9036144578313253	862	RFC	0.8497844568613314	0.8799342105263158	0.819634703196347	0.8569604086845466	0.8518518518518519	0.8620689655172413	0.8398587646375257	0.772005772005772	0.9077117572692794	0.8032549728752261	0.6571428571428571	0.9493670886075949	Self Other
no_ssid__no_geo	0.8326210826210826	0.8333333333333334	0.8318512316079322	0.8204736440030558	0.8432288192128086	0.7916305916305917	0.6984126984126985	0.8848484848484849	863	RFC	0.8331438154450261	0.8390625	0.8272251308900523	0.8172757475083057	0.7857142857142857	0.8488372093023255	0.8312772642689363	0.8026905829596412	0.8598639455782313	0.7763110307414105	0.6285714285714286	0.9240506329113924	Self Other
no_ssid__no_geo	0.8462585034013606	0.8771929824561403	0.8461556984722078	0.8421787709497206	0.850132625994695	0.850729517396184	0.787878787878788	0.9135802469135801	864	RFC	0.8495085320036285	0.8906942392909897	0.8083228247162674	0.865137971239798	0.8387096774193549	0.891566265060241	0.847589496596119	0.7986754966887417	0.8965034965034965	0.8397830018083183	0.7428571428571429	0.9367088607594937	Self Other
no_ssid__no_geo	0.8460111317254174	0.8771929824561403	0.8459875706167146	0.8478924862553452	0.8440826549780839	0.8479420731707318	0.7812500000000001	0.9146341463414634	865	RFC	0.8501002884252107	0.9155672823218998	0.7846332945285215	0.8722109533468559	0.8620689655172413	0.8823529411764706	0.8514063468279733	0.7895335608646189	0.9132791327913279	0.8318264014466545	0.7142857142857143	0.9493670886075949	Self Other
no_ssid__no_geo	0.863941018766756	0.868421052631579	0.8633634913867967	0.8544802867383512	0.8722466960352423	0.8441345365053323	0.782608695652174	0.9056603773584907	866	RFC	0.8647279244053437	0.873900293255132	0.8555555555555555	0.8470588235294118	0.7941176470588235	0.9	0.8627533411231358	0.8359046283309958	0.889602053915276	0.8414104882459312	0.7714285714285715	0.9113924050632911	Self Other
no_ssid__no_geo	0.8545340050377834	0.9298245614035088	0.8544785489270595	0.8516377649325626	0.8573193329215565	0.9175406871609403	0.8857142857142857	0.9493670886075949	867	RFC	0.8548174728572969	0.8266832917705735	0.8829516539440203	0.9175406871609403	0.8857142857142857	0.9493670886075949	0.8556394743327794	0.8781456953642384	0.8331332533013205	0.9175406871609403	0.8857142857142857	0.9493670886075949	Self Other
no_ssid__no_geo	0.8369641602248771	0.868421052631579	0.8318145138283217	0.8023850085178875	0.861244019138756	0.8354978354978355	0.7619047619047619	0.9090909090909091	868	RFC	0.8445120030243841	0.8754646840148699	0.8135593220338984	0.8646179401993355	0.8571428571428571	0.872093023255814	0.8277163098463235	0.7405660377358491	0.9148665819567979	0.8175406871609403	0.6857142857142857	0.9493670886075949	Self Other
no_ssid__no_geo	0.8440029433406917	0.9035087719298246	0.837241095679919	0.8040665434380776	0.8704156479217603	0.8816422840962718	0.8307692307692307	0.9325153374233128	869	RFC	0.8494353899883585	0.87	0.8288707799767171	0.9023809523809524	0.9	0.9047619047619048	0.8318837983786438	0.7474226804123711	0.9163449163449163	0.8667269439421339	0.7714285714285715	0.9620253164556962	Self Other
no_ssid__no_geo	0.8560885608856088	0.868421052631579	0.8553523771869131	0.8450331125827815	0.8656716417910448	0.8354978354978355	0.7619047619047619	0.9090909090909091	870	RFC	0.8584239733629301	0.88	0.8368479467258602	0.8646179401993355	0.8571428571428571	0.872093023255814	0.8546452888205579	0.8127388535031848	0.896551724137931	0.8175406871609403	0.6857142857142857	0.9493670886075949	Self Other
no_ssid__no_geo	0.8272357723577236	0.8596491228070176	0.8232000702727814	0.7964884277733439	0.8499117127722189	0.8227749708511465	0.7419354838709677	0.9036144578313253	871	RFC	0.8419011409821687	0.9007220216606499	0.7830802603036876	0.8569604086845466	0.8518518518518519	0.8620689655172413	0.8215459481553902	0.7138769670958512	0.9292149292149292	0.8032549728752261	0.6571428571428571	0.9493670886075949	Self Other
no_ssid__no_geo	0.8489405331510594	0.8947368421052632	0.8443216097339019	0.8175061932287366	0.8711370262390671	0.8763110307414106	0.8285714285714286	0.9240506329113924	872	RFC	0.8484755563343263	0.8461538461538461	0.8507972665148064	0.8763110307414106	0.8285714285714286	0.9240506329113924	0.84160397128036	0.7907348242811502	0.8924731182795699	0.8763110307414106	0.8285714285714286	0.9240506329113924	Self Other
no_ssid__no_geo	0.827538247566064	0.8947368421052632	0.8230104657995458	0.794701986754967	0.8513189448441247	0.8696646341463414	0.8125	0.926829268292683	873	RFC	0.8236276849642006	0.8	0.847255369928401	0.8953346855983773	0.896551724137931	0.8941176470588236	0.8224476854787571	0.7894736842105263	0.8554216867469879	0.8524412296564196	0.7428571428571429	0.9620253164556962	Self Other
no_ssid__no_geo	0.8984989278055754	0.9298245614035088	0.8973343669250646	0.8864	0.9082687338501292	0.9161764705882353	0.8823529411764706	0.95	874	RFC	0.898435006445676	0.8978930307941653	0.8989769820971867	0.9236812570145903	0.9090909090909091	0.9382716049382716	0.8964760207722355	0.8751974723538705	0.9177545691906005	0.9095840867992766	0.8571428571428571	0.9620253164556962	Self Other
no_ssid__no_geo	0.7917425622343656	0.8421052631578947	0.7900472181082653	0.771180787191461	0.8089136490250696	0.8044969512195121	0.71875	0.8902439024390243	875	RFC	0.7918583071088517	0.7928669410150891	0.7908496732026143	0.8259634888438134	0.7931034482758621	0.8588235294117647	0.7892357357579707	0.7506493506493507	0.8278221208665907	0.7905967450271247	0.6571428571428571	0.9240506329113924	Self Other
no_ssid__no_geo	0.8731707317073171	0.8859649122807017	0.8699155649062409	0.8493377483443709	0.8904933814681109	0.854520467262197	0.7868852459016394	0.9221556886227545	876	RFC	0.8805602124352966	0.9144385026737968	0.8466819221967964	0.8990384615384616	0.9230769230769231	0.875	0.8659882785837014	0.7928902627511591	0.9390862944162437	0.8301989150090416	0.6857142857142857	0.9746835443037974	Self Other
no_ssid__no_geo	0.8032021347565044	0.8859649122807017	0.8006987633277252	0.7783621337340345	0.8230353929214157	0.8626124038194123	0.8059701492537314	0.9192546583850932	877	RFC	0.802330594441063	0.7956989247311828	0.8089622641509434	0.8730945121951219	0.84375	0.9024390243902439	0.7996857717445953	0.7617647058823529	0.8376068376068376	0.8540687160940326	0.7714285714285715	0.9367088607594937	Self Other
no_ssid__no_geo	0.7747252747252747	0.8508771929824561	0.7659453090846358	0.7206132879045996	0.811277330264672	0.8135642135642136	0.73015873015873	0.8969696969696971	878	RFC	0.7683171956620991	0.7382198952879581	0.79841449603624	0.8409468438538206	0.8214285714285714	0.8604651162790697	0.7641941792918236	0.7038269550748752	0.8245614035087719	0.7969258589511754	0.6571428571428571	0.9367088607594937	Self Other
no_ssid__no_geo	0.8317373461012312	0.8947368421052632	0.8300424170938618	0.8130699088145896	0.8470149253731342	0.86708122813836	0.8064516129032259	0.927710843373494	879	RFC	0.8420125703303005	0.8976510067114094	0.7863741339491916	0.9054916985951469	0.9259259259259259	0.8850574712643678	0.8304226564839772	0.7430555555555556	0.9177897574123989	0.8444846292947559	0.7142857142857143	0.9746835443037974	Self Other
no_ssid__no_geo	0.8347107438016529	0.8859649122807017	0.8341819012362128	0.8248175182481752	0.8435462842242504	0.8649165983046212	0.8115942028985507	0.9182389937106918	880	RFC	0.8366243324078096	0.8573596358118362	0.8158890290037831	0.8680147058823529	0.8235294117647058	0.9125	0.8338999071843842	0.7946554149085795	0.873144399460189	0.8620253164556962	0.8	0.9240506329113924	Self Other
no_ssid__no_geo	0.8283485045513654	0.868421052631579	0.8282436548223351	0.8240000000000001	0.83248730964467	0.8414758505608604	0.7761194029850748	0.9068322981366461	881	RFC	0.8323591792233456	0.8790896159317212	0.7856287425149701	0.8513719512195121	0.8125	0.8902439024390244	0.8303489638099689	0.7754077791718946	0.8852901484480432	0.8334538878842677	0.7428571428571429	0.9240506329113924	Self Other
no_ssid__no_geo	0.8429878048780488	0.8596491228070176	0.8346867224333112	0.7976424361493124	0.87173100871731	0.8262195121951219	0.75	0.9024390243902438	882	RFC	0.8410802065832867	0.8336755646817249	0.8484848484848485	0.8490872210953346	0.8275862068965517	0.8705882352941177	0.830440957678962	0.7645951035781544	0.8962868117797695	0.8112115732368896	0.6857142857142857	0.9367088607594937	Self Other
no_ssid__no_geo	0.8182481751824817	0.868421052631579	0.8133922373402609	0.7832898172323759	0.8434946574481459	0.846595496546156	0.7887323943661971	0.9044585987261147	883	RFC	0.8105528420479091	0.746268656716418	0.8748370273794003	0.844017094017094	0.7777777777777778	0.9102564102564102	0.8192481062626693	0.8241758241758241	0.8143203883495146	0.849367088607595	0.8	0.8987341772151899	Self Other
no_ssid__no_geo	0.8309012875536481	0.868421052631579	0.816725747035933	0.765755053507729	0.8676964405641371	0.8386031146767342	0.7692307692307692	0.9079754601226993	884	RFC	0.8193517850703209	0.7796610169491526	0.8590425531914894	0.8571428571428572	0.8333333333333334	0.8809523809523809	0.8144314536070709	0.7523364485981309	0.8765264586160109	0.825497287522604	0.7142857142857143	0.9367088607594937	Self Other
no_ssid__no_geo	0.8410825815405968	0.8859649122807017	0.8374298276945057	0.8130612244897959	0.8617984308992155	0.860122699386503	0.8	0.920245398773006	885	RFC	0.8495320855614974	0.8877005347593583	0.8113636363636364	0.8797619047619047	0.8666666666666667	0.8928571428571429	0.8344594594594594	0.75	0.918918918918919	0.8461121157323689	0.7428571428571429	0.9493670886075949	Self Other
no_ssid__no_geo	0.8575539568345324	0.8947368421052632	0.8492625795257374	0.8139097744360902	0.8846153846153846	0.8642857142857143	0.7999999999999999	0.9285714285714286	886	RFC	0.8680746336996337	0.9020833333333333	0.8340659340659341	0.9182022471910112	0.96	0.8764044943820225	0.8415628505387674	0.7414383561643836	0.9416873449131513	0.8365280289330923	0.6857142857142857	0.9873417721518988	Self Other
no_ssid__no_geo	0.844758064516129	0.8859649122807017	0.8418139520970485	0.8202334630350195	0.8633944411590775	0.860122699386503	0.8	0.920245398773006	887	RFC	0.8474517912762412	0.8625204582651391	0.8323831242873432	0.8797619047619047	0.8666666666666667	0.8928571428571429	0.8393525032990908	0.7818991097922848	0.8968058968058968	0.8461121157323689	0.7428571428571429	0.9493670886075949	Self Other
no_ssid__no_geo	0.8339272986457591	0.8947368421052632	0.8330097216326378	0.8206312548113933	0.8453881884538821	0.8742647058823529	0.823529411764706	0.9249999999999999	888	RFC	0.8369622575392164	0.8624595469255664	0.8114649681528663	0.8810325476992144	0.8484848484848485	0.9135802469135802	0.8324720042629179	0.7826725403817915	0.8822714681440443	0.8683544303797468	0.8	0.9367088607594937	Self Other
no_ssid__no_geo	0.8480814408770556	0.8771929824561403	0.8405804375804375	0.8059999999999999	0.8751608751608752	0.850729517396184	0.787878787878788	0.9135802469135801	889	RFC	0.8520525451559935	0.8666666666666667	0.8374384236453202	0.865137971239798	0.8387096774193549	0.891566265060241	0.8348565382774518	0.7532710280373832	0.9164420485175202	0.8397830018083183	0.7428571428571429	0.9367088607594937	Self Other
no_ssid__no_geo	0.8090322580645162	0.8859649122807017	0.807369663828994	0.7894736842105263	0.8252656434474616	0.8670494303400018	0.8169014084507044	0.9171974522292994	890	RFC	0.8065971158337812	0.7740585774058577	0.8391356542617047	0.8643162393162394	0.8055555555555556	0.9230769230769231	0.808680964686487	0.8055152394775036	0.8118466898954704	0.8699819168173599	0.8285714285714286	0.9113924050632911	Self Other
no_ssid__no_geo	0.876317638791286	0.9298245614035088	0.8756405469178272	0.8664643399089529	0.8848167539267016	0.9161764705882353	0.8823529411764706	0.95	891	RFC	0.8809757497661685	0.9180064308681672	0.8439450686641697	0.9236812570145903	0.9090909090909091	0.9382716049382716	0.8751254960552736	0.8204022988505747	0.9298486932599724	0.9095840867992766	0.8571428571428571	0.9620253164556962	Self Other
no_ssid__no_geo	0.8133595284872298	0.8859649122807017	0.8119969120829227	0.7959914101646384	0.828002414001207	0.8626124038194123	0.8059701492537314	0.9192546583850932	892	RFC	0.8111668520233721	0.7743732590529248	0.8479604449938195	0.8730945121951219	0.84375	0.9024390243902439	0.8139067579959429	0.8188512518409425	0.8089622641509434	0.8540687160940326	0.7714285714285715	0.9367088607594937	Self Other
no_ssid__no_geo	0.8488372093023255	0.8947368421052632	0.8446866183760888	0.8192968111201964	0.8700764256319813	0.86708122813836	0.8064516129032259	0.927710843373494	893	RFC	0.8506069777561824	0.8593481989708405	0.8418657565415245	0.9054916985951469	0.9259259259259259	0.8850574712643678	0.8415279045012165	0.7828125	0.9002433090024331	0.8444846292947559	0.7142857142857143	0.9746835443037974	Self Other
no_ssid__no_geo	0.852328431372549	0.868421052631579	0.8513411207093682	0.8392261507671781	0.8634560906515582	0.8285026577073513	0.7457627118644068	0.9112426035502957	894	RFC	0.8600258984883833	0.91027496382055	0.8097768331562167	0.8861111111111111	0.9166666666666666	0.8555555555555555	0.8516113140440258	0.7784653465346535	0.9247572815533981	0.801627486437613	0.6285714285714286	0.9746835443037974	Self Other
no_ssid__no_geo	0.7876106194690266	0.8333333333333334	0.7810423916482125	0.743119266055046	0.8189655172413792	0.7955639452571968	0.7076923076923077	0.8834355828220858	895	RFC	0.7943113568113568	0.8209459459459459	0.7676767676767676	0.8119047619047619	0.7666666666666667	0.8571428571428571	0.7781845510728063	0.6787709497206704	0.8775981524249422	0.7842676311030741	0.6571428571428571	0.9113924050632911	Self Other
no_ssid__no_geo	0.8771551724137931	0.8859649122807017	0.8743219976103271	0.8554522400676248	0.8931917551530294	0.8574314574314574	0.7936507936507937	0.9212121212121213	896	RFC	0.8803448453078425	0.8971631205673759	0.8635265700483091	0.8882890365448506	0.8928571428571429	0.8837209302325582	0.8712075772173539	0.8174474959612278	0.92496765847348	0.8381555153707052	0.7142857142857143	0.9620253164556962	Self Other
no_ssid__no_geo	0.786472148541114	0.8421052631578947	0.781999525906345	0.7507739938080495	0.8132250580046404	0.8113970588235294	0.7352941176470589	0.8875	897	RFC	0.7831017596476019	0.7613814756671899	0.8048220436280138	0.8170594837261504	0.7575757575757576	0.8765432098765432	0.7811317039993557	0.7404580152671756	0.8218053927315357	0.8065099457504521	0.7142857142857143	0.8987341772151899	Self Other
no_ssid__no_geo	0.8537920250195465	0.8771929824561403	0.8459827020079245	0.8113017154389505	0.8806636885768985	0.8449280994947532	0.7741935483870968	0.9156626506024097	898	RFC	0.8653544580066284	0.903370786516854	0.8273381294964028	0.8812260536398467	0.8888888888888888	0.8735632183908046	0.8388003538071751	0.7362637362637363	0.9413369713506139	0.823869801084991	0.6857142857142857	0.9620253164556962	Self Other
no_ssid__no_geo	0.875751503006012	0.9122807017543859	0.8755711068211067	0.8708333333333332	0.8803088803088803	0.8985042735042735	0.8611111111111112	0.9358974358974359	899	RFC	0.876042773858988	0.8818565400843882	0.8702290076335878	0.8929448929448929	0.8378378378378378	0.948051948051948	0.8753536522633745	0.8600823045267489	0.890625	0.9048824593128391	0.8857142857142857	0.9240506329113924	Self Other
no_ssid__no_geo	0.8743760399334443	0.8947368421052632	0.8685525367632414	0.8408851422550052	0.8962199312714777	0.8642857142857143	0.7999999999999999	0.9285714285714286	900	RFC	0.8836532841792923	0.9172413793103448	0.8500651890482399	0.9182022471910112	0.96	0.8764044943820225	0.86196950502217	0.7762645914396887	0.9476744186046512	0.8365280289330923	0.6857142857142857	0.9873417721518988	Self Other
no_ssid__no_geo	0.8450704225352113	0.8070175438596491	0.8450670075824369	0.8443396226415094	0.8457943925233645	0.7654320987654321	0.6666666666666666	0.8641975308641975	901	RFC	0.8471857865748281	0.8872366790582404	0.8071348940914158	0.7765254566653712	0.7096774193548387	0.8433734939759037	0.8468714416832865	0.8053993250843644	0.8883435582822086	0.7573236889692585	0.6285714285714286	0.8860759493670886	Self Other
no_ssid__no_geo	0.8134615384615385	0.868421052631579	0.8125463771808372	0.7994486560992419	0.8256440982624327	0.8386031146767342	0.7692307692307692	0.9079754601226993	902	RFC	0.8126338259007639	0.8011049723756906	0.8241626794258373	0.8571428571428572	0.8333333333333334	0.8809523809523809	0.8124650135157228	0.797799174690509	0.8271308523409364	0.825497287522604	0.7142857142857143	0.9367088607594937	Self Other
no_ssid__no_geo	0.9012760241773002	0.9210526315789473	0.9009757070788642	0.8955223880597015	0.9064290260980268	0.9031618688060405	0.8615384615384616	0.9447852760736196	903	RFC	0.9028879305646886	0.9224011713030746	0.8833746898263027	0.925	0.9333333333333333	0.9166666666666666	0.9004423500523598	0.8701657458563536	0.930718954248366	0.8873417721518988	0.8	0.9746835443037974	Self Other
no_ssid__no_geo	0.8196821515892421	0.8771929824561403	0.8180489060954861	0.800810263335584	0.835287548855388	0.8416666666666668	0.7666666666666667	0.9166666666666667	904	RFC	0.8327286310482525	0.8998482549317147	0.7656090071647902	0.8925842696629214	0.92	0.8651685393258427	0.8201650555665154	0.7214111922141119	0.918918918918919	0.8159132007233273	0.6571428571428571	0.9746835443037974	Self Other
no_ssid__no_geo	0.8579795021961932	0.868421052631579	0.8557452794035674	0.8377926421404682	0.8736979166666666	0.8441345365053323	0.782608695652174	0.9056603773584907	905	RFC	0.8561575603003848	0.8420168067226891	0.8702983138780804	0.8470588235294118	0.7941176470588235	0.9	0.8553674159625027	0.8336106489184693	0.8771241830065359	0.8414104882459312	0.7714285714285715	0.9113924050632911	Self Other
no_ssid__no_geo	0.8577648766328012	0.8859649122807017	0.857208716100763	0.848297213622291	0.8661202185792349	0.8626124038194123	0.8059701492537314	0.9192546583850932	906	RFC	0.8587174263644852	0.8698412698412699	0.8475935828877005	0.8730945121951219	0.84375	0.9024390243902439	0.8566347111343651	0.8277945619335347	0.8854748603351955	0.8540687160940326	0.7714285714285715	0.9367088607594937	Self Other
no_ssid__no_geo	0.8542296072507553	0.868421052631579	0.847557072436222	0.8156638013371538	0.8794503435352904	0.8285026577073513	0.7457627118644068	0.9112426035502957	907	RFC	0.8659520662679241	0.9065817409766455	0.8253223915592028	0.8861111111111111	0.9166666666666666	0.8555555555555555	0.8412479575163399	0.7413194444444444	0.9411764705882353	0.801627486437613	0.6285714285714286	0.9746835443037974	Self Other
no_ssid__no_geo	0.8556910569105691	0.8859649122807017	0.8534381123003403	0.8352668213457076	0.8716094032549728	0.8574314574314574	0.7936507936507937	0.9212121212121213	908	RFC	0.8613211754324372	0.8925619834710744	0.8300803673938002	0.8882890365448506	0.8928571428571429	0.8837209302325582	0.8511982056427811	0.7848837209302325	0.9175126903553299	0.8381555153707052	0.7142857142857143	0.9620253164556962	Self Other
no_ssid__no_geo	0.825267127592709	0.9035087719298246	0.8163275306468223	0.7758064516129032	0.8568486096807415	0.8837489570779642	0.8358208955223881	0.9316770186335404	909	RFC	0.8143231675928249	0.7610759493670886	0.867570385818561	0.8948170731707317	0.875	0.9146341463414634	0.8187535136799271	0.7911184210526315	0.8463886063072228	0.8746835443037975	0.8	0.9493670886075949	Self Other
no_ssid__no_geo	0.8440899202320522	0.8771929824561403	0.8393032617397209	0.8115687992988606	0.8670377241805813	0.850729517396184	0.787878787878788	0.9135802469135801	910	RFC	0.8476799720259911	0.8638059701492538	0.8315539739027283	0.865137971239798	0.8387096774193549	0.891566265060241	0.8354870053601555	0.7652892561983471	0.9056847545219638	0.8397830018083183	0.7428571428571429	0.9367088607594937	Self Other
no_ssid__no_geo	0.87444279346211	0.8947368421052632	0.8649418411688883	0.8291203235591507	0.900763358778626	0.8642857142857143	0.7999999999999999	0.9285714285714286	911	RFC	0.8841063877860624	0.9131403118040089	0.855072463768116	0.9182022471910112	0.96	0.8764044943820225	0.8554360812425329	0.7592592592592593	0.9516129032258065	0.8365280289330923	0.6857142857142857	0.9873417721518988	Self Other
no_ssid__no_geo	0.8718770019218449	0.8859649122807017	0.8717969776609724	0.8685939553219448	0.875	0.8574314574314574	0.7936507936507937	0.9212121212121213	912	RFC	0.8759493461621122	0.9244755244755245	0.8274231678486997	0.8882890365448506	0.8928571428571429	0.8837209302325582	0.8737324932043558	0.8190830235439901	0.9283819628647215	0.8381555153707052	0.7142857142857143	0.9620253164556962	Self Other
no_ssid__no_geo	0.8372093023255814	0.868421052631579	0.8361141040095394	0.8227168073676132	0.8495114006514658	0.8414758505608604	0.7761194029850748	0.9068322981366461	913	RFC	0.8412449945394976	0.8715447154471545	0.8109452736318408	0.8513719512195121	0.8125	0.8902439024390244	0.835499316005472	0.7790697674418605	0.8919288645690835	0.8334538878842677	0.7428571428571429	0.9240506329113924	Self Other
no_ssid__no_geo	0.8610928242264648	0.9210526315789473	0.8609865470852018	0.8648302370275464	0.8571428571428572	0.9064807219031994	0.8695652173913043	0.9433962264150944	914	RFC	0.8610111401200345	0.8858267716535433	0.8361955085865258	0.9099264705882353	0.8823529411764706	0.9375	0.8619863370880267	0.8448060075093867	0.8791666666666667	0.9032549728752259	0.8571428571428571	0.9493670886075949	Self Other
no_ssid__no_geo	0.8390243902439024	0.9122807017543859	0.8332067861493478	0.8020565552699229	0.8643570170287728	0.8913871951219513	0.8437500000000001	0.9390243902439025	915	RFC	0.8473800781022323	0.8796992481203008	0.8150609080841639	0.9184584178498986	0.9310344827586207	0.9058823529411765	0.8285039370078741	0.7370078740157481	0.92	0.8730560578661845	0.7714285714285715	0.9746835443037974	Self Other
no_ssid__no_geo	0.8575518969219756	0.9385964912280702	0.8549245537543084	0.8354011579818031	0.8744479495268138	0.9260220635950681	0.8955223880597014	0.9565217391304348	916	RFC	0.8696222500570328	0.924908424908425	0.8143360752056404	0.9382621951219512	0.9375	0.9390243902439024	0.8529154902371764	0.7616892911010558	0.944141689373297	0.9159132007233273	0.8571428571428571	0.9746835443037974	Self Other
no_ssid__no_geo	0.8982712765957447	0.9298245614035088	0.8980176751281139	0.903103229892337	0.8929321203638909	0.9175406871609403	0.8857142857142857	0.9493670886075949	917	RFC	0.8977339254982906	0.9344692005242464	0.8609986504723347	0.9175406871609403	0.8857142857142857	0.9493670886075949	0.9005500455996351	0.8737745098039216	0.9273255813953488	0.9175406871609403	0.8857142857142857	0.9493670886075949	Self Other
no_ssid__no_geo	0.8400837988826816	0.868421052631579	0.8301080449587221	0.7889400921658987	0.8712759977515457	0.8386031146767342	0.7692307692307692	0.9079754601226993	918	RFC	0.8354704495306127	0.8183556405353728	0.8525852585258525	0.8571428571428572	0.8333333333333334	0.8809523809523809	0.8261852170000409	0.7615658362989324	0.8908045977011494	0.825497287522604	0.7142857142857143	0.9367088607594937	Self Other
no_ssid__no_geo	0.8663563829787234	0.8771929824561403	0.865967620723978	0.8587491215741391	0.873186119873817	0.8579059829059829	0.8055555555555555	0.9102564102564102	919	RFC	0.8655273836722631	0.8358413132694938	0.8952134540750324	0.8529308529308529	0.7837837837837838	0.922077922077922	0.8675823628235428	0.8829479768786127	0.8522167487684729	0.8636528028933093	0.8285714285714286	0.8987341772151899	Self Other
no_ssid__no_geo	0.8183254344391785	0.868421052631579	0.8108301954455801	0.7731755424063117	0.8484848484848484	0.8354978354978355	0.7619047619047619	0.9090909090909091	920	RFC	0.8219255042229254	0.835820895522388	0.8080301129234629	0.8646179401993355	0.8571428571428571	0.872093023255814	0.8062349692705086	0.7192660550458716	0.8932038834951457	0.8175406871609403	0.6857142857142857	0.9493670886075949	Self Other
no_ssid__no_geo	0.8278750952018279	0.9035087719298246	0.8219765689492984	0.7895716945996276	0.854381443298969	0.8793650793650793	0.8253968253968255	0.9333333333333332	921	RFC	0.8317490774907749	0.848	0.8154981549815498	0.9119601328903655	0.9285714285714286	0.8953488372093024	0.8179171401224934	0.7386759581881533	0.8971583220568335	0.8587703435804701	0.7428571428571429	0.9746835443037974	Self Other
no_ssid__no_geo	0.8012088650100738	0.8947368421052632	0.7973680242159427	0.7694704049844238	0.8252656434474617	0.8742647058823529	0.823529411764706	0.9249999999999999	922	RFC	0.7959575565382463	0.7507598784194529	0.8411552346570397	0.8810325476992144	0.8484848484848485	0.9135802469135802	0.7995513088675732	0.7891373801916933	0.8099652375434531	0.8683544303797468	0.8	0.9367088607594937	Self Other
no_ssid__no_geo	0.889386189258312	0.9122807017543859	0.8885558581983969	0.898175397292525	0.8789363191042687	0.8933782267115601	0.8484848484848486	0.9382716049382716	923	RFC	0.8874954024800337	0.9170673076923077	0.8579234972677595	0.9094442285270112	0.9032258064516129	0.9156626506024096	0.890525220131094	0.8800461361014994	0.9010043041606887	0.8810126582278481	0.8	0.9620253164556962	Self Other
no_ssid__no_geo	0.7958639092728486	0.868421052631579	0.7883190457203615	0.7483552631578948	0.8282828282828282	0.8386031146767342	0.7692307692307692	0.9079754601226993	924	RFC	0.7865081925740705	0.7315112540192926	0.8415051311288484	0.8571428571428572	0.8333333333333334	0.8809523809523809	0.7907314396264673	0.765993265993266	0.8154696132596685	0.825497287522604	0.7142857142857143	0.9367088607594937	Self Other
no_ssid__no_geo	0.8563648740639891	0.8771929824561403	0.853596592033562	0.8334648776637728	0.8737283064033513	0.8556962025316457	0.8000000000000002	0.9113924050632911	925	RFC	0.8576995744193592	0.8655737704918033	0.8498253783469151	0.8556962025316456	0.8	0.9113924050632911	0.8513338731808264	0.8036529680365296	0.8990147783251231	0.8556962025316456	0.8	0.9113924050632911	Self Other
no_ssid__no_geo	0.8695025234318673	0.9122807017543859	0.867916229319738	0.8534412955465587	0.8823911630929174	0.8952205882352942	0.8529411764705883	0.9375000000000001	926	RFC	0.8737440586567768	0.9008547008547009	0.8466334164588528	0.9023569023569024	0.8787878787878788	0.9259259259259259	0.8660359043941134	0.8107692307692308	0.921302578018996	0.8889692585895117	0.8285714285714286	0.9493670886075949	Self Other
no_ssid__no_geo	0.850864553314121	0.8859649122807017	0.8439089583010764	0.8109589041095889	0.8768590124925639	0.8649165983046212	0.8115942028985507	0.9182389937106918	927	RFC	0.8489429175475687	0.8409090909090909	0.8569767441860465	0.8680147058823529	0.8235294117647058	0.9125	0.8403772660776314	0.783068783068783	0.8976857490864799	0.8620253164556962	0.8	0.9240506329113924	Self Other
no_ssid__no_geo	0.8575803981623277	0.8771929824561403	0.8556247370035163	0.8388214904679377	0.8724279835390948	0.8449280994947532	0.7741935483870968	0.9156626506024097	928	RFC	0.8644795503004459	0.9029850746268657	0.825974025974026	0.8812260536398467	0.8888888888888888	0.8735632183908046	0.8537950628433808	0.7831715210355987	0.9244186046511628	0.823869801084991	0.6857142857142857	0.9620253164556962	Self Other
no_ssid__no_geo	0.8	0.9035087719298246	0.7948380171740828	0.762295081967213	0.8273809523809524	0.8816422840962718	0.8307692307692307	0.9325153374233128	929	RFC	0.7952495695728561	0.7660626029654036	0.8244365361803084	0.9023809523809524	0.9	0.9047619047619048	0.7944554563509465	0.7585644371941273	0.8303464755077659	0.8667269439421339	0.7714285714285715	0.9620253164556962	Self Other
no_ssid__no_geo	0.841995841995842	0.8771929824561403	0.8395265260890602	0.819620253164557	0.8594327990135634	0.8579059829059829	0.8055555555555555	0.9102564102564102	930	RFC	0.8410351798958591	0.8341384863123994	0.8479318734793188	0.8529308529308529	0.7837837837837838	0.922077922077922	0.8384243779160186	0.8055987558320373	0.87125	0.8636528028933093	0.8285714285714286	0.8987341772151899	Self Other
no_ssid__no_geo	0.8895104895104895	0.9122807017543859	0.8894739519739521	0.8914835164835166	0.8874643874643875	0.8952205882352942	0.8529411764705883	0.9375000000000001	931	RFC	0.8906225531648345	0.9324712643678161	0.8487738419618529	0.9023569023569024	0.8787878787878788	0.9259259259259259	0.8918990573448546	0.8539473684210527	0.9298507462686567	0.8889692585895117	0.8285714285714286	0.9493670886075949	Self Other
no_ssid__no_geo	0.8047028086218158	0.8596491228070176	0.8022648215317005	0.7803085966201323	0.8242210464432687	0.8294051627384961	0.7575757575757576	0.9012345679012346	932	RFC	0.8034735155494054	0.7937219730941704	0.8132250580046404	0.8429848425961912	0.8064516129032258	0.8795180722891566	0.8014297574183414	0.7673410404624278	0.8355184743742551	0.8191681735985534	0.7142857142857143	0.9240506329113924	Self Other
no_ssid__no_geo	0.8335635359116023	0.8859649122807017	0.8315322365349811	0.8130333591931731	0.8500311138767891	0.8626124038194123	0.8059701492537314	0.9192546583850932	933	RFC	0.8361825197822199	0.8534201954397395	0.8189448441247003	0.8730945121951219	0.84375	0.9024390243902439	0.829933400412055	0.7762962962962963	0.8835705045278137	0.8540687160940326	0.7714285714285715	0.9367088607594937	Self Other
no_ssid__no_geo	0.8117123795404003	0.9035087719298246	0.8009991683276882	0.7548262548262549	0.8471720818291215	0.8816422840962718	0.8307692307692307	0.9325153374233128	934	RFC	0.7974149588144426	0.7267657992565055	0.8680641183723797	0.9023809523809524	0.9	0.9047619047619048	0.8062013034511725	0.785140562248996	0.827262044653349	0.8667269439421339	0.7714285714285715	0.9620253164556962	Self Other
no_ssid__no_geo	0.8606390210740993	0.9035087719298246	0.8603405771629253	0.8538845331432644	0.8667966211825862	0.8875033641338477	0.8450704225352113	0.9299363057324842	935	RFC	0.8613360737308023	0.8719068413391557	0.8507653061224489	0.8846153846153846	0.8333333333333334	0.9358974358974359	0.8600179436901106	0.8365921787709497	0.8834437086092716	0.8905967450271248	0.8571428571428571	0.9240506329113924	Self Other
no_ssid__no_geo	0.8545454545454545	0.8771929824561403	0.8544745203852104	0.8512616201859229	0.8576874205844981	0.8449280994947532	0.7741935483870968	0.9156626506024097	936	RFC	0.8564975042160801	0.8878116343490304	0.8251833740831296	0.8812260536398467	0.8888888888888888	0.8735632183908046	0.8552295918367347	0.8176020408163265	0.8928571428571429	0.823869801084991	0.6857142857142857	0.9620253164556962	Self Other
no_ssid__no_geo	0.8655015197568389	0.9035087719298246	0.8641966167506697	0.8508845829823083	0.8775086505190312	0.8793650793650793	0.8253968253968255	0.9333333333333332	937	RFC	0.8704577196021391	0.9033989266547406	0.8375165125495376	0.9119601328903655	0.9285714285714286	0.8953488372093024	0.8628258776477559	0.804140127388535	0.9215116279069767	0.8587703435804701	0.7428571428571429	0.9746835443037974	Self Other
no_ssid__no_geo	0.872299872935197	0.9210526315789473	0.871792679343917	0.8637288135593222	0.8798565451285117	0.9048855103365161	0.8656716417910447	0.9440993788819876	938	RFC	0.8742456138064079	0.8946629213483146	0.8538283062645011	0.9165396341463414	0.90625	0.926829268292683	0.871191981809749	0.8348623853211009	0.9075215782983971	0.8952983725135624	0.8285714285714286	0.9620253164556962	Self Other
no_ssid__no_geo	0.8547602501737318	0.8508771929824561	0.8546692921946917	0.8510334996436208	0.8583050847457626	0.8097575341121036	0.721311475409836	0.8982035928143712	939	RFC	0.8585628428054615	0.9045454545454545	0.8125802310654685	0.8492132867132867	0.8461538461538461	0.8522727272727273	0.8564910428365897	0.8034993270524899	0.9094827586206896	0.7889692585895117	0.6285714285714286	0.9493670886075949	Self Other
no_ssid__no_geo	0.8164794007490637	0.8947368421052632	0.8088922440312971	0.7708138447146866	0.8469706433479075	0.8720538720538721	0.8181818181818182	0.9259259259259259	940	RFC	0.818672539620849	0.8273092369477911	0.8100358422939068	0.8872910998834046	0.8709677419354839	0.9036144578313253	0.804487855420361	0.7215411558669002	0.887434554973822	0.8603978300180832	0.7714285714285715	0.9493670886075949	Self Other
no_ssid__no_geo	0.879020979020979	0.9035087719298246	0.8785071192107456	0.8706058339566194	0.8864084044648719	0.8837489570779642	0.8358208955223881	0.9316770186335404	941	RFC	0.8794254059246893	0.8844984802431611	0.8743523316062176	0.8948170731707317	0.875	0.9146341463414634	0.8779722275061822	0.8571428571428571	0.8988015978695073	0.8746835443037975	0.8	0.9493670886075949	Self Other
no_ssid__no_geo	0.854533152909337	0.9035087719298246	0.8526973349050809	0.8362528560548362	0.8691418137553256	0.8856986601039104	0.8405797101449276	0.9308176100628932	942	RFC	0.8579366330390921	0.8798076923076923	0.8360655737704918	0.8889705882352941	0.8529411764705882	0.925	0.8508749661988775	0.7968069666182874	0.9049429657794676	0.8826401446654611	0.8285714285714286	0.9367088607594937	Self Other
no_ssid__no_geo	0.7935748462064252	0.8245614035087719	0.7832707416040748	0.7360139860139859	0.8305274971941637	0.768762677484787	0.6551724137931034	0.8823529411764706	943	RFC	0.7841986331569665	0.7425044091710759	0.8258928571428571	0.8251313903487816	0.8260869565217391	0.8241758241758241	0.7824252477397295	0.729636048526863	0.835214446952596	0.7461121157323689	0.5428571428571428	0.9493670886075949	Self Other
no_ssid__no_geo	0.8601036269430051	0.8859649122807017	0.8574007109328969	0.8377682403433476	0.8770331815224462	0.8626124038194123	0.8059701492537314	0.9192546583850932	944	RFC	0.8635354208305575	0.8824593128390597	0.8446115288220551	0.8730945121951219	0.84375	0.9024390243902439	0.8547144613370834	0.7973856209150327	0.912043301759134	0.8540687160940326	0.7714285714285715	0.9367088607594937	Self Other
no_ssid__no_geo	0.8249134948096886	0.868421052631579	0.8227402208565161	0.8031128404669262	0.842367601246106	0.8386031146767342	0.7692307692307692	0.9079754601226993	945	RFC	0.8368694859992328	0.8958333333333334	0.7779056386651323	0.8571428571428572	0.8333333333333334	0.8809523809523809	0.8231319372048813	0.7277856135401974	0.9184782608695652	0.825497287522604	0.7142857142857143	0.9367088607594937	Self Other
no_ssid__no_geo	0.8368421052631579	0.8596491228070176	0.8238656787374914	0.7760577915376677	0.8716735659373152	0.819047619047619	0.7333333333333334	0.9047619047619047	946	RFC	0.8507288986892074	0.8888888888888888	0.8125689084895259	0.8669662921348315	0.88	0.8539325842696629	0.814347854526426	0.6886446886446886	0.9400510204081632	0.7952983725135624	0.6285714285714286	0.9620253164556962	Self Other
no_ssid__no_geo	0.8456614509246089	0.8947368421052632	0.8415307273073853	0.8159457167090755	0.8671157379056951	0.8720538720538721	0.8181818181818182	0.9259259259259259	947	RFC	0.8493145319232276	0.8666666666666667	0.8319623971797885	0.8872910998834046	0.8709677419354839	0.9036144578313253	0.8381020886615516	0.7708333333333334	0.9053708439897699	0.8603978300180832	0.7714285714285715	0.9493670886075949	Self Other
no_ssid__no_geo	0.8485026423957722	0.9035087719298246	0.8476554048431388	0.8362944162436547	0.8590163934426229	0.8816422840962718	0.8307692307692307	0.9325153374233128	948	RFC	0.8470909468438539	0.82375	0.8704318936877077	0.9023809523809524	0.9	0.9047619047619048	0.8485616221265806	0.8492268041237113	0.8478964401294499	0.8667269439421339	0.7714285714285715	0.9620253164556962	Self Other
no_ssid__no_geo	0.8392638036809816	0.868421052631579	0.8380692374777234	0.8241610738255033	0.8519774011299436	0.8285026577073513	0.7457627118644068	0.9112426035502957	949	RFC	0.8506439115509357	0.9150521609538003	0.786235662148071	0.8861111111111111	0.9166666666666666	0.8555555555555555	0.8397055746007658	0.7496947496947497	0.9297163995067818	0.801627486437613	0.6285714285714286	0.9746835443037974	Self Other
no_ssid__no_geo	0.835427135678392	0.8947368421052632	0.835070787208164	0.8274044795783926	0.8427370948379352	0.8696646341463414	0.8125	0.926829268292683	950	RFC	0.8354694731242212	0.8362183754993342	0.8347205707491082	0.8953346855983773	0.896551724137931	0.8941176470588236	0.8348417684010905	0.81877444589309	0.850909090909091	0.8524412296564196	0.7428571428571429	0.9620253164556962	Self Other
no_ssid__no_geo	0.833201581027668	0.8245614035087719	0.822397781327996	0.7785939139559286	0.8662016487000634	0.7784687135639332	0.6774193548387097	0.8795180722891567	951	RFC	0.8359895095059761	0.8451025056947609	0.8268765133171913	0.8084291187739463	0.7777777777777778	0.8390804597701149	0.8156219722600735	0.7217898832684825	0.9094540612516645	0.7620253164556963	0.6	0.9240506329113924	Self Other
no_ssid__no_geo	0.7837837837837838	0.868421052631579	0.7645347812290659	0.697211155378486	0.831858407079646	0.8354978354978355	0.7619047619047619	0.9090909090909091	952	RFC	0.7634101445173577	0.6903353057199211	0.8364849833147943	0.8646179401993355	0.8571428571428571	0.872093023255814	0.7657540401927516	0.704225352112676	0.8272827282728272	0.8175406871609403	0.6857142857142857	0.9493670886075949	Self Other
no_ssid__no_geo	0.8651129943502824	0.8947368421052632	0.8630690583440963	0.8463395012067578	0.8797986154814348	0.8742647058823529	0.823529411764706	0.9249999999999999	953	RFC	0.8681734451549978	0.8870151770657673	0.8493317132442284	0.8810325476992144	0.8484848484848485	0.9135802469135802	0.8608817031532436	0.8092307692307692	0.912532637075718	0.8683544303797468	0.8	0.9367088607594937	Self Other
no_ssid__no_geo	0.8986175115207373	0.9210526315789473	0.896953982887188	0.8838612368024132	0.9100467289719626	0.9031618688060405	0.8615384615384616	0.9447852760736196	954	RFC	0.9015785801500087	0.9199372056514914	0.8832199546485261	0.925	0.9333333333333333	0.9166666666666666	0.8945310997254621	0.8505079825834543	0.9385542168674699	0.8873417721518988	0.8	0.9746835443037974	Self Other
no_ssid__no_geo	0.836676217765043	0.8771929824561403	0.8309004320356679	0.7996485061511422	0.8621523579201936	0.8449280994947532	0.7741935483870968	0.9156626506024097	955	RFC	0.8476164804864253	0.888671875	0.8065610859728507	0.8812260536398467	0.8888888888888888	0.8735632183908046	0.8264055433384507	0.7268370607028753	0.925974025974026	0.823869801084991	0.6857142857142857	0.9620253164556962	Self Other
no_ssid__no_geo	0.8266666666666667	0.8771929824561403	0.8251434720229556	0.8088235294117647	0.8414634146341463	0.8533088235294117	0.7941176470588236	0.9125	956	RFC	0.8240328044214655	0.7746478873239436	0.8734177215189873	0.8597081930415265	0.8181818181818182	0.9012345679012346	0.8289592760180995	0.8461538461538461	0.8117647058823529	0.8477396021699819	0.7714285714285715	0.9240506329113924	Self Other
no_ssid__no_geo	0.8881401617250674	0.9122807017543859	0.8877085885991014	0.8807471264367817	0.8946700507614213	0.8933782267115601	0.8484848484848486	0.9382716049382716	957	RFC	0.8890522508288485	0.9001468428781204	0.8779576587795765	0.9094442285270112	0.9032258064516129	0.9156626506024096	0.8870985056486227	0.8621659634317862	0.9120310478654593	0.8810126582278481	0.8	0.9620253164556962	Self Other
no_ssid__no_geo	0.839426523297491	0.8245614035087719	0.8358112964854538	0.8114478114478114	0.8601747815230962	0.7867564534231202	0.6969696969696969	0.8765432098765433	958	RFC	0.8396931249283448	0.8411867364746946	0.8381995133819952	0.7986785853089778	0.7419354838709677	0.8554216867469879	0.8335365853658536	0.7837398373983739	0.8833333333333333	0.7779385171790235	0.6571428571428571	0.8987341772151899	Self Other
no_ssid__no_geo	0.8466386554621849	0.9122807017543859	0.8439628482972135	0.8235294117647057	0.8643962848297213	0.8913871951219513	0.8437500000000001	0.9390243902439025	959	RFC	0.8532008020344288	0.8871527777777778	0.8192488262910798	0.9184584178498986	0.9310344827586207	0.9058823529411765	0.8416155066565496	0.7684210526315789	0.9148099606815203	0.8730560578661845	0.7714285714285715	0.9746835443037974	Self Other
no_ssid__no_geo	0.8663171690694627	0.8859649122807017	0.8658295017869058	0.8577405857740587	0.8739184177997528	0.860122699386503	0.8	0.920245398773006	960	RFC	0.8683605293031881	0.8900144717800289	0.8467065868263473	0.8797619047619047	0.8666666666666667	0.8928571428571429	0.8653314287973406	0.8277254374158816	0.9029374201787995	0.8461121157323689	0.7428571428571429	0.9493670886075949	Self Other
no_ssid__no_geo	0.8574156588160408	0.8771929824561403	0.8559022488657396	0.8411347517730496	0.8706697459584296	0.8556962025316457	0.8000000000000002	0.9113924050632911	961	RFC	0.8547638084359958	0.8224687933425797	0.8870588235294118	0.8556962025316456	0.8	0.9113924050632911	0.8577714588496259	0.8606676342525399	0.854875283446712	0.8556962025316456	0.8	0.9113924050632911	Self Other
no_ssid__no_geo	0.8530440867739678	0.9122807017543859	0.8519109600397944	0.8389570552147239	0.8648648648648649	0.8985042735042735	0.8611111111111112	0.9358974358974359	962	RFC	0.8516657790401798	0.8351145038167939	0.8682170542635659	0.8929448929448929	0.8378378378378378	0.948051948051948	0.8521867962545928	0.8428351309707242	0.8615384615384616	0.9048824593128391	0.8857142857142857	0.9240506329113924	Self Other
no_ssid__no_geo	0.8690476190476191	0.8859649122807017	0.8669571624941521	0.8502802241793433	0.8836341008089608	0.8574314574314574	0.7936507936507937	0.9212121212121213	963	RFC	0.8716907764838618	0.8879598662207357	0.8554216867469879	0.8882890365448506	0.8928571428571429	0.8837209302325582	0.8647195582679454	0.815668202764977	0.9137709137709138	0.8381555153707052	0.7142857142857143	0.9620253164556962	Self Other
no_ssid__no_geo	0.8500350385423966	0.868421052631579	0.8462810832578275	0.8222591362126247	0.8703030303030302	0.8354978354978355	0.7619047619047619	0.9090909090909091	964	RFC	0.8611579188250224	0.908256880733945	0.8140589569160998	0.8646179401993355	0.8571428571428571	0.872093023255814	0.8430169606727365	0.7511380880121397	0.9348958333333334	0.8175406871609403	0.6857142857142857	0.9493670886075949	Self Other
no_ssid__no_geo	0.8672566371681416	0.9035087719298246	0.8659077923790268	0.8524590163934426	0.8793565683646112	0.8837489570779642	0.8358208955223881	0.9316770186335404	965	RFC	0.8714208199535673	0.8996539792387543	0.8431876606683805	0.8948170731707317	0.875	0.9146341463414634	0.864368177177413	0.8099688473520249	0.9187675070028011	0.8746835443037975	0.8	0.9493670886075949	Self Other
no_ssid__no_geo	0.8508245877061469	0.9035087719298246	0.8445016532967822	0.8131455399061033	0.875857766687461	0.8793650793650793	0.8253968253968255	0.9333333333333332	966	RFC	0.8634466680854915	0.9077568134171907	0.8191365227537923	0.9119601328903655	0.9285714285714286	0.8953488372093024	0.8387066622895807	0.7363945578231292	0.9410187667560321	0.8587703435804701	0.7428571428571429	0.9746835443037974	Self Other
no_ssid__no_geo	0.8653314917127072	0.9122807017543859	0.8638509129886982	0.8496530454895913	0.878048780487805	0.8892343567819667	0.8387096774193549	0.9397590361445785	967	RFC	0.873643517607712	0.9214046822742475	0.8258823529411765	0.9297573435504469	0.9629629629629629	0.896551724137931	0.8627593109362794	0.7882689556509299	0.9372496662216289	0.8650994575045208	0.7428571428571429	0.9873417721518988	Self Other
no_ssid__no_geo	0.8362614195361912	0.8947368421052632	0.8296665500488305	0.7961504811898513	0.8631826189078097	0.8720538720538721	0.8181818181818182	0.9259259259259259	968	RFC	0.8400894914052809	0.8552631578947368	0.8249158249158249	0.8872910998834046	0.8709677419354839	0.9036144578313253	0.8249266324284665	0.7446808510638298	0.9051724137931034	0.8603978300180832	0.7714285714285715	0.9493670886075949	Self Other
no_ssid__no_geo	0.840349483717236	0.8508771929824561	0.8312734153566735	0.7921406411582214	0.8704061895551257	0.8170835299669656	0.7384615384615385	0.8957055214723927	969	RFC	0.8463546137784744	0.8665158371040724	0.8261933904528764	0.8345238095238096	0.8	0.8690476190476191	0.8245711690670818	0.7295238095238096	0.9196185286103542	0.8048824593128391	0.6857142857142857	0.9240506329113924	Self Other
no_ssid__no_geo	0.857871720116618	0.8596491228070176	0.853110973852172	0.8266666666666667	0.8795552810376775	0.8262195121951219	0.75	0.9024390243902438	970	RFC	0.8635136108310528	0.8874045801526718	0.839622641509434	0.8490872210953346	0.8275862068965517	0.8705882352941177	0.8485932438585928	0.7737104825291181	0.9234760051880675	0.8112115732368896	0.6857142857142857	0.9367088607594937	Self Other
no_ssid__no_geo	0.8981841763942932	0.9298245614035088	0.8981316948722491	0.8958195089581951	0.9004438807863032	0.9161764705882353	0.8823529411764706	0.95	971	RFC	0.9006234793187349	0.9375	0.8637469586374696	0.9236812570145903	0.9090909090909091	0.9382716049382716	0.8990423857889378	0.8576874205844981	0.9403973509933775	0.9095840867992766	0.8571428571428571	0.9620253164556962	Self Other
no_ssid__no_geo	0.8470873786407767	0.8333333333333334	0.8352737926925151	0.7911602209944751	0.8793873643905552	0.7916305916305917	0.6984126984126985	0.8848484848484849	972	RFC	0.8509355326299106	0.8626506024096385	0.8392204628501827	0.8172757475083057	0.7857142857142857	0.8488372093023255	0.8271023690977731	0.7306122448979592	0.9235924932975871	0.7763110307414105	0.6285714285714286	0.9240506329113924	Self Other
no_ssid__no_geo	0.861328125	0.8859649122807017	0.8611750778102385	0.8565656565656565	0.8657844990548205	0.8670494303400018	0.8169014084507044	0.9171974522292994	973	RFC	0.8611598118801966	0.8559892328398385	0.8663303909205549	0.8643162393162394	0.8055555555555556	0.9230769230769231	0.8611910759265923	0.8571428571428571	0.8652392947103275	0.8699819168173599	0.8285714285714286	0.9113924050632911	Self Other
no_ssid__no_geo	0.8630328441649197	0.8947368421052632	0.862476709749544	0.853731343283582	0.8712220762155061	0.8763110307414106	0.8285714285714286	0.9240506329113924	974	RFC	0.8657981002784415	0.8923556942277691	0.839240506329114	0.8763110307414106	0.8285714285714286	0.9240506329113924	0.862024789511949	0.8183118741058655	0.9057377049180327	0.8763110307414106	0.8285714285714286	0.9240506329113924	Self Other
no_ssid__no_geo	0.8438177874186551	0.8596491228070176	0.8360518262564706	0.800369685767098	0.8717339667458431	0.819047619047619	0.7333333333333334	0.9047619047619047	975	RFC	0.8459714679419632	0.854043392504931	0.8378995433789954	0.8669662921348315	0.88	0.8539325842696629	0.830729659922514	0.7530434782608696	0.9084158415841584	0.7952983725135624	0.6285714285714286	0.9620253164556962	Self Other
no_ssid__no_geo	0.7968643490115883	0.868421052631579	0.7946891167376138	0.7735562310030395	0.815822002472188	0.846595496546156	0.7887323943661971	0.9044585987261147	976	RFC	0.7938191469547402	0.7271428571428571	0.8604954367666232	0.844017094017094	0.7777777777777778	0.9102564102564102	0.800928434080608	0.8262987012987013	0.7755581668625147	0.849367088607595	0.8	0.8987341772151899	Self Other
no_ssid__no_geo	0.8328035600762873	0.868421052631579	0.8309205635340917	0.8130774697938877	0.8487636572742957	0.8414758505608604	0.7761194029850748	0.9068322981366461	977	RFC	0.8333475907677629	0.8374816983894583	0.8292134831460675	0.8513719512195121	0.8125	0.8902439024390244	0.8296565995744098	0.7900552486187845	0.8692579505300353	0.8334538878842677	0.7428571428571429	0.9240506329113924	Self Other
no_ssid__no_geo	0.8219988172678888	0.9035087719298246	0.8219988172678887	0.8219988172678887	0.8219988172678887	0.8856986601039104	0.8405797101449276	0.9308176100628932	978	RFC	0.8237968064375938	0.7853107344632768	0.8622828784119106	0.8889705882352941	0.8529411764705882	0.925	0.8237968064375938	0.8622828784119106	0.7853107344632768	0.8826401446654611	0.8285714285714286	0.9367088607594937	Self Other
no_ssid__no_geo	0.8464260438782731	0.9122807017543859	0.8396726953482645	0.806767586821015	0.8725778038755139	0.8869047619047619	0.8333333333333333	0.9404761904761905	979	RFC	0.8580956309916706	0.8988095238095238	0.8173817381738174	0.9438202247191011	1.0	0.8876404494382022	0.8337968935025616	0.7318255250403877	0.9357682619647355	0.8571428571428572	0.7142857142857143	1.0	Self Other
[truncated: 20 more rows]
