# Supplementary material for: Inferring transportation mode from smartphone sensors: Evaluating the potential of Wi-Fi and Bluetooth
Source: PLoS One. 2020 Jul 2;15(7):e0234003. doi: 10.1371/journal.pone.0234003 (PMC7332005; doi:10.1371/journal.pone.0234003)
Supplement: S1 File — This compressed folder of files contains the dataset, code for training and evaluating models as well as model output. (GZ) [file pone.0234003.s008.tar.gz › transport_public/output/RFC_Self Other_no_beacon__no_geo.csv]

X_label	acc	acc_m	f1	f1_NOSELF	f1_SELF	f1_m	f1_m_NOSELF	f1_m_SELF	iteration	model	prec	prec_NOSELF	prec_SELF	prec_m	prec_m_NOSELF	prec_m_SELF	rec	rec_NOSELF	rec_SELF	rec_m	rec_m_NOSELF	rec_m_SELF	y_var
no_beacon__no_geo	0.8360424028268552	0.8421052631578947	0.8312275333349786	0.8027210884353742	0.8597339782345829	0.7964285714285715	0.7000000000000001	0.8928571428571428	0	RFC	0.8426408490889032	0.8708487084870848	0.8144329896907216	0.8413483146067415	0.84	0.8426966292134831	0.8274254070450809	0.7444794952681388	0.910371318822023	0.7746835443037974	0.6	0.9493670886075949	Self Other
no_beacon__no_geo	0.8111201962387572	0.7982456140350878	0.8018888763443763	0.759124087591241	0.8446536650975117	0.7477633477633479	0.634920634920635	0.8606060606060606	1	RFC	0.8197084192046409	0.8484848484848485	0.7909319899244333	0.7699335548172758	0.7142857142857143	0.8255813953488372	0.7964986795175475	0.6867924528301886	0.9062049062049062	0.7350813743218807	0.5714285714285714	0.8987341772151899	Self Other
no_beacon__no_geo	0.789828431372549	0.8421052631578947	0.7897708900193225	0.7862928348909657	0.7932489451476794	0.7964285714285715	0.7000000000000001	0.8928571428571428	2	RFC	0.7931502752215972	0.8368700265251989	0.7494305239179955	0.8413483146067415	0.84	0.8426966292134831	0.7919951070594059	0.7414806110458284	0.8425096030729834	0.7746835443037974	0.6	0.9493670886075949	Self Other
no_beacon__no_geo	0.8003778337531486	0.8596491228070176	0.7998825682179669	0.7899271040424123	0.8098380323935214	0.8294051627384961	0.7575757575757576	0.9012345679012346	3	RFC	0.8013795260711915	0.8142076502732241	0.7885514018691588	0.8429848425961912	0.8064516129032258	0.8795180722891566	0.7996792811835969	0.767052767052767	0.8323057953144266	0.8191681735985534	0.7142857142857143	0.9240506329113924	Self Other
no_beacon__no_geo	0.802247191011236	0.8421052631578947	0.7841044414060777	0.7215189873417721	0.8466898954703833	0.7816091954022988	0.6666666666666666	0.896551724137931	4	RFC	0.8373431691126061	0.9168900804289544	0.7577962577962578	0.8842105263157894	0.9473684210526315	0.8210526315789474	0.7769965675057209	0.5947826086956521	0.9592105263157895	0.7508137432188065	0.5142857142857142	0.9873417721518988	Self Other
no_beacon__no_geo	0.7921623512946117	0.8245614035087719	0.7844679482068577	0.7437446074201898	0.8251912889935256	0.7632890365448505	0.6428571428571428	0.8837209302325582	5	RFC	0.811101127974193	0.8724696356275303	0.7497326203208556	0.837173579109063	0.8571428571428571	0.8172043010752689	0.7828297838837932	0.6481203007518797	0.9175392670157068	0.7381555153707052	0.5142857142857142	0.9620253164556962	Self Other
no_beacon__no_geo	0.7515233581584293	0.7807017543859649	0.7335105475565528	0.6642268984446478	0.8027941966684577	0.7004729374671571	0.5454545454545454	0.8554913294797688	6	RFC	0.7380462184873949	0.6914285714285714	0.7846638655462185	0.7686170212765957	0.75	0.7872340425531915	0.7304333426300376	0.6390845070422535	0.8217821782178217	0.6826401446654611	0.42857142857142855	0.9367088607594937	Self Other
no_beacon__no_geo	0.8219527760051053	0.8333333333333334	0.8142046475930149	0.7762630312750601	0.8521462639109697	0.7600531738118976	0.6274509803921569	0.8926553672316384	7	RFC	0.8488125864732845	0.9289827255278311	0.768642447418738	0.903061224489796	1.0	0.8061224489795918	0.8113357114546176	0.6666666666666666	0.9560047562425684	0.7285714285714285	0.45714285714285713	1.0	Self Other
no_beacon__no_geo	0.7931596091205212	0.8245614035087719	0.772751646558256	0.7046511627906976	0.8408521303258145	0.768762677484787	0.6551724137931034	0.8823529411764706	8	RFC	0.7979373567608862	0.8101604278074866	0.7857142857142857	0.8251313903487816	0.8260869565217391	0.8241758241758241	0.7638847292935343	0.6234567901234568	0.9043126684636119	0.7461121157323689	0.5428571428571428	0.9493670886075949	Self Other
no_beacon__no_geo	0.7727588603196665	0.8333333333333334	0.7581208026092253	0.6986175115207373	0.8176240936977134	0.7873760675370571	0.6885245901639345	0.8862275449101796	9	RFC	0.7629610812121821	0.727447216890595	0.7984749455337691	0.8243006993006994	0.8076923076923077	0.8409090909090909	0.7548500506585614	0.6719858156028369	0.8377142857142857	0.7683544303797468	0.6	0.9367088607594937	Self Other
no_beacon__no_geo	0.8066255778120185	0.8333333333333334	0.7795353703090921	0.7022538552787663	0.8568168853394181	0.7827700330959784	0.6779661016949152	0.8875739644970415	10	RFC	0.8093177766974559	0.8154269972451791	0.8032085561497326	0.8333333333333334	0.8333333333333334	0.8333333333333334	0.7673797881010596	0.6166666666666667	0.9180929095354523	0.7603978300180831	0.5714285714285714	0.9493670886075949	Self Other
no_beacon__no_geo	0.7939262472885033	0.8421052631578947	0.7824229326576744	0.732394366197183	0.8324514991181658	0.7816091954022988	0.6666666666666666	0.896551724137931	11	RFC	0.8276524349860921	0.9154929577464789	0.7398119122257053	0.8842105263157894	0.9473684210526315	0.8210526315789474	0.7809707708617295	0.6103286384976526	0.9516129032258065	0.7508137432188065	0.5142857142857142	0.9873417721518988	Self Other
no_beacon__no_geo	0.8173352435530086	0.8508771929824561	0.8164119411144318	0.8033924441017734	0.8294314381270903	0.8097575341121036	0.721311475409836	0.8982035928143712	12	RFC	0.8281305711856433	0.8936535162950258	0.7626076260762608	0.8492132867132867	0.8461538461538461	0.8522727272727273	0.8193913929208047	0.7296918767507002	0.9090909090909091	0.7889692585895117	0.6285714285714286	0.9493670886075949	Self Other
no_beacon__no_geo	0.7946026986506747	0.8421052631578947	0.7776845168149515	0.7163561076604554	0.8390129259694478	0.7816091954022988	0.6666666666666666	0.896551724137931	13	RFC	0.8378995177750365	0.9351351351351351	0.7406639004149378	0.8842105263157894	0.9473684210526315	0.8210526315789474	0.774008293774213	0.5805369127516778	0.967479674796748	0.7508137432188065	0.5142857142857142	0.9873417721518988	Self Other
no_beacon__no_geo	0.841091492776886	0.8859649122807017	0.8402704300897357	0.8288184438040345	0.8517224163754369	0.854520467262197	0.7868852459016394	0.9221556886227545	14	RFC	0.8523109748060556	0.9206145966709347	0.7840073529411765	0.8990384615384616	0.9230769230769231	0.875	0.8429546001305976	0.7536687631027253	0.9322404371584699	0.8301989150090416	0.6857142857142857	0.9746835443037974	Self Other
no_beacon__no_geo	0.8134328358208955	0.8070175438596491	0.7956339733121716	0.7353224254090471	0.8559455212152961	0.7330779054916986	0.5925925925925926	0.8735632183908046	15	RFC	0.8490099406490834	0.9294403892944039	0.768579492003763	0.8210526315789474	0.8421052631578947	0.8	0.7870006474830977	0.60828025477707	0.9657210401891253	0.7095840867992766	0.45714285714285713	0.9620253164556962	Self Other
no_beacon__no_geo	0.8326908249807248	0.9210526315789473	0.8268608145475573	0.7950897072710104	0.8586319218241042	0.8992834004122903	0.8524590163934427	0.9461077844311377	16	RFC	0.8512765570619708	0.9152173913043479	0.7873357228195937	0.9488636363636364	1.0	0.8977272727272727	0.8234820689688163	0.7028380634390651	0.9441260744985673	0.8714285714285714	0.7428571428571429	1.0	Self Other
no_beacon__no_geo	0.7926397735314933	0.8157894736842105	0.7797361679714621	0.7264239028944911	0.8330484330484331	0.7418867924528302	0.6037735849056604	0.88	17	RFC	0.8189357218124342	0.8881278538812786	0.7497435897435898	0.8454861111111112	0.8888888888888888	0.8020833333333334	0.7758567262121765	0.6145339652448657	0.9371794871794872	0.7159132007233273	0.45714285714285713	0.9746835443037974	Self Other
no_beacon__no_geo	0.8381855111712931	0.8421052631578947	0.8322424432516176	0.8006672226855712	0.8638176638176638	0.7869601328903654	0.6785714285714285	0.8953488372093023	18	RFC	0.8509335873167054	0.897196261682243	0.8046709129511678	0.8663594470046083	0.9047619047619048	0.8279569892473119	0.8276204448791475	0.7228915662650602	0.932349323493235	0.7587703435804701	0.5428571428571428	0.9746835443037974	Self Other
no_beacon__no_geo	0.7773279352226721	0.8333333333333334	0.7679452626784087	0.7212837837837838	0.8146067415730337	0.7916305916305917	0.6984126984126985	0.8848484848484849	19	RFC	0.7808443859870203	0.7936802973977695	0.7680084745762712	0.8172757475083057	0.7857142857142857	0.8488372093023255	0.7641077962285392	0.6609907120743034	0.8672248803827751	0.7763110307414105	0.6285714285714286	0.9240506329113924	Self Other
no_beacon__no_geo	0.796248382923674	0.8157894736842105	0.7832203785931292	0.7300771208226221	0.8363636363636363	0.748397267472412	0.6181818181818183	0.8786127167630058	20	RFC	0.8190845278672705	0.8801652892561983	0.7580037664783428	0.8292553191489361	0.85	0.8085106382978723	0.7782557356356745	0.623718887262079	0.93279258400927	0.723869801084991	0.4857142857142857	0.9620253164556962	Self Other
no_beacon__no_geo	0.76797829036635	0.8245614035087719	0.7605274108868278	0.7182866556836903	0.8027681660899654	0.7632890365448505	0.6428571428571428	0.8837209302325582	21	RFC	0.7689424051126179	0.7730496453900709	0.7648351648351648	0.837173579109063	0.8571428571428571	0.8172043010752689	0.7577147124719941	0.6707692307692308	0.8446601941747572	0.7381555153707052	0.5142857142857142	0.9620253164556962	Self Other
no_beacon__no_geo	0.8007662835249042	0.7894736842105263	0.7811171091201848	0.7155361050328226	0.8466981132075471	0.7159468438538206	0.5714285714285714	0.8604651162790697	22	RFC	0.819087401767753	0.862796833773087	0.775377969762419	0.7788018433179723	0.7619047619047619	0.7956989247311828	0.7718412428692802	0.611214953271028	0.9324675324675324	0.6969258589511754	0.45714285714285713	0.9367088607594937	Self Other
no_beacon__no_geo	0.7732824427480917	0.8333333333333334	0.7584128906068086	0.698477157360406	0.818348623853211	0.7777777777777778	0.6666666666666666	0.888888888888889	23	RFC	0.7917920593526888	0.8410757946210269	0.7425083240843507	0.8448616600790514	0.8636363636363636	0.8260869565217391	0.7543331819557977	0.5972222222222222	0.9114441416893733	0.7524412296564196	0.5428571428571428	0.9620253164556962	Self Other
no_beacon__no_geo	0.7684587813620072	0.7982456140350878	0.7527140074671221	0.6903163950143816	0.8151116199198626	0.7309941520467835	0.5964912280701754	0.8654970760233918	24	RFC	0.7616803408443314	0.7392197125256673	0.7841409691629956	0.7885375494071146	0.7727272727272727	0.8043478260869565	0.7480556675041373	0.6474820143884892	0.8486293206197855	0.7112115732368897	0.4857142857142857	0.9367088607594937	Self Other
no_beacon__no_geo	0.7953263497179693	0.8421052631578947	0.7783978425682212	0.7171492204899778	0.8396464646464645	0.7816091954022988	0.6666666666666666	0.896551724137931	25	RFC	0.8214411016577493	0.8846153846153846	0.758266818700114	0.8842105263157894	0.9473684210526315	0.8210526315789474	0.7717951570437942	0.602996254681648	0.9405940594059405	0.7508137432188065	0.5142857142857142	0.9873417721518988	Self Other
no_beacon__no_geo	0.8474212034383954	0.8333333333333334	0.8421544640567877	0.813321647677476	0.8709872804360994	0.7723594324750394	0.6545454545454545	0.8901734104046243	26	RFC	0.8666895701237458	0.9336016096579477	0.7997775305895439	0.8595744680851064	0.9	0.8191489361702128	0.8383069578432668	0.7204968944099379	0.9561170212765957	0.7444846292947558	0.5142857142857142	0.9746835443037974	Self Other
no_beacon__no_geo	0.8323191345503719	0.8771929824561403	0.8283464743805737	0.8022328548644339	0.8544600938967135	0.8479420731707318	0.7812500000000001	0.9146341463414634	27	RFC	0.8474846326470875	0.907942238267148	0.787027027027027	0.8722109533468559	0.8620689655172413	0.8823529411764706	0.8265514395745461	0.7185714285714285	0.9345314505776636	0.8318264014466545	0.7142857142857143	0.9493670886075949	Self Other
no_beacon__no_geo	0.800533689126084	0.8596491228070176	0.7948268277286208	0.7606084867894314	0.8290451686678102	0.8106312292358804	0.7142857142857142	0.9069767441860466	28	RFC	0.8361228213051011	0.9443339960238568	0.7279116465863453	0.8955453149001535	0.9523809523809523	0.8387096774193549	0.7997723137832939	0.6367292225201072	0.9628154050464808	0.7793851717902351	0.5714285714285714	0.9873417721518988	Self Other
no_beacon__no_geo	0.8001432664756447	0.8421052631578947	0.794108458287409	0.7588591184096801	0.8293577981651377	0.7918864097363083	0.689655172413793	0.8941176470588236	29	RFC	0.8178061809237204	0.8797595190380761	0.7558528428093646	0.8523650262780698	0.8695652173913043	0.8351648351648352	0.7929362196357526	0.6671732522796353	0.9186991869918699	0.7667269439421338	0.5714285714285714	0.9620253164556962	Self Other
no_beacon__no_geo	0.7907505686125853	0.8421052631578947	0.7680054448404019	0.695364238410596	0.8406466512702079	0.7757867132867133	0.6538461538461539	0.8977272727272727	30	RFC	0.8350432614312324	0.9264705882352942	0.7436159346271706	0.9072164948453608	1.0	0.8144329896907216	0.7616682856324994	0.5565371024734982	0.9667994687915007	0.7428571428571429	0.4857142857142857	1.0	Self Other
no_beacon__no_geo	0.827653997378768	0.868421052631579	0.8271426276398308	0.8177408177408176	0.836544437538844	0.8285026577073513	0.7457627118644068	0.9112426035502957	31	RFC	0.837720430107527	0.9062980030721967	0.7691428571428571	0.8861111111111111	0.9166666666666666	0.8555555555555555	0.830921613959761	0.7449494949494949	0.9168937329700273	0.801627486437613	0.6285714285714286	0.9746835443037974	Self Other
no_beacon__no_geo	0.7742155525238745	0.868421052631579	0.7645519268569255	0.716852010265184	0.8122518434486671	0.8285026577073513	0.7457627118644068	0.9112426035502957	32	RFC	0.7742728680621471	0.7744916820702403	0.774054054054054	0.8861111111111111	0.9166666666666666	0.8555555555555555	0.7608063633461533	0.6671974522292994	0.8544152744630071	0.801627486437613	0.6285714285714286	0.9746835443037974	Self Other
no_beacon__no_geo	0.8090490797546013	0.8333333333333334	0.794676964773418	0.740354535974974	0.8489993935718618	0.7664690026954178	0.6415094339622641	0.8914285714285716	33	RFC	0.8403357200623311	0.917312661498708	0.7633587786259542	0.8784722222222222	0.9444444444444444	0.8125	0.7884567618174175	0.6206293706293706	0.9562841530054644	0.7365280289330922	0.4857142857142857	0.9873417721518988	Self Other
no_beacon__no_geo	0.8084440969507428	0.8245614035087719	0.7782431989650807	0.6964064436183396	0.8600799543118218	0.7508741258741258	0.6153846153846154	0.8863636363636364	34	RFC	0.8417706980924797	0.9064516129032258	0.7770897832817337	0.8726500909642207	0.9411764705882353	0.8041237113402062	0.7641539775738833	0.5653923541247485	0.9629156010230179	0.722242314647378	0.45714285714285713	0.9873417721518988	Self Other
no_beacon__no_geo	0.7645211930926217	0.8508771929824561	0.7292196254133969	0.6314496314496314	0.8269896193771625	0.7963215974776667	0.6909090909090908	0.9017341040462428	35	RFC	0.7459166847211189	0.7021857923497268	0.789647577092511	0.8898936170212766	0.95	0.8297872340425532	0.7208497276029056	0.5736607142857143	0.8680387409200968	0.7650994575045208	0.5428571428571428	0.9873417721518988	Self Other
no_beacon__no_geo	0.844742413549753	0.8596491228070176	0.8447200637577208	0.842857142857143	0.8465829846582985	0.819047619047619	0.7333333333333334	0.9047619047619047	36	RFC	0.8497277462121212	0.9090909090909091	0.7903645833333334	0.8669662921348315	0.88	0.8539325842696629	0.8485152929227497	0.7856191744340879	0.9114114114114115	0.7952983725135624	0.6285714285714286	0.9620253164556962	Self Other
no_beacon__no_geo	0.7652582159624414	0.8333333333333334	0.7571154898741106	0.7126436781609197	0.8015873015873016	0.7873760675370571	0.6885245901639345	0.8862275449101796	37	RFC	0.7579529156021694	0.7197346600331676	0.7961711711711712	0.8243006993006994	0.8076923076923077	0.8409090909090909	0.7563843412406727	0.7056910569105691	0.8070776255707762	0.7683544303797468	0.6	0.9367088607594937	Self Other
no_beacon__no_geo	0.7728551336146273	0.8333333333333334	0.7528033286348819	0.6823992133726646	0.8232074438970991	0.7777777777777778	0.6666666666666666	0.888888888888889	38	RFC	0.7697164105916966	0.7609649122807017	0.7784679089026915	0.8448616600790514	0.8636363636363636	0.8260869565217391	0.7459706720825803	0.6185383244206774	0.8734030197444832	0.7524412296564196	0.5428571428571428	0.9620253164556962	Self Other
no_beacon__no_geo	0.7438391699092088	0.8157894736842105	0.7229942219402548	0.6470062555853441	0.7989821882951653	0.7543859649122806	0.6315789473684209	0.8771929824561402	39	RFC	0.737961615078149	0.7211155378486056	0.7548076923076923	0.816699604743083	0.8181818181818182	0.8152173913043478	0.7176792675982303	0.586709886547812	0.8486486486486486	0.7318264014466546	0.5142857142857142	0.9493670886075949	Self Other
no_beacon__no_geo	0.7721179624664879	0.868421052631579	0.7648672951951869	0.7235772357723578	0.8061573546180161	0.8245614035087718	0.7368421052631579	0.9122807017543859	40	RFC	0.7740271560415624	0.7820738137082601	0.7659804983748646	0.9011857707509882	0.9545454545454546	0.8478260869565217	0.7620022902250356	0.6732223903177005	0.8507821901323707	0.7936708860759494	0.6	0.9873417721518988	Self Other
no_beacon__no_geo	0.8207810320781032	0.8333333333333334	0.813302721851765	0.7759372275501307	0.8506682161533993	0.7777777777777778	0.6666666666666666	0.888888888888889	41	RFC	0.847189465408805	0.9270833333333334	0.7672955974842768	0.8448616600790514	0.8636363636363636	0.8260869565217391	0.8107670415118386	0.6671664167916042	0.954367666232073	0.7524412296564196	0.5428571428571428	0.9620253164556962	Self Other
no_beacon__no_geo	0.8068362480127186	0.8157894736842105	0.7794916739702016	0.7018404907975461	0.8571428571428572	0.7347956131605183	0.588235294117647	0.8813559322033897	42	RFC	0.8316149840061332	0.8827160493827161	0.7805139186295503	0.8667091836734694	0.9375	0.7959183673469388	0.766470524194298	0.5824847250509165	0.9504563233376793	0.7079566003616636	0.42857142857142855	0.9873417721518988	Self Other
no_beacon__no_geo	0.7667269439421338	0.8157894736842105	0.7591634172279335	0.7164835164835166	0.8018433179723503	0.748397267472412	0.6181818181818183	0.8786127167630058	43	RFC	0.7706181571252717	0.7861736334405145	0.7550626808100289	0.8292553191489361	0.85	0.8085106382978723	0.7564730791609608	0.65814266487214	0.8548034934497817	0.723869801084991	0.4857142857142857	0.9620253164556962	Self Other
no_beacon__no_geo	0.7835051546391752	0.8245614035087719	0.7636209662903617	0.6950629235237173	0.8321790090570059	0.7508741258741258	0.6153846153846154	0.8863636363636364	44	RFC	0.8260905620829568	0.9181585677749361	0.7340225563909775	0.8726500909642207	0.9411764705882353	0.8041237113402062	0.759914818774356	0.559190031152648	0.9606396063960639	0.722242314647378	0.45714285714285713	0.9873417721518988	Self Other
no_beacon__no_geo	0.7919732441471572	0.8157894736842105	0.7815876836583364	0.7339606501283148	0.8292147171883579	0.7347956131605183	0.588235294117647	0.8813559322033897	45	RFC	0.8357940028727231	0.9470198675496688	0.7245681381957774	0.8667091836734694	0.9375	0.7959183673469388	0.7841766410166306	0.5991620111731844	0.9691912708600771	0.7079566003616636	0.42857142857142855	0.9873417721518988	Self Other
no_beacon__no_geo	0.8218475073313783	0.8421052631578947	0.8174798661875853	0.7892454466608847	0.8457142857142858	0.8006218422075397	0.7096774193548386	0.891566265060241	46	RFC	0.833973721225428	0.883495145631068	0.784452296819788	0.8326947637292464	0.8148148148148148	0.8505747126436781	0.8152607580507267	0.713166144200627	0.9173553719008265	0.7826401446654612	0.6285714285714286	0.9367088607594937	Self Other
no_beacon__no_geo	0.8488599348534202	0.8947368421052632	0.8463288421241589	0.8266068759342301	0.8660508083140878	0.86708122813836	0.8064516129032259	0.927710843373494	47	RFC	0.8619028520499108	0.9216666666666666	0.8021390374331551	0.9054916985951469	0.9259259259259259	0.8850574712643678	0.8451756757216256	0.7493224932249323	0.9410288582183187	0.8444846292947559	0.7142857142857143	0.9746835443037974	Self Other
no_beacon__no_geo	0.7835408022130014	0.8157894736842105	0.7718745132906617	0.7202859696157283	0.823463056965595	0.7418867924528302	0.6037735849056604	0.88	48	RFC	0.8059576690778847	0.8685344827586207	0.7433808553971487	0.8454861111111112	0.8888888888888888	0.8020833333333334	0.7690748014398625	0.6152671755725191	0.922882427307206	0.7159132007233273	0.45714285714285713	0.9746835443037974	Self Other
no_beacon__no_geo	0.7553495007132668	0.8771929824561403	0.741814907737349	0.6827012025901943	0.8009286128845039	0.8381338742393509	0.7586206896551724	0.9176470588235295	49	RFC	0.7508632138114211	0.7350597609561753	0.7666666666666667	0.9068322981366459	0.9565217391304348	0.8571428571428571	0.7378509056340068	0.6373056994818653	0.8383961117861483	0.8079566003616636	0.6285714285714286	0.9873417721518988	Self Other
no_beacon__no_geo	0.7912979351032449	0.8333333333333334	0.7807814446735183	0.732766761095373	0.8287961282516636	0.7723594324750394	0.6545454545454545	0.8901734104046243	50	RFC	0.8359960549722067	0.9486552567237164	0.723336853220697	0.8595744680851064	0.9	0.8191489361702128	0.7835890172150795	0.5969230769230769	0.9702549575070821	0.7444846292947558	0.5142857142857142	0.9746835443037974	Self Other
no_beacon__no_geo	0.7461300309597523	0.7982456140350878	0.7252717616795287	0.6495726495726496	0.8009708737864077	0.7173045822102426	0.5660377358490566	0.8685714285714285	51	RFC	0.7486868358196147	0.7554671968190855	0.7419064748201439	0.8125	0.8333333333333334	0.7916666666666666	0.7199841534928738	0.5697151424287856	0.870253164556962	0.6952983725135624	0.42857142857142855	0.9620253164556962	Self Other
no_beacon__no_geo	0.7803850782190133	0.8157894736842105	0.7800058966818653	0.770872567482737	0.7891392258809936	0.7649946009620103	0.6557377049180327	0.874251497005988	52	RFC	0.7803261740756658	0.7791878172588832	0.7814645308924485	0.7993881118881119	0.7692307692307693	0.8295454545454546	0.7798495401407481	0.7627329192546584	0.7969661610268378	0.7477396021699819	0.5714285714285714	0.9240506329113924	Self Other
no_beacon__no_geo	0.8221757322175732	0.868421052631579	0.8059211381798823	0.7497546614327772	0.8620876149269875	0.8202837624802943	0.7272727272727273	0.9132947976878613	53	RFC	0.847759932375317	0.9095238095238095	0.7859960552268245	0.9202127659574468	1.0	0.8404255319148937	0.7961102836064099	0.6377295492487479	0.9544910179640719	0.7857142857142857	0.5714285714285714	1.0	Self Other
no_beacon__no_geo	0.7470119521912351	0.7719298245614035	0.7357426260123474	0.6811715481171547	0.79031370390754	0.7059523809523809	0.5666666666666667	0.8452380952380952	54	RFC	0.7345879459696203	0.6705107084019769	0.7986651835372637	0.7388764044943821	0.68	0.797752808988764	0.7371559735005113	0.6921768707482994	0.7821350762527233	0.6922242314647378	0.4857142857142857	0.8987341772151899	Self Other
no_beacon__no_geo	0.7978789769182782	0.8508771929824561	0.7945184017623153	0.7682403433476395	0.8207964601769911	0.7963215974776667	0.6909090909090908	0.9017341040462428	55	RFC	0.8260352574481865	0.927461139896373	0.724609375	0.8898936170212766	0.95	0.8297872340425532	0.8010531135531136	0.6556776556776557	0.9464285714285714	0.7650994575045208	0.5428571428571428	0.9873417721518988	Self Other
no_beacon__no_geo	0.765625	0.8070175438596491	0.75	0.6875	0.8125	0.7396179401993355	0.6071428571428571	0.872093023255814	56	RFC	0.7565767565767565	0.7252747252747253	0.7878787878787878	0.8079877112135176	0.8095238095238095	0.8064516129032258	0.7460875119770042	0.6534653465346535	0.8387096774193549	0.7175406871609403	0.4857142857142857	0.9493670886075949	Self Other
no_beacon__no_geo	0.8186929023190442	0.8508771929824561	0.8117647662018047	0.7756521739130434	0.847877358490566	0.8135642135642136	0.73015873015873	0.8969696969696971	57	RFC	0.8318725528161439	0.8779527559055118	0.7857923497267759	0.8409468438538206	0.8214285714285714	0.8604651162790697	0.8076593232575857	0.6947040498442367	0.9206145966709347	0.7969258589511754	0.6571428571428571	0.9367088607594937	Self Other
no_beacon__no_geo	0.8004354136429608	0.8508771929824561	0.7883721099068882	0.7378455672068637	0.8388986526069128	0.8011695906432749	0.7017543859649122	0.9005847953216375	58	RFC	0.8282881502059585	0.9020979020979021	0.7544783983140148	0.8730237154150198	0.9090909090909091	0.8369565217391305	0.7843922887054218	0.6241935483870967	0.9445910290237467	0.7730560578661845	0.5714285714285714	0.9746835443037974	Self Other
no_beacon__no_geo	0.8452655889145496	0.868421052631579	0.8384932993947342	0.8054211035818006	0.8715654952076677	0.8285026577073513	0.7457627118644068	0.9112426035502957	59	RFC	0.8543401751997328	0.8869936034115139	0.8216867469879519	0.8861111111111111	0.9166666666666666	0.8555555555555555	0.8327399044724273	0.7375886524822695	0.927891156462585	0.801627486437613	0.6285714285714286	0.9746835443037974	Self Other
no_beacon__no_geo	0.7485342019543973	0.7894736842105263	0.7413975209497206	0.6984374999999999	0.7843575418994413	0.7088122605363985	0.5555555555555555	0.8620689655172414	60	RFC	0.7531651744097816	0.772020725388601	0.7343096234309623	0.7894736842105263	0.7894736842105263	0.7894736842105263	0.7396935518632171	0.637660485021398	0.841726618705036	0.6889692585895117	0.42857142857142855	0.9493670886075949	Self Other
no_beacon__no_geo	0.8250401284109149	0.8245614035087719	0.7917780748663102	0.7085561497326205	0.875	0.7632890365448505	0.6428571428571428	0.8837209302325582	61	RFC	0.8350048249241797	0.8548387096774194	0.8151709401709402	0.837173579109063	0.8571428571428571	0.8172043010752689	0.7746648808716488	0.6050228310502284	0.9443069306930693	0.7381555153707052	0.5142857142857142	0.9620253164556962	Self Other
no_beacon__no_geo	0.7840342124019958	0.8508771929824561	0.7781760308908514	0.742127659574468	0.8142244022072349	0.8011695906432749	0.7017543859649122	0.9005847953216375	62	RFC	0.812759899261582	0.9045643153526971	0.7209554831704669	0.8730237154150198	0.9090909090909091	0.8369565217391305	0.7821799483771315	0.6291486291486291	0.9352112676056338	0.7730560578661845	0.5714285714285714	0.9746835443037974	Self Other
no_beacon__no_geo	0.8184338184338185	0.8421052631578947	0.8136585163892733	0.7838283828382838	0.8434886499402628	0.7816091954022988	0.6666666666666666	0.896551724137931	63	RFC	0.8435303158831879	0.9295499021526419	0.7575107296137339	0.8842105263157894	0.9473684210526315	0.8210526315789474	0.8145429517324115	0.6776034236804565	0.9514824797843666	0.7508137432188065	0.5142857142857142	0.9873417721518988	Self Other
no_beacon__no_geo	0.806282722513089	0.7982456140350878	0.7973968636220292	0.7549668874172186	0.8398268398268399	0.7244351024697846	0.5818181818181818	0.8670520231213873	64	RFC	0.8345303544274184	0.9156626506024096	0.7533980582524272	0.798936170212766	0.8	0.7978723404255319	0.7954543889252386	0.6422535211267606	0.9486552567237164	0.703254972875226	0.45714285714285713	0.9493670886075949	Self Other
no_beacon__no_geo	0.7364110201042442	0.8157894736842105	0.7061465317747582	0.611842105263158	0.8004509582863585	0.7599037207902919	0.6440677966101694	0.8757396449704142	65	RFC	0.7101794523306151	0.634090909090909	0.7862679955703211	0.8069444444444445	0.7916666666666666	0.8222222222222222	0.7031283445873631	0.5911016949152542	0.8151549942594719	0.7397830018083182	0.5428571428571428	0.9367088607594937	Self Other
no_beacon__no_geo	0.7924812030075188	0.8245614035087719	0.7672371811780938	0.6905829596412555	0.843891402714932	0.7573435504469987	0.6296296296296297	0.8850574712643677	66	RFC	0.8172003797351116	0.8700564971751412	0.764344262295082	0.8526315789473684	0.8947368421052632	0.8105263157894737	0.7572049491194472	0.5724907063197026	0.9419191919191919	0.7301989150090415	0.4857142857142857	0.9746835443037974	Self Other
no_beacon__no_geo	0.8016781083142639	0.8421052631578947	0.7719987799265815	0.6897374701670644	0.8542600896860987	0.7869601328903654	0.6785714285714285	0.8953488372093023	67	RFC	0.8339953777264192	0.8975155279503105	0.7704752275025278	0.8663594470046083	0.9047619047619048	0.8279569892473119	0.7592840427087904	0.560077519379845	0.9584905660377359	0.7587703435804701	0.5428571428571428	0.9746835443037974	Self Other
no_beacon__no_geo	0.8199088145896657	0.8333333333333334	0.809686294682002	0.7655786350148368	0.8537939543491672	0.7723594324750394	0.6545454545454545	0.8901734104046243	68	RFC	0.848900857067405	0.9280575539568345	0.7697441601779755	0.8595744680851064	0.9	0.8191489361702128	0.8049819524888777	0.6515151515151515	0.9584487534626038	0.7444846292947558	0.5142857142857142	0.9746835443037974	Self Other
no_beacon__no_geo	0.8050036791758646	0.8421052631578947	0.7875035181536729	0.7265221878224974	0.8484848484848485	0.7757867132867133	0.6538461538461539	0.8977272727272727	69	RFC	0.8396529769293327	0.9190600522193212	0.7602459016393442	0.9072164948453608	1.0	0.8144329896907216	0.7802895504858955	0.6006825938566553	0.9598965071151359	0.7428571428571429	0.4857142857142857	1.0	Self Other
no_beacon__no_geo	0.781563126252505	0.7719298245614035	0.7704062034351902	0.7197943444730077	0.8210180623973726	0.7176067073170731	0.5937499999999999	0.8414634146341463	70	RFC	0.779822092498002	0.7734806629834254	0.7861635220125787	0.7334685598377282	0.6551724137931034	0.8117647058823529	0.7660917261432725	0.6730769230769231	0.8591065292096219	0.7081374321880651	0.5428571428571428	0.8734177215189873	Self Other
no_beacon__no_geo	0.8001480384900074	0.8245614035087719	0.7727629513343799	0.6938775510204082	0.8516483516483517	0.7573435504469987	0.6296296296296297	0.8850574712643677	71	RFC	0.8401077895183986	0.918918918918919	0.7612966601178782	0.8526315789473684	0.8947368421052632	0.8105263157894737	0.7618556068844282	0.5573770491803278	0.9663341645885287	0.7301989150090415	0.4857142857142857	0.9746835443037974	Self Other
no_beacon__no_geo	0.8219086021505376	0.8508771929824561	0.8151265941182014	0.7797173732335828	0.85053581500282	0.8011695906432749	0.7017543859649122	0.9005847953216375	72	RFC	0.8478762728765248	0.9287128712871288	0.7670396744659207	0.8730237154150198	0.9090909090909091	0.8369565217391305	0.8131750752602371	0.671919770773639	0.9544303797468354	0.7730560578661845	0.5714285714285714	0.9746835443037974	Self Other
no_beacon__no_geo	0.81877444589309	0.7894736842105263	0.8134988664352889	0.7821316614420063	0.8448660714285714	0.7225152129817445	0.5862068965517241	0.8588235294117648	73	RFC	0.8296399546399547	0.8723776223776224	0.7869022869022869	0.7706641184902054	0.7391304347826086	0.8021978021978022	0.8104275054764513	0.7088068181818182	0.9120481927710843	0.7048824593128391	0.4857142857142857	0.9240506329113924	Self Other
no_beacon__no_geo	0.7876304023845008	0.8333333333333334	0.7800585751393215	0.7392497712717292	0.8208673790069139	0.7916305916305917	0.6984126984126985	0.8848484848484849	74	RFC	0.7978915024369571	0.8347107438016529	0.7610722610722611	0.8172757475083057	0.7857142857142857	0.8488372093023255	0.7771210379998073	0.6633825944170771	0.8908594815825375	0.7763110307414105	0.6285714285714286	0.9240506329113924	Self Other
no_beacon__no_geo	0.8074324324324325	0.8333333333333334	0.8019151954713812	0.7688564476885645	0.834973943254198	0.7723594324750394	0.6545454545454545	0.8901734104046243	75	RFC	0.8342778999605256	0.9221789883268483	0.7463768115942029	0.8595744680851064	0.9	0.8191489361702128	0.8033432695066699	0.6592489568845619	0.9474375821287779	0.7444846292947558	0.5142857142857142	0.9746835443037974	Self Other
no_beacon__no_geo	0.8257887517146777	0.8508771929824561	0.8162616470027884	0.7744227353463587	0.8581005586592179	0.8056363454016648	0.711864406779661	0.8994082840236687	76	RFC	0.8420926006825075	0.8916155419222904	0.7925696594427245	0.8597222222222223	0.875	0.8444444444444444	0.8099514892624341	0.6844583987441131	0.9354445797807551	0.781012658227848	0.6	0.9620253164556962	Self Other
no_beacon__no_geo	0.7824377457404981	0.8333333333333334	0.7762384283796198	0.7389937106918238	0.8134831460674158	0.7827700330959784	0.6779661016949152	0.8875739644970415	77	RFC	0.7791150265755911	0.7617504051863857	0.7964796479647965	0.8333333333333334	0.8333333333333334	0.8333333333333334	0.7743928624639573	0.7175572519083969	0.8312284730195177	0.7603978300180831	0.5714285714285714	0.9493670886075949	Self Other
no_beacon__no_geo	0.7898351648351648	0.8333333333333334	0.779168252759802	0.7306338028169013	0.8277027027027026	0.7723594324750394	0.6545454545454545	0.8901734104046243	78	RFC	0.8159129438816273	0.8886509635974305	0.7431749241658241	0.8595744680851064	0.9	0.8191489361702128	0.7771275757213159	0.6203288490284006	0.9339263024142312	0.7444846292947558	0.5142857142857142	0.9746835443037974	Self Other
no_beacon__no_geo	0.8154145077720207	0.8245614035087719	0.8124845793239577	0.7890451517394523	0.8359240069084629	0.768762677484787	0.6551724137931034	0.8823529411764706	79	RFC	0.8277167122235087	0.8839137645107794	0.7715196599362381	0.8251313903487816	0.8260869565217391	0.8241758241758241	0.8123135732136619	0.7125668449197861	0.9120603015075377	0.7461121157323689	0.5428571428571428	0.9493670886075949	Self Other
no_beacon__no_geo	0.7726574500768049	0.8245614035087719	0.7411892379765332	0.6509433962264151	0.8314350797266514	0.7438202247191011	0.6	0.8876404494382023	80	RFC	0.8029404276985743	0.8625	0.7433808553971487	0.898989898989899	1.0	0.797979797979798	0.7329398637538173	0.5227272727272727	0.9431524547803618	0.7142857142857143	0.42857142857142855	1.0	Self Other
no_beacon__no_geo	0.8010369410239793	0.8157894736842105	0.7920949733788204	0.74897792313982	0.8352120236178208	0.7347956131605183	0.588235294117647	0.8813559322033897	81	RFC	0.827159154082231	0.903353057199211	0.750965250965251	0.8667091836734694	0.9375	0.7959183673469388	0.7902072510859065	0.6396648044692738	0.9407496977025392	0.7079566003616636	0.42857142857142855	0.9873417721518988	Self Other
no_beacon__no_geo	0.8191489361702128	0.8596491228070176	0.8138516509248936	0.7824497257769654	0.8452535760728219	0.8106312292358804	0.7142857142857142	0.9069767441860466	82	RFC	0.842662295612757	0.9224137931034483	0.7629107981220657	0.8955453149001535	0.9523809523809523	0.8387096774193549	0.8134434726271461	0.6793650793650794	0.9475218658892128	0.7793851717902351	0.5714285714285714	0.9873417721518988	Self Other
no_beacon__no_geo	0.8183161004431314	0.8421052631578947	0.814010989010989	0.7857142857142857	0.8423076923076923	0.7964285714285715	0.7000000000000001	0.8928571428571428	83	RFC	0.8496159227093947	0.9534883720930233	0.7457434733257662	0.8413483146067415	0.84	0.8426966292134831	0.817873779523264	0.6681481481481482	0.96759941089838	0.7746835443037974	0.6	0.9493670886075949	Self Other
no_beacon__no_geo	0.7655222790357925	0.8245614035087719	0.745498507272522	0.6741116751269035	0.8168853394181403	0.7632890365448505	0.6428571428571428	0.8837209302325582	84	RFC	0.79424306474312	0.8601036269430051	0.728382502543235	0.837173579109063	0.8571428571428571	0.8172043010752689	0.7420636125143638	0.5542570951585977	0.9298701298701298	0.7381555153707052	0.5142857142857142	0.9620253164556962	Self Other
no_beacon__no_geo	0.838001514004542	0.8596491228070176	0.8291300984018761	0.7901960784313725	0.8680641183723797	0.819047619047619	0.7333333333333334	0.9047619047619047	85	RFC	0.8580906926172139	0.9179954441913439	0.7981859410430839	0.8669662921348315	0.88	0.8539325842696629	0.8224915104433177	0.693631669535284	0.9513513513513514	0.7952983725135624	0.6285714285714286	0.9620253164556962	Self Other
no_beacon__no_geo	0.7813646368305209	0.8070175438596491	0.7685259481811426	0.7140115163147793	0.823040380047506	0.7330779054916986	0.5925925925925926	0.8735632183908046	86	RFC	0.8179752733311805	0.9095354523227384	0.7264150943396226	0.8210526315789474	0.8421052631578947	0.8	0.768496396805817	0.5876777251184834	0.9493150684931507	0.7095840867992766	0.45714285714285713	0.9620253164556962	Self Other
no_beacon__no_geo	0.7840909090909091	0.8157894736842105	0.7799590253329817	0.7498063516653756	0.8101116990005878	0.7696969696969695	0.6666666666666665	0.8727272727272727	87	RFC	0.7906894686301413	0.8217317487266553	0.7596471885336273	0.7936046511627908	0.75	0.8372093023255814	0.7786084379283371	0.6894586894586895	0.8677581863979849	0.7556962025316456	0.6	0.9113924050632911	Self Other
no_beacon__no_geo	0.8042212518195051	0.8245614035087719	0.7995841003798405	0.7690987124463521	0.8300694883133289	0.7738095238095238	0.6666666666666666	0.880952380952381	88	RFC	0.8108690850925705	0.8405253283302064	0.7812128418549346	0.8157303370786517	0.8	0.8314606741573034	0.7971527517144904	0.7088607594936709	0.8854447439353099	0.7540687160940325	0.5714285714285714	0.9367088607594937	Self Other
no_beacon__no_geo	0.7728130899937067	0.8421052631578947	0.7653163629966473	0.7233716475095786	0.807261078483716	0.8044969512195121	0.71875	0.8902439024390243	89	RFC	0.7705280738877577	0.7600644122383253	0.78099173553719	0.8259634888438134	0.7931034482758621	0.8588235294117647	0.7627087977771316	0.6900584795321637	0.8353591160220994	0.7905967450271247	0.6571428571428571	0.9240506329113924	Self Other
no_beacon__no_geo	0.8005354752342704	0.7807017543859649	0.7946942908843402	0.7600644122383253	0.829324169530355	0.7004729374671571	0.5454545454545454	0.8554913294797688	90	RFC	0.8240543643284308	0.9024856596558317	0.7456230690010298	0.7686170212765957	0.75	0.7872340425531915	0.7953304320516847	0.6564673157162726	0.9341935483870968	0.6826401446654611	0.42857142857142855	0.9367088607594937	Self Other
no_beacon__no_geo	0.8110119047619048	0.8421052631578947	0.8065551475588195	0.7771929824561404	0.8359173126614987	0.7964285714285715	0.7000000000000001	0.8928571428571428	91	RFC	0.8241919305160552	0.8772277227722772	0.7711561382598331	0.8413483146067415	0.84	0.8426966292134831	0.8050953433359618	0.6976377952755906	0.9125528913963329	0.7746835443037974	0.6	0.9493670886075949	Self Other
no_beacon__no_geo	0.7902097902097902	0.8245614035087719	0.786677964281239	0.7592295345104334	0.8141263940520447	0.768762677484787	0.6551724137931034	0.8823529411764706	92	RFC	0.8047565179918121	0.8663003663003663	0.7432126696832579	0.8251313903487816	0.8260869565217391	0.8241758241758241	0.7878571428571428	0.6757142857142857	0.9	0.7461121157323689	0.5428571428571428	0.9493670886075949	Self Other
no_beacon__no_geo	0.8122476446837147	0.7982456140350878	0.8099039372829808	0.7887963663890991	0.8310115081768625	0.7173045822102426	0.5660377358490566	0.8685714285714285	93	RFC	0.822473795339718	0.8741610738255033	0.7707865168539326	0.8125	0.8333333333333334	0.7916666666666666	0.8100330780733156	0.7186206896551725	0.9014454664914586	0.6952983725135624	0.42857142857142855	0.9620253164556962	Self Other
no_beacon__no_geo	0.7880354505169868	0.8245614035087719	0.7774723685800362	0.7289896128423041	0.8259551243177682	0.7573435504469987	0.6296296296296297	0.8850574712643677	94	RFC	0.8255045393203289	0.9234449760765551	0.7275641025641025	0.8526315789473684	0.8947368421052632	0.8105263157894737	0.7786516509748749	0.6021840873634945	0.9551192145862553	0.7301989150090415	0.4857142857142857	0.9746835443037974	Self Other
no_beacon__no_geo	0.8332251784555483	0.9035087719298246	0.8325479466419063	0.8218988218988219	0.8431970713849908	0.8793650793650793	0.8253968253968255	0.9333333333333332	95	RFC	0.8441885411844369	0.9137134052388289	0.7746636771300448	0.9119601328903655	0.9285714285714286	0.8953488372093024	0.835942426296285	0.7468513853904282	0.9250334672021419	0.8587703435804701	0.7428571428571429	0.9746835443037974	Self Other
no_beacon__no_geo	0.828996282527881	0.8508771929824561	0.8271680427090446	0.80939226519337	0.8449438202247191	0.7963215974776667	0.6909090909090908	0.9017341040462428	96	RFC	0.8544171087392487	0.9590834697217676	0.7497507477567298	0.8898936170212766	0.95	0.8297872340425532	0.8339722210689953	0.7001194743130227	0.9678249678249679	0.7650994575045208	0.5428571428571428	0.9873417721518988	Self Other
no_beacon__no_geo	0.8384442782348541	0.8596491228070176	0.829328025492764	0.7898832684824902	0.8687727825030377	0.8106312292358804	0.7142857142857142	0.9069767441860466	97	RFC	0.8739204247066104	0.9689737470167065	0.7788671023965141	0.8955453149001535	0.9523809523809523	0.8387096774193549	0.8244047619047619	0.6666666666666666	0.9821428571428571	0.7793851717902351	0.5714285714285714	0.9873417721518988	Self Other
no_beacon__no_geo	0.7726937269372693	0.868421052631579	0.7553268327916216	0.6901408450704226	0.8205128205128206	0.8285026577073513	0.7457627118644068	0.9112426035502957	98	RFC	0.763976257259688	0.7360515021459227	0.7919010123734533	0.8861111111111111	0.9166666666666666	0.8555555555555555	0.7504454307280788	0.6496212121212122	0.8512696493349455	0.801627486437613	0.6285714285714286	0.9746835443037974	Self Other
no_beacon__no_geo	0.8512856150104239	0.8771929824561403	0.8462269050234696	0.8183361629881155	0.8741176470588237	0.8381338742393509	0.7586206896551724	0.9176470588235295	99	RFC	0.8588077519571182	0.8892988929889298	0.8283166109253066	0.9068322981366459	0.9565217391304348	0.8571428571428571	0.8415709172364639	0.7578616352201258	0.925280199252802	0.8079566003616636	0.6285714285714286	0.9873417721518988	Self Other
no_beacon__no_geo	0.7713059472716125	0.8333333333333334	0.7641551382920366	0.7230883444691908	0.8052219321148825	0.7723594324750394	0.6545454545454545	0.8901734104046243	100	RFC	0.7803755338058129	0.81438127090301	0.7463697967086157	0.8595744680851064	0.9	0.8191489361702128	0.7621749634433213	0.650200267022697	0.8741496598639455	0.7444846292947558	0.5142857142857142	0.9746835443037974	Self Other
no_beacon__no_geo	0.7889672867222579	0.8596491228070176	0.7836681154560734	0.749809885931559	0.8175263449805878	0.8106312292358804	0.7142857142857142	0.9069767441860466	101	RFC	0.8206109448014018	0.9214953271028037	0.7197265625	0.8955453149001535	0.9523809523809523	0.8387096774193549	0.7890680030282085	0.632051282051282	0.9460847240051348	0.7793851717902351	0.5714285714285714	0.9873417721518988	Self Other
no_beacon__no_geo	0.7948717948717948	0.8157894736842105	0.7915889510613732	0.7654320987654322	0.8177458033573141	0.7599037207902919	0.6440677966101694	0.8757396449704142	102	RFC	0.814700137030234	0.8936936936936937	0.7357065803667745	0.8069444444444445	0.7916666666666666	0.8222222222222222	0.7948717948717949	0.6693657219973009	0.9203778677462888	0.7397830018083182	0.5428571428571428	0.9367088607594937	Self Other
no_beacon__no_geo	0.8093385214007782	0.8508771929824561	0.797717239123828	0.7492323439099283	0.8462021343377276	0.7963215974776667	0.6909090909090908	0.9017341040462428	103	RFC	0.8419428246337648	0.9265822784810127	0.7573033707865169	0.8898936170212766	0.95	0.8297872340425532	0.7938071006437799	0.6288659793814433	0.9587482219061166	0.7650994575045208	0.5428571428571428	0.9873417721518988	Self Other
no_beacon__no_geo	0.8431516936671576	0.8596491228070176	0.8402507352230522	0.8187234042553192	0.8617780661907852	0.8150101419878295	0.7241379310344828	0.9058823529411764	104	RFC	0.8635433805170072	0.9449901768172888	0.7820965842167256	0.8795986622073578	0.9130434782608695	0.8461538461538461	0.8408798972382787	0.7222222222222222	0.9595375722543352	0.7873417721518987	0.6	0.9746835443037974	Self Other
no_beacon__no_geo	0.7817567567567567	0.8245614035087719	0.7769619061349473	0.7442596991290578	0.8096641131408369	0.768762677484787	0.6551724137931034	0.8823529411764706	105	RFC	0.7865662554875469	0.8089500860585198	0.764182424916574	0.8251313903487816	0.8260869565217391	0.8241758241758241	0.7750259078781999	0.6891495601173021	0.8609022556390977	0.7461121157323689	0.5428571428571428	0.9493670886075949	Self Other
no_beacon__no_geo	0.7619047619047619	0.8333333333333334	0.7576282674305592	0.7254335260115607	0.7898230088495576	0.7916305916305917	0.6984126984126985	0.8848484848484849	106	RFC	0.7587395585084615	0.737151248164464	0.780327868852459	0.8172757475083057	0.7857142857142857	0.8488372093023255	0.7568172876123604	0.7140825035561877	0.799552071668533	0.7763110307414105	0.6285714285714286	0.9240506329113924	Self Other
no_beacon__no_geo	0.8316546762589928	0.8333333333333334	0.8169471608406722	0.7650602409638555	0.8688340807174888	0.7777777777777778	0.6666666666666666	0.888888888888889	107	RFC	0.8564720420142107	0.9180722891566265	0.7948717948717948	0.8448616600790514	0.8636363636363636	0.8260869565217391	0.8068693633797064	0.6557659208261618	0.957972805933251	0.7524412296564196	0.5428571428571428	0.9620253164556962	Self Other
no_beacon__no_geo	0.7777777777777778	0.8157894736842105	0.7600332363938511	0.6947791164658633	0.825287356321839	0.7418867924528302	0.6037735849056604	0.88	108	RFC	0.812981532844985	0.8940568475452196	0.7319062181447502	0.8454861111111112	0.8888888888888888	0.8020833333333334	0.7570630269280945	0.5681444991789819	0.9459815546772069	0.7159132007233273	0.45714285714285713	0.9746835443037974	Self Other
no_beacon__no_geo	0.8256513026052105	0.8596491228070176	0.8160505074045041	0.7740259740259741	0.8580750407830341	0.805874840357599	0.7037037037037037	0.9080459770114944	109	RFC	0.8523628967970076	0.9273858921161826	0.7773399014778325	0.9157894736842105	1.0	0.8315789473684211	0.8108572325047967	0.6641901931649331	0.9575242718446602	0.7714285714285714	0.5428571428571428	1.0	Self Other
no_beacon__no_geo	0.7743732590529248	0.7982456140350878	0.7594207035200824	0.699443413729128	0.8193979933110369	0.7426131343869637	0.6229508196721311	0.8622754491017964	110	RFC	0.7642264112852348	0.7277992277992278	0.8006535947712419	0.7744755244755245	0.7307692307692307	0.8181818181818182	0.7561276908023484	0.6732142857142858	0.839041095890411	0.7271247739602169	0.5428571428571428	0.9113924050632911	Self Other
no_beacon__no_geo	0.797743755036261	0.868421052631579	0.7750715784076918	0.7036599763872491	0.8464831804281344	0.8285026577073513	0.7457627118644068	0.9112426035502957	111	RFC	0.8140420073753407	0.8514285714285714	0.77665544332211	0.8861111111111111	0.9166666666666666	0.8555555555555555	0.7648525561973994	0.5995975855130785	0.9301075268817204	0.801627486437613	0.6285714285714286	0.9746835443037974	Self Other
no_beacon__no_geo	0.7260869565217392	0.7894736842105263	0.7180999889226767	0.6706497386109037	0.7655502392344498	0.7088122605363985	0.5555555555555555	0.8620689655172414	112	RFC	0.7308744049181871	0.7495826377295493	0.712166172106825	0.7894736842105263	0.7894736842105263	0.7894736842105263	0.7171714818266542	0.6067567567567568	0.8275862068965517	0.6889692585895117	0.42857142857142855	0.9493670886075949	Self Other
no_beacon__no_geo	0.8111647139903515	0.8070175438596491	0.8044435918624326	0.7681895093062606	0.8406976744186045	0.7456389452332657	0.6206896551724138	0.8705882352941177	113	RFC	0.8311562833301964	0.8972332015810277	0.765079365079365	0.7978977544194936	0.782608695652174	0.8131868131868132	0.8022504294712731	0.6715976331360947	0.9329032258064516	0.725497287522604	0.5142857142857142	0.9367088607594937	Self Other
no_beacon__no_geo	0.7859220477021525	0.8245614035087719	0.7808704327222846	0.7475994513031551	0.8141414141414143	0.7632890365448505	0.6428571428571428	0.8837209302325582	114	RFC	0.7926393459481695	0.8220211161387632	0.7632575757575758	0.837173579109063	0.8571428571428571	0.8172043010752689	0.7789144817446705	0.6855345911949685	0.8722943722943723	0.7381555153707052	0.5142857142857142	0.9620253164556962	Self Other
no_beacon__no_geo	0.8044254104211278	0.7982456140350878	0.7989599044746103	0.7658119658119658	0.8321078431372549	0.7370374084846054	0.6101694915254237	0.8639053254437871	115	RFC	0.8248035516093231	0.896	0.753607103218646	0.7805555555555556	0.75	0.8111111111111111	0.7987606427506788	0.6686567164179105	0.9288645690834473	0.7191681735985533	0.5142857142857142	0.9240506329113924	Self Other
no_beacon__no_geo	0.843036109064112	0.8508771929824561	0.8355244177451377	0.8003748828491097	0.8706739526411656	0.8097575341121036	0.721311475409836	0.8982035928143712	116	RFC	0.8655105762217359	0.9343544857768052	0.7966666666666666	0.8492132867132867	0.8461538461538461	0.8522727272727273	0.8299196787148594	0.7	0.9598393574297188	0.7889692585895117	0.6285714285714286	0.9493670886075949	Self Other
no_beacon__no_geo	0.8050615595075239	0.868421052631579	0.8002459352370542	0.7692307692307692	0.8312611012433393	0.8285026577073513	0.7457627118644068	0.9112426035502957	117	RFC	0.8269807389337805	0.9047619047619048	0.7491995731056563	0.8861111111111111	0.9166666666666666	0.8555555555555555	0.8012623614024572	0.6690140845070423	0.9335106382978723	0.801627486437613	0.6285714285714286	0.9746835443037974	Self Other
no_beacon__no_geo	0.7813990461049285	0.8245614035087719	0.7577576035543355	0.6820809248554912	0.8334342822531798	0.7573435504469987	0.6296296296296297	0.8850574712643677	118	RFC	0.8176593521421107	0.8939393939393939	0.7413793103448276	0.8526315789473684	0.8947368421052632	0.8105263157894737	0.7514962319515001	0.5514018691588785	0.9515905947441217	0.7301989150090415	0.4857142857142857	0.9746835443037974	Self Other
no_beacon__no_geo	0.819434872501723	0.8508771929824561	0.8100208288357441	0.7677304964539008	0.8523111612175874	0.8011695906432749	0.7017543859649122	0.9005847953216375	119	RFC	0.8313811384046154	0.8694779116465864	0.7932843651626443	0.8730237154150198	0.9090909090909091	0.8369565217391305	0.8040649227616341	0.6873015873015873	0.9208282582216809	0.7730560578661845	0.5714285714285714	0.9746835443037974	Self Other
no_beacon__no_geo	0.809674861221253	0.8508771929824561	0.7992773347340942	0.7535934291581109	0.8449612403100776	0.8056363454016648	0.711864406779661	0.8994082840236687	120	RFC	0.8311779018176614	0.8929440389294404	0.7694117647058824	0.8597222222222223	0.875	0.8444444444444444	0.7944138797986635	0.6518650088809946	0.9369627507163324	0.781012658227848	0.6	0.9620253164556962	Self Other
no_beacon__no_geo	0.8306731436502429	0.8421052631578947	0.8189280829254626	0.7728119180633147	0.8650442477876106	0.7918864097363083	0.689655172413793	0.8941176470588236	121	RFC	0.8457628534619596	0.8886509635974305	0.8028747433264887	0.8523650262780698	0.8695652173913043	0.8351648351648352	0.8106700800809106	0.6836902800658978	0.9376498800959233	0.7667269439421338	0.5714285714285714	0.9620253164556962	Self Other
no_beacon__no_geo	0.7636239782016349	0.8245614035087719	0.7605248373986606	0.7332820906994618	0.7877675840978593	0.7827743902439024	0.6875	0.8780487804878048	122	RFC	0.7673319096367659	0.7884297520661157	0.746234067207416	0.802839756592292	0.7586206896551724	0.8470588235294118	0.7597708593889583	0.6853448275862069	0.8341968911917098	0.7699819168173598	0.6285714285714286	0.9113924050632911	Self Other
no_beacon__no_geo	0.8458471760797343	0.8596491228070176	0.8446703181331255	0.8311499272197963	0.8581907090464548	0.8150101419878295	0.7241379310344828	0.9058823529411764	123	RFC	0.8598842254418436	0.9345335515548282	0.785234899328859	0.8795986622073578	0.9130434782608695	0.8461538461538461	0.8472266871089789	0.7483617300131061	0.9460916442048517	0.7873417721518987	0.6	0.9746835443037974	Self Other
no_beacon__no_geo	0.8218997361477572	0.8771929824561403	0.8194101047749642	0.7982062780269059	0.8406139315230224	0.8449280994947532	0.7741935483870968	0.9156626506024097	124	RFC	0.8339653693997447	0.8914858096828047	0.7764449291166848	0.8812260536398467	0.8888888888888888	0.8735632183908046	0.8194715109464772	0.7225981055480379	0.9163449163449163	0.823869801084991	0.6857142857142857	0.9620253164556962	Self Other
no_beacon__no_geo	0.75	0.8245614035087719	0.7329275382509196	0.6654028436018957	0.8004522328999435	0.7632890365448505	0.6428571428571428	0.8837209302325582	125	RFC	0.7427480306578668	0.7192622950819673	0.7662337662337663	0.837173579109063	0.8571428571428571	0.8172043010752689	0.728458720766413	0.6190476190476191	0.8378698224852071	0.7381555153707052	0.5142857142857142	0.9620253164556962	Self Other
no_beacon__no_geo	0.8174931129476584	0.8070175438596491	0.8132446878990538	0.7850770478507706	0.841412327947337	0.7259615384615384	0.5769230769230769	0.875	126	RFC	0.839203036053131	0.9184060721062619	0.76	0.8380836870830806	0.8823529411764706	0.7938144329896907	0.813955828630885	0.6855524079320113	0.9423592493297587	0.701627486437613	0.42857142857142855	0.9746835443037974	Self Other
no_beacon__no_geo	0.7612049963262307	0.7982456140350878	0.7291827512081392	0.6360582306830908	0.8223072717331876	0.6917832373339603	0.5106382978723404	0.8729281767955802	127	RFC	0.8091757010477864	0.8987341772151899	0.7196172248803828	0.8872549019607843	1.0	0.7745098039215687	0.7256923566653698	0.49220103986135183	0.9591836734693877	0.6714285714285715	0.34285714285714286	1.0	Self Other
no_beacon__no_geo	0.7744262295081967	0.8245614035087719	0.767511531357137	0.7274167987321711	0.8076062639821029	0.7632890365448505	0.6428571428571428	0.8837209302325582	128	RFC	0.7774238600892674	0.7900172117039587	0.7648305084745762	0.837173579109063	0.8571428571428571	0.8172043010752689	0.764729523769756	0.6740088105726872	0.8554502369668247	0.7381555153707052	0.5142857142857142	0.9620253164556962	Self Other
no_beacon__no_geo	0.7602996254681648	0.8421052631578947	0.755692207002054	0.7221418234442837	0.7892425905598244	0.7918864097363083	0.689655172413793	0.8941176470588236	129	RFC	0.7571863148229471	0.7370753323485968	0.7772972972972974	0.8523650262780698	0.8695652173913043	0.8351648351648352	0.7546810882611068	0.7078014184397163	0.8015607580824972	0.7667269439421338	0.5714285714285714	0.9620253164556962	Self Other
no_beacon__no_geo	0.831140350877193	0.8771929824561403	0.8260058506804595	0.7961165048543688	0.8558951965065502	0.8416666666666668	0.7666666666666667	0.9166666666666667	130	RFC	0.8392254419081431	0.8723404255319149	0.8061104582843713	0.8925842696629214	0.92	0.8651685393258427	0.8221884498480243	0.7321428571428571	0.9122340425531915	0.8159132007233273	0.6571428571428571	0.9746835443037974	Self Other
no_beacon__no_geo	0.7057522123893806	0.7368421052631579	0.6691540265450199	0.5591160220994476	0.7791920309905922	0.6041666666666666	0.37499999999999994	0.8333333333333333	131	RFC	0.6832556976922817	0.6277915632754343	0.7387198321091291	0.7174409748667174	0.6923076923076923	0.7425742574257426	0.6641700178209877	0.5039840637450199	0.8243559718969555	0.603254972875226	0.2571428571428571	0.9493670886075949	Self Other
no_beacon__no_geo	0.8224734042553191	0.8508771929824561	0.8193744442150461	0.7957153787299159	0.8430335097001763	0.8056363454016648	0.711864406779661	0.8994082840236687	132	RFC	0.838072728974587	0.9043478260869565	0.7717976318622174	0.8597222222222223	0.875	0.8444444444444444	0.81956949517257	0.7103825136612022	0.9287564766839378	0.781012658227848	0.6	0.9620253164556962	Self Other
no_beacon__no_geo	0.8217200251098556	0.8596491228070176	0.816566924536564	0.7858220211161387	0.8473118279569892	0.819047619047619	0.7333333333333334	0.9047619047619047	133	RFC	0.817752567587363	0.7954198473282442	0.8400852878464818	0.8669662921348315	0.88	0.8539325842696629	0.8155584147725252	0.7764530551415797	0.8546637744034707	0.7952983725135624	0.6285714285714286	0.9620253164556962	Self Other
no_beacon__no_geo	0.7883981542518128	0.8245614035087719	0.7756211856265076	0.7220779220779221	0.829164449175093	0.7573435504469987	0.6296296296296297	0.8850574712643677	134	RFC	0.8133154119688824	0.879746835443038	0.7468839884947267	0.8526315789473684	0.8947368421052632	0.8105263157894737	0.7720764917901481	0.6123348017621145	0.9318181818181818	0.7301989150090415	0.4857142857142857	0.9746835443037974	Self Other
no_beacon__no_geo	0.7896323086196504	0.8771929824561403	0.7872924553775617	0.7649831649831649	0.8096017457719584	0.8381338742393509	0.7586206896551724	0.9176470588235295	135	RFC	0.7940654308958641	0.8208092485549133	0.7673216132368149	0.9068322981366459	0.9565217391304348	0.8571428571428571	0.7865401361217815	0.7162673392181589	0.8568129330254042	0.8079566003616636	0.6285714285714286	0.9873417721518988	Self Other
no_beacon__no_geo	0.7899262899262899	0.8157894736842105	0.7812625716584531	0.7377300613496931	0.8247950819672131	0.7599037207902919	0.6440677966101694	0.8757396449704142	136	RFC	0.8138775025248024	0.8858195211786372	0.7419354838709677	0.8069444444444445	0.7916666666666666	0.8222222222222222	0.7802760587886697	0.6320630749014454	0.9284890426758939	0.7397830018083182	0.5428571428571428	0.9367088607594937	Self Other
no_beacon__no_geo	0.7619795758051846	0.7982456140350878	0.726232478712554	0.6273062730627306	0.8251586843623774	0.7173045822102426	0.5660377358490566	0.8685714285714285	137	RFC	0.7806621708156567	0.8173076923076923	0.7440166493236212	0.8125	0.8333333333333334	0.7916666666666666	0.717573919518476	0.5089820359281437	0.9261658031088082	0.6952983725135624	0.42857142857142855	0.9620253164556962	Self Other
no_beacon__no_geo	0.8181108508977362	0.8070175438596491	0.8041511892739945	0.7518636847710328	0.8564386937769563	0.7330779054916986	0.5925925925925926	0.8735632183908046	138	RFC	0.8447748122713005	0.9121447028423773	0.7774049217002237	0.8210526315789474	0.8421052631578947	0.8	0.7964267608993857	0.6394927536231884	0.953360768175583	0.7095840867992766	0.45714285714285713	0.9620253164556962	Self Other
no_beacon__no_geo	0.8015873015873016	0.8596491228070176	0.796010512474119	0.7622820919175911	0.829738933030647	0.8106312292358804	0.7142857142857142	0.9069767441860466	139	RFC	0.8279139897731742	0.9144486692015209	0.7413793103448276	0.8955453149001535	0.9523809523809523	0.8387096774193549	0.7977714589870013	0.6535326086956522	0.9420103092783505	0.7793851717902351	0.5714285714285714	0.9873417721518988	Self Other
no_beacon__no_geo	0.8039806996381182	0.868421052631579	0.8003693639123678	0.7735191637630662	0.8272195640616694	0.8285026577073513	0.7457627118644068	0.9112426035502957	140	RFC	0.8088037634408602	0.8333333333333334	0.7842741935483871	0.8861111111111111	0.9166666666666666	0.8555555555555555	0.7984285611892792	0.7217165149544863	0.875140607424072	0.801627486437613	0.6285714285714286	0.9746835443037974	Self Other
no_beacon__no_geo	0.8087731322823852	0.8070175438596491	0.8072898839509786	0.7903831705484599	0.8241965973534972	0.7511904761904762	0.6333333333333332	0.8690476190476191	141	RFC	0.8122916139713491	0.8375796178343949	0.7870036101083032	0.7901123595505618	0.76	0.8202247191011236	0.8066506355980041	0.748221906116643	0.8650793650793651	0.7334538878842676	0.5428571428571428	0.9240506329113924	Self Other
no_beacon__no_geo	0.8128262490678598	0.8508771929824561	0.805861232635334	0.7690892364305427	0.8426332288401254	0.7910512129380054	0.6792452830188679	0.9028571428571429	142	RFC	0.8324978540772532	0.8969957081545065	0.768	0.9114583333333333	1.0	0.8229166666666666	0.8032206119162641	0.6731078904991948	0.9333333333333333	0.7571428571428571	0.5142857142857142	1.0	Self Other
no_beacon__no_geo	0.7913719943422913	0.8157894736842105	0.7761259315115914	0.7177033492822967	0.8345485137408861	0.7347956131605183	0.588235294117647	0.8813559322033897	143	RFC	0.8220585692050498	0.8971291866028708	0.7469879518072289	0.8667091836734694	0.9375	0.7959183673469388	0.7717241295453026	0.5980861244019139	0.9453621346886912	0.7079566003616636	0.42857142857142855	0.9873417721518988	Self Other
no_beacon__no_geo	0.8072625698324022	0.8157894736842105	0.7994865810968494	0.76	0.838973162193699	0.748397267472412	0.6181818181818183	0.8786127167630058	144	RFC	0.8404189457567319	0.9357601713062098	0.7450777202072539	0.8292553191489361	0.85	0.8085106382978723	0.7998854499997068	0.6398243045387995	0.9599465954606141	0.723869801084991	0.4857142857142857	0.9620253164556962	Self Other
no_beacon__no_geo	0.8454485920104781	0.9035087719298246	0.8435320393475422	0.8262150220913107	0.8608490566037736	0.8769019338372436	0.819672131147541	0.9341317365269461	145	RFC	0.8566213328290955	0.9136807817589576	0.7995618838992333	0.923951048951049	0.9615384615384616	0.8863636363636364	0.8431719400156552	0.7540322580645161	0.9323116219667944	0.8508137432188065	0.7142857142857143	0.9873417721518988	Self Other
no_beacon__no_geo	0.7725180802103879	0.8157894736842105	0.7665596755133979	0.729264475743349	0.8038548752834467	0.7543859649122806	0.6315789473684209	0.8771929824561402	146	RFC	0.7744260123055702	0.7831932773109244	0.765658747300216	0.816699604743083	0.8181818181818182	0.8152173913043478	0.764173046750787	0.6822840409956076	0.8460620525059666	0.7318264014466546	0.5142857142857142	0.9493670886075949	Self Other
no_beacon__no_geo	0.7989575577066269	0.8245614035087719	0.7827329594477999	0.723360655737705	0.8421052631578947	0.7508741258741258	0.6153846153846154	0.8863636363636364	147	RFC	0.831085996992773	0.9074550128534704	0.7547169811320755	0.8726500909642207	0.9411764705882353	0.8041237113402062	0.776871907195587	0.6013628620102215	0.9523809523809523	0.722242314647378	0.45714285714285713	0.9873417721518988	Self Other
no_beacon__no_geo	0.8050314465408805	0.8245614035087719	0.7953006972355141	0.7506702412868631	0.8399311531841652	0.7508741258741258	0.6153846153846154	0.8863636363636364	148	RFC	0.8378092877747532	0.9271523178807947	0.7484662576687117	0.8726500909642207	0.9411764705882353	0.8041237113402062	0.7937466878643349	0.6306306306306306	0.9568627450980393	0.722242314647378	0.45714285714285713	0.9873417721518988	Self Other
no_beacon__no_geo	0.7665343915343915	0.7894736842105263	0.735352787087158	0.6445115810674722	0.8261939931068438	0.7088122605363985	0.5555555555555555	0.8620689655172414	149	RFC	0.787811567314673	0.8311688311688312	0.7444543034605147	0.7894736842105263	0.7894736842105263	0.7894736842105263	0.7272065673032138	0.5263157894736842	0.9280973451327433	0.6889692585895117	0.42857142857142855	0.9493670886075949	Self Other
no_beacon__no_geo	0.7805575411007862	0.7982456140350878	0.7684425445101657	0.7154772937905468	0.8214077952297847	0.7095380525091393	0.5490196078431373	0.8700564971751412	150	RFC	0.8172399612965651	0.910377358490566	0.7241025641025641	0.8303571428571428	0.875	0.7857142857142857	0.7691188541410162	0.5893129770992367	0.9489247311827957	0.6873417721518987	0.4	0.9746835443037974	Self Other
no_beacon__no_geo	0.8103821196827685	0.7894736842105263	0.8010758170740152	0.7580496780128794	0.844101956135151	0.7159468438538206	0.5714285714285714	0.8604651162790697	151	RFC	0.8318606069133718	0.8956521739130435	0.7680690399137001	0.7788018433179723	0.7619047619047619	0.7956989247311828	0.796969696969697	0.6570972886762361	0.9368421052631579	0.6969258589511754	0.45714285714285713	0.9367088607594937	Self Other
no_beacon__no_geo	0.821076573161486	0.8421052631578947	0.8099609279609279	0.7639999999999999	0.8559218559218559	0.7869601328903654	0.6785714285714285	0.8953488372093023	152	RFC	0.8459500077001099	0.9138755980861244	0.7780244173140954	0.8663594470046083	0.9047619047619048	0.8279569892473119	0.803755356301902	0.6563573883161512	0.9511533242876526	0.7587703435804701	0.5428571428571428	0.9746835443037974	Self Other
no_beacon__no_geo	0.7955523672883787	0.8421052631578947	0.7716507599858606	0.6977730646871686	0.8455284552845528	0.7869601328903654	0.6785714285714285	0.8953488372093023	153	RFC	0.8137940354986936	0.8545454545454545	0.7730426164519326	0.8663594470046083	0.9047619047619048	0.8279569892473119	0.7613100444170053	0.589605734767025	0.9330143540669856	0.7587703435804701	0.5428571428571428	0.9746835443037974	Self Other
no_beacon__no_geo	0.7637564196625092	0.8421052631578947	0.7519801532584371	0.6979362101313321	0.8060240963855422	0.7869601328903654	0.6785714285714285	0.8953488372093023	154	RFC	0.7620901122903307	0.7560975609756098	0.7680826636050516	0.8663594470046083	0.9047619047619048	0.8279569892473119	0.7479961844702641	0.6480836236933798	0.8479087452471483	0.7587703435804701	0.5428571428571428	0.9746835443037974	Self Other
no_beacon__no_geo	0.8378024852844996	0.8333333333333334	0.8317931793179317	0.7999999999999999	0.8635863586358635	0.7664690026954178	0.6415094339622641	0.8914285714285716	155	RFC	0.8648673842489547	0.9501915708812261	0.7795431976166832	0.8784722222222222	0.9444444444444444	0.8125	0.829374306626504	0.6908077994428969	0.967940813810111	0.7365280289330922	0.4857142857142857	0.9873417721518988	Self Other
no_beacon__no_geo	0.7772761474793077	0.8245614035087719	0.7603701682228416	0.6967213114754098	0.8240190249702735	0.7573435504469987	0.6296296296296297	0.8850574712643677	156	RFC	0.8056350161352075	0.8740359897172236	0.7372340425531915	0.8526315789473684	0.8947368421052632	0.8105263157894737	0.7565893092475331	0.5792163543441227	0.9339622641509434	0.7301989150090415	0.4857142857142857	0.9746835443037974	Self Other
no_beacon__no_geo	0.8340336134453782	0.8771929824561403	0.8285669999224987	0.7979539641943734	0.8591800356506241	0.8381338742393509	0.7586206896551724	0.9176470588235295	157	RFC	0.8507671414826861	0.9105058365758755	0.7910284463894968	0.9068322981366459	0.9565217391304348	0.8571428571428571	0.8251744870957494	0.7101669195751138	0.9401820546163849	0.8079566003616636	0.6285714285714286	0.9873417721518988	Self Other
no_beacon__no_geo	0.8372827804107424	0.8157894736842105	0.8192376257662417	0.7621247113163971	0.8763505402160864	0.7543859649122806	0.6315789473684209	0.8771929824561402	158	RFC	0.8612030905077263	0.9166666666666666	0.8057395143487859	0.816699604743083	0.8181818181818182	0.8152173913043478	0.806350114416476	0.6521739130434783	0.9605263157894737	0.7318264014466546	0.5142857142857142	0.9493670886075949	Self Other
no_beacon__no_geo	0.7791666666666667	0.8596491228070176	0.7735898313196778	0.7380560131795717	0.809123649459784	0.8150101419878295	0.7241379310344828	0.9058823529411764	159	RFC	0.784394564055581	0.8072072072072072	0.7615819209039548	0.8795986622073578	0.9130434782608695	0.8461538461538461	0.7714070323444322	0.6798179059180577	0.8629961587708067	0.7873417721518987	0.6	0.9746835443037974	Self Other
no_beacon__no_geo	0.8297872340425532	0.8333333333333334	0.8180682589643893	0.7718940936863544	0.8642424242424243	0.7600531738118976	0.6274509803921569	0.8926553672316384	160	RFC	0.8516399572649573	0.9110576923076923	0.7922222222222223	0.903061224489796	1.0	0.8061224489795918	0.8101389870435807	0.6696113074204947	0.9506666666666667	0.7285714285714285	0.45714285714285713	1.0	Self Other
no_beacon__no_geo	0.8102147417295414	0.8421052631578947	0.8090598632968378	0.7942101950912523	0.8239095315024232	0.7918864097363083	0.689655172413793	0.8941176470588236	161	RFC	0.8147639406021066	0.8481182795698925	0.7814096016343207	0.8523650262780698	0.8695652173913043	0.8351648351648352	0.8090219837985739	0.7467455621301775	0.8712984054669703	0.7667269439421338	0.5714285714285714	0.9620253164556962	Self Other
no_beacon__no_geo	0.8445431472081218	0.8421052631578947	0.8435270522890835	0.8309178743961353	0.8561362301820318	0.7964285714285715	0.7000000000000001	0.8928571428571428	162	RFC	0.8547698428077637	0.9162861491628614	0.7932535364526659	0.8413483146067415	0.84	0.8426966292134831	0.8449739744382601	0.76010101010101	0.9298469387755102	0.7746835443037974	0.6	0.9493670886075949	Self Other
no_beacon__no_geo	0.8405207485760781	0.8333333333333334	0.8235643970467597	0.7688679245283019	0.8782608695652174	0.7723594324750394	0.6545454545454545	0.8901734104046243	163	RFC	0.8678758329270275	0.9314285714285714	0.8043230944254836	0.8595744680851064	0.9	0.8191489361702128	0.8108933682747406	0.6546184738955824	0.9671682626538988	0.7444846292947558	0.5142857142857142	0.9746835443037974	Self Other
no_beacon__no_geo	0.8023774145616642	0.8421052631578947	0.7834431734603027	0.7194092827004219	0.8474770642201835	0.7757867132867133	0.6538461538461539	0.8977272727272727	164	RFC	0.8411270783319996	0.9266304347826086	0.7556237218813906	0.9072164948453608	1.0	0.8144329896907216	0.7763414963536508	0.5879310344827586	0.9647519582245431	0.7428571428571429	0.4857142857142857	1.0	Self Other
no_beacon__no_geo	0.810738255033557	0.8508771929824561	0.8076764636417064	0.7834101382488479	0.831942789034565	0.7963215974776667	0.6909090909090908	0.9017341040462428	165	RFC	0.830218220960955	0.9090909090909091	0.751345532831001	0.8898936170212766	0.95	0.8297872340425532	0.8100841607973924	0.6882591093117408	0.931909212283044	0.7650994575045208	0.5428571428571428	0.9873417721518988	Self Other
no_beacon__no_geo	0.8017955801104972	0.8421052631578947	0.79072773647092	0.7426008968609865	0.8388545760808535	0.7757867132867133	0.6538461538461539	0.8977272727272727	166	RFC	0.8317016637268545	0.9118942731277533	0.7515090543259557	0.9072164948453608	1.0	0.8144329896907216	0.7877489153356261	0.6263237518910741	0.9491740787801779	0.7428571428571429	0.4857142857142857	1.0	Self Other
no_beacon__no_geo	0.7933765298776098	0.8245614035087719	0.7848829962037509	0.7421383647798742	0.8276276276276276	0.7784687135639332	0.6774193548387097	0.8795180722891567	167	RFC	0.8005140607424072	0.826	0.7750281214848144	0.8084291187739463	0.7777777777777778	0.8390804597701149	0.7808111619380771	0.6737357259380098	0.8878865979381443	0.7620253164556963	0.6	0.9240506329113924	Self Other
no_beacon__no_geo	0.8136966126656848	0.8508771929824561	0.8020799309646798	0.7541302235179785	0.8500296384113811	0.8011695906432749	0.7017543859649122	0.9005847953216375	168	RFC	0.8302895730008497	0.8778280542986425	0.7827510917030568	0.8730237154150198	0.9090909090909091	0.8369565217391305	0.7954745822257869	0.6609880749574105	0.9299610894941635	0.7730560578661845	0.5714285714285714	0.9746835443037974	Self Other
no_beacon__no_geo	0.7804522246535376	0.8508771929824561	0.7731486291486291	0.7324444444444446	0.8138528138528137	0.8097575341121036	0.721311475409836	0.8982035928143712	169	RFC	0.7969965306921829	0.8530020703933747	0.740990990990991	0.8492132867132867	0.8461538461538461	0.8522727272727273	0.7721754291501608	0.6417445482866043	0.9026063100137174	0.7889692585895117	0.6285714285714286	0.9493670886075949	Self Other
no_beacon__no_geo	0.8158546655656482	0.8157894736842105	0.8012762916897544	0.7474518686296716	0.8551007147498374	0.748397267472412	0.6181818181818183	0.8786127167630058	170	RFC	0.840168784557183	0.9016393442622951	0.778698224852071	0.8292553191489361	0.85	0.8085106382978723	0.7932123367465816	0.6382978723404256	0.9481268011527377	0.723869801084991	0.4857142857142857	0.9620253164556962	Self Other
no_beacon__no_geo	0.7844444444444445	0.8245614035087719	0.7797544529854106	0.7476149176062447	0.8118939883645766	0.768762677484787	0.6551724137931034	0.8823529411764706	171	RFC	0.8078345389651289	0.890495867768595	0.7251732101616628	0.8251313903487816	0.8260869565217391	0.8241758241758241	0.7832092082995858	0.6442451420029895	0.922173274596182	0.7461121157323689	0.5428571428571428	0.9493670886075949	Self Other
no_beacon__no_geo	0.8285536159600998	0.8508771929824561	0.8226353626726852	0.7902364607170099	0.8550342646283605	0.7963215974776667	0.6909090909090908	0.9017341040462428	172	RFC	0.8522880624988212	0.9299820466786356	0.7745940783190067	0.8898936170212766	0.95	0.8297872340425532	0.8205601497893587	0.6870026525198939	0.9541176470588235	0.7650994575045208	0.5428571428571428	0.9873417721518988	Self Other
no_beacon__no_geo	0.7822410147991543	0.8070175438596491	0.7739347290672141	0.7306015693112466	0.8172678888231816	0.7511904761904762	0.6333333333333332	0.8690476190476191	173	RFC	0.7889863819915801	0.8135922330097087	0.7643805309734514	0.7901123595505618	0.76	0.8202247191011236	0.7704962363083654	0.6629746835443038	0.8780177890724269	0.7334538878842676	0.5428571428571428	0.9240506329113924	Self Other
no_beacon__no_geo	0.7900976290097629	0.8245614035087719	0.7805572572834661	0.7348017621145375	0.8263127524523948	0.7508741258741258	0.6153846153846154	0.8863636363636364	174	RFC	0.8196114585003473	0.9025974025974026	0.7366255144032922	0.8726500909642207	0.9411764705882353	0.8041237113402062	0.7802404750143024	0.6196136701337296	0.9408672798948752	0.722242314647378	0.45714285714285713	0.9873417721518988	Self Other
no_beacon__no_geo	0.7550226830848995	0.8421052631578947	0.7405019700804049	0.6791171477079796	0.8018867924528301	0.7869601328903654	0.6785714285714285	0.8953488372093023	175	RFC	0.7552907685596357	0.7561436672967864	0.7544378698224852	0.8663594470046083	0.9047619047619048	0.8279569892473119	0.7360187588546137	0.6163328197226502	0.8557046979865772	0.7587703435804701	0.5428571428571428	0.9746835443037974	Self Other
no_beacon__no_geo	0.8147268408551069	0.8421052631578947	0.7970234334221586	0.7370786516853932	0.8569682151589242	0.7918864097363083	0.689655172413793	0.8941176470588236	176	RFC	0.8299076316025469	0.8677248677248677	0.792090395480226	0.8523650262780698	0.8695652173913043	0.8351648351648352	0.787023551930759	0.640625	0.933422103861518	0.7667269439421338	0.5714285714285714	0.9620253164556962	Self Other
no_beacon__no_geo	0.7683941138835573	0.7982456140350878	0.7629436902966314	0.726998491704374	0.7988888888888889	0.7244351024697846	0.5818181818181818	0.8670520231213873	177	RFC	0.7738762784081099	0.7980132450331126	0.7497393117831074	0.798936170212766	0.8	0.7978723404255319	0.761262314682758	0.667590027700831	0.8549346016646849	0.703254972875226	0.45714285714285713	0.9493670886075949	Self Other
no_beacon__no_geo	0.8079470198675497	0.868421052631579	0.800591985428051	0.7622950819672132	0.8388888888888889	0.8202837624802943	0.7272727272727273	0.9132947976878613	178	RFC	0.836017930151224	0.9207920792079208	0.7512437810945274	0.9202127659574468	1.0	0.8404255319148937	0.8000175924704227	0.6503496503496503	0.949685534591195	0.7857142857142857	0.5714285714285714	1.0	Self Other
no_beacon__no_geo	0.7661064425770309	0.8333333333333334	0.7496614578412663	0.6854990583804143	0.8138238573021183	0.7777777777777778	0.6666666666666666	0.888888888888889	179	RFC	0.7934441268833139	0.8605200945626478	0.7263681592039801	0.8448616600790514	0.8636363636363636	0.8260869565217391	0.7474309311721619	0.5696400625978091	0.9252217997465145	0.7524412296564196	0.5428571428571428	0.9620253164556962	Self Other
no_beacon__no_geo	0.8506363027461487	0.8771929824561403	0.8455086041488308	0.8173628173628174	0.8736543909348442	0.8381338742393509	0.7586206896551724	0.9176470588235295	180	RFC	0.8661199692446295	0.922365988909427	0.8098739495798319	0.9068322981366459	0.9565217391304348	0.8571428571428571	0.8410815064032993	0.7338235294117647	0.948339483394834	0.8079566003616636	0.6285714285714286	0.9873417721518988	Self Other
no_beacon__no_geo	0.8019933554817276	0.8421052631578947	0.7929217840982545	0.749579831932773	0.8362637362637362	0.7869601328903654	0.6785714285714285	0.8953488372093023	181	RFC	0.8267028197832411	0.8991935483870968	0.7542120911793855	0.8663594470046083	0.9047619047619048	0.8279569892473119	0.7904995078477846	0.6426512968299711	0.938347718865598	0.7587703435804701	0.5428571428571428	0.9746835443037974	Self Other
no_beacon__no_geo	0.7952924393723253	0.8771929824561403	0.7894779248841766	0.7544910179640717	0.8244648318042814	0.8416666666666668	0.7666666666666667	0.9166666666666667	182	RFC	0.8114475554527123	0.8698224852071006	0.753072625698324	0.8925842696629214	0.92	0.8651685393258427	0.7884869764023843	0.6661631419939577	0.9108108108108108	0.8159132007233273	0.6571428571428571	0.9746835443037974	Self Other
no_beacon__no_geo	0.8033998521803399	0.8421052631578947	0.7924329599143658	0.744721689059501	0.8401442307692307	0.7869601328903654	0.6785714285714285	0.8953488372093023	183	RFC	0.8351184325064522	0.919431279620853	0.7508055853920516	0.8663594470046083	0.9047619047619048	0.8279569892473119	0.7897108656427408	0.6258064516129033	0.9536152796725784	0.7587703435804701	0.5428571428571428	0.9746835443037974	Self Other
no_beacon__no_geo	0.741650913673598	0.8157894736842105	0.7321428571428572	0.6816770186335404	0.782608695652174	0.7696969696969695	0.6666666666666665	0.8727272727272727	184	RFC	0.7399258548322778	0.7328881469115192	0.7469635627530364	0.7936046511627908	0.75	0.8372093023255814	0.7294907890781319	0.637155297532656	0.821826280623608	0.7556962025316456	0.6	0.9113924050632911	Self Other
no_beacon__no_geo	0.7816813048933501	0.8508771929824561	0.7734408312299361	0.7302325581395348	0.8166491043203373	0.8056363454016648	0.711864406779661	0.8994082840236687	185	RFC	0.783410781294132	0.790268456375839	0.7765531062124249	0.8597222222222223	0.875	0.8444444444444444	0.7698927313480628	0.6786743515850144	0.8611111111111112	0.781012658227848	0.6	0.9620253164556962	Self Other
no_beacon__no_geo	0.7986241400875547	0.7807017543859649	0.7946297513593548	0.7659883720930233	0.8232711306256861	0.692722371967655	0.5283018867924528	0.8571428571428572	186	RFC	0.8214807043152996	0.9054982817869416	0.7374631268436578	0.7795138888888888	0.7777777777777778	0.78125	0.7977024891656367	0.663727959697733	0.9316770186335404	0.6746835443037975	0.4	0.9493670886075949	Self Other
no_beacon__no_geo	0.76058506543495	0.8245614035087719	0.7394461532111234	0.6652314316469322	0.8136608747753145	0.7632890365448505	0.6428571428571428	0.8837209302325582	187	RFC	0.7815577478512024	0.8306451612903226	0.732470334412082	0.837173579109063	0.8571428571428571	0.8172043010752689	0.7349259848921107	0.5547576301615799	0.9150943396226415	0.7381555153707052	0.5142857142857142	0.9620253164556962	Self Other
no_beacon__no_geo	0.7925381571509327	0.868421052631579	0.7876647118252371	0.7554963357761492	0.819833087874325	0.8245614035087718	0.7368421052631579	0.9122807017543859	188	RFC	0.7973329630047069	0.819364161849711	0.7753017641597029	0.9011857707509882	0.9545454545454546	0.8478260869565217	0.7853284662134322	0.7008652657601978	0.8697916666666666	0.7936708860759494	0.6	0.9873417721518988	Self Other
no_beacon__no_geo	0.7925824175824175	0.8421052631578947	0.7819161493702177	0.7336860670194004	0.830146231721035	0.7869601328903654	0.6785714285714285	0.8953488372093023	189	RFC	0.8257742257742258	0.9142857142857143	0.7372627372627373	0.8663594470046083	0.9047619047619048	0.8279569892473119	0.7812363173187915	0.6126656848306333	0.9498069498069498	0.7587703435804701	0.5428571428571428	0.9746835443037974	Self Other
no_beacon__no_geo	0.7800528401585205	0.8596491228070176	0.7718545388394658	0.7286063569682152	0.8151027207107162	0.819047619047619	0.7333333333333334	0.9047619047619047	190	RFC	0.7803308687066649	0.7814685314685315	0.7791932059447984	0.8669662921348315	0.88	0.8539325842696629	0.7684623519270588	0.6824427480916031	0.8544819557625145	0.7952983725135624	0.6285714285714286	0.9620253164556962	Self Other
no_beacon__no_geo	0.8294993234100135	0.8070175438596491	0.8203237160190803	0.7797202797202798	0.8609271523178808	0.7330779054916986	0.5925925925925926	0.8735632183908046	191	RFC	0.850906607054148	0.9139344262295082	0.7878787878787878	0.8210526315789474	0.8421052631578947	0.8	0.8143915791347694	0.6798780487804879	0.948905109489051	0.7095840867992766	0.45714285714285713	0.9620253164556962	Self Other
no_beacon__no_geo	0.7787857641311933	0.7807017543859649	0.751090544957411	0.668062827225131	0.8341182626896911	0.692722371967655	0.5283018867924528	0.8571428571428572	192	RFC	0.8051545423627291	0.8598382749326146	0.7504708097928436	0.7795138888888888	0.7777777777777778	0.78125	0.7424921745163529	0.5462328767123288	0.9387514723203769	0.6746835443037975	0.4	0.9493670886075949	Self Other
no_beacon__no_geo	0.7850906648757555	0.8333333333333334	0.7666098473716179	0.7009345794392524	0.8322851153039832	0.7777777777777778	0.6666666666666666	0.888888888888889	193	RFC	0.7767616040161129	0.751503006012024	0.802020202020202	0.8448616600790514	0.8636363636363636	0.8260869565217391	0.7608331520971883	0.6567425569176882	0.8649237472766884	0.7524412296564196	0.5428571428571428	0.9620253164556962	Self Other
no_beacon__no_geo	0.8122743682310469	0.8245614035087719	0.7935604149659241	0.7314049586776861	0.855715871254162	0.7508741258741258	0.6153846153846154	0.8863636363636364	194	RFC	0.8485310725601531	0.9291338582677166	0.7679282868525896	0.8726500909642207	0.9411764705882353	0.8041237113402062	0.7846159265284165	0.6030664395229983	0.9661654135338346	0.722242314647378	0.45714285714285713	0.9873417721518988	Self Other
no_beacon__no_geo	0.8304048892284186	0.7982456140350878	0.8034183524369256	0.7305825242718446	0.8762541806020068	0.7173045822102426	0.5660377358490566	0.8685714285714285	195	RFC	0.8565232702537393	0.9093655589123867	0.803680981595092	0.8125	0.8333333333333334	0.7916666666666666	0.7868914807302232	0.6105476673427992	0.9632352941176471	0.6952983725135624	0.42857142857142855	0.9620253164556962	Self Other
no_beacon__no_geo	0.7929078014184398	0.8245614035087719	0.7733697949693511	0.7068273092369478	0.8399122807017544	0.7573435504469987	0.6296296296296297	0.8850574712643677	196	RFC	0.8199355956657222	0.8822055137844611	0.7576656775469832	0.8526315789473684	0.8947368421052632	0.8105263157894737	0.7659020811313642	0.5896147403685092	0.942189421894219	0.7301989150090415	0.4857142857142857	0.9746835443037974	Self Other
no_beacon__no_geo	0.8208647906657516	0.8596491228070176	0.8130439592044424	0.7748058671268335	0.8512820512820513	0.805874840357599	0.7037037037037037	0.9080459770114944	197	RFC	0.8488445579316949	0.9315352697095436	0.7661538461538462	0.9157894736842105	1.0	0.8315789473684211	0.8104561981593001	0.6632200886262924	0.9576923076923077	0.7714285714285714	0.5428571428571428	1.0	Self Other
no_beacon__no_geo	0.8128834355828221	0.8508771929824561	0.8022783822144006	0.7564870259481038	0.8480697384806974	0.7963215974776667	0.6909090909090908	0.9017341040462428	198	RFC	0.8314556394827807	0.8855140186915887	0.7773972602739726	0.8898936170212766	0.95	0.8297872340425532	0.7965777289866832	0.6602787456445993	0.9328767123287671	0.7650994575045208	0.5428571428571428	0.9873417721518988	Self Other
no_beacon__no_geo	0.7892459826946848	0.7807017543859649	0.7850900888443457	0.7552045944005743	0.8149755832881171	0.7004729374671571	0.5454545454545454	0.8554913294797688	199	RFC	0.8183179271357832	0.9179755671902269	0.7186602870813397	0.7686170212765957	0.75	0.7872340425531915	0.7912830857631885	0.6414634146341464	0.9411027568922306	0.6826401446654611	0.42857142857142855	0.9367088607594937	Self Other
no_beacon__no_geo	0.7873015873015873	0.7982456140350878	0.7777811939188384	0.7317854283426741	0.8237769594950026	0.7370374084846054	0.6101694915254237	0.8639053254437871	200	RFC	0.7837627034874741	0.7693602693602694	0.7981651376146789	0.7805555555555556	0.75	0.8111111111111111	0.7743984400929307	0.6977099236641221	0.8510869565217392	0.7191681735985533	0.5142857142857142	0.9240506329113924	Self Other
no_beacon__no_geo	0.825330549756437	0.8596491228070176	0.8152287337614936	0.7720254314259763	0.8584320360970108	0.8150101419878295	0.7241379310344828	0.9058823529411764	201	RFC	0.845612664745099	0.9042553191489362	0.7869700103412617	0.8795986622073578	0.9130434782608695	0.8461538461538461	0.8088514036957368	0.6735340729001584	0.9441687344913151	0.7873417721518987	0.6	0.9746835443037974	Self Other
no_beacon__no_geo	0.7783582089552239	0.8157894736842105	0.768464300113272	0.7206020696142991	0.8163265306122449	0.7270550678371908	0.5714285714285715	0.8826815642458101	202	RFC	0.8234399983169234	0.9387254901960784	0.7081545064377682	0.895	1.0	0.79	0.7741182370312587	0.5847328244274809	0.9635036496350365	0.7	0.4	1.0	Self Other
no_beacon__no_geo	0.7455029980013325	0.7982456140350878	0.7313081309255587	0.6695501730103807	0.7930660888407367	0.7173045822102426	0.5660377358490566	0.8685714285714285	203	RFC	0.7462258810208993	0.7485493230174082	0.7439024390243902	0.8125	0.8333333333333334	0.7916666666666666	0.727410868925852	0.6056338028169014	0.8491879350348028	0.6952983725135624	0.42857142857142855	0.9620253164556962	Self Other
no_beacon__no_geo	0.7860922146636432	0.8157894736842105	0.7666368529143202	0.6992561105207226	0.8340175953079179	0.7418867924528302	0.6037735849056604	0.88	204	RFC	0.808417857798599	0.8612565445026178	0.7555791710945803	0.8454861111111112	0.8888888888888888	0.8020833333333334	0.759589628075565	0.5885509838998211	0.930628272251309	0.7159132007233273	0.45714285714285713	0.9746835443037974	Self Other
no_beacon__no_geo	0.7818877551020408	0.8859649122807017	0.7797633421878774	0.7581329561527582	0.8013937282229965	0.8574314574314574	0.7936507936507937	0.9212121212121213	205	RFC	0.7840192594290956	0.7988077496274217	0.7692307692307693	0.8882890365448506	0.8928571428571429	0.8837209302325582	0.7788816835923161	0.721399730820996	0.8363636363636363	0.8381555153707052	0.7142857142857143	0.9620253164556962	Self Other
no_beacon__no_geo	0.7776951672862453	0.8421052631578947	0.7586308721770847	0.6907962771458119	0.8264654672083576	0.7918864097363083	0.689655172413793	0.8941176470588236	206	RFC	0.8031320634612377	0.8630490956072352	0.7432150313152401	0.8523650262780698	0.8695652173913043	0.8351648351648352	0.7532905116069417	0.5758620689655173	0.930718954248366	0.7667269439421338	0.5714285714285714	0.9620253164556962	Self Other
no_beacon__no_geo	0.8104624715693708	0.8333333333333334	0.7856204816143965	0.7126436781609196	0.8585972850678734	0.7664690026954178	0.6415094339622641	0.8914285714285716	207	RFC	0.8371179777279681	0.8933717579250721	0.7808641975308642	0.8784722222222222	0.9444444444444444	0.8125	0.7731259067805567	0.5927342256214149	0.9535175879396985	0.7365280289330922	0.4857142857142857	0.9873417721518988	Self Other
no_beacon__no_geo	0.7995444191343963	0.8333333333333334	0.7729144242525576	0.6951501154734411	0.8506787330316741	0.7600531738118976	0.6274509803921569	0.8926553672316384	208	RFC	0.8180088832262745	0.8575498575498576	0.7784679089026915	0.903061224489796	1.0	0.8061224489795918	0.7610609398833015	0.5844660194174758	0.9376558603491272	0.7285714285714285	0.45714285714285713	1.0	Self Other
no_beacon__no_geo	0.8081924577373212	0.8245614035087719	0.8056179751211916	0.7832476120499633	0.8279883381924198	0.7738095238095238	0.6666666666666666	0.880952380952381	209	RFC	0.8247125206870969	0.8973063973063973	0.7521186440677966	0.8157303370786517	0.8	0.8314606741573034	0.8078986128514586	0.6949152542372882	0.920881971465629	0.7540687160940325	0.5714285714285714	0.9367088607594937	Self Other
no_beacon__no_geo	0.8574366004112406	0.868421052631579	0.854950769524902	0.83596214511041	0.873939393939394	0.8321390006871503	0.7540983606557377	0.9101796407185629	210	RFC	0.8680022557838849	0.9185441941074524	0.8174603174603174	0.8741258741258742	0.8846153846153846	0.8636363636363636	0.8529032124336711	0.7670043415340086	0.9388020833333334	0.8095840867992767	0.6571428571428571	0.9620253164556962	Self Other
no_beacon__no_geo	0.8427714856762158	0.8771929824561403	0.8347348187959542	0.7982905982905983	0.87117903930131	0.8416666666666668	0.7666666666666667	0.9166666666666667	211	RFC	0.8590118458539511	0.9103313840155945	0.8076923076923077	0.8925842696629214	0.92	0.8651685393258427	0.8281521637199103	0.710806697108067	0.9454976303317536	0.8159132007233273	0.6571428571428571	0.9746835443037974	Self Other
no_beacon__no_geo	0.7905405405405406	0.8333333333333334	0.7652759662846478	0.6882681564245811	0.8422837761447145	0.7723594324750394	0.6545454545454545	0.8901734104046243	212	RFC	0.8118059472040354	0.8579387186629527	0.7656731757451182	0.8595744680851064	0.9	0.8191489361702128	0.7552782569564239	0.5746268656716418	0.9359296482412061	0.7444846292947558	0.5142857142857142	0.9746835443037974	Self Other
no_beacon__no_geo	0.8510473235065943	0.9122807017543859	0.8475586019306485	0.8244972577696527	0.8706199460916442	0.8869047619047619	0.8333333333333333	0.9404761904761905	213	RFC	0.87154273891116	0.9494736842105264	0.7936117936117936	0.9438202247191011	1.0	0.8876404494382022	0.846386805873701	0.72859450726979	0.9641791044776119	0.8571428571428572	0.7142857142857143	1.0	Self Other
no_beacon__no_geo	0.8173849525200877	0.8508771929824561	0.8118405485404654	0.7795414462081128	0.844139650872818	0.8056363454016648	0.711864406779661	0.8994082840236687	214	RFC	0.8366018311953894	0.9038854805725971	0.7693181818181818	0.8597222222222223	0.875	0.8444444444444444	0.8101770953788171	0.6852713178294574	0.9350828729281768	0.781012658227848	0.6	0.9620253164556962	Self Other
no_beacon__no_geo	0.7903225806451613	0.8333333333333334	0.7701593137254901	0.7020833333333333	0.838235294117647	0.7777777777777778	0.6666666666666666	0.888888888888889	215	RFC	0.8223295413317424	0.8938992042440318	0.7507598784194529	0.8448616600790514	0.8636363636363636	0.8260869565217391	0.7634141038339816	0.5780445969125214	0.9487836107554417	0.7524412296564196	0.5428571428571428	0.9620253164556962	Self Other
no_beacon__no_geo	0.752	0.8157894736842105	0.7234201695196196	0.6345123258306538	0.8123280132085856	0.7543859649122806	0.6315789473684209	0.8771929824561402	216	RFC	0.7313606097774663	0.6742596810933941	0.7884615384615384	0.816699604743083	0.8181818181818182	0.8152173913043478	0.7184373664450132	0.5991902834008097	0.8376844494892168	0.7318264014466546	0.5142857142857142	0.9493670886075949	Self Other
no_beacon__no_geo	0.8052362707535121	0.9035087719298246	0.7975570193414998	0.7581284694686757	0.8369855692143239	0.8793650793650793	0.8253968253968255	0.9333333333333332	217	RFC	0.8009002343075595	0.7810457516339869	0.8207547169811321	0.9119601328903655	0.9285714285714286	0.8953488372093024	0.7951945195443708	0.736517719568567	0.8538713195201745	0.8587703435804701	0.7428571428571429	0.9746835443037974	Self Other
no_beacon__no_geo	0.8386901152213463	0.8421052631578947	0.8386587274963659	0.8409090909090909	0.8364083640836408	0.7869601328903654	0.6785714285714285	0.8953488372093023	218	RFC	0.8460686395092097	0.9323607427055703	0.7597765363128491	0.8663594470046083	0.9047619047619048	0.8279569892473119	0.8480138825556063	0.7657952069716776	0.9302325581395349	0.7587703435804701	0.5428571428571428	0.9746835443037974	Self Other
no_beacon__no_geo	0.8162422573984859	0.8859649122807017	0.8014979587012439	0.7473982970671713	0.8555976203353164	0.847953216374269	0.7719298245614035	0.9239766081871346	219	RFC	0.83148233995585	0.8719646799116998	0.791	0.9293478260869565	1.0	0.8586956521739131	0.7928289222224822	0.6539735099337748	0.9316843345111896	0.8142857142857143	0.6285714285714286	1.0	Self Other
no_beacon__no_geo	0.8290398126463701	0.8771929824561403	0.8136618362750301	0.7601314348302299	0.8671922377198302	0.8416666666666668	0.7666666666666667	0.9166666666666667	220	RFC	0.8440659170621003	0.8829516539440203	0.8051801801801802	0.8925842696629214	0.92	0.8651685393258427	0.8034304558778935	0.6673076923076923	0.9395532194480947	0.8159132007233273	0.6571428571428571	0.9746835443037974	Self Other
no_beacon__no_geo	0.7989457831325302	0.8245614035087719	0.7807056116816491	0.7174603174603175	0.8439509059029807	0.7632890365448505	0.6428571428571428	0.8837209302325582	221	RFC	0.8437672176308539	0.9416666666666667	0.7458677685950413	0.837173579109063	0.8571428571428571	0.8172043010752689	0.7756116920316113	0.5794871794871795	0.971736204576043	0.7381555153707052	0.5142857142857142	0.9620253164556962	Self Other
no_beacon__no_geo	0.7892695539754363	0.8421052631578947	0.7814289924415782	0.7400318979266347	0.8228260869565216	0.7869601328903654	0.6785714285714285	0.8953488372093023	222	RFC	0.8182958740069601	0.9044834307992202	0.7321083172147002	0.8663594470046083	0.9047619047619048	0.8279569892473119	0.78269339602107	0.6261808367071525	0.9392059553349876	0.7587703435804701	0.5428571428571428	0.9746835443037974	Self Other
no_beacon__no_geo	0.8460508701472557	0.8508771929824561	0.8427017109542086	0.8197492163009406	0.8656542056074767	0.8056363454016648	0.711864406779661	0.8994082840236687	223	RFC	0.8558910968549522	0.9001721170395869	0.8116100766703176	0.8597222222222223	0.875	0.8444444444444444	0.839963623594241	0.7525179856115108	0.9274092615769712	0.781012658227848	0.6	0.9620253164556962	Self Other
no_beacon__no_geo	0.7981118373275236	0.8157894736842105	0.7847566461247808	0.7311411992263057	0.8383720930232559	0.7543859649122806	0.6315789473684209	0.8771929824561402	224	RFC	0.8227366300854548	0.8873239436619719	0.7581493165089379	0.816699604743083	0.8181818181818182	0.8152173913043478	0.7796459003490521	0.6217105263157895	0.9375812743823146	0.7318264014466546	0.5142857142857142	0.9493670886075949	Self Other
no_beacon__no_geo	0.809487375669472	0.7982456140350878	0.797013359546378	0.7466937945066124	0.8473329245861435	0.7244351024697846	0.5818181818181818	0.8670520231213873	225	RFC	0.8217986135476805	0.8574766355140186	0.7861205915813424	0.798936170212766	0.8	0.7978723404255319	0.7900721199923328	0.6612612612612613	0.9188829787234043	0.703254972875226	0.45714285714285713	0.9493670886075949	Self Other
no_beacon__no_geo	0.7621464829586657	0.8070175438596491	0.7454677237100964	0.6803118908382066	0.8106235565819861	0.7259615384615384	0.5769230769230769	0.875	226	RFC	0.7940578002845646	0.8703241895261845	0.7177914110429447	0.8380836870830806	0.8823529411764706	0.7938144329896907	0.7447172413793104	0.5584	0.9310344827586207	0.701627486437613	0.42857142857142855	0.9746835443037974	Self Other
no_beacon__no_geo	0.8210306406685237	0.8421052631578947	0.8145220343412565	0.779777206512425	0.849266862170088	0.7964285714285715	0.7000000000000001	0.8928571428571428	227	RFC	0.8370071570744929	0.8921568627450981	0.7818574514038877	0.8413483146067415	0.84	0.8426966292134831	0.8109692596565475	0.6925418569254186	0.9293966623876765	0.7746835443037974	0.6	0.9493670886075949	Self Other
no_beacon__no_geo	0.7839459864966242	0.8596491228070176	0.7680461703546881	0.7073170731707318	0.8287752675386445	0.819047619047619	0.7333333333333334	0.9047619047619047	228	RFC	0.7965654914535494	0.8305489260143198	0.762582056892779	0.8669662921348315	0.88	0.8539325842696629	0.7617406434365782	0.6159292035398231	0.9075520833333334	0.7952983725135624	0.6285714285714286	0.9620253164556962	Self Other
no_beacon__no_geo	0.786745406824147	0.7982456140350878	0.774655397465021	0.722459436379163	0.826851358550879	0.7244351024697846	0.5818181818181818	0.8670520231213873	229	RFC	0.8187320001212623	0.9019189765458422	0.7355450236966825	0.798936170212766	0.8	0.7978723404255319	0.7733015160022458	0.6025641025641025	0.9440389294403893	0.703254972875226	0.45714285714285713	0.9493670886075949	Self Other
no_beacon__no_geo	0.818761965539247	0.8333333333333334	0.8147359341383973	0.7874251497005988	0.8420467185761957	0.7723594324750394	0.6545454545454545	0.8901734104046243	230	RFC	0.8450482488314321	0.9376114081996435	0.7524850894632207	0.8595744680851064	0.9	0.8191489361702128	0.8172588791137179	0.6787096774193548	0.9558080808080808	0.7444846292947558	0.5142857142857142	0.9746835443037974	Self Other
no_beacon__no_geo	0.7842857142857143	0.8070175438596491	0.7805774735893747	0.7520525451559934	0.809102402022756	0.7396179401993355	0.6071428571428571	0.872093023255814	231	RFC	0.806242115078712	0.8893203883495145	0.7231638418079096	0.8079877112135176	0.8095238095238095	0.8064516129032258	0.7848572728886858	0.65149359886202	0.9182209469153515	0.7175406871609403	0.4857142857142857	0.9493670886075949	Self Other
no_beacon__no_geo	0.8293316028552887	0.8596491228070176	0.8291517384213094	0.8236083165660631	0.8346951602765557	0.8262195121951219	0.75	0.9024390243902438	232	RFC	0.837286305437572	0.9042709867452136	0.7703016241299304	0.8490872210953346	0.8275862068965517	0.8705882352941177	0.8334971990782974	0.7561576354679803	0.9108367626886146	0.8112115732368896	0.6857142857142857	0.9367088607594937	Self Other
no_beacon__no_geo	0.8043184885290149	0.8859649122807017	0.8010484097945397	0.7755417956656346	0.8265550239234448	0.8574314574314574	0.7936507936507937	0.9212121212121213	233	RFC	0.8208899549088997	0.8898756660746003	0.7519042437431991	0.8882890365448506	0.8928571428571429	0.8837209302325582	0.8024527404784155	0.6872427983539094	0.9176626826029216	0.8381555153707052	0.7142857142857143	0.9620253164556962	Self Other
no_beacon__no_geo	0.7902155887230514	0.8333333333333334	0.7626492106276472	0.6817610062893081	0.8435374149659864	0.7600531738118976	0.6274509803921569	0.8926553672316384	234	RFC	0.8371264350589012	0.928082191780822	0.7461706783369803	0.903061224489796	1.0	0.8061224489795918	0.7544477091929221	0.5387673956262425	0.9701280227596017	0.7285714285714285	0.45714285714285713	1.0	Self Other
no_beacon__no_geo	0.8218015665796344	0.8947368421052632	0.8184877450714463	0.7939622641509434	0.8430132259919493	0.8696646341463414	0.8125	0.926829268292683	235	RFC	0.8331587490919526	0.8840336134453781	0.7822838847385272	0.8953346855983773	0.896551724137931	0.8941176470588236	0.8172565162436375	0.7205479452054795	0.9139650872817955	0.8524412296564196	0.7428571428571429	0.9620253164556962	Self Other
no_beacon__no_geo	0.8229093464511595	0.8596491228070176	0.8176798613822727	0.7868020304568529	0.8485576923076923	0.8106312292358804	0.7142857142857142	0.9069767441860466	236	RFC	0.8415878413144895	0.908203125	0.7749725576289791	0.8955453149001535	0.9523809523809523	0.8387096774193549	0.8158064260371449	0.6940298507462687	0.9375830013280213	0.7793851717902351	0.5714285714285714	0.9873417721518988	Self Other
no_beacon__no_geo	0.8377049180327869	0.868421052631579	0.8247248537196992	0.7770270270270271	0.8724226804123711	0.8245614035087718	0.7368421052631579	0.9122807017543859	237	RFC	0.8576421460819039	0.9102902374670184	0.8049940546967895	0.9011857707509882	0.9545454545454546	0.8478260869565217	0.8149898176010434	0.6777996070726916	0.9521800281293952	0.7936708860759494	0.6	0.9873417721518988	Self Other
no_beacon__no_geo	0.8190338860850757	0.8333333333333334	0.8144501384414082	0.7852865697177074	0.843613707165109	0.7723594324750394	0.6545454545454545	0.8901734104046243	238	RFC	0.8462739284299124	0.9386503067484663	0.7538975501113586	0.8595744680851064	0.9	0.8191489361702128	0.8162835926449787	0.675	0.9575671852899575	0.7444846292947558	0.5142857142857142	0.9746835443037974	Self Other
no_beacon__no_geo	0.8137676705593117	0.8508771929824561	0.8088872038267452	0.7783467446964155	0.8394276629570747	0.8056363454016648	0.711864406779661	0.8994082840236687	239	RFC	0.8296557036574783	0.8896321070234113	0.7696793002915452	0.8597222222222223	0.875	0.8444444444444444	0.807442232669801	0.6918075422626788	0.9230769230769231	0.781012658227848	0.6	0.9620253164556962	Self Other
no_beacon__no_geo	0.7799113737075333	0.8070175438596491	0.7482762665042959	0.6590389016018307	0.8375136314067612	0.7182022471910112	0.5599999999999999	0.8764044943820224	240	RFC	0.8123241159463266	0.8753799392097265	0.7492682926829268	0.8606060606060606	0.9333333333333333	0.7878787878787878	0.7388802576518751	0.5284403669724771	0.9493201483312732	0.6936708860759494	0.4	0.9873417721518988	Self Other
no_beacon__no_geo	0.7898648648648648	0.8596491228070176	0.7825749105202322	0.7427626137303557	0.8223872073101086	0.8150101419878295	0.7241379310344828	0.9058823529411764	241	RFC	0.7924894967164493	0.8032200357781754	0.7817589576547231	0.8795986622073578	0.9130434782608695	0.8461538461538461	0.7791195551436516	0.6907692307692308	0.8674698795180723	0.7873417721518987	0.6	0.9746835443037974	Self Other
no_beacon__no_geo	0.8490432317505315	0.868421052631579	0.8407497309558896	0.8044077134986226	0.8770917484131564	0.8202837624802943	0.7272727272727273	0.9132947976878613	242	RFC	0.8750542299349241	0.9501084598698482	0.8	0.9202127659574468	1.0	0.8404255319148937	0.8340390137556841	0.697452229299363	0.9706257982120051	0.7857142857142857	0.5714285714285714	1.0	Self Other
no_beacon__no_geo	0.7463994990607389	0.8245614035087719	0.7329811806815578	0.6731234866828086	0.7928388746803069	0.7632890365448505	0.6428571428571428	0.8837209302325582	243	RFC	0.7445110447965974	0.7380530973451327	0.750968992248062	0.837173579109063	0.8571428571428571	0.8172043010752689	0.7291738332299205	0.6186943620178041	0.8396533044420368	0.7381555153707052	0.5142857142857142	0.9620253164556962	Self Other
no_beacon__no_geo	0.8263157894736842	0.8859649122807017	0.8197547500336881	0.7853658536585365	0.8541436464088398	0.8513689700130378	0.7796610169491525	0.9230769230769232	244	RFC	0.8456010465401906	0.9096045197740112	0.78159757330637	0.9125000000000001	0.9583333333333334	0.8666666666666667	0.816260919113611	0.6909871244635193	0.9415347137637028	0.822242314647378	0.6571428571428571	0.9873417721518988	Self Other
no_beacon__no_geo	0.7871517027863777	0.8245614035087719	0.764462237389979	0.691358024691358	0.8375664500886	0.7573435504469987	0.6296296296296297	0.8850574712643677	245	RFC	0.8129600183103851	0.8700564971751412	0.755863539445629	0.8526315789473684	0.8947368421052632	0.8105263157894737	0.7563148223513017	0.5735567970204841	0.9390728476821192	0.7301989150090415	0.4857142857142857	0.9746835443037974	Self Other
no_beacon__no_geo	0.8204778156996587	0.8421052631578947	0.817137560565367	0.792423046566693	0.8418520745640409	0.7964285714285715	0.7000000000000001	0.8928571428571428	246	RFC	0.8345834713611913	0.8948306595365418	0.7743362831858407	0.8413483146067415	0.84	0.8426966292134831	0.8166571491488352	0.7110481586402266	0.922266139657444	0.7746835443037974	0.6	0.9493670886075949	Self Other
no_beacon__no_geo	0.779874213836478	0.7982456140350878	0.752938434388839	0.671361502347418	0.83451536643026	0.7095380525091393	0.5490196078431373	0.8700564971751412	247	RFC	0.79143476913542	0.8171428571428572	0.7657266811279827	0.8303571428571428	0.875	0.7857142857142857	0.7433021162104827	0.5697211155378487	0.9168831168831169	0.6873417721518987	0.4	0.9746835443037974	Self Other
no_beacon__no_geo	0.7626092804303968	0.8245614035087719	0.7490208959990974	0.6906222611744085	0.8074195308237863	0.7508741258741258	0.6153846153846154	0.8863636363636364	248	RFC	0.8096665872406521	0.9205607476635514	0.6987724268177526	0.8726500909642207	0.9411764705882353	0.8041237113402062	0.7543335109139604	0.5525946704067322	0.9560723514211886	0.722242314647378	0.45714285714285713	0.9873417721518988	Self Other
no_beacon__no_geo	0.8129713423831071	0.868421052631579	0.7940416065416066	0.7316017316017317	0.8564814814814815	0.8245614035087718	0.7368421052631579	0.9122807017543859	249	RFC	0.8471653005464481	0.9234972677595629	0.7708333333333334	0.9011857707509882	0.9545454545454546	0.8478260869565217	0.7846382168458781	0.6057347670250897	0.9635416666666666	0.7936708860759494	0.6	0.9873417721518988	Self Other
no_beacon__no_geo	0.739251040221914	0.7807017543859649	0.7284178679836908	0.6741767764298093	0.7826589595375723	0.692722371967655	0.5283018867924528	0.8571428571428572	250	RFC	0.7686765541236198	0.8493449781659389	0.6880081300813008	0.7795138888888888	0.7777777777777778	0.78125	0.7332073741949401	0.5589080459770115	0.9075067024128687	0.6746835443037975	0.4	0.9493670886075949	Self Other
no_beacon__no_geo	0.8085284280936454	0.8157894736842105	0.7924377447373188	0.7346465816917729	0.8502289077828646	0.748397267472412	0.6181818181818183	0.8786127167630058	251	RFC	0.8232185990338164	0.8614130434782609	0.785024154589372	0.8292553191489361	0.85	0.8085106382978723	0.7838254153518063	0.6404040404040404	0.927246790299572	0.723869801084991	0.4857142857142857	0.9620253164556962	Self Other
no_beacon__no_geo	0.7689614935822637	0.8421052631578947	0.767178358561189	0.7468030690537085	0.7875536480686695	0.8006218422075397	0.7096774193548386	0.891566265060241	252	RFC	0.7712460453846293	0.7881241565452092	0.7543679342240494	0.8326947637292464	0.8148148148148148	0.8505747126436781	0.766696259203347	0.7095990279465371	0.8237934904601572	0.7826401446654612	0.6285714285714286	0.9367088607594937	Self Other
no_beacon__no_geo	0.7706484641638225	0.8157894736842105	0.7609557109557108	0.7128205128205127	0.809090909090909	0.7599037207902919	0.6440677966101694	0.8757396449704142	253	RFC	0.7931622133389439	0.8597938144329897	0.726530612244898	0.8069444444444445	0.7916666666666666	0.8222222222222222	0.760789818454052	0.6087591240875913	0.9128205128205128	0.7397830018083182	0.5428571428571428	0.9367088607594937	Self Other
no_beacon__no_geo	0.7964601769911505	0.8070175438596491	0.7663834108516766	0.6825595984943539	0.8502072232089993	0.7396179401993355	0.6071428571428571	0.872093023255814	254	RFC	0.7886399083298851	0.7705382436260623	0.8067415730337079	0.8079877112135176	0.8095238095238095	0.8064516129032258	0.755617945855743	0.6126126126126126	0.8986232790988736	0.7175406871609403	0.4857142857142857	0.9493670886075949	Self Other
no_beacon__no_geo	0.8383233532934131	0.8771929824561403	0.8343071326204388	0.8085106382978724	0.8601036269430052	0.8381338742393509	0.7586206896551724	0.9176470588235295	255	RFC	0.8578491741524196	0.9310344827586207	0.7846638655462185	0.9068322981366459	0.9565217391304348	0.8571428571428571	0.8330385181768181	0.7144846796657381	0.9515923566878981	0.8079566003616636	0.6285714285714286	0.9873417721518988	Self Other
no_beacon__no_geo	0.7805960684844642	0.7894736842105263	0.7747053557861914	0.7382753403933435	0.8111353711790392	0.6925842696629214	0.52	0.8651685393258427	256	RFC	0.7880911821248008	0.8187919463087249	0.7573904179408767	0.8222222222222222	0.8666666666666667	0.7777777777777778	0.7726333951630394	0.6721763085399449	0.8730904817861339	0.6730560578661844	0.37142857142857144	0.9746835443037974	Self Other
no_beacon__no_geo	0.7768777614138439	0.8157894736842105	0.7463674003265688	0.6583990980834273	0.8343357025697102	0.748397267472412	0.6181818181818183	0.8786127167630058	257	RFC	0.8059722705650307	0.863905325443787	0.7480392156862745	0.8292553191489361	0.85	0.8085106382978723	0.7375079085245451	0.5318761384335154	0.9431396786155748	0.723869801084991	0.4857142857142857	0.9620253164556962	Self Other
no_beacon__no_geo	0.7378048780487805	0.8596491228070176	0.72578687001793	0.6683804627249357	0.7831932773109244	0.819047619047619	0.7333333333333334	0.9047619047619047	258	RFC	0.7350548109162103	0.724907063197026	0.7452025586353944	0.8669662921348315	0.88	0.8539325842696629	0.7226487199749232	0.6200317965023847	0.8252656434474617	0.7952983725135624	0.6285714285714286	0.9620253164556962	Self Other
no_beacon__no_geo	0.8211702827087443	0.7894736842105263	0.8164862189007058	0.78716744913928	0.8458049886621316	0.701048951048951	0.5384615384615384	0.8636363636363636	259	RFC	0.8427375004223148	0.9195612431444241	0.7659137577002053	0.8035172832019406	0.8235294117647058	0.7835051546391752	0.8162011463401964	0.6880984952120383	0.9443037974683545	0.6810126582278482	0.4	0.9620253164556962	Self Other
no_beacon__no_geo	0.7763599731363331	0.8070175438596491	0.7709904731201767	0.7359238699444886	0.8060570762958649	0.7511904761904762	0.6333333333333332	0.8690476190476191	260	RFC	0.7720676316677607	0.7459807073954984	0.798154555940023	0.7901123595505618	0.76	0.8202247191011236	0.7701261161741693	0.7261345852895149	0.8141176470588235	0.7334538878842676	0.5428571428571428	0.9240506329113924	Self Other
no_beacon__no_geo	0.7851186658114175	0.8333333333333334	0.7780615052628403	0.7384855581576893	0.8176374523679912	0.7600531738118976	0.6274509803921569	0.8926553672316384	261	RFC	0.8162128896127934	0.9096153846153846	0.7228103946102021	0.903061224489796	1.0	0.8061224489795918	0.7813266741097158	0.621550591327201	0.9411027568922306	0.7285714285714285	0.45714285714285713	1.0	Self Other
no_beacon__no_geo	0.7680511182108626	0.8070175438596491	0.7538422141136616	0.6947014297729184	0.8129829984544049	0.7259615384615384	0.5769230769230769	0.875	262	RFC	0.7990321654110241	0.8768577494692145	0.7212065813528337	0.8380836870830806	0.8823529411764706	0.7938144329896907	0.7533659680405692	0.575208913649025	0.9315230224321134	0.701627486437613	0.42857142857142855	0.9746835443037974	Self Other
no_beacon__no_geo	0.8568534773801485	0.8859649122807017	0.8521922688721171	0.825944170771757	0.8784403669724771	0.847953216374269	0.7719298245614035	0.9239766081871346	263	RFC	0.8702483790719084	0.9212454212454212	0.8192513368983957	0.9293478260869565	1.0	0.8586956521739131	0.8476799326034493	0.7485119047619048	0.9468479604449939	0.8142857142857143	0.6285714285714286	1.0	Self Other
no_beacon__no_geo	0.8406402226861517	0.8245614035087719	0.8382133075187574	0.8183980967486123	0.8580285182889026	0.7632890365448505	0.6428571428571428	0.8837209302325582	264	RFC	0.8527276044517423	0.91005291005291	0.7954022988505747	0.837173579109063	0.8571428571428571	0.8172043010752689	0.8374376020572413	0.7435158501440923	0.9313593539703903	0.7381555153707052	0.5142857142857142	0.9620253164556962	Self Other
no_beacon__no_geo	0.7993355481727574	0.8421052631578947	0.7803000421505277	0.7156308851224106	0.8449691991786448	0.7918864097363083	0.689655172413793	0.8941176470588236	265	RFC	0.8239823804153867	0.8816705336426914	0.7662942271880819	0.8523650262780698	0.8695652173913043	0.8351648351648352	0.7719331488647202	0.6022187004754358	0.9416475972540046	0.7667269439421338	0.5714285714285714	0.9620253164556962	Self Other
no_beacon__no_geo	0.8464260438782731	0.8508771929824561	0.8407836067157091	0.8108108108108107	0.8707564026206075	0.8011695906432749	0.7017543859649122	0.9005847953216375	266	RFC	0.8610921553627623	0.9135559921414538	0.8086283185840708	0.8730237154150198	0.9090909090909091	0.8369565217391305	0.8360329659217312	0.7288401253918495	0.9432258064516129	0.7730560578661845	0.5714285714285714	0.9746835443037974	Self Other
no_beacon__no_geo	0.7520981278244029	0.8157894736842105	0.7419623521572547	0.6908212560386474	0.7931034482758621	0.7649946009620103	0.6557377049180327	0.874251497005988	267	RFC	0.7503512563208308	0.7435008665511266	0.757201646090535	0.7993881118881119	0.7692307692307693	0.8295454545454546	0.7388459837376247	0.6451127819548872	0.832579185520362	0.7477396021699819	0.5714285714285714	0.9240506329113924	Self Other
no_beacon__no_geo	0.828748280605227	0.8596491228070176	0.8159799575791122	0.7675070028011205	0.8644529123571041	0.819047619047619	0.7333333333333334	0.9047619047619047	268	RFC	0.844449941481977	0.8876889848812095	0.8012108980827447	0.8669662921348315	0.88	0.8539325842696629	0.807260560532537	0.6759868421052632	0.9385342789598109	0.7952983725135624	0.6285714285714286	0.9620253164556962	Self Other
no_beacon__no_geo	0.827928524156188	0.8596491228070176	0.8214882912749824	0.7875816993464052	0.8553948832035595	0.8106312292358804	0.7142857142857142	0.9069767441860466	269	RFC	0.8462075790768284	0.9077212806026366	0.7846938775510204	0.8955453149001535	0.9523809523809523	0.8387096774193549	0.817812247518849	0.6955266955266955	0.9400977995110025	0.7793851717902351	0.5714285714285714	0.9873417721518988	Self Other
no_beacon__no_geo	0.8311418685121107	0.8771929824561403	0.8264739233488987	0.7980132450331127	0.8549346016646847	0.8416666666666668	0.7666666666666667	0.9166666666666667	270	RFC	0.8451164146265373	0.8992537313432836	0.7909790979097909	0.8925842696629214	0.92	0.8651685393258427	0.8237021037392964	0.7172619047619048	0.9301423027166882	0.8159132007233273	0.6571428571428571	0.9746835443037974	Self Other
no_beacon__no_geo	0.8055555555555556	0.8596491228070176	0.7984446072705904	0.760586319218241	0.8363028953229399	0.8106312292358804	0.7142857142857142	0.9069767441860466	271	RFC	0.8295274119734753	0.9050387596899225	0.7540160642570282	0.8955453149001535	0.9523809523809523	0.8387096774193549	0.7973244382022472	0.6558988764044944	0.93875	0.7793851717902351	0.5714285714285714	0.9873417721518988	Self Other
no_beacon__no_geo	0.8286604361370716	0.8508771929824561	0.8267623727284824	0.8086290883785665	0.8448956570783983	0.7963215974776667	0.6909090909090908	0.9017341040462428	272	RFC	0.8483833117316681	0.9355877616747182	0.7611788617886179	0.8898936170212766	0.95	0.8297872340425532	0.8306563595019757	0.7120098039215687	0.9493029150823827	0.7650994575045208	0.5428571428571428	0.9873417721518988	Self Other
no_beacon__no_geo	0.7959183673469388	0.8596491228070176	0.7891394985805777	0.7513321492007103	0.826946847960445	0.819047619047619	0.7333333333333334	0.9047619047619047	273	RFC	0.8117953045026334	0.8668032786885246	0.7567873303167421	0.8669662921348315	0.88	0.8539325842696629	0.787226773039044	0.6630094043887147	0.9114441416893733	0.7952983725135624	0.6285714285714286	0.9620253164556962	Self Other
no_beacon__no_geo	0.8229885057471265	0.8596491228070176	0.8100981148715687	0.7606217616580311	0.8595744680851063	0.8106312292358804	0.7142857142857142	0.9069767441860466	274	RFC	0.8472418612072428	0.9106699751861043	0.7838137472283814	0.8955453149001535	0.9523809523809523	0.8387096774193549	0.8022863451526225	0.6530249110320284	0.9515477792732167	0.7793851717902351	0.5714285714285714	0.9873417721518988	Self Other
no_beacon__no_geo	0.7955073586367157	0.7894736842105263	0.7842416323553989	0.7349397590361446	0.8335435056746533	0.7159468438538206	0.5714285714285714	0.8604651162790697	275	RFC	0.8269899098433591	0.9104477611940298	0.7435320584926884	0.7788018433179723	0.7619047619047619	0.7956989247311828	0.7822558439488139	0.6161616161616161	0.9483500717360115	0.6969258589511754	0.45714285714285713	0.9367088607594937	Self Other
no_beacon__no_geo	0.768369489153254	0.8421052631578947	0.7519171391003018	0.6880301602262018	0.8158041179744018	0.7869601328903654	0.6785714285714285	0.8953488372093023	276	RFC	0.7671829696993695	0.7635983263598326	0.7707676130389064	0.8663594470046083	0.9047619047619048	0.8279569892473119	0.746251150606831	0.6260720411663808	0.8664302600472813	0.7587703435804701	0.5428571428571428	0.9746835443037974	Self Other
no_beacon__no_geo	0.8261731658955717	0.8157894736842105	0.8154940503265911	0.7711053089643168	0.8598827916888653	0.7418867924528302	0.6037735849056604	0.88	277	RFC	0.8550441131731061	0.9326315789473684	0.7774566473988439	0.8454861111111112	0.8888888888888888	0.8020833333333334	0.8095646930251147	0.6572700296735905	0.9618593563766389	0.7159132007233273	0.45714285714285713	0.9746835443037974	Self Other
no_beacon__no_geo	0.8166904422253923	0.8596491228070176	0.8091317607136064	0.7711487088156722	0.8471148126115406	0.8150101419878295	0.7241379310344828	0.9058823529411764	278	RFC	0.8398239936410605	0.911578947368421	0.7680690399137001	0.8795986622073578	0.9130434782608695	0.8461538461538461	0.8062534793856633	0.6682098765432098	0.9442970822281167	0.7873417721518987	0.6	0.9746835443037974	Self Other
no_beacon__no_geo	0.8241239892183289	0.8771929824561403	0.820134994880225	0.7933491686460807	0.8469208211143694	0.8381338742393509	0.7586206896551724	0.9176470588235295	279	RFC	0.8423804096899565	0.912568306010929	0.772192513368984	0.9068322981366459	0.9565217391304348	0.8571428571428571	0.8196715049656226	0.7016806722689075	0.9376623376623376	0.8079566003616636	0.6285714285714286	0.9873417721518988	Self Other
no_beacon__no_geo	0.8032069970845481	0.8245614035087719	0.800138549887671	0.7753743760399334	0.8249027237354085	0.7632890365448505	0.6428571428571428	0.8837209302325582	280	RFC	0.8276798510255685	0.9209486166007905	0.7344110854503464	0.837173579109063	0.8571428571428571	0.8172043010752689	0.8051843161259606	0.6695402298850575	0.9408284023668639	0.7381555153707052	0.5142857142857142	0.9620253164556962	Self Other
no_beacon__no_geo	0.7632817753866846	0.8245614035087719	0.7504652936689551	0.6939130434782609	0.8070175438596492	0.768762677484787	0.6551724137931034	0.8823529411764706	281	RFC	0.7577678951749365	0.7375231053604436	0.7780126849894292	0.8251313903487816	0.8260869565217391	0.8241758241758241	0.7467206032519048	0.6551724137931034	0.8382687927107062	0.7461121157323689	0.5428571428571428	0.9493670886075949	Self Other
no_beacon__no_geo	0.7971109652002626	0.7982456140350878	0.7859344758179151	0.7370212765957447	0.8348476750400855	0.7309941520467835	0.5964912280701754	0.8654970760233918	282	RFC	0.8137430688606982	0.8625498007968128	0.7649363369245837	0.7885375494071146	0.7727272727272727	0.8043478260869565	0.7811056725810681	0.6433878157503715	0.9188235294117647	0.7112115732368897	0.4857142857142857	0.9367088607594937	Self Other
no_beacon__no_geo	0.8077634011090573	0.8333333333333334	0.8040643863179074	0.7771428571428571	0.8309859154929577	0.7600531738118976	0.6274509803921569	0.8926553672316384	283	RFC	0.8409009941867047	0.9527145359019265	0.7290874524714829	0.903061224489796	1.0	0.8061224489795918	0.8111036330986622	0.6562123039806996	0.9659949622166247	0.7285714285714285	0.45714285714285713	1.0	Self Other
no_beacon__no_geo	0.8637379002233805	0.868421052631579	0.8590073161370935	0.8331814038286235	0.8848332284455633	0.8321390006871503	0.7540983606557377	0.9101796407185629	284	RFC	0.8793488160291438	0.9364754098360656	0.8222222222222222	0.8741258741258742	0.8846153846153846	0.8636363636363636	0.8540880883030653	0.7504105090311987	0.9577656675749319	0.8095840867992767	0.6571428571428571	0.9620253164556962	Self Other
no_beacon__no_geo	0.8091822094691535	0.8070175438596491	0.8013968485212044	0.7620751341681573	0.8407185628742515	0.7330779054916986	0.5925925925925926	0.8735632183908046	285	RFC	0.8262846779526969	0.8819875776397516	0.7705817782656421	0.8210526315789474	0.8421052631578947	0.8	0.7978836637515172	0.6708661417322834	0.924901185770751	0.7095840867992766	0.45714285714285713	0.9620253164556962	Self Other
no_beacon__no_geo	0.8736842105263158	0.8771929824561403	0.873684210526316	0.873684210526316	0.873684210526316	0.8416666666666668	0.7666666666666667	0.9166666666666667	286	RFC	0.8784536541889483	0.9431818181818182	0.8137254901960784	0.8925842696629214	0.92	0.8651685393258427	0.8784536541889483	0.8137254901960784	0.9431818181818182	0.8159132007233273	0.6571428571428571	0.9746835443037974	Self Other
no_beacon__no_geo	0.7961165048543689	0.8333333333333334	0.7827612457857831	0.7288977159880833	0.8366247755834829	0.7777777777777778	0.6666666666666666	0.888888888888889	287	RFC	0.8265685140893035	0.9039408866995073	0.7491961414790996	0.8448616600790514	0.8636363636363636	0.8260869565217391	0.7789016950069667	0.610648918469218	0.9471544715447154	0.7524412296564196	0.5428571428571428	0.9620253164556962	Self Other
no_beacon__no_geo	0.836405529953917	0.8508771929824561	0.8305013889270881	0.7988668555240793	0.862135922330097	0.8011695906432749	0.7017543859649122	0.9005847953216375	288	RFC	0.8585477100822874	0.9317180616740088	0.785377358490566	0.8730237154150198	0.9090909090909091	0.8369565217391305	0.827348613301398	0.6991735537190082	0.9555236728837877	0.7730560578661845	0.5714285714285714	0.9746835443037974	Self Other
no_beacon__no_geo	0.7739130434782608	0.8157894736842105	0.7643609659283798	0.7169179229480737	0.8118040089086859	0.7649946009620103	0.6557377049180327	0.874251497005988	289	RFC	0.7712009925369152	0.7602131438721137	0.7821888412017167	0.7993881118881119	0.7692307692307693	0.8295454545454546	0.7610192155309033	0.6782884310618067	0.84375	0.7477396021699819	0.5714285714285714	0.9240506329113924	Self Other
no_beacon__no_geo	0.8157894736842105	0.8508771929824561	0.7998073667620105	0.7432432432432432	0.8563714902807776	0.7963215974776667	0.6909090909090908	0.9017341040462428	290	RFC	0.8312289448252816	0.8710407239819005	0.7914171656686627	0.8898936170212766	0.95	0.8297872340425532	0.7905446623093682	0.6481481481481481	0.9329411764705883	0.7650994575045208	0.5428571428571428	0.9873417721518988	Self Other
no_beacon__no_geo	0.8013595166163142	0.8333333333333334	0.7821669574552073	0.7175080558539205	0.8468258590564939	0.7723594324750394	0.6545454545454545	0.8901734104046243	291	RFC	0.8208801847779483	0.8675324675324675	0.7742279020234292	0.8595744680851064	0.9	0.8191489361702128	0.77308445624641	0.6117216117216118	0.9344473007712082	0.7444846292947558	0.5142857142857142	0.9746835443037974	Self Other
no_beacon__no_geo	0.76381299332119	0.8157894736842105	0.7620939996858532	0.7418712674187127	0.7823167319529938	0.7599037207902919	0.6440677966101694	0.8757396449704142	292	RFC	0.7681664369535517	0.797432239657632	0.7389006342494715	0.8069444444444445	0.7916666666666666	0.8222222222222222	0.7623508879598021	0.6935483870967742	0.83115338882283	0.7397830018083182	0.5428571428571428	0.9367088607594937	Self Other
no_beacon__no_geo	0.8395303326810176	0.8421052631578947	0.8368911933233683	0.8161434977578476	0.857638888888889	0.7869601328903654	0.6785714285714285	0.8953488372093023	293	RFC	0.8594619531787098	0.9413793103448276	0.7775445960125918	0.8663594470046083	0.9047619047619048	0.8279569892473119	0.8382228274746788	0.7203166226912929	0.9561290322580646	0.7587703435804701	0.5428571428571428	0.9746835443037974	Self Other
no_beacon__no_geo	0.8074694140373471	0.8245614035087719	0.8070072189367311	0.7975626269465133	0.816451810926949	0.768762677484787	0.6551724137931034	0.8823529411764706	294	RFC	0.8233939466443354	0.9160186625194401	0.7307692307692307	0.8251313903487816	0.8260869565217391	0.8241758241758241	0.8155653502232985	0.7062350119904077	0.9248956884561892	0.7461121157323689	0.5428571428571428	0.9493670886075949	Self Other
no_beacon__no_geo	0.78149300155521	0.7719298245614035	0.7628014900146047	0.6962162162162162	0.8293867638129934	0.6922757475083057	0.5357142857142858	0.8488372093023255	295	RFC	0.7999202447760329	0.8451443569553806	0.7546961325966851	0.749615975422427	0.7142857142857143	0.7849462365591398	0.7561984699540194	0.5919117647058824	0.9204851752021563	0.6763110307414105	0.42857142857142855	0.9240506329113924	Self Other
no_beacon__no_geo	0.809493264913406	0.868421052631579	0.8061744803494546	0.7808118081180813	0.831537152580828	0.8386031146767342	0.7692307692307692	0.9079754601226993	296	RFC	0.8118739782271029	0.8252730109204368	0.7984749455337691	0.8571428571428572	0.8333333333333334	0.8809523809523809	0.8041759899225962	0.7408963585434174	0.8674556213017751	0.825497287522604	0.7142857142857143	0.9367088607594937	Self Other
no_beacon__no_geo	0.8425373134328358	0.8947368421052632	0.8306515131096237	0.7857868020304568	0.8755162241887905	0.8642857142857143	0.7999999999999999	0.9285714285714286	297	RFC	0.8694446769333779	0.9393203883495146	0.7995689655172413	0.9182022471910112	0.96	0.8764044943820225	0.8213990730185601	0.675392670157068	0.9674054758800521	0.8365280289330923	0.6857142857142857	0.9873417721518988	Self Other
no_beacon__no_geo	0.7604832977967306	0.8245614035087719	0.7489156422347487	0.6950226244343892	0.8028086600351083	0.7632890365448505	0.6428571428571428	0.8837209302325582	298	RFC	0.7588563184471113	0.7529411764705882	0.7647714604236343	0.837173579109063	0.8571428571428571	0.8172043010752689	0.7451028687337005	0.6453781512605042	0.8448275862068966	0.7381555153707052	0.5142857142857142	0.9620253164556962	Self Other
no_beacon__no_geo	0.7855038302887448	0.8421052631578947	0.7851886781954553	0.7769607843137255	0.7934165720771851	0.8006218422075397	0.7096774193548386	0.891566265060241	299	RFC	0.7892409128004645	0.8276762402088773	0.7508055853920516	0.8326947637292464	0.8148148148148148	0.8505747126436781	0.7866284256426076	0.7321016166281755	0.8411552346570397	0.7826401446654612	0.6285714285714286	0.9367088607594937	Self Other
no_beacon__no_geo	0.7495291902071564	0.8070175438596491	0.7436122601685702	0.7046632124352331	0.7825613079019074	0.7330779054916986	0.5925925925925926	0.8735632183908046	300	RFC	0.7559143734971948	0.7828947368421053	0.7289340101522843	0.8210526315789474	0.8421052631578947	0.8	0.7426759559813159	0.6406460296096904	0.8447058823529412	0.7095840867992766	0.45714285714285713	0.9620253164556962	Self Other
no_beacon__no_geo	0.812723373838456	0.8245614035087719	0.8046147711911026	0.7648114901256732	0.844418052256532	0.7573435504469987	0.6296296296296297	0.8850574712643677	301	RFC	0.8479381805409203	0.9466666666666667	0.7492096944151738	0.8526315789473684	0.8947368421052632	0.8105263157894737	0.8044566019178756	0.641566265060241	0.9673469387755103	0.7301989150090415	0.4857142857142857	0.9746835443037974	Self Other
no_beacon__no_geo	0.8083916083916084	0.8421052631578947	0.8036596218911854	0.7731788079470199	0.834140435835351	0.7816091954022988	0.6666666666666666	0.896551724137931	302	RFC	0.8322996589940324	0.9156862745098039	0.7489130434782608	0.8842105263157894	0.9473684210526315	0.8210526315789474	0.8051556359309189	0.669054441260745	0.9412568306010929	0.7508137432188065	0.5142857142857142	0.9873417721518988	Self Other
no_beacon__no_geo	0.8	0.8245614035087719	0.7934347909486719	0.7566089334548769	0.8302606484424667	0.768762677484787	0.6551724137931034	0.8823529411764706	303	RFC	0.8141630116959064	0.8645833333333334	0.7637426900584795	0.8251313903487816	0.8260869565217391	0.8241758241758241	0.7910400762066427	0.6726094003241491	0.9094707520891365	0.7461121157323689	0.5428571428571428	0.9493670886075949	Self Other
no_beacon__no_geo	0.8543882978723404	0.8771929824561403	0.8500785847552401	0.8246597277822257	0.8754974417282546	0.850729517396184	0.787878787878788	0.9135802469135801	304	RFC	0.8597048476281468	0.8833619210977701	0.8360477741585234	0.865137971239798	0.8387096774193549	0.891566265060241	0.8460638442738682	0.7732732732732732	0.918854415274463	0.8397830018083183	0.7428571428571429	0.9367088607594937	Self Other
no_beacon__no_geo	0.8104993597951344	0.8508771929824561	0.8086877363721378	0.7900709219858156	0.8273045507584599	0.8011695906432749	0.7017543859649122	0.9005847953216375	305	RFC	0.8109222848312886	0.814327485380117	0.8075170842824602	0.8730237154150198	0.9090909090909091	0.8369565217391305	0.8076518776279542	0.7672176308539945	0.8480861244019139	0.7730560578661845	0.5714285714285714	0.9746835443037974	Self Other
no_beacon__no_geo	0.8120300751879699	0.8596491228070176	0.8036986133151969	0.7632575757575758	0.844139650872818	0.819047619047619	0.7333333333333334	0.9047619047619047	306	RFC	0.8246628131021194	0.8666666666666667	0.7826589595375723	0.8669662921348315	0.88	0.8539325842696629	0.7989989673702744	0.6818950930626058	0.9161028416779432	0.7952983725135624	0.6285714285714286	0.9620253164556962	Self Other
no_beacon__no_geo	0.795364238410596	0.8157894736842105	0.7906326520447409	0.7591582229150429	0.8221070811744388	0.748397267472412	0.6181818181818183	0.8786127167630058	307	RFC	0.8247180306116151	0.9223484848484849	0.7270875763747454	0.8292553191489361	0.85	0.8085106382978723	0.7953642384105961	0.6450331125827815	0.9456953642384106	0.723869801084991	0.4857142857142857	0.9620253164556962	Self Other
no_beacon__no_geo	0.7887905604719764	0.868421052631579	0.786188151326119	0.7625994694960212	0.8097768331562167	0.8285026577073513	0.7457627118644068	0.9112426035502957	308	RFC	0.7922753380022791	0.8132956152758133	0.771255060728745	0.8861111111111111	0.9166666666666666	0.8555555555555555	0.7851008387167048	0.717852684144819	0.8523489932885906	0.801627486437613	0.6285714285714286	0.9746835443037974	Self Other
no_beacon__no_geo	0.766803840877915	0.8157894736842105	0.7595049212904028	0.717607973421927	0.8014018691588786	0.7599037207902919	0.6440677966101694	0.8757396449704142	309	RFC	0.7676741966274261	0.7714285714285715	0.7639198218262806	0.8069444444444445	0.7916666666666666	0.8222222222222222	0.7567796480839959	0.6708074534161491	0.8427518427518428	0.7397830018083182	0.5428571428571428	0.9367088607594937	Self Other
no_beacon__no_geo	0.7675606641123882	0.8333333333333334	0.7595403617710583	0.7156250000000001	0.8034557235421166	0.7777777777777778	0.6666666666666666	0.888888888888889	310	RFC	0.7695519877383556	0.7775891341256367	0.7615148413510747	0.8448616600790514	0.8636363636363636	0.8260869565217391	0.7565466198056647	0.662807525325615	0.8502857142857143	0.7524412296564196	0.5428571428571428	0.9620253164556962	Self Other
no_beacon__no_geo	0.8100828729281768	0.8596491228070176	0.8029765288739332	0.7655583972719523	0.8403946604759142	0.8150101419878295	0.7241379310344828	0.9058823529411764	311	RFC	0.8323622068901315	0.903420523138833	0.7613038906414301	0.8795986622073578	0.9130434782608695	0.8461538461538461	0.801012508814422	0.6642011834319527	0.9378238341968912	0.7873417721518987	0.6	0.9746835443037974	Self Other
no_beacon__no_geo	0.837874659400545	0.8771929824561403	0.8361176779616497	0.8191489361702129	0.8530864197530864	0.8416666666666668	0.7666666666666667	0.9166666666666667	312	RFC	0.8571517824544551	0.9439579684763573	0.770345596432553	0.8925842696629214	0.92	0.8651685393258427	0.8396149526116944	0.723489932885906	0.9557399723374828	0.8159132007233273	0.6571428571428571	0.9746835443037974	Self Other
no_beacon__no_geo	0.8186702484889188	0.8245614035087719	0.8161304662802951	0.7945205479452055	0.8377403846153845	0.768762677484787	0.6551724137931034	0.8823529411764706	313	RFC	0.8309973671983893	0.889267461669506	0.7727272727272727	0.8251313903487816	0.8260869565217391	0.8241758241758241	0.8163587099755585	0.7180192572214581	0.9146981627296588	0.7461121157323689	0.5428571428571428	0.9493670886075949	Self Other
no_beacon__no_geo	0.8464163822525598	0.868421052631579	0.8430677732977405	0.8201438848920862	0.8659916617033948	0.8202837624802943	0.7272727272727273	0.9132947976878613	314	RFC	0.8632196483814985	0.9310344827586207	0.7954048140043763	0.9202127659574468	1.0	0.8404255319148937	0.8415919701213819	0.7328571428571429	0.9503267973856209	0.7857142857142857	0.5714285714285714	1.0	Self Other
no_beacon__no_geo	0.7641752577319587	0.8421052631578947	0.7599460416148973	0.7280832095096581	0.7918088737201365	0.7918864097363083	0.689655172413793	0.8941176470588236	315	RFC	0.7708013378531388	0.8019639934533551	0.7396386822529224	0.8523650262780698	0.8695652173913043	0.8351648351648352	0.759281925744594	0.6666666666666666	0.8518971848225214	0.7667269439421338	0.5714285714285714	0.9620253164556962	Self Other
no_beacon__no_geo	0.8267433501078361	0.868421052631579	0.8233782942934653	0.7989991659716431	0.8477574226152875	0.8245614035087718	0.7368421052631579	0.9122807017543859	316	RFC	0.849457169013083	0.935546875	0.7633674630261661	0.9011857707509882	0.9545454545454546	0.8478260869565217	0.8251796761280932	0.6972343522561864	0.953125	0.7936708860759494	0.6	0.9873417721518988	Self Other
no_beacon__no_geo	0.8145985401459854	0.8508771929824561	0.8060264577280603	0.765249537892791	0.8468033775633294	0.8011695906432749	0.7017543859649122	0.9005847953216375	317	RFC	0.8346158247039304	0.8961038961038961	0.7731277533039648	0.8730237154150198	0.9090909090909091	0.8369565217391305	0.8018709677419356	0.667741935483871	0.936	0.7730560578661845	0.5714285714285714	0.9746835443037974	Self Other
no_beacon__no_geo	0.853486884197057	0.8596491228070176	0.8519353065254003	0.8367783321454029	0.8670922809053976	0.8150101419878295	0.7241379310344828	0.9058823529411764	318	RFC	0.8641012643635291	0.9215070643642073	0.806695464362851	0.8795986622073578	0.9130434782608695	0.8461538461538461	0.8517916403222267	0.7663185378590078	0.9372647427854455	0.7873417721518987	0.6	0.9746835443037974	Self Other
no_beacon__no_geo	0.8181818181818182	0.8508771929824561	0.80929910696246	0.768141592920354	0.8504566210045661	0.8011695906432749	0.7017543859649122	0.9005847953216375	319	RFC	0.8326186679435165	0.8785425101214575	0.7866948257655755	0.8730237154150198	0.9090909090909091	0.8369565217391305	0.8039278878081175	0.6823899371069182	0.9254658385093167	0.7730560578661845	0.5714285714285714	0.9746835443037974	Self Other
no_beacon__no_geo	0.7830609212481426	0.7982456140350878	0.7499185551686925	0.6588785046728971	0.840958605664488	0.7173045822102426	0.5660377358490566	0.8685714285714285	320	RFC	0.8119068786257817	0.8676923076923077	0.7561214495592556	0.8125	0.8333333333333334	0.7916666666666666	0.7391563550656823	0.5310734463276836	0.947239263803681	0.6952983725135624	0.42857142857142855	0.9620253164556962	Self Other
no_beacon__no_geo	0.7744451109778044	0.8333333333333334	0.7707015130674002	0.7414030261348005	0.7999999999999999	0.7827700330959784	0.6779661016949152	0.8875739644970415	321	RFC	0.77669654441786	0.7891654465592972	0.7642276422764228	0.8333333333333334	0.8333333333333334	0.8333333333333334	0.7691889012414304	0.6990920881971465	0.8392857142857143	0.7603978300180831	0.5714285714285714	0.9493670886075949	Self Other
no_beacon__no_geo	0.789193302891933	0.8157894736842105	0.7763398757873896	0.7227227227227228	0.8299570288520565	0.7418867924528302	0.6037735849056604	0.88	322	RFC	0.8318407182419153	0.9352331606217616	0.728448275862069	0.8454861111111112	0.8888888888888888	0.8020833333333334	0.7766218382967236	0.5889070146818923	0.9643366619115549	0.7159132007233273	0.45714285714285713	0.9746835443037974	Self Other
no_beacon__no_geo	0.7560258671369783	0.8157894736842105	0.7509856827747063	0.7155586017820426	0.78641276376737	0.7649946009620103	0.6557377049180327	0.874251497005988	323	RFC	0.7585712472304283	0.7710487444608567	0.74609375	0.7993881118881119	0.7692307692307693	0.8295454545454546	0.7494287964511632	0.6675191815856778	0.8313384113166485	0.7477396021699819	0.5714285714285714	0.9240506329113924	Self Other
no_beacon__no_geo	0.8149492017416545	0.8333333333333334	0.8034726047891632	0.7559808612440191	0.8509643483343073	0.7600531738118976	0.6274509803921569	0.8926553672316384	324	RFC	0.853889076555443	0.9518072289156626	0.7559709241952233	0.903061224489796	1.0	0.8061224489795918	0.8001230795348442	0.626984126984127	0.9732620320855615	0.7285714285714285	0.45714285714285713	1.0	Self Other
no_beacon__no_geo	0.8001497005988024	0.8771929824561403	0.7882269546493217	0.7379784102060843	0.838475499092559	0.8343023255813953	0.7499999999999999	0.9186046511627907	325	RFC	0.8363779819920171	0.928395061728395	0.7443609022556391	0.924731182795699	1.0	0.8494623655913979	0.7861058225883585	0.6123778501628665	0.9598337950138505	0.8	0.6	1.0	Self Other
no_beacon__no_geo	0.8163265306122449	0.8245614035087719	0.8132632669676559	0.7893462469733656	0.8371802869619462	0.7632890365448505	0.6428571428571428	0.8837209302325582	326	RFC	0.8406275796335537	0.933206106870229	0.7480490523968785	0.837173579109063	0.8571428571428571	0.8172043010752689	0.8171705065472771	0.6839160839160839	0.9504249291784702	0.7381555153707052	0.5142857142857142	0.9620253164556962	Self Other
no_beacon__no_geo	0.7956698240866035	0.8070175438596491	0.7912944758655773	0.7610759493670884	0.8215130023640662	0.7456389452332657	0.6206896551724138	0.8705882352941177	327	RFC	0.8062770793552326	0.8513274336283185	0.7612267250821467	0.7978977544194936	0.782608695652174	0.8131868131868132	0.7901476710723736	0.6881258941344778	0.8921694480102695	0.725497287522604	0.5142857142857142	0.9367088607594937	Self Other
no_beacon__no_geo	0.7904829545454546	0.7982456140350878	0.7713801350164986	0.7052947052947053	0.837465564738292	0.7244351024697846	0.5818181818181818	0.8670520231213873	328	RFC	0.8042449708442532	0.838479809976247	0.7700101317122594	0.798936170212766	0.8	0.7978723404255319	0.763247542895219	0.6086206896551725	0.9178743961352657	0.703254972875226	0.45714285714285713	0.9493670886075949	Self Other
no_beacon__no_geo	0.8102710413694721	0.8157894736842105	0.8068718513853905	0.7812500000000001	0.8324937027707809	0.7543859649122806	0.6315789473684209	0.8771929824561402	329	RFC	0.8392702478170184	0.9424603174603174	0.7360801781737194	0.816699604743083	0.8181818181818182	0.8152173913043478	0.8125529229767139	0.6671348314606742	0.9579710144927536	0.7318264014466546	0.5142857142857142	0.9493670886075949	Self Other
no_beacon__no_geo	0.7596537949400799	0.7982456140350878	0.7461026084065565	0.6874458874458874	0.8047593293672255	0.7426131343869637	0.6229508196721311	0.8622754491017964	330	RFC	0.7438667141310313	0.6683501683501684	0.8193832599118943	0.7744755244755245	0.7307692307692307	0.8181818181818182	0.7491565653408498	0.7076648841354723	0.7906482465462275	0.7271247739602169	0.5428571428571428	0.9113924050632911	Self Other
no_beacon__no_geo	0.8232848232848233	0.868421052631579	0.8209723585194368	0.800625488663018	0.8413192283758556	0.8354978354978355	0.7619047619047619	0.9090909090909091	331	RFC	0.8298777436190748	0.8663282571912013	0.7934272300469484	0.8646179401993355	0.8571428571428571	0.872093023255814	0.8197751424611119	0.7441860465116279	0.895364238410596	0.8175406871609403	0.6857142857142857	0.9493670886075949	Self Other
no_beacon__no_geo	0.8077197998570408	0.8070175438596491	0.7990866482907222	0.757439134355275	0.8407341622261693	0.7456389452332657	0.6206896551724138	0.8705882352941177	332	RFC	0.8182294887998494	0.8536585365853658	0.782800441014333	0.7978977544194936	0.782608695652174	0.8131868131868132	0.7943207583928504	0.6807131280388979	0.907928388746803	0.725497287522604	0.5142857142857142	0.9367088607594937	Self Other
no_beacon__no_geo	0.827933765298776	0.8771929824561403	0.804819039096633	0.7376509330406147	0.8719871451526514	0.8343023255813953	0.7499999999999999	0.9186046511627907	333	RFC	0.8470161556214968	0.8888888888888888	0.8051434223541049	0.924731182795699	1.0	0.8494623655913979	0.7906642878434536	0.6303939962476548	0.9509345794392523	0.8	0.6	1.0	Self Other
no_beacon__no_geo	0.7977386934673367	0.8508771929824561	0.7948161276739498	0.7703281027104136	0.819304152637486	0.8097575341121036	0.721311475409836	0.8982035928143712	334	RFC	0.8218985757298962	0.9152542372881356	0.7285429141716567	0.8492132867132867	0.8461538461538461	0.8522727272727273	0.8004610332196539	0.6650246305418719	0.9358974358974359	0.7889692585895117	0.6285714285714286	0.9493670886075949	Self Other
no_beacon__no_geo	0.839942321557318	0.8771929824561403	0.8351285071749839	0.8069565217391305	0.8633004926108374	0.8449280994947532	0.7741935483870968	0.9156626506024097	335	RFC	0.8516163098334779	0.8974854932301741	0.8057471264367816	0.8812260536398467	0.8888888888888888	0.8735632183908046	0.8313628001894058	0.7330173775671406	0.9297082228116711	0.823869801084991	0.6857142857142857	0.9620253164556962	Self Other
no_beacon__no_geo	0.8518258426966292	0.8596491228070176	0.8490530397226463	0.8285946385052803	0.8695114409400123	0.819047619047619	0.7333333333333334	0.9047619047619047	336	RFC	0.8673746526821697	0.9340659340659341	0.8006833712984055	0.8669662921348315	0.88	0.8539325842696629	0.8479055342097725	0.7445255474452555	0.9512855209742895	0.7952983725135624	0.6285714285714286	0.9620253164556962	Self Other
no_beacon__no_geo	0.703202846975089	0.7631578947368421	0.6764512436154226	0.5834165834165833	0.769485903814262	0.6590229312063809	0.47058823529411753	0.8474576271186441	337	RFC	0.7023466247245118	0.7002398081534772	0.7044534412955465	0.7576530612244898	0.75	0.7653061224489796	0.6738733252131547	0.5	0.8477466504263094	0.6461121157323688	0.34285714285714286	0.9493670886075949	Self Other
no_beacon__no_geo	0.8116838487972509	0.8421052631578947	0.8017947698120712	0.7575221238938052	0.8460674157303372	0.7918864097363083	0.689655172413793	0.8941176470588236	338	RFC	0.8393169858429635	0.9164882226980728	0.7621457489878543	0.8523650262780698	0.8695652173913043	0.8351648351648352	0.7981540518305225	0.6455505279034691	0.9507575757575758	0.7667269439421338	0.5714285714285714	0.9620253164556962	Self Other
no_beacon__no_geo	0.8231116849580374	0.8245614035087719	0.81915925282067	0.7924242424242424	0.8458942632170977	0.7573435504469987	0.6296296296296297	0.8850574712643677	339	RFC	0.8377759784650678	0.8970840480274442	0.7784679089026915	0.8526315789473684	0.8947368421052632	0.8105263157894737	0.8178710121581969	0.7096336499321574	0.9261083743842364	0.7301989150090415	0.4857142857142857	0.9746835443037974	Self Other
no_beacon__no_geo	0.7881619937694704	0.8421052631578947	0.7851831906732423	0.7598870056497175	0.8104793756967671	0.8006218422075397	0.7096774193548386	0.891566265060241	340	RFC	0.7848638599846496	0.7556179775280899	0.8141097424412094	0.8326947637292464	0.8148148148148148	0.8505747126436781	0.7855428942589042	0.7642045454545454	0.806881243063263	0.7826401446654612	0.6285714285714286	0.9367088607594937	Self Other
no_beacon__no_geo	0.7780172413793104	0.7719298245614035	0.7623884455713825	0.7014492753623189	0.8233276157804461	0.6993914807302231	0.5517241379310345	0.8470588235294118	341	RFC	0.7850107565900314	0.8048780487804879	0.7651434643995749	0.7434304825609173	0.6956521739130435	0.7912087912087912	0.7563322256883223	0.6215753424657534	0.8910891089108911	0.6842676311030741	0.45714285714285713	0.9113924050632911	Self Other
no_beacon__no_geo	0.7940275650842267	0.8245614035087719	0.7771917640977831	0.7159450897571277	0.8384384384384386	0.7508741258741258	0.6153846153846154	0.8863636363636364	342	RFC	0.8276720754630373	0.9064171122994652	0.7489270386266095	0.8726500909642207	0.9411764705882353	0.8041237113402062	0.7719370299207875	0.5916230366492147	0.9522510231923602	0.722242314647378	0.45714285714285713	0.9873417721518988	Self Other
no_beacon__no_geo	0.8038243626062322	0.8245614035087719	0.7944852278572867	0.7506750675067506	0.8382953882078227	0.7632890365448505	0.6428571428571428	0.8837209302325582	343	RFC	0.837158610226487	0.9287305122494433	0.7455867082035307	0.837173579109063	0.8571428571428571	0.8172043010752689	0.7936213494461228	0.6299093655589124	0.9573333333333334	0.7381555153707052	0.5142857142857142	0.9620253164556962	Self Other
no_beacon__no_geo	0.7419596110695588	0.8333333333333334	0.7124973120541516	0.6204620462046203	0.8045325779036827	0.7723594324750394	0.6545454545454545	0.8901734104046243	344	RFC	0.7281577765448732	0.6928746928746928	0.7634408602150538	0.8595744680851064	0.9	0.8191489361702128	0.7060261946227068	0.5617529880478087	0.8502994011976048	0.7444846292947558	0.5142857142857142	0.9746835443037974	Self Other
no_beacon__no_geo	0.7983083929733247	0.8245614035087719	0.7976298478454398	0.7859116022099446	0.8093480934809348	0.7738095238095238	0.6666666666666666	0.880952380952381	345	RFC	0.8149616713263683	0.9060509554140127	0.7238723872387238	0.8157303370786517	0.8	0.8314606741573034	0.8058075653978296	0.6939024390243902	0.9177126917712691	0.7540687160940325	0.5714285714285714	0.9367088607594937	Self Other
no_beacon__no_geo	0.847985347985348	0.8596491228070176	0.8465758474568301	0.8318703578663065	0.8612813370473538	0.8106312292358804	0.7142857142857142	0.9069767441860466	346	RFC	0.8667439518489894	0.9550387596899225	0.7784491440080564	0.8955453149001535	0.9523809523809523	0.8387096774193549	0.8503412521328257	0.7368421052631579	0.9638403990024937	0.7793851717902351	0.5714285714285714	0.9873417721518988	Self Other
no_beacon__no_geo	0.8083832335329342	0.8333333333333334	0.8036648644725861	0.773228346456693	0.8341013824884791	0.7777777777777778	0.6666666666666666	0.888888888888889	347	RFC	0.8262167318515692	0.8927272727272727	0.7597061909758657	0.8448616600790514	0.8636363636363636	0.8260869565217391	0.8032966155810983	0.6819444444444445	0.9246487867177522	0.7524412296564196	0.5428571428571428	0.9620253164556962	Self Other
no_beacon__no_geo	0.7992337164750958	0.8245614035087719	0.7864749348015068	0.7342799188640973	0.8386699507389163	0.7573435504469987	0.6296296296296297	0.8850574712643677	348	RFC	0.8206193805107688	0.8786407766990292	0.7625979843225084	0.8526315789473684	0.8947368421052632	0.8105263157894737	0.7811312840507729	0.6306620209059234	0.9316005471956225	0.7301989150090415	0.4857142857142857	0.9746835443037974	Self Other
no_beacon__no_geo	0.843681519357195	0.8157894736842105	0.8407093984749825	0.8189509306260575	0.8624678663239074	0.7599037207902919	0.6440677966101694	0.8757396449704142	349	RFC	0.8535445716407428	0.8996282527881041	0.8074608904933814	0.8069444444444445	0.7916666666666666	0.8222222222222222	0.8385350182051832	0.7515527950310559	0.9255172413793104	0.7397830018083182	0.5428571428571428	0.9367088607594937	Self Other
no_beacon__no_geo	0.806657223796034	0.8333333333333334	0.7952704802016088	0.746987951807229	0.8435530085959886	0.7777777777777778	0.6666666666666666	0.888888888888889	350	RFC	0.8224528953877491	0.8685344827586207	0.7763713080168776	0.8448616600790514	0.8636363636363636	0.8260869565217391	0.7893737695218859	0.6552845528455284	0.9234629861982434	0.7524412296564196	0.5428571428571428	0.9620253164556962	Self Other
no_beacon__no_geo	0.7991718426501035	0.8421052631578947	0.7914970798346649	0.7514944491887275	0.8314997104806022	0.7918864097363083	0.689655172413793	0.8941176470588236	351	RFC	0.8217704770553438	0.8924949290060852	0.7510460251046025	0.8523650262780698	0.8695652173913043	0.8351648351648352	0.7901128289889008	0.6489675516224189	0.9312581063553826	0.7667269439421338	0.5714285714285714	0.9620253164556962	Self Other
no_beacon__no_geo	0.8041666666666667	0.8157894736842105	0.7915704281306012	0.7403314917127073	0.8428093645484951	0.748397267472412	0.6181818181818183	0.8786127167630058	352	RFC	0.8297091013824884	0.8973214285714286	0.7620967741935484	0.8292553191489361	0.85	0.8085106382978723	0.7863687177041722	0.6300940438871473	0.942643391521197	0.723869801084991	0.4857142857142857	0.9620253164556962	Self Other
no_beacon__no_geo	0.8242710795902285	0.8596491228070176	0.8166941638052153	0.7794263105835806	0.85396201702685	0.819047619047619	0.7333333333333334	0.9047619047619047	353	RFC	0.8409721460686479	0.8954545454545455	0.7864897466827503	0.8669662921348315	0.88	0.8539325842696629	0.8120574671691447	0.6900175131348512	0.9340974212034384	0.7952983725135624	0.6285714285714286	0.9620253164556962	Self Other
no_beacon__no_geo	0.8269230769230769	0.868421052631579	0.8124614103286638	0.7603833865814696	0.864539434075858	0.8245614035087718	0.7368421052631579	0.9122807017543859	354	RFC	0.8599542334096111	0.9394736842105263	0.7804347826086957	0.9011857707509882	0.9545454545454546	0.8478260869565217	0.8038006465179048	0.6386404293381037	0.9689608636977058	0.7936708860759494	0.6	0.9873417721518988	Self Other
no_beacon__no_geo	0.8117559523809523	0.8245614035087719	0.785400395709674	0.7101947308132875	0.8606060606060606	0.7632890365448505	0.6428571428571428	0.8837209302325582	355	RFC	0.8290055186011989	0.8659217877094972	0.7920892494929006	0.837173579109063	0.8571428571428571	0.8172043010752689	0.7720203309637298	0.6019417475728155	0.9420989143546441	0.7381555153707052	0.5142857142857142	0.9620253164556962	Self Other
no_beacon__no_geo	0.8374277456647399	0.9035087719298246	0.8226908962536761	0.7715736040609137	0.8738081884464386	0.8742352823187243	0.8135593220338984	0.9349112426035503	356	RFC	0.8513520118875376	0.8878504672897196	0.8148535564853556	0.9388888888888889	1.0	0.8777777777777778	0.8120925496972684	0.6822262118491921	0.9419588875453446	0.8428571428571429	0.6857142857142857	1.0	Self Other
no_beacon__no_geo	0.7665745856353591	0.8421052631578947	0.7552096670934699	0.7024647887323944	0.8079545454545455	0.7816091954022988	0.6666666666666666	0.896551724137931	357	RFC	0.7684075796834515	0.7747572815533981	0.7620578778135049	0.8842105263157894	0.9473684210526315	0.8210526315789474	0.7511230277646344	0.642512077294686	0.8597339782345829	0.7508137432188065	0.5142857142857142	0.9873417721518988	Self Other
no_beacon__no_geo	0.7969187675070029	0.8245614035087719	0.7747487054523301	0.7040816326530612	0.8454157782515991	0.7438202247191011	0.6	0.8876404494382023	358	RFC	0.8356777364290915	0.9175531914893617	0.7538022813688213	0.898989898989899	1.0	0.797979797979798	0.7667853468784157	0.5711920529801324	0.962378640776699	0.7142857142857143	0.42857142857142855	1.0	Self Other
no_beacon__no_geo	0.8355704697986577	0.8596491228070176	0.8257926185318858	0.7845206684256816	0.86706456863809	0.8150101419878295	0.7241379310344828	0.9058823529411764	359	RFC	0.850021940955574	0.8937875751503006	0.8062563067608476	0.8795986622073578	0.9130434782608695	0.8461538461538461	0.8184264941792868	0.6990595611285266	0.937793427230047	0.7873417721518987	0.6	0.9746835443037974	Self Other
no_beacon__no_geo	0.7994955863808323	0.7894736842105263	0.7968200100553042	0.7735042735042735	0.8201357466063348	0.7159468438538206	0.5714285714285714	0.8604651162790697	360	RFC	0.8179177611638715	0.8960396039603961	0.7397959183673469	0.7788018433179723	0.7619047619047619	0.7956989247311828	0.8002509446204343	0.6804511278195489	0.9200507614213198	0.6969258589511754	0.45714285714285713	0.9367088607594937	Self Other
no_beacon__no_geo	0.8084982537834692	0.8333333333333334	0.8084966317115472	0.8079392877991827	0.8090539756239118	0.7873760675370571	0.6885245901639345	0.8862275449101796	361	RFC	0.816389795820585	0.8952134540750324	0.7375661375661375	0.8243006993006994	0.8076923076923077	0.8409090909090909	0.8160285511130558	0.7361702127659574	0.8958868894601543	0.7683544303797468	0.6	0.9367088607594937	Self Other
no_beacon__no_geo	0.8381344307270233	0.8333333333333334	0.8381332124033517	0.8376891334250345	0.8385772913816689	0.7873760675370571	0.6885245901639345	0.8862275449101796	362	RFC	0.8463464053281431	0.9283536585365854	0.7643391521197007	0.8243006993006994	0.8076923076923077	0.8409090909090909	0.8459728867623605	0.7631578947368421	0.9287878787878788	0.7683544303797468	0.6	0.9367088607594937	Self Other
no_beacon__no_geo	0.8108493932905068	0.8771929824561403	0.8026241291224637	0.7623318385650224	0.842916419679905	0.8416666666666668	0.7666666666666667	0.9166666666666667	363	RFC	0.8262447665781298	0.8762886597938144	0.7762008733624454	0.8925842696629214	0.92	0.8651685393258427	0.7983910814650115	0.6746031746031746	0.9221789883268483	0.8159132007233273	0.6571428571428571	0.9746835443037974	Self Other
no_beacon__no_geo	0.7286606523247745	0.8070175438596491	0.7112335450871659	0.640294388224471	0.7821727019498607	0.7259615384615384	0.5769230769230769	0.875	364	RFC	0.7347056407266559	0.7516198704103672	0.7177914110429447	0.8380836870830806	0.8823529411764706	0.7938144329896907	0.7084667168816496	0.5576923076923077	0.8592411260709915	0.701627486437613	0.42857142857142855	0.9746835443037974	Self Other
no_beacon__no_geo	0.8309399477806788	0.8596491228070176	0.8266501175433376	0.7993803253292021	0.8539199097574732	0.805874840357599	0.7037037037037037	0.9080459770114944	365	RFC	0.8545287909646362	0.9381818181818182	0.7708757637474541	0.9157894736842105	1.0	0.8315789473684211	0.8266863550980924	0.6963562753036437	0.9570164348925411	0.7714285714285714	0.5428571428571428	1.0	Self Other
no_beacon__no_geo	0.7804718217562254	0.8245614035087719	0.774367462235316	0.7372549019607842	0.811480022509848	0.7632890365448505	0.6428571428571428	0.8837209302325582	366	RFC	0.8113068425568426	0.9073359073359073	0.7152777777777778	0.837173579109063	0.8571428571428571	0.8172043010752689	0.7792265684989512	0.6208718626155878	0.9375812743823146	0.7381555153707052	0.5142857142857142	0.9620253164556962	Self Other
no_beacon__no_geo	0.8051851851851852	0.8070175438596491	0.7885170821373326	0.729145211122554	0.8478889531521111	0.7182022471910112	0.5599999999999999	0.8764044943820224	367	RFC	0.837945857180806	0.9147286821705426	0.7611630321910696	0.8606060606060606	0.9333333333333333	0.7878787878787878	0.7815417218069316	0.6061643835616438	0.9569190600522193	0.6936708860759494	0.4	0.9873417721518988	Self Other
no_beacon__no_geo	0.797038864898211	0.8070175438596491	0.7937072688626241	0.7674911660777386	0.8199233716475096	0.7330779054916986	0.5925925925925926	0.8735632183908046	368	RFC	0.8234090647552976	0.9203389830508475	0.7264791464597479	0.8210526315789474	0.8421052631578947	0.8	0.7995682960255825	0.6581818181818182	0.9409547738693468	0.7095840867992766	0.45714285714285713	0.9620253164556962	Self Other
no_beacon__no_geo	0.7073170731707317	0.7719298245614035	0.682526137469817	0.5938104448742747	0.7712418300653595	0.6845466155810984	0.5185185185185185	0.8505747126436782	369	RFC	0.6950559804899679	0.6602150537634408	0.7298969072164948	0.7578947368421052	0.7368421052631579	0.7789473684210526	0.678547510522492	0.539543057996485	0.8175519630484989	0.6683544303797468	0.4	0.9367088607594937	Self Other
no_beacon__no_geo	0.782336578581363	0.8421052631578947	0.7715113903166444	0.7217777777777779	0.821245002855511	0.7869601328903654	0.6785714285714285	0.8953488372093023	370	RFC	0.8006809859539815	0.8547368421052631	0.7466251298026999	0.8663594470046083	0.9047619047619048	0.8279569892473119	0.7685259664193674	0.6246153846153846	0.9124365482233503	0.7587703435804701	0.5428571428571428	0.9746835443037974	Self Other
no_beacon__no_geo	0.8536741214057508	0.8859649122807017	0.8520090895989502	0.8363116511794139	0.8677065280184865	0.8574314574314574	0.7936507936507937	0.9212121212121213	371	RFC	0.8632540382684879	0.9154929577464789	0.8110151187904968	0.8882890365448506	0.8928571428571429	0.8837209302325582	0.8513280483818242	0.7697368421052632	0.9329192546583851	0.8381555153707052	0.7142857142857143	0.9620253164556962	Self Other
no_beacon__no_geo	0.7747808496291302	0.8245614035087719	0.7656323340146871	0.7193277310924371	0.811936936936937	0.7632890365448505	0.6428571428571428	0.8837209302325582	372	RFC	0.792371783190589	0.8475247524752475	0.7372188139059305	0.837173579109063	0.8571428571428571	0.8172043010752689	0.7641631450889999	0.6248175182481752	0.9035087719298246	0.7381555153707052	0.5142857142857142	0.9620253164556962	Self Other
no_beacon__no_geo	0.8521452145214522	0.8508771929824561	0.8503703703703704	0.8340740740740741	0.8666666666666667	0.8135642135642136	0.73015873015873	0.8969696969696971	373	RFC	0.8601871289018195	0.905144694533762	0.8152295632698768	0.8409468438538206	0.8214285714285714	0.8604651162790697	0.8491917072762054	0.7733516483516484	0.9250317662007624	0.7969258589511754	0.6571428571428571	0.9367088607594937	Self Other
no_beacon__no_geo	0.8115631691648822	0.868421052631579	0.8057183918913808	0.7720207253886011	0.8394160583941607	0.8321390006871503	0.7540983606557377	0.9101796407185629	374	RFC	0.8369257235377454	0.9197530864197531	0.7540983606557377	0.8741258741258742	0.8846153846153846	0.8636363636363636	0.8058403145208701	0.6651785714285714	0.9465020576131687	0.8095840867992767	0.6571428571428571	0.9620253164556962	Self Other
no_beacon__no_geo	0.8108448928121059	0.8157894736842105	0.8011614378560539	0.7572815533980581	0.8450413223140496	0.7418867924528302	0.6037735849056604	0.88	375	RFC	0.8389350535753335	0.9176470588235294	0.7602230483271375	0.8454861111111112	0.8888888888888888	0.8020833333333334	0.797895444935614	0.6446280991735537	0.9511627906976744	0.7159132007233273	0.45714285714285713	0.9746835443037974	Self Other
no_beacon__no_geo	0.8181179775280899	0.8771929824561403	0.8129363509056318	0.7818028643639428	0.8440698374473209	0.8479420731707318	0.7812500000000001	0.9146341463414634	376	RFC	0.8286502717397026	0.8705440900562852	0.7867564534231201	0.8722109533468559	0.8620689655172413	0.8823529411764706	0.8099348663568847	0.709480122324159	0.9103896103896104	0.8318264014466545	0.7142857142857143	0.9493670886075949	Self Other
no_beacon__no_geo	0.8132780082987552	0.8421052631578947	0.8052262931034484	0.7656250000000001	0.8448275862068966	0.7918864097363083	0.689655172413793	0.8941176470588236	377	RFC	0.8323856870683497	0.8927125506072875	0.7720588235294118	0.8523650262780698	0.8695652173913043	0.8351648351648352	0.8014769413543579	0.6702127659574468	0.932741116751269	0.7667269439421338	0.5714285714285714	0.9620253164556962	Self Other
no_beacon__no_geo	0.7938299473288186	0.8508771929824561	0.7729525286937783	0.7041036717062634	0.8418013856812931	0.7910512129380054	0.6792452830188679	0.9028571428571429	378	RFC	0.8123151931957873	0.8556430446194225	0.7689873417721519	0.9114583333333333	1.0	0.8229166666666666	0.7640060381950946	0.5981651376146789	0.9298469387755102	0.7571428571428571	0.5142857142857142	1.0	Self Other
no_beacon__no_geo	0.7603359173126615	0.8245614035087719	0.754483509840829	0.7165775401069518	0.7923894795747062	0.768762677484787	0.6551724137931034	0.8823529411764706	379	RFC	0.760301134870053	0.7601296596434359	0.7604726100966702	0.8251313903487816	0.8260869565217391	0.8241758241758241	0.7524242342391011	0.6777456647398844	0.8271028037383178	0.7461121157323689	0.5428571428571428	0.9493670886075949	Self Other
no_beacon__no_geo	0.771841155234657	0.8157894736842105	0.7665245521044051	0.7312925170068026	0.8017565872020075	0.7599037207902919	0.6440677966101694	0.8757396449704142	380	RFC	0.7962576230645633	0.8793456032719836	0.7131696428571429	0.8069444444444445	0.7916666666666666	0.8222222222222222	0.7706912659584673	0.6259097525473072	0.9154727793696275	0.7397830018083182	0.5428571428571428	0.9367088607594937	Self Other
no_beacon__no_geo	0.8253968253968254	0.8596491228070176	0.8229174805976454	0.8019639934533552	0.8438709677419355	0.8227749708511465	0.7419354838709677	0.9036144578313253	381	RFC	0.8310935293915079	0.8626760563380281	0.7995110024449877	0.8569604086845466	0.8518518518518519	0.8620689655172413	0.821339048478468	0.7492354740061162	0.8934426229508197	0.8032549728752261	0.6571428571428571	0.9493670886075949	Self Other
no_beacon__no_geo	0.8135349172066235	0.8421052631578947	0.808736783735202	0.7784431137724551	0.8390304536979489	0.7869601328903654	0.6785714285714285	0.8953488372093023	382	RFC	0.8318244486322679	0.8992094861660079	0.7644394110985278	0.8663594470046083	0.9047619047619048	0.8279569892473119	0.8080132879598121	0.6862745098039216	0.9297520661157025	0.7587703435804701	0.5428571428571428	0.9746835443037974	Self Other
no_beacon__no_geo	0.7384515289525049	0.7982456140350878	0.7237124521093357	0.6598984771573605	0.7875264270613107	0.7370374084846054	0.6101694915254237	0.8639053254437871	383	RFC	0.7353264044713859	0.724907063197026	0.7457457457457457	0.7805555555555556	0.75	0.8111111111111111	0.7199282897345121	0.6055900621118012	0.8342665173572228	0.7191681735985533	0.5142857142857142	0.9240506329113924	Self Other
no_beacon__no_geo	0.7783018867924528	0.7894736842105263	0.7273216549954238	0.6094182825484764	0.845225027442371	0.6833333333333333	0.5000000000000001	0.8666666666666666	384	RFC	0.8060410072932434	0.8527131782945736	0.7593688362919132	0.8476770753998477	0.9230769230769231	0.7722772277227723	0.7135541140320929	0.47413793103448276	0.9529702970297029	0.6650994575045208	0.34285714285714286	0.9873417721518988	Self Other
no_beacon__no_geo	0.8340983606557377	0.8245614035087719	0.8284802189336145	0.7974379503602883	0.8595224875069405	0.7632890365448505	0.6428571428571428	0.8837209302325582	385	RFC	0.8476177208135971	0.8972972972972973	0.797938144329897	0.837173579109063	0.8571428571428571	0.8172043010752689	0.8244935964793642	0.7175792507204611	0.9314079422382672	0.7381555153707052	0.5142857142857142	0.9620253164556962	Self Other
no_beacon__no_geo	0.8181818181818182	0.8070175438596491	0.8100333893076113	0.7706896551724137	0.8493771234428087	0.7330779054916986	0.5925925925925926	0.8735632183908046	386	RFC	0.8349589960238568	0.8886679920477137	0.78125	0.8210526315789474	0.8421052631578947	0.8	0.8054431943075337	0.680365296803653	0.9305210918114144	0.7095840867992766	0.45714285714285713	0.9620253164556962	Self Other
no_beacon__no_geo	0.8158443363446838	0.8333333333333334	0.8081600702694518	0.7697654213727194	0.8465547191661842	0.7600531738118976	0.6274509803921569	0.8926553672316384	387	RFC	0.8366686861395413	0.9022403258655805	0.7710970464135021	0.903061224489796	1.0	0.8061224489795918	0.8047973314661376	0.6712121212121213	0.938382541720154	0.7285714285714285	0.45714285714285713	1.0	Self Other
no_beacon__no_geo	0.7957295373665481	0.8157894736842105	0.7702365981557846	0.6937033084311633	0.8467698878804057	0.7418867924528302	0.6037735849056604	0.88	388	RFC	0.8152121361745025	0.8575197889182058	0.7729044834307992	0.8454861111111112	0.8888888888888888	0.8020833333333334	0.759341424297436	0.5824372759856631	0.9362455726092089	0.7159132007233273	0.45714285714285713	0.9746835443037974	Self Other
no_beacon__no_geo	0.830376153300213	0.8157894736842105	0.8270983675156407	0.8032921810699589	0.8509045539613226	0.7649946009620103	0.6557377049180327	0.874251497005988	389	RFC	0.8470555227153957	0.9155722326454033	0.7785388127853882	0.7993881118881119	0.7692307692307693	0.8295454545454546	0.8268221550823495	0.7155425219941349	0.938101788170564	0.7477396021699819	0.5714285714285714	0.9240506329113924	Self Other
no_beacon__no_geo	0.7735015772870663	0.8421052631578947	0.7697620114096304	0.740419378163413	0.7991046446558477	0.7869601328903654	0.6785714285714285	0.8953488372093023	390	RFC	0.7730058842759071	0.7699248120300752	0.7760869565217391	0.8663594470046083	0.9047619047619048	0.8279569892473119	0.7683106668851385	0.713091922005571	0.8235294117647058	0.7587703435804701	0.5428571428571428	0.9746835443037974	Self Other
no_beacon__no_geo	0.8002610966057441	0.8421052631578947	0.796133072407045	0.7671232876712328	0.8251428571428572	0.7918864097363083	0.689655172413793	0.8941176470588236	391	RFC	0.8119730322475835	0.8615384615384616	0.7624076029567054	0.8523650262780698	0.8695652173913043	0.8351648351648352	0.7952431468413204	0.691358024691358	0.8991282689912827	0.7667269439421338	0.5714285714285714	0.9620253164556962	Self Other
no_beacon__no_geo	0.8535660091047041	0.8508771929824561	0.8497143157609905	0.8256549232158988	0.8737737083060824	0.8011695906432749	0.7017543859649122	0.9005847953216375	392	RFC	0.8683373286618723	0.9269776876267748	0.8096969696969697	0.8730237154150198	0.9090909090909091	0.8369565217391305	0.8465816553153687	0.744299674267101	0.9488636363636364	0.7730560578661845	0.5714285714285714	0.9746835443037974	Self Other
no_beacon__no_geo	0.7919732441471572	0.8245614035087719	0.7755850080774821	0.7149404216315307	0.8362295945234335	0.7438202247191011	0.6	0.8876404494382023	393	RFC	0.8248601965088325	0.9027777777777778	0.7469426152398871	0.898989898989899	1.0	0.797979797979798	0.7707832659314171	0.5918057663125948	0.9497607655502392	0.7142857142857143	0.42857142857142855	1.0	Self Other
no_beacon__no_geo	0.8323308270676691	0.8333333333333334	0.8203846659290441	0.7740628166160081	0.8667065152420801	0.7664690026954178	0.6415094339622641	0.8914285714285716	394	RFC	0.8570950150834336	0.9227053140096618	0.7914847161572053	0.8784722222222222	0.9444444444444444	0.8125	0.8121972699251431	0.6666666666666666	0.9577278731836195	0.7365280289330922	0.4857142857142857	0.9873417721518988	Self Other
no_beacon__no_geo	0.8306320907617504	0.8596491228070176	0.8115145212295194	0.7514863258026159	0.8715427166564228	0.8106312292358804	0.7142857142857142	0.9069767441860466	395	RFC	0.8507910740053597	0.8977272727272727	0.8038548752834467	0.8955453149001535	0.9523809523809523	0.8387096774193549	0.7989473106325744	0.6462167689161554	0.9516778523489933	0.7793851717902351	0.5714285714285714	0.9873417721518988	Self Other
no_beacon__no_geo	0.7529585798816568	0.8421052631578947	0.7279389614677395	0.6454352441613588	0.8104426787741202	0.7869601328903654	0.6785714285714285	0.8953488372093023	396	RFC	0.7419178429014495	0.711943793911007	0.7718918918918919	0.8663594470046083	0.9047619047619048	0.8279569892473119	0.7216689285590006	0.5902912621359223	0.8530465949820788	0.7587703435804701	0.5428571428571428	0.9746835443037974	Self Other
no_beacon__no_geo	0.7803837953091685	0.8245614035087719	0.7711924215512137	0.7253333333333333	0.8170515097690941	0.7632890365448505	0.6428571428571428	0.8837209302325582	397	RFC	0.8060708533147857	0.8812095032397408	0.7309322033898306	0.837173579109063	0.8571428571428571	0.8172043010752689	0.7712443480200328	0.6163141993957704	0.9261744966442953	0.7381555153707052	0.5142857142857142	0.9620253164556962	Self Other
no_beacon__no_geo	0.7246932515337423	0.8421052631578947	0.6974956947661928	0.6067907995618839	0.7882005899705016	0.7869601328903654	0.6785714285714285	0.8953488372093023	398	RFC	0.7175888844391047	0.6994949494949495	0.73568281938326	0.8663594470046083	0.9047619047619048	0.8279569892473119	0.6922881249708144	0.5357833655705996	0.8487928843710292	0.7587703435804701	0.5428571428571428	0.9746835443037974	Self Other
no_beacon__no_geo	0.7462585034013606	0.8333333333333334	0.7396036900281382	0.6979757085020243	0.7812316715542522	0.7827700330959784	0.6779661016949152	0.8875739644970415	399	RFC	0.7525262875790204	0.7779783393501805	0.7270742358078602	0.8333333333333334	0.8333333333333334	0.8333333333333334	0.7384996342886496	0.6328928046989721	0.844106463878327	0.7603978300180831	0.5714285714285714	0.9493670886075949	Self Other
no_beacon__no_geo	0.800498753117207	0.8245614035087719	0.7959300513355514	0.7653958944281526	0.8264642082429502	0.7508741258741258	0.6153846153846154	0.8863636363636364	400	RFC	0.8305330674063403	0.93048128342246	0.7305848513902206	0.8726500909642207	0.9411764705882353	0.8041237113402062	0.8006865639619218	0.6500622665006227	0.951310861423221	0.722242314647378	0.45714285714285713	0.9873417721518988	Self Other
no_beacon__no_geo	0.8447606727037517	0.868421052631579	0.8428606277443487	0.8255813953488371	0.8601398601398601	0.8285026577073513	0.7457627118644068	0.9112426035502957	401	RFC	0.8665221825599184	0.9594594594594594	0.7735849056603774	0.8861111111111111	0.9166666666666666	0.8555555555555555	0.8464968664631207	0.7244897959183674	0.968503937007874	0.801627486437613	0.6285714285714286	0.9746835443037974	Self Other
no_beacon__no_geo	0.7663115845539281	0.8157894736842105	0.7571978006035952	0.7101568951279935	0.8042387060791969	0.7543859649122806	0.6315789473684209	0.8771929824561402	402	RFC	0.7699002478989749	0.7832422586520947	0.7565582371458552	0.816699604743083	0.8181818181818182	0.8152173913043478	0.7539400805639476	0.649546827794562	0.8583333333333333	0.7318264014466546	0.5142857142857142	0.9493670886075949	Self Other
no_beacon__no_geo	0.8451944240645635	0.8859649122807017	0.8424466505128552	0.8216398985629755	0.863253402462735	0.8626124038194123	0.8059701492537314	0.9192546583850932	403	RFC	0.8511148561057817	0.8820326678765881	0.8201970443349754	0.8730945121951219	0.84375	0.9024390243902439	0.8400340265632305	0.7689873417721519	0.9110807113543091	0.8540687160940326	0.7714285714285715	0.9367088607594937	Self Other
no_beacon__no_geo	0.8229166666666666	0.8333333333333334	0.8227435646790486	0.8172043010752688	0.8282828282828284	0.7777777777777778	0.6666666666666666	0.888888888888889	404	RFC	0.8339781142920305	0.9156626506024096	0.7522935779816514	0.8448616600790514	0.8636363636363636	0.8260869565217391	0.8296061961383223	0.7378640776699029	0.9213483146067416	0.7524412296564196	0.5428571428571428	0.9620253164556962	Self Other
no_beacon__no_geo	0.7787550744248986	0.8421052631578947	0.767513814068198	0.7163920208152645	0.8186356073211314	0.7816091954022988	0.6666666666666666	0.896551724137931	405	RFC	0.8107711208799646	0.89587852494577	0.7256637168141593	0.8842105263157894	0.9473684210526315	0.8210526315789474	0.7678760534792393	0.596820809248555	0.9389312977099237	0.7508137432188065	0.5142857142857142	0.9873417721518988	Self Other
no_beacon__no_geo	0.8038610038610039	0.8421052631578947	0.7923421717171717	0.7434343434343433	0.84125	0.7918864097363083	0.689655172413793	0.8941176470588236	406	RFC	0.8324108752947704	0.908641975308642	0.7561797752808989	0.8523650262780698	0.8695652173913043	0.8351648351648352	0.7884735765017454	0.629059829059829	0.9478873239436619	0.7667269439421338	0.5714285714285714	0.9620253164556962	Self Other
no_beacon__no_geo	0.8173316708229427	0.8596491228070176	0.8170841871534852	0.8103559870550161	0.8238123872519543	0.8106312292358804	0.7142857142857142	0.9069767441860466	407	RFC	0.8380763413744277	0.9528158295281582	0.723336853220697	0.8955453149001535	0.9523809523809523	0.8387096774193549	0.8308294327847401	0.704954954954955	0.9567039106145251	0.7793851717902351	0.5714285714285714	0.9873417721518988	Self Other
no_beacon__no_geo	0.8119777158774373	0.8859649122807017	0.8040979166835089	0.7648083623693379	0.8433874709976799	0.8513689700130378	0.7796610169491525	0.9230769230769232	408	RFC	0.8353401277866519	0.9070247933884298	0.7636554621848739	0.9125000000000001	0.9583333333333334	0.8666666666666667	0.8014272114364193	0.661144578313253	0.9417098445595855	0.822242314647378	0.6571428571428571	0.9873417721518988	Self Other
no_beacon__no_geo	0.8204778156996587	0.8596491228070176	0.8136713696758671	0.7780590717299578	0.8492836676217764	0.805874840357599	0.7037037037037037	0.9080459770114944	409	RFC	0.8533189564485588	0.9505154639175257	0.7561224489795918	0.9157894736842105	1.0	0.8315789473684211	0.8135994397759103	0.6585714285714286	0.9686274509803922	0.7714285714285714	0.5428571428571428	1.0	Self Other
no_beacon__no_geo	0.7959844559585493	0.8070175438596491	0.7929472827843047	0.7678703021370671	0.8180242634315424	0.7456389452332657	0.6206896551724138	0.8705882352941177	410	RFC	0.8191973874111897	0.9092495636998255	0.729145211122554	0.7978977544194936	0.782608695652174	0.8131868131868132	0.7980598818474758	0.6645408163265306	0.9315789473684211	0.725497287522604	0.5142857142857142	0.9367088607594937	Self Other
no_beacon__no_geo	0.7706205813040062	0.8157894736842105	0.7490778992844607	0.6755555555555556	0.8226002430133657	0.7347956131605183	0.588235294117647	0.8813559322033897	411	RFC	0.8107972813350768	0.8967551622418879	0.7248394004282656	0.8667091836734694	0.9375	0.7959183673469388	0.7463660898475836	0.5418894830659536	0.9508426966292135	0.7079566003616636	0.42857142857142855	0.9873417721518988	Self Other
no_beacon__no_geo	0.8096192384769539	0.8245614035087719	0.8068263780506192	0.7835990888382688	0.8300536672629696	0.7632890365448505	0.6428571428571428	0.8837209302325582	412	RFC	0.8325405937346236	0.9230769230769231	0.7420042643923241	0.837173579109063	0.8571428571428571	0.8172043010752689	0.8112760237217091	0.6807387862796834	0.9418132611637348	0.7381555153707052	0.5142857142857142	0.9620253164556962	Self Other
no_beacon__no_geo	0.7888	0.8070175438596491	0.7749590834697218	0.7191489361702126	0.8307692307692308	0.7396179401993355	0.6071428571428571	0.872093023255814	413	RFC	0.8087448266019694	0.8622448979591837	0.7552447552447552	0.8079877112135176	0.8095238095238095	0.8064516129032258	0.7699326221224032	0.6167883211678832	0.9230769230769231	0.7175406871609403	0.4857142857142857	0.9493670886075949	Self Other
no_beacon__no_geo	0.8077496274217586	0.8070175438596491	0.7900154288043162	0.7289915966386554	0.8510392609699768	0.7396179401993355	0.6071428571428571	0.872093023255814	414	RFC	0.8242730050537842	0.8653366583541147	0.7832093517534537	0.8079877112135176	0.8095238095238095	0.8064516129032258	0.7807480250825416	0.6297640653357531	0.93173198482933	0.7175406871609403	0.4857142857142857	0.9493670886075949	Self Other
no_beacon__no_geo	0.7981969486823856	0.8596491228070176	0.7970372670537074	0.781695423855964	0.8123791102514507	0.8150101419878295	0.7241379310344828	0.9058823529411764	415	RFC	0.8231807197651599	0.9336917562724014	0.7126696832579186	0.8795986622073578	0.9130434782608695	0.8461538461538461	0.8083929003240315	0.672258064516129	0.9445277361319341	0.7873417721518987	0.6	0.9746835443037974	Self Other
no_beacon__no_geo	0.7828900071890726	0.8157894736842105	0.77222439109029	0.7229357798165138	0.8215130023640662	0.7543859649122806	0.6315789473684209	0.8771929824561402	416	RFC	0.8070657692761838	0.8755555555555555	0.7385759829968119	0.816699604743083	0.8181818181818182	0.8152173913043478	0.7705288781624501	0.615625	0.9254327563249002	0.7318264014466546	0.5142857142857142	0.9493670886075949	Self Other
no_beacon__no_geo	0.7951724137931034	0.7807017543859649	0.7843380281690141	0.736	0.8326760563380282	0.7076023391812866	0.5614035087719298	0.8538011695906433	417	RFC	0.8185806047313176	0.8846153846153846	0.7525458248472505	0.7603754940711462	0.7272727272727273	0.7934782608695652	0.781020573856864	0.6301369863013698	0.9319041614123581	0.6905967450271248	0.45714285714285713	0.9240506329113924	Self Other
no_beacon__no_geo	0.7854545454545454	0.8070175438596491	0.7683134475587305	0.7052947052947053	0.8313321898227559	0.7259615384615384	0.5769230769230769	0.875	418	RFC	0.8239873311782737	0.9121447028423773	0.7358299595141701	0.8380836870830806	0.8823529411764706	0.7938144329896907	0.7651202557923528	0.5749185667752443	0.9553219448094612	0.701627486437613	0.42857142857142855	0.9746835443037974	Self Other
no_beacon__no_geo	0.7830508474576271	0.7982456140350878	0.7759269597845861	0.7359735973597361	0.8158803222094361	0.7370374084846054	0.6101694915254237	0.8639053254437871	419	RFC	0.8022805420711974	0.8660194174757282	0.7385416666666667	0.7805555555555556	0.75	0.8111111111111111	0.7755981381831056	0.6398852223816356	0.9113110539845758	0.7191681735985533	0.5142857142857142	0.9240506329113924	Self Other
no_beacon__no_geo	0.7613333333333333	0.8508771929824561	0.7430622009569379	0.6745454545454546	0.8115789473684211	0.8056363454016648	0.711864406779661	0.8994082840236687	420	RFC	0.7537663512827026	0.7303149606299213	0.7772177419354839	0.8597222222222223	0.875	0.8444444444444444	0.7379040659602334	0.6266891891891891	0.8491189427312775	0.781012658227848	0.6	0.9620253164556962	Self Other
no_beacon__no_geo	0.8096013018714402	0.8421052631578947	0.7787391518434172	0.6961038961038962	0.8613744075829384	0.7869601328903654	0.6785714285714285	0.8953488372093023	421	RFC	0.8379476139217796	0.8933333333333333	0.7825618945102261	0.8663594470046083	0.9047619047619048	0.8279569892473119	0.7640260140722676	0.5702127659574469	0.9578392621870883	0.7587703435804701	0.5428571428571428	0.9746835443037974	Self Other
no_beacon__no_geo	0.7988505747126436	0.8245614035087719	0.7658932669111733	0.6780551905387647	0.853731343283582	0.7508741258741258	0.6153846153846154	0.8863636363636364	422	RFC	0.822508472345606	0.8686868686868687	0.7763300760043431	0.8726500909642207	0.9411764705882353	0.8041237113402062	0.7521551724137931	0.5560344827586207	0.9482758620689655	0.722242314647378	0.45714285714285713	0.9873417721518988	Self Other
no_beacon__no_geo	0.8464912280701754	0.8771929824561403	0.8380681818181819	0.8011363636363636	0.875	0.8343023255813953	0.7499999999999999	0.9186046511627907	423	RFC	0.8577604025181003	0.8942917547568711	0.8212290502793296	0.924731182795699	1.0	0.8494623655913979	0.8309315969452973	0.725557461406518	0.9363057324840764	0.8	0.6	1.0	Self Other
no_beacon__no_geo	0.7861685214626392	0.8157894736842105	0.7549521601954579	0.6674907292954265	0.8424135910954892	0.7599037207902919	0.6440677966101694	0.8757396449704142	424	RFC	0.7829859795377037	0.7758620689655172	0.7901098901098901	0.8069444444444445	0.7916666666666666	0.8222222222222222	0.7439081479626691	0.5856832971800434	0.9021329987452948	0.7397830018083182	0.5428571428571428	0.9367088607594937	Self Other
no_beacon__no_geo	0.773308957952468	0.7982456140350878	0.7650871689411969	0.7211394302848577	0.8090349075975359	0.7173045822102426	0.5660377358490566	0.8685714285714285	425	RFC	0.7808747208252326	0.8084033613445378	0.7533460803059273	0.8125	0.8333333333333334	0.7916666666666666	0.7622468788348851	0.6508795669824087	0.8736141906873615	0.6952983725135624	0.42857142857142855	0.9620253164556962	Self Other
no_beacon__no_geo	0.7821229050279329	0.8333333333333334	0.7695882764297075	0.715846994535519	0.8233295583238959	0.7827700330959784	0.6779661016949152	0.8875739644970415	426	RFC	0.7808885170609277	0.7766798418972332	0.785097192224622	0.8333333333333334	0.8333333333333334	0.8333333333333334	0.7646637709137709	0.6638513513513513	0.8654761904761905	0.7603978300180831	0.5714285714285714	0.9493670886075949	Self Other
no_beacon__no_geo	0.7643769968051118	0.8157894736842105	0.7397692772175167	0.6597462514417531	0.8197923029932803	0.748397267472412	0.6181818181818183	0.8786127167630058	427	RFC	0.7805226480836237	0.8171428571428572	0.7439024390243902	0.8292553191489361	0.85	0.8085106382978723	0.7330583297148647	0.5531914893617021	0.9129251700680272	0.723869801084991	0.4857142857142857	0.9620253164556962	Self Other
no_beacon__no_geo	0.7787794729542302	0.8771929824561403	0.7617996425943445	0.6982024597918638	0.8253968253968254	0.8416666666666668	0.7666666666666667	0.9166666666666667	428	RFC	0.7701691631269096	0.7424547283702213	0.7978835978835979	0.8925842696629214	0.92	0.8651685393258427	0.7569019274376417	0.6589285714285714	0.854875283446712	0.8159132007233273	0.6571428571428571	0.9746835443037974	Self Other
no_beacon__no_geo	0.8130709768095573	0.8596491228070176	0.8013971322794852	0.7532467532467533	0.8495475113122171	0.805874840357599	0.7037037037037037	0.9080459770114944	429	RFC	0.8382532051282051	0.90625	0.7702564102564102	0.9157894736842105	1.0	0.8315789473684211	0.795740507215917	0.6444444444444445	0.9470365699873896	0.7714285714285714	0.5428571428571428	1.0	Self Other
no_beacon__no_geo	0.8139085640695428	0.7894736842105263	0.7973438968190789	0.739404869251578	0.8552829243865798	0.6833333333333333	0.5000000000000001	0.8666666666666666	430	RFC	0.8407204495283965	0.9050772626931567	0.7763636363636364	0.8476770753998477	0.9230769230769231	0.7722772277227723	0.7885312151616499	0.625	0.9520624303232998	0.6650994575045208	0.34285714285714286	0.9873417721518988	Self Other
no_beacon__no_geo	0.8137829912023461	0.8157894736842105	0.8101769058138719	0.7840136054421769	0.8363402061855669	0.7599037207902919	0.6440677966101694	0.8757396449704142	431	RFC	0.832828942527044	0.90748031496063	0.758177570093458	0.8069444444444445	0.7916666666666666	0.8222222222222222	0.811295512423429	0.6901197604790419	0.9324712643678161	0.7397830018083182	0.5428571428571428	0.9367088607594937	Self Other
no_beacon__no_geo	0.8221153846153846	0.8245614035087719	0.8107370336669699	0.7643312101910827	0.8571428571428571	0.7632890365448505	0.6428571428571428	0.8837209302325582	432	RFC	0.8430680192482767	0.9012875536480687	0.7848484848484848	0.837173579109063	0.8571428571428571	0.8172043010752689	0.8038070174428313	0.6635071090047393	0.9441069258809235	0.7381555153707052	0.5142857142857142	0.9620253164556962	Self Other
no_beacon__no_geo	0.8159552134359692	0.8333333333333334	0.8087157852090614	0.7715030408340572	0.8459285295840657	0.7723594324750394	0.6545454545454545	0.8901734104046243	433	RFC	0.838030283252839	0.9079754601226994	0.7680851063829788	0.8595744680851064	0.9	0.8191489361702128	0.8060123603162161	0.6706948640483383	0.9413298565840938	0.7444846292947558	0.5142857142857142	0.9746835443037974	Self Other
no_beacon__no_geo	0.7379912663755459	0.7982456140350878	0.6983667017913593	0.5890410958904111	0.8076923076923076	0.7010603123931136	0.5306122448979592	0.8715083798882681	434	RFC	0.7304897824131169	0.7146814404432132	0.7462981243830207	0.8542857142857143	0.9285714285714286	0.78	0.6905320026673599	0.5009708737864078	0.880093131548312	0.679385171790235	0.37142857142857144	0.9873417721518988	Self Other
no_beacon__no_geo	0.790257104194858	0.8333333333333334	0.7795312115052968	0.7309027777777777	0.8281596452328159	0.7723594324750394	0.6545454545454545	0.8901734104046243	435	RFC	0.8189957757580496	0.8976545842217484	0.7403369672943508	0.8595744680851064	0.9	0.8191489361702128	0.778010442277411	0.616398243045388	0.939622641509434	0.7444846292947558	0.5142857142857142	0.9746835443037974	Self Other
no_beacon__no_geo	0.8665283540802213	0.868421052631579	0.864498076556125	0.8479117415287627	0.8810844115834874	0.8354978354978355	0.7619047619047619	0.9090909090909091	436	RFC	0.8753496170104567	0.9212328767123288	0.8294663573085846	0.8646179401993355	0.8571428571428571	0.872093023255814	0.8624773396510546	0.7854014598540145	0.9395532194480947	0.8175406871609403	0.6857142857142857	0.9493670886075949	Self Other
no_beacon__no_geo	0.7855787476280834	0.868421052631579	0.7784290825807545	0.738627602158828	0.8182305630026809	0.8321390006871503	0.7540983606557377	0.9101796407185629	437	RFC	0.7883259267822473	0.7996661101836394	0.7769857433808554	0.8741258741258742	0.8846153846153846	0.8636363636363636	0.7751730392936298	0.6862464183381088	0.8640996602491506	0.8095840867992767	0.6571428571428571	0.9620253164556962	Self Other
no_beacon__no_geo	0.7682067345340642	0.8157894736842105	0.7519411996324977	0.6884210526315789	0.8154613466334165	0.748397267472412	0.6181818181818183	0.8786127167630058	438	RFC	0.8008420958830869	0.8790322580645161	0.7226519337016575	0.8292553191489361	0.85	0.8085106382978723	0.7506831311166224	0.5657439446366782	0.9356223175965666	0.723869801084991	0.4857142857142857	0.9620253164556962	Self Other
no_beacon__no_geo	0.7982893799002139	0.7894736842105263	0.7880760803717017	0.741552511415525	0.8345996493278784	0.7485294117647059	0.6470588235294118	0.8500000000000001	439	RFC	0.7924696969696969	0.7689393939393939	0.816	0.7530864197530864	0.6666666666666666	0.8395061728395061	0.7850581841809912	0.7160493827160493	0.854066985645933	0.7446654611211574	0.6285714285714286	0.8607594936708861	Self Other
no_beacon__no_geo	0.8350877192982457	0.8245614035087719	0.8262141913011348	0.786944696282865	0.8654836863194046	0.7738095238095238	0.6666666666666666	0.880952380952381	440	RFC	0.8490579681562997	0.8930041152263375	0.805111821086262	0.8157303370786517	0.8	0.8314606741573034	0.819523564998315	0.7034035656401945	0.9356435643564357	0.7540687160940325	0.5714285714285714	0.9367088607594937	Self Other
no_beacon__no_geo	0.7805035506778567	0.8070175438596491	0.7793706117934882	0.7635605006954103	0.7951807228915663	0.7396179401993355	0.6071428571428571	0.872093023255814	441	RFC	0.803676547881846	0.9089403973509934	0.6984126984126984	0.8079877112135176	0.8095238095238095	0.8064516129032258	0.7906751521859436	0.658273381294964	0.9230769230769231	0.7175406871609403	0.4857142857142857	0.9493670886075949	Self Other
no_beacon__no_geo	0.8159057437407953	0.8859649122807017	0.7951783969014322	0.7300215982721382	0.8603351955307262	0.8513689700130378	0.7796610169491525	0.9230769230769232	442	RFC	0.8361250585793667	0.8825065274151436	0.7897435897435897	0.9125000000000001	0.9583333333333334	0.8666666666666667	0.7836265238563309	0.6224677716390423	0.9447852760736196	0.822242314647378	0.6571428571428571	0.9873417721518988	Self Other
no_beacon__no_geo	0.7777777777777778	0.8421052631578947	0.7721914440539464	0.736517719568567	0.8078651685393258	0.8006218422075397	0.7096774193548386	0.891566265060241	443	RFC	0.7804327720372497	0.7927031509121062	0.7681623931623932	0.8326947637292464	0.8148148148148148	0.8505747126436781	0.7698327593849091	0.6877697841726619	0.8518957345971564	0.7826401446654612	0.6285714285714286	0.9367088607594937	Self Other
no_beacon__no_geo	0.7650648360030511	0.7982456140350878	0.7438855455311202	0.6702355460385439	0.8175355450236966	0.7244351024697846	0.5818181818181818	0.8670520231213873	444	RFC	0.7817288967911269	0.821522309711286	0.7419354838709677	0.798936170212766	0.8	0.7978723404255319	0.7381469270517732	0.566003616636528	0.9102902374670184	0.703254972875226	0.45714285714285713	0.9493670886075949	Self Other
no_beacon__no_geo	0.7324414715719063	0.8070175438596491	0.7206620403068793	0.6632996632996632	0.7780244173140954	0.7396179401993355	0.6071428571428571	0.872093023255814	445	RFC	0.7355672808749334	0.7462121212121212	0.7249224405377456	0.8079877112135176	0.8095238095238095	0.8064516129032258	0.7182453275267646	0.5969696969696969	0.8395209580838323	0.7175406871609403	0.4857142857142857	0.9493670886075949	Self Other
no_beacon__no_geo	0.7221838286109191	0.7807017543859649	0.7159120211918045	0.6737012987012986	0.7581227436823105	0.7258297258297257	0.603174603174603	0.8484848484848485	446	RFC	0.7160991432403581	0.6758957654723127	0.7563025210084033	0.7462624584717608	0.6785714285714286	0.813953488372093	0.7157363923470005	0.6715210355987055	0.7599517490952955	0.7144665461121157	0.5428571428571428	0.8860759493670886	Self Other
no_beacon__no_geo	0.7273945077026122	0.7982456140350878	0.7144396536532067	0.6536170212765957	0.7752622860298177	0.7370374084846054	0.6101694915254237	0.8639053254437871	447	RFC	0.717123795404003	0.6736842105263158	0.7605633802816901	0.7805555555555556	0.75	0.8111111111111111	0.7126256421710968	0.6347107438016529	0.7905405405405406	0.7191681735985533	0.5142857142857142	0.9240506329113924	Self Other
no_beacon__no_geo	0.7804522246535376	0.8333333333333334	0.7714565944694922	0.7261146496815287	0.8167985392574558	0.7777777777777778	0.6666666666666666	0.888888888888889	448	RFC	0.7811561270677685	0.7838899803536346	0.7784222737819025	0.8448616600790514	0.8636363636363636	0.8260869565217391	0.7677130580090714	0.676271186440678	0.8591549295774648	0.7524412296564196	0.5428571428571428	0.9620253164556962	Self Other
no_beacon__no_geo	0.747887323943662	0.7719298245614035	0.7327453689392458	0.6691312384473198	0.7963594994311717	0.7059523809523809	0.5666666666666667	0.8452380952380952	449	RFC	0.7433833771861941	0.7283702213279678	0.7583965330444203	0.7388764044943821	0.68	0.797752808988764	0.728563386048416	0.6188034188034188	0.8383233532934131	0.6922242314647378	0.4857142857142857	0.8987341772151899	Self Other
no_beacon__no_geo	0.7925497752087347	0.8596491228070176	0.7912256063312595	0.7745987438939288	0.8078524687685902	0.8227749708511465	0.7419354838709677	0.9036144578313253	450	RFC	0.7925779296549424	0.7928571428571428	0.7922987164527421	0.8569604086845466	0.8518518518518519	0.8620689655172413	0.7905957363673691	0.757162346521146	0.8240291262135923	0.8032549728752261	0.6571428571428571	0.9493670886075949	Self Other
no_beacon__no_geo	0.7811704834605598	0.8157894736842105	0.7727846452491197	0.7291338582677166	0.8164354322305228	0.748397267472412	0.6181818181818183	0.8786127167630058	451	RFC	0.7853278842605808	0.801038062283737	0.7696177062374245	0.8292553191489361	0.85	0.8085106382978723	0.7691966631634262	0.6690751445086706	0.8693181818181818	0.723869801084991	0.4857142857142857	0.9620253164556962	Self Other
no_beacon__no_geo	0.7645089285714286	0.8421052631578947	0.7599858827173738	0.7270375161707633	0.7929342492639843	0.7869601328903654	0.6785714285714285	0.8953488372093023	452	RFC	0.773342091434577	0.8121387283236994	0.7345454545454545	0.8663594470046083	0.9047619047619048	0.8279569892473119	0.7597434373798455	0.65807962529274	0.8614072494669509	0.7587703435804701	0.5428571428571428	0.9746835443037974	Self Other
no_beacon__no_geo	0.8567639257294429	0.8859649122807017	0.8545992157871055	0.8368580060422961	0.8723404255319149	0.8513689700130378	0.7796610169491525	0.9230769230769232	453	RFC	0.8707438333530038	0.9358108108108109	0.8056768558951966	0.9125000000000001	0.9583333333333334	0.8666666666666667	0.8539307644639738	0.7568306010928961	0.9510309278350515	0.822242314647378	0.6571428571428571	0.9873417721518988	Self Other
no_beacon__no_geo	0.7622377622377622	0.7982456140350878	0.7275885253249663	0.6304347826086956	0.8247422680412371	0.7095380525091393	0.5490196078431373	0.8700564971751412	454	RFC	0.7934430652995144	0.8529411764705882	0.7339449541284404	0.8303571428571428	0.875	0.7857142857142857	0.7205882352941176	0.5	0.9411764705882353	0.6873417721518987	0.4	0.9746835443037974	Self Other
no_beacon__no_geo	0.7813738441215323	0.8245614035087719	0.7751950816326072	0.7379255740300871	0.8124645892351274	0.7632890365448505	0.6428571428571428	0.8837209302325582	455	RFC	0.7991320173330573	0.8613678373382625	0.736896197327852	0.837173579109063	0.8571428571428571	0.8172043010752689	0.7753661965919584	0.6454293628808865	0.9053030303030303	0.7381555153707052	0.5142857142857142	0.9620253164556962	Self Other
no_beacon__no_geo	0.786697247706422	0.8245614035087719	0.773741006079131	0.7195979899497488	0.8278840222085132	0.768762677484787	0.6551724137931034	0.8823529411764706	456	RFC	0.822899028607076	0.9132653061224489	0.732532751091703	0.8251313903487816	0.8260869565217391	0.8241758241758241	0.772735612716559	0.593698175787728	0.9517730496453901	0.7461121157323689	0.5428571428571428	0.9493670886075949	Self Other
no_beacon__no_geo	0.8754789272030651	0.868421052631579	0.8754471840507787	0.8734587929915638	0.8774355751099937	0.8386031146767342	0.7692307692307692	0.9079754601226993	457	RFC	0.8777990618630123	0.9156462585034013	0.8399518652226233	0.8571428571428572	0.8333333333333334	0.8809523809523809	0.8767043228418441	0.8349875930521092	0.9184210526315789	0.825497287522604	0.7142857142857143	0.9367088607594937	Self Other
no_beacon__no_geo	0.7800751879699248	0.8421052631578947	0.7788869035143497	0.7626774847870184	0.7950963222416811	0.808080808080808	0.7272727272727272	0.8888888888888888	458	RFC	0.7810124049619848	0.7899159663865546	0.7721088435374149	0.8208317139525845	0.7741935483870968	0.8674698795180723	0.7783747433991648	0.7372549019607844	0.8194945848375451	0.7985533453887884	0.6857142857142857	0.9113924050632911	Self Other
no_beacon__no_geo	0.8140043763676149	0.8157894736842105	0.7997319103962055	0.746268656716418	0.853195164075993	0.7418867924528302	0.6037735849056604	0.88	459	RFC	0.8421418795620438	0.9124087591240876	0.771875	0.8454861111111112	0.8888888888888888	0.8020833333333334	0.7924905424905424	0.6313131313131313	0.9536679536679536	0.7159132007233273	0.45714285714285713	0.9746835443037974	Self Other
no_beacon__no_geo	0.744	0.7982456140350878	0.7356881560761439	0.6888168557536467	0.7825594563986411	0.7173045822102426	0.5660377358490566	0.8685714285714285	460	RFC	0.7516883615927759	0.7798165137614679	0.7235602094240837	0.8125	0.8333333333333334	0.7916666666666666	0.73443525973596	0.6168359941944848	0.8520345252774353	0.6952983725135624	0.42857142857142855	0.9620253164556962	Self Other
no_beacon__no_geo	0.8155275381552753	0.8596491228070176	0.8053246618067457	0.7607573149741824	0.8498920086393089	0.8150101419878295	0.7241379310344828	0.9058823529411764	461	RFC	0.8441599717309894	0.9227557411273486	0.7655642023346303	0.8795986622073578	0.9130434782608695	0.8461538461538461	0.8011210180670656	0.6471449487554904	0.9550970873786407	0.7873417721518987	0.6	0.9746835443037974	Self Other
no_beacon__no_geo	0.85498687664042	0.9035087719298246	0.8547060571928491	0.8483184625943719	0.8610936517913261	0.8793650793650793	0.8253968253968255	0.9333333333333332	462	RFC	0.8613981497643568	0.9169139465875371	0.8058823529411765	0.9119601328903655	0.9285714285714286	0.8953488372093024	0.8568492406967906	0.789272030651341	0.9244264507422402	0.8587703435804701	0.7428571428571429	0.9746835443037974	Self Other
no_beacon__no_geo	0.7997159090909091	0.8333333333333334	0.7907147375079064	0.7473118279569891	0.8341176470588236	0.7777777777777778	0.6666666666666666	0.888888888888889	463	RFC	0.8296107916850951	0.9144736842105263	0.7447478991596639	0.8448616600790514	0.8636363636363636	0.8260869565217391	0.7898395721925133	0.6318181818181818	0.9478609625668449	0.7524412296564196	0.5428571428571428	0.9620253164556962	Self Other
no_beacon__no_geo	0.7588097102584181	0.7894736842105263	0.7189331183791541	0.6130653266331659	0.8248009101251422	0.6925842696629214	0.52	0.8651685393258427	464	RFC	0.7993050580312366	0.8714285714285714	0.7271815446339017	0.8222222222222222	0.8666666666666667	0.7777777777777778	0.7127810204850819	0.4728682170542636	0.9526938239159002	0.6730560578661844	0.37142857142857144	0.9746835443037974	Self Other
no_beacon__no_geo	0.7690447400241838	0.8157894736842105	0.7676532324850368	0.7496723460026212	0.7856341189674524	0.7418867924528302	0.6037735849056604	0.88	465	RFC	0.7706966225484744	0.7846364883401921	0.7567567567567568	0.8454861111111112	0.8888888888888888	0.8020833333333334	0.7672470715006244	0.7176913425345044	0.8168028004667445	0.7159132007233273	0.45714285714285713	0.9746835443037974	Self Other
no_beacon__no_geo	0.7692857142857142	0.8157894736842105	0.7556255569624291	0.6978484565014033	0.8134026574234547	0.7418867924528302	0.6037735849056604	0.88	466	RFC	0.8039249316974788	0.8902147971360382	0.7176350662589195	0.8454861111111112	0.8888888888888888	0.8020833333333334	0.7562564102564102	0.5738461538461539	0.9386666666666666	0.7159132007233273	0.45714285714285713	0.9746835443037974	Self Other
no_beacon__no_geo	0.8475247524752475	0.8771929824561403	0.8466564924028219	0.835117773019272	0.8581952117863719	0.8381338742393509	0.7586206896551724	0.9176470588235295	467	RFC	0.860390753871421	0.9345047923322684	0.7862767154105736	0.9068322981366459	0.9565217391304348	0.8571428571428571	0.849716652136007	0.7548387096774194	0.9445945945945946	0.8079566003616636	0.6285714285714286	0.9873417721518988	Self Other
no_beacon__no_geo	0.8325017818959373	0.8508771929824561	0.830065174197306	0.8097165991902835	0.8504137492043286	0.8056363454016648	0.711864406779661	0.8994082840236687	468	RFC	0.8483830377319729	0.9191176470588235	0.7776484284051223	0.8597222222222223	0.875	0.8444444444444444	0.8308956243190946	0.723589001447178	0.9382022471910112	0.781012658227848	0.6	0.9620253164556962	Self Other
no_beacon__no_geo	0.8177631578947369	0.8421052631578947	0.8151419079142919	0.7931292008961912	0.8371546149323926	0.7918864097363083	0.689655172413793	0.8941176470588236	469	RFC	0.8388649070725077	0.9250871080139372	0.7526427061310782	0.8523650262780698	0.8695652173913043	0.8351648351648352	0.8185820023373588	0.6941176470588235	0.9430463576158941	0.7667269439421338	0.5714285714285714	0.9620253164556962	Self Other
no_beacon__no_geo	0.7729057591623036	0.868421052631579	0.7662944328006578	0.7269866247049569	0.8056022408963586	0.8285026577073513	0.7457627118644068	0.9112426035502957	470	RFC	0.7766496955176201	0.7924528301886793	0.7608465608465609	0.8861111111111111	0.9166666666666666	0.8555555555555555	0.7637320044296788	0.6715116279069767	0.8559523809523809	0.801627486437613	0.6285714285714286	0.9746835443037974	Self Other
no_beacon__no_geo	0.8440233236151603	0.8508771929824561	0.8282319133601042	0.7761506276150627	0.8803131991051455	0.8056363454016648	0.711864406779661	0.8994082840236687	471	RFC	0.8656666803043941	0.9183168316831684	0.8130165289256198	0.8597222222222223	0.875	0.8444444444444444	0.8159287734181689	0.6721014492753623	0.9597560975609756	0.781012658227848	0.6	0.9620253164556962	Self Other
no_beacon__no_geo	0.8129820051413882	0.8508771929824561	0.8043407525774489	0.7632221318144834	0.8454593733404143	0.7963215974776667	0.6909090909090908	0.9017341040462428	472	RFC	0.8392338661398467	0.916015625	0.7624521072796935	0.8898936170212766	0.95	0.8297872340425532	0.8014314377712726	0.6541143654114365	0.9487485101311085	0.7650994575045208	0.5428571428571428	0.9873417721518988	Self Other
no_beacon__no_geo	0.8067597354886114	0.868421052631579	0.7898563104516167	0.7302564102564103	0.8494562106468231	0.8285026577073513	0.7457627118644068	0.9112426035502957	473	RFC	0.828952480612525	0.8833746898263027	0.7745302713987474	0.8861111111111111	0.9166666666666666	0.8555555555555555	0.7814042737997111	0.6223776223776224	0.9404309252217997	0.801627486437613	0.6285714285714286	0.9746835443037974	Self Other
no_beacon__no_geo	0.8174904942965779	0.8596491228070176	0.7975178615422518	0.7339246119733923	0.8611111111111112	0.8106312292358804	0.7142857142857142	0.9069767441860466	474	RFC	0.8393781571055543	0.8897849462365591	0.7889713679745494	0.8955453149001535	0.9523809523809523	0.8387096774193549	0.7861495012618676	0.6245283018867924	0.9477707006369427	0.7793851717902351	0.5714285714285714	0.9873417721518988	Self Other
no_beacon__no_geo	0.7733249843456481	0.7982456140350878	0.7721843917971027	0.7560646900269541	0.7883040935672515	0.7477633477633479	0.634920634920635	0.8606060606060606	475	RFC	0.7733644416323948	0.7737931034482759	0.7729357798165137	0.7699335548172758	0.7142857142857143	0.8255813953488372	0.7717131887516862	0.7391304347826086	0.8042959427207638	0.7350813743218807	0.5714285714285714	0.8987341772151899	Self Other
no_beacon__no_geo	0.7741116751269036	0.8157894736842105	0.7420005150277748	0.6509803921568628	0.8330206378986867	0.7347956131605183	0.588235294117647	0.8813559322033897	476	RFC	0.8047748881431768	0.8645833333333334	0.7449664429530202	0.8667091836734694	0.9375	0.7959183673469388	0.733346714840091	0.5220125786163522	0.9446808510638298	0.7079566003616636	0.42857142857142855	0.9873417721518988	Self Other
no_beacon__no_geo	0.8232462173314993	0.8859649122807017	0.8209403366059846	0.8006206361520557	0.8412600370599135	0.860122699386503	0.8	0.920245398773006	477	RFC	0.8389046962891382	0.91005291005291	0.7677564825253664	0.8797619047619047	0.8666666666666667	0.8928571428571429	0.8225046546478361	0.7146814404432132	0.930327868852459	0.8461121157323689	0.7428571428571429	0.9493670886075949	Self Other
no_beacon__no_geo	0.7711313394018205	0.7894736842105263	0.7557461307461308	0.6944444444444445	0.8170478170478171	0.701048951048951	0.5384615384615384	0.8636363636363636	478	RFC	0.810371378212066	0.9029345372460497	0.7178082191780822	0.8035172832019406	0.8235294117647058	0.7835051546391752	0.7561525858299547	0.5641748942172073	0.9481302774427021	0.6810126582278482	0.4	0.9620253164556962	Self Other
no_beacon__no_geo	0.8339100346020761	0.8421052631578947	0.8338125359401956	0.8297872340425533	0.8378378378378378	0.7964285714285715	0.7000000000000001	0.8928571428571428	479	RFC	0.8481498221434358	0.9466019417475728	0.7496977025392987	0.8413483146067415	0.84	0.8426966292134831	0.8440501879437561	0.7386363636363636	0.9494640122511485	0.7746835443037974	0.6	0.9493670886075949	Self Other
no_beacon__no_geo	0.7220315717227179	0.8070175438596491	0.700814529193	0.6211412535079514	0.7804878048780487	0.7259615384615384	0.5769230769230769	0.875	480	RFC	0.7302454138153935	0.751131221719457	0.7093596059113301	0.8380836870830806	0.8823529411764706	0.7938144329896907	0.6984877308276167	0.529505582137161	0.8674698795180723	0.701627486437613	0.42857142857142855	0.9746835443037974	Self Other
no_beacon__no_geo	0.8063814358230602	0.8333333333333334	0.799358283058422	0.7618198037466547	0.8368967623701894	0.7777777777777778	0.6666666666666666	0.888888888888889	481	RFC	0.8304935136601289	0.9065817409766455	0.7544052863436124	0.8448616600790514	0.8636363636363636	0.8260869565217391	0.7982832119869157	0.6569230769230769	0.9396433470507545	0.7524412296564196	0.5428571428571428	0.9620253164556962	Self Other
no_beacon__no_geo	0.8460399703923019	0.8596491228070176	0.8365829716162589	0.7972709551656921	0.8758949880668258	0.819047619047619	0.7333333333333334	0.9047619047619047	482	RFC	0.8740613084867308	0.9511627906976744	0.7969598262757872	0.8669662921348315	0.88	0.8539325842696629	0.8292135206009157	0.6862416107382551	0.9721854304635762	0.7952983725135624	0.6285714285714286	0.9620253164556962	Self Other
no_beacon__no_geo	0.8227334235453315	0.8508771929824561	0.8196906342835324	0.7962674961119751	0.8431137724550898	0.7910512129380054	0.6792452830188679	0.9028571428571429	483	RFC	0.8422103965417688	0.920863309352518	0.7635574837310195	0.9114583333333333	1.0	0.8229166666666666	0.821273166800967	0.7013698630136986	0.9411764705882353	0.7571428571428571	0.5142857142857142	1.0	Self Other
no_beacon__no_geo	0.7527272727272727	0.7807017543859649	0.7363190477479673	0.6705426356589148	0.8020954598370198	0.7004729374671571	0.5454545454545454	0.8554913294797688	484	RFC	0.7782897194374615	0.8418491484184915	0.7147302904564315	0.7686170212765957	0.75	0.7872340425531915	0.7354794824809818	0.5571658615136876	0.9137931034482759	0.6826401446654611	0.42857142857142855	0.9367088607594937	Self Other
no_beacon__no_geo	0.8439849624060151	0.8421052631578947	0.8431419913819747	0.8316430020283975	0.8546409807355517	0.7869601328903654	0.6785714285714285	0.8953488372093023	485	RFC	0.8531945776501864	0.9124629080118695	0.7939262472885033	0.8663594470046083	0.9047619047619048	0.8279569892473119	0.8446930137965152	0.7639751552795031	0.9254108723135271	0.7587703435804701	0.5428571428571428	0.9746835443037974	Self Other
no_beacon__no_geo	0.7655807365439093	0.8070175438596491	0.7493799812640393	0.6856600189933524	0.8130999435347261	0.7259615384615384	0.5769230769230769	0.875	486	RFC	0.8002435237076058	0.882640586797066	0.7178464606181456	0.8380836870830806	0.8823529411764706	0.7938144329896907	0.74902950310559	0.5605590062111802	0.9375	0.701627486437613	0.42857142857142855	0.9746835443037974	Self Other
no_beacon__no_geo	0.8176555716353111	0.8508771929824561	0.8108576642335766	0.775	0.8467153284671532	0.8056363454016648	0.711864406779661	0.8994082840236687	487	RFC	0.832527584055079	0.8839103869653768	0.7811447811447811	0.8597222222222223	0.875	0.8444444444444444	0.8071434452967146	0.6899841017488076	0.9243027888446215	0.781012658227848	0.6	0.9620253164556962	Self Other
no_beacon__no_geo	0.7979502196193266	0.8070175438596491	0.7929634730578382	0.7608318890814558	0.8250950570342206	0.7456389452332657	0.6206896551724138	0.8705882352941177	488	RFC	0.8153122854705952	0.8797595190380761	0.7508650519031141	0.7978977544194936	0.782608695652174	0.8131868131868132	0.7929204109897897	0.6702290076335878	0.9156118143459916	0.725497287522604	0.5142857142857142	0.9367088607594937	Self Other
no_beacon__no_geo	0.802725968436155	0.8596491228070176	0.7943704657306458	0.7529200359389038	0.835820895522388	0.8106312292358804	0.7142857142857142	0.9069767441860466	489	RFC	0.8331765146461632	0.9208791208791208	0.7454739084132055	0.8955453149001535	0.9523809523809523	0.8387096774193549	0.7939325360116294	0.6367781155015197	0.9510869565217391	0.7793851717902351	0.5714285714285714	0.9873417721518988	Self Other
no_beacon__no_geo	0.8174904942965779	0.8333333333333334	0.8103593318110804	0.7735849056603773	0.8471337579617836	0.7723594324750394	0.6545454545454545	0.8901734104046243	490	RFC	0.8418726902913456	0.917910447761194	0.7658349328214972	0.8595744680851064	0.9	0.8191489361702128	0.8081108644015285	0.6684782608695652	0.9477434679334917	0.7444846292947558	0.5142857142857142	0.9746835443037974	Self Other
no_beacon__no_geo	0.7676630434782609	0.8421052631578947	0.7462068965517241	0.6724137931034483	0.8200000000000001	0.7869601328903654	0.6785714285714285	0.8953488372093023	491	RFC	0.7613220338983051	0.7436440677966102	0.779	0.8663594470046083	0.9047619047619048	0.8279569892473119	0.7395959595959596	0.6136363636363636	0.8655555555555555	0.7587703435804701	0.5428571428571428	0.9746835443037974	Self Other
no_beacon__no_geo	0.8094919786096256	0.8508771929824561	0.8002974273703438	0.7574468085106383	0.8431480462300495	0.7963215974776667	0.6909090909090908	0.9017341040462428	492	RFC	0.8405101706036746	0.9270833333333334	0.7539370078740157	0.8898936170212766	0.95	0.8297872340425532	0.7982961945050702	0.6402877697841727	0.9563046192259675	0.7650994575045208	0.5428571428571428	0.9873417721518988	Self Other
no_beacon__no_geo	0.8233597692862292	0.9035087719298246	0.8090249970635657	0.7567030784508441	0.8613469156762874	0.8742352823187243	0.8135593220338984	0.9349112426035503	493	RFC	0.8519161640920594	0.9225181598062954	0.7813141683778234	0.9388888888888889	1.0	0.8777777777777778	0.800530525940362	0.6414141414141414	0.9596469104665826	0.8428571428571429	0.6857142857142857	1.0	Self Other
no_beacon__no_geo	0.7957695113056164	0.7982456140350878	0.7770773133135738	0.7125256673511294	0.8416289592760181	0.7095380525091393	0.5490196078431373	0.8700564971751412	494	RFC	0.8378929440650738	0.9302949061662198	0.7454909819639278	0.8303571428571428	0.875	0.7857142857142857	0.771802407243339	0.5773710482529119	0.9662337662337662	0.6873417721518987	0.4	0.9746835443037974	Self Other
no_beacon__no_geo	0.8187250996015937	0.8070175438596491	0.8155037055153056	0.791124713083397	0.8398826979472142	0.7330779054916986	0.5925925925925926	0.8735632183908046	495	RFC	0.8413325564281025	0.9281867145421903	0.7544783983140148	0.8210526315789474	0.8421052631578947	0.8	0.8182116402116402	0.6893333333333334	0.9470899470899471	0.7095840867992766	0.45714285714285713	0.9620253164556962	Self Other
no_beacon__no_geo	0.7486376021798365	0.7719298245614035	0.7369843698335019	0.6816220880069025	0.7923466516601012	0.7176067073170731	0.5937499999999999	0.8414634146341463	496	RFC	0.7384734106982378	0.6929824561403509	0.7839643652561247	0.7334685598377282	0.6551724137931034	0.8117647058823529	0.7357691542519185	0.6706281833616299	0.800910125142207	0.7081374321880651	0.5428571428571428	0.8734177215189873	Self Other
no_beacon__no_geo	0.8351226993865031	0.8771929824561403	0.8267293842515082	0.7885939036381515	0.8648648648648649	0.8343023255813953	0.7499999999999999	0.9186046511627907	497	RFC	0.863786449399657	0.9457547169811321	0.7818181818181819	0.924731182795699	1.0	0.8494623655913979	0.8219368962319418	0.6762225969645869	0.9676511954992968	0.8	0.6	1.0	Self Other
no_beacon__no_geo	0.7687813021702838	0.8245614035087719	0.7188172302676119	0.6002886002886003	0.8373458602466236	0.7438202247191011	0.6	0.8876404494382023	498	RFC	0.7946179966044142	0.8387096774193549	0.7505263157894737	0.898989898989899	1.0	0.797979797979798	0.7071474402017399	0.46741573033707867	0.9468791500664011	0.7142857142857143	0.42857142857142855	1.0	Self Other
no_beacon__no_geo	0.8572561459159397	0.8596491228070176	0.8474965734096589	0.8089171974522292	0.8860759493670884	0.8227749708511465	0.7419354838709677	0.9036144578313253	499	RFC	0.870925493935421	0.9114832535885168	0.830367734282325	0.8569604086845466	0.8518518518518519	0.8620689655172413	0.8384478544128766	0.7270992366412213	0.9497964721845319	0.8032549728752261	0.6571428571428571	0.9493670886075949	Self Other
no_beacon__no_geo	0.8184064237183447	0.8421052631578947	0.8170579282354027	0.8013513513513513	0.832764505119454	0.7816091954022988	0.6666666666666666	0.896551724137931	500	RFC	0.8314611805711503	0.9012158054711246	0.7617065556711758	0.8842105263157894	0.9473684210526315	0.8210526315789474	0.8199276789175954	0.7214111922141119	0.918444165621079	0.7508137432188065	0.5142857142857142	0.9873417721518988	Self Other
no_beacon__no_geo	0.7943548387096774	0.8070175438596491	0.7828855892198094	0.7329842931937173	0.8327868852459016	0.7182022471910112	0.5599999999999999	0.8764044943820224	501	RFC	0.8316921009693828	0.9271523178807947	0.736231884057971	0.8606060606060606	0.9333333333333333	0.7878787878787878	0.782275586049171	0.6060606060606061	0.9584905660377359	0.6936708860759494	0.4	0.9873417721518988	Self Other
no_beacon__no_geo	0.7879788639365918	0.8421052631578947	0.7790103634505912	0.7344913151364764	0.8235294117647058	0.7816091954022988	0.6666666666666666	0.896551724137931	502	RFC	0.8234685097622954	0.921161825726141	0.7257751937984496	0.8842105263157894	0.9473684210526315	0.8210526315789474	0.7812221991124689	0.6107290233837689	0.951715374841169	0.7508137432188065	0.5142857142857142	0.9873417721518988	Self Other
no_beacon__no_geo	0.7558569667077681	0.8508771929824561	0.7458404558404559	0.6953846153846154	0.7962962962962964	0.8056363454016648	0.711864406779661	0.8994082840236687	503	RFC	0.762016037415107	0.7833622183708839	0.7406698564593301	0.8597222222222223	0.875	0.8444444444444444	0.7430647545990089	0.6251728907330567	0.8609566184649611	0.781012658227848	0.6	0.9620253164556962	Self Other
no_beacon__no_geo	0.8364197530864198	0.8596491228070176	0.8358065615415595	0.8257725180802103	0.8458406050029086	0.8150101419878295	0.7241379310344828	0.9058823529411764	504	RFC	0.8550622752750412	0.9544072948328267	0.7557172557172557	0.8795986622073578	0.9130434782608695	0.8461538461538461	0.8440319857460151	0.727694090382387	0.9603698811096433	0.7873417721518987	0.6	0.9746835443037974	Self Other
no_beacon__no_geo	0.8245614035087719	0.8508771929824561	0.81890133854715	0.7868852459016393	0.8509174311926606	0.8011695906432749	0.7017543859649122	0.9005847953216375	505	RFC	0.842093068848135	0.903954802259887	0.7802313354363828	0.8730237154150198	0.9090909090909091	0.8369565217391305	0.8161745461467083	0.6966618287373004	0.935687263556116	0.7730560578661845	0.5714285714285714	0.9746835443037974	Self Other
no_beacon__no_geo	0.8221957040572793	0.8421052631578947	0.8221954508624507	0.8224076281287247	0.8219832735961768	0.8006218422075397	0.7096774193548386	0.891566265060241	506	RFC	0.8258313918815134	0.8812260536398467	0.7704367301231803	0.8326947637292464	0.8148148148148148	0.8505747126436781	0.8259358078383965	0.770949720670391	0.8809218950064021	0.7826401446654612	0.6285714285714286	0.9367088607594937	Self Other
no_beacon__no_geo	0.8419301164725458	0.8859649122807017	0.8318717755424156	0.7907488986784141	0.8729946524064173	0.847953216374269	0.7719298245614035	0.9239766081871346	507	RFC	0.8658665691713427	0.9324675324675324	0.799265605875153	0.9293478260869565	1.0	0.8586956521739131	0.824066434442733	0.6864244741873805	0.9617083946980854	0.8142857142857143	0.6285714285714286	1.0	Self Other
no_beacon__no_geo	0.7570498915401301	0.8245614035087719	0.751032969293809	0.7123287671232876	0.7897371714643304	0.7738095238095238	0.6666666666666666	0.880952380952381	508	RFC	0.7534851903724453	0.7336860670194003	0.7732843137254902	0.8157303370786517	0.8	0.8314606741573034	0.7495425356715789	0.6921797004991681	0.8069053708439897	0.7540687160940325	0.5714285714285714	0.9367088607594937	Self Other
no_beacon__no_geo	0.7708812260536398	0.8070175438596491	0.755229357798165	0.6933333333333332	0.8171253822629969	0.7456389452332657	0.6206896551724138	0.8705882352941177	509	RFC	0.7976517597810697	0.8644501278772379	0.7308533916849015	0.7978977544194936	0.782608695652174	0.8131868131868132	0.7526290540155416	0.5787671232876712	0.926490984743412	0.725497287522604	0.5142857142857142	0.9367088607594937	Self Other
no_beacon__no_geo	0.7967718268525312	0.7807017543859649	0.7868548714442738	0.7408793264733394	0.8328304164152082	0.7258297258297257	0.603174603174603	0.8484848484848485	510	RFC	0.7971174238196227	0.7983870967741935	0.7958477508650519	0.7462624584717608	0.6785714285714286	0.813953488372093	0.7822585989793889	0.6910994764397905	0.8734177215189873	0.7144665461121157	0.5428571428571428	0.8860759493670886	Self Other
no_beacon__no_geo	0.8248626373626373	0.8508771929824561	0.8154392191659272	0.7737355811889973	0.8571428571428571	0.8170835299669656	0.7384615384615385	0.8957055214723927	511	RFC	0.8374847625901394	0.8772635814889336	0.7977059436913452	0.8345238095238096	0.8	0.8690476190476191	0.8091068065644337	0.692063492063492	0.9261501210653753	0.8048824593128391	0.6857142857142857	0.9240506329113924	Self Other
no_beacon__no_geo	0.7920250195465207	0.7982456140350878	0.7752939156164962	0.7139784946236558	0.8366093366093366	0.7095380525091393	0.5490196078431373	0.8700564971751412	512	RFC	0.8281751035849396	0.9120879120879121	0.7442622950819672	0.8303571428571428	0.875	0.7857142857142857	0.7708458263743997	0.5865724381625441	0.9551192145862553	0.6873417721518987	0.4	0.9746835443037974	Self Other
no_beacon__no_geo	0.7914201183431953	0.8421052631578947	0.7813607492585175	0.7344632768361582	0.8282582216808769	0.7869601328903654	0.6785714285714285	0.8953488372093023	513	RFC	0.8242420406354833	0.9133489461358314	0.7351351351351352	0.8663594470046083	0.9047619047619048	0.8279569892473119	0.7812846615930331	0.6141732283464567	0.9483960948396095	0.7587703435804701	0.5428571428571428	0.9746835443037974	Self Other
no_beacon__no_geo	0.7716084716657127	0.8421052631578947	0.7678598606265974	0.7383606557377048	0.7973590655154901	0.7964285714285715	0.7000000000000001	0.8928571428571428	514	RFC	0.7774610011991226	0.8065902578796562	0.7483317445185891	0.8413483146067415	0.84	0.8426966292134831	0.7670173755323064	0.6807738814993954	0.8532608695652174	0.7746835443037974	0.6	0.9493670886075949	Self Other
no_beacon__no_geo	0.7795758928571429	0.8421052631578947	0.7792293299623889	0.7704822777454969	0.7879763821792808	0.7869601328903654	0.6785714285714285	0.8953488372093023	515	RFC	0.7892080666463477	0.8588082901554405	0.7196078431372549	0.8663594470046083	0.9047619047619048	0.8279569892473119	0.7846650091811697	0.6986301369863014	0.8706998813760379	0.7587703435804701	0.5428571428571428	0.9746835443037974	Self Other
no_beacon__no_geo	0.801729873586161	0.8245614035087719	0.7969331461774498	0.7657232704402516	0.8281430219146482	0.768762677484787	0.6551724137931034	0.8823529411764706	516	RFC	0.8106530569380737	0.8484320557491289	0.7728740581270183	0.8251313903487816	0.8260869565217391	0.8241758241758241	0.7948166011140971	0.6977077363896849	0.8919254658385093	0.7461121157323689	0.5428571428571428	0.9493670886075949	Self Other
no_beacon__no_geo	0.8160278745644599	0.868421052631579	0.8129185185185185	0.7888	0.837037037037037	0.8321390006871503	0.7540983606557377	0.9101796407185629	517	RFC	0.8323966105044716	0.9012797074954296	0.7635135135135135	0.8741258741258742	0.8846153846153846	0.8636363636363636	0.8137548678963692	0.701280227596017	0.9262295081967213	0.8095840867992767	0.6571428571428571	0.9620253164556962	Self Other
no_beacon__no_geo	0.8239263803680982	0.868421052631579	0.8214227773088858	0.8002783576896312	0.8425671969281404	0.8321390006871503	0.7540983606557377	0.9101796407185629	518	RFC	0.8327774515560775	0.8778625954198473	0.7876923076923077	0.8741258741258742	0.8846153846153846	0.8636363636363636	0.8204772475027747	0.7352941176470589	0.9056603773584906	0.8095840867992767	0.6571428571428571	0.9620253164556962	Self Other
no_beacon__no_geo	0.7531120331950207	0.8157894736842105	0.7391093404680165	0.6786678667866787	0.7995508141493542	0.7418867924528302	0.6037735849056604	0.88	519	RFC	0.7515882619080186	0.7465346534653465	0.7566418703506907	0.8454861111111112	0.8888888888888888	0.8020833333333334	0.7348656294200848	0.6221122112211221	0.8476190476190476	0.7159132007233273	0.45714285714285713	0.9746835443037974	Self Other
no_beacon__no_geo	0.7896907216494845	0.8508771929824561	0.7849063932411438	0.752827140549273	0.8169856459330145	0.7963215974776667	0.6909090909090908	0.9017341040462428	520	RFC	0.8157250568064449	0.9048543689320389	0.7265957446808511	0.8898936170212766	0.95	0.8297872340425532	0.7887983810625128	0.6445366528354081	0.9330601092896175	0.7650994575045208	0.5428571428571428	0.9873417721518988	Self Other
no_beacon__no_geo	0.7139769452449568	0.7807017543859649	0.6941976264404655	0.6164251207729469	0.771970132107984	0.7258297258297257	0.603174603174603	0.8484848484848485	521	RFC	0.6984820206544731	0.6444444444444445	0.7525195968645016	0.7462624584717608	0.6785714285714286	0.813953488372093	0.69159678546471	0.5907407407407408	0.7924528301886793	0.7144665461121157	0.5428571428571428	0.8860759493670886	Self Other
no_beacon__no_geo	0.8422818791946308	0.8771929824561403	0.8408567510779609	0.8257968865826538	0.8559166155732679	0.8381338742393509	0.7586206896551724	0.9176470588235295	522	RFC	0.8553184846156291	0.9237147595356551	0.7869222096956031	0.9068322981366459	0.9565217391304348	0.8571428571428571	0.8424104182882182	0.7466487935656837	0.9381720430107527	0.8079566003616636	0.6285714285714286	0.9873417721518988	Self Other
no_beacon__no_geo	0.8061797752808989	0.8333333333333334	0.7877124906015849	0.7250996015936254	0.8503253796095445	0.7777777777777778	0.6666666666666666	0.888888888888889	523	RFC	0.8164575866188769	0.8425925925925926	0.7903225806451613	0.8448616600790514	0.8636363636363636	0.8260869565217391	0.7782757148954331	0.6363636363636364	0.92018779342723	0.7524412296564196	0.5428571428571428	0.9620253164556962	Self Other
no_beacon__no_geo	0.8325062034739454	0.8245614035087719	0.8319100554275087	0.8218997361477572	0.8419203747072601	0.7632890365448505	0.6428571428571428	0.8837209302325582	524	RFC	0.8411325385639155	0.9015918958031838	0.7806731813246471	0.837173579109063	0.8571428571428571	0.8172043010752689	0.8343737245389088	0.7551515151515151	0.9135959339263025	0.7381555153707052	0.5142857142857142	0.9620253164556962	Self Other
no_beacon__no_geo	0.7911877394636015	0.8245614035087719	0.7878990080481922	0.7614879649890591	0.8143100511073254	0.768762677484787	0.6551724137931034	0.8823529411764706	525	RFC	0.8057787969963704	0.8685524126455907	0.7430051813471502	0.8251313903487816	0.8260869565217391	0.8241758241758241	0.7893379233831495	0.6779220779220779	0.9007537688442211	0.7461121157323689	0.5428571428571428	0.9493670886075949	Self Other
no_beacon__no_geo	0.8461538461538461	0.8947368421052632	0.8452979712595097	0.8337912087912088	0.8568047337278105	0.8612576064908722	0.7931034482758621	0.9294117647058824	526	RFC	0.8674565400843881	0.9712	0.7637130801687764	0.9340659340659341	1.0	0.8681318681318682	0.8530932432914586	0.7304452466907341	0.9757412398921833	0.8285714285714285	0.6571428571428571	1.0	Self Other
no_beacon__no_geo	0.8174027686222808	0.8596491228070176	0.8108670358926349	0.7757085020242915	0.8460255697609782	0.805874840357599	0.7037037037037037	0.9080459770114944	527	RFC	0.8355822388850153	0.897003745318352	0.7741607324516785	0.9157894736842105	1.0	0.8315789473684211	0.807953798495147	0.6833095577746077	0.9325980392156863	0.7714285714285714	0.5428571428571428	1.0	Self Other
no_beacon__no_geo	0.7264021887824897	0.8070175438596491	0.7015351951657683	0.6153846153846153	0.7876857749469214	0.7259615384615384	0.5769230769230769	0.875	528	RFC	0.7305645451276519	0.7407407407407407	0.7203883495145631	0.8380836870830806	0.8823529411764706	0.7938144329896907	0.6975841242450388	0.5263157894736842	0.8688524590163934	0.701627486437613	0.42857142857142855	0.9746835443037974	Self Other
no_beacon__no_geo	0.8141843971631205	0.8333333333333334	0.8063272106546772	0.7673179396092362	0.8453364817001181	0.7723594324750394	0.6545454545454545	0.8901734104046243	529	RFC	0.8365386559889988	0.9056603773584906	0.767416934619507	0.8595744680851064	0.9	0.8191489361702128	0.8032533625976688	0.6656394453004623	0.9408672798948752	0.7444846292947558	0.5142857142857142	0.9746835443037974	Self Other
no_beacon__no_geo	0.7622585438335809	0.8157894736842105	0.7419033192076854	0.6694214876033059	0.814385150812065	0.7270550678371908	0.5714285714285715	0.8826815642458101	530	RFC	0.8105257173718395	0.9126760563380282	0.7083753784056509	0.895	1.0	0.79	0.7431280865468287	0.5285481239804242	0.9577080491132333	0.7	0.4	1.0	Self Other
no_beacon__no_geo	0.8435114503816794	0.8596491228070176	0.8432676485607983	0.8370860927152318	0.8494492044063647	0.819047619047619	0.7333333333333334	0.9047619047619047	531	RFC	0.8525201820291477	0.9226277372262773	0.7824126268320181	0.8669662921348315	0.88	0.8539325842696629	0.8475550687598881	0.7660606060606061	0.92904953145917	0.7952983725135624	0.6285714285714286	0.9620253164556962	Self Other
no_beacon__no_geo	0.8257006151742994	0.8508771929824561	0.8200161233596219	0.7880299251870325	0.8520023215322112	0.8011695906432749	0.7017543859649122	0.9005847953216375	532	RFC	0.8545507737124504	0.9461077844311377	0.762993762993763	0.8730237154150198	0.9090909090909091	0.8369565217391305	0.8198670215753001	0.6752136752136753	0.9645203679369251	0.7730560578661845	0.5714285714285714	0.9746835443037974	Self Other
no_beacon__no_geo	0.8242556281771968	0.8508771929824561	0.8112852586464667	0.7618110236220473	0.8607594936708861	0.8011695906432749	0.7017543859649122	0.9005847953216375	533	RFC	0.8406641024392619	0.88558352402746	0.7957446808510639	0.8730237154150198	0.9090909090909091	0.8369565217391305	0.8028685703897048	0.6683937823834197	0.9373433583959899	0.7730560578661845	0.5714285714285714	0.9746835443037974	Self Other
no_beacon__no_geo	0.7619354838709678	0.8333333333333334	0.7490675861306479	0.6922435362802335	0.8058916359810625	0.7664690026954178	0.6415094339622641	0.8914285714285716	534	RFC	0.7725379725008621	0.8042635658914729	0.7408123791102514	0.8784722222222222	0.9444444444444444	0.8125	0.7455599068496574	0.6076134699853587	0.8835063437139562	0.7365280289330922	0.4857142857142857	0.9873417721518988	Self Other
no_beacon__no_geo	0.8346863468634687	0.8421052631578947	0.8136771025168816	0.7511111111111112	0.876243093922652	0.7757867132867133	0.6538461538461539	0.8977272727272727	535	RFC	0.8773845060412224	0.9657142857142857	0.7890547263681592	0.9072164948453608	1.0	0.8144329896907216	0.7998193111236589	0.6145454545454545	0.9850931677018634	0.7428571428571429	0.4857142857142857	1.0	Self Other
no_beacon__no_geo	0.8195020746887967	0.8333333333333334	0.8152646534064627	0.7872860635696822	0.8432432432432432	0.7723594324750394	0.6545454545454545	0.8901734104046243	536	RFC	0.8449436073396863	0.9342359767891683	0.7556512378902045	0.8595744680851064	0.9	0.8191489361702128	0.817043018983466	0.680281690140845	0.9538043478260869	0.7444846292947558	0.5142857142857142	0.9746835443037974	Self Other
no_beacon__no_geo	0.8430379746835444	0.868421052631579	0.8413284610998808	0.824858757062147	0.8577981651376146	0.8285026577073513	0.7457627118644068	0.9112426035502957	537	RFC	0.8591621070700568	0.9358974358974359	0.7824267782426778	0.8861111111111111	0.9166666666666666	0.8555555555555555	0.8433061580269702	0.7373737373737373	0.949238578680203	0.801627486437613	0.6285714285714286	0.9746835443037974	Self Other
no_beacon__no_geo	0.7974300831443688	0.8333333333333334	0.7877167353194751	0.7423076923076923	0.8331257783312578	0.7873760675370571	0.6885245901639345	0.8862275449101796	538	RFC	0.7981557225393598	0.8008298755186722	0.7954815695600476	0.8243006993006994	0.8076923076923077	0.8409090909090909	0.7831330381615011	0.6917562724014337	0.8745098039215686	0.7683544303797468	0.6	0.9367088607594937	Self Other
no_beacon__no_geo	0.7844396859386152	0.8421052631578947	0.7706953139903922	0.7145557655954632	0.8268348623853211	0.7816091954022988	0.6666666666666666	0.896551724137931	539	RFC	0.8225056611541892	0.9152542372881356	0.729757085020243	0.8842105263157894	0.9473684210526315	0.8210526315789474	0.7698751076658054	0.586046511627907	0.9537037037037037	0.7508137432188065	0.5142857142857142	0.9873417721518988	Self Other
no_beacon__no_geo	0.7954706298655343	0.8333333333333334	0.782900728294831	0.7306616961789376	0.8351397604107245	0.7723594324750394	0.6545454545454545	0.8901734104046243	540	RFC	0.8117292145427246	0.8577680525164114	0.7656903765690377	0.8595744680851064	0.9	0.8191489361702128	0.7774039009923577	0.6363636363636364	0.918444165621079	0.7444846292947558	0.5142857142857142	0.9746835443037974	Self Other
no_beacon__no_geo	0.8382861091914305	0.868421052631579	0.8354185623293904	0.8136942675159236	0.8571428571428571	0.8321390006871503	0.7540983606557377	0.9101796407185629	541	RFC	0.8523364598945995	0.9141323792486583	0.7905405405405406	0.8741258741258742	0.8846153846153846	0.8636363636363636	0.8345710186513631	0.733142037302726	0.936	0.8095840867992767	0.6571428571428571	0.9620253164556962	Self Other
no_beacon__no_geo	0.803006329113924	0.8333333333333334	0.795953376108854	0.7580174927113702	0.8338892595063376	0.7992027440437564	0.7164179104477612	0.8819875776397516	542	RFC	0.7990314136125655	0.78	0.8180628272251309	0.8079268292682926	0.75	0.8658536585365854	0.7937901058343942	0.7372400756143668	0.8503401360544217	0.7922242314647379	0.6857142857142857	0.8987341772151899	Self Other
no_beacon__no_geo	0.7823529411764706	0.7807017543859649	0.7619672704996937	0.6923076923076922	0.8316268486916952	0.692722371967655	0.5283018867924528	0.8571428571428572	543	RFC	0.8118929851882334	0.8786279683377308	0.745158002038736	0.7795138888888888	0.7777777777777778	0.78125	0.7559907371228125	0.5711835334476844	0.9407979407979408	0.6746835443037975	0.4	0.9493670886075949	Self Other
no_beacon__no_geo	0.7933151432469304	0.8157894736842105	0.7849581363600056	0.7425658453695837	0.8273504273504274	0.748397267472412	0.6181818181818183	0.8786127167630058	544	RFC	0.8142508300577458	0.8792756539235412	0.7492260061919505	0.8292553191489361	0.85	0.8085106382978723	0.783155590480467	0.6426470588235295	0.9236641221374046	0.723869801084991	0.4857142857142857	0.9620253164556962	Self Other
no_beacon__no_geo	0.8107703814510098	0.8245614035087719	0.7800027185771825	0.6977299880525687	0.8622754491017963	0.7508741258741258	0.6153846153846154	0.8863636363636364	545	RFC	0.8531724241214058	0.9329073482428115	0.7734375	0.8726500909642207	0.9411764705882353	0.8041237113402062	0.7657108250471818	0.5572519083969466	0.974169741697417	0.722242314647378	0.45714285714285713	0.9873417721518988	Self Other
no_beacon__no_geo	0.8426395939086294	0.8596491228070176	0.8369316382909273	0.8064228367528993	0.8674404398289555	0.819047619047619	0.7333333333333334	0.9047619047619047	546	RFC	0.8468419971051268	0.864244741873805	0.8294392523364486	0.8669662921348315	0.88	0.8539325842696629	0.8324718759501368	0.7558528428093646	0.9090909090909091	0.7952983725135624	0.6285714285714286	0.9620253164556962	Self Other
no_beacon__no_geo	0.7771986970684039	0.8508771929824561	0.7710777490554783	0.7336448598130841	0.8085106382978724	0.8135642135642136	0.73015873015873	0.8969696969696971	547	RFC	0.7705191667710988	0.7279752704791345	0.8130630630630631	0.8409468438538206	0.8214285714285714	0.8604651162790697	0.7717061811875684	0.7394034536891679	0.8040089086859689	0.7969258589511754	0.6571428571428571	0.9367088607594937	Self Other
no_beacon__no_geo	0.8155737704918032	0.8333333333333334	0.8000437062937064	0.7443181818181819	0.8557692307692308	0.7723594324750394	0.6545454545454545	0.8901734104046243	548	RFC	0.8346054183987386	0.8831460674157303	0.7860647693817469	0.8595744680851064	0.9	0.8191489361702128	0.7911232714804589	0.6432078559738135	0.9390386869871044	0.7444846292947558	0.5142857142857142	0.9746835443037974	Self Other
no_beacon__no_geo	0.8336	0.8596491228070176	0.8253293884647528	0.7873210633946831	0.8633377135348226	0.819047619047619	0.7333333333333334	0.9047619047619047	549	RFC	0.8397396786658532	0.8612975391498882	0.8181818181818182	0.8669662921348315	0.88	0.8539325842696629	0.8194081023811581	0.7250470809792844	0.913769123783032	0.7952983725135624	0.6285714285714286	0.9620253164556962	Self Other
no_beacon__no_geo	0.8001310615989515	0.8771929824561403	0.7954437077943055	0.7644787644787646	0.8264086511098464	0.8416666666666668	0.7666666666666667	0.9166666666666667	550	RFC	0.8027375576561444	0.8154859967051071	0.7899891186071817	0.8925842696629214	0.92	0.8651685393258427	0.7929125964366986	0.7194767441860465	0.8663484486873508	0.8159132007233273	0.6571428571428571	0.9746835443037974	Self Other
no_beacon__no_geo	0.8011126564673157	0.868421052631579	0.7961666636929365	0.7644151565074134	0.8279181708784596	0.8285026577073513	0.7457627118644068	0.9112426035502957	551	RFC	0.8018497035318382	0.8055555555555556	0.7981438515081206	0.8861111111111111	0.9166666666666666	0.8555555555555555	0.7936363636363637	0.7272727272727273	0.86	0.801627486437613	0.6285714285714286	0.9746835443037974	Self Other
no_beacon__no_geo	0.7531847133757962	0.8596491228070176	0.7310930869872702	0.6540178571428571	0.8081683168316832	0.8106312292358804	0.7142857142857142	0.9069767441860466	552	RFC	0.7436688672518856	0.7163814180929096	0.7709563164108618	0.8955453149001535	0.9523809523809523	0.8387096774193549	0.7253987284481032	0.6016427104722792	0.8491547464239272	0.7793851717902351	0.5714285714285714	0.9873417721518988	Self Other
no_beacon__no_geo	0.7967171717171717	0.8508771929824561	0.7873765232413108	0.742811501597444	0.8319415448851775	0.8097575341121036	0.721311475409836	0.8982035928143712	553	RFC	0.7911275790155703	0.7673267326732673	0.8149284253578732	0.8492132867132867	0.8461538461538461	0.8522727272727273	0.7847472060308806	0.7198142414860681	0.849680170575693	0.7889692585895117	0.6285714285714286	0.9493670886075949	Self Other
no_beacon__no_geo	0.7756892230576441	0.7894736842105263	0.7690804246506914	0.7300150829562595	0.8081457663451233	0.7159468438538206	0.5714285714285714	0.8604651162790697	554	RFC	0.7785549179021202	0.7908496732026143	0.766260162601626	0.7788018433179723	0.7619047619047619	0.7956989247311828	0.7663732159530479	0.6778711484593838	0.854875283446712	0.6969258589511754	0.45714285714285713	0.9367088607594937	Self Other
no_beacon__no_geo	0.7761096605744126	0.8245614035087719	0.7725746718412079	0.7442207307979118	0.8009286128845038	0.7573435504469987	0.6296296296296297	0.8850574712643677	555	RFC	0.7955638111888113	0.8723776223776224	0.71875	0.8526315789473684	0.8947368421052632	0.8105263157894737	0.77660985058296	0.6488946684005201	0.9043250327653998	0.7301989150090415	0.4857142857142857	0.9746835443037974	Self Other
no_beacon__no_geo	0.7887658227848101	0.8070175438596491	0.7603869728237216	0.6779252110977081	0.8428487345497351	0.7330779054916986	0.5925925925925926	0.8735632183908046	556	RFC	0.8242943345625209	0.8949044585987261	0.7536842105263157	0.8210526315789474	0.8421052631578947	0.8	0.7507861614839203	0.545631067961165	0.9559412550066756	0.7095840867992766	0.45714285714285713	0.9620253164556962	Self Other
no_beacon__no_geo	0.7957695113056164	0.8333333333333334	0.7840799154048642	0.7338403041825095	0.834319526627219	0.7777777777777778	0.6666666666666666	0.888888888888889	557	RFC	0.8172614979005957	0.8772727272727273	0.757250268528464	0.8448616600790514	0.8636363636363636	0.8260869565217391	0.7797863545945387	0.630718954248366	0.9288537549407114	0.7524412296564196	0.5428571428571428	0.9620253164556962	Self Other
no_beacon__no_geo	0.7719799857040743	0.8245614035087719	0.7664116783430905	0.7303465765004227	0.8024767801857584	0.7632890365448505	0.6428571428571428	0.8837209302325582	558	RFC	0.801458843332715	0.8962655601659751	0.7066521264994547	0.837173579109063	0.8571428571428571	0.8172043010752689	0.7723146221729906	0.6162624821683309	0.9283667621776505	0.7381555153707052	0.5142857142857142	0.9620253164556962	Self Other
no_beacon__no_geo	0.7972881355932203	0.8508771929824561	0.7959824231010671	0.7796610169491526	0.8123038292529817	0.8135642135642136	0.73015873015873	0.8969696969696971	559	RFC	0.8052226609092145	0.8546042003231018	0.7558411214953271	0.8409468438538206	0.8214285714285714	0.8604651162790697	0.7973427393704059	0.7168021680216802	0.8778833107191316	0.7969258589511754	0.6571428571428571	0.9367088607594937	Self Other
no_beacon__no_geo	0.7456608811748998	0.8333333333333334	0.7329349695261047	0.6746370623398804	0.7912328767123289	0.7777777777777778	0.6666666666666666	0.888888888888889	560	RFC	0.7465444767322563	0.7495256166982922	0.7435633367662204	0.8448616600790514	0.8636363636363636	0.8260869565217391	0.7293936462682008	0.6133540372670807	0.8454332552693209	0.7524412296564196	0.5428571428571428	0.9620253164556962	Self Other
no_beacon__no_geo	0.8273273273273273	0.868421052631579	0.8072388008989986	0.7450110864745011	0.8694665153234961	0.8245614035087718	0.7368421052631579	0.9122807017543859	561	RFC	0.8521829521829523	0.9081081081081082	0.7962577962577962	0.9011857707509882	0.9545454545454546	0.8478260869565217	0.7945394736842105	0.631578947368421	0.9575	0.7936708860759494	0.6	0.9873417721518988	Self Other
no_beacon__no_geo	0.7806963958460599	0.8508771929824561	0.7710510025233037	0.7240584166026134	0.8180435884439939	0.8011695906432749	0.7017543859649122	0.9005847953216375	562	RFC	0.7770444086625952	0.7621359223300971	0.7919528949950932	0.8730237154150198	0.9090909090909091	0.8369565217391305	0.7677583174489166	0.6896046852122987	0.8459119496855346	0.7730560578661845	0.5714285714285714	0.9746835443037974	Self Other
no_beacon__no_geo	0.7580862533692723	0.8333333333333334	0.7482733708591967	0.6985726280436607	0.7979741136747327	0.7723594324750394	0.6545454545454545	0.8901734104046243	563	RFC	0.7915642297688437	0.8832271762208068	0.6999012833168805	0.8595744680851064	0.9	0.8191489361702128	0.752894124490983	0.5777777777777777	0.9280104712041884	0.7444846292947558	0.5142857142857142	0.9746835443037974	Self Other
no_beacon__no_geo	0.7345264727815063	0.7894736842105263	0.708456897183477	0.6212765957446809	0.7956371986222732	0.7088122605363985	0.5555555555555555	0.8620689655172414	564	RFC	0.7119626423238161	0.6417582417582418	0.7821670428893905	0.7894736842105263	0.7894736842105263	0.7894736842105263	0.7058206474612198	0.6020618556701031	0.8095794392523364	0.6889692585895117	0.42857142857142855	0.9493670886075949	Self Other
no_beacon__no_geo	0.8355006501950585	0.8771929824561403	0.8325840545383749	0.8104868913857678	0.8546812176909822	0.8416666666666668	0.7666666666666667	0.9166666666666667	565	RFC	0.8542913256249359	0.9311531841652324	0.7774294670846394	0.8925842696629214	0.92	0.8651685393258427	0.8332431115682348	0.7175066312997348	0.9489795918367347	0.8159132007233273	0.6571428571428571	0.9746835443037974	Self Other
no_beacon__no_geo	0.827485380116959	0.8421052631578947	0.8181469973931519	0.776937618147448	0.8593563766388558	0.7816091954022988	0.6666666666666666	0.896551724137931	566	RFC	0.8493681917211329	0.9133333333333333	0.7854030501089324	0.8842105263157894	0.9473684210526315	0.8210526315789474	0.8123355263157894	0.6759868421052632	0.9486842105263158	0.7508137432188065	0.5142857142857142	0.9873417721518988	Self Other
no_beacon__no_geo	0.7988865692414753	0.8421052631578947	0.786509518299162	0.7351054078826764	0.8379136287156477	0.7816091954022988	0.6666666666666666	0.896551724137931	567	RFC	0.8316364309514994	0.9155251141552512	0.7477477477477478	0.8842105263157894	0.9473684210526315	0.8210526315789474	0.783447471637966	0.6140888208269525	0.9528061224489796	0.7508137432188065	0.5142857142857142	0.9873417721518988	Self Other
no_beacon__no_geo	0.8290960451977402	0.868421052631579	0.8168606701940035	0.7695238095238095	0.8641975308641975	0.8285026577073513	0.7457627118644068	0.9112426035502957	568	RFC	0.8486201298701299	0.9017857142857143	0.7954545454545454	0.8861111111111111	0.9166666666666666	0.8555555555555555	0.808521145730448	0.6710963455149501	0.9459459459459459	0.801627486437613	0.6285714285714286	0.9746835443037974	Self Other
no_beacon__no_geo	0.7610062893081762	0.8596491228070176	0.7338632843768489	0.648870636550308	0.8188559322033898	0.8150101419878295	0.7241379310344828	0.9058823529411764	569	RFC	0.7545028466003858	0.7383177570093458	0.7706879361914257	0.8795986622073578	0.9130434782608695	0.8461538461538461	0.7261004532190973	0.5787545787545788	0.8734463276836159	0.7873417721518987	0.6	0.9746835443037974	Self Other
no_beacon__no_geo	0.7980085348506402	0.7719298245614035	0.7687655341908554	0.6865342163355408	0.8509968520461699	0.6761363636363635	0.5	0.8522727272727272	570	RFC	0.8196117484597408	0.8638888888888889	0.7753346080305927	0.7689508793208004	0.7647058823529411	0.7731958762886598	0.7563101627055115	0.5695970695970696	0.9430232558139535	0.6603978300180832	0.37142857142857144	0.9493670886075949	Self Other
no_beacon__no_geo	0.8088130774697939	0.8508771929824561	0.8029847716264507	0.769098712446352	0.8368708308065494	0.8135642135642136	0.73015873015873	0.8969696969696971	571	RFC	0.8153383458646617	0.8421052631578947	0.7885714285714286	0.8409468438538206	0.8214285714285714	0.8604651162790697	0.7996068922443882	0.707740916271722	0.8914728682170543	0.7969258589511754	0.6571428571428571	0.9367088607594937	Self Other
no_beacon__no_geo	0.7962562994960403	0.8421052631578947	0.7822735689317204	0.7270973963355833	0.8374497415278576	0.7757867132867133	0.6538461538461539	0.8977272727272727	572	RFC	0.8374173918733232	0.9354838709677419	0.7393509127789046	0.9072164948453608	1.0	0.8144329896907216	0.780100068941024	0.5946372239747634	0.9655629139072848	0.7428571428571429	0.4857142857142857	1.0	Self Other
no_beacon__no_geo	0.828552368245497	0.8245614035087719	0.8205789548446891	0.782755705832629	0.8584022038567493	0.7632890365448505	0.6428571428571428	0.8837209302325582	573	RFC	0.8482477029628306	0.9096267190569745	0.7868686868686868	0.837173579109063	0.8571428571428571	0.8172043010752689	0.8155930222102329	0.6869436201780416	0.9442424242424242	0.7381555153707052	0.5142857142857142	0.9620253164556962	Self Other
no_beacon__no_geo	0.824390243902439	0.7807017543859649	0.8193800122271371	0.7892976588628763	0.8494623655913978	0.7141710961789189	0.576271186440678	0.8520710059171598	574	RFC	0.8381006984259356	0.8905660377358491	0.7856353591160221	0.7541666666666667	0.7083333333333334	0.8	0.8166430409603361	0.7087087087087087	0.9245773732119635	0.6985533453887884	0.4857142857142857	0.9113924050632911	Self Other
no_beacon__no_geo	0.8300653594771242	0.868421052631579	0.8092373234566965	0.7462039045553146	0.8722707423580786	0.8285026577073513	0.7457627118644068	0.9112426035502957	575	RFC	0.8443592665492593	0.8775510204081632	0.8111675126903554	0.8861111111111111	0.9166666666666666	0.8555555555555555	0.7961930008242186	0.6490566037735849	0.9433293978748524	0.801627486437613	0.6285714285714286	0.9746835443037974	Self Other
no_beacon__no_geo	0.8179366149696561	0.8508771929824561	0.8103293101161491	0.7723440134907251	0.848314606741573	0.8011695906432749	0.7017543859649122	0.9005847953216375	576	RFC	0.846939466855003	0.9327902240325866	0.7610887096774194	0.8730237154150198	0.9090909090909091	0.8369565217391305	0.8085573165832816	0.6589928057553956	0.9581218274111675	0.7730560578661845	0.5714285714285714	0.9746835443037974	Self Other
no_beacon__no_geo	0.8643835616438356	0.9122807017543859	0.8606171648987464	0.8377049180327869	0.8835294117647059	0.8869047619047619	0.8333333333333333	0.9404761904761905	577	RFC	0.875650496887975	0.9223826714801444	0.8289183222958058	0.9438202247191011	1.0	0.8876404494382022	0.8565555479913163	0.7672672672672672	0.9458438287153652	0.8571428571428572	0.7142857142857143	1.0	Self Other
no_beacon__no_geo	0.7166427546628408	0.7631578947368421	0.677619172241865	0.5654565456545654	0.7897817988291644	0.6490708015049595	0.44897959183673464	0.8491620111731845	578	RFC	0.7040356067684003	0.6763157894736842	0.7317554240631163	0.7728571428571429	0.7857142857142857	0.76	0.6718128872231388	0.48582230623818523	0.8578034682080925	0.6381555153707053	0.3142857142857143	0.9620253164556962	Self Other
no_beacon__no_geo	0.8151765589782118	0.868421052631579	0.7990551308676888	0.7421383647798742	0.8559718969555035	0.8245614035087718	0.7368421052631579	0.9122807017543859	579	RFC	0.8304522054522054	0.8697788697788698	0.7911255411255411	0.9011857707509882	0.9545454545454546	0.8478260869565217	0.7897821605790396	0.6471663619744058	0.9323979591836735	0.7936708860759494	0.6	0.9873417721518988	Self Other
no_beacon__no_geo	0.7576894223555889	0.7982456140350878	0.7386257056290669	0.6680369989722508	0.8092144122858831	0.7173045822102426	0.5660377358490566	0.8685714285714285	580	RFC	0.8033929998858056	0.9027777777777778	0.7040082219938335	0.8125	0.8333333333333334	0.7916666666666666	0.7407841671198114	0.5301794453507341	0.9513888888888888	0.6952983725135624	0.42857142857142855	0.9620253164556962	Self Other
no_beacon__no_geo	0.8192944564434845	0.8421052631578947	0.8128371011355748	0.7780725022104332	0.8476017000607166	0.7964285714285715	0.7000000000000001	0.8928571428571428	581	RFC	0.8312809374004282	0.8747514910536779	0.7878103837471784	0.8413483146067415	0.84	0.8426966292134831	0.8089255672639922	0.7006369426751592	0.9172141918528253	0.7746835443037974	0.6	0.9493670886075949	Self Other
no_beacon__no_geo	0.7593846153846154	0.8421052631578947	0.7541100340908079	0.7180966113914924	0.7901234567901234	0.7816091954022988	0.6666666666666666	0.896551724137931	582	RFC	0.7686450052738545	0.807131280388979	0.7301587301587301	0.8842105263157894	0.9473684210526315	0.8210526315789474	0.7537859801017696	0.6467532467532467	0.8608187134502924	0.7508137432188065	0.5142857142857142	0.9873417721518988	Self Other
no_beacon__no_geo	0.7963206307490145	0.8245614035087719	0.7896008918617614	0.752	0.8272017837235228	0.7784687135639332	0.6774193548387097	0.8795180722891567	583	RFC	0.8129855925171607	0.8703703703703703	0.7556008146639511	0.8084291187739463	0.7777777777777778	0.8390804597701149	0.7878824672170957	0.6619718309859155	0.9137931034482759	0.7620253164556963	0.6	0.9240506329113924	Self Other
no_beacon__no_geo	0.8106765983860956	0.8947368421052632	0.8086448720969404	0.7889273356401384	0.8283624085537423	0.86708122813836	0.8064516129032259	0.927710843373494	584	RFC	0.8121268709504004	0.8225108225108225	0.8017429193899782	0.9054916985951469	0.9259259259259259	0.8850574712643678	0.8073944839372849	0.7579787234042553	0.8568102444703143	0.8444846292947559	0.7142857142857143	0.9746835443037974	Self Other
no_beacon__no_geo	0.786833855799373	0.8157894736842105	0.7565561880820046	0.6707021791767555	0.8424101969872537	0.748397267472412	0.6181818181818183	0.8786127167630058	585	RFC	0.8149709168734655	0.8710691823899371	0.7588726513569938	0.8292553191489361	0.85	0.8085106382978723	0.7459450869422573	0.5452755905511811	0.9466145833333334	0.723869801084991	0.4857142857142857	0.9620253164556962	Self Other
no_beacon__no_geo	0.8243243243243243	0.8333333333333334	0.8167968006094077	0.7796610169491526	0.8539325842696629	0.7664690026954178	0.6415094339622641	0.8914285714285716	586	RFC	0.8466611604191067	0.9161425576519916	0.7771797631862217	0.8784722222222222	0.9444444444444444	0.8125	0.8130389951256093	0.6785714285714286	0.94750656167979	0.7365280289330922	0.4857142857142857	0.9873417721518988	Self Other
no_beacon__no_geo	0.7818294190358467	0.8245614035087719	0.7811673013402667	0.7691301504251145	0.7932044522554189	0.7784687135639332	0.6774193548387097	0.8795180722891567	587	RFC	0.7830330746489282	0.7967479674796748	0.7693181818181818	0.8084291187739463	0.7777777777777778	0.8390804597701149	0.7809921777188045	0.7433628318584071	0.8186215235792019	0.7620253164556963	0.6	0.9240506329113924	Self Other
no_beacon__no_geo	0.8241839762611276	0.8596491228070176	0.8011258553942517	0.7334083239595051	0.8688433868289983	0.8106312292358804	0.7142857142857142	0.9069767441860466	588	RFC	0.8628148327622213	0.9421965317919075	0.783433133732535	0.8955453149001535	0.9523809523809523	0.8387096774193549	0.7877618018141679	0.6003683241252302	0.9751552795031055	0.7793851717902351	0.5714285714285714	0.9873417721518988	Self Other
no_beacon__no_geo	0.8310344827586207	0.8596491228070176	0.8299271690928476	0.8162040510127532	0.843650287172942	0.8323529411764705	0.7647058823529412	0.8999999999999999	589	RFC	0.8336926119944987	0.8553459119496856	0.812039312039312	0.8383838383838383	0.7878787878787878	0.8888888888888888	0.8291549250153856	0.7804878048780488	0.8778220451527224	0.827124773960217	0.7428571428571429	0.9113924050632911	Self Other
no_beacon__no_geo	0.7856135401974612	0.8771929824561403	0.7782733931363675	0.7379310344827587	0.8186157517899763	0.8416666666666668	0.7666666666666667	0.9166666666666667	590	RFC	0.8171334949277314	0.9106382978723404	0.7236286919831224	0.8925842696629214	0.92	0.8651685393258427	0.781298773690078	0.6202898550724638	0.9423076923076923	0.8159132007233273	0.6571428571428571	0.9746835443037974	Self Other
no_beacon__no_geo	0.7871321013004792	0.8333333333333334	0.7740141459064556	0.7195671776375112	0.8284611141753999	0.7777777777777778	0.6666666666666666	0.888888888888889	591	RFC	0.7843131016646483	0.7747572815533981	0.7938689217758985	0.8448616600790514	0.8636363636363636	0.8260869565217391	0.768961238684422	0.6717171717171717	0.8662053056516724	0.7524412296564196	0.5428571428571428	0.9620253164556962	Self Other
no_beacon__no_geo	0.7943603851444292	0.8070175438596491	0.7876216088147003	0.7497907949790795	0.825452422650321	0.7456389452332657	0.6206896551724138	0.8705882352941177	592	RFC	0.8088277346104552	0.8598848368522073	0.7577706323687031	0.7978977544194936	0.782608695652174	0.8131868131868132	0.7855493418549798	0.6646884272997032	0.9064102564102564	0.725497287522604	0.5142857142857142	0.9367088607594937	Self Other
no_beacon__no_geo	0.7809762202753442	0.868421052631579	0.7776309365343663	0.7503566333808844	0.8049052396878483	0.8245614035087718	0.7368421052631579	0.9122807017543859	593	RFC	0.7875168925252307	0.8205928237129485	0.754440961337513	0.9011857707509882	0.9545454545454546	0.8478260869565217	0.7769001675152326	0.6911957950065704	0.8626045400238949	0.7936708860759494	0.6	0.9873417721518988	Self Other
no_beacon__no_geo	0.8415775401069518	0.868421052631579	0.8386650982997477	0.816988416988417	0.8603417796110783	0.8285026577073513	0.7457627118644068	0.9112426035502957	594	RFC	0.8582035542419764	0.9280701754385965	0.7883369330453563	0.8861111111111111	0.9166666666666666	0.8555555555555555	0.838238740551903	0.7296551724137931	0.9468223086900129	0.801627486437613	0.6285714285714286	0.9746835443037974	Self Other
no_beacon__no_geo	0.8014397120575885	0.8596491228070176	0.7948849199932344	0.758217677136596	0.8315521628498728	0.8106312292358804	0.7142857142857142	0.9069767441860466	595	RFC	0.8018007295706571	0.8034055727554179	0.8001958863858962	0.8955453149001535	0.9523809523809523	0.8387096774193549	0.7916542126731838	0.7178423236514523	0.8654661016949152	0.7793851717902351	0.5714285714285714	0.9873417721518988	Self Other
no_beacon__no_geo	0.8011083743842364	0.868421052631579	0.7953244965462238	0.760917838638046	0.8297311544544017	0.8321390006871503	0.7540983606557377	0.9101796407185629	596	RFC	0.8045724094132477	0.8197767145135566	0.7893681043129388	0.8741258741258742	0.8846153846153846	0.8636363636363636	0.79219459791283	0.7099447513812155	0.8744444444444445	0.8095840867992767	0.6571428571428571	0.9620253164556962	Self Other
no_beacon__no_geo	0.7752489331436699	0.8333333333333334	0.7624796852279532	0.7074074074074075	0.8175519630484988	0.7723594324750394	0.6545454545454545	0.8901734104046243	597	RFC	0.804289696762815	0.880184331797235	0.7283950617283951	0.8595744680851064	0.9	0.8191489361702128	0.7614551083591332	0.5913312693498453	0.9315789473684211	0.7444846292947558	0.5142857142857142	0.9746835443037974	Self Other
no_beacon__no_geo	0.8028255528255528	0.8245614035087719	0.802063720583005	0.7897838899803536	0.8143435511856564	0.7632890365448505	0.6428571428571428	0.8837209302325582	598	RFC	0.8149521005756001	0.8880706921944035	0.7418335089567967	0.837173579109063	0.8571428571428571	0.8172043010752689	0.8068245041122399	0.7110849056603774	0.9025641025641026	0.7381555153707052	0.5142857142857142	0.9620253164556962	Self Other
no_beacon__no_geo	0.7935672514619883	0.8596491228070176	0.7928730030789566	0.7808814400993173	0.8048645660585958	0.8294051627384961	0.7575757575757576	0.9012345679012346	599	RFC	0.794415292353823	0.8043478260869565	0.7844827586206896	0.8429848425961912	0.8064516129032258	0.8795180722891566	0.7925395940844719	0.758745476477684	0.8263337116912599	0.8191681735985534	0.7142857142857143	0.9240506329113924	Self Other
no_beacon__no_geo	0.8251001335113485	0.8771929824561403	0.8232806519879328	0.8053491827637445	0.8412121212121212	0.8381338742393509	0.7586206896551724	0.9176470588235295	600	RFC	0.8448450289708452	0.9328743545611016	0.7568157033805889	0.9068322981366459	0.9565217391304348	0.8571428571428571	0.8276453646488154	0.7084967320261438	0.946793997271487	0.8079566003616636	0.6285714285714286	0.9873417721518988	Self Other
no_beacon__no_geo	0.7975460122699386	0.8157894736842105	0.7902280823471014	0.7510477787091367	0.829408385985066	0.7418867924528302	0.6037735849056604	0.88	601	RFC	0.8213195449844881	0.896	0.7466390899689762	0.8454861111111112	0.8888888888888888	0.8020833333333334	0.7896405919661733	0.6464646464646465	0.9328165374677002	0.7159132007233273	0.45714285714285713	0.9746835443037974	Self Other
no_beacon__no_geo	0.8176470588235294	0.8596491228070176	0.8115821557218066	0.7777777777777778	0.8453865336658353	0.8106312292358804	0.7142857142857142	0.9069767441860466	602	RFC	0.8393665158371041	0.9117647058823529	0.7669683257918553	0.8955453149001535	0.9523809523809523	0.8387096774193549	0.8098958333333333	0.678125	0.9416666666666667	0.7793851717902351	0.5714285714285714	0.9873417721518988	Self Other
no_beacon__no_geo	0.7870967741935484	0.868421052631579	0.780535775886481	0.7425897035881435	0.8184818481848185	0.8285026577073513	0.7457627118644068	0.9112426035502957	603	RFC	0.8068465014377653	0.8733944954128441	0.7402985074626866	0.8861111111111111	0.9166666666666666	0.8555555555555555	0.7804953761884973	0.6458616010854816	0.915129151291513	0.801627486437613	0.6285714285714286	0.9746835443037974	Self Other
no_beacon__no_geo	0.8276108726752504	0.8508771929824561	0.8266328904449416	0.8136117556071153	0.8396540252827678	0.8097575341121036	0.721311475409836	0.8982035928143712	604	RFC	0.8417514688701129	0.9195804195804196	0.7639225181598063	0.8492132867132867	0.8461538461538461	0.8522727272727273	0.8307977390666582	0.7295423023578363	0.9320531757754801	0.7889692585895117	0.6285714285714286	0.9493670886075949	Self Other
no_beacon__no_geo	0.7977821265492498	0.8333333333333334	0.7934105966022711	0.7633587786259542	0.8234624145785878	0.7664690026954178	0.6415094339622641	0.8914285714285716	605	RFC	0.8285011554598282	0.931098696461825	0.7259036144578314	0.8784722222222222	0.9444444444444444	0.8125	0.7990731599373595	0.6468305304010349	0.9513157894736842	0.7365280289330922	0.4857142857142857	0.9873417721518988	Self Other
no_beacon__no_geo	0.739821882951654	0.8157894736842105	0.734955880807069	0.6990434142752024	0.7708683473389355	0.7543859649122806	0.6315789473684209	0.8771929824561402	606	RFC	0.7393065904016457	0.7364341085271318	0.7421790722761596	0.816699604743083	0.8181818181818182	0.8152173913043478	0.7335654541536895	0.665266106442577	0.8018648018648019	0.7318264014466546	0.5142857142857142	0.9493670886075949	Self Other
no_beacon__no_geo	0.8154289834174477	0.8070175438596491	0.8116288939818351	0.7848739495798318	0.8383838383838385	0.7330779054916986	0.5925925925925926	0.8735632183908046	607	RFC	0.8328205321876208	0.9015444015444015	0.7640966628308401	0.8210526315789474	0.8421052631578947	0.8	0.8118059024309023	0.6949404761904762	0.9286713286713286	0.7095840867992766	0.45714285714285713	0.9620253164556962	Self Other
no_beacon__no_geo	0.8280479210711769	0.8508771929824561	0.8208199816181037	0.7848324514991182	0.8568075117370892	0.8097575341121036	0.721311475409836	0.8982035928143712	608	RFC	0.8426309140019168	0.8917835671342685	0.7934782608695652	0.8492132867132867	0.8461538461538461	0.8522727272727273	0.8159549252771975	0.7007874015748031	0.9311224489795918	0.7889692585895117	0.6285714285714286	0.9493670886075949	Self Other
no_beacon__no_geo	0.8144675150703282	0.868421052631579	0.8112139276638306	0.7864302235929067	0.8359976317347544	0.8245614035087718	0.7368421052631579	0.9122807017543859	609	RFC	0.834946446930289	0.9156193895870736	0.7542735042735043	0.9011857707509882	0.9545454545454546	0.8478260869565217	0.8133860952586052	0.6891891891891891	0.9375830013280213	0.7936708860759494	0.6	0.9873417721518988	Self Other
no_beacon__no_geo	0.8022900763358779	0.8333333333333334	0.7869984223732955	0.7299270072992701	0.8440698374473209	0.7723594324750394	0.6545454545454545	0.8901734104046243	610	RFC	0.8358091487633147	0.9162303664921466	0.7553879310344828	0.8595744680851064	0.9	0.8191489361702128	0.78146479059727	0.6065857885615251	0.956343792633015	0.7444846292947558	0.5142857142857142	0.9746835443037974	Self Other
no_beacon__no_geo	0.7787162162162162	0.8070175438596491	0.7472089392176229	0.6579634464751958	0.8364544319600499	0.7396179401993355	0.6071428571428571	0.872093023255814	611	RFC	0.7733961883241306	0.7613293051359517	0.7854630715123095	0.8079877112135176	0.8095238095238095	0.8064516129032258	0.7369181897702684	0.5793103448275863	0.8945260347129506	0.7175406871609403	0.4857142857142857	0.9493670886075949	Self Other
no_beacon__no_geo	0.7856586126266563	0.8421052631578947	0.7638369492680335	0.6920492721164614	0.8356246264196054	0.7757867132867133	0.6538461538461539	0.8977272727272727	612	RFC	0.8195307246716553	0.8930635838150289	0.7459978655282817	0.9072164948453608	1.0	0.8144329896907216	0.7573138562117478	0.5648994515539305	0.9497282608695652	0.7428571428571429	0.4857142857142857	1.0	Self Other
no_beacon__no_geo	0.7704576976421637	0.7982456140350878	0.7616630089856614	0.7158798283261802	0.8074461896451426	0.7370374084846054	0.6101694915254237	0.8639053254437871	613	RFC	0.7708117762995812	0.7722222222222223	0.7694013303769401	0.7805555555555556	0.75	0.8111111111111111	0.7583246022031824	0.6672	0.8494492044063647	0.7191681735985533	0.5142857142857142	0.9240506329113924	Self Other
no_beacon__no_geo	0.8010057471264368	0.8596491228070176	0.7852539772268432	0.7270935960591133	0.8434143583945732	0.805874840357599	0.7037037037037037	0.9080459770114944	614	RFC	0.8284277788785417	0.8956310679611651	0.7612244897959184	0.9157894736842105	1.0	0.8315789473684211	0.778720466110512	0.6119402985074627	0.9455006337135615	0.7714285714285714	0.5428571428571428	1.0	Self Other
no_beacon__no_geo	0.8218157181571816	0.8157894736842105	0.8200306263378161	0.8021068472535741	0.837954405422058	0.748397267472412	0.6181818181818183	0.8786127167630058	615	RFC	0.8344607434031233	0.8988195615514334	0.7701019252548131	0.8292553191489361	0.85	0.8085106382978723	0.8215518507638073	0.7241847826086957	0.918918918918919	0.723869801084991	0.4857142857142857	0.9620253164556962	Self Other
no_beacon__no_geo	0.8221895664952241	0.8421052631578947	0.807916345907108	0.7555555555555555	0.8602771362586605	0.7816091954022988	0.6666666666666666	0.896551724137931	616	RFC	0.8410935681392642	0.8904761904761904	0.7917109458023379	0.8842105263157894	0.9473684210526315	0.8210526315789474	0.7989930578659037	0.656140350877193	0.9418457648546145	0.7508137432188065	0.5142857142857142	0.9873417721518988	Self Other
no_beacon__no_geo	0.8567474048442907	0.9035087719298246	0.8565162393309991	0.8507570295602019	0.8622754491017963	0.8793650793650793	0.8253968253968255	0.9333333333333332	617	RFC	0.8632034833632152	0.9204368174726989	0.8059701492537313	0.9119601328903655	0.9285714285714286	0.8953488372093024	0.8589616725540508	0.7908847184986595	0.927038626609442	0.8587703435804701	0.7428571428571429	0.9746835443037974	Self Other
no_beacon__no_geo	0.814176245210728	0.8596491228070176	0.8114881895203374	0.788977519941987	0.833998859098688	0.8106312292358804	0.7142857142857142	0.9069767441860466	618	RFC	0.8272451210139184	0.8874388254486134	0.7670514165792235	0.8955453149001535	0.9523809523809523	0.8387096774193549	0.8119663838120104	0.7101827676240209	0.91375	0.7793851717902351	0.5714285714285714	0.9873417721518988	Self Other
no_beacon__no_geo	0.7957794417971409	0.8157894736842105	0.7870759395328522	0.7440273037542662	0.8301245753114382	0.7599037207902919	0.6440677966101694	0.8757396449704142	619	RFC	0.7914971983856431	0.7730496453900709	0.8099447513812155	0.8069444444444445	0.7916666666666666	0.8222222222222222	0.7842204596857998	0.7171052631578947	0.851335656213705	0.7397830018083182	0.5428571428571428	0.9367088607594937	Self Other
no_beacon__no_geo	0.7783094098883573	0.8157894736842105	0.7636804386200389	0.704883227176221	0.8224776500638569	0.748397267472412	0.6181818181818183	0.8786127167630058	620	RFC	0.7957384016054775	0.8426395939086294	0.7488372093023256	0.8292553191489361	0.85	0.8085106382978723	0.7590103595872708	0.6058394160583942	0.9121813031161473	0.723869801084991	0.4857142857142857	0.9620253164556962	Self Other
no_beacon__no_geo	0.8097928436911488	0.8333333333333334	0.8071062480393077	0.7843416370106762	0.8298708590679393	0.7777777777777778	0.6666666666666666	0.888888888888889	621	RFC	0.8304968973250952	0.915282392026578	0.7457114026236125	0.8448616600790514	0.8636363636363636	0.8260869565217391	0.8108099374182259	0.6861768368617683	0.9354430379746835	0.7524412296564196	0.5428571428571428	0.9620253164556962	Self Other
no_beacon__no_geo	0.7859624739402363	0.8421052631578947	0.7828235312564926	0.7567140600315956	0.8089330024813896	0.7918864097363083	0.689655172413793	0.8941176470588236	622	RFC	0.8010380481592301	0.8661844484629295	0.7358916478555305	0.8523650262780698	0.8695652173913043	0.8351648351648352	0.7849404410031721	0.6718092566619915	0.8980716253443526	0.7667269439421338	0.5714285714285714	0.9620253164556962	Self Other
no_beacon__no_geo	0.7931937172774869	0.8157894736842105	0.7896618719452164	0.762406015037594	0.816917728852839	0.7543859649122806	0.6315789473684209	0.8771929824561402	623	RFC	0.8134903169014085	0.8926056338028169	0.734375	0.816699604743083	0.8181818181818182	0.8152173913043478	0.7928599329783517	0.6653543307086615	0.9203655352480418	0.7318264014466546	0.5142857142857142	0.9493670886075949	Self Other
no_beacon__no_geo	0.8022922636103151	0.8333333333333334	0.7883747141134054	0.7341040462427746	0.8426453819840364	0.7723594324750394	0.6545454545454545	0.8901734104046243	624	RFC	0.8171843061548945	0.8581081081081081	0.7762605042016807	0.8595744680851064	0.9	0.8191489361702128	0.7814302627270209	0.6414141414141414	0.9214463840399002	0.7444846292947558	0.5142857142857142	0.9746835443037974	Self Other
no_beacon__no_geo	0.7964489537095751	0.8596491228070176	0.794384972978901	0.7737843551797039	0.814985590778098	0.819047619047619	0.7333333333333334	0.9047619047619047	625	RFC	0.7967543300132476	0.7991266375545851	0.7943820224719101	0.8669662921348315	0.88	0.8539325842696629	0.7933431952662722	0.75	0.8366863905325443	0.7952983725135624	0.6285714285714286	0.9620253164556962	Self Other
no_beacon__no_geo	0.7517594369801663	0.8157894736842105	0.7409696191026172	0.6881028938906754	0.793836344314559	0.7543859649122806	0.6315789473684209	0.8771929824561402	626	RFC	0.7577977205420443	0.7781818181818182	0.7374136229022705	0.816699604743083	0.8181818181818182	0.8152173913043478	0.7381617215455176	0.6167146974063401	0.859608745684695	0.7318264014466546	0.5142857142857142	0.9493670886075949	Self Other
no_beacon__no_geo	0.7804704205274412	0.8157894736842105	0.7698784966301133	0.7205081669691469	0.8192488262910799	0.7599037207902919	0.6440677966101694	0.8757396449704142	627	RFC	0.7930324064640866	0.8322851153039832	0.7537796976241901	0.8069444444444445	0.7916666666666666	0.8222222222222222	0.7661861182519281	0.6352	0.897172236503856	0.7397830018083182	0.5428571428571428	0.9367088607594937	Self Other
no_beacon__no_geo	0.8240343347639485	0.8333333333333334	0.8054576926993178	0.7453416149068323	0.8655737704918032	0.7723594324750394	0.6545454545454545	0.8901734104046243	628	RFC	0.8460693802104569	0.8977556109725686	0.794383149448345	0.8595744680851064	0.9	0.8191489361702128	0.7939742268588852	0.6371681415929203	0.9507803121248499	0.7444846292947558	0.5142857142857142	0.9746835443037974	Self Other
no_beacon__no_geo	0.7634910059960026	0.7719298245614035	0.7483657028764479	0.6866725507502206	0.8100588550026753	0.6845466155810984	0.5185185185185185	0.8505747126436782	629	RFC	0.7875679828509464	0.8493449781659389	0.725790987535954	0.7578947368421052	0.7368421052631579	0.7789473684210526	0.7463805936687293	0.5762962962962963	0.9164648910411622	0.6683544303797468	0.4	0.9367088607594937	Self Other
no_beacon__no_geo	0.7898860398860399	0.7894736842105263	0.7714257332306851	0.7064676616915422	0.8363838047698281	0.6925842696629214	0.52	0.8651685393258427	630	RFC	0.823004353226029	0.8987341772151899	0.7472745292368682	0.8222222222222222	0.8666666666666667	0.7777777777777778	0.7657946896808028	0.5819672131147541	0.9496221662468514	0.6730560578661844	0.37142857142857144	0.9746835443037974	Self Other
no_beacon__no_geo	0.8102084831056794	0.8596491228070176	0.7960084257679181	0.7421875	0.8498293515358362	0.819047619047619	0.7333333333333334	0.9047619047619047	631	RFC	0.8262920426579163	0.8695652173913043	0.7830188679245284	0.8669662921348315	0.88	0.8539325842696629	0.7882319662335681	0.6473594548551959	0.9291044776119403	0.7952983725135624	0.6285714285714286	0.9620253164556962	Self Other
no_beacon__no_geo	0.808562197092084	0.868421052631579	0.7924433669892665	0.734602463605823	0.8502842703727101	0.8285026577073513	0.7457627118644068	0.9112426035502957	632	RFC	0.8244522531875746	0.8654353562005277	0.7834691501746216	0.8861111111111111	0.9166666666666666	0.8555555555555555	0.7838451533847841	0.6381322957198443	0.9295580110497238	0.801627486437613	0.6285714285714286	0.9746835443037974	Self Other
no_beacon__no_geo	0.8087291399229781	0.8333333333333334	0.8055892402519094	0.7808823529411764	0.8302961275626424	0.7723594324750394	0.6545454545454545	0.8901734104046243	633	RFC	0.8304580071927227	0.9155172413793103	0.745398773006135	0.8595744680851064	0.9	0.8191489361702128	0.8088936128139212	0.6807692307692308	0.9370179948586118	0.7444846292947558	0.5142857142857142	0.9746835443037974	Self Other
no_beacon__no_geo	0.8088426527958388	0.7982456140350878	0.8015926227551635	0.7636655948553054	0.8395196506550218	0.7095380525091393	0.5490196078431373	0.8700564971751412	634	RFC	0.835454992807934	0.916988416988417	0.753921568627451	0.8303571428571428	0.875	0.7857142857142857	0.80065715371358	0.6542699724517906	0.9470443349753694	0.6873417721518987	0.4	0.9746835443037974	Self Other
no_beacon__no_geo	0.7667542706964521	0.8333333333333334	0.7650134409128252	0.7447879223580158	0.7852389594676346	0.7955639452571968	0.7076923076923077	0.8834355828220858	635	RFC	0.7826202682633261	0.8590381426202321	0.70620239390642	0.8119047619047619	0.7666666666666667	0.8571428571428571	0.770778295688737	0.6573604060913706	0.8841961852861036	0.7842676311030741	0.6571428571428571	0.9113924050632911	Self Other
no_beacon__no_geo	0.754186202277294	0.7982456140350878	0.74340748136309	0.6908171861836563	0.7959977765425236	0.7095380525091393	0.5490196078431373	0.8700564971751412	636	RFC	0.7617868454933927	0.7869481765834933	0.7366255144032922	0.8303571428571428	0.875	0.7857142857142857	0.7406977715321126	0.6156156156156156	0.8657799274486094	0.6873417721518987	0.4	0.9746835443037974	Self Other
no_beacon__no_geo	0.7406296851574213	0.8070175438596491	0.71584170606777	0.6319148936170214	0.7997685185185187	0.7456389452332657	0.6206896551724138	0.8705882352941177	637	RFC	0.7342391304347826	0.717391304347826	0.7510869565217392	0.7978977544194936	0.782608695652174	0.8131868131868132	0.7099184015359711	0.564638783269962	0.8551980198019802	0.725497287522604	0.5142857142857142	0.9367088607594937	Self Other
no_beacon__no_geo	0.8271821909783246	0.8421052631578947	0.8267216772965876	0.8177887584928968	0.8356545961002785	0.8044969512195121	0.71875	0.8902439024390243	638	RFC	0.8404336249524533	0.9232914923291492	0.7575757575757576	0.8259634888438134	0.7931034482758621	0.8588235294117647	0.8328008153034664	0.7339246119733924	0.9316770186335404	0.7905967450271247	0.6571428571428571	0.9240506329113924	Self Other
no_beacon__no_geo	0.795483061480552	0.8070175438596491	0.7940274606798579	0.7767123287671232	0.8113425925925927	0.7330779054916986	0.5925925925925926	0.8735632183908046	639	RFC	0.8225788671984607	0.9356435643564357	0.7095141700404858	0.8210526315789474	0.8421052631578947	0.8	0.8056158617634027	0.6639344262295082	0.9472972972972973	0.7095840867992766	0.45714285714285713	0.9620253164556962	Self Other
no_beacon__no_geo	0.7881533101045296	0.8245614035087719	0.7784035956078967	0.7319223985890653	0.8248847926267281	0.7632890365448505	0.6428571428571428	0.8837209302325582	640	RFC	0.8119213115909472	0.881104033970276	0.7427385892116183	0.837173579109063	0.8571428571428571	0.8172043010752689	0.7767019123312936	0.6259426847662142	0.927461139896373	0.7381555153707052	0.5142857142857142	0.9620253164556962	Self Other
no_beacon__no_geo	0.8365320979483786	0.8508771929824561	0.8308897593732513	0.8	0.8617795187465025	0.7910512129380054	0.6792452830188679	0.9028571428571429	641	RFC	0.8594612195197139	0.9356060606060606	0.7833163784333672	0.9114583333333333	1.0	0.8229166666666666	0.8282192291723842	0.6987270155586988	0.9577114427860697	0.7571428571428571	0.5142857142857142	1.0	Self Other
no_beacon__no_geo	0.8261494252873564	0.8596491228070176	0.810840678148837	0.7570281124497992	0.8646532438478748	0.8106312292358804	0.7142857142857142	0.9069767441860466	642	RFC	0.8526231984344889	0.9172749391727494	0.7879714576962283	0.8955453149001535	0.9523809523809523	0.8387096774193549	0.801156546881454	0.6444444444444445	0.9578686493184635	0.7793851717902351	0.5714285714285714	0.9873417721518988	Self Other
no_beacon__no_geo	0.8035847647498133	0.8508771929824561	0.7927616615223461	0.7454017424975797	0.8401215805471124	0.7910512129380054	0.6792452830188679	0.9028571428571429	643	RFC	0.8349706858981011	0.918854415274463	0.7510869565217392	0.9114583333333333	1.0	0.8229166666666666	0.7900696394473772	0.6270358306188925	0.953103448275862	0.7571428571428571	0.5142857142857142	1.0	Self Other
no_beacon__no_geo	0.7958522359040829	0.8771929824561403	0.7936332846335992	0.7722342733188721	0.8150322959483264	0.8449280994947532	0.7741935483870968	0.9156626506024097	644	RFC	0.8102677314945117	0.8782894736842105	0.7422459893048128	0.8812260536398467	0.8888888888888888	0.8735632183908046	0.7963390456989248	0.6890322580645162	0.9036458333333334	0.823869801084991	0.6857142857142857	0.9620253164556962	Self Other
no_beacon__no_geo	0.7845096814490943	0.8245614035087719	0.780953249642586	0.753042233357194	0.8088642659279779	0.768762677484787	0.6551724137931034	0.8823529411764706	645	RFC	0.7849237216884559	0.7874251497005988	0.782422293676313	0.8251313903487816	0.8260869565217391	0.8241758241758241	0.7793461572343665	0.7215363511659808	0.8371559633027523	0.7461121157323689	0.5428571428571428	0.9493670886075949	Self Other
no_beacon__no_geo	0.8075780089153046	0.8596491228070176	0.7994483036343503	0.7590697674418605	0.8398268398268399	0.8150101419878295	0.7241379310344828	0.9058823529411764	646	RFC	0.8340176631753402	0.912751677852349	0.7552836484983315	0.8795986622073578	0.9130434782608695	0.8461538461538461	0.7976819899579511	0.6496815286624203	0.9456824512534819	0.7873417721518987	0.6	0.9746835443037974	Self Other
no_beacon__no_geo	0.825408618127786	0.8333333333333334	0.8221933663302332	0.7982832618025751	0.8461034708578913	0.7873760675370571	0.6885245901639345	0.8862275449101796	647	RFC	0.8463203769974843	0.9281437125748503	0.7644970414201183	0.8243006993006994	0.8076923076923077	0.8409090909090909	0.8237576405328058	0.7003012048192772	0.9472140762463344	0.7683544303797468	0.6	0.9367088607594937	Self Other
no_beacon__no_geo	0.7906081601231717	0.8070175438596491	0.7737072940790687	0.7118644067796609	0.8355501813784765	0.7182022471910112	0.5599999999999999	0.8764044943820224	648	RFC	0.820352192500446	0.8912466843501327	0.7494577006507592	0.8606060606060606	0.9333333333333333	0.7878787878787878	0.768290831815422	0.5925925925925926	0.9439890710382514	0.6936708860759494	0.4	0.9873417721518988	Self Other
no_beacon__no_geo	0.8354515050167224	0.8508771929824561	0.8322982216142272	0.8093023255813954	0.8552941176470589	0.8011695906432749	0.7017543859649122	0.9005847953216375	649	RFC	0.8508677098150782	0.9157894736842105	0.7859459459459459	0.8730237154150198	0.9090909090909091	0.8369565217391305	0.8315322580645161	0.725	0.9380645161290323	0.7730560578661845	0.5714285714285714	0.9746835443037974	Self Other
no_beacon__no_geo	0.8328509406657019	0.8859649122807017	0.8265700758656094	0.7935656836461126	0.8595744680851063	0.847953216374269	0.7719298245614035	0.9239766081871346	650	RFC	0.8498443929952803	0.9079754601226994	0.7917133258678611	0.9293478260869565	1.0	0.8586956521739131	0.822460739614995	0.7047619047619048	0.9401595744680851	0.8142857142857143	0.6285714285714286	1.0	Self Other
no_beacon__no_geo	0.8076639646278556	0.8245614035087719	0.7941244343431114	0.7413280475718533	0.8469208211143695	0.7573435504469987	0.6296296296296297	0.8850574712643677	651	RFC	0.8401915536148105	0.9211822660098522	0.7592008412197687	0.8526315789473684	0.8947368421052632	0.8105263157894737	0.7888959270842956	0.6202321724709784	0.9575596816976127	0.7301989150090415	0.4857142857142857	0.9746835443037974	Self Other
no_beacon__no_geo	0.8126195028680688	0.7982456140350878	0.8061328272096402	0.7706708268330734	0.8415948275862069	0.7173045822102426	0.5660377358490566	0.8685714285714285	652	RFC	0.827685998641881	0.8805704099821747	0.7748015873015873	0.8125	0.8333333333333334	0.7916666666666666	0.8030750333656086	0.6851595006934813	0.9209905660377359	0.6952983725135624	0.42857142857142855	0.9620253164556962	Self Other
no_beacon__no_geo	0.8176197836166924	0.8508771929824561	0.8087946544849832	0.7677165354330708	0.8498727735368956	0.8011695906432749	0.7017543859649122	0.9005847953216375	653	RFC	0.8290679304897315	0.8666666666666667	0.7914691943127962	0.8730237154150198	0.9090909090909091	0.8369565217391305	0.8033141769890886	0.6890459363957597	0.9175824175824175	0.7730560578661845	0.5714285714285714	0.9746835443037974	Self Other
no_beacon__no_geo	0.8481605351170568	0.8333333333333334	0.8451042367949609	0.8233463035019455	0.8668621700879764	0.7777777777777778	0.6666666666666666	0.888888888888889	654	RFC	0.8605568406078192	0.9152249134948097	0.8058887677208287	0.8448616600790514	0.8636363636363636	0.8260869565217391	0.8430246124684985	0.7482319660537482	0.9378172588832487	0.7524412296564196	0.5428571428571428	0.9620253164556962	Self Other
no_beacon__no_geo	0.8412274849899933	0.868421052631579	0.835098082718583	0.803305785123967	0.8668903803131991	0.8285026577073513	0.7457627118644068	0.9112426035502957	655	RFC	0.8528485401881689	0.8950276243093923	0.8106694560669456	0.8861111111111111	0.9166666666666666	0.8555555555555555	0.8300630333871526	0.7286356821589205	0.9314903846153846	0.801627486437613	0.6285714285714286	0.9746835443037974	Self Other
no_beacon__no_geo	0.8159771754636234	0.8596491228070176	0.8081029290993704	0.7692307692307693	0.8469750889679715	0.8150101419878295	0.7241379310344828	0.9058823529411764	656	RFC	0.831164580119812	0.8811475409836066	0.7811816192560175	0.8795986622073578	0.9130434782608695	0.8461538461538461	0.803705074430463	0.6825396825396826	0.9248704663212435	0.7873417721518987	0.6	0.9746835443037974	Self Other
no_beacon__no_geo	0.8262942779291553	0.8859649122807017	0.8208898664544816	0.789777411376752	0.8520023215322112	0.8513689700130378	0.7796610169491525	0.9230769230769232	657	RFC	0.8406051822432901	0.8936567164179104	0.7875536480686696	0.9125000000000001	0.9583333333333334	0.8666666666666667	0.8177362760897616	0.707533234859675	0.9279393173198482	0.822242314647378	0.6571428571428571	0.9873417721518988	Self Other
no_beacon__no_geo	0.8193308550185874	0.8245614035087719	0.8047115172612826	0.751279426816786	0.8581436077057794	0.7508741258741258	0.6153846153846154	0.8863636363636364	658	RFC	0.8483775506419325	0.9197994987468672	0.7769556025369979	0.8726500909642207	0.9411764705882353	0.8041237113402062	0.79661355300614	0.6349480968858131	0.9582790091264668	0.722242314647378	0.45714285714285713	0.9873417721518988	Self Other
no_beacon__no_geo	0.7349112426035503	0.7894736842105263	0.7267539471841711	0.6795422031473534	0.7739656912209889	0.7159468438538206	0.5714285714285714	0.8604651162790697	659	RFC	0.7466699010314877	0.7877280265339967	0.7056117755289788	0.7788018433179723	0.7619047619047619	0.7956989247311828	0.7272337584765117	0.5974842767295597	0.8569832402234637	0.6969258589511754	0.45714285714285713	0.9367088607594937	Self Other
no_beacon__no_geo	0.810930576070901	0.8596491228070176	0.7978845234346756	0.7465346534653465	0.8492343934040048	0.819047619047619	0.7333333333333334	0.9047619047619047	660	RFC	0.8279292029169485	0.8747099767981439	0.781148429035753	0.8669662921348315	0.88	0.8539325842696629	0.7907226029305254	0.6511226252158895	0.9303225806451613	0.7952983725135624	0.6285714285714286	0.9620253164556962	Self Other
no_beacon__no_geo	0.8422065426555484	0.7894736842105263	0.8385378249754973	0.8141993957703927	0.8628762541806021	0.7088122605363985	0.5555555555555555	0.8620689655172414	661	RFC	0.8580143561663068	0.9213675213675213	0.7946611909650924	0.7894736842105263	0.7894736842105263	0.7894736842105263	0.8366332222185551	0.7293640054127198	0.9439024390243902	0.6889692585895117	0.42857142857142855	0.9493670886075949	Self Other
no_beacon__no_geo	0.8017492711370262	0.8070175438596491	0.7907912823721204	0.7429111531190925	0.8386714116251482	0.7259615384615384	0.5769230769230769	0.875	662	RFC	0.8289920141316749	0.903448275862069	0.7545357524012807	0.8380836870830806	0.8823529411764706	0.7938144329896907	0.7873719266137622	0.6308186195826645	0.9439252336448598	0.701627486437613	0.42857142857142855	0.9746835443037974	Self Other
no_beacon__no_geo	0.797923875432526	0.8596491228070176	0.7881086966128728	0.7425044091710759	0.8337129840546696	0.819047619047619	0.7333333333333334	0.9047619047619047	663	RFC	0.7907383096913783	0.759927797833935	0.8215488215488216	0.8669662921348315	0.88	0.8539325842696629	0.7860524217659957	0.7258620689655172	0.846242774566474	0.7952983725135624	0.6285714285714286	0.9620253164556962	Self Other
no_beacon__no_geo	0.7898089171974523	0.7982456140350878	0.7627747252747253	0.6826923076923077	0.842857142857143	0.7173045822102426	0.5660377358490566	0.8685714285714285	664	RFC	0.8153056622654987	0.8685015290519877	0.7621097954790097	0.8125	0.8333333333333334	0.7916666666666666	0.752559623472334	0.5623762376237624	0.9427430093209055	0.6952983725135624	0.42857142857142855	0.9620253164556962	Self Other
no_beacon__no_geo	0.8254456054087277	0.868421052631579	0.8253737660806337	0.821831869510665	0.8289156626506023	0.8354978354978355	0.7619047619047619	0.9090909090909091	665	RFC	0.8317619134841407	0.894808743169399	0.7687150837988826	0.8646179401993355	0.8571428571428571	0.872093023255814	0.8296035970459337	0.759860788863109	0.8993464052287582	0.8175406871609403	0.6857142857142857	0.9493670886075949	Self Other
no_beacon__no_geo	0.7906018136850783	0.8245614035087719	0.7702528171996826	0.7018779342723004	0.8386277001270649	0.7508741258741258	0.6153846153846154	0.8863636363636364	666	RFC	0.8336348140675549	0.9256965944272446	0.7415730337078652	0.8726500909642207	0.9411764705882353	0.8041237113402062	0.7650648360030511	0.5652173913043478	0.9649122807017544	0.722242314647378	0.45714285714285713	0.9873417721518988	Self Other
no_beacon__no_geo	0.81915654038599	0.8070175438596491	0.8124789073406429	0.7770925110132159	0.8478653036680698	0.7259615384615384	0.5769230769230769	0.875	667	RFC	0.8387816936891543	0.9036885245901639	0.7738748627881449	0.8380836870830806	0.8823529411764706	0.7938144329896907	0.8095537094281298	0.6816074188562596	0.9375	0.701627486437613	0.42857142857142855	0.9746835443037974	Self Other
no_beacon__no_geo	0.7590045841519318	0.8157894736842105	0.7557224830464268	0.7274074074074074	0.7840375586854461	0.774044360547428	0.6769230769230768	0.8711656441717791	668	RFC	0.7548815169160106	0.7126269956458636	0.7971360381861575	0.7892857142857143	0.7333333333333333	0.8452380952380952	0.7570882524553393	0.7428139183055976	0.7713625866050808	0.7636528028933092	0.6285714285714286	0.8987341772151899	Self Other
no_beacon__no_geo	0.7964804896710023	0.7807017543859649	0.7762504826876047	0.7089715536105033	0.8435294117647059	0.692722371967655	0.5283018867924528	0.8571428571428572	669	RFC	0.81890633086079	0.8709677419354839	0.7668449197860963	0.7795138888888888	0.7777777777777778	0.78125	0.7675204399102815	0.5977859778597786	0.9372549019607843	0.6746835443037975	0.4	0.9493670886075949	Self Other
no_beacon__no_geo	0.8062234794908062	0.8508771929824561	0.7995500902302941	0.7629757785467127	0.8361244019138756	0.8170835299669656	0.7384615384615385	0.8957055214723927	670	RFC	0.8097604542119868	0.8242990654205608	0.7952218430034129	0.8345238095238096	0.8	0.8690476190476191	0.7958038635159091	0.7101449275362319	0.8814627994955864	0.8048824593128391	0.6857142857142857	0.9240506329113924	Self Other
no_beacon__no_geo	0.7435549525101763	0.7807017543859649	0.7365711681282374	0.6936790923824959	0.7794632438739789	0.692722371967655	0.5283018867924528	0.8571428571428572	671	RFC	0.7502482436149776	0.7767695099818511	0.723726977248104	0.7795138888888888	0.7777777777777778	0.78125	0.7355738885300036	0.6266471449487555	0.8445006321112516	0.6746835443037975	0.4	0.9493670886075949	Self Other
no_beacon__no_geo	0.7760671798460462	0.8421052631578947	0.7512944350171866	0.6728016359918201	0.8297872340425532	0.7816091954022988	0.6666666666666666	0.896551724137931	672	RFC	0.7922646593638334	0.8287153652392947	0.7558139534883721	0.8842105263157894	0.9473684210526315	0.8210526315789474	0.7430381904978405	0.5662650602409639	0.9198113207547169	0.7508137432188065	0.5142857142857142	0.9873417721518988	Self Other
no_beacon__no_geo	0.7576866764275256	0.7982456140350878	0.7325205055623094	0.6504751847940865	0.8145658263305322	0.7370374084846054	0.6101694915254237	0.8639053254437871	673	RFC	0.7509161381254404	0.7333333333333333	0.7684989429175476	0.7805555555555556	0.75	0.8111111111111111	0.7254739875111105	0.5844402277039848	0.866507747318236	0.7191681735985533	0.5142857142857142	0.9240506329113924	Self Other
no_beacon__no_geo	0.815547703180212	0.8508771929824561	0.8059942352212537	0.7629427792915531	0.8490456911509542	0.8011695906432749	0.7017543859649122	0.9005847953216375	674	RFC	0.8253281853281853	0.8571428571428571	0.7935135135135135	0.8730237154150198	0.9090909090909091	0.8369565217391305	0.8001665160286945	0.6873977086743044	0.9129353233830846	0.7730560578661845	0.5714285714285714	0.9746835443037974	Self Other
no_beacon__no_geo	0.767031118587048	0.7719298245614035	0.7408377313534309	0.6584463625154131	0.8232291001914486	0.6922757475083057	0.5357142857142858	0.8488372093023255	675	RFC	0.7784211525214042	0.8042168674698795	0.7526254375729288	0.749615975422427	0.7142857142857143	0.7849462365591398	0.732930988855891	0.55741127348643	0.9084507042253521	0.6763110307414105	0.42857142857142855	0.9240506329113924	Self Other
no_beacon__no_geo	0.8533529845246868	0.8596491228070176	0.8443711376329623	0.8069835111542192	0.8817587641117054	0.8227749708511465	0.7419354838709677	0.9036144578313253	676	RFC	0.8690024929139775	0.9162995594713657	0.8217054263565892	0.8569604086845466	0.8518518518518519	0.8620689655172413	0.8361262942718748	0.7209705372616985	0.9512820512820512	0.8032549728752261	0.6571428571428571	0.9493670886075949	Self Other
no_beacon__no_geo	0.8368536052439912	0.8508771929824561	0.8238533791523481	0.7759999999999999	0.8717067583046963	0.8011695906432749	0.7017543859649122	0.9005847953216375	677	RFC	0.8470630355105706	0.8758465011286681	0.8182795698924731	0.8730237154150198	0.9090909090909091	0.8369565217391305	0.8145934540782201	0.696588868940754	0.9325980392156863	0.7730560578661845	0.5714285714285714	0.9746835443037974	Self Other
no_beacon__no_geo	0.8156077348066298	0.868421052631579	0.8146699934566739	0.8014869888475836	0.8278529980657641	0.8386031146767342	0.7692307692307692	0.9079754601226993	678	RFC	0.8265238065346348	0.8923841059602649	0.7606635071090048	0.8571428571428572	0.8333333333333334	0.8809523809523809	0.817728823200423	0.7273954116059379	0.9080622347949081	0.825497287522604	0.7142857142857143	0.9367088607594937	Self Other
no_beacon__no_geo	0.8281358281358281	0.8596491228070176	0.8236156949028236	0.7953795379537953	0.8518518518518519	0.8150101419878295	0.7241379310344828	0.9058823529411764	679	RFC	0.8531189083820663	0.9395711500974658	0.7666666666666667	0.8795986622073578	0.9130434782608695	0.8461538461538461	0.823944921316166	0.6895565092989986	0.9583333333333334	0.7873417721518987	0.6	0.9746835443037974	Self Other
no_beacon__no_geo	0.7629524485450674	0.7456140350877193	0.7436105021378232	0.6731898238747555	0.8140311804008908	0.6337653705550017	0.43137254901960786	0.8361581920903955	680	RFC	0.7951529111450139	0.8686868686868687	0.721618953603159	0.7213010204081632	0.6875	0.7551020408163265	0.7415547639740655	0.549520766773163	0.933588761174968	0.6254972875226039	0.3142857142857143	0.9367088607594937	Self Other
no_beacon__no_geo	0.8218682114409848	0.8421052631578947	0.813944190815012	0.7755474452554744	0.8523409363745497	0.7918864097363083	0.689655172413793	0.8941176470588236	681	RFC	0.8468240120720552	0.9219088937093276	0.7717391304347826	0.8523650262780698	0.8695652173913043	0.8351648351648352	0.8105169829642609	0.6692913385826772	0.9517426273458445	0.7667269439421338	0.5714285714285714	0.9620253164556962	Self Other
no_beacon__no_geo	0.8095963442498096	0.8859649122807017	0.8008607426605125	0.7591522157996147	0.8425692695214105	0.854520467262197	0.7868852459016394	0.9221556886227545	682	RFC	0.8303129355717822	0.8934240362811792	0.7672018348623854	0.8990384615384616	0.9230769230769231	0.875	0.7971620205309602	0.6599664991624791	0.9343575418994413	0.8301989150090416	0.6857142857142857	0.9746835443037974	Self Other
no_beacon__no_geo	0.7715665976535542	0.8245614035087719	0.7617587232045062	0.7134199134199134	0.8100975329890991	0.7632890365448505	0.6428571428571428	0.8837209302325582	683	RFC	0.772792411768329	0.7773584905660378	0.7682263329706203	0.837173579109063	0.8571428571428571	0.8172043010752689	0.7579980582524272	0.6592	0.8567961165048543	0.7381555153707052	0.5142857142857142	0.9620253164556962	Self Other
no_beacon__no_geo	0.777027027027027	0.8333333333333334	0.7684686855389895	0.7239543726235741	0.8129829984544049	0.7777777777777778	0.6666666666666666	0.888888888888889	684	RFC	0.7795712494438377	0.7893864013266998	0.7697560975609756	0.8448616600790514	0.8636363636363636	0.8260869565217391	0.7649465188165447	0.6685393258426966	0.861353711790393	0.7524412296564196	0.5428571428571428	0.9620253164556962	Self Other
no_beacon__no_geo	0.798125	0.7982456140350878	0.7948879960660407	0.769120800571837	0.8206551915602444	0.7309941520467835	0.5964912280701754	0.8654970760233918	685	RFC	0.8167146547436672	0.8922056384742952	0.7412236710130391	0.7885375494071146	0.7727272727272727	0.8043478260869565	0.797516812920323	0.6758793969849246	0.9191542288557214	0.7112115732368897	0.4857142857142857	0.9367088607594937	Self Other
no_beacon__no_geo	0.7620817843866171	0.8157894736842105	0.743390394787677	0.6741344195519348	0.8126463700234192	0.7543859649122806	0.6315789473684209	0.8771929824561402	686	RFC	0.753264805715075	0.7258771929824561	0.7806524184476941	0.816699604743083	0.8181818181818182	0.8152173913043478	0.7383262069573857	0.629277566539924	0.8473748473748474	0.7318264014466546	0.5142857142857142	0.9493670886075949	Self Other
no_beacon__no_geo	0.8050058207217695	0.8508771929824561	0.8050025834540357	0.8042080654587961	0.8057971014492754	0.8170835299669656	0.7384615384615385	0.8957055214723927	687	RFC	0.8071021317947986	0.8462484624846248	0.7679558011049724	0.8345238095238096	0.8	0.8690476190476191	0.8068539844641208	0.7661469933184856	0.8475609756097561	0.8048824593128391	0.6857142857142857	0.9240506329113924	Self Other
no_beacon__no_geo	0.8420320111343076	0.8859649122807017	0.8418969515874574	0.8372759856630825	0.8465179175118323	0.854520467262197	0.7868852459016394	0.9221556886227545	688	RFC	0.8508451922320938	0.9240506329113924	0.7776397515527951	0.8990384615384616	0.9230769230769231	0.875	0.8470915603330598	0.765399737876802	0.9287833827893175	0.8301989150090416	0.6857142857142857	0.9746835443037974	Self Other
no_beacon__no_geo	0.8424414478353442	0.8596491228070176	0.8333557089886203	0.7944444444444444	0.8722669735327964	0.805874840357599	0.7037037037037037	0.9080459770114944	689	RFC	0.865672103358226	0.9326086956521739	0.7987355110642782	0.9157894736842105	1.0	0.8315789473684211	0.8263226215299071	0.6919354838709677	0.9607097591888466	0.7714285714285714	0.5428571428571428	1.0	Self Other
no_beacon__no_geo	0.827917282127031	0.8333333333333334	0.8111911674318201	0.7549947423764459	0.8673875924871942	0.7664690026954178	0.6415094339622641	0.8914285714285716	690	RFC	0.8570388038675802	0.9252577319587629	0.7888198757763976	0.8784722222222222	0.9444444444444444	0.8125	0.8004964824075467	0.6376554174067496	0.9633375474083439	0.7365280289330922	0.4857142857142857	0.9873417721518988	Self Other
no_beacon__no_geo	0.8031272210376688	0.8508771929824561	0.7996255114899182	0.7731367731367732	0.8261142498430634	0.8097575341121036	0.721311475409836	0.8982035928143712	691	RFC	0.8081620819905632	0.833922261484099	0.7824019024970273	0.8492132867132867	0.8461538461538461	0.8522727272727273	0.7978053435114504	0.7206106870229008	0.875	0.7889692585895117	0.6285714285714286	0.9493670886075949	Self Other
no_beacon__no_geo	0.7944899478778853	0.8245614035087719	0.7803277056338629	0.7245508982035928	0.836104513064133	0.7573435504469987	0.6296296296296297	0.8850574712643677	692	RFC	0.8192882428495348	0.8832116788321168	0.7553648068669528	0.8526315789473684	0.8947368421052632	0.8105263157894737	0.7751917053677503	0.6142131979695431	0.9361702127659575	0.7301989150090415	0.4857142857142857	0.9746835443037974	Self Other
no_beacon__no_geo	0.8187874750166556	0.8508771929824561	0.8161135733073902	0.7939393939393941	0.8382877526753864	0.8056363454016648	0.711864406779661	0.8994082840236687	693	RFC	0.8367048927077343	0.9128919860627178	0.7605177993527508	0.8597222222222223	0.875	0.8444444444444444	0.818093851534897	0.7024128686327078	0.9337748344370861	0.781012658227848	0.6	0.9620253164556962	Self Other
no_beacon__no_geo	0.7716092761770906	0.868421052631579	0.7626815712406857	0.7166521360069746	0.8087110064743968	0.8321390006871503	0.7540983606557377	0.9101796407185629	694	RFC	0.768049795130753	0.7527472527472527	0.7833523375142531	0.8741258741258742	0.8846153846153846	0.8636363636363636	0.7598133281513779	0.6838602329450915	0.8357664233576643	0.8095840867992767	0.6571428571428571	0.9620253164556962	Self Other
no_beacon__no_geo	0.8280442804428044	0.8333333333333334	0.8149845437098027	0.7658291457286432	0.8641399416909621	0.7777777777777778	0.6666666666666666	0.888888888888889	695	RFC	0.8441639354166353	0.8881118881118881	0.8002159827213823	0.8448616600790514	0.8636363636363636	0.8260869565217391	0.8061541872119738	0.6731448763250883	0.9391634980988594	0.7524412296564196	0.5428571428571428	0.9620253164556962	Self Other
no_beacon__no_geo	0.7933823529411764	0.8333333333333334	0.7769631717265686	0.7164480322906155	0.8374783111625217	0.7723594324750394	0.6545454545454545	0.8901734104046243	696	RFC	0.831507803938675	0.9196891191709845	0.7433264887063655	0.8595744680851064	0.9	0.8191489361702128	0.7728586284275628	0.5867768595041323	0.9589403973509933	0.7444846292947558	0.5142857142857142	0.9746835443037974	Self Other
no_beacon__no_geo	0.8458181818181818	0.868421052631579	0.8395869653265711	0.8079710144927535	0.8712029161603887	0.8285026577073513	0.7457627118644068	0.9112426035502957	697	RFC	0.8636035521637004	0.9233954451345756	0.8038116591928252	0.8861111111111111	0.9166666666666666	0.8555555555555555	0.8345624196448784	0.7181964573268921	0.9509283819628647	0.801627486437613	0.6285714285714286	0.9746835443037974	Self Other
no_beacon__no_geo	0.7666433076384023	0.8245614035087719	0.747385695444085	0.6776379477250726	0.8171334431630972	0.7632890365448505	0.6428571428571428	0.8837209302325582	698	RFC	0.76470271217041	0.7592190889370932	0.7701863354037267	0.837173579109063	0.8571428571428571	0.8172043010752689	0.7410317752423016	0.6118881118881119	0.8701754385964913	0.7381555153707052	0.5142857142857142	0.9620253164556962	Self Other
no_beacon__no_geo	0.8056446440025657	0.8596491228070176	0.803193060592741	0.7812274368231046	0.8251586843623774	0.8227749708511465	0.7419354838709677	0.9036144578313253	699	RFC	0.8057197473181079	0.8062593144560357	0.8051801801801802	0.8569604086845466	0.8518518518518519	0.8620689655172413	0.8019284636931696	0.757703081232493	0.8461538461538461	0.8032549728752261	0.6571428571428571	0.9493670886075949	Self Other
no_beacon__no_geo	0.8075684380032206	0.8245614035087719	0.7868760298536397	0.72046783625731	0.8532842234499693	0.7573435504469987	0.6296296296296297	0.8850574712643677	700	RFC	0.8428326943013708	0.9194029850746268	0.7662624035281147	0.8526315789473684	0.8947368421052632	0.8105263157894737	0.7774557852120179	0.5923076923076923	0.9626038781163435	0.7301989150090415	0.4857142857142857	0.9746835443037974	Self Other
no_beacon__no_geo	0.8106007067137809	0.8333333333333334	0.8064587909620206	0.7781456953642384	0.8347718865598027	0.7827700330959784	0.6779661016949152	0.8875739644970415	701	RFC	0.83289211727566	0.914396887159533	0.7513873473917869	0.8333333333333334	0.8333333333333334	0.8333333333333334	0.8081035385531623	0.6772334293948127	0.9389736477115118	0.7603978300180831	0.5714285714285714	0.9493670886075949	Self Other
no_beacon__no_geo	0.7894406033940917	0.8333333333333334	0.7786034343603017	0.7296206618240516	0.8275862068965517	0.7723594324750394	0.6545454545454545	0.8901734104046243	702	RFC	0.7934841346820009	0.8071428571428572	0.7798254122211445	0.8595744680851064	0.9	0.8191489361702128	0.7736318890008527	0.6656848306332842	0.881578947368421	0.7444846292947558	0.5142857142857142	0.9746835443037974	Self Other
no_beacon__no_geo	0.8323024054982818	0.8771929824561403	0.8315224200179954	0.8200589970501476	0.842985842985843	0.8381338742393509	0.7586206896551724	0.9176470588235295	703	RFC	0.851272695852987	0.9488054607508533	0.7537399309551208	0.9068322981366459	0.9565217391304348	0.8571428571428571	0.839141150819983	0.7220779220779221	0.9562043795620438	0.8079566003616636	0.6285714285714286	0.9873417721518988	Self Other
no_beacon__no_geo	0.7413206262763785	0.8333333333333334	0.7330215029078666	0.6859504132231405	0.7800925925925926	0.7777777777777778	0.6666666666666666	0.888888888888889	704	RFC	0.752229620661824	0.7904761904761904	0.7139830508474576	0.8448616600790514	0.8636363636363636	0.8260869565217391	0.7327666468047074	0.6058394160583942	0.8596938775510204	0.7524412296564196	0.5428571428571428	0.9620253164556962	Self Other
no_beacon__no_geo	0.7647058823529411	0.7807017543859649	0.7520743942453307	0.6961130742049471	0.8080357142857143	0.692722371967655	0.5283018867924528	0.8571428571428572	705	RFC	0.80260834519046	0.89749430523918	0.70772238514174	0.7795138888888888	0.7777777777777778	0.78125	0.7550125066379942	0.5685425685425686	0.94148244473342	0.6746835443037975	0.4	0.9493670886075949	Self Other
no_beacon__no_geo	0.80849532037437	0.7982456140350878	0.7954321971961997	0.7437379576107901	0.8471264367816093	0.7244351024697846	0.5818181818181818	0.8670520231213873	706	RFC	0.8377347547097778	0.9125295508274232	0.7629399585921325	0.798936170212766	0.8	0.7978723404255319	0.7899193294258524	0.6276422764227643	0.9521963824289406	0.703254972875226	0.45714285714285713	0.9493670886075949	Self Other
no_beacon__no_geo	0.8051391862955032	0.8859649122807017	0.7953776151383105	0.7506849315068493	0.8400702987697716	0.8513689700130378	0.7796610169491525	0.9230769230769232	707	RFC	0.8254919865307475	0.8857758620689655	0.7652081109925294	0.9125000000000001	0.9583333333333334	0.8666666666666667	0.7912579496573158	0.6513470681458003	0.9311688311688312	0.822242314647378	0.6571428571428571	0.9873417721518988	Self Other
no_beacon__no_geo	0.8397626112759644	0.8596491228070176	0.8328568771569687	0.7988826815642457	0.8668310727496916	0.8262195121951219	0.75	0.9024390243902438	708	RFC	0.8552026578073089	0.9069767441860465	0.8034285714285714	0.8490872210953346	0.8275862068965517	0.8705882352941177	0.8274540201850107	0.7138103161397671	0.9410977242302544	0.8112115732368896	0.6857142857142857	0.9367088607594937	Self Other
no_beacon__no_geo	0.8140525195173882	0.8333333333333334	0.8060036407358828	0.7664884135472372	0.8455188679245284	0.7827700330959784	0.6779661016949152	0.8875739644970415	709	RFC	0.8327894828720677	0.8921161825726142	0.7734627831715211	0.8333333333333334	0.8333333333333334	0.8333333333333334	0.8021273569570871	0.671875	0.9323797139141743	0.7603978300180831	0.5714285714285714	0.9493670886075949	Self Other
no_beacon__no_geo	0.785921625544267	0.8070175438596491	0.7762143445003207	0.7296058661778185	0.8228228228228228	0.7396179401993355	0.6071428571428571	0.872093023255814	710	RFC	0.805170827251932	0.8633405639913232	0.7470010905125409	0.8079877112135176	0.8095238095238095	0.8064516129032258	0.7737607164077752	0.6317460317460317	0.9157754010695187	0.7175406871609403	0.4857142857142857	0.9493670886075949	Self Other
no_beacon__no_geo	0.8240405503258509	0.8333333333333334	0.8128284800690717	0.7670182166826461	0.8586387434554974	0.7723594324750394	0.6545454545454545	0.8901734104046243	711	RFC	0.8524581756014165	0.9280742459396751	0.7768421052631579	0.8595744680851064	0.9	0.8191489361702128	0.8066413388068708	0.6535947712418301	0.9596879063719116	0.7444846292947558	0.5142857142857142	0.9746835443037974	Self Other
no_beacon__no_geo	0.8112313937753721	0.8070175438596491	0.8032882136170112	0.7637595258255715	0.8428169014084508	0.7396179401993355	0.6071428571428571	0.872093023255814	712	RFC	0.8271359169368442	0.8791423001949318	0.7751295336787565	0.8079877112135176	0.8095238095238095	0.8064516129032258	0.7993032453611296	0.6751497005988024	0.9234567901234568	0.7175406871609403	0.4857142857142857	0.9493670886075949	Self Other
no_beacon__no_geo	0.8689064558629777	0.8859649122807017	0.8670579324846421	0.8513816280806571	0.8827342368886271	0.854520467262197	0.7868852459016394	0.9221556886227545	713	RFC	0.88510101010101	0.9595959595959596	0.8106060606060606	0.8990384615384616	0.9230769230769231	0.875	0.867026402840845	0.7651006711409396	0.9689521345407504	0.8301989150090416	0.6857142857142857	0.9746835443037974	Self Other
no_beacon__no_geo	0.7503311258278146	0.8333333333333334	0.7425202324269731	0.6976744186046512	0.787366046249295	0.7873760675370571	0.6885245901639345	0.8862275449101796	714	RFC	0.7458352324417135	0.7237936772046589	0.7678767876787679	0.8243006993006994	0.8076923076923077	0.8409090909090909	0.7406224916867332	0.673374613003096	0.8078703703703703	0.7683544303797468	0.6	0.9367088607594937	Self Other
no_beacon__no_geo	0.8151494093120223	0.8157894736842105	0.8024388179382047	0.7523277467411545	0.852549889135255	0.7418867924528302	0.6037735849056604	0.88	715	RFC	0.8347080764763691	0.8879120879120879	0.7815040650406504	0.8454861111111112	0.8888888888888888	0.8020833333333334	0.7952352338547618	0.6526655896607432	0.9378048780487804	0.7159132007233273	0.45714285714285713	0.9746835443037974	Self Other
no_beacon__no_geo	0.8211875843454791	0.8157894736842105	0.8148110599382561	0.780447390223695	0.8491747296528172	0.748397267472412	0.6181818181818183	0.8786127167630058	716	RFC	0.8513945490166498	0.9438877755511023	0.7589013224821973	0.8292553191489361	0.85	0.8085106382978723	0.8145392633469102	0.6652542372881356	0.9638242894056848	0.723869801084991	0.4857142857142857	0.9620253164556962	Self Other
no_beacon__no_geo	0.81047197640118	0.8245614035087719	0.8062140813585901	0.7774891774891775	0.8349389852280026	0.7738095238095238	0.6666666666666666	0.880952380952381	717	RFC	0.8256040869522794	0.8856015779092702	0.7656065959952886	0.8157303370786517	0.8	0.8314606741573034	0.8054901653065495	0.6929012345679012	0.9180790960451978	0.7540687160940325	0.5714285714285714	0.9367088607594937	Self Other
no_beacon__no_geo	0.7734254992319508	0.7894736842105263	0.756101587825717	0.6910994764397906	0.8211036992116434	0.6925842696629214	0.52	0.8651685393258427	718	RFC	0.8091433708386497	0.8918918918918919	0.7263948497854077	0.8222222222222222	0.8666666666666667	0.7777777777777778	0.7541572792618818	0.5641025641025641	0.9442119944211994	0.6730560578661844	0.37142857142857144	0.9746835443037974	Self Other
no_beacon__no_geo	0.805693950177936	0.7982456140350878	0.792838335966298	0.7412322274881517	0.8444444444444444	0.7095380525091393	0.5490196078431373	0.8700564971751412	719	RFC	0.8359978094299735	0.9135514018691588	0.7584442169907881	0.8303571428571428	0.875	0.7857142857142857	0.7880233125463811	0.6236044657097288	0.9524421593830334	0.6873417721518987	0.4	0.9746835443037974	Self Other
no_beacon__no_geo	0.8105906313645621	0.8070175438596491	0.8061883236773413	0.776978417266187	0.8353982300884957	0.7563155849203265	0.6451612903225806	0.8674698795180723	720	RFC	0.8249642732007669	0.8820326678765881	0.7678958785249458	0.7841634738186463	0.7407407407407407	0.8275862068965517	0.8050988726667898	0.6942857142857143	0.9159120310478654	0.7414104882459313	0.5714285714285714	0.9113924050632911	Self Other
no_beacon__no_geo	0.7897897897897898	0.8245614035087719	0.7862252384446076	0.7586206896551725	0.8138297872340426	0.7632890365448505	0.6428571428571428	0.8837209302325582	721	RFC	0.797012404240828	0.8320726172465961	0.7619521912350598	0.837173579109063	0.8571428571428571	0.8172043010752689	0.7851862944250569	0.697084917617237	0.8732876712328768	0.7381555153707052	0.5142857142857142	0.9620253164556962	Self Other
no_beacon__no_geo	0.8349587396849212	0.8508771929824561	0.8172452301541008	0.7603485838779955	0.874141876430206	0.7963215974776667	0.6909090909090908	0.9017341040462428	722	RFC	0.8592657535455127	0.916010498687664	0.8025210084033614	0.8898936170212766	0.95	0.8297872340425532	0.8048529425526141	0.6499068901303539	0.9597989949748744	0.7650994575045208	0.5428571428571428	0.9873417721518988	Self Other
no_beacon__no_geo	0.8202797202797203	0.868421052631579	0.8067017697220632	0.7554709800190296	0.8579325594250968	0.8285026577073513	0.7457627118644068	0.9112426035502957	723	RFC	0.8430555555555556	0.9022727272727272	0.7838383838383839	0.8861111111111111	0.9166666666666666	0.8555555555555555	0.7986257241576391	0.6497545008183306	0.9474969474969475	0.801627486437613	0.6285714285714286	0.9746835443037974	Self Other
no_beacon__no_geo	0.8600973236009732	0.8771929824561403	0.859884979100584	0.8544303797468354	0.8653395784543325	0.8416666666666668	0.7666666666666667	0.9166666666666667	724	RFC	0.8684248883893353	0.9361997226074896	0.800650054171181	0.8925842696629214	0.92	0.8651685393258427	0.8635993563838859	0.7857974388824214	0.9414012738853503	0.8159132007233273	0.6571428571428571	0.9746835443037974	Self Other
no_beacon__no_geo	0.8355263157894737	0.8421052631578947	0.8310282022823643	0.8034591194968553	0.8585972850678733	0.7869601328903654	0.6785714285714285	0.8953488372093023	725	RFC	0.8540484785972151	0.9223826714801444	0.7857142857142857	0.8663594470046083	0.9047619047619048	0.8279569892473119	0.8290416021228266	0.7116991643454039	0.9463840399002493	0.7587703435804701	0.5428571428571428	0.9746835443037974	Self Other
no_beacon__no_geo	0.8166666666666667	0.8947368421052632	0.794261773837579	0.7263681592039801	0.862155388471178	0.8642857142857143	0.7999999999999999	0.9285714285714286	726	RFC	0.8532300038820434	0.9299363057324841	0.7765237020316027	0.9182022471910112	0.96	0.8764044943820225	0.7824662259269906	0.5959183673469388	0.9690140845070423	0.8365280289330923	0.6857142857142857	0.9873417721518988	Self Other
no_beacon__no_geo	0.7942857142857143	0.8596491228070176	0.781712345379578	0.7293233082706767	0.8341013824884792	0.819047619047619	0.7333333333333334	0.9047619047619047	727	RFC	0.7889384920634921	0.7698412698412699	0.8080357142857143	0.8669662921348315	0.88	0.8539325842696629	0.7773809523809524	0.6928571428571428	0.861904761904762	0.7952983725135624	0.6285714285714286	0.9620253164556962	Self Other
no_beacon__no_geo	0.7805536799459825	0.8070175438596491	0.7760509309944208	0.7442958300550746	0.807806031933767	0.7456389452332657	0.6206896551724138	0.8705882352941177	728	RFC	0.7910685666840449	0.8356890459363958	0.746448087431694	0.7978977544194936	0.782608695652174	0.8131868131868132	0.7755383124954303	0.6709219858156028	0.8801546391752577	0.725497287522604	0.5142857142857142	0.9367088607594937	Self Other
no_beacon__no_geo	0.8115942028985508	0.8245614035087719	0.8004793615775354	0.7533875338753389	0.8475711892797321	0.7573435504469987	0.6296296296296297	0.8850574712643677	729	RFC	0.8406581364974652	0.9185022026431718	0.7628140703517587	0.8526315789473684	0.8947368421052632	0.8105263157894737	0.7960543529285016	0.6385911179173047	0.9535175879396985	0.7301989150090415	0.4857142857142857	0.9746835443037974	Self Other
no_beacon__no_geo	0.7805203468979319	0.8245614035087719	0.7711062687246035	0.7246861924686191	0.817526344980588	0.7632890365448505	0.6428571428571428	0.8837209302325582	730	RFC	0.7848403752426304	0.800369685767098	0.7693110647181628	0.837173579109063	0.8571428571428571	0.8172043010752689	0.767134429907895	0.6620795107033639	0.8721893491124261	0.7381555153707052	0.5142857142857142	0.9620253164556962	Self Other
no_beacon__no_geo	0.7964659685863874	0.8333333333333334	0.7949588867559565	0.7773801002147459	0.812537673297167	0.7664690026954178	0.6415094339622641	0.8914285714285716	731	RFC	0.8227316318301694	0.9329896907216495	0.7124735729386892	0.8784722222222222	0.9444444444444444	0.8125	0.8057796057443276	0.6662576687116565	0.9453015427769986	0.7365280289330922	0.4857142857142857	0.9873417721518988	Self Other
no_beacon__no_geo	0.7787234042553192	0.8333333333333334	0.776131567849206	0.7520435967302452	0.8002195389681668	0.7916305916305917	0.6984126984126985	0.8848484848484849	732	RFC	0.7783156905957584	0.7752808988764045	0.7813504823151125	0.8172757475083057	0.7857142857142857	0.8488372093023255	0.7750906136732908	0.7301587301587301	0.8200224971878515	0.7763110307414105	0.6285714285714286	0.9240506329113924	Self Other
no_beacon__no_geo	0.8293577981651377	0.8596491228070176	0.8284643220154468	0.8160843770599868	0.840844266970907	0.8106312292358804	0.7142857142857142	0.9069767441860466	733	RFC	0.8499142969540294	0.9508448540706606	0.7489837398373984	0.8955453149001535	0.9523809523809523	0.8387096774193549	0.8365840583583851	0.7147806004618937	0.9583875162548765	0.7793851717902351	0.5714285714285714	0.9873417721518988	Self Other
no_beacon__no_geo	0.7805555555555556	0.8245614035087719	0.7662702684933308	0.7084870848708488	0.8240534521158128	0.7508741258741258	0.6153846153846154	0.8863636363636364	734	RFC	0.8121753407269607	0.8909512761020881	0.7333994053518335	0.8726500909642207	0.9411764705882353	0.8041237113402062	0.7641673363675812	0.5880551301684533	0.940279542566709	0.722242314647378	0.45714285714285713	0.9873417721518988	Self Other
no_beacon__no_geo	0.7547791694133158	0.8245614035087719	0.744020597232655	0.6915422885572138	0.7964989059080962	0.7738095238095238	0.6666666666666666	0.880952380952381	735	RFC	0.7763798477137334	0.8390342052313883	0.7137254901960784	0.8157303370786517	0.8	0.8314606741573034	0.7445712131156699	0.5881523272214386	0.900990099009901	0.7540687160940325	0.5714285714285714	0.9367088607594937	Self Other
no_beacon__no_geo	0.8044822256568779	0.8333333333333334	0.7763409860256669	0.6970059880239521	0.8556759840273817	0.7664690026954178	0.6415094339622641	0.8914285714285716	736	RFC	0.8417684812867305	0.9150943396226415	0.7684426229508197	0.8784722222222222	0.9444444444444444	0.8125	0.7640568172483067	0.562862669245648	0.9652509652509652	0.7365280289330922	0.4857142857142857	0.9873417721518988	Self Other
no_beacon__no_geo	0.7656552614590059	0.8070175438596491	0.7560086906827705	0.7074939564867042	0.8045234248788369	0.7563155849203265	0.6451612903225806	0.8674698795180723	737	RFC	0.7572727241020919	0.7173202614379085	0.7972251867662753	0.7841634738186463	0.7407407407407407	0.8275862068965517	0.7549448745420613	0.6979332273449921	0.8119565217391305	0.7414104882459313	0.5714285714285714	0.9113924050632911	Self Other
no_beacon__no_geo	0.8176638176638177	0.8333333333333334	0.8103343465045594	0.773049645390071	0.8476190476190477	0.7723594324750394	0.6545454545454545	0.8901734104046243	738	RFC	0.8410575807534957	0.9140461215932913	0.7680690399137001	0.8595744680851064	0.9	0.8191489361702128	0.8076449960526557	0.6697388632872504	0.9455511288180611	0.7444846292947558	0.5142857142857142	0.9746835443037974	Self Other
no_beacon__no_geo	0.8094919786096256	0.8245614035087719	0.8005358528804549	0.7582697201017813	0.8428019856591284	0.7573435504469987	0.6296296296296297	0.8850574712643677	739	RFC	0.8352929851759532	0.9103869653767821	0.7601990049751244	0.8526315789473684	0.8947368421052632	0.8105263157894737	0.7976269283905135	0.6497093023255814	0.9455445544554455	0.7301989150090415	0.4857142857142857	0.9746835443037974	Self Other
no_beacon__no_geo	0.7849462365591398	0.8157894736842105	0.7798682242074683	0.7464342313787637	0.8133022170361728	0.7599037207902919	0.6440677966101694	0.8757396449704142	740	RFC	0.8085789584692624	0.8903591682419659	0.7267987486965589	0.8069444444444445	0.7916666666666666	0.8222222222222222	0.782871805064915	0.6425648021828103	0.9231788079470199	0.7397830018083182	0.5428571428571428	0.9367088607594937	Self Other
no_beacon__no_geo	0.8350374914792092	0.8333333333333334	0.8246532716927453	0.7819819819819819	0.8673245614035088	0.7777777777777778	0.6666666666666666	0.888888888888889	741	RFC	0.854421574232895	0.909853249475891	0.798989898989899	0.8448616600790514	0.8636363636363636	0.8260869565217391	0.8170326298203143	0.6856240126382307	0.9484412470023981	0.7524412296564196	0.5428571428571428	0.9620253164556962	Self Other
no_beacon__no_geo	0.7906208718626155	0.8421052631578947	0.7715915510318495	0.7056638811513464	0.8375192209123526	0.7869601328903654	0.6785714285714285	0.8953488372093023	742	RFC	0.8115472967689716	0.8616780045351474	0.7614165890027959	0.8663594470046083	0.9047619047619048	0.8279569892473119	0.764004097362502	0.5974842767295597	0.9305239179954442	0.7587703435804701	0.5428571428571428	0.9746835443037974	Self Other
no_beacon__no_geo	0.7863501483679525	0.8070175438596491	0.7628917358036997	0.6883116883116883	0.837471783295711	0.7396179401993355	0.6071428571428571	0.872093023255814	743	RFC	0.8114280317865049	0.8664850136239782	0.7563710499490316	0.8079877112135176	0.8095238095238095	0.8064516129032258	0.7544843583673599	0.5709156193895871	0.9380530973451328	0.7175406871609403	0.4857142857142857	0.9493670886075949	Self Other
no_beacon__no_geo	0.8256624825662483	0.8421052631578947	0.8194500402900887	0.7859589041095891	0.8529411764705883	0.7964285714285715	0.7000000000000001	0.8928571428571428	744	RFC	0.8414092156995662	0.896484375	0.7863340563991323	0.8413483146067415	0.84	0.8426966292134831	0.8157858643175121	0.6996951219512195	0.9318766066838047	0.7746835443037974	0.6	0.9493670886075949	Self Other
no_beacon__no_geo	0.7941376959781867	0.8333333333333334	0.7843193192218566	0.7383015597920278	0.8303370786516854	0.7723594324750394	0.6545454545454545	0.8901734104046243	745	RFC	0.8373541290184257	0.9487750556792873	0.7259332023575639	0.8595744680851064	0.9	0.8191489361702128	0.7870357960574077	0.6042553191489362	0.9698162729658792	0.7444846292947558	0.5142857142857142	0.9746835443037974	Self Other
no_beacon__no_geo	0.7834261838440112	0.8070175438596491	0.7686423077540748	0.7101584342963653	0.8271261812117844	0.7396179401993355	0.6071428571428571	0.872093023255814	746	RFC	0.7904123166380336	0.8106382978723404	0.7701863354037267	0.8079877112135176	0.8095238095238095	0.8064516129032258	0.7624990294625313	0.6318407960199005	0.8931572629051621	0.7175406871609403	0.4857142857142857	0.9493670886075949	Self Other
no_beacon__no_geo	0.8114689709347996	0.8245614035087719	0.7976206247847168	0.7446808510638298	0.8505603985056039	0.7738095238095238	0.6666666666666666	0.880952380952381	747	RFC	0.8237192564887226	0.8578431372549019	0.7895953757225433	0.8157303370786517	0.8	0.8314606741573034	0.7898110661268556	0.6578947368421053	0.921727395411606	0.7540687160940325	0.5714285714285714	0.9367088607594937	Self Other
no_beacon__no_geo	0.8226848528356066	0.8947368421052632	0.8215311439100994	0.8071818891491023	0.8358803986710964	0.8696646341463414	0.8125	0.926829268292683	748	RFC	0.8377060715721754	0.9166666666666666	0.758745476477684	0.8953346855983773	0.896551724137931	0.8941176470588236	0.8257666724435312	0.7210599721059973	0.9304733727810651	0.8524412296564196	0.7428571428571429	0.9620253164556962	Self Other
no_beacon__no_geo	0.8100851342501637	0.8596491228070176	0.8040027122628983	0.7694753577106519	0.8385300668151447	0.8106312292358804	0.7142857142857142	0.9069767441860466	749	RFC	0.8347214277325918	0.9149338374291115	0.7545090180360722	0.8955453149001535	0.9523809523809523	0.8387096774193549	0.803766102499046	0.663923182441701	0.943609022556391	0.7793851717902351	0.5714285714285714	0.9873417721518988	Self Other
no_beacon__no_geo	0.719619326500732	0.7982456140350878	0.6883000976486282	0.5894962486602359	0.7871039466370205	0.7173045822102426	0.5660377358490566	0.8685714285714285	750	RFC	0.7019743291842346	0.6563245823389021	0.747624076029567	0.8125	0.8333333333333334	0.7916666666666666	0.6830026853729381	0.5350194552529183	0.8309859154929577	0.6952983725135624	0.42857142857142855	0.9620253164556962	Self Other
no_beacon__no_geo	0.8192204301075269	0.8508771929824561	0.8069600519696226	0.7583108715184187	0.8556092324208265	0.7963215974776667	0.6909090909090908	0.9017341040462428	751	RFC	0.840963066344989	0.8997867803837953	0.7821393523061825	0.8898936170212766	0.95	0.8297872340425532	0.7997961496570605	0.65527950310559	0.9443127962085308	0.7650994575045208	0.5428571428571428	0.9873417721518988	Self Other
no_beacon__no_geo	0.8268529769137303	0.8333333333333334	0.8236154711239001	0.7997189037245256	0.8475120385232745	0.7777777777777778	0.6666666666666666	0.888888888888889	752	RFC	0.8420235130704641	0.9060509554140127	0.7779960707269156	0.8448616600790514	0.8636363636363636	0.8260869565217391	0.8231965353376346	0.7157232704402515	0.9306698002350177	0.7524412296564196	0.5428571428571428	0.9620253164556962	Self Other
no_beacon__no_geo	0.7453125	0.7543859649122807	0.7278769603188682	0.6589958158995817	0.7967581047381547	0.7113924050632912	0.6	0.8227848101265823	753	RFC	0.7328528014336193	0.6892778993435449	0.7764277035236938	0.7113924050632912	0.6	0.8227848101265823	0.7247221716159592	0.6312625250501002	0.8181818181818182	0.7113924050632912	0.6	0.8227848101265823	Self Other
no_beacon__no_geo	0.828101644245142	0.8947368421052632	0.8217797699711595	0.7882136279926335	0.8553459119496856	0.8642857142857143	0.7999999999999999	0.9285714285714286	754	RFC	0.844011386457135	0.8991596638655462	0.7888631090487239	0.9182022471910112	0.96	0.8764044943820225	0.8178526391641145	0.7016393442622951	0.9340659340659341	0.8365280289330923	0.6857142857142857	0.9873417721518988	Self Other
no_beacon__no_geo	0.783025325119781	0.8157894736842105	0.7820040376160086	0.7670830271858927	0.7969250480461244	0.7543859649122806	0.6315789473684209	0.8771929824561402	755	RFC	0.7867962030088071	0.8169014084507042	0.7566909975669099	0.816699604743083	0.8181818181818182	0.8152173913043478	0.7823348164585668	0.7229916897506925	0.8416779431664412	0.7318264014466546	0.5142857142857142	0.9493670886075949	Self Other
no_beacon__no_geo	0.8252496433666191	0.8421052631578947	0.8138462330539591	0.7677725118483413	0.859919954259577	0.7918864097363083	0.689655172413793	0.8941176470588236	756	RFC	0.851722147711333	0.9225512528473804	0.7808930425752856	0.8523650262780698	0.8695652173913043	0.8351648351648352	0.8071052675060308	0.6574675324675324	0.9567430025445293	0.7667269439421338	0.5714285714285714	0.9620253164556962	Self Other
no_beacon__no_geo	0.8234870317002881	0.8421052631578947	0.8133809676684693	0.7699530516431924	0.8568088836937463	0.7816091954022988	0.6666666666666666	0.896551724137931	757	RFC	0.8480922527560046	0.9172259507829977	0.7789585547290117	0.8842105263157894	0.9473684210526315	0.8210526315789474	0.807689236330013	0.6634304207119741	0.951948051948052	0.7508137432188065	0.5142857142857142	0.9873417721518988	Self Other
no_beacon__no_geo	0.8512341561040694	0.8771929824561403	0.8471852121062509	0.8223107569721116	0.8720596672403902	0.8381338742393509	0.7586206896551724	0.9176470588235295	758	RFC	0.864242231027311	0.91651865008881	0.811965811965812	0.9068322981366459	0.9565217391304348	0.8571428571428571	0.8437121716770168	0.7456647398843931	0.9417596034696406	0.8079566003616636	0.6285714285714286	0.9873417721518988	Self Other
no_beacon__no_geo	0.78277734678045	0.8245614035087719	0.7515474931712045	0.6634615384615384	0.8396334478808706	0.7632890365448505	0.6428571428571428	0.8837209302325582	759	RFC	0.8164068637720631	0.8817891373801917	0.7510245901639344	0.837173579109063	0.8571428571428571	0.8172043010752689	0.7418699797312513	0.5317919075144508	0.951948051948052	0.7381555153707052	0.5142857142857142	0.9620253164556962	Self Other
no_beacon__no_geo	0.8284118116520351	0.8859649122807017	0.8169140819063037	0.7710330138445154	0.8627951499680918	0.847953216374269	0.7719298245614035	0.9239766081871346	760	RFC	0.8603069859992328	0.9427083333333334	0.7779056386651323	0.9293478260869565	1.0	0.8586956521739131	0.8103668138052091	0.6522522522522523	0.9684813753581661	0.8142857142857143	0.6285714285714286	1.0	Self Other
no_beacon__no_geo	0.7830882352941176	0.8421052631578947	0.7745275728837373	0.7305936073059361	0.8184615384615385	0.7964285714285715	0.7000000000000001	0.8928571428571428	761	RFC	0.7833333333333333	0.7843137254901961	0.7823529411764706	0.8413483146067415	0.84	0.8426966292134831	0.7709125999448581	0.6837606837606838	0.8580645161290322	0.7746835443037974	0.6	0.9493670886075949	Self Other
no_beacon__no_geo	0.8166441136671178	0.8596491228070176	0.8123728484064916	0.7840637450199203	0.8406819517930629	0.8227749708511465	0.7419354838709677	0.9036144578313253	762	RFC	0.8287192654839713	0.8785714285714286	0.7788671023965141	0.8569604086845466	0.8518518518518519	0.8620689655172413	0.8105341014544686	0.7079136690647482	0.913154533844189	0.8032549728752261	0.6571428571428571	0.9493670886075949	Self Other
no_beacon__no_geo	0.7638057218895542	0.8333333333333334	0.7512244931262866	0.6952789699570815	0.8071700162954916	0.7664690026954178	0.6415094339622641	0.8914285714285716	763	RFC	0.7696008230614582	0.7879377431906615	0.7512639029322548	0.8784722222222222	0.9444444444444444	0.8125	0.7470927716838667	0.6221198156682027	0.8720657276995305	0.7365280289330922	0.4857142857142857	0.9873417721518988	Self Other
no_beacon__no_geo	0.783072546230441	0.7982456140350878	0.7686545625217478	0.7109004739336492	0.8264086511098463	0.7095380525091393	0.5490196078431373	0.8700564971751412	764	RFC	0.8118707489528494	0.8844339622641509	0.7393075356415478	0.8303571428571428	0.875	0.7857142857142857	0.7655344818772046	0.5942947702060222	0.9367741935483871	0.6873417721518987	0.4	0.9746835443037974	Self Other
no_beacon__no_geo	0.7903703703703704	0.7894736842105263	0.7839341571792053	0.7466427931960609	0.8212255211623499	0.7088122605363985	0.5555555555555555	0.8620689655172414	765	RFC	0.8257122070003167	0.9308035714285714	0.720620842572062	0.7894736842105263	0.7894736842105263	0.7894736842105263	0.7888985467164484	0.6233183856502242	0.9544787077826725	0.6889692585895117	0.42857142857142855	0.9493670886075949	Self Other
no_beacon__no_geo	0.7560087399854334	0.7894736842105263	0.7321215890937194	0.652128764278297	0.8121144139091419	0.7225152129817445	0.5862068965517241	0.8588235294117648	766	RFC	0.7676115037146334	0.7949367088607595	0.7402862985685071	0.7706641184902054	0.7391304347826086	0.8021978021978022	0.7260978916980142	0.5528169014084507	0.8993788819875776	0.7048824593128391	0.4857142857142857	0.9240506329113924	Self Other
no_beacon__no_geo	0.8170643528561099	0.8508771929824561	0.8079045394279942	0.7659574468085106	0.8498516320474777	0.7963215974776667	0.6909090909090908	0.9017341040462428	767	RFC	0.841307739362585	0.9118942731277533	0.7707212055974165	0.8898936170212766	0.95	0.8297872340425532	0.80368851421483	0.6602870813397129	0.9470899470899471	0.7650994575045208	0.5428571428571428	0.9873417721518988	Self Other
no_beacon__no_geo	0.781895937277263	0.7982456140350878	0.7438020967603334	0.6450116009280743	0.8425925925925926	0.7095380525091393	0.5490196078431373	0.8700564971751412	768	RFC	0.8187082170869084	0.8853503184713376	0.7520661157024794	0.8303571428571428	0.875	0.7857142857142857	0.732597003457549	0.5072992700729927	0.9578947368421052	0.6873417721518987	0.4	0.9746835443037974	Self Other
no_beacon__no_geo	0.8091655266757866	0.8157894736842105	0.7993728834817508	0.7550482879719052	0.8436974789915965	0.748397267472412	0.6181818181818183	0.8786127167630058	769	RFC	0.8302417647556948	0.8921161825726142	0.7683673469387755	0.8292553191489361	0.85	0.8085106382978723	0.7949469166264878	0.654490106544901	0.9354037267080745	0.723869801084991	0.4857142857142857	0.9620253164556962	Self Other
no_beacon__no_geo	0.8132749817651349	0.8157894736842105	0.7820403904910948	0.6995305164319249	0.8645502645502646	0.7270550678371908	0.5714285714285715	0.8826815642458101	770	RFC	0.8598529942279942	0.946031746031746	0.7736742424242424	0.895	1.0	0.79	0.767275565022842	0.5549348230912476	0.9796163069544365	0.7	0.4	1.0	Self Other
no_beacon__no_geo	0.8296390120329322	0.8421052631578947	0.829494304781976	0.8245270711024136	0.8344615384615384	0.7918864097363083	0.689655172413793	0.8941176470588236	771	RFC	0.8483213369899905	0.9604863221884499	0.7361563517915309	0.8523650262780698	0.8695652173913043	0.8351648351648352	0.842676948051948	0.7222857142857143	0.9630681818181818	0.7667269439421338	0.5714285714285714	0.9620253164556962	Self Other
no_beacon__no_geo	0.8159722222222222	0.8333333333333334	0.8124623118541413	0.7868061142397426	0.83811850946854	0.7777777777777778	0.6666666666666666	0.888888888888889	772	RFC	0.8314711016053298	0.8956043956043956	0.767337807606264	0.8448616600790514	0.8636363636363636	0.8260869565217391	0.8124310880508853	0.7015781922525107	0.9232839838492598	0.7524412296564196	0.5428571428571428	0.9620253164556962	Self Other
no_beacon__no_geo	0.7553707553707554	0.8157894736842105	0.7441649987820467	0.6906222611744085	0.7977077363896848	0.7599037207902919	0.6440677966101694	0.8757396449704142	773	RFC	0.7507013904578036	0.7323420074349443	0.7690607734806629	0.8069444444444445	0.7916666666666666	0.8222222222222222	0.740985548448235	0.6533996683250415	0.8285714285714286	0.7397830018083182	0.5428571428571428	0.9367088607594937	Self Other
no_beacon__no_geo	0.827893175074184	0.8596491228070176	0.8201326965371909	0.7827715355805245	0.8574938574938574	0.8106312292358804	0.7142857142857142	0.9069767441860466	774	RFC	0.8462861442545415	0.9047619047619048	0.7878103837471784	0.8955453149001535	0.9523809523809523	0.8387096774193549	0.8152348927615134	0.6897689768976898	0.9407008086253369	0.7793851717902351	0.5714285714285714	0.9873417721518988	Self Other
no_beacon__no_geo	0.7911622276029056	0.8157894736842105	0.7841868003082288	0.7453874538745388	0.822986146741919	0.7418867924528302	0.6037735849056604	0.88	775	RFC	0.8153580097482251	0.892226148409894	0.7384898710865562	0.8454861111111112	0.8888888888888888	0.8020833333333334	0.7846835177197473	0.6400506970849176	0.929316338354577	0.7159132007233273	0.45714285714285713	0.9746835443037974	Self Other
no_beacon__no_geo	0.7887740029542097	0.8421052631578947	0.7787647425804344	0.7317073170731708	0.8258221680876979	0.7918864097363083	0.689655172413793	0.8941176470588236	776	RFC	0.8100012579267886	0.87248322147651	0.7475192943770672	0.8523650262780698	0.8695652173913043	0.8351648351648352	0.7762487224291978	0.630048465266559	0.9224489795918367	0.7667269439421338	0.5714285714285714	0.9620253164556962	Self Other
no_beacon__no_geo	0.8116883116883117	0.8508771929824561	0.8116883116883117	0.8116883116883117	0.8116883116883117	0.8135642135642136	0.73015873015873	0.8969696969696971	777	RFC	0.8261859308905126	0.9356287425149701	0.716743119266055	0.8409468438538206	0.8214285714285714	0.8604651162790697	0.8261859308905126	0.716743119266055	0.9356287425149701	0.7969258589511754	0.6571428571428571	0.9367088607594937	Self Other
no_beacon__no_geo	0.8078967350037966	0.8070175438596491	0.7906509466858925	0.7305644302449414	0.8507374631268436	0.7330779054916986	0.5925925925925926	0.8735632183908046	778	RFC	0.8251750459924765	0.8683544303797468	0.7819956616052061	0.8210526315789474	0.8421052631578947	0.8	0.7816221653603226	0.6305147058823529	0.9327296248382924	0.7095840867992766	0.45714285714285713	0.9620253164556962	Self Other
no_beacon__no_geo	0.7922392886014551	0.8508771929824561	0.7690462439293719	0.6958579881656805	0.8422344996930633	0.8011695906432749	0.7017543859649122	0.9005847953216375	779	RFC	0.8208662202025034	0.8828828828828829	0.7588495575221239	0.8730237154150198	0.9090909090909091	0.8369565217391305	0.760212823275862	0.57421875	0.9462068965517242	0.7730560578661845	0.5714285714285714	0.9746835443037974	Self Other
no_beacon__no_geo	0.8362892223738063	0.8333333333333334	0.8306289028426848	0.7996661101836393	0.8615916955017301	0.7723594324750394	0.6545454545454545	0.8901734104046243	780	RFC	0.8522227813108135	0.9089184060721063	0.7955271565495208	0.8595744680851064	0.9	0.8191489361702128	0.826741276045328	0.713859910581222	0.939622641509434	0.7444846292947558	0.5142857142857142	0.9746835443037974	Self Other
no_beacon__no_geo	0.7483530961791831	0.8245614035087719	0.7353889792409334	0.676818950930626	0.7939590075512406	0.768762677484787	0.6551724137931034	0.8823529411764706	781	RFC	0.7498281261935682	0.7547169811320755	0.7449392712550608	0.8251313903487816	0.8260869565217391	0.8241758241758241	0.7316907295371144	0.6134969325153374	0.8498845265588915	0.7461121157323689	0.5428571428571428	0.9493670886075949	Self Other
no_beacon__no_geo	0.7787491593813046	0.8333333333333334	0.7713211286632122	0.730106644790812	0.8125356125356126	0.7955639452571968	0.7076923076923077	0.8834355828220858	782	RFC	0.7760050623112069	0.7632933104631218	0.7887168141592921	0.8119047619047619	0.7666666666666667	0.8571428571428571	0.7687616862145163	0.699685534591195	0.8378378378378378	0.7842676311030741	0.6571428571428571	0.9113924050632911	Self Other
no_beacon__no_geo	0.7887013939838592	0.8245614035087719	0.7680164527338487	0.6987447698744771	0.8372881355932204	0.7632890365448505	0.6428571428571428	0.8837209302325582	783	RFC	0.8096960563335673	0.8586118251928021	0.7607802874743327	0.837173579109063	0.8571428571428571	0.8172043010752689	0.7599848891724938	0.5890652557319224	0.9309045226130653	0.7381555153707052	0.5142857142857142	0.9620253164556962	Self Other
no_beacon__no_geo	0.7979734008866372	0.8157894736842105	0.7912193767266231	0.7536679536679537	0.8287707997852927	0.7418867924528302	0.6037735849056604	0.88	784	RFC	0.8214762716680876	0.8970588235294118	0.7458937198067633	0.8454861111111112	0.8888888888888888	0.8020833333333334	0.7910837080350194	0.6498002663115846	0.9323671497584541	0.7159132007233273	0.45714285714285713	0.9746835443037974	Self Other
no_beacon__no_geo	0.8514657980456026	0.9122807017543859	0.8491793162175114	0.8306092124814265	0.8677494199535963	0.8869047619047619	0.8333333333333333	0.9404761904761905	785	RFC	0.8571596528355391	0.8887122416534181	0.82560706401766	0.9438202247191011	1.0	0.8876404494382022	0.8470314029182993	0.7796373779637378	0.9144254278728606	0.8571428571428572	0.7142857142857143	1.0	Self Other
no_beacon__no_geo	0.793859649122807	0.8508771929824561	0.7930953772292377	0.7805203468979319	0.8056704075605434	0.8011695906432749	0.7017543859649122	0.9005847953216375	786	RFC	0.8158263213468261	0.9227129337539433	0.7089397089397089	0.8730237154150198	0.9090909090909091	0.8369565217391305	0.8046345571431961	0.6763005780346821	0.93296853625171	0.7730560578661845	0.5714285714285714	0.9746835443037974	Self Other
no_beacon__no_geo	0.8370106761565836	0.8157894736842105	0.8269984476666876	0.7853795688847235	0.8686173264486517	0.748397267472412	0.6181818181818183	0.8786127167630058	787	RFC	0.8606624167742295	0.9269911504424779	0.7943336831059811	0.8292553191489361	0.85	0.8085106382978723	0.819764330554698	0.6813008130081301	0.9582278481012658	0.723869801084991	0.4857142857142857	0.9620253164556962	Self Other
no_beacon__no_geo	0.7758379888268156	0.8421052631578947	0.7690785537418636	0.7295703454085931	0.8085867620751341	0.7816091954022988	0.6666666666666666	0.896551724137931	788	RFC	0.8106132677959532	0.9135021097046413	0.7077244258872651	0.8842105263157894	0.9473684210526315	0.8210526315789474	0.7751347418399015	0.6072931276297335	0.9429763560500696	0.7508137432188065	0.5142857142857142	0.9873417721518988	Self Other
no_beacon__no_geo	0.8456568557071069	0.8859649122807017	0.8378314425986821	0.8022079116835327	0.8734549735138317	0.8513689700130378	0.7796610169491525	0.9230769230769232	789	RFC	0.8636152853725614	0.919831223628692	0.8073993471164309	0.9125000000000001	0.9583333333333334	0.8666666666666667	0.8312690843685949	0.7112561174551386	0.9512820512820512	0.822242314647378	0.6571428571428571	0.9873417721518988	Self Other
no_beacon__no_geo	0.8068424803991446	0.8333333333333334	0.7927376716656137	0.7386692381870782	0.8468061051441492	0.7664690026954178	0.6415094339622641	0.8914285714285716	790	RFC	0.8355447821402863	0.9075829383886256	0.763506625891947	0.8784722222222222	0.9444444444444444	0.8125	0.7866359209277372	0.6227642276422765	0.950507614213198	0.7365280289330922	0.4857142857142857	0.9873417721518988	Self Other
no_beacon__no_geo	0.8627844712182061	0.8596491228070176	0.8620770093673429	0.852198990627253	0.8719550281074328	0.819047619047619	0.7333333333333334	0.9047619047619047	791	RFC	0.8694391669711363	0.9177018633540373	0.8211764705882353	0.8669662921348315	0.88	0.8539325842696629	0.8624256935122843	0.7954239569313594	0.929427430093209	0.7952983725135624	0.6285714285714286	0.9620253164556962	Self Other
no_beacon__no_geo	0.7996158770806658	0.8859649122807017	0.7971272845722774	0.7746580273578114	0.8195965417867436	0.8513689700130378	0.7796610169491525	0.9230769230769232	792	RFC	0.8032360277759051	0.8251533742331288	0.7813186813186813	0.9125000000000001	0.9583333333333334	0.8666666666666667	0.7959023066485753	0.7299864314789688	0.8618181818181818	0.822242314647378	0.6571428571428571	0.9873417721518988	Self Other
no_beacon__no_geo	0.8084815321477428	0.7982456140350878	0.8016147635524797	0.7647058823529411	0.8385236447520185	0.7244351024697846	0.5818181818181818	0.8670520231213873	793	RFC	0.8405455204749376	0.9362139917695473	0.7448770491803278	0.798936170212766	0.8	0.7978723404255319	0.8027048602782443	0.6463068181818182	0.9591029023746702	0.703254972875226	0.45714285714285713	0.9493670886075949	Self Other
no_beacon__no_geo	0.8058823529411765	0.8070175438596491	0.7732394223870491	0.6872037914691943	0.859275053304904	0.7396179401993355	0.6071428571428571	0.872093023255814	794	RFC	0.8251023065476191	0.8630952380952381	0.787109375	0.8079877112135176	0.8095238095238095	0.8064516129032258	0.7584377657018224	0.5708661417322834	0.9460093896713615	0.7175406871609403	0.4857142857142857	0.9493670886075949	Self Other
no_beacon__no_geo	0.8073529411764706	0.8245614035087719	0.7725485389792772	0.6835748792270532	0.8615221987315012	0.7508741258741258	0.6153846153846154	0.8863636363636364	795	RFC	0.8124198864676799	0.8226744186046512	0.8021653543307087	0.8726500909642207	0.9411764705882353	0.8041237113402062	0.7575380203026529	0.5847107438016529	0.930365296803653	0.722242314647378	0.45714285714285713	0.9873417721518988	Self Other
no_beacon__no_geo	0.8506224066390041	0.868421052631579	0.8495514520007399	0.8368580060422961	0.8622448979591838	0.8245614035087718	0.7368421052631579	0.9122807017543859	796	RFC	0.8675156447424712	0.9535283993115319	0.7815028901734105	0.9011857707509882	0.9545454545454546	0.8478260869565217	0.8536095066519378	0.7456258411843876	0.9615931721194879	0.7936708860759494	0.6	0.9873417721518988	Self Other
no_beacon__no_geo	0.8312942691564713	0.8421052631578947	0.829507133375347	0.812051649928264	0.8469626168224299	0.7869601328903654	0.6785714285714285	0.8953488372093023	797	RFC	0.845957313441106	0.9173419773095624	0.7745726495726496	0.8663594470046083	0.9047619047619048	0.8279569892473119	0.8313605394790962	0.7284427284427284	0.9342783505154639	0.7587703435804701	0.5428571428571428	0.9746835443037974	Self Other
no_beacon__no_geo	0.8513341804320204	0.8859649122807017	0.8511717443061422	0.8462549277266754	0.8560885608856088	0.8513689700130378	0.7796610169491525	0.9230769230769232	798	RFC	0.8644114737883284	0.9554896142433235	0.7733333333333333	0.9125000000000001	0.9583333333333334	0.8666666666666667	0.8590558241072821	0.7594339622641509	0.9586776859504132	0.822242314647378	0.6571428571428571	0.9873417721518988	Self Other
no_beacon__no_geo	0.7779422649888971	0.8157894736842105	0.74286258089075	0.647887323943662	0.8378378378378379	0.7418867924528302	0.6037735849056604	0.88	799	RFC	0.8121299871299872	0.8761904761904762	0.7480694980694981	0.8454861111111112	0.8888888888888888	0.8020833333333334	0.7330274662676897	0.5139664804469274	0.952088452088452	0.7159132007233273	0.45714285714285713	0.9746835443037974	Self Other
no_beacon__no_geo	0.7844357976653696	0.8157894736842105	0.7642512595630424	0.6952695269526952	0.8332329921733895	0.7418867924528302	0.6037735849056604	0.88	800	RFC	0.8059135394847399	0.8563685636856369	0.7554585152838428	0.8454861111111112	0.8888888888888888	0.8020833333333334	0.7570221227939349	0.5851851851851851	0.9288590604026845	0.7159132007233273	0.45714285714285713	0.9746835443037974	Self Other
no_beacon__no_geo	0.7345454545454545	0.7894736842105263	0.7033325471461109	0.6071044133476857	0.799560680944536	0.7088122605363985	0.5555555555555555	0.8620689655172414	801	RFC	0.72293563523413	0.6945812807881774	0.7512899896800825	0.7894736842105263	0.7894736842105263	0.7894736842105263	0.6968285173116455	0.5391969407265774	0.8544600938967136	0.6889692585895117	0.42857142857142855	0.9493670886075949	Self Other
no_beacon__no_geo	0.8344226579520697	0.7982456140350878	0.8220567231177311	0.7751479289940829	0.8689655172413794	0.7244351024697846	0.5818181818181818	0.8670520231213873	802	RFC	0.8505932750824465	0.8952164009111617	0.8059701492537313	0.798936170212766	0.8	0.7978723404255319	0.8130608261953811	0.6834782608695652	0.942643391521197	0.703254972875226	0.45714285714285713	0.9493670886075949	Self Other
no_beacon__no_geo	0.8070175438596491	0.8157894736842105	0.8047940985066817	0.7839607201309329	0.8256274768824307	0.7599037207902919	0.6440677966101694	0.8757396449704142	803	RFC	0.8239917976760083	0.900375939849624	0.7476076555023924	0.8069444444444445	0.7916666666666666	0.8222222222222222	0.8080159035526484	0.6942028985507246	0.9218289085545722	0.7397830018083182	0.5428571428571428	0.9367088607594937	Self Other
no_beacon__no_geo	0.7498272287491361	0.7894736842105263	0.7347487117578428	0.6715063520871143	0.7979910714285714	0.7159468438538206	0.5714285714285714	0.8604651162790697	804	RFC	0.7489039550897187	0.7459677419354839	0.7518401682439537	0.7788018433179723	0.7619047619047619	0.7956989247311828	0.7303697076009622	0.6105610561056105	0.8501783590963139	0.6969258589511754	0.45714285714285713	0.9367088607594937	Self Other
no_beacon__no_geo	0.7819293478260869	0.8421052631578947	0.7768069322714809	0.7429943955164131	0.8106194690265487	0.7816091954022988	0.6666666666666666	0.896551724137931	805	RFC	0.7899659415319862	0.8241563055062167	0.7557755775577558	0.8842105263157894	0.9473684210526315	0.8210526315789474	0.7752153205884316	0.6763848396501457	0.8740458015267175	0.7508137432188065	0.5142857142857142	0.9873417721518988	Self Other
no_beacon__no_geo	0.7697620874904068	0.8070175438596491	0.7434904719407843	0.6613995485327314	0.8255813953488372	0.7330779054916986	0.5925925925925926	0.8735632183908046	806	RFC	0.8013076003311157	0.8668639053254438	0.7357512953367875	0.8210526315789474	0.8421052631578947	0.8	0.7375344419200465	0.5346715328467153	0.9403973509933775	0.7095840867992766	0.45714285714285713	0.9620253164556962	Self Other
no_beacon__no_geo	0.7418032786885246	0.8157894736842105	0.7399375916387834	0.717910447761194	0.7619647355163728	0.774044360547428	0.6769230769230768	0.8711656441717791	807	RFC	0.7414019764876545	0.7377300613496932	0.7450738916256158	0.7892857142857143	0.7333333333333333	0.8452380952380952	0.739383541117238	0.6991279069767442	0.779639175257732	0.7636528028933092	0.6285714285714286	0.8987341772151899	Self Other
no_beacon__no_geo	0.8508250825082508	0.8245614035087719	0.8464756524078557	0.8206349206349206	0.8723163841807908	0.7632890365448505	0.6428571428571428	0.8837209302325582	808	RFC	0.8670161130122225	0.9281867145421903	0.8058455114822547	0.837173579109063	0.8571428571428571	0.8172043010752689	0.8430792732063149	0.7354196301564723	0.9507389162561576	0.7381555153707052	0.5142857142857142	0.9620253164556962	Self Other
no_beacon__no_geo	0.8181818181818182	0.8070175438596491	0.8057810618500274	0.7567049808429119	0.854857142857143	0.7330779054916986	0.5925925925925926	0.8735632183908046	809	RFC	0.8480962843139622	0.9250585480093677	0.7711340206185567	0.8210526315789474	0.8421052631578947	0.8	0.7995844242197565	0.640194489465154	0.958974358974359	0.7095840867992766	0.45714285714285713	0.9620253164556962	Self Other
no_beacon__no_geo	0.8294075660242684	0.8157894736842105	0.8246825359010754	0.7959009393680614	0.8534641324340895	0.7347956131605183	0.588235294117647	0.8813559322033897	810	RFC	0.8456411021280142	0.9066147859922179	0.7846674182638106	0.8667091836734694	0.9375	0.7959183673469388	0.8223842490302941	0.7092846270928462	0.9354838709677419	0.7079566003616636	0.42857142857142855	0.9873417721518988	Self Other
no_beacon__no_geo	0.797979797979798	0.8245614035087719	0.7885876229561097	0.7440273037542662	0.8331479421579533	0.7573435504469987	0.6296296296296297	0.8850574712643677	811	RFC	0.8228891046981026	0.8952772073921971	0.750501002004008	0.8526315789473684	0.8947368421052632	0.8105263157894737	0.7863731751824818	0.6364963503649635	0.93625	0.7301989150090415	0.4857142857142857	0.9746835443037974	Self Other
no_beacon__no_geo	0.7398316970546984	0.8333333333333334	0.7189147546296666	0.6422372227579557	0.7955922865013774	0.7664690026954178	0.6415094339622641	0.8914285714285716	812	RFC	0.7416857325889997	0.7466367713004485	0.736734693877551	0.8784722222222222	0.9444444444444444	0.8125	0.7140612176661905	0.5634517766497462	0.8646706586826347	0.7365280289330922	0.4857142857142857	0.9873417721518988	Self Other
no_beacon__no_geo	0.7753446877534469	0.8245614035087719	0.7367709565666414	0.6360052562417872	0.8375366568914956	0.7508741258741258	0.6153846153846154	0.8863636363636364	813	RFC	0.812651356993737	0.88	0.7453027139874739	0.8726500909642207	0.9411764705882353	0.8041237113402062	0.7268828400019832	0.49794238683127573	0.9558232931726908	0.722242314647378	0.45714285714285713	0.9873417721518988	Self Other
no_beacon__no_geo	0.8075949367088607	0.8157894736842105	0.8058450220299931	0.7874125874125874	0.8242774566473988	0.7543859649122806	0.6315789473684209	0.8771929824561402	814	RFC	0.8205557638628505	0.8866141732283465	0.7544973544973544	0.816699604743083	0.8181818181818182	0.8152173913043478	0.8082281777030005	0.7081761006289308	0.9082802547770701	0.7318264014466546	0.5142857142857142	0.9493670886075949	Self Other
no_beacon__no_geo	0.80859375	0.8157894736842105	0.7981617010540516	0.7522750252780587	0.8440483768300446	0.7543859649122806	0.6315789473684209	0.8771929824561402	815	RFC	0.8247930204175875	0.8732394366197183	0.7763466042154566	0.816699604743083	0.8181818181818182	0.8152173913043478	0.7927160980105086	0.6607460035523979	0.9246861924686193	0.7318264014466546	0.5142857142857142	0.9493670886075949	Self Other
no_beacon__no_geo	0.8152709359605911	0.8596491228070176	0.8141522029372497	0.7997329773030707	0.8285714285714286	0.819047619047619	0.7333333333333334	0.9047619047619047	816	RFC	0.8289457782632784	0.9034690799396682	0.7544224765868887	0.8669662921348315	0.88	0.8539325842696629	0.8181249667964452	0.7173652694610778	0.9188846641318125	0.7952983725135624	0.6285714285714286	0.9620253164556962	Self Other
no_beacon__no_geo	0.8344988344988346	0.8333333333333334	0.8247191571613726	0.7833163784333674	0.8661219358893778	0.7827700330959784	0.6779661016949152	0.8875739644970415	817	RFC	0.8496580825486418	0.8953488372093024	0.8039673278879813	0.8333333333333334	0.8333333333333334	0.8333333333333334	0.8174473148691064	0.6962025316455697	0.9386920980926431	0.7603978300180831	0.5714285714285714	0.9493670886075949	Self Other
no_beacon__no_geo	0.8047781569965871	0.8333333333333334	0.7945418418905348	0.7486818980667839	0.8404017857142858	0.7827700330959784	0.6779661016949152	0.8875739644970415	818	RFC	0.8243950108158025	0.8819875776397516	0.7668024439918534	0.8333333333333334	0.8333333333333334	0.8333333333333334	0.7900056545094714	0.650381679389313	0.9296296296296296	0.7603978300180831	0.5714285714285714	0.9493670886075949	Self Other
no_beacon__no_geo	0.8336633663366336	0.8596491228070176	0.8281651141605124	0.7974276527331189	0.858902575587906	0.8227749708511465	0.7419354838709677	0.9036144578313253	819	RFC	0.8451758969000348	0.8888888888888888	0.8014629049111808	0.8569604086845466	0.8518518518518519	0.8620689655172413	0.8241215838394638	0.7230320699708455	0.9252110977080821	0.8032549728752261	0.6571428571428571	0.9493670886075949	Self Other
no_beacon__no_geo	0.8451757666417352	0.8947368421052632	0.8423820466602312	0.8213977566867989	0.8633663366336634	0.8696646341463414	0.8125	0.926829268292683	820	RFC	0.850144499955931	0.8766114180478821	0.8236775818639799	0.8953346855983773	0.896551724137931	0.8941176470588236	0.8399003908712647	0.7727272727272727	0.9070735090152566	0.8524412296564196	0.7428571428571429	0.9620253164556962	Self Other
no_beacon__no_geo	0.796916890080429	0.8508771929824561	0.7956603197920786	0.7796363636363637	0.8116842759477937	0.7910512129380054	0.6792452830188679	0.9028571428571429	821	RFC	0.8234227728792947	0.9370629370629371	0.7097826086956521	0.9114583333333333	1.0	0.8229166666666666	0.8076236247598356	0.6674968866749689	0.9477503628447025	0.7571428571428571	0.5142857142857142	1.0	Self Other
no_beacon__no_geo	0.738399462004035	0.8245614035087719	0.7266731402137215	0.6700593723494487	0.7832869080779944	0.7632890365448505	0.6428571428571428	0.8837209302325582	822	RFC	0.7399351353482778	0.7452830188679245	0.7345872518286312	0.837173579109063	0.8571428571428571	0.8172043010752689	0.7237654037237388	0.6086286594761171	0.8389021479713604	0.7381555153707052	0.5142857142857142	0.9620253164556962	Self Other
no_beacon__no_geo	0.845398773006135	0.8859649122807017	0.8452027784812417	0.8396946564885497	0.8507109004739336	0.854520467262197	0.7868852459016394	0.9221556886227545	823	RFC	0.8532503787323462	0.9192200557103064	0.7872807017543859	0.8990384615384616	0.9230769230769231	0.875	0.8490457278060793	0.7728337236533958	0.9252577319587629	0.8301989150090416	0.6857142857142857	0.9746835443037974	Self Other
no_beacon__no_geo	0.8172733761598858	0.8070175438596491	0.8087959329898666	0.7685352622061482	0.8490566037735849	0.7330779054916986	0.5925925925925926	0.8735632183908046	824	RFC	0.8326015107527125	0.8817427385892116	0.7834602829162133	0.8210526315789474	0.8421052631578947	0.8	0.8038653351153351	0.6810897435897436	0.9266409266409267	0.7095840867992766	0.45714285714285713	0.9620253164556962	Self Other
no_beacon__no_geo	0.7626112759643917	0.7982456140350878	0.7591845718058727	0.7304582210242587	0.7879109225874867	0.7426131343869637	0.6229508196721311	0.8622754491017964	825	RFC	0.7612402955784094	0.7517337031900139	0.770746887966805	0.7744755244755245	0.7307692307692307	0.8181818181818182	0.7581053496444847	0.7103538663171691	0.8058568329718004	0.7271247739602169	0.5428571428571428	0.9113924050632911	Self Other
no_beacon__no_geo	0.7861491628614916	0.8421052631578947	0.7798072238287235	0.7424381301558204	0.8171763175016266	0.7964285714285715	0.7000000000000001	0.8928571428571428	826	RFC	0.7841551585354357	0.7743785850860421	0.7939317319848294	0.8413483146067415	0.84	0.8426966292134831	0.7774256126571764	0.7130281690140845	0.8418230563002681	0.7746835443037974	0.6	0.9493670886075949	Self Other
no_beacon__no_geo	0.8068340306834031	0.8245614035087719	0.8024760975580647	0.7731367731367732	0.8318154219793563	0.7632890365448505	0.6428571428571428	0.8837209302325582	827	RFC	0.8281119592661346	0.9059500959692899	0.7502738225629791	0.837173579109063	0.8571428571428571	0.8172043010752689	0.8037641105488517	0.6742857142857143	0.9332425068119891	0.7381555153707052	0.5142857142857142	0.9620253164556962	Self Other
no_beacon__no_geo	0.8406961178045516	0.8508771929824561	0.8372951157235813	0.8137715179968701	0.8608187134502924	0.8011695906432749	0.7017543859649122	0.9005847953216375	828	RFC	0.8570856219462637	0.9236234458259325	0.790547798066595	0.8730237154150198	0.9090909090909091	0.8369565217391305	0.8360368771151827	0.7272727272727273	0.944801026957638	0.7730560578661845	0.5714285714285714	0.9746835443037974	Self Other
no_beacon__no_geo	0.8220338983050848	0.8508771929824561	0.8150055991041433	0.7789473684210526	0.8510638297872339	0.8097575341121036	0.721311475409836	0.8982035928143712	829	RFC	0.8344061384936556	0.8777372262773723	0.7910750507099391	0.8492132867132867	0.8461538461538461	0.8522727272727273	0.8105214224706087	0.7001455604075691	0.9208972845336482	0.7889692585895117	0.6285714285714286	0.9493670886075949	Self Other
no_beacon__no_geo	0.7963659147869674	0.8333333333333334	0.7934071098702172	0.7686832740213523	0.8181309457190822	0.7873760675370571	0.6885245901639345	0.8862275449101796	830	RFC	0.7973484848484849	0.8035714285714286	0.7911255411255411	0.8243006993006994	0.8076923076923077	0.8409090909090909	0.7918718452556914	0.7366984993178718	0.847045191193511	0.7683544303797468	0.6	0.9367088607594937	Self Other
no_beacon__no_geo	0.8237942122186496	0.8333333333333334	0.8112415958717434	0.7625649913344887	0.8599182004089979	0.7600531738118976	0.6274509803921569	0.8926553672316384	831	RFC	0.8595641455166092	0.9482758620689655	0.770852428964253	0.903061224489796	1.0	0.8061224489795918	0.8049677473402027	0.6376811594202898	0.9722543352601156	0.7285714285714285	0.45714285714285713	1.0	Self Other
no_beacon__no_geo	0.7816377171215881	0.7982456140350878	0.779930033586981	0.7605442176870747	0.7993158494868872	0.7244351024697846	0.5818181818181818	0.8670520231213873	832	RFC	0.8052596857871204	0.9059967585089141	0.7045226130653266	0.798936170212766	0.8	0.7978723404255319	0.789458888801363	0.6553341148886284	0.9235836627140975	0.703254972875226	0.45714285714285713	0.9493670886075949	Self Other
no_beacon__no_geo	0.7974137931034483	0.8245614035087719	0.7893715659340659	0.7482142857142857	0.8305288461538461	0.7632890365448505	0.6428571428571428	0.8837209302325582	833	RFC	0.8097018970189702	0.8516260162601627	0.7677777777777778	0.837173579109063	0.8571428571428571	0.8172043010752689	0.785823857004702	0.6671974522292994	0.9044502617801047	0.7381555153707052	0.5142857142857142	0.9620253164556962	Self Other
no_beacon__no_geo	0.8130909090909091	0.8508771929824561	0.805004897294762	0.765296803652968	0.8447129909365559	0.8097575341121036	0.721311475409836	0.8982035928143712	834	RFC	0.8269611266294228	0.8729166666666667	0.7810055865921788	0.8492132867132867	0.8461538461538461	0.8522727272727273	0.8005188275566966	0.6813008130081301	0.9197368421052632	0.7889692585895117	0.6285714285714286	0.9493670886075949	Self Other
no_beacon__no_geo	0.7797081306462822	0.8596491228070176	0.7732965171206818	0.7351712614870509	0.8114217727543128	0.819047619047619	0.7333333333333334	0.9047619047619047	835	RFC	0.8046516893291811	0.8853118712273642	0.7239915074309978	0.8669662921348315	0.88	0.8539325842696629	0.7757200850570269	0.6285714285714286	0.9228687415426252	0.7952983725135624	0.6285714285714286	0.9620253164556962	Self Other
no_beacon__no_geo	0.774781919111816	0.8070175438596491	0.7345341872739133	0.6311688311688312	0.8378995433789953	0.7330779054916986	0.5925925925925926	0.8735632183908046	836	RFC	0.8057233825223307	0.8617021276595744	0.7497446373850868	0.8210526315789474	0.8421052631578947	0.8	0.7237490191504252	0.4979508196721312	0.9495472186287193	0.7095840867992766	0.45714285714285713	0.9620253164556962	Self Other
no_beacon__no_geo	0.8127463863337714	0.8421052631578947	0.8048046223734213	0.7654320987654322	0.8441771459814105	0.7918864097363083	0.689655172413793	0.8941176470588236	837	RFC	0.8357733613849623	0.9064327485380117	0.7651139742319127	0.8523650262780698	0.8695652173913043	0.8351648351648352	0.8019282885136543	0.6623931623931624	0.9414634146341463	0.7667269439421338	0.5714285714285714	0.9620253164556962	Self Other
no_beacon__no_geo	0.7845345345345346	0.7982456140350878	0.7646693814233081	0.6962962962962963	0.83304246655032	0.7095380525091393	0.5490196078431373	0.8700564971751412	838	RFC	0.8200539659912432	0.8989071038251366	0.7412008281573499	0.8303571428571428	0.875	0.7857142857142857	0.7595421423115827	0.5682210708117443	0.950863213811421	0.6873417721518987	0.4	0.9746835443037974	Self Other
no_beacon__no_geo	0.8121128699242945	0.8508771929824561	0.7973640452709899	0.7426955702167766	0.8520325203252033	0.7963215974776667	0.6909090909090908	0.9017341040462428	839	RFC	0.8338041704847685	0.8893905191873589	0.7782178217821782	0.8898936170212766	0.95	0.8297872340425532	0.7894289091719473	0.6375404530744336	0.9413173652694611	0.7650994575045208	0.5428571428571428	0.9873417721518988	Self Other
no_beacon__no_geo	0.7343862167982771	0.7982456140350878	0.71929394592946	0.6542056074766356	0.7843822843822845	0.7173045822102426	0.5660377358490566	0.8685714285714285	840	RFC	0.73209906035993	0.7246376811594203	0.7395604395604396	0.8125	0.8333333333333334	0.7916666666666666	0.7156198612620002	0.596252129471891	0.8349875930521092	0.6952983725135624	0.42857142857142855	0.9620253164556962	Self Other
no_beacon__no_geo	0.8002489110143124	0.8508771929824561	0.7980944798862417	0.777238029146426	0.8189509306260575	0.8011695906432749	0.7017543859649122	0.9005847953216375	841	RFC	0.8234975698523483	0.9195402298850575	0.7274549098196392	0.8730237154150198	0.9090909090909091	0.8369565217391305	0.8049255583126551	0.6730769230769231	0.9367741935483871	0.7730560578661845	0.5714285714285714	0.9746835443037974	Self Other
no_beacon__no_geo	0.7807308970099668	0.8245614035087719	0.7636125654450261	0.7	0.8272251308900522	0.7632890365448505	0.6428571428571428	0.8837209302325582	842	RFC	0.7959229893368572	0.8351409978308026	0.7567049808429118	0.837173579109063	0.8571428571428571	0.8172043010752689	0.7573720485602866	0.6025039123630673	0.9122401847575058	0.7381555153707052	0.5142857142857142	0.9620253164556962	Self Other
no_beacon__no_geo	0.7578231292517007	0.8333333333333334	0.726991586257554	0.6352459016393444	0.8187372708757638	0.7664690026954178	0.6415094339622641	0.8914285714285716	843	RFC	0.8056281241643182	0.8959537572254336	0.7153024911032029	0.8784722222222222	0.9444444444444444	0.8125	0.7246031746031746	0.49206349206349204	0.9571428571428572	0.7365280289330922	0.4857142857142857	0.9873417721518988	Self Other
no_beacon__no_geo	0.7888675623800384	0.8596491228070176	0.7833696210952856	0.7488584474885844	0.8178807947019867	0.8150101419878295	0.7241379310344828	0.9058823529411764	844	RFC	0.792050986530886	0.8065573770491803	0.7775445960125918	0.8795986622073578	0.9130434782608695	0.8461538461538461	0.780747301301725	0.6988636363636364	0.8626309662398137	0.7873417721518987	0.6	0.9746835443037974	Self Other
no_beacon__no_geo	0.83656330749354	0.8245614035087719	0.8346387774102089	0.8167994207096306	0.8524781341107871	0.7632890365448505	0.6428571428571428	0.8837209302325582	845	RFC	0.8460455911329623	0.8966613672496025	0.795429815016322	0.837173579109063	0.8571428571428571	0.8172043010752689	0.8341708542713568	0.75	0.9183417085427136	0.7381555153707052	0.5142857142857142	0.9620253164556962	Self Other
no_beacon__no_geo	0.8262050237610319	0.8508771929824561	0.8249443852293111	0.8100890207715133	0.8397997496871089	0.8097575341121036	0.721311475409836	0.8982035928143712	846	RFC	0.8386778095212666	0.9069767441860465	0.7703788748564868	0.8492132867132867	0.8461538461538461	0.8522727272727273	0.8274372997112523	0.7319034852546917	0.922971114167813	0.7889692585895117	0.6285714285714286	0.9493670886075949	Self Other
no_beacon__no_geo	0.8069164265129684	0.8157894736842105	0.7910929900821062	0.7335984095427435	0.848587570621469	0.7347956131605183	0.588235294117647	0.8813559322033897	847	RFC	0.8240449575468818	0.8682352941176471	0.7798546209761164	0.8667091836734694	0.9375	0.7959183673469388	0.7828595315942475	0.6351118760757315	0.9306071871127634	0.7079566003616636	0.42857142857142855	0.9873417721518988	Self Other
no_beacon__no_geo	0.8302263648468708	0.8421052631578947	0.8279969624068659	0.8084147257700978	0.8475791990436341	0.7816091954022988	0.6666666666666666	0.896551724137931	848	RFC	0.8471518934183437	0.9228130360205832	0.7714907508161044	0.8842105263157894	0.9473684210526315	0.8210526315789474	0.8297848196428318	0.7192513368983957	0.9403183023872679	0.7508137432188065	0.5142857142857142	0.9873417721518988	Self Other
no_beacon__no_geo	0.7746288798920378	0.7719298245614035	0.7494269584656256	0.6699604743083004	0.8288934426229507	0.6569444444444444	0.45833333333333337	0.8555555555555555	849	RFC	0.8034988766148661	0.8647959183673469	0.7422018348623853	0.8042650418888042	0.8461538461538461	0.7623762376237624	0.7426446373774418	0.5467741935483871	0.9385150812064965	0.6444846292947559	0.3142857142857143	0.9746835443037974	Self Other
no_beacon__no_geo	0.8198675496688742	0.8421052631578947	0.8148739112483752	0.7844690966719493	0.8452787258248009	0.7816091954022988	0.6666666666666666	0.896551724137931	850	RFC	0.8436424634555475	0.9252336448598131	0.762051282051282	0.8842105263157894	0.9473684210526315	0.8210526315789474	0.8148973808984243	0.6808803301237965	0.9489144316730523	0.7508137432188065	0.5142857142857142	0.9873417721518988	Self Other
no_beacon__no_geo	0.835509138381201	0.8859649122807017	0.8334584344927192	0.8149779735682819	0.8519388954171563	0.8574314574314574	0.7936507936507937	0.9212121212121213	851	RFC	0.8360067462061276	0.8396369137670197	0.8323765786452354	0.8882890365448506	0.8928571428571429	0.8837209302325582	0.832084472757673	0.7917261055634808	0.8724428399518652	0.8381555153707052	0.7142857142857143	0.9620253164556962	Self Other
no_beacon__no_geo	0.7608695652173914	0.8070175438596491	0.7382102641811396	0.6611909650924024	0.8152295632698767	0.7259615384615384	0.5769230769230769	0.875	852	RFC	0.8005754088431254	0.8846153846153846	0.7165354330708661	0.8380836870830806	0.8823529411764706	0.7938144329896907	0.7366616989567809	0.5278688524590164	0.9454545454545454	0.701627486437613	0.42857142857142855	0.9746835443037974	Self Other
no_beacon__no_geo	0.8176100628930818	0.8508771929824561	0.8139763647167167	0.7879772542648253	0.8399754751686082	0.8011695906432749	0.7017543859649122	0.9005847953216375	853	RFC	0.8334736251402919	0.8981481481481481	0.7687991021324355	0.8730237154150198	0.9090909090909091	0.8369565217391305	0.8137785035397191	0.7018813314037626	0.9256756756756757	0.7730560578661845	0.5714285714285714	0.9746835443037974	Self Other
no_beacon__no_geo	0.7737373737373737	0.8157894736842105	0.7609859473379652	0.7057793345008756	0.8161925601750547	0.7418867924528302	0.6037735849056604	0.88	854	RFC	0.7940471271707421	0.8502109704641351	0.7378832838773491	0.8454861111111112	0.8888888888888888	0.8020833333333334	0.7581950542000455	0.6032934131736527	0.9130966952264382	0.7159132007233273	0.45714285714285713	0.9746835443037974	Self Other
no_beacon__no_geo	0.797573083287369	0.8508771929824561	0.7975314434835847	0.8004350190320826	0.7946278679350869	0.8056363454016648	0.711864406779661	0.8994082840236687	855	RFC	0.7993606197332788	0.8450057405281286	0.7537154989384289	0.8597222222222223	0.875	0.8444444444444444	0.8002836324514646	0.7603305785123967	0.8402366863905325	0.781012658227848	0.6	0.9620253164556962	Self Other
no_beacon__no_geo	0.8153526970954357	0.8421052631578947	0.8139624756239006	0.797880393641181	0.83004455760662	0.8044969512195121	0.71875	0.8902439024390243	856	RFC	0.8239635653666294	0.8754152823920266	0.7725118483412322	0.8259634888438134	0.7931034482758621	0.8588235294117647	0.8148993807309174	0.7329624478442281	0.8968363136176066	0.7905967450271247	0.6571428571428571	0.9240506329113924	Self Other
no_beacon__no_geo	0.8041504539559015	0.8333333333333334	0.7959015876132507	0.7548701298701299	0.8369330453563716	0.7600531738118976	0.6274509803921569	0.8926553672316384	857	RFC	0.8398020317791092	0.9393939393939394	0.7402101241642789	0.903061224489796	1.0	0.8061224489795918	0.7968345736029059	0.6309362279511533	0.9627329192546584	0.7285714285714285	0.45714285714285713	1.0	Self Other
no_beacon__no_geo	0.8096179183135704	0.8771929824561403	0.8050243662876355	0.7750972762645915	0.8349514563106797	0.8416666666666668	0.7666666666666667	0.9166666666666667	858	RFC	0.82737068844729	0.8940754039497307	0.7606659729448492	0.8925842696629214	0.92	0.8651685393258427	0.8046911948810683	0.6840659340659341	0.9253164556962026	0.8159132007233273	0.6571428571428571	0.9746835443037974	Self Other
no_beacon__no_geo	0.7775590551181102	0.8333333333333334	0.7751730146344945	0.7520117044623263	0.7983343248066627	0.7873760675370571	0.6885245901639345	0.8862275449101796	859	RFC	0.7756281512165526	0.7581120943952803	0.793144208037825	0.8243006993006994	0.8076923076923077	0.8409090909090909	0.7748007613220584	0.7460087082728593	0.8035928143712575	0.7683544303797468	0.6	0.9367088607594937	Self Other
no_beacon__no_geo	0.7991004497751124	0.8421052631578947	0.7829392979005014	0.7237113402061855	0.8421672555948173	0.7869601328903654	0.6785714285714285	0.8953488372093023	860	RFC	0.8228992183137911	0.8819095477386935	0.7638888888888888	0.8663594470046083	0.9047619047619048	0.8279569892473119	0.7759782868050584	0.6136363636363636	0.9383202099737533	0.7587703435804701	0.5428571428571428	0.9746835443037974	Self Other
no_beacon__no_geo	0.8066298342541437	0.8157894736842105	0.7902563087299566	0.7316538882803943	0.8488587291795189	0.748397267472412	0.6181818181818183	0.8786127167630058	861	RFC	0.8224336387127085	0.8630490956072352	0.7818181818181819	0.8292553191489361	0.85	0.8085106382978723	0.7817280111656737	0.6349809885931559	0.9284750337381916	0.723869801084991	0.4857142857142857	0.9620253164556962	Self Other
no_beacon__no_geo	0.7964959568733153	0.8157894736842105	0.7875819967390892	0.7440677966101695	0.831096196868009	0.7418867924528302	0.6037735849056604	0.88	862	RFC	0.8233365393923042	0.9014373716632443	0.7452357071213641	0.8454861111111112	0.8888888888888888	0.8020833333333334	0.7863974766629633	0.6334776334776335	0.9393173198482933	0.7159132007233273	0.45714285714285713	0.9746835443037974	Self Other
no_beacon__no_geo	0.8041310541310541	0.7982456140350878	0.8009677883299389	0.7758761206193969	0.8260594560404807	0.7370374084846054	0.6101694915254237	0.8639053254437871	863	RFC	0.8124571036376115	0.8530465949820788	0.7718676122931442	0.7805555555555556	0.75	0.8111111111111111	0.7999725450718405	0.7115097159940209	0.8884353741496599	0.7191681735985533	0.5142857142857142	0.9240506329113924	Self Other
no_beacon__no_geo	0.8108843537414966	0.8596491228070176	0.8092997297176221	0.7919161676646707	0.8266832917705735	0.8227749708511465	0.7419354838709677	0.9036144578313253	864	RFC	0.8281404583463212	0.9104991394148021	0.7457817772778402	0.8569604086845466	0.8518518518518519	0.8620689655172413	0.8139674894641782	0.7006622516556291	0.9272727272727272	0.8032549728752261	0.6571428571428571	0.9493670886075949	Self Other
no_beacon__no_geo	0.8064316635745207	0.8333333333333334	0.806127956368534	0.7984546039922731	0.8138013087447948	0.7777777777777778	0.6666666666666666	0.888888888888889	865	RFC	0.8226129751943887	0.9198813056379822	0.7253446447507953	0.8448616600790514	0.8636363636363636	0.8260869565217391	0.8160881267515747	0.7053469852104665	0.926829268292683	0.7524412296564196	0.5428571428571428	0.9620253164556962	Self Other
no_beacon__no_geo	0.8257372654155496	0.8596491228070176	0.8230459883368731	0.8012232415902141	0.8448687350835322	0.819047619047619	0.7333333333333334	0.9047619047619047	866	RFC	0.8349849638852196	0.880672268907563	0.7892976588628763	0.8669662921348315	0.88	0.8539325842696629	0.8218901853888989	0.7349228611500701	0.9088575096277278	0.7952983725135624	0.6285714285714286	0.9620253164556962	Self Other
no_beacon__no_geo	0.7827455919395466	0.8421052631578947	0.7800125681864267	0.7554925584691707	0.8045325779036826	0.7918864097363083	0.689655172413793	0.8941176470588236	867	RFC	0.787151287553648	0.8125	0.7618025751072961	0.8523650262780698	0.8695652173913043	0.8351648351648352	0.779150600637606	0.7059602649006622	0.8523409363745498	0.7667269439421338	0.5714285714285714	0.9620253164556962	Self Other
no_beacon__no_geo	0.7575544624033732	0.7894736842105263	0.740579983544992	0.6742209631728046	0.8069390039171795	0.701048951048951	0.5384615384615384	0.8636363636363636	868	RFC	0.7824858156028369	0.8439716312056738	0.721	0.8035172832019406	0.8235294117647058	0.7835051546391752	0.7387289923521374	0.5613207547169812	0.9161372299872935	0.6810126582278482	0.4	0.9620253164556962	Self Other
no_beacon__no_geo	0.8035320088300221	0.8508771929824561	0.7879859090821446	0.7305751765893037	0.8453966415749855	0.8011695906432749	0.7017543859649122	0.9005847953216375	869	RFC	0.826753313601853	0.8850855745721271	0.7684210526315789	0.8730237154150198	0.9090909090909091	0.8369565217391305	0.780752033329353	0.6219931271477663	0.9395109395109396	0.7730560578661845	0.5714285714285714	0.9746835443037974	Self Other
no_beacon__no_geo	0.8185731857318573	0.8157894736842105	0.8149669006502602	0.7891350964974982	0.8407987048030221	0.7418867924528302	0.6037735849056604	0.88	870	RFC	0.8343928235763669	0.8990228013029316	0.7697628458498024	0.8454861111111112	0.8888888888888888	0.8020833333333334	0.8147314767830229	0.7031847133757961	0.9262782401902497	0.7159132007233273	0.45714285714285713	0.9746835443037974	Self Other
no_beacon__no_geo	0.790650406504065	0.8245614035087719	0.7806604079830677	0.7338501291989663	0.8274706867671692	0.7573435504469987	0.6296296296296297	0.8850574712643677	871	RFC	0.8264235764235763	0.922077922077922	0.7307692307692307	0.8526315789473684	0.8947368421052632	0.8105263157894737	0.7815550068768953	0.6094420600858369	0.9536679536679536	0.7301989150090415	0.4857142857142857	0.9746835443037974	Self Other
no_beacon__no_geo	0.8168147641831852	0.8596491228070176	0.8060280684534646	0.7602862254025043	0.8517699115044248	0.8150101419878295	0.7241379310344828	0.9058823529411764	872	RFC	0.828409024306515	0.8638211382113821	0.7929969104016478	0.8795986622073578	0.9130434782608695	0.8461538461538461	0.7994329741469801	0.6789137380191693	0.9199522102747909	0.7873417721518987	0.6	0.9746835443037974	Self Other
no_beacon__no_geo	0.7524339360222532	0.8508771929824561	0.7445902391809773	0.6998313659359191	0.7893491124260356	0.8097575341121036	0.721311475409836	0.8982035928143712	873	RFC	0.7467872374668061	0.7179930795847751	0.7755813953488372	0.8492132867132867	0.8461538461538461	0.8522727272727273	0.7430901236525047	0.6825657894736842	0.8036144578313253	0.7889692585895117	0.6285714285714286	0.9493670886075949	Self Other
no_beacon__no_geo	0.8398856325947105	0.8859649122807017	0.8345602365114559	0.8048780487804877	0.8642424242424243	0.8574314574314574	0.7936507936507937	0.9212121212121213	874	RFC	0.8518242323068137	0.8970873786407767	0.8065610859728507	0.8882890365448506	0.8928571428571429	0.8837209302325582	0.83033360969151	0.7298578199052133	0.9308093994778068	0.8381555153707052	0.7142857142857143	0.9620253164556962	Self Other
no_beacon__no_geo	0.7261687917425622	0.7894736842105263	0.7172822754529763	0.6671586715867159	0.7674058793192367	0.701048951048951	0.5384615384615384	0.8636363636363636	875	RFC	0.7366072722004926	0.7726495726495727	0.7005649717514124	0.8035172832019406	0.8235294117647058	0.7835051546391752	0.7176798116364821	0.587012987012987	0.8483466362599772	0.6810126582278482	0.4	0.9620253164556962	Self Other
no_beacon__no_geo	0.8334494773519163	0.8421052631578947	0.825185625427842	0.7871772039180766	0.8631940469376074	0.7757867132867133	0.6538461538461539	0.8977272727272727	876	RFC	0.8574035453597497	0.9285714285714286	0.786235662148071	0.9072164948453608	1.0	0.8144329896907216	0.820002902894264	0.6831530139103554	0.9568527918781726	0.7428571428571429	0.4857142857142857	1.0	Self Other
no_beacon__no_geo	0.7545030020013342	0.8333333333333334	0.7451613022444461	0.6963696369636964	0.7939529675251958	0.7777777777777778	0.6666666666666666	0.888888888888889	877	RFC	0.763214266275824	0.793233082706767	0.733195449844881	0.8448616600790514	0.8636363636363636	0.8260869565217391	0.7431390504919917	0.6205882352941177	0.8656898656898657	0.7524412296564196	0.5428571428571428	0.9620253164556962	Self Other
no_beacon__no_geo	0.7355769230769231	0.7631578947368421	0.7141072097963264	0.6357615894039734	0.7924528301886793	0.6590229312063809	0.47058823529411753	0.8474576271186441	878	RFC	0.7359210526315789	0.7368421052631579	0.735	0.7576530612244898	0.75	0.7653061224489796	0.7093586712204805	0.5590682196339434	0.8596491228070176	0.6461121157323688	0.34285714285714286	0.9493670886075949	Self Other
no_beacon__no_geo	0.8023255813953488	0.8596491228070176	0.7982817680744965	0.7697211155378486	0.8268424206111444	0.8106312292358804	0.7142857142857142	0.9069767441860466	879	RFC	0.8235701539485225	0.902803738317757	0.7443365695792881	0.8955453149001535	0.9523809523809523	0.8387096774193549	0.8003762353998203	0.6708333333333333	0.9299191374663073	0.7793851717902351	0.5714285714285714	0.9873417721518988	Self Other
no_beacon__no_geo	0.7954545454545454	0.8596491228070176	0.791697640752768	0.7637231503579951	0.8196721311475411	0.8227749708511465	0.7419354838709677	0.9036144578313253	880	RFC	0.8120769958518304	0.8791208791208791	0.7450331125827815	0.8569604086845466	0.8518518518518519	0.8620689655172413	0.7930183296605682	0.6751054852320675	0.9109311740890689	0.8032549728752261	0.6571428571428571	0.9493670886075949	Self Other
no_beacon__no_geo	0.7711313394018205	0.7719298245614035	0.7688134574126457	0.7456647398843932	0.7919621749408983	0.6993914807302231	0.5517241379310345	0.8470588235294118	881	RFC	0.7917837764247084	0.879045996592845	0.704521556256572	0.7434304825609173	0.6956521739130435	0.7912087912087912	0.7758056951083432	0.6474278544542033	0.9041835357624831	0.6842676311030741	0.45714285714285713	0.9113924050632911	Self Other
no_beacon__no_geo	0.7934451219512195	0.8157894736842105	0.764923520408332	0.6830409356725147	0.8468061051441492	0.7418867924528302	0.6037735849056604	0.88	882	RFC	0.8296658669465686	0.9012345679012346	0.7580971659919028	0.8454861111111112	0.8888888888888888	0.8020833333333334	0.7544663633228923	0.5499058380414312	0.9590268886043534	0.7159132007233273	0.45714285714285713	0.9746835443037974	Self Other
no_beacon__no_geo	0.7963503649635036	0.8333333333333334	0.7825613311526701	0.7278048780487805	0.8373177842565598	0.7723594324750394	0.6545454545454545	0.8901734104046243	883	RFC	0.7922708879563438	0.778705636743215	0.8058361391694725	0.8595744680851064	0.9	0.8191489361702128	0.777254703225577	0.6831501831501832	0.8713592233009708	0.7444846292947558	0.5142857142857142	0.9746835443037974	Self Other
no_beacon__no_geo	0.7836909871244635	0.7807017543859649	0.7609952912213517	0.6873449131513648	0.8346456692913385	0.7202316678119172	0.5901639344262295	0.8502994011976047	884	RFC	0.7704681900997021	0.7328042328042328	0.8081321473951716	0.7495629370629371	0.6923076923076923	0.8068181818181818	0.7550770996335231	0.647196261682243	0.8629579375848032	0.706509945750452	0.5142857142857142	0.8987341772151899	Self Other
no_beacon__no_geo	0.7758501040943789	0.7982456140350878	0.7614537981154849	0.7028518859245629	0.8200557103064068	0.7173045822102426	0.5660377358490566	0.8685714285714285	885	RFC	0.8130297667981069	0.9030732860520094	0.7229862475442044	0.8125	0.8333333333333334	0.7916666666666666	0.7612670760261122	0.5753012048192772	0.9472329472329473	0.6952983725135624	0.42857142857142855	0.9620253164556962	Self Other
no_beacon__no_geo	0.814388489208633	0.8508771929824561	0.7967006802721088	0.7367346938775511	0.8566666666666667	0.7910512129380054	0.6792452830188679	0.9028571428571429	886	RFC	0.8436350425787046	0.9116161616161617	0.7756539235412475	0.9114583333333333	1.0	0.8229166666666666	0.7873631836568205	0.6181506849315068	0.956575682382134	0.7571428571428571	0.5142857142857142	1.0	Self Other
no_beacon__no_geo	0.8145161290322581	0.8245614035087719	0.8058715755917616	0.7649063032367972	0.846836847946726	0.7573435504469987	0.6296296296296297	0.8850574712643677	887	RFC	0.8351336032388664	0.898	0.7722672064777328	0.8526315789473684	0.8947368421052632	0.8105263157894737	0.8017592720856815	0.6661721068249258	0.9373464373464373	0.7301989150090415	0.4857142857142857	0.9746835443037974	Self Other
no_beacon__no_geo	0.8111190306486101	0.8596491228070176	0.8048222877256346	0.7697654213727193	0.8398791540785498	0.8150101419878295	0.7241379310344828	0.9058823529411764	888	RFC	0.8437310437618298	0.9425531914893617	0.744908896034298	0.8795986622073578	0.9130434782608695	0.8461538461538461	0.8065589140948825	0.6505139500734214	0.9626038781163435	0.7873417721518987	0.6	0.9746835443037974	Self Other
no_beacon__no_geo	0.7909162098668755	0.8421052631578947	0.7694086887244873	0.6989853438556933	0.8398320335932814	0.7816091954022988	0.6666666666666666	0.896551724137931	889	RFC	0.8187192874692875	0.8806818181818182	0.7567567567567568	0.8842105263157894	0.9473684210526315	0.8210526315789474	0.7614177393757715	0.5794392523364486	0.9433962264150944	0.7508137432188065	0.5142857142857142	0.9873417721518988	Self Other
no_beacon__no_geo	0.7793548387096774	0.8157894736842105	0.7734615384615385	0.7369230769230769	0.8100000000000002	0.7543859649122806	0.6315789473684209	0.8771929824561402	890	RFC	0.7801592738034856	0.7839607201309329	0.7763578274760383	0.816699604743083	0.8181818181818182	0.8152173913043478	0.7709501726989072	0.6952104499274311	0.8466898954703833	0.7318264014466546	0.5142857142857142	0.9493670886075949	Self Other
no_beacon__no_geo	0.8025298664792692	0.8508771929824561	0.7968470013234872	0.7628691983122363	0.8308248043347382	0.7963215974776667	0.6909090909090908	0.9017341040462428	891	RFC	0.8315467041508475	0.9243353783231084	0.7387580299785867	0.8898936170212766	0.95	0.8297872340425532	0.7992656010371706	0.6494252873563219	0.9491059147180193	0.7650994575045208	0.5428571428571428	0.9873417721518988	Self Other
no_beacon__no_geo	0.7812704649639817	0.8508771929824561	0.7768465948867296	0.7454268292682926	0.8082663605051664	0.8011695906432749	0.7017543859649122	0.9005847953216375	892	RFC	0.7799919420677078	0.7725118483412322	0.7874720357941835	0.8730237154150198	0.9090909090909091	0.8369565217391305	0.7751827048656459	0.7201767304860088	0.8301886792452831	0.7730560578661845	0.5714285714285714	0.9746835443037974	Self Other
no_beacon__no_geo	0.8057455540355677	0.8157894736842105	0.7940783796383546	0.7450628366247755	0.8430939226519337	0.7543859649122806	0.6315789473684209	0.8771929824561402	893	RFC	0.8238973163190352	0.8755274261603375	0.7722672064777328	0.816699604743083	0.8181818181818182	0.8152173913043478	0.7883306721411192	0.6484375	0.9282238442822385	0.7318264014466546	0.5142857142857142	0.9493670886075949	Self Other
no_beacon__no_geo	0.8088235294117647	0.8157894736842105	0.8045977011494252	0.7758620689655172	0.8333333333333333	0.7418867924528302	0.6037735849056604	0.88	894	RFC	0.8344661717034403	0.9246575342465754	0.7442748091603053	0.8454861111111112	0.8888888888888888	0.8020833333333334	0.8074593867153705	0.6683168316831684	0.9466019417475728	0.7159132007233273	0.45714285714285713	0.9746835443037974	Self Other
no_beacon__no_geo	0.7522123893805309	0.8070175438596491	0.7339953880363468	0.6643835616438356	0.8036072144288579	0.7330779054916986	0.5925925925925926	0.8735632183908046	895	RFC	0.784070796460177	0.8584070796460177	0.7097345132743362	0.8210526315789474	0.8421052631578947	0.8	0.7339982195156567	0.5418994413407822	0.9260969976905312	0.7095840867992766	0.45714285714285713	0.9620253164556962	Self Other
no_beacon__no_geo	0.8512931034482759	0.8508771929824561	0.8462128833750078	0.8182616330114136	0.8741641337386018	0.8011695906432749	0.7017543859649122	0.9005847953216375	896	RFC	0.860347565278758	0.8961538461538462	0.8245412844036697	0.8730237154150198	0.9090909090909091	0.8369565217391305	0.8414847216329806	0.752827140549273	0.9301423027166882	0.7730560578661845	0.5714285714285714	0.9746835443037974	Self Other
no_beacon__no_geo	0.7380636604774535	0.8070175438596491	0.7242946639543253	0.6626814688300597	0.7859078590785908	0.7396179401993355	0.6071428571428571	0.872093023255814	897	RFC	0.7413923793448363	0.751937984496124	0.7308467741935484	0.8079877112135176	0.8095238095238095	0.8064516129032258	0.7211538977833063	0.5923664122137404	0.8499413833528722	0.7175406871609403	0.4857142857142857	0.9493670886075949	Self Other
no_beacon__no_geo	0.8209538702111024	0.8508771929824561	0.8071660838896104	0.7556029882604055	0.8587291795188154	0.8011695906432749	0.7017543859649122	0.9005847953216375	898	RFC	0.8445773138867768	0.9053708439897699	0.7837837837837838	0.8730237154150198	0.9090909090909091	0.8369565217391305	0.798937079291786	0.6483516483516484	0.9495225102319236	0.7730560578661845	0.5714285714285714	0.9746835443037974	Self Other
no_beacon__no_geo	0.8416833667334669	0.8508771929824561	0.8398073836276083	0.8224719101123595	0.8571428571428571	0.8056363454016648	0.711864406779661	0.8994082840236687	899	RFC	0.8519601960196019	0.905940594059406	0.797979797979798	0.8597222222222223	0.875	0.8444444444444444	0.8394338348765432	0.7530864197530864	0.92578125	0.781012658227848	0.6	0.9620253164556962	Self Other
no_beacon__no_geo	0.8410981697171381	0.8596491228070176	0.8292200860661378	0.784180790960452	0.8742593811718237	0.805874840357599	0.7037037037037037	0.9080459770114944	900	RFC	0.8671736387491444	0.9353099730458221	0.7990373044524669	0.9157894736842105	1.0	0.8315789473684211	0.8201067776671795	0.6750972762645915	0.9651162790697675	0.7714285714285714	0.5428571428571428	1.0	Self Other
no_beacon__no_geo	0.7975352112676056	0.7807017543859649	0.7964747634315127	0.7817836812144212	0.8111658456486042	0.7141710961789189	0.576271186440678	0.8520710059171598	901	RFC	0.8126385112751033	0.8930635838150289	0.7322134387351779	0.7541666666666667	0.7083333333333334	0.8	0.8021827792998268	0.6951631046119235	0.90920245398773	0.6985533453887884	0.4857142857142857	0.9113924050632911	Self Other
no_beacon__no_geo	0.7711538461538462	0.8245614035087719	0.7654630285894048	0.7289293849658315	0.8019966722129782	0.7632890365448505	0.6428571428571428	0.8837209302325582	902	RFC	0.7794600733880832	0.8135593220338984	0.7453608247422681	0.837173579109063	0.8571428571428571	0.8172043010752689	0.7640973858594331	0.6602475928473177	0.8679471788715486	0.7381555153707052	0.5142857142857142	0.9620253164556962	Self Other
no_beacon__no_geo	0.8482202820685023	0.8508771929824561	0.8451698689634863	0.8234374999999999	0.8669022379269729	0.7910512129380054	0.6792452830188679	0.9028571428571429	903	RFC	0.8683474442311103	0.947841726618705	0.7888531618435155	0.9114583333333333	1.0	0.8229166666666666	0.8449960278770808	0.7279005524861878	0.9620915032679739	0.7571428571428571	0.5142857142857142	1.0	Self Other
no_beacon__no_geo	0.7768948655256723	0.8070175438596491	0.772275796685769	0.7398431931575196	0.8047084002140183	0.7330779054916986	0.5925925925925926	0.8735632183908046	904	RFC	0.8030418219934579	0.8932874354561101	0.7127962085308057	0.8210526315789474	0.8421052631578947	0.8	0.7776098925733962	0.6313868613138686	0.9238329238329238	0.7095840867992766	0.45714285714285713	0.9620253164556962	Self Other
no_beacon__no_geo	0.822108345534407	0.8070175438596491	0.812902763976153	0.7714016933207902	0.8544038346315158	0.7456389452332657	0.6206896551724138	0.8705882352941177	905	RFC	0.8380813508025897	0.8874458874458875	0.7887168141592921	0.7978977544194936	0.782608695652174	0.8131868131868132	0.807111241612563	0.6821963394342762	0.9320261437908497	0.725497287522604	0.5142857142857142	0.9367088607594937	Self Other
no_beacon__no_geo	0.8432510885341074	0.8596491228070176	0.8402781802376124	0.8184873949579833	0.8620689655172414	0.819047619047619	0.7333333333333334	0.9047619047619047	906	RFC	0.8582330659536541	0.9223484848484849	0.7941176470588235	0.8669662921348315	0.88	0.8539325842696629	0.8391934884976961	0.7356495468277946	0.9427374301675978	0.7952983725135624	0.6285714285714286	0.9620253164556962	Self Other
no_beacon__no_geo	0.8187311178247734	0.8421052631578947	0.8056085743649979	0.7551020408163266	0.8561151079136691	0.7869601328903654	0.6785714285714285	0.8953488372093023	907	RFC	0.8459642703400775	0.9158415841584159	0.7760869565217391	0.8663594470046083	0.9047619047619048	0.8279569892473119	0.7984532828282829	0.6423611111111112	0.9545454545454546	0.7587703435804701	0.5428571428571428	0.9746835443037974	Self Other
no_beacon__no_geo	0.8001355013550135	0.8333333333333334	0.7937859194551727	0.7576006573541495	0.829971181556196	0.7827700330959784	0.6779661016949152	0.8875739644970415	908	RFC	0.8158756235490445	0.8714555765595463	0.7602956705385427	0.8333333333333334	0.8333333333333334	0.8333333333333334	0.7918818616456145	0.6700581395348837	0.9137055837563451	0.7603978300180831	0.5714285714285714	0.9493670886075949	Self Other
no_beacon__no_geo	0.7624135763670647	0.8333333333333334	0.7350856327307326	0.6499999999999999	0.8201712654614652	0.7664690026954178	0.6415094339622641	0.8914285714285716	909	RFC	0.756987360082398	0.7436440677966102	0.7703306523681859	0.8784722222222222	0.9444444444444444	0.8125	0.7271050289125662	0.5773026315789473	0.8769074262461851	0.7365280289330922	0.4857142857142857	0.9873417721518988	Self Other
no_beacon__no_geo	0.78535170413343	0.7982456140350878	0.7695594246098953	0.7092337917485265	0.8298850574712643	0.7095380525091393	0.5490196078431373	0.8700564971751412	910	RFC	0.8107520089834017	0.87409200968523	0.7474120082815735	0.8303571428571428	0.875	0.7857142857142857	0.7647553761718666	0.596694214876033	0.9328165374677002	0.6873417721518987	0.4	0.9746835443037974	Self Other
no_beacon__no_geo	0.812035661218425	0.8157894736842105	0.7877859351114949	0.7160493827160493	0.8595224875069405	0.7347956131605183	0.588235294117647	0.8813559322033897	911	RFC	0.8433606780340448	0.9088319088319088	0.7778894472361809	0.8667091836734694	0.9375	0.7959183673469388	0.7755192537450601	0.5907407407407408	0.9602977667493796	0.7079566003616636	0.42857142857142855	0.9873417721518988	Self Other
no_beacon__no_geo	0.8238308776425368	0.868421052631579	0.8218646582220701	0.8031496062992127	0.8405797101449276	0.8202837624802943	0.7272727272727273	0.9132947976878613	912	RFC	0.8487501963727766	0.9508474576271186	0.7466529351184346	0.9202127659574468	1.0	0.8404255319148937	0.8283528738919074	0.6951672862453532	0.9615384615384616	0.7857142857142857	0.5714285714285714	1.0	Self Other
no_beacon__no_geo	0.8125440451021846	0.8333333333333334	0.80923100871731	0.7840909090909091	0.8343711083437111	0.7777777777777778	0.6666666666666666	0.888888888888889	913	RFC	0.8267909663865546	0.8878676470588235	0.7657142857142857	0.8448616600790514	0.8636363636363636	0.8260869565217391	0.8092937756497949	0.7020348837209303	0.9165526675786594	0.7524412296564196	0.5428571428571428	0.9620253164556962	Self Other
no_beacon__no_geo	0.858459512837393	0.8947368421052632	0.8583512209635943	0.8544346648612051	0.8622677770659835	0.8642857142857143	0.7999999999999999	0.9285714285714286	914	RFC	0.8654581391025573	0.9306784660766961	0.8002378121284186	0.9182022471910112	0.96	0.8764044943820225	0.8622296968432763	0.7897371714643304	0.9347222222222222	0.8365280289330923	0.6857142857142857	0.9873417721518988	Self Other
no_beacon__no_geo	0.7651567944250871	0.8333333333333334	0.7464272137379564	0.6775119617224881	0.8153424657534247	0.7664690026954178	0.6415094339622641	0.8914285714285716	915	RFC	0.7946341463414635	0.8634146341463415	0.7258536585365853	0.8784722222222222	0.9444444444444444	0.8125	0.743740157480315	0.5574803149606299	0.93	0.7365280289330922	0.4857142857142857	0.9873417721518988	Self Other
no_beacon__no_geo	0.8346456692913385	0.9210526315789473	0.8292650408310649	0.7989556135770235	0.8595744680851064	0.8992834004122903	0.8524590163934427	0.9461077844311377	916	RFC	0.860257348457129	0.9444444444444444	0.7760702524698134	0.9488636363636364	1.0	0.8977272727272727	0.827761475581639	0.6923076923076923	0.9632152588555858	0.8714285714285714	0.7428571428571429	1.0	Self Other
no_beacon__no_geo	0.8517287234042553	0.868421052631579	0.8517050566952078	0.8498316498316498	0.8535784635587657	0.8354978354978355	0.7619047619047619	0.9090909090909091	917	RFC	0.8608209589789032	0.9431988041853513	0.7784431137724551	0.8646179401993355	0.8571428571428571	0.872093023255814	0.8590258777929777	0.7732843137254902	0.9447674418604651	0.8175406871609403	0.6857142857142857	0.9493670886075949	Self Other
no_beacon__no_geo	0.8037709497206704	0.8421052631578947	0.7756480771643226	0.6962162162162162	0.8550799381124291	0.7869601328903654	0.6785714285714285	0.8953488372093023	918	RFC	0.8312717273938466	0.8870523415977961	0.775491113189897	0.8663594470046083	0.9047619047619048	0.8279569892473119	0.7629136499365976	0.5729537366548043	0.9528735632183908	0.7587703435804701	0.5428571428571428	0.9746835443037974	Self Other
no_beacon__no_geo	0.8537234042553191	0.8596491228070176	0.8515007898894155	0.8333333333333334	0.8696682464454976	0.8323529411764705	0.7647058823529412	0.8999999999999999	919	RFC	0.8568478608614722	0.8757961783439491	0.8378995433789954	0.8383838383838383	0.7878787878787878	0.8888888888888888	0.8493692872803895	0.7947976878612717	0.9039408866995073	0.827124773960217	0.7428571428571429	0.9113924050632911	Self Other
no_beacon__no_geo	0.764612954186414	0.8070175438596491	0.7434004869886959	0.6696230598669624	0.8171779141104295	0.7259615384615384	0.5769230769230769	0.875	920	RFC	0.7893058213384363	0.84593837535014	0.7326732673267327	0.8380836870830806	0.8823529411764706	0.7938144329896907	0.7389227500031812	0.5541284403669725	0.9237170596393898	0.701627486437613	0.42857142857142855	0.9746835443037974	Self Other
no_beacon__no_geo	0.7958872810357959	0.8771929824561403	0.7850360183366079	0.7367387033398822	0.8333333333333334	0.8381338742393509	0.7586206896551724	0.9176470588235295	921	RFC	0.8077978726712904	0.8445945945945946	0.7710011507479861	0.9068322981366459	0.9565217391304348	0.8571428571428571	0.7799703431985026	0.6533101045296167	0.9066305818673883	0.8079566003616636	0.6285714285714286	0.9873417721518988	Self Other
no_beacon__no_geo	0.7649429147078576	0.8596491228070176	0.7528783050718865	0.6982758620689655	0.8074807480748074	0.8150101419878295	0.7241379310344828	0.9058823529411764	922	RFC	0.763506676863345	0.7584269662921348	0.768586387434555	0.8795986622073578	0.9130434782608695	0.8461538461538461	0.7487431465391179	0.646964856230032	0.8505214368482039	0.7873417721518987	0.6	0.9746835443037974	Self Other
no_beacon__no_geo	0.8586956521739131	0.868421052631579	0.8584660011539121	0.8641671788567916	0.8527648234510327	0.8386031146767342	0.7692307692307692	0.9079754601226993	923	RFC	0.8605099502487563	0.925	0.7960199004975125	0.8571428571428572	0.8333333333333334	0.8809523809523809	0.864531465383858	0.8108419838523645	0.9182209469153515	0.825497287522604	0.7142857142857143	0.9367088607594937	Self Other
no_beacon__no_geo	0.7651767845230153	0.8157894736842105	0.7460886972590084	0.6764705882352942	0.8157068062827225	0.748397267472412	0.6181818181818183	0.8786127167630058	924	RFC	0.7600318246822568	0.7449392712550608	0.7751243781094528	0.8292553191489361	0.85	0.8085106382978723	0.7401510500958015	0.6195286195286195	0.8607734806629834	0.723869801084991	0.4857142857142857	0.9620253164556962	Self Other
no_beacon__no_geo	0.8270932607215793	0.8333333333333334	0.8177269778493379	0.7764084507042254	0.8590455049944505	0.7777777777777778	0.6666666666666666	0.888888888888889	925	RFC	0.8512431201366484	0.9206680584551148	0.7818181818181819	0.8448616600790514	0.8636363636363636	0.8260869565217391	0.8122174235778392	0.6712328767123288	0.9532019704433498	0.7524412296564196	0.5428571428571428	0.9620253164556962	Self Other
no_beacon__no_geo	0.8276856524873828	0.8859649122807017	0.8216084850500448	0.78868258178603	0.8545343883140596	0.8513689700130378	0.7796610169491525	0.9230769230769232	926	RFC	0.8510346821605099	0.9272349272349273	0.7748344370860927	0.9125000000000001	0.9583333333333334	0.8666666666666667	0.8193320112723097	0.6861538461538461	0.9525101763907734	0.822242314647378	0.6571428571428571	0.9873417721518988	Self Other
no_beacon__no_geo	0.7694524495677233	0.7982456140350878	0.7549191634939028	0.6952380952380952	0.8146002317497102	0.7426131343869637	0.6229508196721311	0.8622754491017964	927	RFC	0.7662445809455177	0.7556935817805382	0.7767955801104972	0.7744755244755245	0.7307692307692307	0.8181818181818182	0.7500059075373733	0.6437389770723104	0.856272838002436	0.7271247739602169	0.5428571428571428	0.9113924050632911	Self Other
no_beacon__no_geo	0.7695252679938744	0.8070175438596491	0.7648059035150541	0.7314897413024086	0.7981220657276995	0.7563155849203265	0.6451612903225806	0.8674698795180723	928	RFC	0.7780403506730476	0.8151093439363817	0.7409713574097135	0.7841634738186463	0.7407407407407407	0.8275862068965517	0.7641280010536615	0.6634304207119741	0.8648255813953488	0.7414104882459313	0.5714285714285714	0.9113924050632911	Self Other
no_beacon__no_geo	0.7758620689655172	0.8421052631578947	0.769494413816346	0.7311827956989249	0.807806031933767	0.8044969512195121	0.71875	0.8902439024390243	929	RFC	0.7706882731087814	0.7416107382550335	0.7997658079625293	0.8259634888438134	0.7931034482758621	0.8588235294117647	0.7685268018110201	0.7210440456769984	0.8160095579450418	0.7905967450271247	0.6571428571428571	0.9240506329113924	Self Other
no_beacon__no_geo	0.8094248094248094	0.8333333333333334	0.8002038114965191	0.7572815533980581	0.84312606959498	0.7873760675370571	0.6885245901639345	0.8862275449101796	930	RFC	0.8254780821037754	0.8755102040816326	0.7754459601259182	0.8243006993006994	0.8076923076923077	0.8409090909090909	0.795467534992224	0.6671850699844479	0.92375	0.7683544303797468	0.6	0.9367088607594937	Self Other
no_beacon__no_geo	0.8426573426573427	0.8245614035087719	0.8421254841117147	0.8329621380846325	0.851288830138797	0.7573435504469987	0.6296296296296297	0.8850574712643677	931	RFC	0.8598226501037707	0.9557069846678024	0.763938315539739	0.8526315789473684	0.8947368421052632	0.8105263157894737	0.8496759622937942	0.7381578947368421	0.9611940298507463	0.7301989150090415	0.4857142857142857	0.9746835443037974	Self Other
no_beacon__no_geo	0.7433050293925539	0.7982456140350878	0.7334767056843224	0.6822958771220695	0.7846575342465754	0.7244351024697846	0.5818181818181818	0.8670520231213873	932	RFC	0.7502391276029552	0.7743119266055046	0.7261663286004056	0.798936170212766	0.8	0.7978723404255319	0.7316117453340407	0.6098265895953757	0.8533969010727056	0.703254972875226	0.45714285714285713	0.9493670886075949	Self Other
no_beacon__no_geo	0.7990331491712708	0.8596491228070176	0.7919596724621867	0.7535986452159187	0.8303206997084548	0.819047619047619	0.7333333333333334	0.9047619047619047	933	RFC	0.8176426407525826	0.8794466403162056	0.7558386411889597	0.8669662921348315	0.88	0.8539325842696629	0.7901729672751665	0.6592592592592592	0.9210866752910737	0.7952983725135624	0.6285714285714286	0.9620253164556962	Self Other
no_beacon__no_geo	0.7813194959229058	0.8333333333333334	0.7606983827274449	0.6904512067156349	0.830945558739255	0.7827700330959784	0.6779661016949152	0.8875739644970415	934	RFC	0.7670194458785062	0.7230769230769231	0.8109619686800895	0.8333333333333334	0.8333333333333334	0.8333333333333334	0.7562907328491404	0.6606425702811245	0.8519388954171563	0.7603978300180831	0.5714285714285714	0.9493670886075949	Self Other
no_beacon__no_geo	0.8252889191026512	0.8508771929824561	0.8225118956236781	0.8003108003108003	0.8447129909365558	0.8056363454016648	0.711864406779661	0.8994082840236687	935	RFC	0.839296555750146	0.9019264448336253	0.7766666666666666	0.8597222222222223	0.875	0.8444444444444444	0.8225507787931481	0.7192737430167597	0.9258278145695364	0.781012658227848	0.6	0.9620253164556962	Self Other
no_beacon__no_geo	0.7922077922077922	0.7894736842105263	0.7901635770297246	0.7694524495677234	0.8108747044917257	0.701048951048951	0.5384615384615384	0.8636363636363636	936	RFC	0.8085059715854417	0.8841059602649006	0.7329059829059829	0.8035172832019406	0.8235294117647058	0.7835051546391752	0.7942649281934997	0.6811224489795918	0.9074074074074074	0.6810126582278482	0.4	0.9620253164556962	Self Other
no_beacon__no_geo	0.8168693009118541	0.8333333333333334	0.812671473384968	0.7846291331546024	0.8407138136153337	0.7777777777777778	0.6666666666666666	0.888888888888889	937	RFC	0.8325013886317348	0.8940936863543788	0.7709090909090909	0.8448616600790514	0.8636363636363636	0.8260869565217391	0.8117315953192119	0.6990445859872612	0.9244186046511628	0.7524412296564196	0.5428571428571428	0.9620253164556962	Self Other
no_beacon__no_geo	0.8449809402795425	0.8508771929824561	0.8424884508373143	0.8226744186046511	0.8623024830699774	0.7963215974776667	0.6909090909090908	0.9017341040462428	938	RFC	0.859166549254532	0.9233278955954323	0.7950052029136316	0.8898936170212766	0.95	0.8297872340425532	0.8419277528995964	0.7418086500655308	0.9420468557336621	0.7650994575045208	0.5428571428571428	0.9873417721518988	Self Other
no_beacon__no_geo	0.8158443363446838	0.8333333333333334	0.81392892083312	0.7950502706883218	0.832807570977918	0.7723594324750394	0.6545454545454545	0.8901734104046243	939	RFC	0.8384763268227835	0.9345454545454546	0.7424071991001124	0.8595744680851064	0.9	0.8191489361702128	0.8200329512229081	0.6917900403768507	0.9482758620689655	0.7444846292947558	0.5142857142857142	0.9746835443037974	Self Other
no_beacon__no_geo	0.7782771535580524	0.8157894736842105	0.763186660402144	0.7034068136272545	0.8229665071770335	0.7649946009620103	0.6557377049180327	0.874251497005988	940	RFC	0.7898616513117849	0.8220140515222483	0.7577092511013216	0.7993881118881119	0.7692307692307693	0.8295454545454546	0.7576172967421901	0.6147110332749562	0.900523560209424	0.7477396021699819	0.5714285714285714	0.9240506329113924	Self Other
no_beacon__no_geo	0.848951048951049	0.8771929824561403	0.8450816120179113	0.8205980066445183	0.8695652173913043	0.8416666666666668	0.7666666666666667	0.9166666666666667	941	RFC	0.8682662457248093	0.940952380952381	0.7955801104972375	0.8925842696629214	0.92	0.8651685393258427	0.843131102565259	0.727540500736377	0.9587217043941412	0.8159132007233273	0.6571428571428571	0.9746835443037974	Self Other
no_beacon__no_geo	0.8186738836265224	0.8157894736842105	0.8124138087805174	0.7781456953642384	0.8466819221967964	0.7599037207902919	0.6440677966101694	0.8757396449704142	942	RFC	0.8386123952977672	0.905587668593449	0.7716371220020855	0.8069444444444445	0.7916666666666666	0.8222222222222222	0.8100220558072628	0.6821480406386067	0.9378960709759189	0.7397830018083182	0.5428571428571428	0.9367088607594937	Self Other
no_beacon__no_geo	0.7525632262474368	0.7719298245614035	0.7283235867446394	0.6471734892787524	0.8094736842105263	0.6669662921348315	0.48000000000000004	0.8539325842696629	943	RFC	0.7489017892050271	0.7394209354120267	0.7583826429980276	0.7838383838383838	0.8	0.7676767676767676	0.7216678859673489	0.5753899480069324	0.8679458239277652	0.6524412296564195	0.34285714285714286	0.9620253164556962	Self Other
no_beacon__no_geo	0.8075499629903775	0.8157894736842105	0.7977768464103463	0.7533206831119545	0.8422330097087379	0.748397267472412	0.6181818181818183	0.8786127167630058	944	RFC	0.8308331964418161	0.8981900452488688	0.7634763476347635	0.8292553191489361	0.85	0.8085106382978723	0.7938998558376892	0.6486928104575164	0.939106901217862	0.723869801084991	0.4857142857142857	0.9620253164556962	Self Other
no_beacon__no_geo	0.8027681660899654	0.8157894736842105	0.7971730056515262	0.7634854771784232	0.8308605341246291	0.7543859649122806	0.6315789473684209	0.8771929824561402	945	RFC	0.8325189503382168	0.9274193548387096	0.7376185458377239	0.816699604743083	0.8181818181818182	0.8152173913043478	0.7999440424357638	0.6488011283497884	0.9510869565217391	0.7318264014466546	0.5142857142857142	0.9493670886075949	Self Other
no_beacon__no_geo	0.7804511278195488	0.8070175438596491	0.7611585617853698	0.6932773109243696	0.8290398126463701	0.7259615384615384	0.5769230769230769	0.875	946	RFC	0.7895208240035827	0.812807881773399	0.7662337662337663	0.8380836870830806	0.8823529411764706	0.7938144329896907	0.7537284144427001	0.6043956043956044	0.9030612244897959	0.701627486437613	0.42857142857142855	0.9746835443037974	Self Other
no_beacon__no_geo	0.7809388335704125	0.8157894736842105	0.7653863490577486	0.7049808429118775	0.8257918552036199	0.748397267472412	0.6181818181818183	0.8786127167630058	947	RFC	0.8082777938761712	0.8761904761904762	0.7403651115618661	0.8292553191489361	0.85	0.8085106382978723	0.7616237130303627	0.5897435897435898	0.9335038363171355	0.723869801084991	0.4857142857142857	0.9620253164556962	Self Other
no_beacon__no_geo	0.7886083382266589	0.8245614035087719	0.7841407458108347	0.7530864197530864	0.8151950718685831	0.7632890365448505	0.6428571428571428	0.8837209302325582	948	RFC	0.7913271446256186	0.8049853372434017	0.7776689520078355	0.837173579109063	0.8571428571428571	0.8172043010752689	0.7820003280730435	0.7074742268041238	0.8565264293419633	0.7381555153707052	0.5142857142857142	0.9620253164556962	Self Other
no_beacon__no_geo	0.801840490797546	0.8157894736842105	0.7981295668541242	0.7707594038325054	0.8254997298757429	0.7418867924528302	0.6037735849056604	0.88	949	RFC	0.8274771838331161	0.9203389830508475	0.7346153846153847	0.8454861111111112	0.8888888888888888	0.8020833333333334	0.8025252593686625	0.663003663003663	0.9420468557336621	0.7159132007233273	0.45714285714285713	0.9746835443037974	Self Other
no_beacon__no_geo	0.7889447236180904	0.8508771929824561	0.7866809593997053	0.7647058823529412	0.8086560364464692	0.8011695906432749	0.7017543859649122	0.9005847953216375	950	RFC	0.7943210089195325	0.8260211800302572	0.7626208378088077	0.8730237154150198	0.9090909090909091	0.8369565217391305	0.7862352336928609	0.711864406779661	0.8606060606060606	0.7730560578661845	0.5714285714285714	0.9746835443037974	Self Other
no_beacon__no_geo	0.799209486166008	0.8245614035087719	0.7765291247280598	0.7053364269141532	0.8477218225419664	0.7573435504469987	0.6296296296296297	0.8850574712643677	951	RFC	0.8222777924015092	0.8735632183908046	0.7709923664122137	0.8526315789473684	0.8947368421052632	0.8105263157894737	0.7664255700570446	0.5914396887159533	0.9414114513981359	0.7301989150090415	0.4857142857142857	0.9746835443037974	Self Other
no_beacon__no_geo	0.7332859174964438	0.8245614035087719	0.6865314654631695	0.5654692931633836	0.8075936377629553	0.7508741258741258	0.6153846153846154	0.8863636363636364	952	RFC	0.711698717948718	0.6666666666666666	0.7567307692307692	0.8726500909642207	0.9411764705882353	0.8041237113402062	0.6783661263510656	0.4909456740442656	0.8657865786578658	0.722242314647378	0.45714285714285713	0.9873417721518988	Self Other
no_beacon__no_geo	0.8149717514124294	0.8070175438596491	0.8035095747452985	0.7560521415270018	0.850967007963595	0.7259615384615384	0.5769230769230769	0.875	953	RFC	0.8557897139379185	0.9575471698113207	0.7540322580645161	0.8380836870830806	0.8823529411764706	0.7938144329896907	0.8005583450492066	0.6246153846153846	0.9765013054830287	0.701627486437613	0.42857142857142855	0.9746835443037974	Self Other
no_beacon__no_geo	0.8387096774193549	0.8245614035087719	0.8325208125477872	0.8003259983700083	0.864715626725566	0.7573435504469987	0.6296296296296297	0.8850574712643677	954	RFC	0.8554022714095699	0.912639405204461	0.7981651376146789	0.8526315789473684	0.8947368421052632	0.8105263157894737	0.8280002448108836	0.7126269956458636	0.9433734939759036	0.7301989150090415	0.4857142857142857	0.9746835443037974	Self Other
no_beacon__no_geo	0.8030085959885387	0.8245614035087719	0.7878638681716783	0.7311827956989246	0.8445449406444319	0.7508741258741258	0.6153846153846154	0.8863636363636364	955	RFC	0.8449066194658135	0.9420654911838791	0.7477477477477478	0.8726500909642207	0.9411764705882353	0.8041237113402062	0.7837869797933696	0.597444089456869	0.9701298701298702	0.722242314647378	0.45714285714285713	0.9873417721518988	Self Other
no_beacon__no_geo	0.7873333333333333	0.8421052631578947	0.7790163943511326	0.7361455748552523	0.8218872138470129	0.7869601328903654	0.6785714285714285	0.8953488372093023	956	RFC	0.7891055266064534	0.7960644007155635	0.7821466524973433	0.8663594470046083	0.9047619047619048	0.8279569892473119	0.7752488687782806	0.6846153846153846	0.8658823529411764	0.7587703435804701	0.5428571428571428	0.9746835443037974	Self Other
no_beacon__no_geo	0.8450134770889488	0.8245614035087719	0.842028287914692	0.8203125	0.863744075829384	0.7632890365448505	0.6428571428571428	0.8837209302325582	957	RFC	0.859696332363364	0.9226713532513181	0.7967213114754098	0.837173579109063	0.8571428571428571	0.8172043010752689	0.8407377688986414	0.7383966244725738	0.943078913324709	0.7381555153707052	0.5142857142857142	0.9620253164556962	Self Other
no_beacon__no_geo	0.796415770609319	0.7807017543859649	0.7837983558677535	0.7315689981096408	0.8360277136258661	0.7004729374671571	0.5454545454545454	0.8554913294797688	958	RFC	0.8170466832331127	0.873589164785553	0.7605042016806722	0.7686170212765957	0.75	0.7872340425531915	0.7787367104440275	0.6292682926829268	0.9282051282051282	0.6826401446654611	0.42857142857142855	0.9367088607594937	Self Other
no_beacon__no_geo	0.7850140056022409	0.8421052631578947	0.7718511502522722	0.7170506912442396	0.8266516092603049	0.7816091954022988	0.6666666666666666	0.896551724137931	959	RFC	0.8261904761904761	0.9261904761904762	0.7261904761904762	0.8842105263157894	0.9473684210526315	0.8210526315789474	0.7721666551700352	0.5849624060150376	0.9593709043250328	0.7508137432188065	0.5142857142857142	0.9873417721518988	Self Other
no_beacon__no_geo	0.8283093053735255	0.8771929824561403	0.8248650827025512	0.8003048780487805	0.849425287356322	0.8381338742393509	0.7586206896551724	0.9176470588235295	960	RFC	0.8474380799694416	0.9226713532513181	0.7722048066875653	0.9068322981366459	0.9565217391304348	0.8571428571428571	0.8252003802196404	0.7065948855989233	0.9438058748403576	0.8079566003616636	0.6285714285714286	0.9873417721518988	Self Other
no_beacon__no_geo	0.8287714831317632	0.8157894736842105	0.8250873220292403	0.7997021593447506	0.8504724847137298	0.7696969696969695	0.6666666666666665	0.8727272727272727	961	RFC	0.8276715056076356	0.8211009174311926	0.8342420937840785	0.7936046511627908	0.75	0.8372093023255814	0.8233686798376825	0.7793904208998549	0.8673469387755102	0.7556962025316456	0.6	0.9113924050632911	Self Other
no_beacon__no_geo	0.7907627711686495	0.8421052631578947	0.7817753446094649	0.7374890254609306	0.8260616637579989	0.7964285714285715	0.7000000000000001	0.8928571428571428	962	RFC	0.8066331964095542	0.8571428571428571	0.7561235356762513	0.8413483146067415	0.84	0.8426966292134831	0.7787029354825965	0.6471494607087828	0.9102564102564102	0.7746835443037974	0.6	0.9493670886075949	Self Other
no_beacon__no_geo	0.8361344537815126	0.8596491228070176	0.8298708624983961	0.7972270363951474	0.862514688601645	0.8106312292358804	0.7142857142857142	0.9069767441860466	963	RFC	0.8540132179893611	0.9145129224652088	0.7935135135135135	0.8955453149001535	0.9523809523809523	0.8387096774193549	0.8256320836965998	0.706605222734255	0.9446589446589446	0.7793851717902351	0.5714285714285714	0.9873417721518988	Self Other
no_beacon__no_geo	0.8072880168185004	0.8421052631578947	0.7968134256140643	0.7506799637352674	0.8429468874928613	0.7757867132867133	0.6538461538461539	0.8977272727272727	964	RFC	0.8415977014654532	0.9324324324324325	0.7507629704984741	0.9072164948453608	1.0	0.8144329896907216	0.7945810413505311	0.6282245827010622	0.9609375	0.7428571428571429	0.4857142857142857	1.0	Self Other
no_beacon__no_geo	0.7949852507374632	0.8421052631578947	0.784135782674424	0.7357414448669202	0.8325301204819276	0.7869601328903654	0.6785714285714285	0.8953488372093023	965	RFC	0.8371732068272056	0.9439024390243902	0.7304439746300211	0.8663594470046083	0.9047619047619048	0.8279569892473119	0.7852954265818477	0.602803738317757	0.9677871148459384	0.7587703435804701	0.5428571428571428	0.9746835443037974	Self Other
no_beacon__no_geo	0.8118440779610195	0.868421052631579	0.7966180555429012	0.740970072239422	0.8522660388463803	0.8202837624802943	0.7272727272727273	0.9132947976878613	966	RFC	0.8509817044118173	0.9422572178477691	0.7597061909758657	0.9202127659574468	1.0	0.8404255319148937	0.7905268005325454	0.6105442176870748	0.9705093833780161	0.7857142857142857	0.5714285714285714	1.0	Self Other
no_beacon__no_geo	0.8045580110497238	0.8508771929824561	0.7984035971948571	0.7631799163179915	0.8336272780717225	0.7963215974776667	0.6909090909090908	0.9017341040462428	967	RFC	0.8320513689346707	0.9193548387096774	0.7447478991596639	0.8898936170212766	0.95	0.8297872340425532	0.7994779878178058	0.6523605150214592	0.9465954606141522	0.7650994575045208	0.5428571428571428	0.9873417721518988	Self Other
no_beacon__no_geo	0.7709065354884048	0.7982456140350878	0.748003137616194	0.6720321931589538	0.8239740820734341	0.7244351024697846	0.5818181818181818	0.8670520231213873	968	RFC	0.8028582546696124	0.8720626631853786	0.7336538461538461	0.798936170212766	0.8	0.7978723404255319	0.7431500084654891	0.546644844517185	0.9396551724137931	0.703254972875226	0.45714285714285713	0.9493670886075949	Self Other
no_beacon__no_geo	0.7768069896743447	0.7894736842105263	0.7533845414931786	0.6773823191733639	0.8293867638129933	0.7088122605363985	0.5555555555555555	0.8620689655172414	969	RFC	0.800342199064255	0.8526011560693642	0.7480832420591457	0.7894736842105263	0.7894736842105263	0.7894736842105263	0.7462112365382121	0.5619047619047619	0.9305177111716622	0.6889692585895117	0.42857142857142855	0.9493670886075949	Self Other
no_beacon__no_geo	0.7959183673469388	0.7894736842105263	0.7825653843367384	0.7286821705426357	0.8364485981308412	0.7159468438538206	0.5714285714285714	0.8604651162790697	970	RFC	0.8166412292792138	0.8723897911832946	0.7608926673751328	0.7788018433179723	0.7619047619047619	0.7956989247311828	0.77714401634975	0.6256239600665557	0.9286640726329443	0.6969258589511754	0.45714285714285713	0.9367088607594937	Self Other
no_beacon__no_geo	0.8430609597924773	0.8508771929824561	0.8420060561720115	0.8290960451977402	0.8549160671462829	0.7963215974776667	0.6909090909090908	0.9017341040462428	971	RFC	0.8570846473043496	0.9332273449920508	0.7809419496166484	0.8898936170212766	0.95	0.8297872340425532	0.8451206274140208	0.7458703939008895	0.9443708609271523	0.7650994575045208	0.5428571428571428	0.9873417721518988	Self Other
no_beacon__no_geo	0.7961165048543689	0.8070175438596491	0.7717284240150093	0.6971153846153846	0.8463414634146341	0.7396179401993355	0.6071428571428571	0.872093023255814	972	RFC	0.8121197849209152	0.847953216374269	0.7762863534675615	0.8079877112135176	0.8095238095238095	0.8064516129032258	0.7610658204300487	0.5918367346938775	0.9302949061662198	0.7175406871609403	0.4857142857142857	0.9493670886075949	Self Other
no_beacon__no_geo	0.84765625	0.8771929824561403	0.8444655233294791	0.8221884498480243	0.866742596810934	0.8416666666666668	0.7666666666666667	0.9166666666666667	973	RFC	0.8667845009308424	0.9425087108013938	0.7910602910602911	0.8925842696629214	0.92	0.8651685393258427	0.8437743996415162	0.72911051212938	0.9584382871536524	0.8159132007233273	0.6571428571428571	0.9746835443037974	Self Other
no_beacon__no_geo	0.8176100628930818	0.8421052631578947	0.8151826074478008	0.7940015785319653	0.8363636363636364	0.7918864097363083	0.689655172413793	0.8941176470588236	974	RFC	0.8292243320875426	0.8855633802816901	0.7728852838933952	0.8523650262780698	0.8695652173913043	0.8351648351648352	0.815400806773142	0.7195994277539342	0.9112021857923497	0.7667269439421338	0.5714285714285714	0.9620253164556962	Self Other
no_beacon__no_geo	0.8228488792480115	0.8070175438596491	0.807373402879436	0.7527749747729565	0.8619718309859156	0.7330779054916986	0.5925925925925926	0.8735632183908046	975	RFC	0.8438705651897225	0.8966346153846154	0.7911065149948294	0.8210526315789474	0.8421052631578947	0.8	0.7977389151958674	0.648695652173913	0.9467821782178217	0.7095840867992766	0.45714285714285713	0.9620253164556962	Self Other
[truncated: 24 more rows]
