# Supplementary material for: Inferring transportation mode from smartphone sensors: Evaluating the potential of Wi-Fi and Bluetooth
Source: PLoS One. 2020 Jul 2;15(7):e0234003. doi: 10.1371/journal.pone.0234003 (PMC7332005; doi:10.1371/journal.pone.0234003)
Supplement: S1 File — This compressed folder of files contains the dataset, code for training and evaluating models as well as model output. (GZ) [file pone.0234003.s008.tar.gz › transport_public/output/RFC_Self Car Public_no_ssid__no_geo.csv]

X_label	acc	acc_m	f1	f1_CAR	f1_PUBLIC	f1_SELF	f1_m	f1_m_CAR	f1_m_PUBLIC	f1_m_SELF	iteration	model	prec	prec_CAR	prec_PUBLIC	prec_SELF	prec_m	prec_m_CAR	prec_m_PUBLIC	prec_m_SELF	rec	rec_CAR	rec_PUBLIC	rec_SELF	rec_m	rec_m_CAR	rec_m_PUBLIC	rec_m_SELF	y_var
no_ssid__no_geo	0.7498262682418346	0.7894736842105263	0.689946303535729	0.6247619047619047	0.586552217453505	0.8585247883917776	0.639294018177975	0.5	0.5263157894736842	0.891566265060241	0	RFC	0.6992798882783763	0.6356589147286822	0.6346749226006192	0.8275058275058275	0.6796033355871084	0.6	0.5882352941176471	0.8505747126436781	0.6838015915634165	0.6142322097378277	0.5452127659574468	0.8919597989949749	0.6138235885071328	0.42857142857142855	0.47619047619047616	0.9367088607594937	Self Car Public
no_ssid__no_geo	0.7850964737192282	0.8508771929824561	0.7417388833870778	0.7838479809976246	0.5709624796084829	0.8704061895551257	0.7477015477015475	0.7692307692307692	0.5405405405405405	0.9333333333333332	1	RFC	0.7504738489299166	0.8418367346938775	0.5700325732899023	0.8395522388059702	0.784560723514212	0.8333333333333334	0.625	0.8953488372093024	0.7362810720004199	0.7333333333333333	0.5718954248366013	0.9036144578313253	0.7217199115933294	0.7142857142857143	0.47619047619047616	0.9746835443037974	Self Car Public
no_ssid__no_geo	0.7715549005158437	0.8421052631578947	0.7141857338997794	0.641025641025641	0.6372413793103449	0.8642901813633521	0.754270761331095	0.7692307692307692	0.5789473684210527	0.9146341463414634	2	RFC	0.7266179496219025	0.6648936170212766	0.6834319526627219	0.8315282791817088	0.7875816993464052	0.8333333333333334	0.6470588235294118	0.8823529411764706	0.7051502297758846	0.6188118811881188	0.5968992248062015	0.8997395833333334	0.7291541089009442	0.7142857142857143	0.5238095238095238	0.9493670886075949	Self Car Public
no_ssid__no_geo	0.7157190635451505	0.8245614035087719	0.6777341905950295	0.6420382165605096	0.5852895148669797	0.805874840357599	0.7344659430549001	0.6923076923076924	0.6153846153846153	0.8957055214723927	3	RFC	0.6740804477860906	0.6191646191646192	0.5771604938271605	0.8259162303664922	0.7619047619047619	0.75	0.6666666666666666	0.8690476190476191	0.6823668342371585	0.6666666666666666	0.5936507936507937	0.786783042394015	0.7127787823990356	0.6428571428571429	0.5714285714285714	0.9240506329113924	Self Car Public
no_ssid__no_geo	0.7995937711577522	0.8508771929824561	0.7556136076876269	0.696629213483146	0.6675567423230974	0.9026548672566371	0.7435869838194669	0.6666666666666666	0.6315789473684211	0.9325153374233128	4	RFC	0.7599121949414939	0.6977491961414791	0.6983240223463687	0.8836633663366337	0.7676506500035911	0.6923076923076923	0.7058823529411765	0.9047619047619048	0.752459876642057	0.6955128205128205	0.639386189258312	0.9224806201550387	0.7254370102471368	0.6428571428571429	0.5714285714285714	0.9620253164556962	Self Car Public
no_ssid__no_geo	0.7492753623188406	0.8333333333333334	0.6963741680936372	0.6419753086419754	0.5832106038291606	0.8639365918097754	0.7070537506994503	0.6153846153846153	0.5789473684210527	0.926829268292683	5	RFC	0.699796973052787	0.6666666666666666	0.5755813953488372	0.8571428571428571	0.7359477124183007	0.6666666666666666	0.6470588235294118	0.8941176470588236	0.6936437588861223	0.6190476190476191	0.591044776119403	0.8708388814913449	0.6857544705645973	0.5714285714285714	0.5238095238095238	0.9620253164556962	Self Car Public
no_ssid__no_geo	0.70625	0.7894736842105263	0.6314418026786844	0.48	0.5902864259028643	0.8240389821331889	0.6039945736121745	0.43478260869565216	0.4615384615384615	0.9156626506024097	6	RFC	0.633434190427374	0.4852941176470588	0.5984848484848485	0.8165236051502146	0.6430395913154534	0.5555555555555556	0.5	0.8735632183908046	0.6296079050885042	0.4748201438848921	0.5823095823095823	0.8316939890710382	0.582579867389994	0.35714285714285715	0.42857142857142855	0.9620253164556962	Self Car Public
no_ssid__no_geo	0.7843289371605896	0.8421052631578947	0.6771161160260212	0.5517241379310345	0.5836431226765799	0.8959810874704491	0.702172096908939	0.5714285714285714	0.611111111111111	0.9239766081871346	7	RFC	0.7240352075118707	0.7272727272727273	0.596958174904943	0.8478747203579419	0.8163906142167011	0.8571428571428571	0.7333333333333333	0.8586956521739131	0.6550760740234425	0.4444444444444444	0.5709090909090909	0.949874686716792	0.6507936507936508	0.42857142857142855	0.5238095238095238	1.0	Self Car Public
no_ssid__no_geo	0.7709923664122137	0.8508771929824561	0.7212027044796293	0.7289433384379785	0.567717996289425	0.8669467787114846	0.7561137692716638	0.75	0.6060606060606061	0.9122807017543859	8	RFC	0.7417515666629142	0.8439716312056738	0.5625	0.8187830687830688	0.8603864734299517	0.9	0.8333333333333334	0.8478260869565217	0.7118913647361284	0.6415094339622641	0.5730337078651685	0.9211309523809523	0.7021297970665059	0.6428571428571429	0.47619047619047616	0.9873417721518988	Self Car Public
no_ssid__no_geo	0.7649930264993027	0.8333333333333334	0.6851743563448719	0.6761565836298933	0.5017921146953405	0.877574370709382	0.7163349471041779	0.6923076923076924	0.5454545454545454	0.9112426035502957	9	RFC	0.7192874854911891	0.7692307692307693	0.5761316872427984	0.8125	0.7851851851851852	0.75	0.75	0.8555555555555555	0.6671997157071784	0.6031746031746031	0.4444444444444444	0.9539800995024875	0.6820373719107896	0.6428571428571429	0.42857142857142855	0.9746835443037974	Self Car Public
no_ssid__no_geo	0.7681564245810056	0.8333333333333334	0.7093590960216449	0.677536231884058	0.5775729646697388	0.872968091511138	0.6907602339181286	0.56	0.5789473684210527	0.9333333333333332	10	RFC	0.7213333197721453	0.7164750957854407	0.6045016077170418	0.8430232558139535	0.7262570990341168	0.6363636363636364	0.6470588235294118	0.8953488372093024	0.7002238206890669	0.6426116838487973	0.5529411764705883	0.9051186017478152	0.6661643560377737	0.5	0.5238095238095238	0.9746835443037974	Self Car Public
no_ssid__no_geo	0.7349246231155779	0.7982456140350878	0.6805621260051287	0.6409155937052933	0.5483870967741936	0.8523836875358989	0.6564784053156146	0.5714285714285714	0.5142857142857143	0.8837209302325582	11	RFC	0.6962331916732399	0.6829268292682927	0.6053412462908012	0.8004314994606256	0.7724014336917563	0.8571428571428571	0.6428571428571429	0.8172043010752689	0.6721833325606911	0.6037735849056604	0.5012285012285013	0.9115479115479116	0.6063893911995177	0.42857142857142855	0.42857142857142855	0.9620253164556962	Self Car Public
no_ssid__no_geo	0.7466567607726597	0.8157894736842105	0.6897963048058623	0.7168316831683168	0.5084745762711864	0.844082654978084	0.7013518450858603	0.6956521739130435	0.5142857142857143	0.8941176470588236	12	RFC	0.7248081021060244	0.8264840182648402	0.5660377358490566	0.7819025522041764	0.788970288970289	0.8888888888888888	0.6428571428571429	0.8351648351648352	0.6704707990422277	0.6328671328671329	0.46153846153846156	0.9170068027210885	0.6540084388185654	0.5714285714285714	0.42857142857142855	0.9620253164556962	Self Car Public
no_ssid__no_geo	0.791015625	0.8947368421052632	0.7604467918358776	0.7018072289156627	0.7058823529411764	0.8736507936507936	0.8059620596205962	0.6666666666666666	0.8	0.9512195121951219	13	RFC	0.780318600112761	0.8006872852233677	0.7153284671532847	0.8249400479616307	0.8532507739938081	0.8	0.8421052631578947	0.9176470588235294	0.7499407925165787	0.6246648793565683	0.6966824644549763	0.9284750337381916	0.7735583684950774	0.5714285714285714	0.7619047619047619	0.9873417721518988	Self Car Public
no_ssid__no_geo	0.7859801488833746	0.7894736842105263	0.6985464459723407	0.7300771208226221	0.48065173116089616	0.8849104859335039	0.6164708469464689	0.5217391304347826	0.43749999999999994	0.8901734104046243	14	RFC	0.7251526251526252	0.7802197802197802	0.5619047619047619	0.8333333333333334	0.7073930797335053	0.6666666666666666	0.6363636363636364	0.8191489361702128	0.6830708372201758	0.6859903381642513	0.4199288256227758	0.9432933478735005	0.5788627687361864	0.42857142857142855	0.3333333333333333	0.9746835443037974	Self Car Public
no_ssid__no_geo	0.7430025445292621	0.8333333333333334	0.6632416504609532	0.6987341772151898	0.4332129963898917	0.8577777777777779	0.7069058087733809	0.6923076923076924	0.5161290322580645	0.9122807017543859	15	RFC	0.6820090959476773	0.7439353099730458	0.4979253112033195	0.8041666666666667	0.7992753623188406	0.75	0.8	0.8478260869565217	0.6537151392336794	0.6587112171837709	0.38338658146964855	0.919047619047619	0.6703837653204742	0.6428571428571429	0.38095238095238093	0.9873417721518988	Self Car Public
no_ssid__no_geo	0.7449139280125195	0.7982456140350878	0.6705704248850441	0.5931758530183726	0.564516129032258	0.8540192926045016	0.675974947230008	0.6666666666666666	0.4736842105263158	0.8875739644970415	16	RFC	0.7119925674173732	0.7151898734177216	0.6340579710144928	0.7867298578199052	0.7875816993464052	1.0	0.5294117647058824	0.8333333333333334	0.6497811029564516	0.5067264573991032	0.5087209302325582	0.9338959212376934	0.6259795057263412	0.5	0.42857142857142855	0.9493670886075949	Self Car Public
no_ssid__no_geo	0.7866666666666666	0.8596491228070176	0.7421781591154493	0.7690582959641256	0.5797950219619326	0.8776811594202898	0.7697632635806384	0.75	0.6315789473684211	0.927710843373494	17	RFC	0.7570856626748981	0.8448275862068966	0.5963855421686747	0.8300438596491229	0.8303132747351815	0.9	0.7058823529411765	0.8850574712643678	0.7336610640560347	0.7057613168724279	0.5641025641025641	0.931119311193112	0.7296564195298373	0.6428571428571429	0.5714285714285714	0.9746835443037974	Self Car Public
no_ssid__no_geo	0.7634112792297112	0.8245614035087719	0.7221917479915416	0.7112375533428166	0.5925925925925926	0.8627450980392156	0.7119062437814104	0.6086956521739131	0.6190476190476191	0.9079754601226993	18	RFC	0.7356221340967796	0.8064516129032258	0.5649717514124294	0.8354430379746836	0.7592592592592592	0.7777777777777778	0.6190476190476191	0.8809523809523809	0.717025722305026	0.6361323155216285	0.6230529595015576	0.8918918918918919	0.6852521599357043	0.5	0.6190476190476191	0.9367088607594937	Self Car Public
no_ssid__no_geo	0.7244623655913979	0.8508771929824561	0.6653691622354668	0.6190476190476191	0.5516074450084603	0.825452422650321	0.7567389875082182	0.6923076923076924	0.6666666666666667	0.9112426035502957	19	RFC	0.6786693026676857	0.636085626911315	0.6082089552238806	0.7917133258678611	0.8407407407407407	0.75	0.9166666666666666	0.8555555555555555	0.6565792118413848	0.6028985507246377	0.5046439628482973	0.8621951219512195	0.7137834036568215	0.6428571428571429	0.5238095238095238	0.9746835443037974	Self Car Public
no_ssid__no_geo	0.7658998646820027	0.8333333333333334	0.698639602601633	0.632952691680261	0.5714285714285714	0.8915375446960667	0.6854340100287231	0.5	0.6341463414634146	0.9221556886227545	20	RFC	0.7106355991731593	0.6621160409556314	0.6168831168831169	0.8529076396807298	0.7861111111111111	0.8333333333333334	0.65	0.875	0.6907651980892232	0.60625	0.5322128851540616	0.9338327091136079	0.6502913401647579	0.35714285714285715	0.6190476190476191	0.9746835443037974	Self Car Public
no_ssid__no_geo	0.7153748411689962	0.868421052631579	0.6753289031882148	0.6395061728395062	0.5730659025787966	0.8134146341463414	0.7678337019654385	0.6666666666666666	0.7027027027027026	0.9341317365269461	21	RFC	0.6795345685374027	0.6744791666666666	0.5681818181818182	0.7959427207637232	0.8329545454545455	0.8	0.8125	0.8863636363636364	0.672562241893615	0.607981220657277	0.5780346820809249	0.8316708229426434	0.7259393208760297	0.5714285714285714	0.6190476190476191	0.9873417721518988	Self Car Public
no_ssid__no_geo	0.7782162588792423	0.8070175438596491	0.6885879325072306	0.5534246575342466	0.6284722222222222	0.8838669177652227	0.6332537225416482	0.5263157894736842	0.47058823529411764	0.9028571428571429	22	RFC	0.725738187456876	0.6158536585365854	0.7418032786885246	0.819557625145518	0.812767094017094	1.0	0.6153846153846154	0.8229166666666666	0.6689321168252388	0.5024875621890548	0.5451807228915663	0.9591280653950953	0.5793650793650794	0.35714285714285715	0.38095238095238093	1.0	Self Car Public
no_ssid__no_geo	0.7017268445839875	0.7456140350877193	0.566802547406287	0.3937823834196891	0.4420289855072464	0.8645962732919255	0.5250732173809097	0.3846153846153846	0.30303030303030304	0.8875739644970415	23	RFC	0.5804484210281312	0.4021164021164021	0.5213675213675214	0.81786133960047	0.5555555555555556	0.4166666666666667	0.4166666666666667	0.8333333333333334	0.5621435494011418	0.38578680203045684	0.3836477987421384	0.9169960474308301	0.51486839461523	0.35714285714285715	0.23809523809523808	0.9493670886075949	Self Car Public
no_ssid__no_geo	0.7091243110838946	0.8157894736842105	0.671012268382314	0.6035805626598465	0.5960591133004925	0.8133971291866028	0.6799499901296309	0.6153846153846153	0.5142857142857143	0.9101796407185629	24	RFC	0.6739186804248339	0.5989847715736041	0.6237113402061856	0.799059929494712	0.7243867243867244	0.6666666666666666	0.6428571428571429	0.8636363636363636	0.6690867871141405	0.6082474226804123	0.5707547169811321	0.8282582216808769	0.6540084388185654	0.5714285714285714	0.42857142857142855	0.9620253164556962	Self Car Public
no_ssid__no_geo	0.787463976945245	0.8070175438596491	0.7204604673374835	0.7142857142857143	0.5536332179930796	0.8934624697336562	0.6527448535423432	0.5217391304347826	0.5263157894736842	0.9101796407185629	25	RFC	0.7341178701663004	0.7358490566037735	0.6083650190114068	0.858139534883721	0.7061794414735592	0.6666666666666666	0.5882352941176471	0.8636363636363636	0.7112349558968775	0.693950177935943	0.5079365079365079	0.9318181818181818	0.6222624070725337	0.42857142857142855	0.47619047619047616	0.9620253164556962	Self Car Public
no_ssid__no_geo	0.7417397167902899	0.8070175438596491	0.6822045515641358	0.5806451612903226	0.6112469437652812	0.8547215496368038	0.6374476472037447	0.45454545454545453	0.5365853658536585	0.9212121212121213	26	RFC	0.6992299921064555	0.6371681415929203	0.6527415143603134	0.8077803203661327	0.6862403100775194	0.625	0.55	0.8837209302325582	0.6718336632883215	0.5333333333333333	0.5747126436781609	0.9074550128534704	0.6143258991360258	0.35714285714285715	0.5238095238095238	0.9620253164556962	Self Car Public
no_ssid__no_geo	0.6884210526315789	0.7807017543859649	0.580544078756852	0.4249422632794457	0.4717514124293785	0.844938560561732	0.5720279720279721	0.3333333333333333	0.4615384615384615	0.9212121212121213	27	RFC	0.6046986256555839	0.5348837209302325	0.48405797101449277	0.7951541850220264	0.5945736434108527	0.4	0.5	0.8837209302325582	0.5713062670901422	0.3524904214559387	0.46005509641873277	0.9013732833957553	0.5587703435804702	0.2857142857142857	0.42857142857142855	0.9620253164556962	Self Car Public
no_ssid__no_geo	0.8067292644757433	0.8421052631578947	0.7393147723422757	0.7098039215686275	0.6011787819253438	0.9069616135328562	0.7202797202797204	0.6923076923076924	0.5454545454545454	0.9230769230769232	28	RFC	0.7661236309848936	0.8008849557522124	0.6401673640167364	0.8573185731857319	0.7888888888888889	0.75	0.75	0.8666666666666667	0.7222325975496934	0.6373239436619719	0.5666666666666667	0.962707182320442	0.6862567811934901	0.6428571428571429	0.42857142857142855	0.9873417721518988	Self Car Public
no_ssid__no_geo	0.7741487143849896	0.8157894736842105	0.7247206954174091	0.6952526799387443	0.5903083700440529	0.8886010362694301	0.6774048369140394	0.5714285714285714	0.5405405405405405	0.920245398773006	29	RFC	0.7297229170427292	0.7275641025641025	0.5877192982456141	0.8738853503184714	0.6964285714285715	0.5714285714285714	0.625	0.8928571428571429	0.7208101068022378	0.6656891495601173	0.5929203539823009	0.9038208168642952	0.6656620454088807	0.5714285714285714	0.47619047619047616	0.9493670886075949	Self Car Public
no_ssid__no_geo	0.7697320782041999	0.8333333333333334	0.7002042897537265	0.6893617021276595	0.5326797385620915	0.8785714285714286	0.6836535783904205	0.5714285714285714	0.5555555555555556	0.9239766081871346	30	RFC	0.7385311831445341	0.7941176470588235	0.6104868913857678	0.810989010989011	0.794168391994479	0.8571428571428571	0.6666666666666666	0.8586956521739131	0.679975960982826	0.6090225563909775	0.47246376811594204	0.9584415584415584	0.6349206349206349	0.42857142857142855	0.47619047619047616	1.0	Self Car Public
no_ssid__no_geo	0.6880466472303207	0.7543859649122807	0.5862376596542911	0.5024390243902439	0.42519685039370075	0.8310771041789287	0.5317234262125902	0.4210526315789473	0.2941176470588235	0.88	31	RFC	0.6236558332332092	0.6280487804878049	0.48214285714285715	0.7607758620689655	0.662232905982906	0.8	0.38461538461538464	0.8020833333333334	0.5715582603844891	0.4186991869918699	0.38028169014084506	0.9156939040207522	0.499497689371107	0.2857142857142857	0.23809523809523808	0.9746835443037974	Self Car Public
no_ssid__no_geo	0.7008862629246676	0.7982456140350878	0.624062874062874	0.5076923076923077	0.5499999999999999	0.8144963144963145	0.7091919668606786	0.6923076923076924	0.5641025641025642	0.8711656441717791	32	RFC	0.618835405776453	0.4943820224719101	0.5292096219931272	0.8329145728643216	0.7354497354497355	0.75	0.6111111111111112	0.8452380952380952	0.6303682789181617	0.5217391304347826	0.5724907063197026	0.796875	0.6884669479606189	0.6428571428571429	0.5238095238095238	0.8987341772151899	Self Car Public
no_ssid__no_geo	0.7782426778242678	0.8596491228070176	0.7215137752147216	0.686868686868687	0.6085626911314985	0.8691099476439792	0.7716738477608042	0.6956521739130435	0.7027027027027026	0.9166666666666667	33	RFC	0.7637627823093753	0.85	0.6257861635220126	0.8155021834061136	0.8555191427382439	0.8888888888888888	0.8125	0.8651685393258427	0.6995982035017327	0.576271186440678	0.5922619047619048	0.9302615193026152	0.7217199115933294	0.5714285714285714	0.6190476190476191	0.9746835443037974	Self Car Public
no_ssid__no_geo	0.7549317147192717	0.8421052631578947	0.7114190367284946	0.7119645494830131	0.5684575389948007	0.8538350217076701	0.7256858831356894	0.6666666666666666	0.588235294117647	0.9221556886227545	34	RFC	0.7278439850029507	0.7026239067055393	0.6748971193415638	0.8060109289617486	0.7788461538461539	0.6923076923076923	0.7692307692307693	0.875	0.7067557193305696	0.7215568862275449	0.49101796407185627	0.9076923076923077	0.6979103877838054	0.6428571428571429	0.47619047619047616	0.9746835443037974	Self Car Public
no_ssid__no_geo	0.7510442773600668	0.8333333333333334	0.6553628033350204	0.5549132947976878	0.5321428571428571	0.8790322580645161	0.706897766504615	0.6666666666666666	0.5263157894736842	0.927710843373494	35	RFC	0.6678186708778334	0.5303867403314917	0.6367521367521367	0.8363171355498721	0.7577642551273382	0.8	0.5882352941176471	0.8850574712643678	0.655073001869088	0.5818181818181818	0.4570552147239264	0.9263456090651558	0.6741008639742816	0.5714285714285714	0.47619047619047616	0.9746835443037974	Self Car Public
no_ssid__no_geo	0.6796267496111975	0.7280701754385965	0.5555323440714695	0.304	0.5100286532951289	0.8525683789192795	0.4467719892345223	0.09523809523809523	0.3414634146341463	0.9036144578313253	36	RFC	0.5675327253647683	0.35403726708074534	0.5527950310559007	0.7957658779576587	0.45164203612479475	0.14285714285714285	0.35	0.8620689655172413	0.552620947927309	0.26635514018691586	0.4734042553191489	0.9181034482758621	0.4513763311231666	0.07142857142857142	0.3333333333333333	0.9493670886075949	Self Car Public
no_ssid__no_geo	0.730126920507682	0.7982456140350878	0.662610964695744	0.6762177650429799	0.4701873935264055	0.8414277355178468	0.6508494602140087	0.6086956521739131	0.4444444444444444	0.8994082840236687	37	RFC	0.7068009346811287	0.8676470588235294	0.49110320284697506	0.7616525423728814	0.7185185185185184	0.7777777777777778	0.5333333333333333	0.8444444444444444	0.6482800945104176	0.5539906103286385	0.45098039215686275	0.9398692810457516	0.6143258991360258	0.5	0.38095238095238093	0.9620253164556962	Self Car Public
no_ssid__no_geo	0.7037593984962406	0.7894736842105263	0.613801087930233	0.49108910891089114	0.5290581162324649	0.821256038647343	0.6330351818723912	0.6153846153846153	0.4	0.8837209302325582	38	RFC	0.6248155867464832	0.4679245283018868	0.6027397260273972	0.8037825059101655	0.7168458781362007	0.6666666666666666	0.6666666666666666	0.8172043010752689	0.6092004703115814	0.5166666666666667	0.4714285714285714	0.8395061728395061	0.6063893911995177	0.5714285714285714	0.2857142857142857	0.9620253164556962	Self Car Public
no_ssid__no_geo	0.7786206896551724	0.8508771929824561	0.7191448151379977	0.6693711967545639	0.6135693215339233	0.874493927125506	0.7447042241843883	0.7272727272727273	0.588235294117647	0.9186046511627907	39	RFC	0.7595844017198585	0.8088235294117647	0.6561514195583596	0.813778256189451	0.872897711607389	1.0	0.7692307692307693	0.8494623655913979	0.6973705137913075	0.5709342560553633	0.5761772853185596	0.945	0.6825396825396824	0.5714285714285714	0.47619047619047616	1.0	Self Car Public
no_ssid__no_geo	0.791023842917251	0.8157894736842105	0.7244448408602925	0.652452025586354	0.642504118616145	0.8783783783783784	0.6837447153236628	0.6363636363636364	0.5142857142857143	0.9005847953216375	40	RFC	0.7660075181788968	0.7846153846153846	0.6914893617021277	0.821917808219178	0.7849378881987578	0.875	0.6428571428571429	0.8369565217391305	0.7005207459906971	0.5583941605839416	0.6	0.9431680773881499	0.634418324291742	0.5	0.42857142857142855	0.9746835443037974	Self Car Public
no_ssid__no_geo	0.7750200160128102	0.8245614035087719	0.6710559670550996	0.5217391304347826	0.6048951048951049	0.8865336658354115	0.6510360231917119	0.38095238095238093	0.6500000000000001	0.9221556886227545	41	RFC	0.710877195920378	0.6511627906976745	0.6479400749063671	0.8335287221570926	0.7102130325814536	0.5714285714285714	0.6842105263157895	0.875	0.6497279861550248	0.43523316062176165	0.5672131147540984	0.9467376830892144	0.626481816355234	0.2857142857142857	0.6190476190476191	0.9746835443037974	Self Car Public
no_ssid__no_geo	0.7578947368421053	0.8421052631578947	0.6993045743171278	0.58679706601467	0.6555819477434679	0.8555347091932457	0.707936507936508	0.5714285714285714	0.6190476190476191	0.9333333333333332	42	RFC	0.7253797735770912	0.6779661016949152	0.6934673366834171	0.8047058823529412	0.7905131044665928	0.8571428571428571	0.6190476190476191	0.8953488372093024	0.6840268748099879	0.5172413793103449	0.6216216216216216	0.9132176234979973	0.6741008639742817	0.42857142857142855	0.6190476190476191	0.9746835443037974	Self Car Public
no_ssid__no_geo	0.7376639600249844	0.8333333333333334	0.7117626013206694	0.6615720524017468	0.646979865771812	0.8267358857884491	0.7465127963212254	0.689655172413793	0.6486486486486486	0.9012345679012346	43	RFC	0.7121653946901586	0.6158536585365854	0.6713091922005571	0.8493333333333334	0.7653949129852743	0.6666666666666666	0.75	0.8795180722891566	0.714761569209642	0.714622641509434	0.6243523316062176	0.8053097345132744	0.7365883062085593	0.7142857142857143	0.5714285714285714	0.9240506329113924	Self Car Public
no_ssid__no_geo	0.7807768268597761	0.8508771929824561	0.7273347398017872	0.7510094212651414	0.5512820512820513	0.8797127468581688	0.7472902204360006	0.6956521739130435	0.6285714285714286	0.9176470588235295	44	RFC	0.7480384294739592	0.850609756097561	0.5639344262295082	0.8295711060948081	0.8439153439153438	0.8888888888888888	0.7857142857142857	0.8571428571428571	0.7159266140295463	0.672289156626506	0.5391849529780565	0.9363057324840764	0.694193289129998	0.5714285714285714	0.5238095238095238	0.9873417721518988	Self Car Public
no_ssid__no_geo	0.7811217510259918	0.8333333333333334	0.6756323572759112	0.5787401574803149	0.529711375212224	0.9184455391351943	0.6844014714319463	0.6428571428571429	0.47058823529411764	0.9397590361445785	45	RFC	0.6942969143911047	0.620253164556962	0.5886792452830188	0.8739583333333333	0.7182644941265631	0.6428571428571429	0.6153846153846154	0.896551724137931	0.6638738782620429	0.5424354243542435	0.48148148148148145	0.9677047289504037	0.6703837653204742	0.6428571428571429	0.38095238095238093	0.9873417721518988	Self Car Public
no_ssid__no_geo	0.765011119347665	0.8157894736842105	0.7240265212250412	0.7031578947368422	0.6184971098265897	0.8504245591116917	0.711558854718982	0.6956521739130435	0.5365853658536585	0.9024390243902438	46	RFC	0.7437981753869402	0.7731481481481481	0.6465256797583081	0.8117206982543641	0.7698257080610021	0.8888888888888888	0.55	0.8705882352941177	0.7101965146491667	0.6447876447876448	0.592797783933518	0.8930041152263375	0.6773156519991964	0.5714285714285714	0.5238095238095238	0.9367088607594937	Self Car Public
no_ssid__no_geo	0.7761934283942964	0.8421052631578947	0.7377722204508596	0.727705112960761	0.6278026905829597	0.8578088578088578	0.7167636285283345	0.6923076923076924	0.5294117647058824	0.9285714285714286	47	RFC	0.7391152815389662	0.700228832951945	0.658307210031348	0.8588098016336057	0.7729040622299049	0.75	0.6923076923076923	0.8764044943820225	0.7380786623481906	0.7574257425742574	0.6	0.8568102444703143	0.6862567811934901	0.6428571428571429	0.42857142857142855	0.9873417721518988	Self Car Public
no_ssid__no_geo	0.7687028140013726	0.7807017543859649	0.7181131493887446	0.6789667896678967	0.6144927536231884	0.8608799048751486	0.5955433455433455	0.38095238095238093	0.5128205128205129	0.8928571428571428	48	RFC	0.74792214296082	0.7863247863247863	0.6503067484662577	0.8071348940914158	0.6565602520658701	0.5714285714285714	0.5555555555555556	0.8426966292134831	0.7007043911502512	0.5974025974025974	0.5824175824175825	0.9222929936305733	0.5704239501707856	0.2857142857142857	0.47619047619047616	0.9493670886075949	Self Car Public
no_ssid__no_geo	0.7058823529411765	0.7807017543859649	0.576427810413821	0.3764044943820225	0.5278350515463918	0.8250438853130486	0.5769980506822612	0.3157894736842105	0.5263157894736842	0.888888888888889	49	RFC	0.5894368302744432	0.36813186813186816	0.5981308411214953	0.8020477815699659	0.6714407502131287	0.6	0.5882352941176471	0.8260869565217391	0.568926594957682	0.3850574712643678	0.47232472324723246	0.8493975903614458	0.5508338356439623	0.21428571428571427	0.47619047619047616	0.9620253164556962	Self Car Public
no_ssid__no_geo	0.7538461538461538	0.8157894736842105	0.6855423686709338	0.623015873015873	0.5754716981132075	0.8581395348837207	0.6758563074352549	0.5714285714285714	0.5555555555555556	0.9005847953216375	50	RFC	0.7349160015583798	0.7929292929292929	0.6267123287671232	0.7851063829787234	0.7869220151828847	0.8571428571428571	0.6666666666666666	0.8369565217391305	0.6637341619215763	0.5130718954248366	0.5319767441860465	0.9461538461538461	0.626481816355234	0.42857142857142855	0.47619047619047616	0.9746835443037974	Self Car Public
no_ssid__no_geo	0.75	0.8070175438596491	0.6582715568233329	0.5466101694915253	0.5446428571428572	0.8835616438356165	0.6350614155492204	0.45454545454545453	0.5238095238095238	0.926829268292683	51	RFC	0.6634407578051263	0.5707964601769911	0.5479041916167665	0.8716216216216216	0.6809757236227824	0.625	0.5238095238095238	0.8941176470588236	0.653881231859656	0.524390243902439	0.5414201183431953	0.8958333333333334	0.6143258991360258	0.35714285714285715	0.5238095238095238	0.9620253164556962	Self Car Public
no_ssid__no_geo	0.7368421052631579	0.8245614035087719	0.681267501487512	0.5886402753872634	0.6307692307692307	0.8243929983060417	0.699396681749623	0.6923076923076924	0.5	0.9058823529411764	52	RFC	0.6993145743145743	0.5757575757575758	0.7321428571428571	0.79004329004329	0.7744755244755245	0.75	0.7272727272727273	0.8461538461538461	0.6726773791434483	0.602112676056338	0.5540540540540541	0.8618654073199528	0.6661643560377737	0.6428571428571429	0.38095238095238093	0.9746835443037974	Self Car Public
no_ssid__no_geo	0.7163398692810458	0.7894736842105263	0.6625546042042508	0.6045016077170418	0.5459249676584734	0.8372372372372372	0.6546577988821872	0.5263157894736842	0.5581395348837208	0.8795180722891567	53	RFC	0.6910833578400354	0.7550200803212851	0.5261845386533666	0.7920454545454545	0.7948450017415535	1.0	0.5454545454545454	0.8390804597701149	0.6530412793228076	0.5040214477211796	0.5672043010752689	0.8878980891719745	0.6175406871609403	0.35714285714285715	0.5714285714285714	0.9240506329113924	Self Car Public
no_ssid__no_geo	0.7521008403361344	0.8771929824561403	0.7148412871260664	0.6308900523560209	0.6733167082294265	0.840317100792752	0.7743601324902137	0.5925925925925927	0.7804878048780488	0.95	54	RFC	0.707615231164621	0.5878048780487805	0.656934306569343	0.8781065088757396	0.7845520734409623	0.6153846153846154	0.8	0.9382716049382716	0.7256580272557832	0.6807909604519774	0.690537084398977	0.8056460369163952	0.7651195499296765	0.5714285714285714	0.7619047619047619	0.9620253164556962	Self Car Public
no_ssid__no_geo	0.7836706210746686	0.7807017543859649	0.7179296588858275	0.7955801104972376	0.4854368932038835	0.8727719729563613	0.6079629629629629	0.56	0.37499999999999994	0.888888888888889	55	RFC	0.7363164262852547	0.844574780058651	0.5387931034482759	0.8255813953488372	0.6693017127799736	0.6363636363636364	0.5454545454545454	0.8260869565217391	0.7064462742079348	0.7519582245430809	0.4416961130742049	0.9256844850065189	0.582579867389994	0.5	0.2857142857142857	0.9620253164556962	Self Car Public
no_ssid__no_geo	0.7822525597269625	0.7894736842105263	0.672467564046606	0.6954022988505747	0.42056074766355145	0.9014396456256921	0.5711588153448618	0.4615384615384615	0.33333333333333326	0.9186046511627907	56	RFC	0.7010721547442821	0.7355623100303952	0.5232558139534884	0.8443983402489627	0.6350059737156512	0.5	0.5555555555555556	0.8494623655913979	0.6592362960631774	0.659400544959128	0.3515625	0.9667458432304038	0.5555555555555555	0.42857142857142855	0.23809523809523808	1.0	Self Car Public
no_ssid__no_geo	0.7571633237822349	0.7982456140350878	0.7013066678986876	0.6910828025477708	0.5574912891986062	0.8553459119496856	0.5793737216604731	0.3157894736842105	0.5142857142857143	0.9080459770114944	57	RFC	0.7362309519687665	0.821969696969697	0.6015037593984962	0.7852193995381063	0.6914786967418546	0.6	0.6428571428571429	0.8315789473684211	0.684953628323794	0.5961538461538461	0.5194805194805194	0.9392265193370166	0.5476190476190476	0.21428571428571427	0.42857142857142855	1.0	Self Car Public
no_ssid__no_geo	0.7692307692307693	0.8508771929824561	0.7068135873973779	0.6702508960573478	0.5774193548387097	0.8727705112960761	0.7437098822640991	0.6923076923076924	0.611111111111111	0.927710843373494	58	RFC	0.728411367133333	0.7727272727272727	0.5755627009646302	0.8369441277080958	0.789463601532567	0.75	0.7333333333333333	0.8850574712643678	0.6942871400082421	0.5917721518987342	0.5792880258899676	0.9118012422360249	0.7137834036568215	0.6428571428571429	0.5238095238095238	0.9746835443037974	Self Car Public
no_ssid__no_geo	0.7551299589603283	0.8333333333333334	0.6883325230918814	0.6323529411764706	0.5826446280991736	0.8500000000000001	0.7166103522801892	0.5925925925925927	0.6470588235294118	0.9101796407185629	59	RFC	0.691772606707976	0.617816091954023	0.6103896103896104	0.8471121177802945	0.7750582750582752	0.6153846153846154	0.8461538461538461	0.8636363636363636	0.6859367513636466	0.6475903614457831	0.5573122529644269	0.8529076396807298	0.6857544705645973	0.5714285714285714	0.5238095238095238	0.9620253164556962	Self Car Public
no_ssid__no_geo	0.7238033635187581	0.8157894736842105	0.6574954690171467	0.589018302828619	0.5597484276729561	0.8237196765498652	0.695282204469779	0.6086956521739131	0.5789473684210527	0.8982035928143712	60	RFC	0.6592325380688812	0.5566037735849056	0.6013513513513513	0.8197424892703863	0.7590364428599723	0.7777777777777778	0.6470588235294118	0.8522727272727273	0.6589022508382777	0.6254416961130742	0.5235294117647059	0.8277356446370531	0.6577255374723728	0.5	0.5238095238095238	0.9493670886075949	Self Car Public
no_ssid__no_geo	0.7618283881315157	0.7807017543859649	0.6730912027802592	0.5736842105263158	0.5709090909090909	0.8746803069053708	0.6095353018429942	0.45454545454545453	0.4864864864864864	0.8875739644970415	61	RFC	0.7099872004295316	0.7124183006535948	0.5924528301886792	0.8250904704463209	0.6736111111111112	0.625	0.5625	0.8333333333333334	0.6538885497780532	0.4801762114537445	0.5508771929824562	0.9306122448979591	0.5783604581072935	0.35714285714285715	0.42857142857142855	0.9493670886075949	Self Car Public
no_ssid__no_geo	0.718078381795196	0.8157894736842105	0.6582658523814682	0.6078431372549019	0.54375	0.8232044198895028	0.713945357220211	0.7142857142857143	0.5263157894736842	0.9012345679012346	62	RFC	0.6548066532401687	0.592896174863388	0.5353846153846153	0.8361391694725028	0.7273463602308393	0.7142857142857143	0.5882352941176471	0.8795180722891566	0.6622026452445574	0.6235632183908046	0.5523809523809524	0.8106637649619152	0.7048422744625276	0.7142857142857143	0.47619047619047616	0.9240506329113924	Self Car Public
no_ssid__no_geo	0.7562874251497006	0.7807017543859649	0.7097278206635204	0.7623888182973315	0.5193370165745856	0.8474576271186441	0.6657107417976983	0.6956521739130435	0.4324324324324324	0.8690476190476191	63	RFC	0.7307820022252466	0.8310249307479224	0.5696969696969697	0.7916241062308478	0.7363712026633374	0.8888888888888888	0.5	0.8202247191011236	0.6977158061337067	0.704225352112676	0.47715736040609136	0.9117647058823529	0.6254771950974483	0.5714285714285714	0.38095238095238093	0.9240506329113924	Self Car Public
no_ssid__no_geo	0.7744468236973591	0.8157894736842105	0.7082164566076828	0.6422018348623852	0.5891472868217054	0.8933002481389578	0.652913684825471	0.5	0.5365853658536585	0.9221556886227545	64	RFC	0.7354008011048743	0.7510729613733905	0.6188925081433225	0.8362369337979094	0.7527777777777778	0.8333333333333334	0.55	0.875	0.69391643926879	0.5608974358974359	0.5621301775147929	0.9587217043941412	0.6185453084187261	0.35714285714285715	0.5238095238095238	0.9746835443037974	Self Car Public
no_ssid__no_geo	0.7775280898876404	0.8245614035087719	0.7235920992989701	0.6994328922495274	0.5950413223140496	0.8763020833333334	0.6732163742690057	0.56	0.5263157894736842	0.9333333333333332	65	RFC	0.7362241728066382	0.7115384615384616	0.656934306569343	0.8401997503121099	0.7066492558968619	0.6363636363636364	0.5882352941176471	0.8953488372093024	0.7157284156788387	0.6877323420074349	0.5438066465256798	0.9156462585034013	0.6502913401647579	0.5	0.47619047619047616	0.9746835443037974	Self Car Public
no_ssid__no_geo	0.7459677419354839	0.8333333333333334	0.675573192239859	0.6203703703703703	0.5277777777777778	0.8785714285714286	0.7000278721835609	0.5833333333333334	0.5945945945945946	0.9221556886227545	66	RFC	0.703248876072298	0.7556390977443609	0.5377358490566038	0.8163716814159292	0.7541666666666668	0.7	0.6875	0.875	0.6651302521626913	0.5261780104712042	0.5181818181818182	0.9510309278350515	0.6661643560377737	0.5	0.5238095238095238	0.9746835443037974	Self Car Public
no_ssid__no_geo	0.7346791636625811	0.8508771929824561	0.6613165921061226	0.5376344086021506	0.5729303547963206	0.8733850129198967	0.7284576904107659	0.6666666666666666	0.5789473684210527	0.9397590361445785	67	RFC	0.6729440615881295	0.5296610169491526	0.6707692307692308	0.8184019370460048	0.7812035158891143	0.8	0.6470588235294118	0.896551724137931	0.6607132056756463	0.5458515283842795	0.5	0.9362880886426593	0.694193289129998	0.5714285714285714	0.5238095238095238	0.9873417721518988	Self Car Public
no_ssid__no_geo	0.7818471337579618	0.8157894736842105	0.7149186388882512	0.6173469387755102	0.6472491909385114	0.8801597869507324	0.6643170838823013	0.5217391304347826	0.5500000000000002	0.9212121212121213	68	RFC	0.7310073524477145	0.6954022988505747	0.6369426751592356	0.8606770833333334	0.7097783217734257	0.6666666666666666	0.5789473684210527	0.8837209302325582	0.7044951891766013	0.555045871559633	0.6578947368421053	0.9005449591280654	0.6381354229455495	0.42857142857142855	0.5238095238095238	0.9620253164556962	Self Car Public
no_ssid__no_geo	0.7231833910034602	0.8157894736842105	0.6493100296879523	0.4908722109533468	0.6258890469416786	0.8311688311688311	0.6832614079577642	0.5714285714285714	0.5789473684210527	0.8994082840236687	69	RFC	0.662962101538276	0.5576036866359447	0.6303724928366762	0.800910125142207	0.7828820417055712	0.8571428571428571	0.6470588235294118	0.8444444444444444	0.6412261348789056	0.4384057971014493	0.6214689265536724	0.8638036809815951	0.6381354229455495	0.42857142857142855	0.5238095238095238	0.9620253164556962	Self Car Public
no_ssid__no_geo	0.7940979208584842	0.868421052631579	0.7543157606570657	0.7378048780487804	0.6507462686567164	0.8743961352657005	0.7709551656920078	0.6666666666666666	0.7222222222222222	0.9239766081871346	70	RFC	0.7834751547001124	0.8461538461538461	0.689873417721519	0.8143982002249719	0.9084541062801933	1.0	0.8666666666666667	0.8586956521739131	0.7379368938690973	0.654054054054054	0.615819209039548	0.9439374185136897	0.7063492063492064	0.5	0.6190476190476191	1.0	Self Car Public
no_ssid__no_geo	0.7792760823278921	0.8508771929824561	0.7313926333503393	0.7341772151898734	0.5894736842105264	0.8705270006506182	0.7592592592592592	0.75	0.611111111111111	0.9166666666666667	71	RFC	0.7547105216596742	0.8055555555555556	0.6486486486486487	0.8099273607748184	0.8328339575530587	0.9	0.7333333333333333	0.8651685393258427	0.718513266912791	0.6744186046511628	0.5401929260450161	0.9409282700421941	0.7137834036568215	0.6428571428571429	0.5238095238095238	0.9746835443037974	Self Car Public
no_ssid__no_geo	0.7941747572815534	0.868421052631579	0.7475777829095395	0.7654320987654322	0.5878693623639191	0.889431887599267	0.7591034231987948	0.7096774193548386	0.611111111111111	0.9565217391304348	72	RFC	0.7599965465422391	0.842391304347826	0.5851393188854489	0.8524590163934426	0.7731388490355492	0.6470588235294118	0.7333333333333333	0.9390243902439024	0.7405799365379319	0.7013574660633484	0.590625	0.929757343550447	0.761402451275869	0.7857142857142857	0.5238095238095238	0.9746835443037974	Self Car Public
no_ssid__no_geo	0.6990740740740741	0.7807017543859649	0.593965020998953	0.36464088397790057	0.6143344709897611	0.8029197080291971	0.6187585100628579	0.43478260869565216	0.5405405405405405	0.880952380952381	73	RFC	0.5983416252072968	0.3283582089552239	0.6666666666666666	0.8	0.670672076570953	0.5555555555555556	0.625	0.8314606741573034	0.5951396490747068	0.40993788819875776	0.569620253164557	0.8058608058608059	0.590014064697609	0.35714285714285715	0.47619047619047616	0.9367088607594937	Self Car Public
no_ssid__no_geo	0.7178314826910516	0.8421052631578947	0.6678964722063149	0.5794117647058825	0.6061493411420205	0.8181283107710416	0.7256858831356894	0.6666666666666666	0.588235294117647	0.9221556886227545	74	RFC	0.6743432152492527	0.5612535612535613	0.6592356687898089	0.8025404157043879	0.7788461538461539	0.6923076923076923	0.7692307692307693	0.875	0.6646978459261235	0.5987841945288754	0.5609756097560976	0.8343337334933973	0.6979103877838054	0.6428571428571429	0.47619047619047616	0.9746835443037974	Self Car Public
no_ssid__no_geo	0.7547649301143583	0.8771929824561403	0.6968436827276578	0.5845648604269295	0.6389937106918239	0.8669724770642203	0.7935849434029545	0.7407407407407408	0.7058823529411765	0.9341317365269461	75	RFC	0.7194085952696682	0.7007874015748031	0.6365914786967418	0.8208469055374593	0.8595571095571096	0.7692307692307693	0.9230769230769231	0.8863636363636364	0.6871377048657011	0.5014084507042254	0.6414141414141414	0.9185905224787363	0.7576853526220614	0.7142857142857143	0.5714285714285714	0.9873417721518988	Self Car Public
no_ssid__no_geo	0.7608550434201736	0.8333333333333334	0.7281278821000167	0.729903536977492	0.61133069828722	0.8431494110353379	0.7441872754174593	0.75	0.5789473684210527	0.9036144578313253	76	RFC	0.7386200311589054	0.761744966442953	0.6426592797783933	0.8114558472553699	0.8030425963488844	0.9	0.6470588235294118	0.8620689655172413	0.7203170705512162	0.7006172839506173	0.5829145728643216	0.8774193548387097	0.7053445850914205	0.6428571428571429	0.5238095238095238	0.9493670886075949	Self Car Public
no_ssid__no_geo	0.7341673182173573	0.8070175438596491	0.6623894384004979	0.5909090909090908	0.5316901408450705	0.8645690834473325	0.675930032027593	0.5454545454545454	0.5853658536585366	0.8969696969696971	77	RFC	0.7098351721155121	0.8342245989304813	0.4870967741935484	0.8081841432225064	0.7368217054263567	0.75	0.6	0.8604651162790697	0.6573870294668142	0.4574780058651026	0.5852713178294574	0.9294117647058824	0.6455696202531646	0.42857142857142855	0.5714285714285714	0.9367088607594937	Self Car Public
no_ssid__no_geo	0.7376093294460642	0.8333333333333334	0.6338865653098914	0.5078651685393257	0.5270506108202444	0.8667439165701043	0.6914042384630621	0.5454545454545454	0.611111111111111	0.9176470588235295	78	RFC	0.6719490042222526	0.6569767441860465	0.551094890510949	0.8077753779697624	0.7801587301587302	0.75	0.7333333333333333	0.8571428571428571	0.6179787121091469	0.4139194139194139	0.5050167224080268	0.935	0.6465742415109504	0.42857142857142855	0.5238095238095238	0.9873417721518988	Self Car Public
no_ssid__no_geo	0.7348387096774194	0.8333333333333334	0.654922946594215	0.5601659751037344	0.5431145431145432	0.8614883215643673	0.6842548289916711	0.5833333333333334	0.5454545454545454	0.9239766081871346	79	RFC	0.6802228576972716	0.5443548387096774	0.705685618729097	0.7906281156530409	0.7695652173913045	0.7	0.75	0.8586956521739131	0.6548821290185965	0.5769230769230769	0.44142259414225943	0.9463007159904535	0.6428571428571429	0.5	0.42857142857142855	1.0	Self Car Public
no_ssid__no_geo	0.7334326135517498	0.8245614035087719	0.6681205615045592	0.6073059360730594	0.5577812018489984	0.8392745465916198	0.733025746183641	0.7272727272727273	0.5789473684210527	0.8928571428571428	80	RFC	0.699100620462788	0.751412429378531	0.5355029585798816	0.8103864734299517	0.8299184842476316	1.0	0.6470588235294118	0.8426966292134831	0.6539568090237386	0.5095785440613027	0.5819935691318328	0.8702983138780804	0.6815350612818968	0.5714285714285714	0.5238095238095238	0.9493670886075949	Self Car Public
no_ssid__no_geo	0.7956586826347305	0.8508771929824561	0.7560075591245887	0.7157057654075547	0.6798780487804877	0.8724388631857238	0.7667198298777246	0.8	0.5789473684210527	0.9212121212121213	81	RFC	0.7799426954948524	0.7894736842105263	0.7263843648208469	0.8239700374531835	0.8132902209509597	0.9090909090909091	0.6470588235294118	0.8837209302325582	0.7401600760185482	0.6545454545454545	0.6389684813753582	0.9269662921348315	0.7333735181836447	0.7142857142857143	0.5238095238095238	0.9620253164556962	Self Car Public
no_ssid__no_geo	0.7846039970392302	0.8245614035087719	0.7159651875282242	0.7284552845528455	0.5257142857142857	0.8937259923175416	0.7043631867161277	0.6666666666666666	0.5405405405405405	0.9058823529411764	82	RFC	0.7346580415892935	0.797153024911032	0.5587044534412956	0.8481166464155528	0.8237179487179488	1.0	0.625	0.8461538461538461	0.7038603938140598	0.6706586826347305	0.49640287769784175	0.9445196211096076	0.6502913401647579	0.5	0.47619047619047616	0.9746835443037974	Self Car Public
no_ssid__no_geo	0.7274633123689728	0.8333333333333334	0.6429068913366129	0.5765472312703582	0.483704974271012	0.8684684684684685	0.6887964887964887	0.5384615384615384	0.5945945945945946	0.9333333333333332	83	RFC	0.6521157004962471	0.6413043478260869	0.4684385382059801	0.8466042154566745	0.722060723514212	0.5833333333333334	0.6875	0.8953488372093024	0.6383868747522357	0.5236686390532544	0.5	0.8914919852034525	0.6661643560377737	0.5	0.5238095238095238	0.9746835443037974	Self Car Public
no_ssid__no_geo	0.7158590308370044	0.8333333333333334	0.6438529328837569	0.5872193436960276	0.5202312138728324	0.8241082410824108	0.7140669448361755	0.6363636363636364	0.5945945945945946	0.9112426035502957	84	RFC	0.6465531006527971	0.5782312925170068	0.5443548387096774	0.8170731707317073	0.8060185185185186	0.875	0.6875	0.8555555555555555	0.6419705727682848	0.5964912280701754	0.4981549815498155	0.8312655086848635	0.6661643560377737	0.5	0.5238095238095238	0.9746835443037974	Self Car Public
no_ssid__no_geo	0.7354632587859425	0.7807017543859649	0.6717951908965416	0.7077681874229346	0.4628099173553719	0.8448074679113186	0.6226212226212225	0.5384615384615384	0.4324324324324324	0.8969696969696971	85	RFC	0.6854776880607861	0.7694369973190348	0.4861111111111111	0.8008849557522124	0.6479328165374677	0.5833333333333334	0.5	0.8604651162790697	0.6635728935317449	0.6552511415525114	0.4416403785488959	0.8938271604938272	0.6058870805706249	0.5	0.38095238095238093	0.9367088607594937	Self Car Public
no_ssid__no_geo	0.744874715261959	0.8245614035087719	0.6772997132686185	0.6209386281588448	0.5351170568561873	0.8758434547908233	0.6509265850583216	0.45454545454545453	0.5641025641025642	0.9341317365269461	86	RFC	0.691699875268553	0.6825396825396826	0.5594405594405595	0.8331193838254172	0.7074915824915825	0.625	0.6111111111111112	0.8863636363636364	0.6685144269668495	0.5695364238410596	0.5128205128205128	0.9231863442389758	0.6227647177014265	0.35714285714285715	0.5238095238095238	0.9873417721518988	Self Car Public
no_ssid__no_geo	0.7691107644305772	0.8070175438596491	0.7060763568855273	0.6557377049180327	0.5890652557319225	0.8734261100066268	0.676707200099013	0.6428571428571429	0.4736842105263158	0.9135802469135801	87	RFC	0.720576714743153	0.6611570247933884	0.6653386454183267	0.835234474017744	0.6879450575410887	0.6428571428571429	0.5294117647058824	0.891566265060241	0.6980550981670155	0.6504065040650406	0.5284810126582279	0.9152777777777777	0.6693791440626883	0.6428571428571429	0.42857142857142855	0.9367088607594937	Self Car Public
no_ssid__no_geo	0.7833962264150943	0.8070175438596491	0.6685845455964872	0.4626334519572954	0.6567164179104478	0.8864037669217186	0.6352258852258853	0.4761904761904762	0.5128205128205129	0.9166666666666667	88	RFC	0.718780376159511	0.6018518518518519	0.7333333333333333	0.8211559432933478	0.7116699363890375	0.7142857142857143	0.5555555555555556	0.8651685393258427	0.6444109129900712	0.37572254335260113	0.5945945945945946	0.9629156010230179	0.6026722925457103	0.35714285714285715	0.47619047619047616	0.9746835443037974	Self Car Public
no_ssid__no_geo	0.7088150289017341	0.8157894736842105	0.6482329912222524	0.5674418604651164	0.5187406296851574	0.8585164835164836	0.6891515530539921	0.64	0.5128205128205129	0.9146341463414634	89	RFC	0.6634524827319268	0.6828358208955224	0.4818941504178273	0.8256274768824307	0.7217270746682511	0.7272727272727273	0.5555555555555556	0.8823529411764706	0.6470779766991103	0.4854111405835544	0.5616883116883117	0.894134477825465	0.6656620454088807	0.5714285714285714	0.47619047619047616	0.9493670886075949	Self Car Public
no_ssid__no_geo	0.7555847568988173	0.8421052631578947	0.6979876321636999	0.6507352941176471	0.5802139037433155	0.8630136986301371	0.7422331466333562	0.6956521739130435	0.6153846153846153	0.9156626506024097	90	RFC	0.7293693921334355	0.7629310344827587	0.6217765042979942	0.8034006376195537	0.80970625798212	0.8888888888888888	0.6666666666666666	0.8735632183908046	0.6811166107275524	0.5673076923076923	0.543859649122807	0.9321824907521579	0.7016274864376131	0.5714285714285714	0.5714285714285714	0.9620253164556962	Self Car Public
no_ssid__no_geo	0.7565740045078888	0.8333333333333334	0.6696281818790983	0.5438596491228069	0.6107594936708861	0.854265402843602	0.6988648090815275	0.6	0.5789473684210527	0.9176470588235295	91	RFC	0.7006729926092947	0.6458333333333334	0.6433333333333333	0.8128523111612176	0.834733893557423	1.0	0.6470588235294118	0.8571428571428571	0.6503823716156193	0.4696969696969697	0.5813253012048193	0.9001248439450686	0.6465742415109504	0.42857142857142855	0.5238095238095238	0.9873417721518988	Self Car Public
no_ssid__no_geo	0.7457527826596367	0.8333333333333334	0.707117411292287	0.6469194312796207	0.6270136307311028	0.8474191718661372	0.7204255618967096	0.6666666666666666	0.5789473684210527	0.9156626506024097	92	RFC	0.7136657513996507	0.6026490066225165	0.7027777777777777	0.8355704697986577	0.7735406806400723	0.8	0.6470588235294118	0.8735632183908046	0.7079379966939471	0.6982097186700768	0.5659955257270693	0.859608745684695	0.6857544705645973	0.5714285714285714	0.5238095238095238	0.9620253164556962	Self Car Public
no_ssid__no_geo	0.7280585106382979	0.7807017543859649	0.6194333139376474	0.5871559633027522	0.38768115942028986	0.8834628190899001	0.5731804365125958	0.4444444444444445	0.35294117647058826	0.9221556886227545	93	RFC	0.6445854544498671	0.6037735849056604	0.5169082125603864	0.8130745658835546	0.5993589743589743	0.46153846153846156	0.46153846153846156	0.875	0.616255564863521	0.5714285714285714	0.3101449275362319	0.9671931956257594	0.5629897528631705	0.42857142857142855	0.2857142857142857	0.9746835443037974	Self Car Public
no_ssid__no_geo	0.7152671755725191	0.7894736842105263	0.5790150400108275	0.3383458646616541	0.5696594427244583	0.8290398126463701	0.6011211460604173	0.3157894736842105	0.6	0.8875739644970415	94	RFC	0.6273160607709086	0.4787234042553192	0.6411149825783972	0.7621097954790097	0.6883040935672514	0.6	0.631578947368421	0.8333333333333334	0.5610067451819921	0.2616279069767442	0.5125348189415042	0.9088575096277278	0.5783604581072935	0.21428571428571427	0.5714285714285714	0.9493670886075949	Self Car Public
no_ssid__no_geo	0.7884203002144389	0.8333333333333334	0.7209927365525989	0.6447368421052632	0.6193921852387844	0.8988491823137493	0.7075406296963184	0.6363636363636364	0.5641025641025642	0.9221556886227545	95	RFC	0.7752004655317296	0.8802395209580839	0.5944444444444444	0.8509174311926605	0.7870370370370371	0.875	0.6111111111111112	0.875	0.7025598026773562	0.5086505190311419	0.6465256797583081	0.9525032092426188	0.6661643560377737	0.5	0.5238095238095238	0.9746835443037974	Self Car Public
no_ssid__no_geo	0.7456567060458652	0.8245614035087719	0.6625166645453647	0.5846702317290552	0.5244299674267101	0.8784497944803288	0.6526495439538919	0.43478260869565216	0.5945945945945946	0.9285714285714286	96	RFC	0.6778300761924768	0.6482213438735178	0.5457627118644067	0.8395061728395061	0.7064866833125261	0.5555555555555556	0.6875	0.8764044943820225	0.6527839976115838	0.5324675324675324	0.5047021943573667	0.9211822660098522	0.6227647177014265	0.35714285714285715	0.5238095238095238	0.9873417721518988	Self Car Public
no_ssid__no_geo	0.7747005988023952	0.8421052631578947	0.6857571656958479	0.6046511627906976	0.5787671232876713	0.8738532110091743	0.7282426013883815	0.6956521739130435	0.5714285714285714	0.9176470588235295	97	RFC	0.7321603454415954	0.7222222222222222	0.66015625	0.8141025641025641	0.8201058201058201	0.8888888888888888	0.7142857142857143	0.8571428571428571	0.6594377364565724	0.52	0.5152439024390244	0.943069306930693	0.6783202732569821	0.5714285714285714	0.47619047619047616	0.9873417721518988	Self Car Public
no_ssid__no_geo	0.7695473251028807	0.8508771929824561	0.718290363898617	0.6203208556149732	0.6571798188874515	0.877370417193426	0.7407302842085451	0.6086956521739131	0.6818181818181819	0.9316770186335404	98	RFC	0.7345091920522507	0.7131147540983607	0.6430379746835443	0.8473748473748474	0.7815286123875732	0.7777777777777778	0.6521739130434783	0.9146341463414634	0.7101403559115865	0.5488958990536278	0.671957671957672	0.90956749672346	0.7212176009644363	0.5	0.7142857142857143	0.9493670886075949	Self Car Public
no_ssid__no_geo	0.7088076692630317	0.7807017543859649	0.6506326478168202	0.5244444444444444	0.599526066350711	0.8279274326553052	0.5464907248039779	0.2	0.5238095238095238	0.9156626506024097	99	RFC	0.6500210276608964	0.5160349854227405	0.60381861575179	0.8302094818081588	0.5769020251778872	0.3333333333333333	0.5238095238095238	0.8735632183908046	0.6513615141681276	0.5331325301204819	0.5952941176470589	0.8256578947368421	0.5428973277074544	0.14285714285714285	0.5238095238095238	0.9620253164556962	Self Car Public
no_ssid__no_geo	0.7673846153846153	0.8157894736842105	0.7153755388887942	0.7417840375586855	0.5371775417298937	0.8671650373778034	0.6879853955877347	0.5714285714285714	0.5789473684210527	0.9135802469135801	100	RFC	0.7175648757360533	0.7688564476885644	0.5221238938053098	0.8617142857142858	0.7033512200060748	0.5714285714285714	0.6470588235294118	0.891566265060241	0.7141211577223482	0.7165532879818595	0.553125	0.8726851851851852	0.6773156519991964	0.5714285714285714	0.5238095238095238	0.9367088607594937	Self Car Public
no_ssid__no_geo	0.7189973614775725	0.7982456140350878	0.6667385618063936	0.5773195876288659	0.5895627644569816	0.8333333333333334	0.6410213940648722	0.4799999999999999	0.5238095238095238	0.9192546583850932	101	RFC	0.661768576081991	0.5568181818181818	0.5679347826086957	0.8605527638190955	0.6572343645514377	0.5454545454545454	0.5238095238095238	0.9024390243902439	0.6733582079597564	0.599388379204893	0.6129032258064516	0.8077830188679245	0.6296966043801486	0.42857142857142855	0.5238095238095238	0.9367088607594937	Self Car Public
no_ssid__no_geo	0.7208955223880597	0.8070175438596491	0.6129531660225132	0.47311827956989244	0.5171849427168577	0.8485562757807895	0.6588440798967113	0.5454545454545454	0.5263157894736842	0.9047619047619047	102	RFC	0.6368354313779675	0.5641025641025641	0.5374149659863946	0.8089887640449438	0.7307226261291033	0.75	0.5882352941176471	0.8539325842696629	0.5993411429637824	0.4074074074074074	0.49842271293375395	0.8921933085501859	0.6222624070725337	0.42857142857142855	0.47619047619047616	0.9620253164556962	Self Car Public
no_ssid__no_geo	0.7388888888888889	0.8070175438596491	0.6718215455745463	0.5719063545150502	0.5797546012269938	0.863803680981595	0.633993783993784	0.41666666666666663	0.5641025641025642	0.9212121212121213	103	RFC	0.6878667104007764	0.6758893280632411	0.5575221238938053	0.8301886792452831	0.6649440137812231	0.5	0.6111111111111112	0.8837209302325582	0.6665805980678144	0.4956521739130435	0.6038338658146964	0.9002557544757033	0.6143258991360258	0.35714285714285715	0.5238095238095238	0.9620253164556962	Self Car Public
no_ssid__no_geo	0.7254374158815612	0.8070175438596491	0.6627571077466384	0.5447761194029851	0.6041666666666666	0.8393285371702638	0.6656757772142389	0.5833333333333334	0.5142857142857143	0.8994082840236687	104	RFC	0.695338820922944	0.6854460093896714	0.6236559139784946	0.7769145394006659	0.7291005291005291	0.7	0.6428571428571429	0.8444444444444444	0.6501725483726849	0.4520123839009288	0.5858585858585859	0.9126466753585397	0.6301989150090416	0.5	0.42857142857142855	0.9620253164556962	Self Car Public
no_ssid__no_geo	0.741977734119188	0.8157894736842105	0.6924553520244494	0.6855036855036856	0.5549915397631134	0.8368708308065493	0.6989236693986373	0.6153846153846153	0.5789473684210527	0.9024390243902438	105	RFC	0.6929958609706772	0.6580188679245284	0.5795053003533569	0.8414634146341463	0.7281045751633988	0.6666666666666666	0.6470588235294118	0.8705882352941177	0.6933934180013793	0.7153846153846154	0.5324675324675324	0.8323281061519904	0.6773156519991964	0.5714285714285714	0.5238095238095238	0.9367088607594937	Self Car Public
no_ssid__no_geo	0.7823571945047	0.8070175438596491	0.7262346130859653	0.7062706270627064	0.5946902654867257	0.8777429467084639	0.6473354231974922	0.5454545454545454	0.5	0.896551724137931	106	RFC	0.7564688021755751	0.7456445993031359	0.7088607594936709	0.8149010477299186	0.7661084529505583	0.75	0.7272727272727273	0.8210526315789474	0.7113761578190948	0.670846394984326	0.5121951219512195	0.9510869565217391	0.5989551938919028	0.42857142857142855	0.38095238095238093	0.9873417721518988	Self Car Public
no_ssid__no_geo	0.7552123552123552	0.8245614035087719	0.6425196213120815	0.4647058823529412	0.5888324873096448	0.8740204942736588	0.6694139194139194	0.4761904761904762	0.6153846153846153	0.9166666666666667	107	RFC	0.6807824658238997	0.6220472440944882	0.5898305084745763	0.8304696449026346	0.7487069734260746	0.7142857142857143	0.6666666666666666	0.8651685393258427	0.627040571374514	0.37089201877934275	0.5878378378378378	0.9223918575063613	0.634418324291742	0.35714285714285715	0.5714285714285714	0.9746835443037974	Self Car Public
no_ssid__no_geo	0.7113543091655267	0.7894736842105263	0.6658801780365021	0.5958188153310104	0.5983606557377049	0.803461063040791	0.6452726017943409	0.4761904761904762	0.5652173913043478	0.8944099378881988	108	RFC	0.6620688883656826	0.5643564356435643	0.6083333333333333	0.8135168961201502	0.7041114982578397	0.7142857142857143	0.52	0.8780487804878049	0.6711189270110828	0.6309963099630996	0.5887096774193549	0.7936507936507936	0.6291942937512558	0.35714285714285715	0.6190476190476191	0.9113924050632911	Self Car Public
no_ssid__no_geo	0.7510638297872341	0.8333333333333334	0.6664319108499642	0.5136986301369864	0.6330597889800704	0.8525373134328358	0.6610757812540294	0.4444444444444445	0.6046511627906977	0.9341317365269461	109	RFC	0.7463018591655827	0.7978723404255319	0.645933014354067	0.7951002227171492	0.8257575757575757	1.0	0.5909090909090909	0.8863636363636364	0.6394654842930705	0.3787878787878788	0.6206896551724138	0.918918918918919	0.6307012256379345	0.2857142857142857	0.6190476190476191	0.9873417721518988	Self Car Public
no_ssid__no_geo	0.7664907651715039	0.8421052631578947	0.717247080545799	0.6408839779005525	0.6545454545454545	0.8563118091913903	0.7381611147636788	0.7407407407407408	0.5625	0.9112426035502957	110	RFC	0.752994856479177	0.710204081632653	0.7682926829268293	0.7804878048780488	0.8143227143227144	0.7692307692307693	0.8181818181818182	0.8555555555555555	0.7008273241011406	0.5838926174496645	0.5701357466063348	0.9484536082474226	0.7058468957203133	0.7142857142857143	0.42857142857142855	0.9746835443037974	Self Car Public
no_ssid__no_geo	0.712896953985742	0.8421052631578947	0.6367349752533196	0.4233576642335767	0.653610771113831	0.8332364904125509	0.7086352657004831	0.5217391304347826	0.6666666666666666	0.9375000000000001	111	RFC	0.6404045055424286	0.48132780082987553	0.6109839816933639	0.8289017341040462	0.7391975308641975	0.6666666666666666	0.625	0.9259259259259259	0.6393661880812415	0.3778501628664495	0.7026315789473684	0.8376168224299065	0.6974080771549126	0.42857142857142855	0.7142857142857143	0.9493670886075949	Self Car Public
no_ssid__no_geo	0.7769936485532816	0.8245614035087719	0.7213378846121844	0.6754530477759473	0.606060606060606	0.8825	0.7102734663710274	0.6363636363636364	0.5853658536585366	0.9090909090909091	112	RFC	0.7498333469934159	0.8367346938775511	0.572289156626506	0.8404761904761905	0.7823643410852714	0.875	0.6	0.872093023255814	0.7131045025242195	0.5662983425414365	0.6440677966101694	0.9289473684210526	0.6735985533453888	0.5	0.5714285714285714	0.9493670886075949	Self Car Public
no_ssid__no_geo	0.6970338983050848	0.7719298245614035	0.6338877775308093	0.6089743589743589	0.4895104895104895	0.8031784841075794	0.6291666666666667	0.5	0.5	0.8875	113	RFC	0.6267084008124119	0.572289156626506	0.47619047619047616	0.8316455696202532	0.6516013598139202	0.6	0.4782608695652174	0.8765432098765432	0.643625932829953	0.6506849315068494	0.5035971223021583	0.776595744680851	0.6170383765320474	0.42857142857142855	0.5238095238095238	0.8987341772151899	Self Car Public
no_ssid__no_geo	0.7773695811903012	0.8070175438596491	0.7167633005939106	0.6392156862745098	0.631578947368421	0.8794952681388013	0.6496674057649666	0.45454545454545453	0.5853658536585366	0.9090909090909091	114	RFC	0.7345920137724203	0.7117903930131004	0.6491803278688525	0.8428053204353083	0.699031007751938	0.625	0.6	0.872093023255814	0.7048343575461405	0.5800711743772242	0.6149068322981367	0.9195250659630607	0.6259795057263412	0.35714285714285715	0.5714285714285714	0.9493670886075949	Self Car Public
no_ssid__no_geo	0.8130646282140376	0.868421052631579	0.7610510103391626	0.7445742904841403	0.6343042071197411	0.9042745334136062	0.7735994677312042	0.7200000000000001	0.6666666666666666	0.9341317365269461	115	RFC	0.7691178446576634	0.7770034843205574	0.6447368421052632	0.8856132075471698	0.8348484848484848	0.8181818181818182	0.8	0.8863636363636364	0.7542288829306716	0.7147435897435898	0.6242038216560509	0.923739237392374	0.7338758288125377	0.6428571428571429	0.5714285714285714	0.9873417721518988	Self Car Public
no_ssid__no_geo	0.763595166163142	0.8333333333333334	0.683218193233697	0.5767195767195767	0.6015503875968992	0.8713846153846154	0.7022917654496602	0.6	0.5945945945945946	0.9122807017543859	116	RFC	0.7142942045407447	0.6770186335403726	0.6445182724252492	0.8213457076566125	0.8451086956521738	1.0	0.6875	0.8478260869565217	0.6647245854714007	0.5023041474654378	0.563953488372093	0.927916120576671	0.6465742415109504	0.42857142857142855	0.5238095238095238	0.9873417721518988	Self Car Public
no_ssid__no_geo	0.7554278416347382	0.7982456140350878	0.710949985217833	0.7435233160621761	0.5476550680786686	0.8416715715126545	0.6684447692120327	0.6086956521739131	0.5142857142857143	0.8823529411764706	117	RFC	0.7230508833101843	0.7884615384615384	0.5746031746031746	0.8060879368658399	0.7482702482702482	0.7777777777777778	0.6428571428571429	0.8241758241758241	0.7023648772511463	0.7034313725490197	0.523121387283237	0.8805418719211823	0.6259795057263412	0.5	0.42857142857142855	0.9493670886075949	Self Car Public
no_ssid__no_geo	0.7560975609756098	0.7982456140350878	0.6983475538192098	0.6365503080082136	0.6011730205278591	0.8573193329215566	0.6643745143745144	0.5833333333333334	0.5128205128205129	0.8969696969696971	118	RFC	0.7130307679789842	0.670995670995671	0.6487341772151899	0.8193624557260921	0.705340223944875	0.7	0.5555555555555556	0.8604651162790697	0.6881805900624781	0.60546875	0.5601092896174863	0.8989637305699482	0.6376331123166566	0.5	0.47619047619047616	0.9367088607594937	Self Car Public
no_ssid__no_geo	0.7386294724075197	0.7982456140350878	0.6909106591000126	0.6904761904761905	0.5505617977528089	0.8316939890710383	0.6689836268149522	0.6153846153846153	0.5	0.891566265060241	119	RFC	0.7045024489807278	0.7331460674157303	0.5868263473053892	0.7935349322210636	0.7057471264367816	0.6666666666666666	0.6	0.8505747126436781	0.681575633229862	0.6525	0.5185185185185185	0.8737083811710677	0.6455696202531646	0.5714285714285714	0.42857142857142855	0.9367088607594937	Self Car Public
no_ssid__no_geo	0.8218029350104822	0.8771929824561403	0.777547569669648	0.75	0.6741214057507987	0.9085213032581454	0.7697227433812799	0.64	0.717948717948718	0.9512195121951219	120	RFC	0.7820749444946434	0.7843137254901961	0.6635220125786163	0.8983890954151177	0.8075658546246781	0.7272727272727273	0.7777777777777778	0.9176470588235294	0.7741708244827482	0.718562874251497	0.685064935064935	0.9188846641318125	0.7418123367490456	0.5714285714285714	0.6666666666666666	0.9873417721518988	Self Car Public
no_ssid__no_geo	0.7392676767676768	0.7982456140350878	0.6713160152116586	0.7046894803548795	0.4636209813874788	0.8456375838926176	0.6403483844593011	0.6086956521739131	0.41176470588235287	0.9005847953216375	121	RFC	0.7048650640140002	0.8449848024316109	0.49818181818181817	0.7714285714285715	0.7177319459928156	0.7777777777777778	0.5384615384615384	0.8369565217391305	0.6578452314136202	0.6043478260869565	0.43354430379746833	0.9356435643564357	0.6026722925457103	0.5	0.3333333333333333	0.9746835443037974	Self Car Public
no_ssid__no_geo	0.6902777777777778	0.8508771929824561	0.6044753743059795	0.4076433121019108	0.5901201602136181	0.8156626506024096	0.7161358949310758	0.56	0.6486486486486486	0.9397590361445785	122	RFC	0.6071154421723015	0.3595505617977528	0.6480938416422287	0.8137019230769231	0.7609717868338558	0.6363636363636364	0.75	0.896551724137931	0.6099625840674433	0.47058823529411764	0.5416666666666666	0.8176328502415459	0.6862567811934901	0.5	0.5714285714285714	0.9873417721518988	Self Car Public
no_ssid__no_geo	0.6515867656988521	0.7807017543859649	0.5697775267311691	0.413907284768212	0.49062049062049057	0.8048048048048048	0.6127207332637197	0.4799999999999999	0.47058823529411764	0.8875739644970415	123	RFC	0.5834868851230252	0.36764705882352944	0.6028368794326241	0.779976717112922	0.6647241647241647	0.5454545454545454	0.6153846153846154	0.8333333333333334	0.5727918871019884	0.4734848484848485	0.41362530413625304	0.8312655086848635	0.5862969660438014	0.42857142857142855	0.38095238095238093	0.9493670886075949	Self Car Public
no_ssid__no_geo	0.7708489857250188	0.8508771929824561	0.7116292132345384	0.6901669758812615	0.5709342560553633	0.8737864077669903	0.7662269722478027	0.7272727272727273	0.6511627906976744	0.920245398773006	124	RFC	0.7252092083195835	0.7237354085603113	0.6133828996282528	0.8385093167701864	0.843073593073593	1.0	0.6363636363636364	0.8928571428571429	0.7019057375905134	0.6595744680851063	0.5339805825242718	0.9121621621621622	0.7291541089009442	0.5714285714285714	0.6666666666666666	0.9493670886075949	Self Car Public
no_ssid__no_geo	0.7357811375089993	0.8333333333333334	0.6799446362937077	0.6026365348399247	0.5764546684709067	0.8607427055702916	0.6966638483759601	0.5833333333333334	0.5789473684210527	0.927710843373494	125	RFC	0.6952173572339176	0.6722689075630253	0.5949720670391061	0.8184110970996217	0.7440387649312599	0.7	0.6470588235294118	0.8850574712643678	0.6709408370422586	0.5460750853242321	0.5590551181102362	0.9076923076923077	0.6661643560377737	0.5	0.5238095238095238	0.9746835443037974	Self Car Public
no_ssid__no_geo	0.7982093663911846	0.868421052631579	0.7532582091772069	0.7093750000000001	0.6530612244897959	0.897338403041825	0.7555116091701457	0.6666666666666666	0.6486486486486486	0.9512195121951219	126	RFC	0.7722801321485533	0.7467105263157895	0.7272727272727273	0.8428571428571429	0.7866515837104072	0.6923076923076923	0.75	0.9176470588235294	0.7425124747279219	0.6755952380952381	0.5925925925925926	0.959349593495935	0.7338758288125377	0.6428571428571429	0.5714285714285714	0.9873417721518988	Self Car Public
no_ssid__no_geo	0.7435424354243543	0.8157894736842105	0.6895137573898337	0.6559485530546624	0.5532435740514076	0.8593491450634309	0.6666666666666666	0.5833333333333334	0.5	0.9166666666666667	127	RFC	0.7013830584976607	0.6938775510204082	0.5885416666666666	0.8217299578059072	0.7217228464419475	0.7	0.6	0.8651685393258427	0.6814897360016333	0.6219512195121951	0.5219399538106235	0.900578034682081	0.634418324291742	0.5	0.42857142857142855	0.9746835443037974	Self Car Public
no_ssid__no_geo	0.7282252783235101	0.8333333333333334	0.6793963846817969	0.6237762237762238	0.5891472868217054	0.8252656434474617	0.7402789518174133	0.75	0.5714285714285714	0.8994082840236687	128	RFC	0.6842341361553581	0.6229050279329609	0.6188925081433225	0.8109048723897911	0.8195767195767196	0.9	0.7142857142857143	0.8444444444444444	0.6756414227426671	0.6246498599439776	0.5621301775147929	0.8401442307692307	0.6936909785011052	0.6428571428571429	0.47619047619047616	0.9620253164556962	Self Car Public
no_ssid__no_geo	0.7788461538461539	0.8245614035087719	0.7296892517237256	0.7106796116504853	0.6059654631083203	0.8724226804123711	0.7139032319755212	0.6666666666666666	0.5714285714285714	0.9036144578313253	129	RFC	0.7476073011658396	0.7689075630252101	0.6411960132890365	0.8327183271832719	0.7562207907035493	0.6923076923076923	0.7142857142857143	0.8620689655172413	0.7170524743590967	0.6606498194945848	0.5744047619047619	0.9161028416779432	0.6894715692184047	0.6428571428571429	0.47619047619047616	0.9493670886075949	Self Car Public
no_ssid__no_geo	0.7875175315568023	0.8421052631578947	0.6977328922747928	0.5312499999999999	0.6724137931034483	0.8895348837209301	0.6862688850640658	0.5	0.6190476190476191	0.9397590361445785	130	RFC	0.7635061064120442	0.7798165137614679	0.6691176470588235	0.8415841584158416	0.7829775588396278	0.8333333333333334	0.6190476190476191	0.896551724137931	0.6739553591698368	0.4028436018957346	0.6757425742574258	0.9432799013563502	0.6545107494474584	0.35714285714285715	0.6190476190476191	0.9873417721518988	Self Car Public
no_ssid__no_geo	0.8017732742241925	0.868421052631579	0.7496878088858683	0.8029197080291971	0.5670103092783506	0.879133409350057	0.8075805480277024	0.8148148148148148	0.6829268292682926	0.9249999999999999	131	RFC	0.7559740902776187	0.8616187989556136	0.5409836065573771	0.8653198653198653	0.8199113643558088	0.8461538461538461	0.7	0.9135802469135802	0.7469238105127327	0.7517084282460137	0.5956678700361011	0.8933951332560834	0.7963632710468153	0.7857142857142857	0.6666666666666666	0.9367088607594937	Self Car Public
no_ssid__no_geo	0.7832258064516129	0.8508771929824561	0.7513583256832507	0.7822966507177035	0.6061452513966479	0.8656330749354005	0.769998466375278	0.7407407407407408	0.6500000000000001	0.9192546583850932	132	RFC	0.7528250791856106	0.7956204379562044	0.6027777777777777	0.8600770218228498	0.7852934399789343	0.7692307692307693	0.6842105263157895	0.9024390243902439	0.7500745683057198	0.7694117647058824	0.6095505617977528	0.871261378413524	0.7566807313642757	0.7142857142857143	0.6190476190476191	0.9367088607594937	Self Car Public
no_ssid__no_geo	0.745493871665465	0.8070175438596491	0.6779730988852783	0.6415711947626842	0.5298245614035088	0.8625235404896422	0.6484848484848486	0.6000000000000001	0.4242424242424242	0.9212121212121213	133	RFC	0.6951812629392563	0.632258064516129	0.634453781512605	0.8188319427890346	0.6765180878552973	0.5625	0.5833333333333334	0.8837209302325582	0.6723742171201618	0.6511627906976745	0.45481927710843373	0.9111405835543767	0.6460719308820575	0.6428571428571429	0.3333333333333333	0.9620253164556962	Self Car Public
no_ssid__no_geo	0.8031988873435327	0.8596491228070176	0.7509654165825982	0.7553041018387553	0.600349040139616	0.8972431077694236	0.780737961225766	0.8	0.6153846153846153	0.926829268292683	134	RFC	0.763087552606069	0.8476190476190476	0.5695364238410596	0.8721071863580999	0.8232917409387998	0.9090909090909091	0.6666666666666666	0.8941176470588236	0.7465599211949986	0.6811224489795918	0.6346863468634686	0.9238709677419354	0.7492465340566605	0.7142857142857143	0.5714285714285714	0.9620253164556962	Self Car Public
no_ssid__no_geo	0.7767341040462428	0.8771929824561403	0.7047842879952754	0.5847665847665847	0.6490984743411927	0.8804878048780489	0.810838445807771	0.8	0.7	0.9325153374233128	135	RFC	0.7205368240777582	0.6574585635359116	0.6446280991735537	0.8595238095238096	0.8502316397053239	0.9090909090909091	0.7368421052631579	0.9047619047619048	0.694226652494191	0.5265486725663717	0.6536312849162011	0.9025	0.7809925658026925	0.7142857142857143	0.6666666666666666	0.9620253164556962	Self Car Public
no_ssid__no_geo	0.7752225519287834	0.868421052631579	0.723107784834736	0.6745562130177515	0.6352941176470589	0.8594730238393977	0.7834711820253989	0.7200000000000001	0.7027027027027026	0.927710843373494	136	RFC	0.7639996389058655	0.7702702702702703	0.7325581395348837	0.7891705069124424	0.8385797631487287	0.8181818181818182	0.8125	0.8850574712643678	0.7014523437776742	0.6	0.5608308605341247	0.9435261707988981	0.7455294354028531	0.6428571428571429	0.6190476190476191	0.9746835443037974	Self Car Public
no_ssid__no_geo	0.7820680628272252	0.868421052631579	0.746437473726341	0.6852713178294575	0.6859296482412061	0.8681114551083592	0.7763285024154589	0.6956521739130435	0.7	0.9333333333333332	137	RFC	0.769434588650275	0.8095238095238095	0.674074074074074	0.8247058823529412	0.8403599437871163	0.8888888888888888	0.7368421052631579	0.8953488372093024	0.7362118698188329	0.5940860215053764	0.6982097186700768	0.9163398692810457	0.7375929274663452	0.5714285714285714	0.6666666666666666	0.9746835443037974	Self Car Public
no_ssid__no_geo	0.7535055350553506	0.8333333333333334	0.6646898132451828	0.546875	0.5648414985590778	0.8823529411764706	0.673165863395161	0.5	0.5853658536585366	0.9341317365269461	138	RFC	0.7259551602896703	0.7894736842105263	0.5664739884393064	0.821917808219178	0.7732323232323233	0.8333333333333334	0.6	0.8863636363636364	0.6446420121375472	0.41832669322709165	0.5632183908045977	0.9523809523809523	0.6386377335744425	0.35714285714285715	0.5714285714285714	0.9873417721518988	Self Car Public
no_ssid__no_geo	0.7338852749852158	0.8245614035087719	0.6788561801932681	0.6651982378854625	0.5345911949685533	0.8367791077257888	0.7035708592380042	0.6666666666666666	0.5294117647058824	0.9146341463414634	139	RFC	0.677055925845309	0.652267818574514	0.5329153605015674	0.845984598459846	0.7332202111613876	0.625	0.6923076923076923	0.8823529411764706	0.6809003618495932	0.6786516853932584	0.5362776025236593	0.8277717976318623	0.6974080771549126	0.7142857142857143	0.42857142857142855	0.9493670886075949	Self Car Public
no_ssid__no_geo	0.7702479338842976	0.7894736842105263	0.5953304831632829	0.228310502283105	0.6607669616519175	0.896913985554826	0.5710381025026334	0.21052631578947364	0.5833333333333334	0.9192546583850932	140	RFC	0.6006411155527503	0.25510204081632654	0.6666666666666666	0.8801546391752577	0.6069858476362541	0.4	0.5185185185185185	0.9024390243902439	0.5919687643328618	0.2066115702479339	0.6549707602339181	0.9143239625167336	0.5820775567611011	0.14285714285714285	0.6666666666666666	0.9367088607594937	Self Car Public
no_ssid__no_geo	0.7953135768435562	0.8421052631578947	0.7456813272119475	0.7873831775700935	0.5641952983725135	0.8854655056932351	0.7164086687306502	0.6	0.6315789473684211	0.9176470588235295	141	RFC	0.7637164540032698	0.8891820580474934	0.5777777777777777	0.8241895261845387	0.854341736694678	1.0	0.7058823529411765	0.8571428571428571	0.7381067869372493	0.7064989517819706	0.5512367491166078	0.9565846599131693	0.6624472573839663	0.42857142857142855	0.5714285714285714	0.9873417721518988	Self Car Public
no_ssid__no_geo	0.7420178799489144	0.8333333333333334	0.6856212730881346	0.653125	0.5509641873278237	0.8527746319365799	0.7066433566433566	0.5833333333333334	0.6153846153846153	0.9212121212121213	142	RFC	0.6965442717358935	0.6785714285714286	0.5934718100890207	0.8175895765472313	0.7501291989664084	0.7	0.6666666666666666	0.8837209302325582	0.6782603833749686	0.6295180722891566	0.5141388174807198	0.8911242603550296	0.6778179626280892	0.5	0.5714285714285714	0.9620253164556962	Self Car Public
no_ssid__no_geo	0.7223796033994334	0.8245614035087719	0.6369619402019874	0.5425867507886435	0.5125240847784199	0.8557749850388987	0.6538611925708699	0.5161290322580646	0.5	0.9454545454545454	143	RFC	0.6544070020091565	0.46236559139784944	0.642512077294686	0.858343337334934	0.7016125689176304	0.47058823529411764	0.7272727272727273	0.9069767441860465	0.6453308526469815	0.6564885496183206	0.42628205128205127	0.8532219570405728	0.6465742415109504	0.5714285714285714	0.38095238095238093	0.9873417721518988	Self Car Public
no_ssid__no_geo	0.7364513734224202	0.8157894736842105	0.6612688092668778	0.6104553119730186	0.5131086142322097	0.8602425015954052	0.666884789418726	0.56	0.5294117647058824	0.9112426035502957	144	RFC	0.6839701691032	0.6961538461538461	0.5524193548387096	0.8033373063170441	0.7280756280756281	0.6363636363636364	0.6923076923076923	0.8555555555555555	0.6494628994628995	0.5435435435435435	0.479020979020979	0.9258241758241759	0.634418324291742	0.5	0.42857142857142855	0.9746835443037974	Self Car Public
no_ssid__no_geo	0.729254571026723	0.7982456140350878	0.6525853340221252	0.5195402298850574	0.5721331689272503	0.8660826032540676	0.628806253431735	0.45454545454545453	0.5116279069767442	0.920245398773006	145	RFC	0.6558159755276227	0.5280373831775701	0.5903307888040712	0.849079754601227	0.6726190476190476	0.625	0.5	0.8928571428571429	0.6500388242319134	0.5113122171945701	0.5550239234449761	0.8837803320561941	0.6101064898533253	0.35714285714285715	0.5238095238095238	0.9493670886075949	Self Car Public
no_ssid__no_geo	0.769741207697412	0.868421052631579	0.7270088802252546	0.7061728395061729	0.5906432748538013	0.8842105263157894	0.7858222014932811	0.7407407407407408	0.6842105263157895	0.9325153374233128	146	RFC	0.7338145092098233	0.7626666666666667	0.5838150289017341	0.8549618320610687	0.8128995187818716	0.7692307692307693	0.7647058823529411	0.9047619047619048	0.7235452452041181	0.6574712643678161	0.5976331360946746	0.9155313351498637	0.7651195499296767	0.7142857142857143	0.6190476190476191	0.9620253164556962	Self Car Public
no_ssid__no_geo	0.7594086021505376	0.8245614035087719	0.69803737473159	0.644927536231884	0.5821325648414986	0.8670520231213872	0.7164094976396815	0.6666666666666666	0.5789473684210527	0.9036144578313253	147	RFC	0.7142841458058848	0.7416666666666667	0.5489130434782609	0.8522727272727273	0.769709263015551	0.8	0.6470588235294118	0.8620689655172413	0.6908325545099272	0.5705128205128205	0.6196319018404908	0.8823529411764706	0.6815350612818968	0.5714285714285714	0.5238095238095238	0.9493670886075949	Self Car Public
no_ssid__no_geo	0.7807486631016043	0.8245614035087719	0.668389901799889	0.4802110817941952	0.6238859180035651	0.901072705601907	0.6377175718493083	0.36363636363636365	0.6153846153846153	0.9341317365269461	148	RFC	0.7032953942583143	0.6453900709219859	0.603448275862069	0.8610478359908884	0.6843434343434343	0.5	0.6666666666666666	0.8863636363636364	0.657703132913682	0.38235294117647056	0.6457564575645757	0.945	0.6148282097649186	0.2857142857142857	0.5714285714285714	0.9873417721518988	Self Car Public
no_ssid__no_geo	0.7716955941255007	0.8333333333333334	0.7148356508855387	0.7811366384522369	0.5026737967914439	0.8606965174129353	0.7208167776729649	0.6956521739130435	0.5555555555555556	0.9112426035502957	149	RFC	0.7359966026632693	0.8729729729729729	0.5340909090909091	0.8009259259259259	0.8037037037037037	0.8888888888888888	0.6666666666666666	0.8555555555555555	0.7038794571440862	0.7067833698030634	0.47474747474747475	0.9301075268817204	0.6741008639742816	0.5714285714285714	0.47619047619047616	0.9746835443037974	Self Car Public
no_ssid__no_geo	0.7741477272727273	0.868421052631579	0.7352478263190535	0.7470238095238095	0.5923664122137404	0.8663532572196105	0.7993464052287583	0.8333333333333333	0.6470588235294118	0.9176470588235295	150	RFC	0.7599639224241335	0.8508474576271187	0.6258064516129033	0.8032378580323786	0.9010989010989011	1.0	0.8461538461538461	0.8571428571428571	0.722778190033338	0.6657824933687002	0.5623188405797102	0.9402332361516035	0.7418123367490456	0.7142857142857143	0.5238095238095238	0.9873417721518988	Self Car Public
no_ssid__no_geo	0.683343143025309	0.8157894736842105	0.6384100414834942	0.671840354767184	0.47398843930635837	0.7694013303769401	0.7189301051576501	0.7857142857142857	0.4848484848484849	0.8862275449101796	151	RFC	0.6369520080141475	0.6352201257861635	0.49848024316109424	0.7771556550951848	0.7644300144300145	0.7857142857142857	0.6666666666666666	0.8409090909090909	0.642177343206124	0.7129411764705882	0.45179063360881544	0.7618002195389681	0.7011251758087201	0.7857142857142857	0.38095238095238093	0.9367088607594937	Self Car Public
no_ssid__no_geo	0.7874564459930313	0.8508771929824561	0.7349246066299903	0.7473118279569892	0.5665529010238908	0.890909090909091	0.7462492108903843	0.6956521739130435	0.6153846153846153	0.927710843373494	152	RFC	0.7468535955682564	0.8373493975903614	0.5424836601307189	0.8607277289836889	0.813537675606641	0.8888888888888888	0.6666666666666666	0.8850574712643678	0.7302994694199336	0.6747572815533981	0.5928571428571429	0.9232839838492598	0.7058468957203133	0.5714285714285714	0.5714285714285714	0.9746835443037974	Self Car Public
no_ssid__no_geo	0.7619414483821263	0.8245614035087719	0.6747017023680506	0.5501432664756447	0.6060606060606061	0.8679012345679011	0.6956970740103271	0.6	0.5714285714285714	0.9156626506024097	153	RFC	0.7350176823106516	0.7559055118110236	0.6484641638225256	0.8006833712984055	0.8149972632731254	1.0	0.5714285714285714	0.8735632183908046	0.6495780203270883	0.43243243243243246	0.5688622754491018	0.9474393530997305	0.6540084388185654	0.42857142857142855	0.5714285714285714	0.9620253164556962	Self Car Public
no_ssid__no_geo	0.7668067226890757	0.8508771929824561	0.7037599715820471	0.6860254083484574	0.5457364341085271	0.8795180722891567	0.7458236679793565	0.6666666666666666	0.6486486486486486	0.9221556886227545	154	RFC	0.7253831604636973	0.756	0.5906040268456376	0.8295454545454546	0.8083333333333332	0.8	0.75	0.875	0.6903363411975435	0.627906976744186	0.5072046109510087	0.9358974358974359	0.7058468957203133	0.5714285714285714	0.5714285714285714	0.9746835443037974	Self Car Public
no_ssid__no_geo	0.7550410754294249	0.8421052631578947	0.6584366475827892	0.5303370786516856	0.5597269624573379	0.8852459016393442	0.6834319526627218	0.5	0.6153846153846153	0.9349112426035503	155	RFC	0.7093652032583	0.7329192546583851	0.5815602836879432	0.8136160714285714	0.7925925925925926	0.8333333333333334	0.6666666666666666	0.8777777777777778	0.641890789218691	0.4154929577464789	0.5394736842105263	0.9707057256990679	0.6428571428571429	0.35714285714285715	0.5714285714285714	1.0	Self Car Public
no_ssid__no_geo	0.7853403141361257	0.8771929824561403	0.7416311316375976	0.7675675675675675	0.5830815709969789	0.8742442563482467	0.8008524397413286	0.75	0.7142857142857143	0.9382716049382716	156	RFC	0.7523062831976767	0.8606060606060606	0.5273224043715847	0.8689903846153846	0.8433161216293746	0.9	0.7142857142857143	0.9156626506024096	0.7414239992173052	0.6926829268292682	0.652027027027027	0.8795620437956204	0.7730560578661846	0.6428571428571429	0.7142857142857143	0.9620253164556962	Self Car Public
no_ssid__no_geo	0.7791666666666667	0.8245614035087719	0.6611686628993616	0.4375	0.6623876765083441	0.8836183121897407	0.6543976348854398	0.4	0.6363636363636365	0.926829268292683	157	RFC	0.7190760114137071	0.6631578947368421	0.6482412060301508	0.8458289334741288	0.7231599886331344	0.6666666666666666	0.6086956521739131	0.8941176470588236	0.6428441626921585	0.32642487046632124	0.6771653543307087	0.9249422632794457	0.6381354229455495	0.2857142857142857	0.6666666666666666	0.9620253164556962	Self Car Public
no_ssid__no_geo	0.753061224489796	0.8421052631578947	0.6972001452566987	0.7071960297766751	0.5187713310580205	0.8656330749354005	0.6928368928368928	0.5384615384615384	0.5945945945945946	0.9454545454545454	158	RFC	0.7109678058502302	0.7620320855614974	0.5567765567765568	0.8140947752126367	0.72593669250646	0.5833333333333334	0.6875	0.9069767441860465	0.6898277188171976	0.6597222222222222	0.48562300319488816	0.9241379310344827	0.6703837653204742	0.5	0.5238095238095238	0.9873417721518988	Self Car Public
no_ssid__no_geo	0.7700976709241172	0.8508771929824561	0.7111983648790491	0.6227544910179641	0.6336939721792889	0.8771466314398942	0.7380248265790436	0.6363636363636364	0.6500000000000001	0.927710843373494	159	RFC	0.7230119645899383	0.6902654867256637	0.6231003039513677	0.8556701030927835	0.8147559991933857	0.875	0.6842105263157895	0.8850574712643678	0.7038852708710048	0.5672727272727273	0.6446540880503144	0.8997289972899729	0.6979103877838054	0.5	0.6190476190476191	0.9746835443037974	Self Car Public
no_ssid__no_geo	0.7466383581033262	0.8421052631578947	0.6939312832622208	0.5737976782752903	0.6677740863787376	0.8402220851326342	0.731323176303096	0.5925925925925927	0.6857142857142857	0.9156626506024097	160	RFC	0.6998647161542001	0.5598705501618123	0.7102473498233216	0.8294762484774665	0.7820302303060925	0.6153846153846154	0.8571428571428571	0.8735632183908046	0.6899264726789357	0.5884353741496599	0.6300940438871473	0.85125	0.7016274864376131	0.5714285714285714	0.5714285714285714	0.9620253164556962	Self Car Public
no_ssid__no_geo	0.7335227272727273	0.8333333333333334	0.7119184048543445	0.6812705366922235	0.657210401891253	0.7972742759795571	0.7601668862538428	0.6956521739130435	0.7	0.8848484848484849	161	RFC	0.7153636128364389	0.6911111111111111	0.6714975845410628	0.7834821428571429	0.824856067818124	0.8888888888888888	0.7368421052631579	0.8488372093023255	0.7089284918863523	0.67170626349892	0.6435185185185185	0.8115606936416185	0.7207152903355435	0.5714285714285714	0.6666666666666666	0.9240506329113924	Self Car Public
no_ssid__no_geo	0.7307692307692307	0.8157894736842105	0.6592500355119221	0.6938239159001314	0.42833052276559863	0.8555956678700362	0.6630093420791096	0.6153846153846153	0.4666666666666666	0.9069767441860466	162	RFC	0.6880916683068398	0.6984126984126984	0.5879629629629629	0.7778993435448578	0.7610513739545998	0.6666666666666666	0.7777777777777778	0.8387096774193549	0.6588999416826596	0.6892950391644909	0.33687002652519893	0.9505347593582888	0.6307012256379344	0.5714285714285714	0.3333333333333333	0.9873417721518988	Self Car Public
no_ssid__no_geo	0.7235829251224632	0.7982456140350878	0.6635709764029646	0.6332737030411449	0.5154639175257733	0.8419753086419753	0.6300415923945336	0.56	0.4242424242424242	0.9058823529411764	163	RFC	0.7009010607005859	0.7662337662337663	0.5718954248366013	0.7645739910313901	0.6886169386169386	0.6363636363636364	0.5833333333333334	0.8461538461538461	0.6485387446529799	0.5396341463414634	0.4691689008042895	0.9368131868131868	0.6026722925457103	0.5	0.3333333333333333	0.9746835443037974	Self Car Public
no_ssid__no_geo	0.7606534090909091	0.8333333333333334	0.6848478071497431	0.5734939759036143	0.6136363636363636	0.8674130819092516	0.6909182829304163	0.6086956521739131	0.5454545454545454	0.9186046511627907	164	RFC	0.7179905365951879	0.6363636363636364	0.717607973421927	0.8	0.7924133811230586	0.7777777777777778	0.75	0.8494623655913979	0.6683809735592418	0.5219298245614035	0.5359801488833746	0.9472329472329473	0.6428571428571429	0.5	0.42857142857142855	1.0	Self Car Public
no_ssid__no_geo	0.7616459627329193	0.8070175438596491	0.6805124491299827	0.58679706601467	0.5796610169491524	0.8750792644261256	0.63925336140905	0.5384615384615384	0.4571428571428571	0.9221556886227545	165	RFC	0.7006847319347319	0.625	0.6477272727272727	0.8293269230769231	0.6765873015873015	0.5833333333333334	0.5714285714285714	0.875	0.6679032552166593	0.5529953917050692	0.5245398773006135	0.9261744966442953	0.6185453084187261	0.5	0.38095238095238093	0.9746835443037974	Self Car Public
no_ssid__no_geo	0.7444968553459119	0.7982456140350878	0.6636532076236358	0.6278586278586279	0.5039370078740157	0.8591639871382636	0.659609997845292	0.6153846153846153	0.47058823529411764	0.8928571428571428	166	RFC	0.6704882958208408	0.634453781512605	0.5378151260504201	0.8391959798994975	0.7082493037549217	0.6666666666666666	0.6153846153846154	0.8426966292134831	0.6585262176244463	0.6213991769547325	0.4740740740740741	0.8801054018445322	0.6339160136628491	0.5714285714285714	0.38095238095238093	0.9493670886075949	Self Car Public
no_ssid__no_geo	0.7089452603471295	0.8070175438596491	0.607832587540286	0.36764705882352944	0.6332518337408314	0.8225988700564971	0.6755138628309361	0.56	0.5641025641025642	0.9024390243902438	167	RFC	0.6083086784851736	0.32608695652173914	0.6762402088772846	0.8225988700564971	0.7060209942562884	0.6363636363636364	0.6111111111111112	0.8705882352941177	0.6131164945046045	0.42134831460674155	0.5954022988505747	0.8225988700564971	0.6535061281896725	0.5	0.5238095238095238	0.9367088607594937	Self Car Public
no_ssid__no_geo	0.7705597788527989	0.8333333333333334	0.711243924774537	0.7345911949685536	0.5228519195612431	0.8762886597938143	0.7204255618967096	0.6666666666666666	0.5789473684210527	0.9156626506024097	168	RFC	0.72167231333898	0.8319088319088319	0.4831081081081081	0.85	0.7735406806400723	0.8	0.6470588235294118	0.8735632183908046	0.7105446974481474	0.6576576576576577	0.5697211155378487	0.9042553191489362	0.6857544705645973	0.5714285714285714	0.5238095238095238	0.9620253164556962	Self Car Public
no_ssid__no_geo	0.7609451007644198	0.868421052631579	0.7161684550310142	0.6666666666666666	0.6030303030303029	0.8788083953960731	0.7634483738778216	0.6428571428571429	0.7027027027027026	0.9447852760736196	169	RFC	0.7248052043354137	0.7222222222222222	0.6104294478527608	0.8417639429312581	0.7906746031746031	0.6428571428571429	0.8125	0.9166666666666666	0.7113731527906011	0.6190476190476191	0.5958083832335329	0.9192634560906515	0.7455294354028531	0.6428571428571429	0.6190476190476191	0.9746835443037974	Self Car Public
no_ssid__no_geo	0.75	0.8245614035087719	0.6785960441865212	0.6050096339113681	0.5671140939597314	0.863664404688464	0.6813642816987299	0.5217391304347826	0.611111111111111	0.9112426035502957	170	RFC	0.6940524853100433	0.6596638655462185	0.5950704225352113	0.8274231678486997	0.7518518518518519	0.6666666666666666	0.7333333333333333	0.8555555555555555	0.6678704447760814	0.5587188612099644	0.5416666666666666	0.9032258064516129	0.64235483222825	0.42857142857142855	0.5238095238095238	0.9746835443037974	Self Car Public
no_ssid__no_geo	0.6868023637557452	0.7543859649122807	0.6306652593290569	0.608695652173913	0.4818941504178273	0.8014059753954306	0.5533734396009845	0.36363636363636365	0.41025641025641024	0.8862275449101796	171	RFC	0.6504820200128765	0.7132075471698113	0.46883468834688347	0.7694038245219348	0.5951178451178452	0.5	0.4444444444444444	0.8409090909090909	0.6209289004020194	0.5308988764044944	0.49570200573065903	0.8361858190709046	0.5344585091420534	0.2857142857142857	0.38095238095238093	0.9367088607594937	Self Car Public
no_ssid__no_geo	0.7844546048334422	0.8333333333333334	0.7448184849806938	0.7532133676092546	0.6074074074074074	0.8738346799254195	0.7219531446202417	0.6666666666666666	0.5789473684210527	0.920245398773006	172	RFC	0.7515818543219738	0.8093922651933702	0.5890804597701149	0.856272838002436	0.7440745528980823	0.6923076923076923	0.6470588235294118	0.8928571428571429	0.7411234059190214	0.7043269230769231	0.6269113149847095	0.8921319796954315	0.7053445850914205	0.6428571428571429	0.5238095238095238	0.9493670886075949	Self Car Public
no_ssid__no_geo	0.7231222385861561	0.7982456140350878	0.6215479116097787	0.524731182795699	0.48056537102473496	0.8593471810089021	0.6307409066029755	0.5714285714285714	0.4242424242424242	0.896551724137931	173	RFC	0.6587690882286351	0.6387434554973822	0.5506072874493927	0.7869565217391304	0.753842940685046	0.8571428571428571	0.5833333333333334	0.8210526315789474	0.6059976638706596	0.44525547445255476	0.4263322884012539	0.9464052287581699	0.5830821780188868	0.42857142857142855	0.3333333333333333	0.9873417721518988	Self Car Public
no_ssid__no_geo	0.688622754491018	0.8245614035087719	0.6190081230710273	0.5283582089552238	0.5226960110041267	0.8059701492537312	0.7053968253968254	0.64	0.5714285714285714	0.9047619047619047	174	RFC	0.6248005106682194	0.5236686390532544	0.5637982195845698	0.7869346733668342	0.7651636752760348	0.7272727272727273	0.7142857142857143	0.8539325842696629	0.6154204614628589	0.5331325301204819	0.48717948717948717	0.8259493670886076	0.6698814546915811	0.5714285714285714	0.47619047619047616	0.9620253164556962	Self Car Public
no_ssid__no_geo	0.7711577522004063	0.8421052631578947	0.7256231583695847	0.7044025157232704	0.5997171145685998	0.872749844816884	0.7245976103485732	0.6153846153846153	0.6315789473684211	0.926829268292683	175	RFC	0.7351996828111268	0.7133757961783439	0.654320987654321	0.8379022646007152	0.7555555555555555	0.6666666666666666	0.7058823529411765	0.8941176470588236	0.7199329132495401	0.6956521739130435	0.5535248041775457	0.9106217616580311	0.7016274864376131	0.5714285714285714	0.5714285714285714	0.9620253164556962	Self Car Public
no_ssid__no_geo	0.7903780068728522	0.8333333333333334	0.7505246702740275	0.7138461538461539	0.6534090909090908	0.8843187660668381	0.7233484672509062	0.6363636363636364	0.6190476190476191	0.9146341463414634	176	RFC	0.7640786519776763	0.8140350877192982	0.6117021276595744	0.8664987405541562	0.7921335200746965	0.875	0.6190476190476191	0.8823529411764706	0.7465743632196326	0.6356164383561644	0.7012195121951219	0.9028871391076115	0.6894715692184047	0.5	0.6190476190476191	0.9493670886075949	Self Car Public
no_ssid__no_geo	0.6716886377903327	0.7982456140350878	0.5993096756316624	0.5911458333333334	0.4116693679092383	0.7951138256524155	0.6343076081007116	0.6666666666666666	0.3448275862068965	0.8914285714285716	177	RFC	0.616532872700636	0.5911458333333334	0.5141700404858299	0.7442827442827443	0.7458333333333332	0.8	0.625	0.8125	0.5959286592164273	0.5911458333333334	0.34324324324324323	0.8533969010727056	0.5989551938919028	0.5714285714285714	0.23809523809523808	0.9873417721518988	Self Car Public
no_ssid__no_geo	0.7113943028485757	0.8070175438596491	0.6159734028470014	0.4792079207920792	0.5059422750424448	0.8627700127064803	0.636984126984127	0.4799999999999999	0.5142857142857143	0.9166666666666667	178	RFC	0.6293230240074507	0.5	0.5708812260536399	0.8170878459687124	0.6844934092125103	0.5454545454545454	0.6428571428571429	0.8651685393258427	0.6094023523394146	0.4600760456273764	0.45426829268292684	0.9138627187079408	0.6106088004822182	0.42857142857142855	0.42857142857142855	0.9746835443037974	Self Car Public
no_ssid__no_geo	0.8007142857142857	0.8245614035087719	0.7619497519829747	0.7692307692307693	0.6258503401360545	0.8907681465821001	0.6999108594200618	0.6153846153846153	0.5641025641025642	0.920245398773006	179	RFC	0.7683010923086226	0.8310626702997275	0.609271523178808	0.8645690834473324	0.7235449735449735	0.6666666666666666	0.6111111111111112	0.8928571428571429	0.7593079119446626	0.715962441314554	0.6433566433566433	0.9186046511627907	0.6815350612818968	0.5714285714285714	0.5238095238095238	0.9493670886075949	Self Car Public
no_ssid__no_geo	0.8010630220197419	0.8421052631578947	0.7509739940027601	0.6811023622047244	0.676056338028169	0.8957632817753868	0.7040198881516248	0.5833333333333334	0.5945945945945946	0.9341317365269461	180	RFC	0.7715116653635196	0.7521739130434782	0.7128712871287128	0.8494897959183674	0.7579545454545454	0.7	0.6875	0.8863636363636364	0.7375092407277185	0.6223021582733813	0.6428571428571429	0.9473684210526315	0.6703837653204742	0.5	0.5238095238095238	0.9873417721518988	Self Car Public
no_ssid__no_geo	0.7429766885833832	0.8596491228070176	0.6971805830678776	0.6783042394014963	0.5639686684073107	0.8492688413948257	0.783291058972733	0.75	0.6842105263157895	0.9156626506024097	181	RFC	0.7228818281612672	0.8047337278106509	0.579088471849866	0.7848232848232848	0.8460897002479152	0.9	0.7647058823529411	0.8735632183908046	0.6870234384005424	0.5862068965517241	0.549618320610687	0.9252450980392157	0.7413100261201526	0.6428571428571429	0.6190476190476191	0.9620253164556962	Self Car Public
no_ssid__no_geo	0.8162627052384676	0.8245614035087719	0.7640156630564722	0.814102564102564	0.5872340425531914	0.8907103825136612	0.7370240870240871	0.75	0.5641025641025642	0.8969696969696971	182	RFC	0.7744138443128751	0.8639455782312925	0.592274678111588	0.8670212765957447	0.7905254091300602	0.9	0.6111111111111112	0.8604651162790697	0.7559019292627598	0.7696969696969697	0.5822784810126582	0.9157303370786517	0.7011251758087201	0.6428571428571429	0.5238095238095238	0.9367088607594937	Self Car Public
no_ssid__no_geo	0.6744791666666666	0.7807017543859649	0.5912918954867642	0.42424242424242425	0.5512010113780026	0.7984322508398657	0.5756449948400412	0.4	0.42105263157894735	0.9058823529411764	183	RFC	0.6038132249174983	0.481651376146789	0.5647668393782384	0.7650214592274678	0.6611362493715435	0.6666666666666666	0.47058823529411764	0.8461538461538461	0.5840758634541884	0.37906137184115524	0.5382716049382716	0.8348946135831382	0.5471167369901547	0.2857142857142857	0.38095238095238093	0.9746835443037974	Self Car Public
no_ssid__no_geo	0.7111553784860558	0.8421052631578947	0.6471525052839583	0.5615615615615616	0.5154362416107383	0.8644597126795752	0.7121198306740476	0.56	0.6486486486486486	0.927710843373494	184	RFC	0.657059271431462	0.5753846153846154	0.5835866261398176	0.812206572769953	0.7571403692093347	0.6363636363636364	0.75	0.8850574712643678	0.6446080298959407	0.5483870967741935	0.46153846153846156	0.9238985313751669	0.6820373719107896	0.5	0.5714285714285714	0.9746835443037974	Self Car Public
no_ssid__no_geo	0.7107390300230947	0.8245614035087719	0.6716524928554662	0.6919831223628692	0.5197889182058048	0.8031854379977248	0.7288044770452068	0.689655172413793	0.5853658536585366	0.9113924050632911	185	RFC	0.6658675485011906	0.6319845857418112	0.5170603674540682	0.8485576923076923	0.7260196905766526	0.6666666666666666	0.6	0.9113924050632911	0.6831780633821299	0.7645687645687645	0.5225464190981433	0.7624190064794817	0.7323688969258589	0.7142857142857143	0.5714285714285714	0.9113924050632911	Self Car Public
no_ssid__no_geo	0.6771929824561403	0.7631578947368421	0.586768595055617	0.4384057971014493	0.5102040816326531	0.8116959064327485	0.5876845376845377	0.41666666666666663	0.4615384615384615	0.8848484848484849	186	RFC	0.5900001979040406	0.4432234432234432	0.5263157894736842	0.8004613610149942	0.6162790697674418	0.5	0.5	0.8488372093023255	0.5839971859276005	0.4336917562724014	0.49504950495049505	0.8232502965599051	0.5699216395418927	0.35714285714285715	0.42857142857142855	0.9240506329113924	Self Car Public
no_ssid__no_geo	0.7839595375722543	0.8421052631578947	0.7132832167090236	0.6130434782608695	0.629575402635432	0.8972307692307692	0.7110952520884933	0.5714285714285714	0.6341463414634146	0.927710843373494	187	RFC	0.7451551120058139	0.7382198952879581	0.6534954407294833	0.84375	0.7974001094690749	0.8571428571428571	0.65	0.8850574712643678	0.6964860890815393	0.5241635687732342	0.6073446327683616	0.9579500657030223	0.6741008639742817	0.42857142857142855	0.6190476190476191	0.9746835443037974	Self Car Public
no_ssid__no_geo	0.7950481430536451	0.8421052631578947	0.7521505612217795	0.7935656836461126	0.5876460767946577	0.8752399232245681	0.7468163251295782	0.7692307692307692	0.5555555555555556	0.9156626506024097	188	RFC	0.760782476638083	0.8268156424581006	0.6068965517241379	0.8486352357320099	0.7911877394636017	0.8333333333333334	0.6666666666666666	0.8735632183908046	0.7453441988880555	0.7628865979381443	0.56957928802589	0.9035667107001321	0.7175005023106289	0.7142857142857143	0.47619047619047616	0.9620253164556962	Self Car Public
no_ssid__no_geo	0.743879472693032	0.8508771929824561	0.6828221646221576	0.6070381231671554	0.5915915915915917	0.8498367791077258	0.7392110809996989	0.56	0.7317073170731706	0.9259259259259259	189	RFC	0.6793430698145065	0.5914285714285714	0.5845697329376854	0.8620309050772627	0.7633260313983206	0.6363636363636364	0.75	0.9036144578313253	0.6867536676835052	0.6234939759036144	0.5987841945288754	0.8379828326180258	0.7212176009644363	0.5	0.7142857142857143	0.9493670886075949	Self Car Public
no_ssid__no_geo	0.7545762711864407	0.8157894736842105	0.6976494542802261	0.7086614173228347	0.5278219395866455	0.8564650059311982	0.6675465057817999	0.6153846153846153	0.47058823529411764	0.9166666666666667	190	RFC	0.7084854859825435	0.7258064516129032	0.5763888888888888	0.8232611174458381	0.7157399404590415	0.6666666666666666	0.6153846153846154	0.8651685393258427	0.6905236794387081	0.6923076923076923	0.4868035190615836	0.892459826946848	0.64235483222825	0.5714285714285714	0.38095238095238093	0.9746835443037974	Self Car Public
no_ssid__no_geo	0.7435137138621201	0.8333333333333334	0.649129154906319	0.4885496183206106	0.5963302752293578	0.8625075711689885	0.6922764227642277	0.5	0.6500000000000001	0.926829268292683	191	RFC	0.6662423015161743	0.5161290322580645	0.6632653061224489	0.8193325661680092	0.7261093911248709	0.6	0.6842105263157895	0.8941176470588236	0.6386402387041773	0.463768115942029	0.5416666666666666	0.9104859335038363	0.6698814546915813	0.42857142857142855	0.6190476190476191	0.9620253164556962	Self Car Public
no_ssid__no_geo	0.7474815312290127	0.7982456140350878	0.6610783451361589	0.6550724637681159	0.45437616387337054	0.8737864077669903	0.6254901960784314	0.5	0.47058823529411764	0.9058823529411764	192	RFC	0.6748216106014272	0.691131498470948	0.5	0.8333333333333334	0.6871794871794873	0.6	0.6153846153846154	0.8461538461538461	0.6524463770596477	0.6225895316804407	0.41638225255972694	0.9183673469387755	0.5947357846092024	0.42857142857142855	0.38095238095238093	0.9746835443037974	Self Car Public
no_ssid__no_geo	0.7551948051948052	0.8596491228070176	0.6936861165523434	0.6404293381037567	0.5853658536585366	0.8552631578947368	0.7584859584859586	0.6666666666666666	0.6857142857142857	0.9230769230769232	193	RFC	0.7287707670947176	0.7584745762711864	0.6335403726708074	0.7942973523421588	0.8412698412698413	0.8	0.8571428571428571	0.8666666666666667	0.6748484540959776	0.5541795665634675	0.544	0.9263657957244655	0.7100663050030138	0.5714285714285714	0.5714285714285714	0.9873417721518988	Self Car Public
no_ssid__no_geo	0.7674418604651163	0.8421052631578947	0.705720972025183	0.7230989956958394	0.5341130604288499	0.8599508599508601	0.7307693980231259	0.7407407407407408	0.5294117647058824	0.9221556886227545	194	RFC	0.7341839807286963	0.7682926829268293	0.6342592592592593	0.8	0.7788461538461539	0.7692307692307693	0.6923076923076923	0.875	0.6912737214619118	0.6829268292682927	0.4612794612794613	0.9296148738379814	0.7058468957203133	0.7142857142857143	0.42857142857142855	0.9746835443037974	Self Car Public
no_ssid__no_geo	0.7892376681614349	0.8157894736842105	0.7225543692143503	0.6963562753036437	0.5837837837837837	0.8875230485556238	0.6542320763877649	0.5	0.5405405405405405	0.9221556886227545	195	RFC	0.7478878280066392	0.7678571428571429	0.6352941176470588	0.840512223515716	0.7000000000000001	0.6	0.625	0.875	0.7057137345679013	0.6370370370370371	0.54	0.9401041666666666	0.626481816355234	0.42857142857142855	0.47619047619047616	0.9746835443037974	Self Car Public
no_ssid__no_geo	0.7762039660056658	0.8333333333333334	0.7232436612886582	0.631578947368421	0.6658385093167701	0.8723135271807838	0.711540492028297	0.6363636363636364	0.5714285714285714	0.926829268292683	196	RFC	0.7461715548483271	0.7225130890052356	0.6836734693877551	0.8323281061519904	0.7801820728291317	0.875	0.5714285714285714	0.8941176470588236	0.7087402275776519	0.5609756097560976	0.648910411622276	0.9163346613545816	0.6778179626280892	0.5	0.5714285714285714	0.9620253164556962	Self Car Public
no_ssid__no_geo	0.7422950819672132	0.7982456140350878	0.6878847873463024	0.6642424242424242	0.5633270321361058	0.8360849056603774	0.6467290268702816	0.5517241379310344	0.4848484848484849	0.9036144578313253	197	RFC	0.6923696271522358	0.6618357487922706	0.5889328063241107	0.8263403263403264	0.6873563218390805	0.5333333333333333	0.6666666666666666	0.8620689655172413	0.6841945972121337	0.6666666666666666	0.5398550724637681	0.8460620525059666	0.6339160136628491	0.5714285714285714	0.38095238095238093	0.9493670886075949	Self Car Public
no_ssid__no_geo	0.7300353356890459	0.7719298245614035	0.6573967443343313	0.5692007797270955	0.5512048192771084	0.85178463399879	0.5890599752875202	0.38095238095238093	0.5	0.8862275449101796	198	RFC	0.6816464942599243	0.6985645933014354	0.5258620689655172	0.8205128205128205	0.6462178172704488	0.5714285714285714	0.5263157894736842	0.8409090909090909	0.6483038910467794	0.48026315789473684	0.5791139240506329	0.8855345911949686	0.5662045408880853	0.2857142857142857	0.47619047619047616	0.9367088607594937	Self Car Public
no_ssid__no_geo	0.8006802721088435	0.7982456140350878	0.7549932802937865	0.7719298245614036	0.6161449752883031	0.8769050410316529	0.659035409035409	0.5714285714285714	0.5128205128205129	0.8928571428571428	199	RFC	0.7767194444459316	0.8705035971223022	0.6192052980132451	0.8404494382022472	0.7517983473039652	0.8571428571428571	0.5555555555555556	0.8426966292134831	0.7410637209617903	0.6934097421203438	0.6131147540983607	0.9166666666666666	0.6180429977898332	0.42857142857142855	0.47619047619047616	0.9493670886075949	Self Car Public
no_ssid__no_geo	0.7717219589257504	0.7982456140350878	0.6745525397108209	0.5382585751978891	0.6014760147601477	0.8839230291744258	0.613709347813394	0.45454545454545453	0.4848484848484849	0.9017341040462428	200	RFC	0.728952009653764	0.75	0.6127819548872181	0.8240740740740741	0.7071513002364066	0.625	0.6666666666666666	0.8297872340425532	0.6544929045220064	0.41975308641975306	0.5905797101449275	0.9531459170013387	0.5751456700823789	0.35714285714285715	0.38095238095238093	0.9873417721518988	Self Car Public
no_ssid__no_geo	0.7647918188458729	0.8157894736842105	0.6903030647981127	0.65439672801636	0.5483870967741935	0.8681253696037846	0.6513422109490593	0.5	0.5263157894736842	0.927710843373494	201	RFC	0.713283704067821	0.730593607305936	0.5817490494296578	0.8275084554678692	0.6910975884606717	0.6	0.5882352941176471	0.8850574712643678	0.6747239945907625	0.5925925925925926	0.5186440677966102	0.9129353233830846	0.626481816355234	0.42857142857142855	0.47619047619047616	0.9746835443037974	Self Car Public
no_ssid__no_geo	0.6804320203303685	0.7982456140350878	0.6241807587956515	0.5493910690121786	0.5256975036710719	0.7974537037037036	0.6487093153759821	0.5925925925925927	0.4444444444444444	0.9090909090909091	202	RFC	0.6310023047056638	0.5576923076923077	0.5628930817610063	0.7724215246636771	0.6736036573245876	0.6153846153846154	0.5333333333333333	0.872093023255814	0.6195363201391909	0.5413333333333333	0.4931129476584022	0.8241626794258373	0.6339160136628491	0.5714285714285714	0.38095238095238093	0.9493670886075949	Self Car Public
no_ssid__no_geo	0.7496296296296296	0.8070175438596491	0.676004557434902	0.6998341625207296	0.4738955823293173	0.8542839274546591	0.6729887106357695	0.64	0.4848484848484849	0.8941176470588236	203	RFC	0.7075205247019257	0.8274509803921568	0.5	0.7951105937136205	0.7430347430347432	0.7272727272727273	0.6666666666666666	0.8351648351648352	0.6598921638142485	0.6063218390804598	0.45038167938931295	0.922972972972973	0.6381354229455495	0.5714285714285714	0.38095238095238093	0.9620253164556962	Self Car Public
no_ssid__no_geo	0.7862116991643454	0.8508771929824561	0.7446374034815649	0.7398843930635838	0.6077844311377246	0.8862433862433863	0.7653348436480968	0.7692307692307692	0.611111111111111	0.9156626506024097	204	RFC	0.7570545653858511	0.8152866242038217	0.6023738872403561	0.8535031847133758	0.8134099616858238	0.8333333333333334	0.7333333333333333	0.8735632183908046	0.7373791089858583	0.6772486772486772	0.6132930513595166	0.921595598349381	0.7333735181836447	0.7142857142857143	0.5238095238095238	0.9620253164556962	Self Car Public
no_ssid__no_geo	0.704164077066501	0.8157894736842105	0.658354809571282	0.668824163969795	0.4933530280649926	0.8128872366790583	0.7074668037965853	0.7407407407407408	0.4736842105263158	0.9079754601226993	205	RFC	0.6554022273021597	0.6512605042016807	0.47714285714285715	0.8378033205619413	0.7265316382963443	0.7692307692307693	0.5294117647058824	0.8809523809523809	0.6624917106534151	0.6873614190687362	0.5107033639143731	0.789410348977136	0.6931886678722122	0.7142857142857143	0.42857142857142855	0.9367088607594937	Self Car Public
no_ssid__no_geo	0.7920560747663551	0.8333333333333334	0.7318650094567194	0.7018867924528301	0.601113172541744	0.8925950633755838	0.7129629629629631	0.6666666666666666	0.5555555555555556	0.9166666666666667	206	RFC	0.7520659956232411	0.7654320987654321	0.6428571428571429	0.8479087452471483	0.7772784019975032	0.8	0.6666666666666666	0.8651685393258427	0.7182656917112431	0.6480836236933798	0.5644599303135889	0.9422535211267605	0.6741008639742816	0.5714285714285714	0.47619047619047616	0.9746835443037974	Self Car Public
no_ssid__no_geo	0.7356020942408377	0.7807017543859649	0.6746208417798708	0.6686656671664168	0.5084226646248086	0.846774193548387	0.5921348314606741	0.5	0.4	0.8764044943820224	207	RFC	0.7019603133756505	0.7689655172413793	0.5533333333333333	0.7835820895522388	0.7626262626262627	0.8333333333333334	0.6666666666666666	0.7878787878787878	0.6609398418085174	0.5915119363395226	0.4702549575070821	0.9210526315789473	0.5433996383363472	0.35714285714285715	0.2857142857142857	0.9873417721518988	Self Car Public
no_ssid__no_geo	0.7565740045078888	0.8070175438596491	0.6895696317185394	0.6714031971580816	0.5335820895522387	0.8637236084452975	0.6472769462814711	0.56	0.47058823529411764	0.9112426035502957	208	RFC	0.6996785441865533	0.7105263157894737	0.55	0.8385093167701864	0.7024346024346024	0.6363636363636364	0.6153846153846154	0.8555555555555555	0.6816602992179451	0.6363636363636364	0.5181159420289855	0.8905013192612137	0.6185453084187261	0.5	0.38095238095238093	0.9746835443037974	Self Car Public
no_ssid__no_geo	0.7763347763347763	0.8596491228070176	0.7079212970289297	0.5903890160183067	0.6561604584527221	0.8772144166157604	0.7249110800954481	0.5263157894736842	0.7142857142857143	0.9341317365269461	209	RFC	0.7469326969326969	0.7678571428571429	0.6361111111111111	0.8368298368298368	0.8668831168831169	1.0	0.7142857142857143	0.8863636363636364	0.6929210587826097	0.4795539033457249	0.6775147928994083	0.9216944801026957	0.6862567811934901	0.35714285714285715	0.7142857142857143	0.9873417721518988	Self Car Public
no_ssid__no_geo	0.7786476868327402	0.8771929824561403	0.7427232156811402	0.6905132192846035	0.6666666666666667	0.8709897610921501	0.7927032751209809	0.6956521739130435	0.7441860465116279	0.9382716049382716	210	RFC	0.767111716145697	0.8252788104089219	0.6591549295774648	0.8169014084507042	0.8439414222546753	0.8888888888888888	0.7272727272727273	0.9156626506024096	0.7335610035755465	0.5935828877005348	0.6743515850144092	0.9327485380116959	0.7651195499296765	0.5714285714285714	0.7619047619047619	0.9620253164556962	Self Car Public
no_ssid__no_geo	0.7641172265904217	0.8333333333333334	0.6934831384797198	0.616	0.5860465116279071	0.8784029038112523	0.7099692577953448	0.6086956521739131	0.6	0.9212121212121213	211	RFC	0.7165413739914719	0.7064220183486238	0.6096774193548387	0.8335246842709529	0.7643592184595857	0.7777777777777778	0.631578947368421	0.8837209302325582	0.6795557140202743	0.5460992907801419	0.564179104477612	0.928388746803069	0.6778179626280892	0.5	0.5714285714285714	0.9620253164556962	Self Car Public
no_ssid__no_geo	0.7926470588235294	0.8596491228070176	0.7421269180678189	0.6834733893557424	0.6801152737752161	0.8627920910724984	0.7787811105477832	0.782608695652174	0.6315789473684211	0.9221556886227545	212	RFC	0.7812515974949074	0.7721518987341772	0.7662337662337663	0.8053691275167785	0.8602941176470589	1.0	0.7058823529411765	0.875	0.7178321828094173	0.6130653266331658	0.6113989637305699	0.9290322580645162	0.7296564195298373	0.6428571428571429	0.5714285714285714	0.9746835443037974	Self Car Public
no_ssid__no_geo	0.7202233250620348	0.8070175438596491	0.6668596767848225	0.5632798573975044	0.6310559006211179	0.806243272335845	0.7086665829180799	0.6363636363636364	0.6153846153846153	0.874251497005988	213	RFC	0.6634227801476164	0.5524475524475524	0.6210268948655256	0.816793893129771	0.7904040404040403	0.875	0.6666666666666666	0.8295454545454546	0.6706404462621253	0.5745454545454546	0.6414141414141414	0.79596174282678	0.6651597347799879	0.5	0.5714285714285714	0.9240506329113924	Self Car Public
no_ssid__no_geo	0.7892156862745098	0.8508771929824561	0.7373686719538394	0.6208651399491094	0.7182481751824819	0.8729927007299271	0.7045407636738906	0.5	0.6842105263157895	0.9294117647058824	214	RFC	0.7827748777131581	0.8079470198675497	0.7256637168141593	0.8147138964577657	0.822057027939381	0.8333333333333334	0.7647058823529411	0.8681318681318682	0.7184554875638467	0.5041322314049587	0.7109826589595376	0.940251572327044	0.6587301587301587	0.35714285714285715	0.6190476190476191	1.0	Self Car Public
no_ssid__no_geo	0.7514600908500974	0.8070175438596491	0.7122601833544916	0.7447595561035759	0.5423728813559322	0.8496481126039668	0.6777383448206562	0.6086956521739131	0.5263157894736842	0.8982035928143712	215	RFC	0.7291362219597559	0.8507042253521127	0.5318559556786704	0.8048484848484848	0.7394285997227174	0.7777777777777778	0.5882352941176471	0.8522727272727273	0.7051079400272743	0.6622807017543859	0.553314121037464	0.8997289972899729	0.641852521599357	0.5	0.47619047619047616	0.9493670886075949	Self Car Public
no_ssid__no_geo	0.746177370030581	0.8070175438596491	0.7147172023602746	0.689419795221843	0.6185997910135841	0.8361320208453967	0.7087646652864045	0.6666666666666666	0.5652173913043478	0.8944099378881988	216	RFC	0.722974773385252	0.7372262773722628	0.597979797979798	0.8337182448036952	0.7993495934959349	1.0	0.52	0.8780487804878049	0.7088961174327029	0.6474358974358975	0.6406926406926406	0.8385598141695703	0.6768133413703034	0.5	0.6190476190476191	0.9113924050632911	Self Car Public
no_ssid__no_geo	0.7223353699932111	0.8245614035087719	0.6642523644372731	0.5969738651994498	0.5587734241908008	0.8370098039215687	0.6999108594200618	0.6153846153846153	0.5641025641025642	0.920245398773006	217	RFC	0.6588091475516252	0.5961538461538461	0.5189873417721519	0.8612862547288777	0.7235449735449735	0.6666666666666666	0.6111111111111112	0.8928571428571429	0.6723421857491066	0.5977961432506887	0.6051660516605166	0.8140643623361145	0.6815350612818968	0.5714285714285714	0.5238095238095238	0.9493670886075949	Self Car Public
no_ssid__no_geo	0.7026044821320412	0.7631578947368421	0.639808572577107	0.5544554455445544	0.5608465608465607	0.8041237113402061	0.6124578036342742	0.6153846153846153	0.35294117647058826	0.8690476190476191	218	RFC	0.6394817741791909	0.536741214057508	0.5792349726775956	0.8024691358024691	0.6494766157687506	0.6666666666666666	0.46153846153846156	0.8202247191011236	0.6409179023823764	0.5733788395904437	0.5435897435897435	0.8057851239669421	0.5937311633514165	0.5714285714285714	0.2857142857142857	0.9240506329113924	Self Car Public
no_ssid__no_geo	0.7483044461190655	0.8421052631578947	0.6772049125817761	0.573913043478261	0.5946791862284819	0.8630225080385853	0.7439206883651327	0.6363636363636364	0.6818181818181819	0.9135802469135801	219	RFC	0.6913480392156863	0.6470588235294118	0.5882352941176471	0.83875	0.806246726034573	0.875	0.6521739130434783	0.891566265060241	0.6685441815463716	0.515625	0.6012658227848101	0.8887417218543047	0.7169981916817361	0.5	0.7142857142857143	0.9367088607594937	Self Car Public
no_ssid__no_geo	0.7446662078458361	0.8333333333333334	0.6796239294858557	0.6519685039370079	0.5261437908496731	0.860759493670886	0.7127953745600806	0.6923076923076924	0.5294117647058824	0.9166666666666667	220	RFC	0.6879491141930004	0.6764705882352942	0.5532646048109966	0.8341121495327103	0.769158743877845	0.75	0.6923076923076923	0.8651685393258427	0.6733008641991337	0.6291793313069909	0.5015576323987538	0.8891656288916563	0.6820373719107896	0.6428571428571429	0.42857142857142855	0.9746835443037974	Self Car Public
no_ssid__no_geo	0.8058252427184466	0.8596491228070176	0.7700590114204896	0.7474150664697194	0.6666666666666667	0.8960953011250827	0.7364959364959365	0.6153846153846153	0.6486486486486486	0.9454545454545454	221	RFC	0.7828177609427609	0.790625	0.703030303030303	0.8547979797979798	0.7745478036175709	0.6666666666666666	0.75	0.9069767441860465	0.7613829300920152	0.7086834733893558	0.6338797814207651	0.9415855354659249	0.7100663050030138	0.5714285714285714	0.5714285714285714	0.9873417721518988	Self Car Public
no_ssid__no_geo	0.7642762284196547	0.7982456140350878	0.7253880077784444	0.7163695299837927	0.6031746031746031	0.8566198901769372	0.630059880239521	0.4799999999999999	0.5	0.9101796407185629	222	RFC	0.7450089738739001	0.7366666666666667	0.7015384615384616	0.7968217934165721	0.6696969696969698	0.5454545454545454	0.6	0.8636363636363636	0.717428191832678	0.6971608832807571	0.5290023201856149	0.9261213720316622	0.6063893911995177	0.42857142857142855	0.42857142857142855	0.9620253164556962	Self Car Public
no_ssid__no_geo	0.7485994397759104	0.8157894736842105	0.6760842436364257	0.6261859582542694	0.5373608903020667	0.8647058823529411	0.6921041536426151	0.6363636363636364	0.5405405405405405	0.8994082840236687	223	RFC	0.6982221979028456	0.7081545064377682	0.5671140939597316	0.8193979933110368	0.7814814814814816	0.875	0.625	0.8444444444444444	0.6623720223586607	0.5612244897959183	0.5105740181268882	0.9153175591531756	0.6460719308820574	0.5	0.47619047619047616	0.9620253164556962	Self Car Public
no_ssid__no_geo	0.772225827384815	0.8157894736842105	0.7022651601785701	0.709375	0.5118483412322276	0.8855721393034827	0.6739436129481379	0.64	0.47058823529411764	0.9112426035502957	224	RFC	0.7317479542178725	0.8136200716845878	0.5567010309278351	0.8249227600411947	0.7327376327376327	0.7272727272727273	0.6153846153846154	0.8555555555555555	0.6861134433873907	0.628808864265928	0.47368421052631576	0.9558472553699284	0.64235483222825	0.5714285714285714	0.38095238095238093	0.9746835443037974	Self Car Public
no_ssid__no_geo	0.7312806158152554	0.8421052631578947	0.6570505762702296	0.5476190476190477	0.5865384615384616	0.8369942196531793	0.7207684793226962	0.64	0.5945945945945946	0.927710843373494	225	RFC	0.6646179537907504	0.47750865051903113	0.6879699248120301	0.8283752860411899	0.7666100661790317	0.7272727272727273	0.6875	0.8850574712643678	0.6662760139990618	0.641860465116279	0.5111731843575419	0.8457943925233645	0.6899738798472975	0.5714285714285714	0.5238095238095238	0.9746835443037974	Self Car Public
no_ssid__no_geo	0.7862648913805186	0.8333333333333334	0.7336118080587407	0.6842105263157895	0.6248175182481751	0.8918073796122576	0.7001696865499905	0.6086956521739131	0.5641025641025642	0.927710843373494	226	RFC	0.7459349769640576	0.7647058823529411	0.596100278551532	0.8769987699876999	0.7579821200510856	0.7777777777777778	0.6111111111111112	0.8850574712643678	0.7275380062576241	0.6190476190476191	0.656441717791411	0.9071246819338422	0.6661643560377737	0.5	0.5238095238095238	0.9746835443037974	Self Car Public
no_ssid__no_geo	0.7479729729729729	0.8333333333333334	0.6804296066491916	0.6354378818737271	0.5480631276901005	0.8577878103837473	0.7291087147048736	0.6956521739130435	0.5714285714285714	0.920245398773006	227	RFC	0.7121262047944641	0.7839195979899497	0.5218579234972678	0.8306010928961749	0.7843915343915344	0.8888888888888888	0.5714285714285714	0.8928571428571429	0.6660334397817055	0.5342465753424658	0.5770392749244713	0.8868144690781797	0.6974080771549126	0.5714285714285714	0.5714285714285714	0.9493670886075949	Self Car Public
no_ssid__no_geo	0.7649173256649893	0.8508771929824561	0.7004002419785734	0.6748466257668712	0.5522620904836193	0.87409200968523	0.7418356759674124	0.7272727272727273	0.5641025641025642	0.9341317365269461	228	RFC	0.7354615300975454	0.7857142857142857	0.6103448275862069	0.8103254769921436	0.8324915824915825	1.0	0.6111111111111112	0.8863636363636364	0.6814743321038094	0.5913978494623656	0.5042735042735043	0.9487516425755584	0.694193289129998	0.5714285714285714	0.5238095238095238	0.9873417721518988	Self Car Public
no_ssid__no_geo	0.806906272022551	0.8157894736842105	0.7409129172063961	0.733229329173167	0.5875486381322957	0.9019607843137255	0.66343669250646	0.5833333333333334	0.5	0.9069767441860466	229	RFC	0.7700805371072632	0.793918918918919	0.6711111111111111	0.8452115812917594	0.7553274682306941	0.7	0.7272727272727273	0.8387096774193549	0.7235099168875146	0.6811594202898551	0.5224913494809689	0.9668789808917198	0.6227647177014265	0.5	0.38095238095238093	0.9873417721518988	Self Car Public
no_ssid__no_geo	0.7498305084745762	0.7982456140350878	0.6781056872041917	0.6566666666666667	0.5149501661129567	0.8627002288329518	0.6773147690991079	0.6153846153846153	0.5263157894736842	0.8902439024390243	230	RFC	0.6899898532292551	0.7242647058823529	0.5032467532467533	0.8424581005586592	0.7045751633986929	0.6666666666666666	0.5882352941176471	0.8588235294117647	0.6705865597127633	0.600609756097561	0.5272108843537415	0.8839390386869871	0.65722322684348	0.5714285714285714	0.47619047619047616	0.9240506329113924	Self Car Public
no_ssid__no_geo	0.7882124352331606	0.8508771929824561	0.7320999624458026	0.7607843137254903	0.5533333333333335	0.8821822402785839	0.7241405984096042	0.6428571428571429	0.5789473684210527	0.9506172839506173	231	RFC	0.7387558847448621	0.819718309859155	0.526984126984127	0.8695652173913043	0.7392089365866829	0.6428571428571429	0.6470588235294118	0.927710843373494	0.7291276756918582	0.7097560975609756	0.5824561403508772	0.8951707891637221	0.7137834036568215	0.6428571428571429	0.5238095238095238	0.9746835443037974	Self Car Public
no_ssid__no_geo	0.7839721254355401	0.8596491228070176	0.7334941855304488	0.6656346749226006	0.6354319180087847	0.899415963659961	0.7512218616513096	0.7142857142857143	0.5945945945945946	0.9447852760736196	232	RFC	0.751909838135683	0.7439446366782007	0.6676923076923077	0.8440925700365408	0.7728174603174603	0.7142857142857143	0.6875	0.9166666666666666	0.7236287159183972	0.6022408963585434	0.6061452513966481	0.9625	0.7375929274663452	0.7142857142857143	0.5238095238095238	0.9746835443037974	Self Car Public
no_ssid__no_geo	0.7229465449804433	0.7894736842105263	0.6876561955930621	0.6655683690280066	0.5642775881683731	0.8331226295828066	0.6654921306084097	0.6	0.5116279069767442	0.8848484848484849	233	RFC	0.7034550810973575	0.7481481481481481	0.5585585585585585	0.8036585365853659	0.7829457364341085	1.0	0.5	0.8488372093023255	0.6781169556813688	0.599406528189911	0.5701149425287356	0.8648293963254593	0.6254771950974483	0.42857142857142855	0.5238095238095238	0.9240506329113924	Self Car Public
no_ssid__no_geo	0.7161422708618331	0.8157894736842105	0.6637434376481641	0.6325088339222614	0.5263157894736841	0.8324056895485467	0.6947496947496946	0.6666666666666666	0.5128205128205129	0.9047619047619047	234	RFC	0.7042059324614729	0.8026905829596412	0.547752808988764	0.7621744054360136	0.8031627132750728	1.0	0.5555555555555556	0.8539325842696629	0.6484177095587872	0.521865889212828	0.5064935064935064	0.9168937329700273	0.6460719308820574	0.5	0.47619047619047616	0.9620253164556962	Self Car Public
no_ssid__no_geo	0.727217496962333	0.8333333333333334	0.6911685514534192	0.608695652173913	0.6517739816031537	0.8130360205831906	0.7103497889451066	0.6086956521739131	0.611111111111111	0.9112426035502957	235	RFC	0.6999931794291583	0.6502732240437158	0.6666666666666666	0.7830396475770925	0.7888888888888889	0.7777777777777778	0.7333333333333333	0.8555555555555555	0.6850232116064734	0.5721153846153846	0.6375321336760925	0.845422116527943	0.6661643560377737	0.5	0.5238095238095238	0.9746835443037974	Self Car Public
no_ssid__no_geo	0.7976729153199742	0.8771929824561403	0.7308684878673725	0.6496519721577727	0.6560424966799469	0.8869109947643979	0.8002661343978709	0.8	0.6666666666666666	0.9341317365269461	236	RFC	0.7549787704365941	0.6965174129353234	0.7264705882352941	0.841948310139165	0.8651515151515151	0.9090909090909091	0.8	0.8863636363636364	0.7145685029413126	0.6086956521739131	0.5980629539951574	0.9369469026548672	0.7576853526220614	0.7142857142857143	0.5714285714285714	0.9873417721518988	Self Car Public
no_ssid__no_geo	0.7728194726166329	0.8245614035087719	0.7246967238979899	0.7904191616766468	0.53475935828877	0.8489116517285531	0.699128759319762	0.6956521739130435	0.5	0.9017341040462428	237	RFC	0.7571659669873956	0.8918918918918919	0.6122448979591837	0.7673611111111112	0.8153162834013897	0.8888888888888888	0.7272727272727273	0.8297872340425532	0.7114058990609973	0.7096774193548387	0.47468354430379744	0.9498567335243553	0.6465742415109504	0.5714285714285714	0.38095238095238093	0.9873417721518988	Self Car Public
no_ssid__no_geo	0.8087837837837838	0.8596491228070176	0.771515150683571	0.7761589403973509	0.641566265060241	0.8968202465931213	0.7670166486769371	0.6666666666666666	0.6976744186046512	0.9367088607594937	238	RFC	0.7780523883716405	0.8419540229885057	0.6085714285714285	0.8836317135549873	0.7702782449617893	0.6923076923076923	0.6818181818181818	0.9367088607594937	0.7695513670312896	0.7199017199017199	0.678343949044586	0.9104084321475626	0.7646172393007836	0.6428571428571429	0.7142857142857143	0.9367088607594937	Self Car Public
no_ssid__no_geo	0.7464472700074795	0.7894736842105263	0.6722339795226925	0.5484633569739952	0.5942228335625861	0.8740157480314961	0.5734203394665526	0.3157894736842105	0.4878048780487805	0.9166666666666667	239	RFC	0.6887463258162482	0.5471698113207547	0.7058823529411765	0.8131868131868132	0.655056179775281	0.6	0.5	0.8651685393258427	0.6691693390852708	0.5497630331753555	0.5130641330166271	0.9446808510638298	0.5550532449266626	0.21428571428571427	0.47619047619047616	0.9746835443037974	Self Car Public
no_ssid__no_geo	0.7274167987321711	0.7807017543859649	0.6130002048430622	0.48502994011976047	0.49910233393177744	0.8548683404776486	0.6218203141280064	0.5454545454545454	0.4324324324324324	0.8875739644970415	240	RFC	0.644757693823053	0.6	0.5245283018867924	0.8097447795823666	0.6944444444444445	0.75	0.5	0.8333333333333334	0.5961267807568899	0.40703517587939697	0.476027397260274	0.9053177691309987	0.5862969660438014	0.42857142857142855	0.38095238095238093	0.9493670886075949	Self Car Public
no_ssid__no_geo	0.7866666666666666	0.8333333333333334	0.728721493675116	0.7261663286004056	0.5824	0.8775981524249422	0.6957760436021306	0.6086956521739131	0.5555555555555556	0.9230769230769232	241	RFC	0.7661232476753995	0.8211009174311926	0.6618181818181819	0.8154506437768241	0.7703703703703703	0.7777777777777778	0.6666666666666666	0.8666666666666667	0.706969696969697	0.6509090909090909	0.52	0.95	0.6545107494474584	0.5	0.47619047619047616	0.9873417721518988	Self Car Public
no_ssid__no_geo	0.7785855915399867	0.8508771929824561	0.7423282539120072	0.7001620745542949	0.6599496221662469	0.8668730650154798	0.768039678219319	0.7272727272727273	0.6666666666666666	0.9101796407185629	242	RFC	0.7738977627183782	0.8503937007874016	0.6582914572864321	0.8130081300813008	0.861952861952862	1.0	0.7222222222222222	0.8636363636363636	0.7283464822649776	0.5950413223140496	0.6616161616161617	0.9283819628647215	0.7175005023106289	0.5714285714285714	0.6190476190476191	0.9620253164556962	Self Car Public
no_ssid__no_geo	0.8045423262216105	0.868421052631579	0.7557339457808093	0.7272727272727273	0.6456692913385826	0.8942598187311179	0.780214424951267	0.75	0.6666666666666667	0.9239766081871346	243	RFC	0.7849251132009752	0.8145454545454546	0.7068965517241379	0.8333333333333334	0.8917874396135265	0.9	0.9166666666666666	0.8586956521739131	0.7386307693674512	0.656891495601173	0.5942028985507246	0.9647979139504563	0.7222222222222223	0.6428571428571429	0.5238095238095238	1.0	Self Car Public
no_ssid__no_geo	0.7699364855328158	0.8245614035087719	0.729843594004579	0.7277701778385773	0.5952755905511811	0.8664850136239782	0.724564695039663	0.6923076923076924	0.5789473684210527	0.9024390243902438	244	RFC	0.7443298884676305	0.8085106382978723	0.6038338658146964	0.8206451612903226	0.7558823529411764	0.75	0.6470588235294118	0.8705882352941177	0.7221323272588686	0.6616915422885572	0.5869565217391305	0.9177489177489178	0.7011251758087201	0.6428571428571429	0.5238095238095238	0.9367088607594937	Self Car Public
no_ssid__no_geo	0.7585949177877429	0.8157894736842105	0.6882230608688152	0.5596330275229356	0.6374269005847953	0.8676092544987146	0.6698082451616726	0.43478260869565216	0.6666666666666666	0.9079754601226993	245	RFC	0.7019932488725699	0.6455026455026455	0.6038781163434903	0.8565989847715736	0.701058201058201	0.5555555555555556	0.6666666666666666	0.8809523809523809	0.6825853253750894	0.4939271255060729	0.6749226006191951	0.87890625	0.6535061281896725	0.35714285714285715	0.6666666666666666	0.9367088607594937	Self Car Public
no_ssid__no_geo	0.7098009188361409	0.8070175438596491	0.618428970072849	0.4646924829157175	0.5742187499999999	0.8163756773028296	0.6831838917728489	0.5384615384615384	0.6153846153846153	0.8957055214723927	246	RFC	0.61005175193785	0.3984375	0.5810276679841897	0.8506900878293601	0.7063492063492064	0.5833333333333334	0.6666666666666666	0.8690476190476191	0.6365556129900392	0.5573770491803278	0.5675675675675675	0.7847222222222222	0.6651597347799879	0.5	0.5714285714285714	0.9240506329113924	Self Car Public
no_ssid__no_geo	0.7082767978290366	0.8070175438596491	0.6410828929954017	0.4620811287477954	0.6306068601583112	0.8305606900800986	0.6890362511052165	0.5517241379310344	0.6153846153846153	0.8999999999999999	247	RFC	0.6401023749491311	0.401840490797546	0.6620498614958449	0.8564167725540025	0.6962962962962962	0.5333333333333333	0.6666666666666666	0.8888888888888888	0.6506012245913987	0.5435684647302904	0.6020151133501259	0.80622009569378	0.6847498493068113	0.5714285714285714	0.5714285714285714	0.9113924050632911	Self Car Public
no_ssid__no_geo	0.7332859174964438	0.7982456140350878	0.622458312611114	0.391812865497076	0.6422287390029325	0.8333333333333333	0.6481736886595186	0.5714285714285714	0.4736842105263158	0.8994082840236687	248	RFC	0.6276007886393757	0.41358024691358025	0.6460176991150443	0.8232044198895028	0.7436663554310613	0.8571428571428571	0.5294117647058824	0.8444444444444444	0.6181402655077742	0.37222222222222223	0.6384839650145773	0.8437146092865232	0.6063893911995177	0.42857142857142855	0.42857142857142855	0.9620253164556962	Self Car Public
no_ssid__no_geo	0.7631055076310551	0.8157894736842105	0.7153132358602291	0.7402376910016978	0.5480631276901005	0.8576388888888888	0.6810457516339868	0.6666666666666666	0.47058823529411764	0.9058823529411764	249	RFC	0.7445559040902251	0.8449612403100775	0.5858895705521472	0.8028169014084507	0.7538461538461538	0.8	0.6153846153846154	0.8461538461538461	0.6979773213856424	0.6586102719033232	0.5148247978436657	0.9204968944099379	0.64235483222825	0.5714285714285714	0.38095238095238093	0.9746835443037974	Self Car Public
no_ssid__no_geo	0.7406360424028269	0.8245614035087719	0.657276979527648	0.5964912280701755	0.49504950495049505	0.8802902055622732	0.6679838521155886	0.5833333333333334	0.4864864864864864	0.9341317365269461	250	RFC	0.6784879088249874	0.6538461538461539	0.5617977528089888	0.8198198198198198	0.7162878787878788	0.7	0.5625	0.8863636363636364	0.6470855392630015	0.5483870967741935	0.4424778761061947	0.9503916449086162	0.6386377335744425	0.5	0.42857142857142855	0.9873417721518988	Self Car Public
no_ssid__no_geo	0.789873417721519	0.8333333333333334	0.7409691975220545	0.7604290822407629	0.580542264752791	0.8819362455726092	0.7218187089141183	0.689655172413793	0.5555555555555556	0.920245398773006	251	RFC	0.7405614082512514	0.7857142857142857	0.5498489425981873	0.8861209964412812	0.7420634920634921	0.6666666666666666	0.6666666666666666	0.8928571428571429	0.7431254178166519	0.7367205542725174	0.6148648648648649	0.8777908343125734	0.7132810930279284	0.7142857142857143	0.47619047619047616	0.9493670886075949	Self Car Public
no_ssid__no_geo	0.7183098591549296	0.8070175438596491	0.6377213897717355	0.6159169550173009	0.44897959183673475	0.8482676224611709	0.6567082590612002	0.64	0.4242424242424242	0.9058823529411764	252	RFC	0.6687231668487867	0.6926070038910506	0.5409836065573771	0.7725788900979326	0.7189199689199689	0.7272727272727273	0.5833333333333334	0.8461538461538461	0.626211805060774	0.5545171339563862	0.38372093023255816	0.9403973509933775	0.626481816355234	0.5714285714285714	0.3333333333333333	0.9746835443037974	Self Car Public
no_ssid__no_geo	0.6951219512195121	0.7982456140350878	0.6103631595804767	0.43388429752066116	0.584518167456556	0.812687013764213	0.6652615514890964	0.5454545454545454	0.5641025641025642	0.8862275449101796	253	RFC	0.6174907313014729	0.45652173913043476	0.6045751633986928	0.7913752913752914	0.734006734006734	0.75	0.6111111111111112	0.8409090909090909	0.6047711380097258	0.41338582677165353	0.5657492354740061	0.8351783517835178	0.6296966043801486	0.42857142857142855	0.5238095238095238	0.9367088607594937	Self Car Public
no_ssid__no_geo	0.726800296956199	0.7982456140350878	0.6003980071580487	0.38364779874213834	0.5831903945111492	0.8343558282208589	0.6182539682539683	0.4	0.5500000000000002	0.9047619047619047	254	RFC	0.6035471671654354	0.3407821229050279	0.6415094339622641	0.8283499446290143	0.6998488731191274	0.6666666666666666	0.5789473684210527	0.8539325842696629	0.6046298513447034	0.43884892086330934	0.5345911949685535	0.8404494382022472	0.5905163753265019	0.2857142857142857	0.5238095238095238	0.9620253164556962	Self Car Public
no_ssid__no_geo	0.7417654808959157	0.8245614035087719	0.6772238513575998	0.6554621848739497	0.5015105740181268	0.8746987951807229	0.6658119658119658	0.5	0.5641025641025642	0.9333333333333332	255	RFC	0.7028437787895779	0.785234899328859	0.5139318885448917	0.8093645484949833	0.7021533161068044	0.6	0.6111111111111112	0.8953488372093024	0.6678942415373771	0.5625	0.4896755162241888	0.9515072083879423	0.64235483222825	0.42857142857142855	0.5238095238095238	0.9746835443037974	Self Car Public
no_ssid__no_geo	0.7262750161394448	0.8421052631578947	0.6551096150018426	0.6039453717754173	0.5029411764705882	0.8584422967595224	0.7369669152801682	0.6666666666666666	0.6285714285714286	0.9156626506024097	256	RFC	0.6827664341320837	0.5801749271137027	0.6758893280632411	0.7922350472193075	0.7838617321375944	0.6923076923076923	0.7857142857142857	0.8735632183908046	0.6556465950916012	0.629746835443038	0.40046838407494145	0.9367245657568238	0.709563994374121	0.6428571428571429	0.5238095238095238	0.9620253164556962	Self Car Public
no_ssid__no_geo	0.6954915003695491	0.7719298245614035	0.6023029773339102	0.48842105263157887	0.48196721311475416	0.836520666255398	0.5889336725457127	0.43478260869565216	0.4444444444444444	0.8875739644970415	257	RFC	0.6286330027295417	0.5979381443298969	0.5086505190311419	0.7793103448275862	0.6407407407407408	0.5555555555555556	0.5333333333333333	0.8333333333333334	0.5911838615906057	0.4128113879003559	0.45794392523364486	0.9027962716378163	0.5624874422342777	0.35714285714285715	0.38095238095238093	0.9493670886075949	Self Car Public
no_ssid__no_geo	0.7706552706552706	0.8596491228070176	0.6988470295088424	0.6791808873720137	0.5347593582887701	0.8826008428657436	0.7868393219563788	0.782608695652174	0.6666666666666666	0.9112426035502957	258	RFC	0.726543370122263	0.796	0.5535055350553506	0.8301245753114382	0.8851851851851852	1.0	0.8	0.8555555555555555	0.6838875557018896	0.5922619047619048	0.5172413793103449	0.9421593830334191	0.7296564195298373	0.6428571428571429	0.5714285714285714	0.9746835443037974	Self Car Public
no_ssid__no_geo	0.7400950871632329	0.7894736842105263	0.6260071118652953	0.4431818181818181	0.5434782608695652	0.8913612565445026	0.569609982653461	0.34782608695652173	0.4324324324324324	0.9285714285714286	259	RFC	0.6435214963378771	0.41711229946524064	0.6809338521400778	0.8325183374083129	0.606949646275489	0.4444444444444444	0.5	0.8764044943820225	0.628026194911226	0.4727272727272727	0.45219638242894056	0.9591549295774648	0.5513361462728551	0.2857142857142857	0.38095238095238093	0.9873417721518988	Self Car Public
no_ssid__no_geo	0.78506629448709	0.8157894736842105	0.7412316407943179	0.7275693311582382	0.6140350877192982	0.8820905035054173	0.6767484662576688	0.56	0.5500000000000002	0.920245398773006	260	RFC	0.7561590226368243	0.7824561403508772	0.6441717791411042	0.8418491484184915	0.7027227158806105	0.6363636363636364	0.5789473684210527	0.8928571428571429	0.7309474609464185	0.6798780487804879	0.5865921787709497	0.9263721552878179	0.6577255374723728	0.5	0.5238095238095238	0.9493670886075949	Self Car Public
no_ssid__no_geo	0.7484053862508859	0.8157894736842105	0.6962603563727159	0.6666666666666667	0.5681818181818181	0.8539325842696629	0.70993930993931	0.6923076923076924	0.5405405405405405	0.8969696969696971	261	RFC	0.7075443028730716	0.7257383966244726	0.5586592178770949	0.8382352941176471	0.7451550387596898	0.75	0.625	0.8604651162790697	0.6882503816372151	0.6164874551971327	0.5780346820809249	0.8702290076335878	0.6852521599357043	0.6428571428571429	0.47619047619047616	0.9367088607594937	Self Car Public
no_ssid__no_geo	0.7597305389221557	0.8157894736842105	0.7073651753414659	0.6652631578947369	0.5967016491754124	0.8601307189542484	0.6589430894308944	0.5	0.5500000000000002	0.926829268292683	262	RFC	0.7222676423253439	0.7085201793721974	0.6357827476038339	0.8225	0.6910216718266254	0.6	0.5789473684210527	0.8941176470588236	0.6968336275510643	0.626984126984127	0.5621468926553672	0.9013698630136986	0.6381354229455495	0.42857142857142855	0.5238095238095238	0.9620253164556962	Self Car Public
no_ssid__no_geo	0.7465604634322954	0.8157894736842105	0.6629083154018202	0.5299145299145298	0.6049046321525885	0.8539057841383422	0.6732455834252242	0.5454545454545454	0.5641025641025642	0.9101796407185629	263	RFC	0.6808719521981366	0.5670731707317073	0.6646706586826348	0.8108720271800679	0.7415824915824917	0.75	0.6111111111111112	0.8636363636363636	0.6513631424633054	0.49732620320855614	0.555	0.9017632241813602	0.6381354229455495	0.42857142857142855	0.5238095238095238	0.9620253164556962	Self Car Public
no_ssid__no_geo	0.6868167202572347	0.8157894736842105	0.6238629930074138	0.5423728813559322	0.5225988700564972	0.8066172276098118	0.6815017969517121	0.6923076923076924	0.45161290322580644	0.9005847953216375	264	RFC	0.6308912676488644	0.5333333333333333	0.578125	0.7812154696132597	0.7623188405797102	0.75	0.7	0.8369565217391305	0.6207515589122381	0.5517241379310345	0.47680412371134023	0.8337264150943396	0.6502913401647579	0.6428571428571429	0.3333333333333333	0.9746835443037974	Self Car Public
no_ssid__no_geo	0.7124600638977636	0.7631578947368421	0.6451773890500575	0.6053882725832013	0.5125	0.8176438945669715	0.5562301587301587	0.4761904761904762	0.31249999999999994	0.88	265	RFC	0.6634571148790235	0.60062893081761	0.6142322097378277	0.7755102040816326	0.6569715007215007	0.7142857142857143	0.45454545454545453	0.8020833333333334	0.6381736038171768	0.610223642172524	0.43967828418230565	0.8646188850967008	0.5233072131806309	0.35714285714285715	0.23809523809523808	0.9746835443037974	Self Car Public
no_ssid__no_geo	0.7937372362151123	0.8333333333333334	0.7344649698597502	0.7120115774240232	0.5880398671096346	0.9033434650455927	0.6822124476742951	0.5925925925925927	0.5142857142857143	0.9397590361445785	266	RFC	0.7498092455200299	0.7387387387387387	0.6507352941176471	0.8599537037037037	0.7182644941265631	0.6153846153846154	0.6428571428571429	0.896551724137931	0.7249529681900443	0.6871508379888268	0.5363636363636364	0.9513444302176697	0.6624472573839663	0.5714285714285714	0.42857142857142855	0.9873417721518988	Self Car Public
no_ssid__no_geo	0.7542483660130719	0.8421052631578947	0.6915403868541068	0.6880222841225627	0.5052631578947369	0.8813357185450209	0.7192159573417597	0.6923076923076924	0.5263157894736842	0.9390243902439025	267	RFC	0.7000934349541817	0.6693766937669376	0.5853658536585366	0.8455377574370709	0.7480392156862745	0.75	0.5882352941176471	0.9058823529411765	0.690826571110749	0.7077363896848138	0.4444444444444444	0.9202988792029888	0.6979103877838054	0.6428571428571429	0.47619047619047616	0.9746835443037974	Self Car Public
no_ssid__no_geo	0.735969387755102	0.8157894736842105	0.6669188477934723	0.5468998410174881	0.599713055954089	0.8541436464088399	0.6767484662576688	0.56	0.5500000000000002	0.920245398773006	268	RFC	0.6649572748986525	0.546031746031746	0.5870786516853933	0.8617614269788183	0.7027227158806105	0.6363636363636364	0.5789473684210527	0.8928571428571429	0.6691110970583494	0.5477707006369427	0.6129032258064516	0.8466593647316539	0.6577255374723728	0.5	0.5238095238095238	0.9493670886075949	Self Car Public
no_ssid__no_geo	0.735617323852618	0.8508771929824561	0.6816076124873773	0.6752136752136753	0.5451559934318555	0.8244531688166014	0.7835990576375192	0.888888888888889	0.5625	0.8994082840236687	269	RFC	0.6980552863289283	0.6303191489361702	0.6666666666666666	0.797180043383948	0.861901061901062	0.9230769230769231	0.8181818181818182	0.8444444444444444	0.6805878375757173	0.7269938650306749	0.46111111111111114	0.8536585365853658	0.7492465340566605	0.8571428571428571	0.42857142857142855	0.9620253164556962	Self Car Public
no_ssid__no_geo	0.8067940552016986	0.868421052631579	0.7588856784969207	0.8172588832487311	0.5831702544031311	0.8762278978388998	0.788252832438879	0.8461538461538461	0.6	0.9186046511627907	270	RFC	0.7884308858594905	0.875	0.680365296803653	0.8099273607748184	0.9220430107526881	0.9166666666666666	1.0	0.8494623655913979	0.7437638555053989	0.7666666666666667	0.5102739726027398	0.9543509272467903	0.7380952380952381	0.7857142857142857	0.42857142857142855	1.0	Self Car Public
no_ssid__no_geo	0.7879234167893961	0.8421052631578947	0.7298930211227419	0.6055979643765902	0.7027027027027027	0.8813783962889329	0.7285947895991711	0.6086956521739131	0.6511627906976744	0.9259259259259259	271	RFC	0.7335490572784092	0.6263157894736842	0.6958637469586375	0.8784676354029062	0.7725852906575797	0.7777777777777778	0.6363636363636364	0.9036144578313253	0.7267309421816202	0.5862068965517241	0.7096774193548387	0.8843085106382979	0.7053445850914205	0.5	0.6666666666666666	0.9493670886075949	Self Car Public
no_ssid__no_geo	0.7223511214230471	0.8157894736842105	0.6563785716561785	0.6078799249530957	0.5074626865671642	0.8537931034482759	0.6736985432637607	0.5217391304347826	0.5945945945945946	0.9047619047619047	272	RFC	0.666991148393857	0.6639344262295082	0.5117056856187291	0.8253333333333334	0.7360330836454431	0.6666666666666666	0.6875	0.8539325842696629	0.649376273729306	0.5605536332179931	0.5032894736842105	0.8842857142857142	0.6381354229455495	0.42857142857142855	0.5238095238095238	0.9620253164556962	Self Car Public
no_ssid__no_geo	0.754874651810585	0.8070175438596491	0.6595282101875961	0.5071090047393365	0.5942028985507246	0.8772727272727273	0.650081799591002	0.4799999999999999	0.5500000000000002	0.920245398773006	273	RFC	0.6668729819912045	0.5119617224880383	0.6346749226006192	0.8539823008849557	0.6724196855775803	0.5454545454545454	0.5789473684210527	0.8928571428571429	0.6542665609953034	0.5023474178403756	0.55858310626703	0.9018691588785047	0.6339160136628491	0.42857142857142855	0.5238095238095238	0.9493670886075949	Self Car Public
no_ssid__no_geo	0.7678571428571429	0.8508771929824561	0.7011547990149395	0.6988636363636365	0.5174311926605504	0.8871695680206318	0.7420253144946397	0.6875000000000001	0.6060606060606061	0.9325153374233128	274	RFC	0.700518147005015	0.6814404432132964	0.5300751879699248	0.890038809831824	0.7830687830687831	0.6111111111111112	0.8333333333333334	0.9047619047619048	0.7022987587778725	0.717201166180758	0.5053763440860215	0.884318766066838	0.7413100261201526	0.7857142857142857	0.47619047619047616	0.9620253164556962	Self Car Public
no_ssid__no_geo	0.750465549348231	0.8508771929824561	0.7060117258914573	0.6632522407170294	0.6133333333333333	0.8414496036240091	0.7575970228601808	0.7200000000000001	0.6315789473684211	0.9212121212121213	275	RFC	0.7075585769511799	0.6744791666666666	0.6124260355029586	0.8357705286839145	0.8025950337851843	0.8181818181818182	0.7058823529411765	0.8837209302325582	0.7046142186500667	0.6523929471032746	0.6142433234421365	0.8472063854047891	0.7254370102471368	0.6428571428571429	0.5714285714285714	0.9620253164556962	Self Car Public
no_ssid__no_geo	0.7774607703281027	0.8421052631578947	0.7117616389980318	0.679089026915114	0.5798045602605865	0.8763913298183948	0.7344211344211344	0.6666666666666666	0.6153846153846153	0.9212121212121213	276	RFC	0.733821426681334	0.7420814479638009	0.624561403508772	0.8348214285714286	0.7834625322997416	0.8	0.6666666666666666	0.8837209302325582	0.6964352529647974	0.6259541984732825	0.541033434650456	0.9223181257706535	0.7016274864376131	0.5714285714285714	0.5714285714285714	0.9620253164556962	Self Car Public
no_ssid__no_geo	0.7314487632508834	0.8070175438596491	0.6434215598793328	0.5807962529274006	0.49085365853658536	0.8586147681740126	0.6574074074074074	0.6666666666666666	0.3888888888888889	0.9166666666666667	277	RFC	0.6620282738903835	0.6078431372549019	0.5709219858156028	0.8073196986006459	0.7106117353308364	0.8	0.4666666666666667	0.8651685393258427	0.6344685035765248	0.5560538116591929	0.4304812834224599	0.9168704156479217	0.626481816355234	0.5714285714285714	0.3333333333333333	0.9746835443037974	Self Car Public
no_ssid__no_geo	0.7222972972972973	0.7982456140350878	0.6388534364155469	0.5640287769784172	0.5019305019305018	0.8506010303377218	0.6253379248951672	0.5185185185185186	0.45161290322580644	0.9058823529411764	278	RFC	0.65092401048623	0.5268817204301075	0.5882352941176471	0.8376550169109357	0.694871794871795	0.5384615384615384	0.7	0.8461538461538461	0.6361583571977888	0.6068111455108359	0.4377104377104377	0.8639534883720931	0.6026722925457103	0.5	0.3333333333333333	0.9746835443037974	Self Car Public
no_ssid__no_geo	0.7323135755258127	0.8157894736842105	0.6679728630654532	0.6327160493827161	0.5232558139534884	0.8479467258601554	0.6706162684423553	0.6086956521739131	0.4864864864864864	0.9166666666666667	279	RFC	0.7092074926272581	0.8401639344262295	0.4891304347826087	0.7983281086729362	0.7351487723678735	0.7777777777777778	0.5625	0.8651685393258427	0.658022584802859	0.5074257425742574	0.5625	0.9041420118343195	0.634418324291742	0.5	0.42857142857142855	0.9746835443037974	Self Car Public
no_ssid__no_geo	0.7165738161559888	0.7894736842105263	0.6722086783926344	0.6444444444444444	0.561056105610561	0.8111254851228978	0.6543548050865123	0.56	0.5128205128205129	0.8902439024390243	280	RFC	0.6731651380789869	0.5873417721518988	0.6093189964157706	0.8228346456692913	0.6835809071103189	0.6363636363636364	0.5555555555555556	0.8588235294117647	0.6778229092154385	0.7138461538461538	0.5198776758409785	0.7997448979591837	0.6334137030339563	0.5	0.47619047619047616	0.9240506329113924	Self Car Public
no_ssid__no_geo	0.751209398756047	0.8070175438596491	0.658458707550392	0.54292343387471	0.5555555555555556	0.8768971332209106	0.6442470199368839	0.6086956521739131	0.41176470588235287	0.9122807017543859	281	RFC	0.6892593924706872	0.6256684491978609	0.6270627062706271	0.8150470219435737	0.7213551343986127	0.7777777777777778	0.5384615384615384	0.8478260869565217	0.6423669900841191	0.47950819672131145	0.49868766404199477	0.948905109489051	0.6068917018284107	0.5	0.3333333333333333	0.9873417721518988	Self Car Public
no_ssid__no_geo	0.709978463747308	0.8157894736842105	0.6280287593914764	0.5798045602605864	0.4752475247524752	0.8290341931613676	0.6919191919191919	0.6666666666666666	0.5	0.9090909090909091	282	RFC	0.6270226211844777	0.572347266881029	0.47619047619047616	0.8325301204819278	0.7214669051878353	0.6923076923076923	0.6	0.872093023255814	0.6291115164189006	0.5874587458745875	0.4743083003952569	0.8255675029868578	0.6735985533453888	0.6428571428571429	0.42857142857142855	0.9493670886075949	Self Car Public
no_ssid__no_geo	0.7655440414507773	0.8421052631578947	0.7142205913191724	0.6564885496183206	0.6093959731543624	0.8767772511848342	0.7185185185185184	0.6666666666666666	0.5555555555555556	0.9333333333333332	283	RFC	0.7322522580610494	0.7049180327868853	0.6696165191740413	0.8222222222222222	0.7514410653945539	0.6923076923076923	0.6666666666666666	0.8953488372093024	0.704161769731523	0.6142857142857143	0.5591133004926109	0.9390862944162437	0.6979103877838054	0.6428571428571429	0.47619047619047616	0.9746835443037974	Self Car Public
no_ssid__no_geo	0.7847171197648788	0.8508771929824561	0.7463869610393518	0.7723704866562009	0.5961538461538461	0.8706365503080082	0.7468434343434344	0.6666666666666666	0.6363636363636365	0.9375000000000001	284	RFC	0.7556236129604971	0.82	0.6	0.8468708388814914	0.7782071926999463	0.8	0.6086956521739131	0.9259259259259259	0.7393672207316362	0.7299703264094956	0.5923566878980892	0.895774647887324	0.7291541089009442	0.5714285714285714	0.6666666666666666	0.9493670886075949	Self Car Public
no_ssid__no_geo	0.7311452513966481	0.8333333333333334	0.6705967068844457	0.6335403726708074	0.5448154657293498	0.83343428225318	0.7140852974186309	0.7407407407407408	0.4848484848484849	0.9166666666666667	285	RFC	0.6751188946186351	0.5895953757225434	0.6078431372549019	0.8279181708784596	0.7670219917410929	0.7692307692307693	0.6666666666666666	0.8651685393258427	0.6724062406271906	0.6845637583892618	0.49363057324840764	0.8390243902439024	0.6899738798472975	0.7142857142857143	0.38095238095238093	0.9746835443037974	Self Car Public
no_ssid__no_geo	0.7252494244052188	0.8070175438596491	0.6451932999920615	0.5067873303167421	0.6052631578947368	0.8235294117647058	0.6723663378394836	0.6086956521739131	0.5142857142857143	0.8941176470588236	286	RFC	0.6458450373116148	0.4933920704845815	0.6216216216216216	0.8225214198286414	0.7519332519332519	0.7777777777777778	0.6428571428571429	0.8351648351648352	0.645071233200781	0.5209302325581395	0.5897435897435898	0.8245398773006135	0.6301989150090416	0.5	0.42857142857142855	0.9620253164556962	Self Car Public
no_ssid__no_geo	0.733112582781457	0.8157894736842105	0.6765875250966298	0.6789473684210526	0.49170437405731526	0.8591108328115215	0.6617788388364882	0.5925925925925927	0.47058823529411764	0.9221556886227545	287	RFC	0.7019765693893593	0.6548223350253807	0.6626016260162602	0.7885057471264367	0.701923076923077	0.6153846153846154	0.6153846153846154	0.875	0.6798030581330141	0.7049180327868853	0.3908872901678657	0.9436038514442916	0.64235483222825	0.5714285714285714	0.38095238095238093	0.9746835443037974	Self Car Public
no_ssid__no_geo	0.7556160653505786	0.7719298245614035	0.6911282945222114	0.6741573033707865	0.5276461295418642	0.8715814506539833	0.5976582172234346	0.5217391304347826	0.37837837837837834	0.8928571428571428	288	RFC	0.7073045686000276	0.7216494845360825	0.5738831615120275	0.826381059751973	0.6489544319600499	0.6666666666666666	0.4375	0.8426966292134831	0.6809489308885105	0.6325301204819277	0.48830409356725146	0.9220125786163522	0.5704239501707856	0.42857142857142855	0.3333333333333333	0.9493670886075949	Self Car Public
no_ssid__no_geo	0.6748864373783258	0.7807017543859649	0.5921634759112737	0.45151515151515154	0.48324022346368717	0.8417350527549824	0.6074820056855984	0.5	0.4242424242424242	0.8982035928143712	289	RFC	0.6029020700207475	0.371571072319202	0.5884353741496599	0.8486997635933806	0.6452020202020202	0.5	0.5833333333333334	0.8522727272727273	0.6067086342849596	0.5752895752895753	0.4099526066350711	0.8348837209302326	0.5942334739803093	0.5	0.3333333333333333	0.9493670886075949	Self Car Public
no_ssid__no_geo	0.7568287808127915	0.8333333333333334	0.7094847878232562	0.6813880126182966	0.5890603085553997	0.8580060422960725	0.7500552042557462	0.8	0.5365853658536585	0.9135802469135801	290	RFC	0.7345130696593563	0.8372093023255814	0.5210918114143921	0.8452380952380952	0.7835523913837167	0.9090909090909091	0.55	0.891566265060241	0.7076843613722906	0.574468085106383	0.6774193548387096	0.8711656441717791	0.724934699618244	0.7142857142857143	0.5238095238095238	0.9367088607594937	Self Car Public
no_ssid__no_geo	0.7260843731431966	0.7807017543859649	0.6877310824532584	0.7006802721088435	0.5444887118193891	0.8180242634315426	0.6174441355164246	0.6153846153846153	0.3333333333333333	0.9036144578313253	291	RFC	0.6945202823393157	0.665948275862069	0.6212121212121212	0.796400449943757	0.642911877394636	0.6666666666666666	0.4	0.8620689655172413	0.6882410421296932	0.7392344497607656	0.4846335697399527	0.8408551068883611	0.6021699819168173	0.5714285714285714	0.2857142857142857	0.9493670886075949	Self Car Public
no_ssid__no_geo	0.7113970588235294	0.8070175438596491	0.6474304978040278	0.6819221967963387	0.43630573248407645	0.8240635641316684	0.6378547864897713	0.5217391304347826	0.4848484848484849	0.9069767441860466	292	RFC	0.6800193095522794	0.6834862385321101	0.6088888888888889	0.7476828012358393	0.7240143369175627	0.6666666666666666	0.6666666666666666	0.8387096774193549	0.6460470687688845	0.680365296803653	0.3399503722084367	0.9178255372945638	0.5989551938919028	0.42857142857142855	0.38095238095238093	0.9873417721518988	Self Car Public
no_ssid__no_geo	0.7703488372093024	0.8157894736842105	0.7013001201791762	0.6666666666666666	0.5557522123893804	0.8814814814814815	0.6921041536426151	0.6363636363636364	0.5405405405405405	0.8994082840236687	293	RFC	0.7299176261491443	0.8008474576271186	0.5567375886524822	0.8321678321678322	0.7814814814814816	0.875	0.625	0.8444444444444444	0.6875917236296377	0.5709969788519638	0.5547703180212014	0.937007874015748	0.6460719308820574	0.5	0.47619047619047616	0.9620253164556962	Self Car Public
no_ssid__no_geo	0.7295988934993084	0.8333333333333334	0.6721323971358611	0.6638537271448665	0.5	0.8525434642627172	0.7059037480594367	0.64	0.5555555555555556	0.9221556886227545	294	RFC	0.6936115613519921	0.7972972972972973	0.47720364741641336	0.8063337393422655	0.7563131313131314	0.7272727272727273	0.6666666666666666	0.875	0.6660432985115894	0.5686746987951807	0.5250836120401338	0.9043715846994536	0.6741008639742816	0.5714285714285714	0.47619047619047616	0.9746835443037974	Self Car Public
no_ssid__no_geo	0.7572614107883817	0.8596491228070176	0.7015289077071903	0.7419354838709677	0.5058626465661642	0.856788592684439	0.7741018126560295	0.8	0.5945945945945946	0.927710843373494	295	RFC	0.7234098317479075	0.8322368421052632	0.5335689045936396	0.8044237485448196	0.8272161267850923	0.9090909090909091	0.6875	0.8850574712643678	0.6888831707998557	0.6693121693121693	0.48089171974522293	0.916445623342175	0.7375929274663452	0.7142857142857143	0.5238095238095238	0.9746835443037974	Self Car Public
no_ssid__no_geo	0.7659163987138263	0.8333333333333334	0.7146706735144573	0.6634146341463415	0.6056701030927836	0.8749272833042466	0.6941018126560295	0.56	0.5945945945945946	0.927710843373494	296	RFC	0.7314774866093766	0.7364620938628159	0.623342175066313	0.8346281908990011	0.7363070358760013	0.6363636363636364	0.6875	0.8850574712643678	0.7039460434528885	0.6035502958579881	0.5889724310776943	0.9193154034229829	0.6661643560377737	0.5	0.5238095238095238	0.9746835443037974	Self Car Public
no_ssid__no_geo	0.7798295454545454	0.8508771929824561	0.6917008069731985	0.5484764542936288	0.6457142857142857	0.8809116809116809	0.7380248265790436	0.6363636363636364	0.6500000000000001	0.927710843373494	297	RFC	0.713345410134432	0.61875	0.6746268656716418	0.8466593647316539	0.8147559991933857	0.875	0.6842105263157895	0.8850574712643678	0.676589217385561	0.4925373134328358	0.6191780821917808	0.9180522565320665	0.6979103877838054	0.5	0.6190476190476191	0.9746835443037974	Self Car Public
no_ssid__no_geo	0.7096370463078848	0.8421052631578947	0.6735411877894446	0.6534446764091858	0.5558823529411764	0.8112965340179717	0.73345400538383	0.6428571428571429	0.6315789473684211	0.9259259259259259	298	RFC	0.6706293741321114	0.6400817995910021	0.5369318181818182	0.8348745046235139	0.7507846512098816	0.6428571428571429	0.7058823529411765	0.9036144578313253	0.6775368812499206	0.6673773987206824	0.5762195121951219	0.7890137328339576	0.7212176009644363	0.6428571428571429	0.5714285714285714	0.9493670886075949	Self Car Public
no_ssid__no_geo	0.7482941622441244	0.8245614035087719	0.6717396981405314	0.6460481099656357	0.5	0.8691709844559585	0.7104336043360434	0.6666666666666666	0.5500000000000002	0.9146341463414634	299	RFC	0.684397987817912	0.7401574803149606	0.460431654676259	0.8526048284625158	0.753766769865841	0.8	0.5789473684210527	0.8823529411764706	0.6688576459656138	0.573170731707317	0.5470085470085471	0.8863936591809776	0.6815350612818968	0.5714285714285714	0.5238095238095238	0.9493670886075949	Self Car Public
no_ssid__no_geo	0.7249637155297532	0.7982456140350878	0.6798233545983111	0.6686567164179105	0.5697896749521988	0.8010236724248241	0.6767295245556114	0.6086956521739131	0.5405405405405405	0.880952380952381	300	RFC	0.6857103186615809	0.6746987951807228	0.596	0.7864321608040201	0.7447461506450269	0.7777777777777778	0.625	0.8314606741573034	0.6748921077473881	0.6627218934911243	0.5457875457875457	0.8161668839634941	0.6376331123166566	0.5	0.47619047619047616	0.9367088607594937	Self Car Public
no_ssid__no_geo	0.7510729613733905	0.8070175438596491	0.6805634884208095	0.5919661733615222	0.584070796460177	0.8656534954407294	0.6416307611959786	0.5217391304347826	0.4864864864864864	0.9166666666666667	301	RFC	0.7014910872910018	0.6635071090047393	0.6206896551724138	0.8202764976958525	0.6981117353308365	0.6666666666666666	0.5625	0.8651685393258427	0.6674093649364227	0.5343511450381679	0.5515320334261838	0.9163449163449163	0.6106088004822182	0.42857142857142855	0.42857142857142855	0.9746835443037974	Self Car Public
no_ssid__no_geo	0.7733927434754934	0.7894736842105263	0.7091931940196634	0.7681159420289854	0.4871355060034305	0.8723281340265742	0.6113937230403095	0.5185185185185186	0.4	0.9156626506024097	302	RFC	0.7292210499858367	0.7644230769230769	0.6016949152542372	0.8215451577801959	0.6373415856174477	0.5384615384615384	0.5	0.8735632183908046	0.7036231726254968	0.7718446601941747	0.4092219020172911	0.9298029556650246	0.5984528832630098	0.5	0.3333333333333333	0.9620253164556962	Self Car Public
no_ssid__no_geo	0.7676151761517616	0.8421052631578947	0.7200402778308774	0.7051671732522796	0.5754583921015514	0.8794952681388012	0.7095238095238096	0.6	0.6	0.9285714285714286	303	RFC	0.7543729006273595	0.8888888888888888	0.5454545454545454	0.8287752675386445	0.8359944805834812	1.0	0.631578947368421	0.8764044943820225	0.7100553508021227	0.5843828715365239	0.608955223880597	0.9368279569892473	0.6624472573839663	0.42857142857142855	0.5714285714285714	0.9873417721518988	Self Car Public
no_ssid__no_geo	0.7593935398813447	0.8333333333333334	0.7238480738941243	0.7021276595744681	0.6250000000000001	0.8444165621079045	0.7196969696969697	0.5833333333333334	0.6666666666666666	0.9090909090909091	304	RFC	0.739400009614438	0.8173374613003096	0.589041095890411	0.8118214716525934	0.7647717484926787	0.7	0.7222222222222222	0.872093023255814	0.7202526174662398	0.6153846153846154	0.6656346749226006	0.8797385620915033	0.6894715692184047	0.5	0.6190476190476191	0.9493670886075949	Self Car Public
no_ssid__no_geo	0.6901098901098901	0.8070175438596491	0.5685716243056587	0.3121693121693122	0.578125	0.8154205607476637	0.6596825396825396	0.56	0.5142857142857143	0.9047619047619047	305	RFC	0.5867128764455601	0.2706422018348624	0.6981132075471698	0.7913832199546486	0.7110511211634808	0.6363636363636364	0.6428571428571429	0.8539325842696629	0.5676823962516734	0.36875	0.49333333333333335	0.8409638554216867	0.6301989150090416	0.5	0.42857142857142855	0.9620253164556962	Self Car Public
no_ssid__no_geo	0.7212885154061625	0.7894736842105263	0.636053066298813	0.6378378378378378	0.4045368620037807	0.8657844990548204	0.6017958762554206	0.5217391304347826	0.3870967741935483	0.896551724137931	306	RFC	0.6597804683742184	0.7662337662337663	0.41796875	0.7951388888888888	0.6959064327485379	0.6666666666666666	0.6	0.8210526315789474	0.6294817190391188	0.5462962962962963	0.39194139194139194	0.950207468879668	0.567209162145871	0.42857142857142855	0.2857142857142857	0.9873417721518988	Self Car Public
no_ssid__no_geo	0.7653478854024557	0.7631578947368421	0.6806970386896788	0.6455906821963394	0.5127272727272727	0.883773161145424	0.5066498316498317	0.4	0.22222222222222224	0.8977272727272727	307	RFC	0.7248449091570784	0.6598639455782312	0.705	0.8096707818930041	0.5896594814120587	0.45454545454545453	0.5	0.8144329896907216	0.6691949667374347	0.6319218241042345	0.40285714285714286	0.9728059332509271	0.5	0.35714285714285715	0.14285714285714285	1.0	Self Car Public
no_ssid__no_geo	0.741102581995813	0.8245614035087719	0.6832020562736069	0.6101694915254237	0.558641975308642	0.8807947019867549	0.6739093124635294	0.5384615384615384	0.5555555555555556	0.927710843373494	308	RFC	0.6915836936128864	0.6687306501547987	0.562111801242236	0.8439086294416244	0.7116858237547893	0.5833333333333334	0.6666666666666666	0.8850574712643678	0.6791021055147629	0.561038961038961	0.5552147239263804	0.9210526315789473	0.6502913401647579	0.5	0.47619047619047616	0.9746835443037974	Self Car Public
no_ssid__no_geo	0.7312198483804273	0.868421052631579	0.6562607246420462	0.5781512605042017	0.5222734254992318	0.8683574879227052	0.756555023923445	0.64	0.6842105263157895	0.9454545454545454	309	RFC	0.66694765699956	0.5972222222222222	0.5743243243243243	0.8292964244521338	0.799651784603905	0.7272727272727273	0.7647058823529411	0.9069767441860465	0.6501379757166693	0.5602605863192183	0.4788732394366197	0.9112801013941698	0.7259393208760297	0.5714285714285714	0.6190476190476191	0.9873417721518988	Self Car Public
no_ssid__no_geo	0.7629449838187702	0.8245614035087719	0.6640443687392045	0.5297297297297298	0.5814814814814815	0.8809218950064021	0.7104377104377105	0.6666666666666666	0.5555555555555556	0.9090909090909091	310	RFC	0.6752873056950416	0.5664739884393064	0.6015325670498084	0.85785536159601	0.7436891274100578	0.6923076923076923	0.6666666666666666	0.872093023255814	0.6551497003885549	0.49746192893401014	0.5627240143369175	0.9052631578947369	0.6894715692184047	0.6428571428571429	0.47619047619047616	0.9493670886075949	Self Car Public
no_ssid__no_geo	0.7443342776203966	0.7894736842105263	0.6759764041513244	0.5858585858585857	0.5787965616045845	0.8632740649908032	0.5985032231287046	0.36363636363636365	0.5116279069767442	0.920245398773006	311	RFC	0.6963744727717301	0.6971153846153846	0.5519125683060109	0.8400954653937948	0.6309523809523809	0.5	0.5	0.8928571428571429	0.6671427285037264	0.5052264808362369	0.608433734939759	0.8877679697351829	0.5862969660438014	0.2857142857142857	0.5238095238095238	0.9493670886075949	Self Car Public
no_ssid__no_geo	0.768231046931408	0.7894736842105263	0.7047906664601724	0.7052810902896082	0.5405405405405406	0.8685503685503686	0.657859078590786	0.5833333333333334	0.5	0.8902439024390243	312	RFC	0.71535047506045	0.7340425531914894	0.5703422053231939	0.8416666666666667	0.695046439628483	0.7	0.5263157894736842	0.8588235294117647	0.6965317588515205	0.6786885245901639	0.5136986301369864	0.8972081218274112	0.6334137030339563	0.5	0.47619047619047616	0.9240506329113924	Self Car Public
no_ssid__no_geo	0.741751269035533	0.8421052631578947	0.685294964126013	0.6612903225806452	0.5477178423236514	0.8468767274737423	0.7552910052910052	0.75	0.611111111111111	0.9047619047619047	313	RFC	0.6990929539025842	0.7142857142857143	0.5689655172413793	0.8140276301806588	0.8290886392009987	0.9	0.7333333333333333	0.8539325842696629	0.6753680316260962	0.6156156156156156	0.528	0.8824884792626728	0.709563994374121	0.6428571428571429	0.5238095238095238	0.9620253164556962	Self Car Public
no_ssid__no_geo	0.748792270531401	0.8333333333333334	0.6879938990720019	0.617816091954023	0.5867620751341681	0.859403530127815	0.7028877414419584	0.6666666666666666	0.5142857142857143	0.927710843373494	314	RFC	0.6873297336722559	0.5906593406593407	0.6029411764705882	0.8683886838868389	0.7400741021430677	0.6923076923076923	0.6428571428571429	0.8850574712643678	0.6898737808376362	0.6475903614457831	0.5714285714285714	0.8506024096385543	0.6820373719107896	0.6428571428571429	0.42857142857142855	0.9746835443037974	Self Car Public
no_ssid__no_geo	0.7922437673130194	0.8771929824561403	0.7414065458926907	0.7570332480818414	0.5728987993138936	0.8942875902823374	0.7916217769158944	0.8461538461538461	0.588235294117647	0.9404761904761905	315	RFC	0.7576136170319607	0.8481375358166189	0.5818815331010453	0.8428217821782178	0.857845961778546	0.9166666666666666	0.7692307692307693	0.8876404494382022	0.7334131709997761	0.6836027713625866	0.5641891891891891	0.9524475524475524	0.753968253968254	0.7857142857142857	0.47619047619047616	1.0	Self Car Public
no_ssid__no_geo	0.7397769516728625	0.7807017543859649	0.6686882762817765	0.6706827309236948	0.4918032786885246	0.8435788192331102	0.5927095308258178	0.4761904761904762	0.41176470588235287	0.8901734104046243	316	RFC	0.7248765354764268	0.7731481481481481	0.6490384615384616	0.752442996742671	0.6906320629724885	0.7142857142857143	0.5384615384615384	0.8191489361702128	0.6493089349088756	0.5921985815602837	0.39589442815249265	0.9598337950138505	0.5550532449266626	0.35714285714285715	0.3333333333333333	0.9746835443037974	Self Car Public
no_ssid__no_geo	0.7665903890160183	0.8245614035087719	0.7042940183550551	0.6556776556776558	0.5799648506151142	0.8772395487723955	0.7092315751299513	0.6086956521739131	0.6153846153846153	0.9036144578313253	317	RFC	0.7219158742913262	0.7458333333333333	0.5789473684210527	0.8409669211195929	0.768837803320562	0.7777777777777778	0.6666666666666666	0.8620689655172413	0.69424516087791	0.5849673202614379	0.5809859154929577	0.9167822468793343	0.6735985533453888	0.5	0.5714285714285714	0.9493670886075949	Self Car Public
no_ssid__no_geo	0.7134399052693902	0.8508771929824561	0.6594335869276997	0.6452304394426581	0.5091463414634146	0.8239239798770263	0.7715901407584979	0.7586206896551724	0.6470588235294118	0.9090909090909091	318	RFC	0.6599264742061632	0.6872146118721462	0.4691011235955056	0.823463687150838	0.8171934009143311	0.7333333333333333	0.8461538461538461	0.872093023255814	0.6630440874065036	0.6080808080808081	0.5566666666666666	0.8243847874720358	0.7529636327104682	0.7857142857142857	0.5238095238095238	0.9493670886075949	Self Car Public
no_ssid__no_geo	0.7246753246753247	0.7719298245614035	0.6457263647096665	0.5377176015473888	0.5360303413400758	0.8634311512415349	0.5921939903975831	0.5	0.37837837837837834	0.8982035928143712	319	RFC	0.6552510305416818	0.47440273037542663	0.668769716088328	0.8225806451612904	0.6299242424242425	0.6	0.4375	0.8522727272727273	0.6587813890451898	0.6205357142857143	0.4472573839662447	0.9085510688836105	0.5704239501707856	0.42857142857142855	0.3333333333333333	0.9493670886075949	Self Car Public
no_ssid__no_geo	0.7751937984496124	0.8421052631578947	0.6888304870330617	0.5603864734299516	0.6234234234234234	0.8826815642458101	0.7057267057267058	0.5454545454545454	0.6486486486486486	0.9230769230769232	320	RFC	0.7032257314615156	0.6170212765957447	0.6360294117647058	0.8566265060240964	0.7888888888888889	0.75	0.75	0.8666666666666667	0.6783176918666362	0.5132743362831859	0.6113074204946997	0.910371318822023	0.6624472573839663	0.42857142857142855	0.5714285714285714	0.9873417721518988	Self Car Public
no_ssid__no_geo	0.7937411095305832	0.8947368421052632	0.7476860595002618	0.6757215619694398	0.6764275256222547	0.8909090909090909	0.8250910269838895	0.75	0.7804878048780488	0.9447852760736196	321	RFC	0.7643044447573665	0.7481203007518797	0.6957831325301205	0.849009900990099	0.8722222222222222	0.9	0.8	0.9166666666666666	0.7371257330908145	0.6160990712074303	0.6581196581196581	0.9371584699453552	0.7931484830219007	0.6428571428571429	0.7619047619047619	0.9746835443037974	Self Car Public
no_ssid__no_geo	0.7600271923861319	0.8157894736842105	0.6863963697884489	0.6551724137931035	0.5355521936459908	0.8684645019262521	0.6696623214841838	0.5714285714285714	0.5263157894736842	0.9112426035502957	322	RFC	0.7112414636397194	0.7238095238095238	0.5880398671096345	0.821875	0.7669779022720199	0.8571428571428571	0.5882352941176471	0.8555555555555555	0.6702484352524779	0.5984251968503937	0.49166666666666664	0.9206534422403734	0.626481816355234	0.42857142857142855	0.47619047619047616	0.9746835443037974	Self Car Public
no_ssid__no_geo	0.7474120082815735	0.8157894736842105	0.6892458845556483	0.6479289940828402	0.5520504731861198	0.8677581863979849	0.6767484662576688	0.56	0.5500000000000002	0.920245398773006	323	RFC	0.7053408875955834	0.7064516129032258	0.5932203389830508	0.816350710900474	0.7027227158806105	0.6363636363636364	0.5789473684210527	0.8928571428571429	0.6802200377818233	0.5983606557377049	0.5162241887905604	0.9260752688172043	0.6577255374723728	0.5	0.5238095238095238	0.9493670886075949	Self Car Public
no_ssid__no_geo	0.7352941176470589	0.8157894736842105	0.6654671452890729	0.6417657045840408	0.5074135090609555	0.8472222222222223	0.6987157965418835	0.6086956521739131	0.5945945945945946	0.8928571428571428	324	RFC	0.6809949102083933	0.7269230769230769	0.4935897435897436	0.8224719101123595	0.7693248023304203	0.7777777777777778	0.6875	0.8426966292134831	0.6566701122111417	0.574468085106383	0.5220338983050847	0.8735083532219571	0.6577255374723728	0.5	0.5238095238095238	0.9493670886075949	Self Car Public
no_ssid__no_geo	0.7376311844077961	0.7807017543859649	0.6386112069930022	0.5690607734806631	0.49731663685152055	0.8494562106468231	0.6218203141280064	0.5454545454545454	0.4324324324324324	0.8875739644970415	325	RFC	0.6650777888699889	0.6358024691358025	0.5537848605577689	0.8056460369163952	0.6944444444444445	0.75	0.5	0.8333333333333334	0.6215345953481547	0.515	0.4512987012987013	0.8983050847457628	0.5862969660438014	0.42857142857142855	0.38095238095238093	0.9493670886075949	Self Car Public
no_ssid__no_geo	0.7640613586559533	0.8157894736842105	0.6965856608229005	0.6991525423728814	0.5342960288808665	0.8563084112149533	0.6813070800167574	0.6363636363636364	0.5161290322580645	0.8914285714285716	326	RFC	0.7287804062955895	0.7300884955752213	0.6577777777777778	0.7984749455337691	0.8291666666666666	0.875	0.8	0.8125	0.6812511783865437	0.6707317073170732	0.44984802431610943	0.9231738035264484	0.6227647177014265	0.5	0.38095238095238093	0.9873417721518988	Self Car Public
no_ssid__no_geo	0.7102661596958175	0.7894736842105263	0.60461050583015	0.47665847665847666	0.5173116089613035	0.8198614318706698	0.6495405179615705	0.5714285714285714	0.5	0.8771929824561402	327	RFC	0.6056141454611678	0.4409090909090909	0.5570175438596491	0.8189158016147635	0.7574534161490684	0.8571428571428571	0.6	0.8152173913043478	0.6074718533117748	0.5187165775401069	0.4828897338403042	0.8208092485549133	0.6021699819168173	0.42857142857142855	0.42857142857142855	0.9493670886075949	Self Car Public
no_ssid__no_geo	0.7574950033311126	0.8070175438596491	0.6957064968261738	0.7407407407407407	0.47916666666666663	0.867212083071114	0.6294117647058823	0.5	0.47058823529411764	0.9176470588235295	328	RFC	0.7146005189483451	0.8516483516483516	0.4825174825174825	0.8096357226792009	0.6908424908424909	0.6	0.6153846153846154	0.8571428571428571	0.6882858418387591	0.6553911205073996	0.47586206896551725	0.9336043360433605	0.5989551938919028	0.42857142857142855	0.38095238095238093	0.9873417721518988	Self Car Public
no_ssid__no_geo	0.7366573033707865	0.7982456140350878	0.6595044157079032	0.6239460370994941	0.4898648648648649	0.8647023451593505	0.622420374022938	0.5185185185185186	0.43749999999999994	0.9112426035502957	329	RFC	0.6698086357080025	0.6401384083044983	0.5390334572490706	0.8302540415704388	0.6767935767935768	0.5384615384615384	0.6363636363636364	0.8555555555555555	0.6532006796643243	0.6085526315789473	0.44891640866873067	0.9021329987452948	0.6026722925457103	0.5	0.3333333333333333	0.9746835443037974	Self Car Public
no_ssid__no_geo	0.7626788036410923	0.8245614035087719	0.7136586491252898	0.7091633466135459	0.5589519650655022	0.8728606356968215	0.7214619055109853	0.6923076923076924	0.5641025641025642	0.9079754601226993	330	RFC	0.7277973482986347	0.8190184049079755	0.5092838196286472	0.8550898203592814	0.7473544973544973	0.75	0.6111111111111112	0.8809523809523809	0.7120111155155927	0.6252927400468384	0.6193548387096774	0.8913857677902621	0.7011251758087201	0.6428571428571429	0.5238095238095238	0.9367088607594937	Self Car Public
no_ssid__no_geo	0.7430044182621502	0.7982456140350878	0.663874248805694	0.6287744227353463	0.4919210053859965	0.8709273182957393	0.6006130268199233	0.4799999999999999	0.4137931034482759	0.9080459770114944	331	RFC	0.7038066750320254	0.6807692307692308	0.6462264150943396	0.7844243792325056	0.7090111642743221	0.5454545454545454	0.75	0.8315789473684211	0.6533777015178553	0.5841584158415841	0.39710144927536234	0.9788732394366197	0.5714285714285714	0.42857142857142855	0.2857142857142857	1.0	Self Car Public
no_ssid__no_geo	0.7379441624365483	0.8421052631578947	0.6939296027436583	0.6495726495726496	0.5885797950219619	0.8436363636363636	0.7435897435897436	0.7407407407407408	0.5641025641025642	0.9259259259259259	332	RFC	0.6923502955957007	0.6551724137931034	0.5710227272727273	0.8508557457212714	0.7613187793910686	0.7692307692307693	0.6111111111111112	0.9036144578313253	0.69595233781188	0.6440677966101694	0.6072507552870091	0.8365384615384616	0.7291541089009442	0.7142857142857143	0.5238095238095238	0.9493670886075949	Self Car Public
no_ssid__no_geo	0.7142857142857143	0.7719298245614035	0.5937364847457506	0.4525547445255474	0.4905008635578584	0.8381538461538461	0.5654838315300447	0.3157894736842105	0.4878048780487805	0.8928571428571428	333	RFC	0.647565804339458	0.6262626262626263	0.5399239543726235	0.7765108323831242	0.6475655430711611	0.6	0.5	0.8426966292134831	0.5713602034599801	0.35428571428571426	0.44936708860759494	0.910427807486631	0.5466144263612618	0.21428571428571427	0.47619047619047616	0.9493670886075949	Self Car Public
no_ssid__no_geo	0.7917656373713381	0.8859649122807017	0.7469535956173216	0.7249999999999999	0.6350245499181669	0.880836236933798	0.8219806763285025	0.782608695652174	0.7500000000000001	0.9333333333333332	334	RFC	0.770824566353287	0.7767857142857143	0.7106227106227107	0.825065274151436	0.8949408404732763	1.0	0.7894736842105263	0.8953488372093024	0.7327818565125611	0.6796875	0.5739644970414202	0.9446935724962631	0.7772754671488848	0.6428571428571429	0.7142857142857143	0.9746835443037974	Self Car Public
no_ssid__no_geo	0.7489051094890511	0.8508771929824561	0.6775899298387374	0.546712802768166	0.6252354048964218	0.8608215818516247	0.7258479532163742	0.56	0.6842105263157895	0.9333333333333332	335	RFC	0.6834327988269339	0.5231788079470199	0.6720647773279352	0.8550548112058465	0.7654727853086266	0.6363636363636364	0.7647058823529411	0.8953488372093024	0.6745458256787099	0.572463768115942	0.5845070422535211	0.8666666666666667	0.6979103877838054	0.5	0.6190476190476191	0.9746835443037974	Self Car Public
no_ssid__no_geo	0.7793827971109653	0.868421052631579	0.7357862031959977	0.691437802907916	0.6483516483516484	0.8675691583284285	0.7834711820253989	0.7200000000000001	0.7027027027027026	0.927710843373494	336	RFC	0.758802741130074	0.7670250896057348	0.6941176470588235	0.8152654867256637	0.8385797631487287	0.8181818181818182	0.8125	0.8850574712643678	0.7215677375145092	0.6294117647058823	0.6082474226804123	0.9270440251572327	0.7455294354028531	0.6428571428571429	0.6190476190476191	0.9746835443037974	Self Car Public
no_ssid__no_geo	0.7349480968858132	0.8157894736842105	0.6524642244009832	0.6142857142857142	0.47933884297520657	0.863768115942029	0.6666666666666666	0.5833333333333334	0.5	0.9166666666666667	337	RFC	0.6618339265849412	0.6277372262773723	0.5253623188405797	0.8324022346368715	0.7217228464419475	0.7	0.6	0.8651685393258427	0.6465728153756864	0.6013986013986014	0.44072948328267475	0.8975903614457831	0.634418324291742	0.5	0.42857142857142855	0.9746835443037974	Self Car Public
no_ssid__no_geo	0.719037508846426	0.7982456140350878	0.6603595874819592	0.5977011494252873	0.5683836589698046	0.8149939540507859	0.6503169485205413	0.5384615384615384	0.5142857142857143	0.8982035928143712	338	RFC	0.6689311332596191	0.5465465465465466	0.6530612244897959	0.807185628742515	0.6928210678210679	0.5833333333333334	0.6428571428571429	0.8522727272727273	0.6618399222993153	0.6594202898550725	0.5031446540880503	0.8229548229548229	0.6259795057263412	0.5	0.42857142857142855	0.9493670886075949	Self Car Public
no_ssid__no_geo	0.7076196101594802	0.8245614035087719	0.6424617790173133	0.5647058823529412	0.5092592592592593	0.8534201954397395	0.6932165937043986	0.64	0.5128205128205129	0.926829268292683	339	RFC	0.6529805420570834	0.6075949367088608	0.541871921182266	0.8094747682801235	0.7256486432957021	0.7272727272727273	0.5555555555555556	0.8941176470588236	0.6367442980882334	0.5274725274725275	0.48034934497816595	0.9024110218140069	0.6698814546915811	0.5714285714285714	0.47619047619047616	0.9620253164556962	Self Car Public
no_ssid__no_geo	0.7355527638190955	0.7982456140350878	0.666808685624875	0.7432712215320911	0.41696113074204944	0.8401937046004843	0.6378968253968254	0.5714285714285714	0.43749999999999994	0.9047619047619047	340	RFC	0.6871590254537433	0.7223340040241448	0.5514018691588785	0.7877412031782066	0.6872415973539568	0.5714285714285714	0.6363636363636364	0.8539325842696629	0.6669384655294115	0.7654584221748401	0.3352272727272727	0.9001297016861219	0.6222624070725337	0.5714285714285714	0.3333333333333333	0.9620253164556962	Self Car Public
no_ssid__no_geo	0.7585499316005472	0.868421052631579	0.6916359025347227	0.6054421768707483	0.5839416058394161	0.8855239248940037	0.7595959595959596	0.6666666666666666	0.6666666666666666	0.9454545454545454	341	RFC	0.7275718381913072	0.7876106194690266	0.5681818181818182	0.8269230769230769	0.8097329888027561	0.8	0.7222222222222222	0.9069767441860465	0.6817923976833987	0.49171270718232046	0.6006006006006006	0.9530638852672751	0.7259393208760297	0.5714285714285714	0.6190476190476191	0.9873417721518988	Self Car Public
no_ssid__no_geo	0.75	0.8070175438596491	0.6569479164303041	0.538243626062323	0.5700000000000001	0.862600123228589	0.6790069368382622	0.5454545454545454	0.6	0.891566265060241	342	RFC	0.695260210317231	0.6884057971014492	0.5777027027027027	0.819672131147541	0.744051220004033	0.75	0.631578947368421	0.8505747126436781	0.6382111823469522	0.4418604651162791	0.5625	0.9102730819245773	0.6455696202531646	0.42857142857142855	0.5714285714285714	0.9367088607594937	Self Car Public
no_ssid__no_geo	0.6977777777777778	0.7807017543859649	0.6275645178881355	0.5897858319604613	0.4634146341463415	0.8294930875576036	0.642001519591881	0.56	0.4864864864864864	0.8795180722891567	343	RFC	0.6432310985258572	0.6806083650190115	0.4586206896551724	0.7904642409033877	0.6793146987112504	0.6363636363636364	0.5625	0.8390804597701149	0.6204116245498502	0.5203488372093024	0.46830985915492956	0.8725761772853186	0.6175406871609403	0.5	0.42857142857142855	0.9240506329113924	Self Car Public
no_ssid__no_geo	0.7400379506641366	0.8333333333333334	0.6699234471758864	0.6640625	0.5055350553505535	0.8401727861771057	0.7138857833646916	0.7142857142857143	0.5161290322580645	0.9112426035502957	344	RFC	0.6786270559242991	0.5848623853211009	0.6035242290748899	0.8474945533769063	0.78994708994709	0.7142857142857143	0.8	0.8555555555555555	0.6786564564911357	0.7680722891566265	0.43492063492063493	0.8329764453961456	0.6899738798472975	0.7142857142857143	0.38095238095238093	0.9746835443037974	Self Car Public
no_ssid__no_geo	0.7776252573781743	0.8771929824561403	0.7232098396570464	0.7009735744089013	0.580327868852459	0.8883280757097791	0.752952602952603	0.5833333333333334	0.717948717948718	0.9575757575757576	345	RFC	0.7326827445398251	0.6737967914438503	0.6604477611940298	0.8638036809815951	0.7987941429801895	0.7	0.7777777777777778	0.9186046511627907	0.720754785514511	0.7304347826086957	0.5175438596491229	0.9142857142857143	0.7222222222222222	0.5	0.6666666666666666	1.0	Self Car Public
no_ssid__no_geo	0.7283715012722646	0.8157894736842105	0.6708332840674965	0.7147335423197492	0.4409937888198758	0.8567725210628646	0.7043702628608289	0.7333333333333334	0.4615384615384615	0.9182389937106918	346	RFC	0.6716803808315955	0.7292110874200426	0.4329268292682927	0.8529032258064516	0.7000000000000001	0.6875	0.5	0.9125	0.6702879480240252	0.7008196721311475	0.44936708860759494	0.8606770833333334	0.7127787823990355	0.7857142857142857	0.42857142857142855	0.9240506329113924	Self Car Public
no_ssid__no_geo	0.7617747440273037	0.8157894736842105	0.7048658015354551	0.6558823529411765	0.5808477237048666	0.8778673279603223	0.6636507936507937	0.56	0.5142857142857143	0.9166666666666667	347	RFC	0.7281001406849875	0.7508417508417509	0.6187290969899666	0.8147295742232451	0.7147964395155406	0.6363636363636364	0.6428571428571429	0.8651685393258427	0.693731870713905	0.5822454308093995	0.5473372781065089	0.9516129032258065	0.634418324291742	0.5	0.42857142857142855	0.9746835443037974	Self Car Public
no_ssid__no_geo	0.7395451210564931	0.8070175438596491	0.6759939533992542	0.6228239845261122	0.5532591414944354	0.8518987341772151	0.6734273956496178	0.5	0.6190476190476191	0.9012345679012346	348	RFC	0.6845146107138728	0.5897435897435898	0.6420664206642066	0.8217338217338217	0.6995218971122585	0.6	0.6190476190476191	0.8795180722891566	0.6767440886033849	0.6598360655737705	0.4860335195530726	0.8843626806833115	0.65722322684348	0.42857142857142855	0.6190476190476191	0.9240506329113924	Self Car Public
no_ssid__no_geo	0.7895819054146676	0.868421052631579	0.7487109572067706	0.7217391304347827	0.6479750778816199	0.8764186633039093	0.7841880341880341	0.6666666666666666	0.7692307692307692	0.9166666666666667	349	RFC	0.7735874364796317	0.8440677966101695	0.6561514195583596	0.820543093270366	0.8995006242197254	1.0	0.8333333333333334	0.8651685393258427	0.7369466093420804	0.6303797468354431	0.64	0.9404600811907984	0.7296564195298373	0.5	0.7142857142857143	0.9746835443037974	Self Car Public
no_ssid__no_geo	0.7210599721059973	0.7456140350877193	0.6514706468500093	0.6348228043143297	0.48484848484848486	0.8347406513872135	0.5348175178751221	0.4615384615384615	0.27586206896551724	0.8670520231213873	350	RFC	0.6693547641616752	0.6798679867986799	0.5418326693227091	0.7863636363636364	0.599290780141844	0.5	0.5	0.7978723404255319	0.641181851401451	0.5953757225433526	0.43870967741935485	0.8894601542416453	0.522804902551738	0.42857142857142855	0.19047619047619047	0.9493670886075949	Self Car Public
no_ssid__no_geo	0.7941888619854721	0.8245614035087719	0.7384003729801657	0.6550976138828634	0.6666666666666666	0.8934368383909669	0.6840108401084012	0.5454545454545454	0.5853658536585366	0.9212121212121213	351	RFC	0.7620397752747303	0.755	0.6825938566552902	0.8485254691689008	0.7445736434108529	0.75	0.6	0.8837209302325582	0.7244593222169393	0.578544061302682	0.6514657980456026	0.9433681073025335	0.6540084388185654	0.42857142857142855	0.5714285714285714	0.9620253164556962	Self Car Public
no_ssid__no_geo	0.7490226739640344	0.7894736842105263	0.6670683416327027	0.5056179775280899	0.6289655172413793	0.8666215301286391	0.6019850350513967	0.3157894736842105	0.5833333333333334	0.9068322981366461	352	RFC	0.7240289122642064	0.7563025210084033	0.5846153846153846	0.8311688311688312	0.6695874736525144	0.6	0.5185185185185185	0.8902439024390244	0.6551924102831055	0.379746835443038	0.6805970149253732	0.9052333804809052	0.6016676712879244	0.21428571428571427	0.6666666666666666	0.9240506329113924	Self Car Public
no_ssid__no_geo	0.7483870967741936	0.8333333333333334	0.6846884666058722	0.6101694915254238	0.5832147937411095	0.8606811145510835	0.6973429951690822	0.6086956521739131	0.5500000000000002	0.9333333333333332	353	RFC	0.7227075968289279	0.782608695652174	0.5678670360110804	0.8176470588235294	0.750691327802711	0.7777777777777778	0.5789473684210527	0.8953488372093024	0.6693039789015022	0.5	0.5994152046783626	0.9084967320261438	0.6661643560377737	0.5	0.5238095238095238	0.9746835443037974	Self Car Public
no_ssid__no_geo	0.7669432918395575	0.8070175438596491	0.6865810217301768	0.6827458256029685	0.5064220183486239	0.870575221238938	0.6573377889167363	0.5714285714285714	0.5	0.9005847953216375	354	RFC	0.7321354515583628	0.8518518518518519	0.5348837209302325	0.8096707818930041	0.7646997929606626	0.8571428571428571	0.6	0.8369565217391305	0.6639610798222896	0.5696594427244582	0.4808362369337979	0.9413875598086124	0.6106088004822182	0.42857142857142855	0.42857142857142855	0.9746835443037974	Self Car Public
no_ssid__no_geo	0.7664897649734648	0.8157894736842105	0.6744085702393713	0.6363636363636364	0.5150375939849624	0.871824480369515	0.6863492063492064	0.64	0.5142857142857143	0.9047619047619047	355	RFC	0.6963211951447246	0.68	0.5756302521008403	0.8333333333333334	0.7413541514665111	0.7272727272727273	0.6428571428571429	0.8539325842696629	0.6593399759472253	0.5979899497487438	0.46598639455782315	0.914043583535109	0.6540084388185654	0.5714285714285714	0.42857142857142855	0.9620253164556962	Self Car Public
no_ssid__no_geo	0.8056618209640398	0.8421052631578947	0.7446309806795001	0.7084148727984345	0.6259259259259259	0.8995521433141395	0.7241515837104074	0.6923076923076924	0.5625	0.9176470588235295	356	RFC	0.7688781755024318	0.7801724137931034	0.6733067729083665	0.8531553398058253	0.8084415584415585	0.75	0.8181818181818182	0.8571428571428571	0.7282687090642471	0.6487455197132617	0.5847750865051903	0.9512855209742895	0.6862567811934901	0.6428571428571429	0.42857142857142855	0.9873417721518988	Self Car Public
no_ssid__no_geo	0.7281481481481481	0.8245614035087719	0.6280754856976425	0.45977011494252873	0.5640194489465155	0.8604368932038834	0.671957671957672	0.4444444444444445	0.6666666666666666	0.9047619047619047	357	RFC	0.6656135706075494	0.6369426751592356	0.5523809523809524	0.8075170842824602	0.8401997503121098	1.0	0.6666666666666666	0.8539325842696629	0.6188834637974664	0.3597122302158273	0.5761589403973509	0.9207792207792208	0.6381354229455495	0.2857142857142857	0.6666666666666666	0.9620253164556962	Self Car Public
no_ssid__no_geo	0.7629979743416611	0.8245614035087719	0.7166194408916949	0.6917293233082707	0.5944363103953149	0.8636926889714993	0.6736984448951994	0.689655172413793	0.4137931034482759	0.9176470588235295	358	RFC	0.7361248974283391	0.7055214723926381	0.6952054794520548	0.8076477404403245	0.7579365079365079	0.6666666666666666	0.75	0.8571428571428571	0.7085811781814514	0.6784660766961652	0.5191815856777494	0.9280958721704394	0.6624472573839663	0.7142857142857143	0.2857142857142857	0.9873417721518988	Self Car Public
no_ssid__no_geo	0.7585162755488266	0.8333333333333334	0.6820675026213047	0.6247544204322201	0.546448087431694	0.875	0.6948301499539248	0.6086956521739131	0.5625	0.9132947976878613	359	RFC	0.7136212550018604	0.726027397260274	0.6024096385542169	0.8124267291910903	0.8121283759581632	0.7777777777777778	0.8181818181818182	0.8404255319148937	0.6654307593125461	0.5482758620689655	0.5	0.948016415868673	0.6428571428571429	0.5	0.42857142857142855	1.0	Self Car Public
no_ssid__no_geo	0.7932379713914174	0.8771929824561403	0.7342148351103912	0.7769607843137254	0.5396825396825398	0.8860011813349083	0.7855885944121237	0.7692307692307692	0.6470588235294118	0.9404761904761905	360	RFC	0.7469274189862425	0.8128205128205128	0.5795454545454546	0.8484162895927602	0.8557092096417939	0.8333333333333334	0.8461538461538461	0.8876404494382022	0.7253841359344416	0.744131455399061	0.504950495049505	0.927070457354759	0.746031746031746	0.7142857142857143	0.5238095238095238	1.0	Self Car Public
no_ssid__no_geo	0.7642585551330798	0.8070175438596491	0.7096719212443063	0.6974664679582713	0.5605633802816902	0.8709859154929577	0.6599998201794609	0.5833333333333334	0.4864864864864864	0.9101796407185629	361	RFC	0.7222697741441184	0.7289719626168224	0.6048632218844985	0.8329741379310345	0.7087121212121211	0.7	0.5625	0.8636363636363636	0.701171320527083	0.6685714285714286	0.5223097112860893	0.9126328217237308	0.6301989150090416	0.5	0.42857142857142855	0.9620253164556962	Self Car Public
no_ssid__no_geo	0.7411487018095987	0.8245614035087719	0.6549302371620264	0.5063938618925832	0.6016260162601625	0.8567708333333334	0.6643688233289519	0.4	0.6829268292682926	0.9101796407185629	362	RFC	0.6965187433319685	0.6644295302013423	0.6313993174061433	0.7937273823884198	0.7434343434343434	0.6666666666666666	0.7	0.8636363636363636	0.6381060466295078	0.4090909090909091	0.5745341614906833	0.9306930693069307	0.6381354229455495	0.2857142857142857	0.6666666666666666	0.9620253164556962	Self Car Public
no_ssid__no_geo	0.7478547854785479	0.8333333333333334	0.6865518829241263	0.5427509293680297	0.6710182767624021	0.8458864426419467	0.7352959797404242	0.6923076923076924	0.6	0.9135802469135801	363	RFC	0.6835083195952761	0.4866666666666667	0.7060439560439561	0.8578143360752056	0.7577150708095539	0.75	0.631578947368421	0.891566265060241	0.6956781916746798	0.6134453781512605	0.6393034825870647	0.8342857142857143	0.7169981916817361	0.6428571428571429	0.5714285714285714	0.9367088607594937	Self Car Public
no_ssid__no_geo	0.82734375	0.8947368421052632	0.7622961378539039	0.7354838709677419	0.6363636363636364	0.9150409062303335	0.8305328336758405	0.782608695652174	0.7692307692307692	0.9397590361445785	364	RFC	0.7721312927834667	0.7916666666666666	0.6216216216216216	0.9031055900621118	0.9099616858237548	1.0	0.8333333333333334	0.896551724137931	0.7552882562224442	0.6867469879518072	0.6518218623481782	0.9272959183673469	0.7814948764315853	0.6428571428571429	0.7142857142857143	0.9873417721518988	Self Car Public
no_ssid__no_geo	0.7311756935270806	0.8157894736842105	0.6794517661226948	0.6784	0.5292397660818713	0.8307155322862129	0.7202756957480919	0.6956521739130435	0.5789473684210527	0.8862275449101796	365	RFC	0.7053761670010275	0.7822878228782287	0.5552147239263804	0.7786259541984732	0.7922856011091305	0.8888888888888888	0.6470588235294118	0.8409090909090909	0.66491032096347	0.5988700564971752	0.505586592178771	0.8902743142144638	0.6773156519991964	0.5714285714285714	0.5238095238095238	0.9367088607594937	Self Car Public
no_ssid__no_geo	0.6989869753979739	0.8157894736842105	0.6086391439921681	0.48132780082987553	0.49700598802395207	0.8475836431226766	0.6671681150465855	0.5217391304347826	0.5641025641025642	0.9156626506024097	366	RFC	0.6416853956634346	0.6480446927374302	0.47701149425287354	0.8	0.7171136653895275	0.6666666666666666	0.6111111111111112	0.8735632183908046	0.6009246848597903	0.38283828382838286	0.51875	0.9011857707509882	0.6381354229455495	0.42857142857142855	0.5238095238095238	0.9620253164556962	Self Car Public
no_ssid__no_geo	0.7329149232914923	0.8245614035087719	0.6507896338675083	0.6299212598425197	0.4737864077669903	0.8486612339930152	0.6634323530875256	0.4761904761904762	0.6060606060606061	0.9080459770114944	367	RFC	0.6814407742885521	0.7117437722419929	0.5495495495495496	0.7830290010741139	0.7930659983291563	0.7142857142857143	0.8333333333333334	0.8315789473684211	0.6358854727344715	0.5649717514124294	0.41638225255972694	0.9263024142312579	0.611111111111111	0.35714285714285715	0.47619047619047616	1.0	Self Car Public
no_ssid__no_geo	0.7739009071877181	0.8859649122807017	0.6975294881237329	0.5665961945031712	0.641399416909621	0.8845928529584065	0.7970355731225296	0.6956521739130435	0.7500000000000001	0.9454545454545454	368	RFC	0.7158701056273659	0.6261682242990654	0.676923076923077	0.8445190156599552	0.8617797724284872	0.8888888888888888	0.7894736842105263	0.9069767441860465	0.6851506955052865	0.5173745173745173	0.6094182825484764	0.9286592865928659	0.7576853526220614	0.5714285714285714	0.7142857142857143	0.9873417721518988	Self Car Public
no_ssid__no_geo	0.7644953471725126	0.8333333333333334	0.6896227812634755	0.6354515050167224	0.542608695652174	0.89080814312153	0.6944782510705432	0.6206896551724138	0.5294117647058824	0.9333333333333332	369	RFC	0.7056399112884869	0.6884057971014492	0.582089552238806	0.8464243845252052	0.7292188431723314	0.6	0.6923076923076923	0.8953488372093024	0.6794365336478263	0.5900621118012422	0.50814332247557	0.9401041666666666	0.6820373719107896	0.6428571428571429	0.42857142857142855	0.9746835443037974	Self Car Public
no_ssid__no_geo	0.7860627177700349	0.8333333333333334	0.7362228641090067	0.7319277108433736	0.5916398713826366	0.88510101010101	0.7167524150656681	0.64	0.5945945945945946	0.9156626506024097	370	RFC	0.7599439629311485	0.7617554858934169	0.6943396226415094	0.8237367802585194	0.7627786485545106	0.7272727272727273	0.6875	0.8735632183908046	0.7253659270616525	0.7043478260869566	0.5154061624649859	0.956343792633015	0.6857544705645973	0.5714285714285714	0.5238095238095238	0.9620253164556962	Self Car Public
no_ssid__no_geo	0.7182919056724028	0.8333333333333334	0.6758391254015447	0.650462962962963	0.5659163987138264	0.8111380145278451	0.7373096943368166	0.6666666666666666	0.6470588235294118	0.8982035928143712	371	RFC	0.6777650146988127	0.6175824175824176	0.5986394557823129	0.8170731707317073	0.796911421911422	0.6923076923076923	0.8461538461538461	0.8522727272727273	0.6763051307280987	0.687041564792176	0.5365853658536586	0.8052884615384616	0.7053445850914205	0.6428571428571429	0.5238095238095238	0.9493670886075949	Self Car Public
no_ssid__no_geo	0.7871485943775101	0.8771929824561403	0.7490507293752842	0.7454844006568145	0.6323119777158774	0.8693558097531607	0.8135104520646689	0.8461538461538461	0.6666666666666666	0.927710843373494	372	RFC	0.7629500400316213	0.7668918918918919	0.6920731707317073	0.8298850574712644	0.8672413793103448	0.9166666666666666	0.8	0.8850574712643678	0.740019848648874	0.7252396166134185	0.5820512820512821	0.9127686472819216	0.7772754671488848	0.7857142857142857	0.5714285714285714	0.9746835443037974	Self Car Public
no_ssid__no_geo	0.7266514806378133	0.7719298245614035	0.6134933178094105	0.459214501510574	0.5360134003350083	0.8452520515826495	0.606031746031746	0.4799999999999999	0.4571428571428571	0.880952380952381	373	RFC	0.6215150363382974	0.46060606060606063	0.5818181818181818	0.82212086659065	0.6494479303468067	0.5454545454545454	0.5714285714285714	0.8314606741573034	0.6081494308456808	0.4578313253012048	0.4968944099378882	0.8697225572979493	0.5820775567611011	0.42857142857142855	0.38095238095238093	0.9367088607594937	Self Car Public
no_ssid__no_geo	0.7498149518874907	0.8157894736842105	0.6569899789596759	0.5324074074074073	0.5652892561983471	0.8732732732732733	0.6642143983184445	0.5454545454545454	0.5454545454545454	0.9017341040462428	374	RFC	0.6835833539810615	0.6460674157303371	0.5738255033557047	0.8308571428571428	0.776595744680851	0.75	0.75	0.8297872340425532	0.6433374424659211	0.452755905511811	0.5570032573289903	0.920253164556962	0.6148282097649186	0.42857142857142855	0.42857142857142855	0.9873417721518988	Self Car Public
no_ssid__no_geo	0.7487579843860894	0.8596491228070176	0.676160506965883	0.6407766990291262	0.5195729537366548	0.8681318681318682	0.770941405910731	0.7857142857142857	0.5945945945945946	0.9325153374233128	375	RFC	0.6852044298825218	0.6851211072664359	0.5270758122743683	0.8434163701067615	0.7926587301587301	0.7857142857142857	0.6875	0.9047619047619048	0.6694813442008608	0.601823708206687	0.512280701754386	0.8943396226415095	0.7571830419931685	0.7857142857142857	0.5238095238095238	0.9620253164556962	Self Car Public
no_ssid__no_geo	0.7262247838616714	0.7982456140350878	0.6453983589806159	0.6611842105263157	0.4227941176470588	0.852216748768473	0.6567603748326639	0.6666666666666666	0.4	0.9036144578313253	376	RFC	0.6470065286080744	0.6568627450980392	0.4423076923076923	0.8418491484184915	0.6847922192749779	0.6923076923076923	0.5	0.8620689655172413	0.6444451280467177	0.6655629139072847	0.40492957746478875	0.8628428927680798	0.641852521599357	0.6428571428571429	0.3333333333333333	0.9493670886075949	Self Car Public
no_ssid__no_geo	0.7746288798920378	0.8333333333333334	0.702982109115368	0.5523809523809524	0.6800947867298577	0.876470588235294	0.6733821733821733	0.4761904761904762	0.6153846153846153	0.9285714285714286	377	RFC	0.734065460809647	0.6744186046511628	0.7	0.8277777777777777	0.7524522917781344	0.7142857142857143	0.6666666666666666	0.8764044943820225	0.6867607526881719	0.46774193548387094	0.6612903225806451	0.93125	0.6386377335744425	0.35714285714285715	0.5714285714285714	0.9873417721518988	Self Car Public
no_ssid__no_geo	0.743421052631579	0.7719298245614035	0.6682299967903752	0.6415711947626841	0.5156794425087108	0.8474393530997305	0.5839195690375364	0.4210526315789473	0.4571428571428571	0.8735632183908046	378	RFC	0.7187807107795514	0.7903225806451613	0.5991902834008097	0.7668292682926829	0.7238095238095239	0.8	0.5714285714285714	0.8	0.646510747922567	0.5399449035812672	0.4525993883792049	0.946987951807229	0.5428973277074544	0.2857142857142857	0.38095238095238093	0.9620253164556962	Self Car Public
no_ssid__no_geo	0.7462589459986988	0.8421052631578947	0.7004449169452788	0.6750788643533123	0.5725388601036271	0.8537170263788969	0.7360317460317459	0.7200000000000001	0.5714285714285714	0.9166666666666667	379	RFC	0.7191494110733988	0.6925566343042071	0.6737804878048781	0.7911111111111111	0.799212023931125	0.8181818181818182	0.7142857142857143	0.8651685393258427	0.6944308731808732	0.6584615384615384	0.49774774774774777	0.9270833333333334	0.6979103877838054	0.6428571428571429	0.47619047619047616	0.9746835443037974	Self Car Public
no_ssid__no_geo	0.7848189415041783	0.868421052631579	0.7325014957790755	0.6336283185840709	0.6740027510316369	0.889873417721519	0.7351778656126481	0.5217391304347826	0.7272727272727272	0.9565217391304348	380	RFC	0.7440505548893985	0.6964980544747081	0.6730769230769231	0.8625766871165644	0.7671144102745374	0.6666666666666666	0.6956521739130435	0.9390243902439024	0.7250180696704761	0.5811688311688312	0.6749311294765841	0.918954248366013	0.7217199115933294	0.42857142857142855	0.7619047619047619	0.9746835443037974	Self Car Public
no_ssid__no_geo	0.7529855436832181	0.8245614035087719	0.7139978635509916	0.7446540880503145	0.5714285714285714	0.825910931174089	0.7266434157683365	0.75	0.5263157894736842	0.9036144578313253	381	RFC	0.7161800074753858	0.7064439140811456	0.6204620462046204	0.8216340621403913	0.7834347532116294	0.9	0.5882352941176471	0.8620689655172413	0.7156813551604863	0.7872340425531915	0.5295774647887324	0.8302325581395349	0.6894715692184047	0.6428571428571429	0.47619047619047616	0.9493670886075949	Self Car Public
no_ssid__no_geo	0.7053140096618358	0.7982456140350878	0.6736221155908697	0.631336405529954	0.5973684210526317	0.7921615201900237	0.6557387841084888	0.5384615384615384	0.5263157894736842	0.9024390243902438	382	RFC	0.6752928471373653	0.6241457858769932	0.6151761517615176	0.7865566037735849	0.6807189542483659	0.5833333333333334	0.5882352941176471	0.8705882352941177	0.672368062831113	0.6386946386946387	0.5805626598465473	0.7978468899521531	0.6376331123166566	0.5	0.47619047619047616	0.9367088607594937	Self Car Public
no_ssid__no_geo	0.7458957887223412	0.8157894736842105	0.6397195512021844	0.48333333333333334	0.5740458015267175	0.8617795187465025	0.661609907120743	0.5	0.5789473684210527	0.9058823529411764	383	RFC	0.6702070484078525	0.6041666666666666	0.5820433436532507	0.8244111349036403	0.7755153343388638	0.8333333333333334	0.6470588235294118	0.8461538461538461	0.6239130679288732	0.4027777777777778	0.5662650602409639	0.902696365767878	0.6185453084187261	0.35714285714285715	0.5238095238095238	0.9746835443037974	Self Car Public
no_ssid__no_geo	0.7661129568106312	0.8421052631578947	0.7113138273344992	0.7131782945736433	0.5454545454545455	0.8753086419753088	0.681434830230011	0.45454545454545453	0.6500000000000001	0.9397590361445785	384	RFC	0.7188938854007579	0.7774647887323943	0.525	0.8542168674698796	0.7352540834845734	0.625	0.6842105263157895	0.896551724137931	0.7079157130605727	0.6587112171837709	0.5675675675675675	0.8974683544303798	0.6545107494474584	0.35714285714285715	0.6190476190476191	0.9873417721518988	Self Car Public
no_ssid__no_geo	0.762104004781829	0.8596491228070176	0.715198455049042	0.6900000000000001	0.6071428571428572	0.848452508004269	0.7792929292929293	0.75	0.6666666666666666	0.9212121212121213	385	RFC	0.7099968427568428	0.6682808716707022	0.5947521865889213	0.8669574700109052	0.8353143841515935	0.9	0.7222222222222222	0.8837209302325582	0.7213200293273321	0.7131782945736435	0.6200607902735562	0.8307210031347962	0.7413100261201526	0.6428571428571429	0.6190476190476191	0.9620253164556962	Self Car Public
no_ssid__no_geo	0.7619738751814223	0.8070175438596491	0.7030073591496294	0.6226012793176973	0.6240928882438317	0.8623279098873592	0.6550569292267793	0.4761904761904762	0.5853658536585366	0.9036144578313253	386	RFC	0.7099209075982674	0.6517857142857143	0.6304985337243402	0.8474784747847478	0.7254515599343185	0.7142857142857143	0.6	0.8620689655172413	0.6971471552234628	0.5959183673469388	0.617816091954023	0.8777070063694268	0.6259795057263412	0.35714285714285715	0.5714285714285714	0.9493670886075949	Self Car Public
no_ssid__no_geo	0.7872487872487872	0.8596491228070176	0.7369972637481518	0.650088809946714	0.6640419947506561	0.8968609865470852	0.7313714789471475	0.5714285714285714	0.6829268292682926	0.9397590361445785	387	RFC	0.7575466031307715	0.7721518987341772	0.6309226932668329	0.8695652173913043	0.8178981937602626	0.8571428571428571	0.7	0.896551724137931	0.7293688813694025	0.5613496932515337	0.7008310249307479	0.9259259259259259	0.694193289129998	0.42857142857142855	0.6666666666666666	0.9873417721518988	Self Car Public
no_ssid__no_geo	0.768542199488491	0.7982456140350878	0.7251386547263037	0.7817258883248731	0.5443425076452598	0.8493475682087782	0.6538084464555053	0.6923076923076924	0.37499999999999994	0.8941176470588236	388	RFC	0.7432653984221224	0.7958656330749354	0.6357142857142857	0.798216276477146	0.7102064602064603	0.75	0.5454545454545454	0.8351648351648352	0.7171644831337023	0.7680798004987531	0.47593582887700536	0.9074778200253485	0.6301989150090416	0.6428571428571429	0.2857142857142857	0.9620253164556962	Self Car Public
no_ssid__no_geo	0.7665045170257123	0.8333333333333334	0.6954416490330105	0.7553191489361701	0.45889101338432126	0.8721147847785402	0.7302436125965537	0.8	0.4848484848484849	0.9058823529411764	389	RFC	0.711241140164948	0.8402366863905325	0.46332046332046334	0.830166270783848	0.8073038073038074	0.9090909090909091	0.6666666666666666	0.8461538461538461	0.6863546816697705	0.6859903381642513	0.45454545454545453	0.9185282522996058	0.6899738798472975	0.7142857142857143	0.38095238095238093	0.9746835443037974	Self Car Public
no_ssid__no_geo	0.7353760445682451	0.7982456140350878	0.6325369858091555	0.5950782997762863	0.4472271914132379	0.8553054662379421	0.6482539682539682	0.64	0.4	0.9047619047619047	390	RFC	0.6955904132263404	0.7823529411764706	0.5296610169491526	0.7747572815533981	0.6937351038474634	0.7272727272727273	0.5	0.8539325842696629	0.6072289209674507	0.48014440433212996	0.38699690402476783	0.9545454545454546	0.6222624070725337	0.5714285714285714	0.3333333333333333	0.9620253164556962	Self Car Public
no_ssid__no_geo	0.7457162440027416	0.7807017543859649	0.6627387674445928	0.5805243445692884	0.5607476635514019	0.8469442942130883	0.6464490440394054	0.6153846153846153	0.4444444444444444	0.8795180722891567	391	RFC	0.6588948817057806	0.5032467532467533	0.6072874493927125	0.8661504424778761	0.6796934865900383	0.6666666666666666	0.5333333333333333	0.8390804597701149	0.6784151566231212	0.6858407079646017	0.5208333333333334	0.8285714285714286	0.6254771950974483	0.5714285714285714	0.38095238095238093	0.9240506329113924	Self Car Public
no_ssid__no_geo	0.7767605633802817	0.8596491228070176	0.7107948414072548	0.6357388316151202	0.5981308411214954	0.8985148514851485	0.7260299221377066	0.5833333333333334	0.6486486486486486	0.9461077844311377	392	RFC	0.7274358933531812	0.7088122605363985	0.617363344051447	0.8561320754716981	0.7825757575757576	0.7	0.75	0.8977272727272727	0.7005656368332219	0.5763239875389408	0.5800604229607251	0.9453125	0.6904761904761904	0.5	0.5714285714285714	1.0	Self Car Public
no_ssid__no_geo	0.7732919254658385	0.9035087719298246	0.7213074972881831	0.6873449131513647	0.6120401337792643	0.8645374449339206	0.8465020576131687	0.8666666666666666	0.7222222222222222	0.9506172839506173	393	RFC	0.7139481017067224	0.6295454545454545	0.61	0.9022988505747126	0.8689591700133869	0.8125	0.8666666666666667	0.927710843373494	0.7335780953276675	0.7568306010928961	0.6140939597315436	0.8298097251585623	0.8407675306409484	0.9285714285714286	0.6190476190476191	0.9746835443037974	Self Car Public
no_ssid__no_geo	0.7703947368421052	0.7982456140350878	0.7081147933768568	0.7226173541963016	0.5293132328308208	0.8724137931034482	0.6466281581666197	0.5833333333333334	0.4571428571428571	0.8994082840236687	394	RFC	0.7411641471713916	0.8089171974522293	0.6147859922178989	0.7997892518440464	0.7052910052910053	0.7	0.5714285714285714	0.8444444444444444	0.6924023534841058	0.6529562982005142	0.4647058823529412	0.9595448798988622	0.6143258991360258	0.5	0.38095238095238093	0.9620253164556962	Self Car Public
no_ssid__no_geo	0.7664872139973082	0.8070175438596491	0.6887099675601718	0.6179775280898877	0.5573770491803279	0.8907753254102999	0.6240641711229947	0.45454545454545453	0.5	0.9176470588235295	395	RFC	0.721243294641149	0.7399103139013453	0.5936507936507937	0.830168776371308	0.6940476190476191	0.625	0.6	0.8571428571428571	0.6722518278661926	0.5305466237942122	0.5252808988764045	0.960927960927961	0.5910186859553949	0.35714285714285715	0.42857142857142855	0.9873417721518988	Self Car Public
no_ssid__no_geo	0.7931558935361217	0.8157894736842105	0.7240286733757085	0.6199575371549894	0.6654411764705882	0.886687306501548	0.6715447154471544	0.5	0.6	0.9146341463414634	396	RFC	0.7393344274069339	0.7019230769230769	0.6534296028880866	0.8626506024096385	0.7046439628482971	0.6	0.631578947368421	0.8823529411764706	0.7150458707995936	0.5551330798479087	0.6779026217228464	0.9121019108280255	0.6497890295358649	0.42857142857142855	0.5714285714285714	0.9493670886075949	Self Car Public
no_ssid__no_geo	0.7746478873239436	0.8421052631578947	0.7285840039809419	0.7034700315457413	0.6127167630057804	0.8695652173913043	0.7187673433620564	0.6	0.6341463414634146	0.9221556886227545	397	RFC	0.7590955921314483	0.8643410852713178	0.5872576177285319	0.8256880733944955	0.8416666666666667	1.0	0.65	0.875	0.7173119456691849	0.5930851063829787	0.6404833836858006	0.9183673469387755	0.6741008639742817	0.42857142857142855	0.6190476190476191	0.9746835443037974	Self Car Public
no_ssid__no_geo	0.7690647482014389	0.8157894736842105	0.7008543876661082	0.6542056074766356	0.5617977528089887	0.8865598027127003	0.6617179215270413	0.5217391304347826	0.5365853658536585	0.926829268292683	398	RFC	0.7097516412733804	0.7	0.5608974358974359	0.8683574879227053	0.7035947712418301	0.6666666666666666	0.55	0.8941176470588236	0.69409253802079	0.6140350877192983	0.5627009646302251	0.9055415617128464	0.6381354229455495	0.42857142857142855	0.5238095238095238	0.9620253164556962	Self Car Public
no_ssid__no_geo	0.7244193345888261	0.8070175438596491	0.6682300193349325	0.6836158192090396	0.47297297297297297	0.8481012658227848	0.6746417797888387	0.6923076923076924	0.43749999999999994	0.8941176470588236	399	RFC	0.6753693915564803	0.7076023391812866	0.501432664756447	0.8170731707317073	0.7405094905094906	0.75	0.6363636363636364	0.8351648351648352	0.6634504885471963	0.6612021857923497	0.4475703324808184	0.881578947368421	0.6460719308820575	0.6428571428571429	0.3333333333333333	0.9620253164556962	Self Car Public
no_ssid__no_geo	0.7273391812865497	0.8070175438596491	0.6343820006419584	0.5076923076923078	0.547112462006079	0.8483412322274883	0.6421862737652212	0.45454545454545453	0.5714285714285714	0.9005847953216375	400	RFC	0.6558100473354711	0.559322033898305	0.6081081081081081	0.8	0.7254140786749482	0.625	0.7142857142857143	0.8369565217391305	0.6216422265884514	0.4647887323943662	0.4972375690607735	0.9029003783102144	0.6026722925457103	0.35714285714285715	0.47619047619047616	0.9746835443037974	Self Car Public
no_ssid__no_geo	0.749185667752443	0.8333333333333334	0.694352363928762	0.6120556414219475	0.6283048211508553	0.8426966292134831	0.7094356261022928	0.5833333333333334	0.6190476190476191	0.9259259259259259	401	RFC	0.6936848268977612	0.6130030959752322	0.6234567901234568	0.8445945945945946	0.7408873589596481	0.7	0.6190476190476191	0.9036144578313253	0.6950490420414651	0.6111111111111112	0.6332288401253918	0.8408071748878924	0.6894715692184047	0.5	0.6190476190476191	0.9493670886075949	Self Car Public
no_ssid__no_geo	0.6649180327868852	0.7631578947368421	0.5358669223793918	0.2631578947368421	0.5266030013642565	0.8178398710370768	0.49944142439452016	0.11111111111111112	0.4878048780487805	0.8994082840236687	402	RFC	0.5363748184570682	0.2912621359223301	0.5065616797900262	0.8113006396588486	0.5314814814814816	0.25	0.5	0.8444444444444444	0.537593609442201	0.24	0.5482954545454546	0.8244853737811484	0.5032147880249146	0.07142857142857142	0.47619047619047616	0.9620253164556962	Self Car Public
no_ssid__no_geo	0.6994364433312461	0.7894736842105263	0.6454270600822142	0.6425591098748261	0.48717948717948717	0.8065425831923294	0.6275805391190007	0.5833333333333334	0.4	0.8994082840236687	403	RFC	0.6488337685699733	0.6127320954907162	0.5445859872611465	0.7891832229580574	0.6814814814814815	0.7	0.5	0.8444444444444444	0.6469476867593186	0.6754385964912281	0.44072164948453607	0.8246828143021915	0.5984528832630098	0.5	0.3333333333333333	0.9620253164556962	Self Car Public
no_ssid__no_geo	0.7711864406779662	0.8070175438596491	0.7183312846655688	0.7145135566188198	0.575875486381323	0.8646048109965636	0.6441102756892231	0.4761904761904762	0.5555555555555556	0.9005847953216375	404	RFC	0.740938584494593	0.8205128205128205	0.5896414342629482	0.8126614987080103	0.7393029675638371	0.7142857142857143	0.6666666666666666	0.8369565217391305	0.7063825691816196	0.632768361581921	0.5627376425855514	0.9236417033773862	0.6026722925457103	0.35714285714285715	0.47619047619047616	0.9746835443037974	Self Car Public
no_ssid__no_geo	0.7702799712849964	0.7982456140350878	0.7200700659094149	0.6771378708551483	0.6198083067092651	0.8632640201638312	0.636273349576517	0.4799999999999999	0.5294117647058824	0.8994082840236687	405	RFC	0.7462561546846201	0.7293233082706767	0.7054545454545454	0.8039906103286385	0.694068894068894	0.5454545454545454	0.6923076923076923	0.8444444444444444	0.7055337219754777	0.6319218241042345	0.5527065527065527	0.9319727891156463	0.6063893911995177	0.42857142857142855	0.42857142857142855	0.9620253164556962	Self Car Public
no_ssid__no_geo	0.7230878186968839	0.7719298245614035	0.644112367893066	0.6549912434325744	0.43999999999999995	0.8373458602466236	0.5501357761777598	0.3157894736842105	0.4444444444444444	0.8901734104046243	406	RFC	0.6817975281715739	0.8095238095238095	0.4583333333333333	0.777535441657579	0.6508274231678487	0.6	0.5333333333333333	0.8191489361702128	0.6267338683369218	0.55	0.4230769230769231	0.9071246819338422	0.5233072131806309	0.21428571428571427	0.38095238095238093	0.9746835443037974	Self Car Public
no_ssid__no_geo	0.7359131025118805	0.7894736842105263	0.6706873315363882	0.6918238993710693	0.4666666666666667	0.8535714285714285	0.6491613564784297	0.6666666666666666	0.37837837837837834	0.9024390243902438	407	RFC	0.6820122281206501	0.7284768211920529	0.5	0.8175598631698974	0.6667986425339366	0.6923076923076923	0.4375	0.8705882352941177	0.6630280845531851	0.6586826347305389	0.4375	0.8929016189290162	0.6376331123166566	0.6428571428571429	0.3333333333333333	0.9367088607594937	Self Car Public
no_ssid__no_geo	0.7732732732732732	0.8421052631578947	0.6974529802056146	0.5390070921985816	0.6836248012718601	0.869727047146402	0.7207936507936509	0.56	0.6857142857142857	0.9166666666666667	408	RFC	0.7279424130443791	0.6162162162162163	0.7543859649122807	0.8132250580046404	0.7862250109441121	0.6363636363636364	0.8571428571428571	0.8651685393258427	0.6795527544351074	0.4789915966386555	0.625	0.9346666666666666	0.6820373719107896	0.5	0.5714285714285714	0.9746835443037974	Self Car Public
no_ssid__no_geo	0.780870806566738	0.8157894736842105	0.6898792473080632	0.5552825552825553	0.6255924170616114	0.8887627695800228	0.6523199023199023	0.4761904761904762	0.5641025641025642	0.9166666666666667	409	RFC	0.7307513184028491	0.7197452229299363	0.6305732484076433	0.8419354838709677	0.7301884549075561	0.7142857142857143	0.6111111111111112	0.8651685393258427	0.6712651414677278	0.452	0.6206896551724138	0.9411057692307693	0.6185453084187261	0.35714285714285715	0.5238095238095238	0.9746835443037974	Self Car Public
no_ssid__no_geo	0.7339246119733924	0.7894736842105263	0.6409347000490961	0.5468354430379747	0.5220228384991844	0.8539458186101295	0.5890466531440163	0.4	0.47058823529411764	0.896551724137931	410	RFC	0.6851975592771101	0.6206896551724138	0.6611570247933884	0.7737459978655283	0.701034637876743	0.6666666666666666	0.6153846153846154	0.8210526315789474	0.6242161510275054	0.48868778280542985	0.431266846361186	0.9526938239159002	0.5513361462728551	0.2857142857142857	0.38095238095238093	0.9873417721518988	Self Car Public
no_ssid__no_geo	0.7923538230884558	0.8157894736842105	0.7413703299931087	0.6980728051391862	0.6504854368932038	0.8755527479469362	0.6832614079577642	0.5714285714285714	0.5789473684210527	0.8994082840236687	411	RFC	0.7695019524632732	0.7511520737327189	0.7362637362637363	0.8210900473933649	0.7828820417055712	0.8571428571428571	0.6470588235294118	0.8444444444444444	0.7241208056323666	0.652	0.5826086956521739	0.9377537212449256	0.6381354229455495	0.42857142857142855	0.5238095238095238	0.9620253164556962	Self Car Public
no_ssid__no_geo	0.7601977750309024	0.8245614035087719	0.6973289491928334	0.6801152737752161	0.5427728613569321	0.869098712446352	0.6900762595551676	0.6428571428571429	0.5161290322580645	0.9112426035502957	412	RFC	0.7236705040667423	0.7239263803680982	0.6411149825783972	0.8059701492537313	0.7661375661375662	0.6428571428571429	0.8	0.8555555555555555	0.6849498365930368	0.6413043478260869	0.47058823529411764	0.9429569266589057	0.6661643560377737	0.6428571428571429	0.38095238095238093	0.9746835443037974	Self Car Public
no_ssid__no_geo	0.7222963951935915	0.7807017543859649	0.6465860310279401	0.5497287522603979	0.5566037735849055	0.8334255672385169	0.580694159641528	0.36363636363636365	0.4736842105263158	0.9047619047619047	413	RFC	0.6533460251271314	0.5170068027210885	0.6254416961130742	0.8175895765472313	0.627781449658515	0.5	0.5294117647058824	0.8539325842696629	0.6460587168834441	0.5868725868725869	0.5014164305949008	0.8498871331828443	0.5587703435804702	0.2857142857142857	0.42857142857142855	0.9620253164556962	Self Car Public
no_ssid__no_geo	0.7652552926525529	0.8771929824561403	0.7276263448799537	0.7094668117519042	0.6249999999999999	0.8484122228879568	0.8096530920060333	0.8	0.7058823529411765	0.9230769230769232	414	RFC	0.7297617867137206	0.7725118483412322	0.5838323353293413	0.8329411764705882	0.8996114996114996	0.9090909090909091	0.9230769230769231	0.8666666666666667	0.7309394237514685	0.6559356136820925	0.6724137931034483	0.8644688644688645	0.7576853526220614	0.7142857142857143	0.5714285714285714	0.9873417721518988	Self Car Public
no_ssid__no_geo	0.7702602230483271	0.7982456140350878	0.6982405210786586	0.6449864498644987	0.5884297520661157	0.8613053613053613	0.6785020314432079	0.6666666666666666	0.4864864864864864	0.8823529411764706	415	RFC	0.7757035919463532	0.9083969465648855	0.6223776223776224	0.7963362068965517	0.795558608058608	1.0	0.5625	0.8241758241758241	0.6652703297635908	0.5	0.5579937304075235	0.9378172588832487	0.6259795057263412	0.5	0.42857142857142855	0.9493670886075949	Self Car Public
no_ssid__no_geo	0.6956802063185042	0.7807017543859649	0.62137681216265	0.5044404973357016	0.546984572230014	0.8127053669222344	0.6204116429180367	0.5217391304347826	0.4571428571428571	0.8823529411764706	416	RFC	0.631503679216453	0.5126353790613718	0.6	0.7818756585879874	0.6874236874236873	0.6666666666666666	0.5714285714285714	0.8241758241758241	0.6150489835469087	0.4965034965034965	0.5025773195876289	0.8460661345496009	0.5862969660438014	0.42857142857142855	0.38095238095238093	0.9493670886075949	Self Car Public
no_ssid__no_geo	0.7131147540983607	0.8157894736842105	0.6563171387742753	0.597997138769671	0.5570776255707761	0.8138766519823788	0.6682580784377192	0.5	0.5945945945945946	0.9101796407185629	417	RFC	0.6632782953178097	0.5903954802259888	0.6039603960396039	0.7954790096878364	0.7170454545454547	0.6	0.6875	0.8636363636363636	0.6519638960129996	0.6057971014492753	0.5169491525423728	0.8331454340473506	0.6381354229455495	0.42857142857142855	0.5238095238095238	0.9620253164556962	Self Car Public
no_ssid__no_geo	0.746971736204576	0.7631578947368421	0.6842186325143143	0.6473594548551959	0.5484848484848485	0.8568115942028985	0.612446335231326	0.45454545454545453	0.5116279069767442	0.8711656441717791	418	RFC	0.6970033916700583	0.7307692307692307	0.5156695156695157	0.8445714285714285	0.6567460317460317	0.625	0.5	0.8452380952380952	0.6787373459523057	0.581039755351682	0.5857605177993528	0.8694117647058823	0.5932288527225236	0.35714285714285715	0.5238095238095238	0.8987341772151899	Self Car Public
no_ssid__no_geo	0.7475247524752475	0.8245614035087719	0.6684072028561268	0.6030534351145038	0.5413793103448277	0.8607888631090488	0.690635172988114	0.5714285714285714	0.5945945945945946	0.9058823529411764	419	RFC	0.7131815583142297	0.7783251231527094	0.5667870036101083	0.7944325481798715	0.7969322344322345	0.8571428571428571	0.6875	0.8461538461538461	0.6498680531722876	0.49221183800623053	0.5181518151815182	0.9392405063291139	0.64235483222825	0.42857142857142855	0.5238095238095238	0.9746835443037974	Self Car Public
no_ssid__no_geo	0.7056659308314938	0.7631578947368421	0.6313316097725007	0.5601965601965601	0.5158371040723982	0.8179611650485435	0.5930703813056755	0.4761904761904762	0.4324324324324324	0.8705882352941177	420	RFC	0.6792722373962797	0.7450980392156863	0.5294117647058824	0.7633069082672707	0.6758241758241758	0.7142857142857143	0.5	0.8131868131868132	0.6109352752474568	0.44881889763779526	0.5029411764705882	0.8810457516339869	0.5582680329515773	0.35714285714285715	0.38095238095238093	0.9367088607594937	Self Car Public
no_ssid__no_geo	0.7031354236157439	0.7280701754385965	0.6143579894653352	0.5164644714038128	0.49584026622296173	0.8307692307692307	0.5203961446476416	0.41666666666666663	0.27027027027027023	0.874251497005988	421	RFC	0.6306229700612693	0.45288753799392095	0.6286919831223629	0.8102893890675241	0.5473484848484849	0.5	0.3125	0.8295454545454546	0.62081942405705	0.6008064516129032	0.40934065934065933	0.8523111612175873	0.5064295760498293	0.35714285714285715	0.23809523809523808	0.9240506329113924	Self Car Public
no_ssid__no_geo	0.782274947662247	0.8596491228070176	0.7311358524342896	0.766798418972332	0.5508771929824561	0.8757319453480807	0.7777555999112885	0.8	0.611111111111111	0.9221556886227545	422	RFC	0.7486792866264717	0.7907608695652174	0.6305220883534136	0.8247549019607843	0.8391414141414142	0.9090909090909091	0.7333333333333333	0.875	0.7222559650029551	0.7442455242966752	0.48909657320872274	0.9334257975034674	0.7375929274663452	0.7142857142857143	0.5238095238095238	0.9746835443037974	Self Car Public
no_ssid__no_geo	0.7907777013076394	0.8333333333333334	0.7334522724972165	0.7415730337078652	0.5837837837837839	0.875	0.6951783848335573	0.5714285714285714	0.6060606060606061	0.9080459770114944	423	RFC	0.761505590156684	0.8492647058823529	0.6090225563909775	0.8262295081967214	0.8406850459482039	0.8571428571428571	0.8333333333333334	0.8315789473684211	0.71618753007688	0.6581196581196581	0.5605536332179931	0.9298892988929889	0.6349206349206349	0.42857142857142855	0.47619047619047616	1.0	Self Car Public
no_ssid__no_geo	0.7802690582959642	0.8157894736842105	0.6915185224611454	0.5738636363636364	0.6201298701298701	0.8805620608899297	0.7005402865867983	0.6	0.6046511627906977	0.8969696969696971	424	RFC	0.721347639774606	0.6824324324324325	0.6366666666666667	0.8449438202247191	0.8171247357293868	1.0	0.5909090909090909	0.8604651162790697	0.6729479407951683	0.4950980392156863	0.6044303797468354	0.9193154034229829	0.6614426361261804	0.42857142857142855	0.6190476190476191	0.9367088607594937	Self Car Public
no_ssid__no_geo	0.7055374592833876	0.8333333333333334	0.6422517101869639	0.5902864259028642	0.5217391304347826	0.8147295742232451	0.7114518216314624	0.5384615384615384	0.6857142857142857	0.9101796407185629	425	RFC	0.6421535335201792	0.6015228426395939	0.5130111524163569	0.8119266055045872	0.768037518037518	0.5833333333333334	0.8571428571428571	0.8636363636363636	0.6425944321690721	0.5794621026894865	0.5307692307692308	0.8175519630484989	0.6778179626280892	0.5	0.5714285714285714	0.9620253164556962	Self Car Public
no_ssid__no_geo	0.7647444298820446	0.8070175438596491	0.7269531101784982	0.7248764415156508	0.5952080706179066	0.8607748184019371	0.695298692117356	0.6956521739130435	0.4878048780487805	0.9024390243902438	426	RFC	0.7508435670841765	0.8365019011406845	0.5959595959595959	0.8200692041522492	0.7531590413943355	0.8888888888888888	0.5	0.8705882352941177	0.7132419353615056	0.6395348837209303	0.5944584382871536	0.9057324840764331	0.6614426361261804	0.5714285714285714	0.47619047619047616	0.9367088607594937	Self Car Public
no_ssid__no_geo	0.7875927174645988	0.8596491228070176	0.752427081517185	0.7425149700598802	0.6297760210803689	0.884990253411306	0.7920542635658915	0.8	0.6511627906976744	0.9249999999999999	427	RFC	0.757280428199015	0.7725856697819314	0.6272965879265092	0.8719590268886044	0.8196782641227086	0.9090909090909091	0.6363636363636364	0.9135802469135802	0.7484631417195752	0.7146974063400576	0.6322751322751323	0.8984168865435356	0.7725537472372915	0.7142857142857143	0.6666666666666666	0.9367088607594937	Self Car Public
no_ssid__no_geo	0.8155410312273057	0.8333333333333334	0.7777111412920887	0.7675840978593271	0.66996699669967	0.8955823293172692	0.6854777657088311	0.5384615384615384	0.5789473684210527	0.9390243902439025	428	RFC	0.7877628328009413	0.8422818791946308	0.6464968152866242	0.8745098039215686	0.7120915032679739	0.5833333333333334	0.6470588235294118	0.9058823529411765	0.7726523774927881	0.7050561797752809	0.6952054794520548	0.9176954732510288	0.6661643560377737	0.5	0.5238095238095238	0.9746835443037974	Self Car Public
no_ssid__no_geo	0.6970509383378016	0.7807017543859649	0.6204634554738777	0.5333333333333333	0.4950166112956811	0.8330404217926186	0.6180543874404261	0.5517241379310344	0.4	0.9024390243902438	429	RFC	0.6161305873048234	0.49586776859504134	0.49174917491749176	0.860774818401937	0.634640522875817	0.5333333333333333	0.5	0.8705882352941177	0.6274294311850449	0.5769230769230769	0.4983277591973244	0.8070374574347332	0.6138235885071328	0.5714285714285714	0.3333333333333333	0.9367088607594937	Self Car Public
no_ssid__no_geo	0.7649700598802395	0.8333333333333334	0.7201030399598514	0.7131474103585657	0.5869894099848715	0.8601722995361167	0.7396207396207396	0.7692307692307692	0.5405405405405405	0.9090909090909091	430	RFC	0.7414609113209147	0.7748917748917749	0.6402640264026402	0.8092269326683291	0.7768087855297159	0.8333333333333334	0.625	0.872093023255814	0.7067930904669173	0.6605166051660517	0.5418994413407822	0.917963224893918	0.7132810930279284	0.7142857142857143	0.47619047619047616	0.9493670886075949	Self Car Public
no_ssid__no_geo	0.7038145100972326	0.8070175438596491	0.5980202815967774	0.39631336405529954	0.5714285714285714	0.8263189093064612	0.6433069381598793	0.4615384615384615	0.5625	0.9058823529411764	431	RFC	0.6220136740897871	0.35684647302904565	0.7117117117117117	0.7974828375286042	0.7214452214452215	0.5	0.8181818181818182	0.8461538461538461	0.5934186059453695	0.44559585492227977	0.4773413897280967	0.8573185731857319	0.6106088004822182	0.42857142857142855	0.42857142857142855	0.9746835443037974	Self Car Public
no_ssid__no_geo	0.7646267652992602	0.8157894736842105	0.6806695069653407	0.609865470852018	0.5513196480938416	0.8808234019501625	0.6617179215270413	0.5217391304347826	0.5365853658536585	0.926829268292683	432	RFC	0.7029094606120395	0.6938775510204082	0.56797583081571	0.846875	0.7035947712418301	0.6666666666666666	0.55	0.8941176470588236	0.6657399196962779	0.544	0.5356125356125356	0.917607223476298	0.6381354229455495	0.42857142857142855	0.5238095238095238	0.9620253164556962	Self Car Public
no_ssid__no_geo	0.7030456852791879	0.8596491228070176	0.662040054162373	0.6130268199233717	0.5607476635514018	0.8123456790123457	0.7477259465211272	0.6923076923076924	0.611111111111111	0.9397590361445785	433	RFC	0.6759961231971904	0.5755395683453237	0.6774193548387096	0.7750294464075382	0.7932950191570881	0.75	0.7333333333333333	0.896551724137931	0.6625115694946969	0.6557377049180327	0.4783599088838269	0.8534370946822308	0.7180028129395218	0.6428571428571429	0.5238095238095238	0.9873417721518988	Self Car Public
no_ssid__no_geo	0.775609756097561	0.8245614035087719	0.6864791104143076	0.5617977528089887	0.6077519379844961	0.8898876404494382	0.6696906696906697	0.5454545454545454	0.5405405405405405	0.9230769230769232	434	RFC	0.7200417787223051	0.6756756756756757	0.6490066225165563	0.8354430379746836	0.7472222222222222	0.75	0.625	0.8666666666666667	0.668040293040293	0.4807692307692308	0.5714285714285714	0.9519230769230769	0.6307012256379344	0.42857142857142855	0.47619047619047616	0.9873417721518988	Self Car Public
no_ssid__no_geo	0.7589413447782547	0.7807017543859649	0.6648261027585982	0.5707762557077626	0.5498281786941581	0.8738738738738738	0.6001924001924003	0.45454545454545453	0.4571428571428571	0.888888888888889	435	RFC	0.7022505049228517	0.6345177664974619	0.6639004149377593	0.8083333333333333	0.6741718426501034	0.625	0.5714285714285714	0.8260869565217391	0.6462869341568941	0.5186721991701245	0.46920821114369504	0.9509803921568627	0.5667068515169781	0.35714285714285715	0.38095238095238093	0.9620253164556962	Self Car Public
no_ssid__no_geo	0.7465116279069768	0.8070175438596491	0.6643463346674241	0.5240384615384616	0.6120401337792641	0.8569604086845466	0.6441102756892231	0.4761904761904762	0.5555555555555556	0.9005847953216375	436	RFC	0.7223345524297922	0.7414965986394558	0.6443661971830986	0.7811408614668219	0.7393029675638371	0.7142857142857143	0.6666666666666666	0.8369565217391305	0.6456958770283975	0.4052044609665427	0.5828025477707006	0.9490806223479491	0.6026722925457103	0.35714285714285715	0.47619047619047616	0.9746835443037974	Self Car Public
no_ssid__no_geo	0.7457627118644068	0.8157894736842105	0.6850154299845963	0.6497277676950999	0.5464949928469242	0.8588235294117648	0.6915182095904987	0.6153846153846153	0.5555555555555556	0.9036144578313253	437	RFC	0.7016409392580746	0.7103174603174603	0.5753012048192772	0.819304152637486	0.7318007662835249	0.6666666666666666	0.6666666666666666	0.8620689655172413	0.6738155843840925	0.5986622073578596	0.5204359673024523	0.9023485784919654	0.6656620454088807	0.5714285714285714	0.47619047619047616	0.9493670886075949	Self Car Public
no_ssid__no_geo	0.7737003058103975	0.8333333333333334	0.6931211473477706	0.5925925925925927	0.6231884057971014	0.8635824436536179	0.7028605997753004	0.5263157894736842	0.6857142857142857	0.896551724137931	438	RFC	0.7518237148188853	0.7887323943661971	0.6640926640926641	0.802646085997795	0.8927318295739348	1.0	0.8571428571428571	0.8210526315789474	0.6653794794958846	0.4745762711864407	0.5870307167235495	0.9345314505776636	0.6386377335744425	0.35714285714285715	0.5714285714285714	0.9873417721518988	Self Car Public
no_ssid__no_geo	0.7745786516853933	0.7894736842105263	0.7184093845561413	0.7103825136612023	0.5862068965517242	0.8586387434554973	0.6442857142857142	0.64	0.4	0.8928571428571428	439	RFC	0.751733464919495	0.7991803278688525	0.6538461538461539	0.8021739130434783	0.6899897854954035	0.7272727272727273	0.5	0.8426966292134831	0.6980829435017816	0.639344262295082	0.53125	0.9236545682102628	0.6180429977898332	0.5714285714285714	0.3333333333333333	0.9493670886075949	Self Car Public
no_ssid__no_geo	0.7582249426166794	0.7982456140350878	0.6360885597285183	0.3948220064724919	0.6326530612244897	0.8807906114885733	0.6075540256263148	0.3	0.6190476190476191	0.9036144578313253	440	RFC	0.6693376821283797	0.5213675213675214	0.6575757575757576	0.8290697674418605	0.6603721948549535	0.5	0.6190476190476191	0.8620689655172413	0.6222176115083419	0.3177083333333333	0.6095505617977528	0.9393939393939394	0.5942334739803093	0.21428571428571427	0.6190476190476191	0.9493670886075949	Self Car Public
no_ssid__no_geo	0.7746891002194587	0.8245614035087719	0.7304197397303706	0.7058823529411764	0.6123076923076923	0.873069173942243	0.724564695039663	0.6923076923076924	0.5789473684210527	0.9024390243902438	441	RFC	0.7391118186021098	0.7291666666666666	0.6440129449838188	0.8441558441558441	0.7558823529411764	0.75	0.6470588235294118	0.8705882352941177	0.7238833934172909	0.6840390879478827	0.5835777126099707	0.9040333796940194	0.7011251758087201	0.6428571428571429	0.5238095238095238	0.9367088607594937	Self Car Public
no_ssid__no_geo	0.7478991596638656	0.7982456140350878	0.6921285729827734	0.6571879936808847	0.5641748942172073	0.8550228310502281	0.6617310040386964	0.5833333333333334	0.5142857142857143	0.8875739644970415	442	RFC	0.707492368654648	0.7591240875912408	0.5208333333333334	0.84251968503937	0.7253968253968255	0.7	0.6428571428571429	0.8333333333333334	0.6875581557119368	0.5793871866295265	0.6153846153846154	0.8679026651216686	0.6259795057263412	0.5	0.42857142857142855	0.9493670886075949	Self Car Public
no_ssid__no_geo	0.77265625	0.8157894736842105	0.7022133923270143	0.5916870415647922	0.639871382636656	0.8750817527795944	0.6739130434782609	0.5217391304347826	0.5853658536585366	0.9146341463414634	443	RFC	0.7227280571808885	0.6836158192090396	0.639871382636656	0.8446969696969697	0.7163398692810458	0.6666666666666666	0.6	0.8823529411764706	0.6897190545874584	0.521551724137931	0.639871382636656	0.9077340569877883	0.6497890295358649	0.42857142857142855	0.5714285714285714	0.9493670886075949	Self Car Public
no_ssid__no_geo	0.719440353460972	0.8070175438596491	0.6375124491831811	0.4789915966386555	0.5706214689265536	0.8629242819843341	0.6548780487804878	0.5	0.5500000000000002	0.9146341463414634	444	RFC	0.6458270450439061	0.4810126582278481	0.63125	0.8252184769038702	0.6871001031991745	0.6	0.5789473684210527	0.8823529411764706	0.6339489234912157	0.4769874476987448	0.520618556701031	0.9042407660738714	0.6339160136628491	0.42857142857142855	0.5238095238095238	0.9493670886075949	Self Car Public
no_ssid__no_geo	0.6842490842490843	0.7982456140350878	0.5893055265148289	0.47472527472527476	0.49016100178890876	0.8030303030303031	0.6548758259284574	0.5454545454545454	0.5263157894736842	0.8928571428571428	445	RFC	0.5937772148432151	0.48	0.5111940298507462	0.7901376146788991	0.7269773077770435	0.75	0.5882352941176471	0.8426966292134831	0.5855687687662171	0.46956521739130436	0.47079037800687284	0.816350710900474	0.6180429977898332	0.42857142857142855	0.47619047619047616	0.9493670886075949	Self Car Public
no_ssid__no_geo	0.7029569892473119	0.8157894736842105	0.6511856585115124	0.5514834205933683	0.5986754966887416	0.8033980582524272	0.7063685636856368	0.6666666666666666	0.5500000000000002	0.9024390243902438	446	RFC	0.6502702134636477	0.572463768115942	0.5580246913580247	0.8203221809169765	0.74984520123839	0.8	0.5789473684210527	0.8705882352941177	0.6549529875887387	0.531986531986532	0.6457142857142857	0.7871581450653984	0.6773156519991964	0.5714285714285714	0.5238095238095238	0.9367088607594937	Self Car Public
no_ssid__no_geo	0.7517188693659282	0.8421052631578947	0.6845958971284422	0.5802469135802469	0.6067415730337079	0.8667992047713717	0.7206023682482531	0.5925925925925927	0.6470588235294118	0.9221556886227545	447	RFC	0.7049741632321718	0.6911764705882353	0.590625	0.8331210191082803	0.7788461538461539	0.6153846153846154	0.8461538461538461	0.875	0.6756924311215652	0.5	0.6237623762376238	0.9033149171270718	0.6899738798472975	0.5714285714285714	0.5238095238095238	0.9746835443037974	Self Car Public
no_ssid__no_geo	0.75	0.7982456140350878	0.6767936709253015	0.6394849785407725	0.5321100917431193	0.8587859424920127	0.6493464052287582	0.5833333333333334	0.47058823529411764	0.8941176470588236	448	RFC	0.7005821931112788	0.7339901477832512	0.5492424242424242	0.8185140073081608	0.7168498168498169	0.7	0.6153846153846154	0.8351648351648352	0.6619266550938101	0.5665399239543726	0.5160142348754448	0.9032258064516129	0.6143258991360258	0.5	0.38095238095238093	0.9620253164556962	Self Car Public
no_ssid__no_geo	0.7453846153846154	0.7982456140350878	0.6672648122645128	0.6063157894736841	0.5221843003412969	0.8732943469785575	0.6149654439128124	0.45454545454545453	0.4736842105263158	0.9166666666666667	449	RFC	0.7082863459528013	0.7783783783783784	0.5368421052631579	0.8096385542168675	0.6731934346772417	0.625	0.5294117647058824	0.8651685393258427	0.6508903980877903	0.496551724137931	0.5083056478405316	0.9478138222849083	0.5867992766726944	0.35714285714285715	0.42857142857142855	0.9746835443037974	Self Car Public
no_ssid__no_geo	0.7716289945440374	0.8157894736842105	0.6717104594880432	0.6275303643724697	0.4923747276688453	0.8952262864228147	0.6520361990950226	0.5384615384615384	0.5	0.9176470588235295	450	RFC	0.7031225969767565	0.640495867768595	0.6312849162011173	0.8375870069605569	0.7225829725829725	0.5833333333333334	0.7272727272727273	0.8571428571428571	0.6600118712968247	0.6150793650793651	0.4035714285714286	0.9613848202396804	0.6227647177014265	0.5	0.38095238095238093	0.9873417721518988	Self Car Public
no_ssid__no_geo	0.6775288526816021	0.7807017543859649	0.6003799894681411	0.5152	0.4707740916271722	0.8151658767772512	0.6126172823992627	0.5217391304347826	0.43749999999999994	0.8786127167630058	451	RFC	0.6102073236114568	0.47633136094674555	0.5643939393939394	0.7898966704936854	0.7038469804427251	0.6666666666666666	0.6363636363636364	0.8085106382978723	0.6022916369514572	0.5609756097560976	0.4037940379403794	0.8421052631578947	0.574643359453486	0.42857142857142855	0.3333333333333333	0.9620253164556962	Self Car Public
no_ssid__no_geo	0.7155172413793104	0.7982456140350878	0.6441490179323418	0.548780487804878	0.5485714285714286	0.8350951374207187	0.6206102796148044	0.4799999999999999	0.47058823529411764	0.9112426035502957	452	RFC	0.6556852268547786	0.4699738903394256	0.6689895470383276	0.8280922431865828	0.6721315721315722	0.5454545454545454	0.6153846153846154	0.8555555555555555	0.6554830615038053	0.6593406593406593	0.4648910411622276	0.8422174840085288	0.5947357846092024	0.42857142857142855	0.38095238095238093	0.9746835443037974	Self Car Public
no_ssid__no_geo	0.7160417947141979	0.8333333333333334	0.6642997836013177	0.6467780429594273	0.537704918032787	0.8084163898117386	0.7163349471041779	0.6923076923076924	0.5454545454545454	0.9112426035502957	453	RFC	0.672139838097285	0.640661938534279	0.5857142857142857	0.79004329004329	0.7851851851851852	0.75	0.75	0.8555555555555555	0.6592153814184796	0.653012048192771	0.49696969696969695	0.8276643990929705	0.6820373719107896	0.6428571428571429	0.42857142857142855	0.9746835443037974	Self Car Public
no_ssid__no_geo	0.7292418772563177	0.8070175438596491	0.6642966840991934	0.5299539170506913	0.6272493573264781	0.8356867779204108	0.6657175483086415	0.5714285714285714	0.5263157894736842	0.8994082840236687	454	RFC	0.7440192982313634	0.8455882352941176	0.6321243523316062	0.7543453070683661	0.7632741985683161	0.8571428571428571	0.5882352941176471	0.8444444444444444	0.6483485557807692	0.3859060402684564	0.6224489795918368	0.9366906474820144	0.6222624070725337	0.42857142857142855	0.47619047619047616	0.9620253164556962	Self Car Public
no_ssid__no_geo	0.7472687545520758	0.8157894736842105	0.6755911177380832	0.588235294117647	0.5853658536585366	0.8531722054380664	0.6987157965418835	0.6086956521739131	0.5945945945945946	0.8928571428571428	455	RFC	0.710722709857658	0.7142857142857143	0.6228373702422145	0.795045045045045	0.7693248023304203	0.7777777777777778	0.6875	0.8426966292134831	0.6575388668037103	0.5	0.5521472392638037	0.9204693611473272	0.6577255374723728	0.5	0.5238095238095238	0.9493670886075949	Self Car Public
no_ssid__no_geo	0.7191906805640711	0.8508771929824561	0.6624582767571116	0.5893854748603352	0.5263157894736842	0.8716735659373152	0.7401076289965177	0.6666666666666666	0.6153846153846153	0.9382716049382716	456	RFC	0.6690854277259186	0.581267217630854	0.6016042780748663	0.8243847874720358	0.7582123365255895	0.6923076923076923	0.6666666666666666	0.9156626506024096	0.6634089567220536	0.5977337110481586	0.4677754677754678	0.9247176913425345	0.7254370102471368	0.6428571428571429	0.5714285714285714	0.9620253164556962	Self Car Public
no_ssid__no_geo	0.7132817990161631	0.8245614035087719	0.649952071658955	0.5693430656934306	0.5418439716312058	0.8386691776522285	0.6938694040490447	0.5714285714285714	0.6	0.9101796407185629	457	RFC	0.6757314623946917	0.6872246696035242	0.5568513119533528	0.7831184056271981	0.7841193893825472	0.8571428571428571	0.631578947368421	0.8636363636363636	0.6387694401687276	0.48598130841121495	0.5276243093922652	0.9027027027027027	0.6540084388185654	0.42857142857142855	0.5714285714285714	0.9620253164556962	Self Car Public
no_ssid__no_geo	0.7694317439581972	0.868421052631579	0.7199930299148757	0.7100456621004566	0.5704918032786884	0.8794416243654822	0.7678337019654385	0.6666666666666666	0.7027027027027026	0.9341317365269461	458	RFC	0.7331443678303885	0.8271276595744681	0.5403726708074534	0.8319327731092437	0.8329545454545455	0.8	0.8125	0.8863636363636364	0.7196239718857486	0.622	0.6041666666666666	0.9327052489905787	0.7259393208760297	0.5714285714285714	0.6190476190476191	0.9873417721518988	Self Car Public
no_ssid__no_geo	0.729064039408867	0.8245614035087719	0.6772648207483528	0.7084708470847084	0.5	0.8233236151603499	0.7101221716606333	0.6363636363636364	0.5945945945945946	0.8994082840236687	459	RFC	0.7068538635470967	0.8773841961852861	0.4921135646687697	0.7510638297872341	0.8023148148148148	0.875	0.6875	0.8444444444444444	0.6710690017901545	0.5940959409594095	0.50814332247557	0.9109677419354839	0.6619449467550733	0.5	0.5238095238095238	0.9620253164556962	Self Car Public
no_ssid__no_geo	0.7344913151364765	0.8157894736842105	0.6819957554562427	0.5838926174496644	0.6398963730569948	0.822198275862069	0.7092463092463093	0.6666666666666666	0.5641025641025642	0.8969696969696971	460	RFC	0.688475982081768	0.5761589403973509	0.6861111111111111	0.8031578947368421	0.757192075796727	0.8	0.6111111111111112	0.8604651162790697	0.6778382177363541	0.5918367346938775	0.5995145631067961	0.8421633554083885	0.6773156519991964	0.5714285714285714	0.5238095238095238	0.9367088607594937	Self Car Public
no_ssid__no_geo	0.7910552061495457	0.8508771929824561	0.7506592059309828	0.7155172413793104	0.6580645161290324	0.8783958602846055	0.7170940170940171	0.5	0.717948717948718	0.9333333333333332	461	RFC	0.7771374371703543	0.8498293515358362	0.6644951140065146	0.8170878459687124	0.7577088716623601	0.6	0.7777777777777778	0.8953488372093024	0.7397578477038437	0.6178660049627791	0.6517571884984026	0.9496503496503497	0.6899738798472975	0.42857142857142855	0.6666666666666666	0.9746835443037974	Self Car Public
no_ssid__no_geo	0.7812709030100334	0.8070175438596491	0.7167136003747997	0.6244725738396624	0.6330390920554855	0.8926291352292512	0.6694444444444444	0.5833333333333334	0.5	0.9249999999999999	462	RFC	0.7227246226841307	0.6666666666666666	0.606280193236715	0.8952270081490105	0.6972803721595993	0.7	0.4782608695652174	0.9135802469135802	0.7132056709618274	0.5873015873015873	0.662269129287599	0.8900462962962963	0.6535061281896725	0.5	0.5238095238095238	0.9367088607594937	Self Car Public
no_ssid__no_geo	0.7901077996195307	0.8508771929824561	0.7544634112689543	0.7637178051511758	0.6132208157524612	0.8864516129032258	0.7712095988943681	0.7741935483870968	0.6153846153846153	0.9240506329113924	463	RFC	0.75993901671867	0.8099762470308789	0.6089385474860335	0.8609022556390977	0.7655332175064119	0.7058823529411765	0.6666666666666666	0.9240506329113924	0.7511950654275495	0.722457627118644	0.6175637393767706	0.913563829787234	0.784207353827607	0.8571428571428571	0.5714285714285714	0.9240506329113924	Self Car Public
no_ssid__no_geo	0.7597173144876325	0.8333333333333334	0.6812403891572898	0.6948905109489051	0.47337278106508873	0.8754578754578755	0.7251761059453367	0.75	0.5142857142857143	0.9112426035502957	464	RFC	0.7021985308991999	0.7854785478547854	0.4979253112033195	0.8231917336394948	0.7994708994708994	0.9	0.6428571428571429	0.8555555555555555	0.6696584735078788	0.6230366492146597	0.45112781954887216	0.9348109517601043	0.6820373719107896	0.6428571428571429	0.42857142857142855	0.9746835443037974	Self Car Public
no_ssid__no_geo	0.7823485415108452	0.8333333333333334	0.7149188411384966	0.6579378068739771	0.5987780040733197	0.8880407124681933	0.7005582137161085	0.5833333333333334	0.6060606060606061	0.9122807017543859	465	RFC	0.7407219996720312	0.788235294117647	0.6	0.8339307048984468	0.7937198067632849	0.7	0.8333333333333334	0.8478260869565217	0.7039425270427894	0.5646067415730337	0.5975609756097561	0.9496598639455782	0.6545107494474584	0.5	0.47619047619047616	0.9873417721518988	Self Car Public
no_ssid__no_geo	0.7766798418972332	0.8333333333333334	0.730872637694855	0.7183098591549296	0.6026986506746627	0.8716094032549729	0.7316695577565143	0.6956521739130435	0.5945945945945946	0.9047619047619047	466	RFC	0.7494596058893185	0.7846153846153846	0.6421725239616614	0.821590909090909	0.8101071577195172	0.8888888888888888	0.6875	0.8539325842696629	0.7194157459491112	0.6623376623376623	0.5677966101694916	0.9281129653401797	0.6857544705645973	0.5714285714285714	0.5238095238095238	0.9620253164556962	Self Car Public
no_ssid__no_geo	0.7719915552427867	0.8333333333333334	0.7246686973492862	0.7333333333333334	0.5719063545150501	0.868766404199475	0.700994525110998	0.5925925925925927	0.588235294117647	0.9221556886227545	467	RFC	0.7429165360374316	0.760806916426513	0.6526717557251909	0.8152709359605911	0.7532051282051282	0.6153846153846154	0.7692307692307693	0.875	0.7154928837516872	0.707774798927614	0.5089285714285714	0.9297752808988764	0.6741008639742816	0.5714285714285714	0.47619047619047616	0.9746835443037974	Self Car Public
no_ssid__no_geo	0.781230577998757	0.7894736842105263	0.7388057054116005	0.7646356033452807	0.5758865248226951	0.8758949880668258	0.657859078590786	0.5833333333333334	0.5	0.8902439024390243	468	RFC	0.7462010533811957	0.78239608801956	0.6096096096096096	0.8465974625144176	0.695046439628483	0.7	0.5263157894736842	0.8588235294117647	0.7335518101325252	0.7476635514018691	0.5456989247311828	0.907292954264524	0.6334137030339563	0.5	0.47619047619047616	0.9240506329113924	Self Car Public
no_ssid__no_geo	0.7540064102564102	0.868421052631579	0.6468976572736633	0.5290697674418604	0.5293072824156305	0.8823159219634991	0.769690401818916	0.7407407407407408	0.6285714285714286	0.9397590361445785	469	RFC	0.6560105923664384	0.5321637426900585	0.58203125	0.853836784409257	0.8171655930276621	0.7692307692307693	0.7857142857142857	0.896551724137931	0.6413713323014273	0.5260115606936416	0.48534201954397393	0.9127604166666666	0.7418123367490456	0.7142857142857143	0.5238095238095238	0.9873417721518988	Self Car Public
no_ssid__no_geo	0.7683823529411765	0.8421052631578947	0.7338430050582159	0.6836363636363637	0.6544502617801047	0.8634423897581791	0.7489711934156378	0.6666666666666666	0.6666666666666666	0.9135802469135801	470	RFC	0.7571199678279222	0.8103448275862069	0.6329113924050633	0.8281036834924966	0.7860776439089693	0.8	0.6666666666666666	0.891566265060241	0.7235444643175207	0.5911949685534591	0.6775067750677507	0.9019316493313522	0.724934699618244	0.5714285714285714	0.6666666666666666	0.9367088607594937	Self Car Public
no_ssid__no_geo	0.7988587731811697	0.8508771929824561	0.7384289431442953	0.7385524372230429	0.583011583011583	0.8937228091982597	0.7156053348361041	0.5833333333333334	0.6285714285714286	0.9349112426035503	471	RFC	0.7594027870973431	0.8169934640522876	0.6163265306122448	0.8448883666274971	0.7878306878306879	0.7	0.7857142857142857	0.8777777777777778	0.7251722710726046	0.6738544474393531	0.5531135531135531	0.9485488126649076	0.6746031746031745	0.5	0.5238095238095238	1.0	Self Car Public
no_ssid__no_geo	0.7223443223443223	0.7807017543859649	0.5376944032252767	0.2175732217573222	0.5424242424242425	0.8530857454942655	0.538673272777319	0.2	0.5142857142857143	0.9017341040462428	472	RFC	0.5688993546136403	0.2653061224489796	0.6556776556776557	0.7857142857142857	0.6019925700776765	0.3333333333333333	0.6428571428571429	0.8297872340425532	0.5266746158564858	0.18439716312056736	0.4625322997416021	0.9330943847072879	0.5195901145268235	0.14285714285714285	0.42857142857142855	0.9873417721518988	Self Car Public
no_ssid__no_geo	0.7897574123989218	0.7894736842105263	0.7477765156848594	0.7316176470588236	0.6406685236768802	0.8710433763188746	0.6550671550671551	0.5714285714285714	0.5128205128205129	0.880952380952381	473	RFC	0.7808001014349114	0.8614718614718615	0.6590257879656161	0.8219026548672567	0.7480530289519054	0.8571428571428571	0.5555555555555556	0.8314606741573034	0.7285076319593782	0.6357827476038339	0.6233062330623306	0.92643391521197	0.6138235885071328	0.42857142857142855	0.47619047619047616	0.9367088607594937	Self Car Public
no_ssid__no_geo	0.7319655857048313	0.8421052631578947	0.6882752875340912	0.5873261205564143	0.6538987688098495	0.8236009732360098	0.7343619397360884	0.6086956521739131	0.6842105263157895	0.9101796407185629	474	RFC	0.6920164279316636	0.5705705705705706	0.6927536231884058	0.8127250900360145	0.8020400079223609	0.7777777777777778	0.7647058823529411	0.8636363636363636	0.6863461374723451	0.6050955414012739	0.6191709844559585	0.8347718865598027	0.6936909785011052	0.5	0.6190476190476191	0.9620253164556962	Self Car Public
no_ssid__no_geo	0.8238557558945908	0.8508771929824561	0.7579529517115455	0.8164893617021278	0.5480572597137015	0.9093122337188071	0.744093567251462	0.7200000000000001	0.5789473684210527	0.9333333333333332	475	RFC	0.7713898953157368	0.8365122615803815	0.600896860986547	0.8767605633802817	0.7868631596401775	0.8181818181818182	0.6470588235294118	0.8953488372093024	0.7485120685865913	0.7974025974025974	0.5037593984962406	0.9443742098609356	0.7137834036568215	0.6428571428571429	0.5238095238095238	0.9746835443037974	Self Car Public
no_ssid__no_geo	0.802735781137509	0.8333333333333334	0.7450145199366248	0.74442538593482	0.5964285714285714	0.8941896024464833	0.7165945165945167	0.7142857142857143	0.5142857142857143	0.9212121212121213	476	RFC	0.7529694796149696	0.7457044673539519	0.6398467432950191	0.8733572281959379	0.7469545957918052	0.7142857142857143	0.6428571428571429	0.8837209302325582	0.739239737758593	0.7431506849315068	0.5585284280936454	0.9160401002506265	0.7016274864376131	0.7142857142857143	0.42857142857142855	0.9620253164556962	Self Car Public
no_ssid__no_geo	0.725705329153605	0.8070175438596491	0.6248316238593369	0.402439024390244	0.6258503401360543	0.8462055070517125	0.6222222222222223	0.4	0.5500000000000002	0.9166666666666667	477	RFC	0.6573771659182754	0.5238095238095238	0.6647398843930635	0.7835820895522388	0.7035941914711873	0.6666666666666666	0.5789473684210527	0.8651685393258427	0.6125667808557449	0.32673267326732675	0.5912596401028277	0.9197080291970803	0.5947357846092024	0.2857142857142857	0.5238095238095238	0.9746835443037974	Self Car Public
no_ssid__no_geo	0.7785532994923858	0.8596491228070176	0.7360411999630802	0.7408312958435208	0.5899280575539567	0.8773642464917631	0.777731754743249	0.7586206896551724	0.6486486486486486	0.9259259259259259	478	RFC	0.7402612603794516	0.7729591836734694	0.5857142857142857	0.8621103117505995	0.795649263721553	0.7333333333333333	0.75	0.9036144578313253	0.7328794020159606	0.7112676056338029	0.5942028985507246	0.893167701863354	0.7688366485834841	0.7857142857142857	0.5714285714285714	0.9493670886075949	Self Car Public
no_ssid__no_geo	0.7513307984790875	0.8157894736842105	0.6910911944614826	0.6678383128295254	0.5346869712351946	0.8707482993197279	0.6686361157905872	0.5925925925925927	0.4864864864864864	0.926829268292683	479	RFC	0.7093871358528	0.6690140845070423	0.6448979591836734	0.8142493638676844	0.6906674208144796	0.6153846153846154	0.5625	0.8941176470588236	0.6863288600434935	0.6666666666666666	0.45664739884393063	0.935672514619883	0.6540084388185654	0.5714285714285714	0.42857142857142855	0.9620253164556962	Self Car Public
no_ssid__no_geo	0.7541696881798404	0.7982456140350878	0.686360898070402	0.6707132018209409	0.5176908752327746	0.8706786171574904	0.6349206349206349	0.5	0.5	0.9047619047619047	480	RFC	0.7017700877149359	0.6779141104294478	0.5991379310344828	0.8282582216808769	0.6846441947565544	0.6	0.6	0.8539325842696629	0.6790267269991169	0.6636636636636637	0.4557377049180328	0.9176788124156545	0.6063893911995177	0.42857142857142855	0.42857142857142855	0.9620253164556962	Self Car Public
no_ssid__no_geo	0.7465703971119133	0.7807017543859649	0.6731518942602541	0.6291262135922331	0.5227272727272726	0.8676021964612569	0.5999785093551463	0.43478260869565216	0.4615384615384615	0.9036144578313253	481	RFC	0.6905947467418733	0.7043478260869566	0.5348837209302325	0.832552693208431	0.6392081736909323	0.5555555555555556	0.5	0.8620689655172413	0.6617548826063744	0.5684210526315789	0.5111111111111111	0.9057324840764331	0.5783604581072935	0.35714285714285715	0.42857142857142855	0.9493670886075949	Self Car Public
no_ssid__no_geo	0.7598398932621748	0.8245614035087719	0.7147666441254529	0.7403156384505021	0.5512048192771084	0.8527794746487478	0.751739618406285	0.8148148148148148	0.5555555555555556	0.8848484848484849	482	RFC	0.7308344344285335	0.7914110429447853	0.5941558441558441	0.8069364161849711	0.7872192407076127	0.8461538461538461	0.6666666666666666	0.8488372093023255	0.7045359370992815	0.6954177897574124	0.5140449438202247	0.9041450777202072	0.7286517982720514	0.7857142857142857	0.47619047619047616	0.9240506329113924	Self Car Public
no_ssid__no_geo	0.7970914127423823	0.8508771929824561	0.7564250248531664	0.7577464788732393	0.6292134831460674	0.8823151125401929	0.7184779184779185	0.6153846153846153	0.5945945945945946	0.9454545454545454	483	RFC	0.7756486689994772	0.7888563049853372	0.7075812274368231	0.8305084745762712	0.7537144702842377	0.6666666666666666	0.6875	0.9069767441860465	0.7454954558584812	0.7289972899728997	0.5664739884393064	0.9410150891632373	0.694193289129998	0.5714285714285714	0.5238095238095238	0.9873417721518988	Self Car Public
no_ssid__no_geo	0.7353976073187896	0.8070175438596491	0.6495506294948993	0.47247706422018343	0.6222826086956521	0.8538922155688623	0.6587301587301587	0.4761904761904762	0.611111111111111	0.888888888888889	484	RFC	0.6808122962418756	0.5508021390374331	0.7089783281733746	0.7826564215148188	0.7579020013802622	0.7142857142857143	0.7333333333333333	0.8260869565217391	0.6358426589180112	0.41365461847389556	0.5544794188861986	0.9393939393939394	0.6143258991360258	0.35714285714285715	0.5238095238095238	0.9620253164556962	Self Car Public
no_ssid__no_geo	0.7016752577319587	0.8070175438596491	0.6445835117516628	0.6449086161879894	0.48231511254019294	0.8065268065268064	0.6742583732057416	0.64	0.4736842105263158	0.9090909090909091	485	RFC	0.6420584825262671	0.6237373737373737	0.4854368932038835	0.8170011806375442	0.7095925050781412	0.7272727272727273	0.5294117647058824	0.872093023255814	0.6477061336162723	0.6675675675675675	0.4792332268370607	0.7963176064441887	0.6497890295358649	0.5714285714285714	0.42857142857142855	0.9493670886075949	Self Car Public
no_ssid__no_geo	0.727784730913642	0.868421052631579	0.6786145704181289	0.623574144486692	0.5886075949367088	0.8236619718309859	0.7684915684915684	0.6153846153846153	0.7567567567567567	0.9333333333333332	486	RFC	0.6863985986116545	0.6029411764705882	0.6458333333333334	0.8104212860310421	0.8123385012919897	0.6666666666666666	0.875	0.8953488372093024	0.6745698209644996	0.6456692913385826	0.5406976744186046	0.8373424971363116	0.7375929274663452	0.5714285714285714	0.6666666666666666	0.9746835443037974	Self Car Public
no_ssid__no_geo	0.7227436823104693	0.7982456140350878	0.6266001561595184	0.5221674876847291	0.5145631067961166	0.843069873997709	0.663557600630104	0.6363636363636364	0.47058823529411764	0.8837209302325582	487	RFC	0.6616795738960065	0.6272189349112426	0.5740072202166066	0.7838125665601704	0.7691963054866281	0.875	0.6153846153846154	0.8172043010752689	0.6085176234360864	0.4472573839662447	0.4662756598240469	0.9120198265179678	0.6143258991360258	0.5	0.38095238095238093	0.9620253164556962	Self Car Public
no_ssid__no_geo	0.777992277992278	0.8771929824561403	0.7224615043757615	0.692090395480226	0.5799999999999998	0.8952941176470587	0.7923444976076555	0.8	0.6315789473684211	0.9454545454545454	488	RFC	0.7371899770762559	0.7561728395061729	0.6041666666666666	0.8512304250559284	0.8406500020727107	0.9090909090909091	0.7058823529411765	0.9069767441860465	0.713293958505652	0.6380208333333334	0.5576923076923077	0.9441687344913151	0.7576853526220614	0.7142857142857143	0.5714285714285714	0.9873417721518988	Self Car Public
no_ssid__no_geo	0.7471186440677966	0.7807017543859649	0.6597684632985362	0.5707964601769911	0.5377906976744186	0.8707182320441988	0.5922362467254109	0.4210526315789473	0.4615384615384615	0.8941176470588236	489	RFC	0.688382306884337	0.6386138613861386	0.6166666666666667	0.8098663926002055	0.7117216117216117	0.8	0.5	0.8351648351648352	0.6447539034434057	0.516	0.47680412371134023	0.9414575866188769	0.5587703435804702	0.2857142857142857	0.42857142857142855	0.9620253164556962	Self Car Public
no_ssid__no_geo	0.7685733070348455	0.8157894736842105	0.7142089135429868	0.7238095238095238	0.5520361990950226	0.866781017724414	0.6896066829098504	0.64	0.5294117647058824	0.8994082840236687	490	RFC	0.7243874861265261	0.76	0.571875	0.8412874583795783	0.7546749546749547	0.7272727272727273	0.6923076923076923	0.8444444444444444	0.7061015707434652	0.6909090909090909	0.5335276967930029	0.8938679245283019	0.6540084388185654	0.5714285714285714	0.42857142857142855	0.9620253164556962	Self Car Public
no_ssid__no_geo	0.7737730061349694	0.8596491228070176	0.7115304604145968	0.6349809885931559	0.607553366174056	0.8920570264765784	0.7587301587301587	0.7142857142857143	0.6285714285714286	0.9333333333333332	491	RFC	0.7269171443328747	0.6423076923076924	0.6928838951310862	0.8455598455598455	0.7984496124031008	0.7142857142857143	0.7857142857142857	0.8953488372093024	0.7042402462093933	0.6278195488721805	0.5409356725146199	0.9439655172413793	0.7375929274663452	0.7142857142857143	0.5238095238095238	0.9746835443037974	Self Car Public
no_ssid__no_geo	0.7256822953114066	0.8333333333333334	0.6231277121013217	0.4488977955911823	0.5746268656716418	0.8458584750411409	0.7205325696981667	0.6153846153846153	0.6315789473684211	0.9146341463414634	492	RFC	0.6246518177221834	0.42748091603053434	0.5992217898832685	0.8472527472527472	0.7516339869281046	0.6666666666666666	0.7058823529411765	0.8823529411764706	0.6230046500183808	0.47257383966244726	0.5519713261648745	0.8444687842278203	0.6974080771549126	0.5714285714285714	0.5714285714285714	0.9493670886075949	Self Car Public
no_ssid__no_geo	0.7589481373265157	0.8421052631578947	0.6884980762475333	0.671118530884808	0.5211009174311926	0.8732747804265996	0.7203907203907205	0.6666666666666666	0.5714285714285714	0.9230769230769232	493	RFC	0.7193798233638872	0.8007968127490039	0.5461538461538461	0.8111888111888111	0.7936507936507936	0.8	0.7142857142857143	0.8666666666666667	0.673827998281561	0.5775862068965517	0.4982456140350877	0.9456521739130435	0.6783202732569821	0.5714285714285714	0.47619047619047616	0.9873417721518988	Self Car Public
no_ssid__no_geo	0.7640374331550802	0.8245614035087719	0.7059129111635585	0.725111441307578	0.5304777594728171	0.8621495327102805	0.7085495779801878	0.6956521739130435	0.5294117647058824	0.9005847953216375	494	RFC	0.7357284218610861	0.8683274021352313	0.5278688524590164	0.810989010989011	0.806051034311904	0.8888888888888888	0.6923076923076923	0.8369565217391305	0.6919203545400588	0.6224489795918368	0.5331125827814569	0.9201995012468828	0.6582278481012658	0.5714285714285714	0.42857142857142855	0.9746835443037974	Self Car Public
no_ssid__no_geo	0.7217589082638363	0.7894736842105263	0.6658138991955291	0.5559999999999999	0.5769728331177232	0.8644688644688644	0.6249202442803755	0.43478260869565216	0.5217391304347826	0.9182389937106918	495	RFC	0.6694810618725123	0.5387596899224806	0.6445086705202312	0.8251748251748252	0.6493518518518518	0.5555555555555556	0.48	0.9125	0.6681069055137608	0.5743801652892562	0.522248243559719	0.9076923076923077	0.6175406871609403	0.35714285714285715	0.5714285714285714	0.9240506329113924	Self Car Public
no_ssid__no_geo	0.7770897832817337	0.8421052631578947	0.7044746030160699	0.6015831134564643	0.6423841059602649	0.8694565896314804	0.7326558265582656	0.5833333333333334	0.7	0.9146341463414634	496	RFC	0.713035970213347	0.6096256684491979	0.6807017543859649	0.848780487804878	0.773065015479876	0.7	0.7368421052631579	0.8823529411764706	0.6976885476915831	0.59375	0.6081504702194357	0.8911651728553137	0.7053445850914205	0.5	0.6666666666666666	0.9493670886075949	Self Car Public
no_ssid__no_geo	0.7391623806024982	0.7894736842105263	0.6893216120931748	0.7119155354449472	0.5135135135135135	0.8425357873210634	0.60093669250646	0.5833333333333334	0.31249999999999994	0.9069767441860466	497	RFC	0.723130272244604	0.7892976588628763	0.6255144032921811	0.7545787545787546	0.6644183773216031	0.7	0.45454545454545453	0.8387096774193549	0.6791951460050791	0.6483516483516484	0.4355300859598854	0.9537037037037037	0.5751456700823789	0.5	0.23809523809523808	0.9873417721518988	Self Car Public
no_ssid__no_geo	0.724525650035137	0.7894736842105263	0.6477216350824242	0.5514223194748359	0.5345997286295794	0.8571428571428572	0.6375000000000001	0.5	0.5	0.9125	498	RFC	0.6494613528582599	0.5361702127659574	0.5743440233236151	0.8378698224852071	0.6598318124888173	0.6	0.4782608695652174	0.9012345679012346	0.648296995880639	0.5675675675675675	0.5	0.8773234200743495	0.6254771950974483	0.42857142857142855	0.5238095238095238	0.9240506329113924	Self Car Public
no_ssid__no_geo	0.752990851513019	0.8245614035087719	0.7062843076385231	0.6820987654320988	0.5838509316770186	0.8529032258064516	0.6903174603174603	0.64	0.5142857142857143	0.9166666666666667	499	RFC	0.733395780752602	0.7700348432055749	0.6460481099656358	0.7841043890865955	0.745099469818571	0.7272727272727273	0.6428571428571429	0.8651685393258427	0.6932342067038747	0.6121883656509696	0.5325779036827195	0.9349363507779349	0.6582278481012658	0.5714285714285714	0.42857142857142855	0.9746835443037974	Self Car Public
no_ssid__no_geo	0.7388008270158511	0.8333333333333334	0.6769657574468947	0.6516129032258065	0.526984126984127	0.8523002421307506	0.726120857699805	0.6666666666666666	0.611111111111111	0.9005847953216375	500	RFC	0.7060364384913823	0.7680608365019012	0.5608108108108109	0.7892376681614349	0.8567632850241546	1.0	0.7333333333333333	0.8369565217391305	0.6630493693432831	0.5658263305322129	0.49700598802395207	0.9263157894736842	0.6661643560377737	0.5	0.5238095238095238	0.9746835443037974	Self Car Public
no_ssid__no_geo	0.7556497175141242	0.8157894736842105	0.6756838541840516	0.6099585062240664	0.555746140651801	0.8613469156762875	0.6512239678480088	0.5217391304347826	0.5142857142857143	0.9176470588235295	501	RFC	0.7104953307701619	0.6681818181818182	0.6639344262295082	0.7993697478991597	0.7222222222222222	0.6666666666666666	0.6428571428571429	0.8571428571428571	0.65756237992437	0.5610687022900763	0.4778761061946903	0.9337423312883436	0.6148282097649186	0.42857142857142855	0.42857142857142855	0.9873417721518988	Self Car Public
no_ssid__no_geo	0.7721345229924502	0.7894736842105263	0.6771072158672573	0.748898678414097	0.4107142857142857	0.8717086834733895	0.5965191297824456	0.56	0.3225806451612903	0.9069767441860466	502	RFC	0.6981738876482243	0.794392523364486	0.4742268041237113	0.8259023354564756	0.658357771260997	0.6363636363636364	0.5	0.8387096774193549	0.6644774941388554	0.7083333333333334	0.36220472440944884	0.9228944246737841	0.5751456700823789	0.5	0.23809523809523808	0.9873417721518988	Self Car Public
no_ssid__no_geo	0.768413059984814	0.8070175438596491	0.6872143561975631	0.6271929824561403	0.5576208178438662	0.8768292682926829	0.6644863040773611	0.5217391304347826	0.5581395348837208	0.9135802469135801	503	RFC	0.7020947267656404	0.6589861751152074	0.6024096385542169	0.8448883666274971	0.7012291590604843	0.6666666666666666	0.5454545454545454	0.891566265060241	0.6762125343651059	0.5983263598326359	0.5190311418685121	0.9112801013941698	0.6455696202531646	0.42857142857142855	0.5714285714285714	0.9367088607594937	Self Car Public
no_ssid__no_geo	0.7559870550161812	0.8070175438596491	0.7033200000877398	0.6720368239355582	0.5451807228915662	0.892742453436095	0.6163881387551694	0.4444444444444445	0.47058823529411764	0.9341317365269461	504	RFC	0.7121988283016704	0.6985645933014354	0.5915032679738562	0.8465286236297198	0.6544289044289044	0.46153846153846156	0.6153846153846154	0.8863636363636364	0.6991100604347952	0.647450110864745	0.505586592178771	0.9442934782608695	0.5989551938919028	0.42857142857142855	0.38095238095238093	0.9873417721518988	Self Car Public
no_ssid__no_geo	0.7619047619047619	0.8157894736842105	0.708800651048049	0.6762820512820513	0.5683563748079877	0.8817635270541081	0.6892621870882741	0.6086956521739131	0.5500000000000002	0.9090909090909091	505	RFC	0.7159937668523303	0.6828478964401294	0.6146179401993356	0.8505154639175257	0.7429393898182148	0.7777777777777778	0.5789473684210527	0.872093023255814	0.7046026609133405	0.6698412698412698	0.5285714285714286	0.9153952843273232	0.6577255374723728	0.5	0.5238095238095238	0.9493670886075949	Self Car Public
no_ssid__no_geo	0.7357089829250185	0.7894736842105263	0.6728091775707773	0.6500829187396352	0.5147826086956522	0.853562005277045	0.6006465668704758	0.4444444444444445	0.45161290322580644	0.9058823529411764	506	RFC	0.6986538665437747	0.6222222222222222	0.6788990825688074	0.7948402948402948	0.6692307692307692	0.46153846153846156	0.7	0.8461538461538461	0.6722579345128366	0.6805555555555556	0.41456582633053224	0.9216524216524217	0.5788627687361864	0.42857142857142855	0.3333333333333333	0.9746835443037974	Self Car Public
no_ssid__no_geo	0.7719941348973607	0.8333333333333334	0.6880138588722647	0.5396825396825398	0.6473988439306358	0.8769601930036187	0.6954567056363464	0.4761904761904762	0.7	0.9101796407185629	507	RFC	0.7453285367965723	0.7786259541984732	0.6274509803921569	0.8299086757990868	0.7715880610617453	0.7142857142857143	0.7368421052631579	0.8636363636363636	0.6704265670621802	0.41295546558704455	0.6686567164179105	0.9296675191815856	0.6619449467550733	0.35714285714285715	0.6666666666666666	0.9620253164556962	Self Car Public
no_ssid__no_geo	0.7641810070108349	0.8245614035087719	0.7135494685488964	0.7178002894356007	0.5560283687943263	0.8668197474167625	0.7111480251015134	0.6666666666666666	0.5714285714285714	0.8953488372093023	508	RFC	0.7289131196107941	0.7873015873015873	0.5697674418604651	0.8296703296703297	0.8474142345110088	1.0	0.7142857142857143	0.8279569892473119	0.7033208930835574	0.6595744680851063	0.5429362880886427	0.9074519230769231	0.6502913401647579	0.5	0.47619047619047616	0.9746835443037974	Self Car Public
no_ssid__no_geo	0.6898861352980576	0.7719298245614035	0.6339603607907751	0.5395348837209303	0.547945205479452	0.8144009931719429	0.6397056609454983	0.5925925925925927	0.4390243902439024	0.8875	509	RFC	0.6296491597834539	0.47802197802197804	0.5633802816901409	0.8475452196382429	0.6473092750870529	0.6153846153846154	0.45	0.8765432098765432	0.6454339695375934	0.6192170818505338	0.5333333333333333	0.7837514934289128	0.6329113924050632	0.5714285714285714	0.42857142857142855	0.8987341772151899	Self Car Public
no_ssid__no_geo	0.7874251497005988	0.7894736842105263	0.6994257515906342	0.6735966735966736	0.5330578512396694	0.8916227299355595	0.5924533556112503	0.4761904761904762	0.3888888888888889	0.9122807017543859	510	RFC	0.7360387436913092	0.7941176470588235	0.5758928571428571	0.8381057268722467	0.6762594893029675	0.7142857142857143	0.4666666666666667	0.8478260869565217	0.6778106473228535	0.5848375451263538	0.49615384615384617	0.9524405506883604	0.5592726542093631	0.35714285714285715	0.3333333333333333	0.9873417721518988	Self Car Public
no_ssid__no_geo	0.7089397089397089	0.8070175438596491	0.6450748618891757	0.5816326530612246	0.5250379362670714	0.8285539963392313	0.6413032059450893	0.43478260869565216	0.5789473684210527	0.9101796407185629	511	RFC	0.6614345873990825	0.6309963099630996	0.5728476821192053	0.7804597701149425	0.6887502475737771	0.5555555555555556	0.6470588235294118	0.8636363636363636	0.6356636345526685	0.5394321766561514	0.484593837535014	0.88296488946684	0.6143258991360258	0.35714285714285715	0.5238095238095238	0.9620253164556962	Self Car Public
no_ssid__no_geo	0.7726666666666666	0.8859649122807017	0.7133000020394746	0.6968911917098446	0.5520661157024793	0.8909426987060998	0.7915033105394551	0.7200000000000001	0.7027027027027026	0.9518072289156626	512	RFC	0.7282102479746365	0.7729885057471264	0.5699658703071673	0.8416763678696159	0.8462425983977709	0.8181818181818182	0.8125	0.9080459770114943	0.7053418170181974	0.6344339622641509	0.5352564102564102	0.9463350785340314	0.753968253968254	0.6428571428571429	0.6190476190476191	1.0	Self Car Public
no_ssid__no_geo	0.7878369039391845	0.8157894736842105	0.7229200027402186	0.7612156295224312	0.5325443786982249	0.8750000000000001	0.6919498319902768	0.6956521739130435	0.4848484848484849	0.8953488372093023	513	RFC	0.7640369875689353	0.8322784810126582	0.6585365853658537	0.8012958963282938	0.7945041816009558	0.8888888888888888	0.6666666666666666	0.8279569892473119	0.7039965215064553	0.7013333333333334	0.4470198675496689	0.9636363636363636	0.64235483222825	0.5714285714285714	0.38095238095238093	0.9746835443037974	Self Car Public
no_ssid__no_geo	0.7858627858627859	0.8421052631578947	0.7278147992775118	0.6324110671936759	0.6685393258426966	0.882494004796163	0.7340087623220155	0.6363636363636364	0.6500000000000001	0.9156626506024097	514	RFC	0.752504638218924	0.7272727272727273	0.6938775510204082	0.8363636363636363	0.8109245815688647	0.875	0.6842105263157895	0.8735632183908046	0.7128123871964407	0.5594405594405595	0.6449864498644986	0.934010152284264	0.6936909785011052	0.5	0.6190476190476191	0.9620253164556962	Self Car Public
no_ssid__no_geo	0.7589952477936185	0.8070175438596491	0.6860863803689582	0.55893536121673	0.6269956458635704	0.8723281340265743	0.6303773405569814	0.38095238095238093	0.6	0.9101796407185629	515	RFC	0.70525240366695	0.65625	0.622478386167147	0.8370288248337029	0.6888812941444521	0.5714285714285714	0.631578947368421	0.8636363636363636	0.6763565801841938	0.4867549668874172	0.631578947368421	0.9107358262967431	0.6063893911995177	0.2857142857142857	0.5714285714285714	0.9620253164556962	Self Car Public
no_ssid__no_geo	0.7445687952600395	0.7894736842105263	0.6836600025999117	0.5634328358208955	0.6244019138755981	0.8631452581032413	0.6120857699805068	0.4210526315789473	0.5263157894736842	0.888888888888889	516	RFC	0.7166081606992284	0.719047619047619	0.6229116945107399	0.8078651685393259	0.7381074168797954	0.8	0.5882352941176471	0.8260869565217391	0.6718786187923987	0.46319018404907975	0.6258992805755396	0.9265463917525774	0.574643359453486	0.2857142857142857	0.47619047619047616	0.9620253164556962	Self Car Public
no_ssid__no_geo	0.7394957983193278	0.8333333333333334	0.6877074893921417	0.6151202749140893	0.6048109965635738	0.8431911966987621	0.744920075354858	0.7333333333333334	0.5945945945945946	0.9068322981366461	517	RFC	0.6839826558528189	0.5700636942675159	0.6197183098591549	0.8621659634317862	0.7550813008130081	0.6875	0.6875	0.8902439024390244	0.6945160406607788	0.667910447761194	0.5906040268456376	0.8250336473755047	0.7445248141450674	0.7857142857142857	0.5238095238095238	0.9240506329113924	Self Car Public
no_ssid__no_geo	0.6982813494589434	0.7631578947368421	0.624616422738265	0.5064695009242144	0.5607734806629835	0.8066062866275973	0.5773976608187134	0.4799999999999999	0.37499999999999994	0.8771929824561402	518	RFC	0.647686487770241	0.4477124183006536	0.7275985663082437	0.7677484787018256	0.6353754940711461	0.5454545454545454	0.5454545454545454	0.8152173913043478	0.6295885605418902	0.5829787234042553	0.45617977528089887	0.8496071829405163	0.5545509342977697	0.42857142857142855	0.2857142857142857	0.9493670886075949	Self Car Public
no_ssid__no_geo	0.7488554610856769	0.8596491228070176	0.709692304362088	0.6841379310344827	0.5867014341590613	0.8582375478927202	0.7485636856368564	0.64	0.6666666666666666	0.9390243902439025	519	RFC	0.727406628748772	0.7774294670846394	0.6	0.8047904191616766	0.7851257674787085	0.7272727272727273	0.7222222222222222	0.9058823529411765	0.7013685586504049	0.6108374384236454	0.5739795918367347	0.9192886456908345	0.7217199115933294	0.5714285714285714	0.6190476190476191	0.9746835443037974	Self Car Public
no_ssid__no_geo	0.7473903966597077	0.8333333333333334	0.6585509358199663	0.5140388768898488	0.5880640465793304	0.8735498839907193	0.697900053163211	0.5454545454545454	0.6315789473684211	0.9166666666666667	520	RFC	0.6808380826076128	0.54337899543379	0.6824324324324325	0.8167028199566161	0.7736836307556731	0.75	0.7058823529411765	0.8651685393258427	0.6477439006985491	0.48770491803278687	0.5166240409207161	0.9389027431421446	0.6582278481012658	0.42857142857142855	0.5714285714285714	0.9746835443037974	Self Car Public
no_ssid__no_geo	0.7744468236973591	0.8157894736842105	0.7142305633813993	0.6280701754385964	0.6208955223880597	0.8937259923175417	0.6462421725158455	0.43478260869565216	0.5714285714285714	0.9325153374233128	521	RFC	0.7246104749780732	0.6884615384615385	0.6172106824925816	0.8681592039800995	0.6772486772486772	0.5555555555555556	0.5714285714285714	0.9047619047619048	0.7076294355467051	0.5774193548387097	0.6246246246246246	0.920844327176781	0.6301989150090416	0.35714285714285715	0.5714285714285714	0.9620253164556962	Self Car Public
no_ssid__no_geo	0.7722132471728594	0.8245614035087719	0.688608736763226	0.671875	0.5112107623318386	0.8827404479578393	0.6808318478906715	0.64	0.4848484848484849	0.9176470588235295	522	RFC	0.7152418379466484	0.7610619469026548	0.5533980582524272	0.8312655086848635	0.7503607503607505	0.7272727272727273	0.6666666666666666	0.8571428571428571	0.6724699457845524	0.6013986013986014	0.475	0.9410112359550562	0.6465742415109504	0.5714285714285714	0.38095238095238093	0.9873417721518988	Self Car Public
no_ssid__no_geo	0.7404580152671756	0.8157894736842105	0.7018200914299495	0.665868263473054	0.6053412462908011	0.8342507645259938	0.6900918012029124	0.5925925925925927	0.5641025641025642	0.9135802469135801	523	RFC	0.702774713326919	0.6714975845410628	0.6071428571428571	0.829683698296837	0.7060206638519891	0.6153846153846154	0.6111111111111112	0.891566265060241	0.7009170753698569	0.6603325415676959	0.6035502958579881	0.8388683886838868	0.6773156519991964	0.5714285714285714	0.5238095238095238	0.9367088607594937	Self Car Public
no_ssid__no_geo	0.7706093189964157	0.8333333333333334	0.7103573614254083	0.6192468619246861	0.6432748538011697	0.8685503685503686	0.7099692577953448	0.6086956521739131	0.6	0.9212121212121213	524	RFC	0.729750329681055	0.6948356807511737	0.6626506024096386	0.831764705882353	0.7643592184595857	0.7777777777777778	0.631578947368421	0.8837209302325582	0.6974103086449693	0.5584905660377358	0.625	0.9087403598971723	0.6778179626280892	0.5	0.5714285714285714	0.9620253164556962	Self Car Public
no_ssid__no_geo	0.7904695164681149	0.8596491228070176	0.7316610014068231	0.6492146596858638	0.6361031518624642	0.9096651926721414	0.7083614689967498	0.4761904761904762	0.6976744186046512	0.9512195121951219	525	RFC	0.7484530903769739	0.7591836734693878	0.5983827493261455	0.8877928483353884	0.7712503183091418	0.7142857142857143	0.6818181818181818	0.9176470588235294	0.7262049134490489	0.5670731707317073	0.6788990825688074	0.9326424870466321	0.6862567811934901	0.35714285714285715	0.7142857142857143	0.9873417721518988	Self Car Public
no_ssid__no_geo	0.7872619829284307	0.8157894736842105	0.7378728311966344	0.7503448275862069	0.5807453416149068	0.8825283243887895	0.696659364731654	0.6363636363636364	0.5500000000000002	0.9036144578313253	526	RFC	0.7589712134615296	0.8717948717948718	0.5632530120481928	0.8418657565415245	0.7720054446460981	0.875	0.5789473684210527	0.8620689655172413	0.7284243039149372	0.6585956416464891	0.5993589743589743	0.9273182957393483	0.6577255374723728	0.5	0.5238095238095238	0.9493670886075949	Self Car Public
no_ssid__no_geo	0.7711552612214864	0.8421052631578947	0.6874759860454369	0.568527918781726	0.619047619047619	0.8748524203069658	0.7099052540913006	0.6	0.611111111111111	0.9186046511627907	527	RFC	0.7363590951666431	0.7417218543046358	0.6521739130434783	0.8151815181518152	0.8609318996415771	1.0	0.7333333333333333	0.8494623655913979	0.6646594204832375	0.4609053497942387	0.5891238670694864	0.9439490445859873	0.6507936507936508	0.42857142857142855	0.5238095238095238	1.0	Self Car Public
no_ssid__no_geo	0.7940552016985138	0.8508771929824561	0.747362117371411	0.6911196911196911	0.6639004149377593	0.8870662460567823	0.7462492108903843	0.6956521739130435	0.6153846153846153	0.927710843373494	528	RFC	0.7890383794845749	0.8774509803921569	0.6557377049180327	0.833926453143535	0.813537675606641	0.8888888888888888	0.6666666666666666	0.8850574712643678	0.7299239849767573	0.5700636942675159	0.6722689075630253	0.9474393530997305	0.7058468957203133	0.5714285714285714	0.5714285714285714	0.9746835443037974	Self Car Public
no_ssid__no_geo	0.7323843416370107	0.8245614035087719	0.6504677703453238	0.5342163355408389	0.5555555555555556	0.8616314199395769	0.6595238095238096	0.5	0.5500000000000002	0.9285714285714286	529	RFC	0.6807863537767146	0.6402116402116402	0.6037151702786377	0.7984322508398656	0.7628950653788028	0.8333333333333334	0.5789473684210527	0.8764044943820225	0.6361802482473332	0.4583333333333333	0.5145118733509235	0.9356955380577427	0.6227647177014265	0.35714285714285715	0.5238095238095238	0.9873417721518988	Self Car Public
no_ssid__no_geo	0.7475976937860346	0.8333333333333334	0.6972418720753405	0.6612021857923497	0.5798816568047336	0.8506417736289382	0.7499642683589172	0.6956521739130435	0.6666666666666666	0.8875739644970415	530	RFC	0.7245603484655625	0.7538940809968847	0.6384364820846905	0.7813504823151125	0.8407407407407407	0.8888888888888888	0.8	0.8333333333333334	0.6844639305077562	0.5888077858880778	0.5311653116531165	0.9334186939820742	0.6974080771549126	0.5714285714285714	0.5714285714285714	0.9493670886075949	Self Car Public
no_ssid__no_geo	0.742338961851157	0.868421052631579	0.7043778320406909	0.6545454545454544	0.6016260162601627	0.8569620253164556	0.7665311653116532	0.6666666666666666	0.6829268292682926	0.95	531	RFC	0.7016234777738006	0.6247288503253796	0.5951742627345844	0.8849673202614379	0.7768597657486547	0.6923076923076923	0.7	0.9382716049382716	0.7087482866767182	0.6873508353221957	0.6082191780821918	0.8306748466257668	0.7571830419931685	0.6428571428571429	0.6666666666666666	0.9620253164556962	Self Car Public
no_ssid__no_geo	0.7818717759764185	0.8245614035087719	0.678297445915191	0.4804804804804805	0.6638054363376252	0.8906064209274671	0.6386800334168755	0.38095238095238093	0.611111111111111	0.9239766081871346	532	RFC	0.7092041623870521	0.5970149253731343	0.6823529411764706	0.8482446206115515	0.7211525189786059	0.5714285714285714	0.7333333333333333	0.8586956521739131	0.6618904605967773	0.4020100502512563	0.6462395543175488	0.9374217772215269	0.6031746031746031	0.2857142857142857	0.5238095238095238	1.0	Self Car Public
no_ssid__no_geo	0.745748987854251	0.7982456140350878	0.6502416063963709	0.47138047138047146	0.6291793313069908	0.8501650165016502	0.654629917990242	0.5263157894736842	0.5500000000000002	0.8875739644970415	533	RFC	0.7283949887758928	0.7526881720430108	0.6509433962264151	0.7815533980582524	0.8040935672514621	1.0	0.5789473684210527	0.8333333333333334	0.6279811393925635	0.3431372549019608	0.6088235294117647	0.9319826338639653	0.6101064898533253	0.35714285714285715	0.5238095238095238	0.9493670886075949	Self Car Public
no_ssid__no_geo	0.7368789363191043	0.8245614035087719	0.6800600354487775	0.6510948905109488	0.5411764705882354	0.8479087452471482	0.7026029526029526	0.5833333333333334	0.6153846153846153	0.9090909090909091	534	RFC	0.6925270901018226	0.7056962025316456	0.5629370629370629	0.8089480048367593	0.7462532299741603	0.7	0.6666666666666666	0.872093023255814	0.672061297466275	0.6043360433604336	0.5210355987055016	0.8908122503328895	0.6735985533453888	0.5	0.5714285714285714	0.9493670886075949	Self Car Public
no_ssid__no_geo	0.7897687456201822	0.868421052631579	0.7200403716906405	0.6422018348623854	0.6139240506329114	0.9039952295766248	0.7694645865377572	0.6666666666666666	0.7027027027027026	0.9390243902439025	535	RFC	0.7322407587481519	0.6457564575645757	0.6807017543859649	0.870264064293915	0.8035633484162896	0.6923076923076923	0.8125	0.9058823529411765	0.7127368637697339	0.6386861313868614	0.5590778097982709	0.9404466501240695	0.7455294354028531	0.6428571428571429	0.6190476190476191	0.9746835443037974	Self Car Public
no_ssid__no_geo	0.7759398496240602	0.8596491228070176	0.7040853163166299	0.6424242424242425	0.5828970331588132	0.8869346733668341	0.7580965580965581	0.6923076923076924	0.6486486486486486	0.9333333333333332	536	RFC	0.7331064059661733	0.6284584980237155	0.7422222222222222	0.8286384976525821	0.7984496124031008	0.75	0.75	0.8953488372093024	0.6969879683045828	0.6570247933884298	0.47988505747126436	0.9540540540540541	0.7296564195298373	0.6428571428571429	0.5714285714285714	0.9746835443037974	Self Car Public
no_ssid__no_geo	0.7480086893555394	0.8508771929824561	0.670414963140689	0.5310077519379846	0.624113475177305	0.8561236623067776	0.7394383394383395	0.6666666666666666	0.6285714285714286	0.9230769230769232	537	RFC	0.6771754013746896	0.479020979020979	0.6984126984126984	0.8540925266903915	0.8174603174603176	0.8	0.7857142857142857	0.8666666666666667	0.6726397398470777	0.5956521739130435	0.5641025641025641	0.8581644815256257	0.694193289129998	0.5714285714285714	0.5238095238095238	0.9873417721518988	Self Car Public
no_ssid__no_geo	0.7302764666217127	0.8333333333333334	0.6584820342167665	0.5977011494252873	0.5110782865583456	0.8666666666666666	0.6995503381045549	0.6153846153846153	0.5555555555555556	0.927710843373494	538	RFC	0.6777142032658596	0.7054263565891473	0.49855907780979825	0.8291571753986332	0.7394636015325671	0.6666666666666666	0.6666666666666666	0.8850574712643678	0.6501638720258837	0.5185185185185185	0.5242424242424243	0.9077306733167082	0.6741008639742816	0.5714285714285714	0.47619047619047616	0.9746835443037974	Self Car Public
no_ssid__no_geo	0.7474332648870636	0.7982456140350878	0.6874341143289081	0.615071283095723	0.5764411027568922	0.8707899571341089	0.6332304526748971	0.4444444444444445	0.5416666666666666	0.9135802469135801	539	RFC	0.712601433668517	0.7330097087378641	0.5693069306930693	0.8354876615746181	0.7910159155139075	1.0	0.48148148148148145	0.891566265060241	0.6742626892354978	0.5298245614035088	0.583756345177665	0.9092071611253197	0.6138235885071328	0.2857142857142857	0.6190476190476191	0.9367088607594937	Self Car Public
no_ssid__no_geo	0.7836477987421384	0.8333333333333334	0.7387663358541084	0.7452948557089084	0.5780821917808219	0.8929219600725953	0.6793490460157127	0.5925925925925927	0.5	0.9454545454545454	540	RFC	0.7502503929790995	0.7037914691943128	0.6918032786885245	0.8551564310544612	0.707453786523554	0.6153846153846154	0.6	0.9069767441860465	0.7408826011417226	0.792	0.4964705882352941	0.9341772151898734	0.6624472573839663	0.5714285714285714	0.42857142857142855	0.9873417721518988	Self Car Public
no_ssid__no_geo	0.7640287769784173	0.8421052631578947	0.6950917272717433	0.6757281553398059	0.5483870967741936	0.8611599297012302	0.7180117180117181	0.6363636363636364	0.5945945945945946	0.9230769230769232	541	RFC	0.7507080777971927	0.8405797101449275	0.6296296296296297	0.7819148936170213	0.8097222222222222	0.875	0.6875	0.8666666666666667	0.6696427865919391	0.564935064935065	0.4857142857142857	0.9582790091264668	0.6703837653204742	0.5	0.5238095238095238	0.9873417721518988	Self Car Public
no_ssid__no_geo	0.7614490772385509	0.8596491228070176	0.7049329376884236	0.6634920634920635	0.5779122541603631	0.8733944954128441	0.7498156839474204	0.6666666666666666	0.6486486486486486	0.9341317365269461	542	RFC	0.7299068699184174	0.7916666666666666	0.5735735735735735	0.8244803695150116	0.8121212121212121	0.8	0.75	0.8863636363636364	0.6939446226999736	0.5710382513661202	0.5823170731707317	0.9284785435630689	0.7100663050030138	0.5714285714285714	0.5714285714285714	0.9873417721518988	Self Car Public
no_ssid__no_geo	0.7445414847161572	0.8508771929824561	0.6611582171139309	0.5344467640918581	0.5692771084337349	0.8797507788161995	0.7324555324555324	0.6153846153846153	0.6486486486486486	0.9333333333333332	543	RFC	0.6778412308606749	0.5663716814159292	0.6385135135135135	0.8286384976525821	0.7706718346253231	0.6666666666666666	0.75	0.8953488372093024	0.6523662705349004	0.5059288537549407	0.5135869565217391	0.9375830013280213	0.7058468957203133	0.5714285714285714	0.5714285714285714	0.9746835443037974	Self Car Public
no_ssid__no_geo	0.7752442996742671	0.7982456140350878	0.7234989008726851	0.7450980392156863	0.5558823529411766	0.8695163104611924	0.6719331160922946	0.6923076923076924	0.42105263157894735	0.9024390243902438	544	RFC	0.7296738920543255	0.7781569965870307	0.5510204081632653	0.8598442714126807	0.6970588235294118	0.75	0.47058823529411764	0.8705882352941177	0.7183242738371464	0.7147335423197492	0.5608308605341247	0.8794084186575654	0.6535061281896725	0.6428571428571429	0.38095238095238093	0.9367088607594937	Self Car Public
no_ssid__no_geo	0.8169491525423729	0.8596491228070176	0.7938297363281935	0.8085758039816232	0.6947082767978291	0.8782051282051282	0.7616374269005849	0.7200000000000001	0.6315789473684211	0.9333333333333332	545	RFC	0.8057416693830798	0.8543689320388349	0.7150837988826816	0.8477722772277227	0.8064710027774323	0.8181818181818182	0.7058823529411765	0.8953488372093024	0.7846026190696892	0.7674418604651163	0.6754617414248021	0.910904255319149	0.7296564195298373	0.6428571428571429	0.5714285714285714	0.9746835443037974	Self Car Public
no_ssid__no_geo	0.7288732394366197	0.8157894736842105	0.6826848650057089	0.5816993464052288	0.6427503736920777	0.8236048749198203	0.6807072671953712	0.5	0.6341463414634146	0.9079754601226993	546	RFC	0.6778980645073118	0.5668789808917197	0.6231884057971014	0.8436268068331143	0.7103174603174603	0.6	0.65	0.8809523809523809	0.6884689871168933	0.5973154362416108	0.6635802469135802	0.8045112781954887	0.6614426361261804	0.42857142857142855	0.6190476190476191	0.9367088607594937	Self Car Public
no_ssid__no_geo	0.7618374558303886	0.8245614035087719	0.7148504288182506	0.6578947368421052	0.6311360448807853	0.8555205047318613	0.710950080515298	0.5217391304347826	0.7111111111111111	0.8999999999999999	547	RFC	0.7289722919695167	0.7446808510638298	0.6	0.8422360248447205	0.7407407407407408	0.6666666666666666	0.6666666666666666	0.8888888888888888	0.7080456106097132	0.5892255892255892	0.665680473372781	0.8692307692307693	0.7006228651798271	0.42857142857142855	0.7619047619047619	0.9113924050632911	Self Car Public
no_ssid__no_geo	0.7025454545454546	0.7807017543859649	0.5946877806250958	0.47157894736842104	0.4888888888888888	0.8235955056179775	0.5739627805145048	0.41666666666666663	0.4137931034482759	0.8914285714285716	548	RFC	0.6046759524593889	0.43243243243243246	0.5707547169811321	0.8108407079646017	0.6875	0.5	0.75	0.8125	0.5942794489473097	0.5185185185185185	0.4275618374558304	0.83675799086758	0.5433996383363472	0.35714285714285715	0.2857142857142857	0.9873417721518988	Self Car Public
no_ssid__no_geo	0.7568773234200743	0.7807017543859649	0.6911765225264025	0.6430260047281323	0.5799011532125206	0.8506024096385543	0.6468013468013468	0.6666666666666666	0.3888888888888889	0.8848484848484849	549	RFC	0.7037580333304424	0.6732673267326733	0.6132404181184669	0.8247663551401869	0.6692705227588949	0.6923076923076923	0.4666666666666667	0.8488372093023255	0.6811646893736446	0.6153846153846154	0.55	0.8781094527363185	0.6334137030339563	0.6428571428571429	0.3333333333333333	0.9240506329113924	Self Car Public
no_ssid__no_geo	0.7446514837819186	0.8245614035087719	0.6892976118068953	0.6368	0.5961871750433275	0.8349056603773584	0.6992742204378429	0.6086956521739131	0.5789473684210527	0.9101796407185629	550	RFC	0.6900635804721246	0.6482084690553745	0.589041095890411	0.8329411764705882	0.7628243216478511	0.7777777777777778	0.6470588235294118	0.8636363636363636	0.6887247893586502	0.6257861635220126	0.6035087719298246	0.8368794326241135	0.6619449467550733	0.5	0.5238095238095238	0.9620253164556962	Self Car Public
no_ssid__no_geo	0.8236623963828184	0.8596491228070176	0.7837930323264541	0.797037037037037	0.6488413547237076	0.9055007052186178	0.7723769073462324	0.7692307692307692	0.6153846153846153	0.9325153374233128	551	RFC	0.7879075182967399	0.8053892215568862	0.6666666666666666	0.8916666666666667	0.8015873015873015	0.8333333333333334	0.6666666666666666	0.9047619047619048	0.7801905076895834	0.7888563049853372	0.6319444444444444	0.9197707736389685	0.7492465340566605	0.7142857142857143	0.5714285714285714	0.9620253164556962	Self Car Public
no_ssid__no_geo	0.7393026941362916	0.7807017543859649	0.6495590252554585	0.6439393939393939	0.42714570858283435	0.8775919732441472	0.5842448150140457	0.5384615384615384	0.30303030303030304	0.9112426035502957	552	RFC	0.6791758106791268	0.7692307692307693	0.4533898305084746	0.8149068322981367	0.6185185185185186	0.5833333333333334	0.4166666666666667	0.8555555555555555	0.6360813836418607	0.5537459283387622	0.4037735849056604	0.9507246376811594	0.5709262607996785	0.5	0.23809523809523808	0.9746835443037974	Self Car Public
no_ssid__no_geo	0.7276933245208196	0.7982456140350878	0.6806350386060531	0.6282051282051283	0.5829307568438004	0.8307692307692308	0.6343346731542204	0.4827586206896552	0.5	0.920245398773006	553	RFC	0.6771559559099387	0.6125	0.5709779179810726	0.8479899497487438	0.6531746031746032	0.4666666666666667	0.6	0.8928571428571429	0.6847885319450618	0.6447368421052632	0.5953947368421053	0.8142340168878166	0.6259795057263412	0.5	0.42857142857142855	0.9493670886075949	Self Car Public
no_ssid__no_geo	0.7375328083989501	0.8245614035087719	0.6867765927694373	0.6197654941373534	0.5933503836317136	0.8472139005392451	0.6728857199445435	0.5454545454545454	0.5555555555555556	0.9176470588235295	554	RFC	0.7275744917411782	0.7872340425531915	0.6253369272237197	0.7701525054466231	0.7579365079365079	0.75	0.6666666666666666	0.8571428571428571	0.6723126869332702	0.511049723756906	0.5644768856447688	0.9414114513981359	0.6307012256379344	0.42857142857142855	0.47619047619047616	0.9873417721518988	Self Car Public
no_ssid__no_geo	0.7464472700074795	0.7982456140350878	0.6589354948076988	0.6346483704974271	0.4661354581673306	0.8760226557583385	0.6265020898641588	0.5454545454545454	0.43749999999999994	0.896551724137931	555	RFC	0.6912809322247172	0.7740585774058577	0.4895397489539749	0.810244470314319	0.7358054226475278	0.75	0.6363636363636364	0.8210526315789474	0.6453607584535854	0.5377906976744186	0.4448669201520912	0.9534246575342465	0.5830821780188868	0.42857142857142855	0.3333333333333333	0.9873417721518988	Self Car Public
no_ssid__no_geo	0.7809110629067245	0.8508771929824561	0.7365331572716952	0.7385892116182572	0.6017699115044247	0.8692403486924035	0.7474881796690308	0.6666666666666666	0.6382978723404256	0.9375000000000001	556	RFC	0.7543817769001088	0.8202764976958525	0.5947521865889213	0.8481166464155528	0.8342830009496676	1.0	0.5769230769230769	0.9259259259259259	0.7240321681311267	0.6716981132075471	0.608955223880597	0.8914431673052363	0.7212176009644363	0.5	0.7142857142857143	0.9493670886075949	Self Car Public
no_ssid__no_geo	0.7680164722031572	0.7982456140350878	0.7119976016321411	0.6369863013698629	0.622478386167147	0.8765281173594133	0.6376625072277246	0.5217391304347826	0.4864864864864864	0.9047619047619047	557	RFC	0.7397743953294412	0.744	0.6605504587155964	0.8147727272727273	0.6943664169787764	0.6666666666666666	0.5625	0.8539325842696629	0.6979515947560785	0.5568862275449101	0.5885558583106267	0.9484126984126984	0.6063893911995177	0.42857142857142855	0.42857142857142855	0.9620253164556962	Self Car Public
no_ssid__no_geo	0.6869747899159664	0.7631578947368421	0.5962136707637856	0.45804988662131524	0.5027173913043479	0.8278737343656939	0.6044973544973545	0.5	0.4444444444444444	0.8690476190476191	558	RFC	0.6123925264550265	0.4007936507936508	0.6607142857142857	0.7756696428571429	0.6511860174781523	0.6	0.5333333333333333	0.8202247191011236	0.6092350128194048	0.5343915343915344	0.4057017543859649	0.8876117496807152	0.5778581474784007	0.42857142857142855	0.38095238095238093	0.9240506329113924	Self Car Public
no_ssid__no_geo	0.7852586817859674	0.8508771929824561	0.7104520463910974	0.6805555555555556	0.5502645502645502	0.9005360333531863	0.7225589225589225	0.6666666666666666	0.5555555555555556	0.9454545454545454	559	RFC	0.72774912356679	0.6621621621621622	0.6610169491525424	0.8600682593856656	0.7553170343868018	0.6923076923076923	0.6666666666666666	0.9069767441860465	0.7054330312185297	0.7	0.47129909365558914	0.945	0.7021297970665059	0.6428571428571429	0.47619047619047616	0.9873417721518988	Self Car Public
no_ssid__no_geo	0.7663043478260869	0.7719298245614035	0.6976530304399158	0.7413127413127414	0.4846153846153846	0.8670309653916212	0.5437256916228413	0.3846153846153846	0.3448275862068965	0.9017341040462428	560	RFC	0.7278343981842741	0.7403598971722365	0.6363636363636364	0.8067796610169492	0.6238179669030733	0.4166666666666667	0.625	0.8297872340425532	0.6901934210263162	0.7422680412371134	0.391304347826087	0.937007874015748	0.5275266224633314	0.35714285714285715	0.23809523809523808	0.9873417721518988	Self Car Public
no_ssid__no_geo	0.7699364855328158	0.8333333333333334	0.7102151263175873	0.6866666666666666	0.568595041322314	0.8753836709637814	0.7106592238171187	0.6363636363636364	0.5789473684210527	0.9166666666666667	561	RFC	0.73224599042062	0.7744360902255639	0.5951557093425606	0.8271461716937355	0.7957424542850848	0.875	0.6470588235294118	0.8651685393258427	0.6968886974783784	0.6167664670658682	0.5443037974683544	0.9295958279009127	0.6661643560377737	0.5	0.5238095238095238	0.9746835443037974	Self Car Public
no_ssid__no_geo	0.7568149210903874	0.8508771929824561	0.7022878929927376	0.6379310344827586	0.6130374479889042	0.8558951965065502	0.7515151515151515	0.6666666666666666	0.6666666666666666	0.9212121212121213	562	RFC	0.7245789028712646	0.736318407960199	0.6138888888888889	0.8235294117647058	0.80198105081826	0.8	0.7222222222222222	0.8837209302325582	0.6886116997152039	0.5627376425855514	0.6121883656509696	0.8909090909090909	0.7175005023106289	0.5714285714285714	0.6190476190476191	0.9620253164556962	Self Car Public
no_ssid__no_geo	0.7550488599348534	0.8333333333333334	0.7109226665246742	0.5973597359735973	0.6757369614512472	0.8596713021491783	0.7169511294127354	0.6153846153846153	0.6046511627906977	0.9308176100628932	563	RFC	0.7354325486529519	0.7479338842975206	0.6260504201680672	0.8323133414932681	0.7275252525252526	0.6666666666666666	0.5909090909090909	0.925	0.7067105946416291	0.49725274725274726	0.7339901477832512	0.8888888888888888	0.709061683745228	0.5714285714285714	0.6190476190476191	0.9367088607594937	Self Car Public
no_ssid__no_geo	0.782509505703422	0.8508771929824561	0.7168400797512732	0.6709129511677283	0.6018018018018019	0.8778054862842892	0.7548306650103057	0.6363636363636364	0.717948717948718	0.9101796407185629	564	RFC	0.7380710280783761	0.7247706422018348	0.65234375	0.8370986920332937	0.8388047138047138	0.875	0.7777777777777778	0.8636363636363636	0.7019026711886703	0.6245059288537549	0.5585284280936454	0.9226736566186108	0.709563994374121	0.5	0.6666666666666666	0.9620253164556962	Self Car Public
no_ssid__no_geo	0.7251542152159013	0.8333333333333334	0.6567229797480855	0.6685159500693482	0.4528301886792453	0.8488228004956629	0.6840139837915143	0.7096774193548386	0.4137931034482759	0.9285714285714286	565	RFC	0.675452452345256	0.7172619047619048	0.5217391304347826	0.7873563218390804	0.757821105970478	0.6470588235294118	0.75	0.8764044943820225	0.6488909835684029	0.625974025974026	0.4	0.9206989247311828	0.6862567811934901	0.7857142857142857	0.2857142857142857	0.9873417721518988	Self Car Public
no_ssid__no_geo	0.7654623392529087	0.8070175438596491	0.735497035901809	0.7058823529411764	0.6675603217158177	0.833048433048433	0.6881214937789061	0.6086956521739131	0.5641025641025642	0.891566265060241	566	RFC	0.740210189575269	0.6887755102040817	0.7114285714285714	0.8204264870931538	0.7464878671775224	0.7777777777777778	0.6111111111111112	0.8505747126436781	0.7329044278050088	0.7238605898123325	0.6287878787878788	0.8460648148148148	0.6535061281896725	0.5	0.5238095238095238	0.9367088607594937	Self Car Public
no_ssid__no_geo	0.7572298325722984	0.8333333333333334	0.6880132400078122	0.5982142857142857	0.5887708649468891	0.8770545693622618	0.7225650569758709	0.6666666666666666	0.5853658536585366	0.9156626506024097	567	RFC	0.7217727116866605	0.7528089887640449	0.5808383233532934	0.8316708229426434	0.8245210727969349	1.0	0.6	0.8735632183908046	0.6736322342812838	0.4962962962962963	0.5969230769230769	0.9276773296244785	0.6778179626280892	0.5	0.5714285714285714	0.9620253164556962	Self Car Public
no_ssid__no_geo	0.7590176515732924	0.8421052631578947	0.683304426956059	0.5463182897862233	0.6398713826366559	0.8637236084452976	0.6775169631395562	0.4210526315789473	0.6829268292682926	0.9285714285714286	568	RFC	0.7287588285573198	0.7278481012658228	0.6567656765676567	0.8016627078384798	0.7921348314606741	0.8	0.7	0.8764044943820225	0.6657621771441989	0.4372623574144487	0.6238244514106583	0.9361997226074896	0.6465742415109504	0.2857142857142857	0.6666666666666666	0.9873417721518988	Self Car Public
no_ssid__no_geo	0.732484076433121	0.7982456140350878	0.6649752355412186	0.6211849192100538	0.517829457364341	0.855911330049261	0.6476190476190476	0.5	0.5500000000000002	0.8928571428571428	569	RFC	0.7130323156778479	0.8439024390243902	0.5	0.7951945080091534	0.7516591103226231	0.8333333333333334	0.5789473684210527	0.8426966292134831	0.6517071437851181	0.4914772727272727	0.5369774919614148	0.9266666666666666	0.6101064898533253	0.35714285714285715	0.5238095238095238	0.9493670886075949	Self Car Public
no_ssid__no_geo	0.7535483870967742	0.8421052631578947	0.6972898559971862	0.6594594594594595	0.5522174535050072	0.8801926550270921	0.7135642135642136	0.6666666666666666	0.5454545454545454	0.9285714285714286	570	RFC	0.704763376224898	0.6612466124661247	0.6050156739811913	0.8480278422273781	0.7729040622299049	0.6923076923076923	0.75	0.8764044943820225	0.6934900981880635	0.6576819407008087	0.5078947368421053	0.9148936170212766	0.6862567811934901	0.6428571428571429	0.42857142857142855	0.9873417721518988	Self Car Public
no_ssid__no_geo	0.6940711462450593	0.7456140350877193	0.5524973812694355	0.4168865435356201	0.4147465437788018	0.8258590564938847	0.5203092604508176	0.43478260869565216	0.24242424242424246	0.8837209302325582	571	RFC	0.5575170652911456	0.4072164948453608	0.45226130653266333	0.8130733944954128	0.5686977299880526	0.5555555555555556	0.3333333333333333	0.8172043010752689	0.549686334956384	0.42702702702702705	0.3829787234042553	0.8390532544378698	0.5032147880249146	0.35714285714285715	0.19047619047619047	0.9620253164556962	Self Car Public
no_ssid__no_geo	0.6964401294498382	0.7894736842105263	0.6369114376003321	0.5536547433903578	0.5584218512898331	0.7986577181208054	0.6720900696804311	0.6923076923076924	0.4444444444444444	0.8795180722891567	572	RFC	0.6318319048909323	0.5250737463126843	0.5525525525525525	0.8178694158075601	0.707471264367816	0.75	0.5333333333333333	0.8390804597701149	0.6434237875186811	0.5855263157894737	0.5644171779141104	0.780327868852459	0.6492867189069721	0.6428571428571429	0.38095238095238093	0.9240506329113924	Self Car Public
no_ssid__no_geo	0.7307425399028452	0.8070175438596491	0.647948781500233	0.5425101214574899	0.5335235378031384	0.867812685240071	0.6429425531221938	0.45454545454545453	0.5641025641025642	0.9101796407185629	573	RFC	0.668957144546955	0.6063348416289592	0.5899053627760252	0.8106312292358804	0.6999158249158249	0.625	0.6111111111111112	0.8636363636363636	0.6371650422989709	0.4908424908424908	0.4869791666666667	0.9336734693877551	0.6143258991360258	0.35714285714285715	0.5238095238095238	0.9620253164556962	Self Car Public
no_ssid__no_geo	0.756420233463035	0.8157894736842105	0.699215951024938	0.6551724137931034	0.5742904841402338	0.8681849551414769	0.6562770562770562	0.4761904761904762	0.5714285714285714	0.9212121212121213	574	RFC	0.7110675331868163	0.7066115702479339	0.589041095890411	0.8375499334221038	0.7231450719822812	0.7142857142857143	0.5714285714285714	0.8837209302325582	0.6907070012795539	0.6107142857142858	0.5602605863192183	0.9011461318051576	0.6301989150090416	0.35714285714285715	0.5714285714285714	0.9620253164556962	Self Car Public
no_ssid__no_geo	0.7996832937450514	0.8421052631578947	0.6897327624724005	0.4980544747081712	0.6739130434782609	0.8972307692307694	0.6711673428371365	0.4444444444444445	0.6341463414634146	0.9349112426035503	575	RFC	0.7598178395821233	0.7272727272727273	0.7161716171617162	0.8360091743119266	0.8425925925925926	1.0	0.65	0.8777777777777778	0.6610631170851827	0.378698224852071	0.6363636363636364	0.9681274900398407	0.6349206349206349	0.2857142857142857	0.6190476190476191	1.0	Self Car Public
no_ssid__no_geo	0.7727013135351228	0.8771929824561403	0.7392627610653214	0.7354085603112841	0.6371681415929205	0.8452115812917596	0.81096738092887	0.7692307692307692	0.7368421052631577	0.926829268292683	576	RFC	0.7379169597106401	0.7026022304832714	0.6486486486486487	0.8625	0.8503267973856209	0.8333333333333334	0.8235294117647058	0.8941176470588236	0.7420393826792155	0.7714285714285715	0.6260869565217392	0.8286026200873362	0.7809925658026925	0.7142857142857143	0.6666666666666666	0.9620253164556962	Self Car Public
no_ssid__no_geo	0.6871794871794872	0.7894736842105263	0.6077633691690714	0.47787610619469023	0.5340699815837938	0.81134401972873	0.6455026455026456	0.5	0.5555555555555556	0.880952380952381	577	RFC	0.6092689732138944	0.4671280276816609	0.5513307984790875	0.8093480934809348	0.6993757802746566	0.6	0.6666666666666666	0.8314606741573034	0.6067791307418867	0.4891304347826087	0.5178571428571429	0.8133498145859085	0.6138235885071328	0.42857142857142855	0.47619047619047616	0.9367088607594937	Self Car Public
no_ssid__no_geo	0.7845683728036669	0.8245614035087719	0.7270679514213856	0.6327944572748269	0.6727549467275495	0.8756544502617801	0.6908190252298393	0.5714285714285714	0.5853658536585366	0.9156626506024097	578	RFC	0.7638764326812062	0.791907514450867	0.6696969696969697	0.8300248138957816	0.7769020251778872	0.8571428571428571	0.6	0.8735632183908046	0.7097856177667609	0.5269230769230769	0.6758409785932722	0.9265927977839336	0.6540084388185654	0.42857142857142855	0.5714285714285714	0.9620253164556962	Self Car Public
no_ssid__no_geo	0.7456535737282679	0.8421052631578947	0.7080249353170561	0.6187245590230666	0.6657681940700808	0.8395820528580209	0.7283950617283951	0.5925925925925927	0.6666666666666666	0.9259259259259259	579	RFC	0.7050018241303017	0.6246575342465753	0.6365979381443299	0.85375	0.7470737651460544	0.6153846153846154	0.7222222222222222	0.9036144578313253	0.7121733338122785	0.6129032258064516	0.6977401129943502	0.8258766626360339	0.7132810930279284	0.5714285714285714	0.6190476190476191	0.9493670886075949	Self Car Public
no_ssid__no_geo	0.6948480845442536	0.7982456140350878	0.6448218473263599	0.6153846153846154	0.5104166666666666	0.8086642599277978	0.631782945736434	0.5	0.5	0.8953488372093023	580	RFC	0.6925153508972611	0.7896995708154506	0.5714285714285714	0.7164179104477612	0.7537634408602151	0.8333333333333334	0.6	0.8279569892473119	0.6311542850698139	0.5041095890410959	0.4611764705882353	0.9281767955801105	0.5867992766726944	0.35714285714285715	0.42857142857142855	0.9746835443037974	Self Car Public
no_ssid__no_geo	0.7325949367088608	0.7894736842105263	0.6221766100416811	0.5270588235294118	0.47899159663865554	0.8604794099569759	0.5955538714159404	0.4615384615384615	0.42857142857142855	0.896551724137931	581	RFC	0.6580963895093537	0.5436893203883495	0.6333333333333333	0.7972665148063781	0.7260651629072682	0.5	0.8571428571428571	0.8210526315789474	0.6103766998338757	0.5114155251141552	0.38513513513513514	0.9345794392523364	0.567209162145871	0.42857142857142855	0.2857142857142857	0.9873417721518988	Self Car Public
no_ssid__no_geo	0.7614080834419817	0.868421052631579	0.7149418752427009	0.6816269284712484	0.5933147632311978	0.8698839340256567	0.7923287352307783	0.782608695652174	0.6666666666666666	0.927710843373494	582	RFC	0.7286962123297319	0.7738853503184714	0.5725806451612904	0.839622641509434	0.8690932311621967	1.0	0.7222222222222222	0.8850574712643678	0.7090125347802497	0.6090225563909775	0.615606936416185	0.9024081115335868	0.7455294354028531	0.6428571428571429	0.6190476190476191	0.9746835443037974	Self Car Public
no_ssid__no_geo	0.7448830409356725	0.7807017543859649	0.6508716909918891	0.541871921182266	0.5419968304278923	0.8687463213655091	0.5639510422642953	0.3	0.47619047619047616	0.9156626506024097	583	RFC	0.6786603613835119	0.6626506024096386	0.5394321766561514	0.8338983050847457	0.6165845648604269	0.5	0.47619047619047616	0.8735632183908046	0.6365177424094621	0.4583333333333333	0.5445859872611465	0.9066339066339066	0.5508338356439623	0.21428571428571427	0.47619047619047616	0.9620253164556962	Self Car Public
no_ssid__no_geo	0.7672796448953709	0.8508771929824561	0.7179322967904272	0.720620842572062	0.5574803149606299	0.8756957328385899	0.7457590807284058	0.7333333333333334	0.5714285714285714	0.9325153374233128	584	RFC	0.7233240612013203	0.7793764988009593	0.5396341463414634	0.8509615384615384	0.7688492063492064	0.6875	0.7142857142857143	0.9047619047619048	0.7161870506931137	0.6701030927835051	0.5765472312703583	0.9019108280254777	0.7413100261201526	0.7857142857142857	0.47619047619047616	0.9620253164556962	Self Car Public
no_ssid__no_geo	0.7155844155844155	0.8157894736842105	0.663452123469416	0.6033057851239669	0.5565217391304348	0.8305288461538463	0.6825890931581989	0.5925925925925927	0.5405405405405405	0.9146341463414634	585	RFC	0.6613742276295341	0.5420792079207921	0.588957055214724	0.8530864197530864	0.707579185520362	0.6153846153846154	0.625	0.8823529411764706	0.6722434135121235	0.6801242236024845	0.5274725274725275	0.8091334894613583	0.6656620454088807	0.5714285714285714	0.47619047619047616	0.9493670886075949	Self Car Public
no_ssid__no_geo	0.7614490772385509	0.8421052631578947	0.7006439960528659	0.7085514834205934	0.5480427046263345	0.8453378001116695	0.7489475998994722	0.782608695652174	0.5625	0.9017341040462428	586	RFC	0.75199778506528	0.8388429752066116	0.6470588235294118	0.7700915564598169	0.8826563507414571	1.0	0.8181818181818182	0.8297872340425532	0.6751609604845458	0.6132930513595166	0.47530864197530864	0.9368811881188119	0.6862567811934901	0.6428571428571429	0.42857142857142855	0.9873417721518988	Self Car Public
no_ssid__no_geo	0.7613168724279835	0.8070175438596491	0.7103239489652463	0.7133243606998655	0.5574324324324325	0.8602150537634409	0.6753030735066664	0.6428571428571429	0.4848484848484849	0.8982035928143712	587	RFC	0.725481391353326	0.7220708446866485	0.637065637065637	0.8173076923076923	0.7205988455988456	0.6428571428571429	0.6666666666666666	0.8522727272727273	0.7027199663658203	0.7047872340425532	0.4954954954954955	0.9078771695594126	0.6577255374723728	0.6428571428571429	0.38095238095238093	0.9493670886075949	Self Car Public
no_ssid__no_geo	0.7016539440203562	0.7982456140350878	0.6192682819627587	0.49514563106796117	0.5221112696148359	0.8405479452054794	0.6553869532182784	0.4799999999999999	0.5945945945945946	0.891566265060241	588	RFC	0.637255721552605	0.41689373297002724	0.6727941176470589	0.8220793140407289	0.6945097526994078	0.5454545454545454	0.6875	0.8505747126436781	0.6320002168044975	0.6095617529880478	0.42657342657342656	0.8598654708520179	0.6296966043801486	0.42857142857142855	0.5238095238095238	0.9367088607594937	Self Car Public
no_ssid__no_geo	0.7002989536621823	0.7982456140350878	0.5829634740158736	0.3971631205673759	0.5123674911660777	0.8393598103141672	0.6258485360281768	0.45454545454545453	0.5128205128205129	0.9101796407185629	589	RFC	0.5822964323892804	0.3853211009174312	0.5197132616487455	0.8418549346016647	0.6813973063973063	0.625	0.5555555555555556	0.8636363636363636	0.5839540036737754	0.4097560975609756	0.5052264808362369	0.8368794326241135	0.5984528832630098	0.35714285714285715	0.47619047619047616	0.9620253164556962	Self Car Public
no_ssid__no_geo	0.7202380952380952	0.7982456140350878	0.6251597419434498	0.4576923076923077	0.5561797752808989	0.8616071428571429	0.5953970777500189	0.2857142857142857	0.5945945945945946	0.9058823529411764	590	RFC	0.6436735187199584	0.536036036036036	0.5823529411764706	0.8126315789473684	0.6540750915750916	0.42857142857142855	0.6875	0.8461538461538461	0.616150510550847	0.39932885906040266	0.532258064516129	0.9168646080760094	0.5709262607996785	0.21428571428571427	0.5238095238095238	0.9746835443037974	Self Car Public
no_ssid__no_geo	0.775959723096287	0.8333333333333334	0.7276128744281903	0.7133243606998655	0.5877437325905293	0.8817705299941759	0.6813406154723521	0.5384615384615384	0.5714285714285714	0.9341317365269461	591	RFC	0.7418219318306011	0.748587570621469	0.6413373860182371	0.8355408388520972	0.7279942279942281	0.5833333333333334	0.7142857142857143	0.8863636363636364	0.7190219739929864	0.6812339331619537	0.5424164524421594	0.9334155363748459	0.6545107494474584	0.5	0.47619047619047616	0.9873417721518988	Self Car Public
no_ssid__no_geo	0.7667638483965015	0.8157894736842105	0.6852750568810699	0.621923937360179	0.5672727272727273	0.8666285060103034	0.6580568066917916	0.5217391304347826	0.5454545454545454	0.9069767441860466	592	RFC	0.7082658082658083	0.702020202020202	0.5909090909090909	0.8318681318681319	0.7517921146953405	0.6666666666666666	0.75	0.8387096774193549	0.669369342254431	0.5582329317269076	0.5454545454545454	0.9044205495818399	0.6148282097649186	0.42857142857142855	0.42857142857142855	0.9873417721518988	Self Car Public
no_ssid__no_geo	0.8003095975232198	0.8771929824561403	0.7404806593554324	0.6628352490421455	0.6517241379310345	0.9068825910931174	0.7795554119083531	0.6923076923076924	0.7058823529411765	0.9404761904761905	593	RFC	0.7607427055702919	0.7456896551724138	0.675	0.8615384615384616	0.8535724575050417	0.75	0.9230769230769231	0.8876404494382022	0.7279388938009629	0.596551724137931	0.63	0.9572649572649573	0.7380952380952381	0.6428571428571429	0.5714285714285714	1.0	Self Car Public
no_ssid__no_geo	0.7139124755062051	0.8245614035087719	0.640658126661623	0.5923460898502496	0.4781997187060478	0.8514285714285714	0.6958426368952685	0.64	0.5263157894736842	0.9212121212121213	594	RFC	0.6455319802782148	0.5894039735099338	0.5230769230769231	0.8241150442477876	0.7330763172076441	0.7272727272727273	0.5882352941176471	0.8837209302325582	0.6387822969116437	0.5953177257525084	0.44041450777202074	0.8806146572104019	0.6698814546915811	0.5714285714285714	0.47619047619047616	0.9620253164556962	Self Car Public
no_ssid__no_geo	0.8397965670692944	0.8859649122807017	0.7982593068334144	0.831615120274914	0.6573913043478261	0.9057714958775028	0.8296296296296296	0.888888888888889	0.6666666666666666	0.9333333333333332	595	RFC	0.8133991184081447	0.8962962962962963	0.6798561151079137	0.8640449438202247	0.8728085867620751	0.9230769230769231	0.8	0.8953488372093024	0.7879124450906629	0.7756410256410257	0.6363636363636364	0.9517326732673267	0.8010849909584086	0.8571428571428571	0.5714285714285714	0.9746835443037974	Self Car Public
no_ssid__no_geo	0.7467637540453075	0.8245614035087719	0.6548252560070302	0.5700483091787439	0.5155393053016453	0.8788881535407016	0.6961536222929624	0.6086956521739131	0.5641025641025642	0.9156626506024097	596	RFC	0.6718971641205952	0.6210526315789474	0.5573122529644269	0.8373266078184111	0.7541507024265645	0.7777777777777778	0.6111111111111112	0.8735632183908046	0.6437228791237943	0.5267857142857143	0.47959183673469385	0.924791086350975	0.6619449467550733	0.5	0.5238095238095238	0.9620253164556962	Self Car Public
no_ssid__no_geo	0.7592067988668555	0.8070175438596491	0.7029570334777917	0.6817391304347826	0.571900826446281	0.8552311435523114	0.701058201058201	0.6666666666666666	0.5555555555555556	0.880952380952381	597	RFC	0.7233372556870723	0.697508896797153	0.6653846153846154	0.8071182548794489	0.7660424469413233	0.8	0.6666666666666666	0.8314606741573034	0.6925198892576135	0.6666666666666666	0.5014492753623189	0.9094437257438551	0.6614426361261804	0.5714285714285714	0.47619047619047616	0.9367088607594937	Self Car Public
no_ssid__no_geo	0.7327217125382263	0.7982456140350878	0.6802648040899871	0.7328431372549018	0.48059701492537316	0.8273542600896862	0.6456494772284246	0.6363636363636364	0.4	0.9005847953216375	598	RFC	0.7166101753387323	0.8666666666666667	0.5384615384615384	0.7447023208879919	0.7373188405797101	0.875	0.5	0.8369565217391305	0.6664749748080291	0.6348195329087049	0.4339622641509434	0.9306431273644389	0.6026722925457103	0.5	0.3333333333333333	0.9746835443037974	Self Car Public
no_ssid__no_geo	0.7653846153846153	0.8157894736842105	0.6687200699070135	0.5515151515151515	0.5846153846153846	0.8700296735905044	0.6434561856838479	0.4444444444444445	0.5789473684210527	0.9069767441860466	599	RFC	0.7549960595243613	0.8272727272727273	0.6452830188679245	0.7924324324324324	0.8285895003162556	1.0	0.6470588235294118	0.8387096774193549	0.6374950159489633	0.41363636363636364	0.534375	0.9644736842105263	0.5989551938919028	0.2857142857142857	0.5238095238095238	0.9873417721518988	Self Car Public
no_ssid__no_geo	0.7503782148260212	0.8070175438596491	0.6627741903835874	0.6247288503253796	0.49624060150375937	0.8673531193216233	0.6534416850206324	0.5454545454545454	0.5142857142857143	0.9005847953216375	600	RFC	0.6940976286525368	0.7422680412371134	0.5217391304347826	0.8182857142857143	0.743271221532091	0.75	0.6428571428571429	0.8369565217391305	0.6450415115458853	0.5393258426966292	0.4731182795698925	0.9226804123711341	0.6106088004822182	0.42857142857142855	0.42857142857142855	0.9746835443037974	Self Car Public
no_ssid__no_geo	0.7787294789436117	0.8421052631578947	0.7213638089895126	0.6912280701754384	0.5912762520193862	0.8815871047737136	0.7072582523739707	0.6086956521739131	0.5789473684210527	0.9341317365269461	601	RFC	0.7453684747242709	0.7433962264150943	0.6678832116788321	0.8248259860788864	0.7704000792236086	0.7777777777777778	0.6470588235294118	0.8863636363636364	0.7076913683473908	0.6459016393442623	0.5304347826086957	0.9467376830892144	0.6703837653204742	0.5	0.5238095238095238	0.9873417721518988	Self Car Public
no_ssid__no_geo	0.7512332628611699	0.7982456140350878	0.7052344790596393	0.6289517470881865	0.6335227272727274	0.8532289628180039	0.6812106022632339	0.6363636363636364	0.5263157894736842	0.880952380952381	602	RFC	0.7473599305850686	0.84	0.6160220994475138	0.7860576923076923	0.7648986560916503	0.875	0.5882352941176471	0.8314606741573034	0.6958864274958464	0.5026595744680851	0.652046783625731	0.9329529243937232	0.6376331123166566	0.5	0.47619047619047616	0.9367088607594937	Self Car Public
no_ssid__no_geo	0.760287393860222	0.7807017543859649	0.712380987572208	0.6666666666666666	0.6030927835051546	0.867383512544803	0.6156762352414525	0.5217391304347826	0.4324324324324324	0.8928571428571428	603	RFC	0.7342191143334208	0.6986301369863014	0.7027027027027027	0.8013245033112583	0.6697877652933832	0.6666666666666666	0.5	0.8426966292134831	0.7036764014296463	0.6375	0.5282167042889391	0.9453125	0.5862969660438014	0.42857142857142855	0.38095238095238093	0.9493670886075949	Self Car Public
no_ssid__no_geo	0.7419590643274854	0.8245614035087719	0.6585741759877611	0.5777777777777777	0.5337620578778135	0.8641826923076923	0.684065934065934	0.5714285714285714	0.5641025641025642	0.9166666666666667	604	RFC	0.7254459475841238	0.8496732026143791	0.5286624203821656	0.7980022197558269	0.7778075025266037	0.8571428571428571	0.6111111111111112	0.8651685393258427	0.6396681243776045	0.4377104377104377	0.538961038961039	0.9423328964613368	0.64235483222825	0.42857142857142855	0.5238095238095238	0.9746835443037974	Self Car Public
no_ssid__no_geo	0.7821187077385424	0.8070175438596491	0.7251714867418396	0.7547169811320754	0.5521235521235522	0.8686739269698911	0.6740861356245972	0.6363636363636364	0.4864864864864864	0.8994082840236687	605	RFC	0.7552230897135712	0.8461538461538461	0.6085106382978723	0.8110047846889952	0.7606481481481482	0.875	0.5625	0.8444444444444444	0.7071957727445284	0.6811145510835913	0.5053003533568905	0.9351724137931035	0.6301989150090416	0.5	0.42857142857142855	0.9620253164556962	Self Car Public
no_ssid__no_geo	0.7522292993630574	0.8157894736842105	0.7017557530850063	0.6494565217391305	0.5902097902097903	0.8656009473060982	0.6861081654294804	0.5217391304347826	0.6341463414634146	0.9024390243902438	606	RFC	0.7189709060040129	0.7709677419354839	0.5552631578947368	0.8306818181818182	0.7290849673202615	0.6666666666666666	0.65	0.8705882352941177	0.6981560941845091	0.5610328638497653	0.6298507462686567	0.9035846724351051	0.6614426361261804	0.42857142857142855	0.6190476190476191	0.9367088607594937	Self Car Public
no_ssid__no_geo	0.7587188612099645	0.8421052631578947	0.7074858761178587	0.718266253869969	0.5335413416536662	0.8706500328299409	0.7426106542572407	0.7407407407407408	0.5714285714285714	0.9156626506024097	607	RFC	0.7198636873221598	0.7532467532467533	0.5796610169491525	0.8266832917705735	0.7856932339690962	0.7692307692307693	0.7142857142857143	0.8735632183908046	0.7000554525689754	0.6863905325443787	0.49421965317919075	0.9195561719833565	0.7175005023106289	0.7142857142857143	0.47619047619047616	0.9620253164556962	Self Car Public
no_ssid__no_geo	0.8134785568413887	0.8421052631578947	0.7611338369948711	0.780246913580247	0.5932504440497336	0.9099041533546325	0.7294171279713448	0.7200000000000001	0.5405405405405405	0.927710843373494	608	RFC	0.7709706219276583	0.8705234159779615	0.5622895622895623	0.8800988875154512	0.7760797631487287	0.8181818181818182	0.625	0.8850574712643678	0.7588512045712092	0.7069351230425056	0.6278195488721805	0.9417989417989417	0.6979103877838054	0.6428571428571429	0.47619047619047616	0.9746835443037974	Self Car Public
no_ssid__no_geo	0.744345442083619	0.7982456140350878	0.660966120502973	0.5856573705179282	0.5312500000000001	0.8659909909909909	0.6272812971342382	0.5384615384615384	0.43749999999999994	0.9058823529411764	609	RFC	0.684244518161063	0.6391304347826087	0.6007067137809188	0.8128964059196617	0.6886169386169386	0.5833333333333334	0.6363636363636364	0.8461538461538461	0.6477125589191499	0.5404411764705882	0.47619047619047616	0.9265060240963855	0.6026722925457103	0.5	0.3333333333333333	0.9746835443037974	Self Car Public
no_ssid__no_geo	0.7634854771784232	0.8157894736842105	0.7007498052733756	0.5966386554621849	0.6381842456608813	0.8674265146970604	0.6771724210748601	0.5454545454545454	0.5714285714285714	0.9146341463414634	610	RFC	0.7301570301764513	0.7029702970297029	0.6751412429378532	0.8123595505617978	0.7345938375350141	0.75	0.5714285714285714	0.8823529411764706	0.6846044656078843	0.5182481751824818	0.6050632911392405	0.9305019305019305	0.6497890295358649	0.42857142857142855	0.5714285714285714	0.9493670886075949	Self Car Public
no_ssid__no_geo	0.7737704918032787	0.8333333333333334	0.6878638602776533	0.5714285714285714	0.6262626262626263	0.8659003831417624	0.6988648090815275	0.6	0.5789473684210527	0.9176470588235295	611	RFC	0.7209088867984134	0.6837606837606838	0.6480836236933798	0.8308823529411765	0.834733893557423	1.0	0.6470588235294118	0.8571428571428571	0.6668869127315601	0.49079754601226994	0.6058631921824105	0.904	0.6465742415109504	0.42857142857142855	0.5238095238095238	0.9873417721518988	Self Car Public
no_ssid__no_geo	0.7639257294429708	0.8157894736842105	0.7241542886172553	0.6878130217028381	0.6282051282051283	0.8564447159437996	0.683982683982684	0.5714285714285714	0.5714285714285714	0.9090909090909091	612	RFC	0.7484851785800922	0.8046875	0.6265984654731458	0.8141695702671312	0.7668881506090809	0.8571428571428571	0.5714285714285714	0.872093023255814	0.7112512190856027	0.6005830903790087	0.6298200514138818	0.9033505154639175	0.6497890295358649	0.42857142857142855	0.5714285714285714	0.9493670886075949	Self Car Public
no_ssid__no_geo	0.7977044476327116	0.8421052631578947	0.7078404651327684	0.5890736342042754	0.624	0.9104477611940298	0.6922942606546588	0.5217391304347826	0.6153846153846153	0.9397590361445785	613	RFC	0.727045859008883	0.656084656084656	0.6478405315614618	0.8772123893805309	0.7432950191570882	0.6666666666666666	0.6666666666666666	0.896551724137931	0.694211775487665	0.5344827586206896	0.6018518518518519	0.9463007159904535	0.6624472573839663	0.42857142857142855	0.5714285714285714	0.9873417721518988	Self Car Public
no_ssid__no_geo	0.7662807525325616	0.8157894736842105	0.7029039172968998	0.6889279437609842	0.5607476635514019	0.8590361445783132	0.6450113093742146	0.5217391304347826	0.5	0.9132947976878613	614	RFC	0.7352057691434725	0.7777777777777778	0.6276150627615062	0.8002244668911336	0.7447883086180959	0.6666666666666666	0.7272727272727273	0.8404255319148937	0.6840771467237482	0.6182965299684543	0.5067567567567568	0.9271781534460338	0.6031746031746031	0.42857142857142855	0.38095238095238093	1.0	Self Car Public
no_ssid__no_geo	0.7250495703899538	0.7894736842105263	0.6520281220365587	0.536	0.5685534591194967	0.8515309069901792	0.6128593628593628	0.41666666666666663	0.5128205128205129	0.9090909090909091	615	RFC	0.6644037298690764	0.5851528384279476	0.5900783289817232	0.8179800221975583	0.6425495262704565	0.5	0.5555555555555556	0.872093023255814	0.6436534803995835	0.4944649446494465	0.5485436893203883	0.8879518072289156	0.5942334739803093	0.35714285714285715	0.47619047619047616	0.9493670886075949	Self Car Public
no_ssid__no_geo	0.817921146953405	0.8421052631578947	0.7596215412716392	0.7839195979899497	0.6012024048096192	0.8937426210153483	0.7434190817323348	0.7200000000000001	0.5945945945945946	0.9156626506024097	616	RFC	0.7780054035138423	0.7878787878787878	0.684931506849315	0.8612059158134243	0.7930816788575411	0.8181818181818182	0.6875	0.8735632183908046	0.7481828805141689	0.78	0.5357142857142857	0.9288343558282208	0.709563994374121	0.6428571428571429	0.5238095238095238	0.9620253164556962	Self Car Public
no_ssid__no_geo	0.7650063856960408	0.8421052631578947	0.7071778058007566	0.7049180327868853	0.5446153846153846	0.872	0.7093943198237677	0.6428571428571429	0.5405405405405405	0.9447852760736196	617	RFC	0.7286203400427392	0.8242811501597445	0.5331325301204819	0.8284473398479913	0.7281746031746031	0.6428571428571429	0.625	0.9166666666666666	0.6975805235995584	0.6157517899761337	0.5566037735849056	0.9203860072376358	0.6979103877838054	0.6428571428571429	0.47619047619047616	0.9746835443037974	Self Car Public
no_ssid__no_geo	0.7643835616438356	0.8157894736842105	0.6460356675161697	0.4298507462686567	0.6302864938608459	0.8779697624190065	0.5897611280648216	0.23529411764705882	0.6153846153846153	0.9186046511627907	618	RFC	0.6879695545209222	0.5255474452554745	0.7310126582278481	0.8073485600794439	0.7275985663082437	0.6666666666666666	0.6666666666666666	0.8494623655913979	0.6265744585611769	0.36363636363636365	0.5539568345323741	0.9621301775147929	0.5714285714285714	0.14285714285714285	0.5714285714285714	1.0	Self Car Public
no_ssid__no_geo	0.7372109320252278	0.8421052631578947	0.6674298465814185	0.5795644891122278	0.5465465465465466	0.8761785040854808	0.7040198881516248	0.5833333333333334	0.5945945945945946	0.9341317365269461	619	RFC	0.6915676883216824	0.7178423236514523	0.5290697674418605	0.827790973871734	0.7579545454545454	0.7	0.6875	0.8863636363636364	0.6605821820941736	0.4859550561797753	0.5652173913043478	0.9305740987983978	0.6703837653204742	0.5	0.5238095238095238	0.9873417721518988	Self Car Public
no_ssid__no_geo	0.7477272727272727	0.7894736842105263	0.6435816361348633	0.5728395061728395	0.4904214559386973	0.8674839462930531	0.6045398047965441	0.4210526315789473	0.4878048780487805	0.9047619047619047	620	RFC	0.6863654086081432	0.7388535031847133	0.5019607843137255	0.8182819383259912	0.7179775280898877	0.8	0.5	0.8539325842696629	0.6233746836690562	0.46774193548387094	0.4794007490636704	0.9229813664596274	0.574643359453486	0.2857142857142857	0.47619047619047616	0.9620253164556962	Self Car Public
no_ssid__no_geo	0.7140522875816994	0.7807017543859649	0.6146249078766782	0.5797752808988764	0.4139344262295082	0.8501650165016501	0.6474687705456936	0.6666666666666666	0.4	0.8757396449704142	621	RFC	0.6250058588404809	0.602803738317757	0.45495495495495497	0.817258883248731	0.7074074074074074	0.8	0.5	0.8222222222222222	0.6079909978773368	0.5584415584415584	0.37969924812030076	0.8858321870701513	0.6138235885071328	0.5714285714285714	0.3333333333333333	0.9367088607594937	Self Car Public
no_ssid__no_geo	0.7913832199546486	0.8333333333333334	0.7111258626263494	0.5537459283387622	0.6976127320954907	0.882018927444795	0.6978614200171086	0.5714285714285714	0.6	0.9221556886227545	622	RFC	0.7518299466584427	0.7142857142857143	0.6939313984168866	0.8472727272727273	0.787907268170426	0.8571428571428571	0.631578947368421	0.875	0.6910659450043548	0.4521276595744681	0.7013333333333334	0.9197368421052632	0.6582278481012658	0.42857142857142855	0.5714285714285714	0.9746835443037974	Self Car Public
no_ssid__no_geo	0.7540294323756132	0.8245614035087719	0.6927521343306716	0.6758147512864494	0.5466666666666666	0.8557749850388989	0.7026840505101375	0.6086956521739131	0.5945945945945946	0.9047619047619047	623	RFC	0.7166325032549294	0.7547892720306514	0.5899280575539568	0.8051801801801802	0.7730701206824802	0.7777777777777778	0.6875	0.8539325842696629	0.6780908487555163	0.6118012422360248	0.5093167701863354	0.913154533844189	0.6619449467550733	0.5	0.5238095238095238	0.9620253164556962	Self Car Public
no_ssid__no_geo	0.6745827984595636	0.7982456140350878	0.5990068621486159	0.49842271293375395	0.4625322997416021	0.8360655737704917	0.6187343970476501	0.4	0.5405405405405405	0.9156626506024097	624	RFC	0.6079114421179548	0.46745562130177515	0.5664556962025317	0.7898230088495575	0.6510362243120864	0.45454545454545453	0.625	0.8735632183908046	0.6042243931998218	0.5337837837837838	0.39082969432314413	0.8880597014925373	0.5984528832630098	0.35714285714285715	0.47619047619047616	0.9620253164556962	Self Car Public
no_ssid__no_geo	0.7547169811320755	0.8245614035087719	0.6641648781591704	0.5874439461883408	0.5187713310580205	0.8862793572311496	0.673015873015873	0.5714285714285714	0.5142857142857143	0.9333333333333332	625	RFC	0.6726936288828713	0.5720524017467249	0.5914396887159533	0.8545887961859356	0.7032115171650055	0.5714285714285714	0.6428571428571429	0.8953488372093024	0.6620344993424183	0.6036866359447005	0.46200607902735563	0.920410783055199	0.6582278481012658	0.5714285714285714	0.42857142857142855	0.9746835443037974	Self Car Public
no_ssid__no_geo	0.7273333333333334	0.8333333333333334	0.6544459983736487	0.5366666666666666	0.5872756933115822	0.8393956351426972	0.6976504172156347	0.5217391304347826	0.6500000000000001	0.9212121212121213	626	RFC	0.655928712745469	0.5062893081761006	0.6206896551724138	0.8408071748878924	0.7448660410716714	0.6666666666666666	0.6842105263157895	0.8837209302325582	0.6553954514756369	0.5709219858156028	0.5572755417956656	0.8379888268156425	0.6698814546915813	0.42857142857142855	0.6190476190476191	0.9620253164556962	Self Car Public
no_ssid__no_geo	0.7560262965668371	0.8333333333333334	0.6767262069737993	0.6208251473477406	0.5286195286195287	0.8807339449541285	0.7107602339181286	0.7200000000000001	0.5	0.9122807017543859	627	RFC	0.7088127033042287	0.7181818181818181	0.5946969696969697	0.8135593220338984	0.7977602108036891	0.8181818181818182	0.7272727272727273	0.8478260869565217	0.6608234595085806	0.5467128027681661	0.47575757575757577	0.96	0.6703837653204742	0.6428571428571429	0.38095238095238093	0.9873417721518988	Self Car Public
no_ssid__no_geo	0.7440246723207402	0.8070175438596491	0.6601004049614735	0.5342465753424657	0.5709728867623605	0.8750817527795944	0.6473261466920313	0.5	0.5263157894736842	0.9156626506024097	628	RFC	0.673573048362952	0.5131578947368421	0.6754716981132075	0.832089552238806	0.6872661708361506	0.6	0.5882352941176471	0.8735632183908046	0.658125538651353	0.5571428571428572	0.494475138121547	0.9227586206896552	0.6222624070725337	0.42857142857142855	0.47619047619047616	0.9620253164556962	Self Car Public
no_ssid__no_geo	0.746268656716418	0.7719298245614035	0.6537440051408995	0.47017543859649125	0.6545012165450121	0.836555360281195	0.6182522173697717	0.4210526315789473	0.5714285714285714	0.8622754491017964	629	RFC	0.7080672767893876	0.6504854368932039	0.6950904392764858	0.7786259541984732	0.7298701298701299	0.8	0.5714285714285714	0.8181818181818182	0.6301067136946665	0.36813186813186816	0.6183908045977011	0.9037974683544304	0.5895117540687161	0.2857142857142857	0.5714285714285714	0.9113924050632911	Self Car Public
no_ssid__no_geo	0.750334672021419	0.7894736842105263	0.6873929872680208	0.6417112299465241	0.5675265553869498	0.8529411764705883	0.604091035669983	0.45454545454545453	0.4571428571428571	0.9005847953216375	630	RFC	0.7143617316476126	0.7086614173228346	0.6382252559726962	0.7961985216473073	0.6777950310559007	0.625	0.5714285714285714	0.8369565217391305	0.6718801282060594	0.5863192182410424	0.5109289617486339	0.9183922046285018	0.5709262607996785	0.35714285714285715	0.38095238095238093	0.9746835443037974	Self Car Public
no_ssid__no_geo	0.7506666666666667	0.8157894736842105	0.7052097098500171	0.6958762886597939	0.5531295487627366	0.866623292127521	0.6771130104463438	0.5925925925925927	0.5128205128205129	0.9259259259259259	631	RFC	0.7129666381924477	0.7238605898123325	0.5846153846153846	0.830423940149626	0.6915182095904987	0.6153846153846154	0.5555555555555556	0.9036144578313253	0.7003198378456164	0.6699751861042184	0.5248618784530387	0.9061224489795918	0.6656620454088807	0.5714285714285714	0.47619047619047616	0.9493670886075949	Self Car Public
no_ssid__no_geo	0.8028455284552846	0.8421052631578947	0.7716216587904681	0.7860026917900403	0.6613924050632912	0.8674698795180724	0.7626856803327392	0.7272727272727273	0.6666666666666666	0.8941176470588236	632	RFC	0.7957301092490529	0.8716417910447761	0.706081081081081	0.8094674556213017	0.8783882783882784	1.0	0.8	0.8351648351648352	0.7573787711806034	0.7156862745098039	0.6220238095238095	0.9344262295081968	0.7016274864376131	0.5714285714285714	0.5714285714285714	0.9620253164556962	Self Car Public
no_ssid__no_geo	0.75	0.7894736842105263	0.6824977903491011	0.6195826645264847	0.5818815331010453	0.8460291734197731	0.619956793367198	0.5454545454545454	0.4242424242424242	0.8901734104046243	633	RFC	0.688726012628364	0.6245954692556634	0.6094890510948905	0.8320935175345378	0.7174940898345153	0.75	0.5833333333333334	0.8191489361702128	0.6772519695449631	0.6146496815286624	0.5566666666666666	0.8604395604395605	0.5788627687361864	0.42857142857142855	0.3333333333333333	0.9746835443037974	Self Car Public
no_ssid__no_geo	0.7776365946632783	0.8157894736842105	0.7375769727068362	0.7217806041335453	0.6282722513089005	0.8626780626780627	0.6643170838823013	0.5217391304347826	0.5500000000000002	0.9212121212121213	634	RFC	0.7643084088607893	0.8136200716845878	0.6722689075630253	0.8070362473347548	0.7097783217734257	0.6666666666666666	0.5789473684210527	0.8837209302325582	0.7216042019224393	0.6485714285714286	0.5896805896805897	0.9265605875152999	0.6381354229455495	0.42857142857142855	0.5238095238095238	0.9620253164556962	Self Car Public
no_ssid__no_geo	0.7769736842105263	0.8508771929824561	0.740372355867307	0.7155635062611806	0.6413708690330477	0.8641826923076923	0.7490717101279918	0.6956521739130435	0.6190476190476191	0.9325153374233128	635	RFC	0.751587149079218	0.7490636704119851	0.6735218508997429	0.8321759259259259	0.8042328042328042	0.8888888888888888	0.6190476190476191	0.9047619047619048	0.7319436798531985	0.684931506849315	0.6121495327102804	0.89875	0.7175005023106289	0.5714285714285714	0.6190476190476191	0.9620253164556962	Self Car Public
no_ssid__no_geo	0.7450381679389313	0.8508771929824561	0.6760401530167623	0.5552825552825552	0.6068027210884354	0.8660351826792964	0.711976911976912	0.5714285714285714	0.6190476190476191	0.9454545454545454	636	RFC	0.7198718791638875	0.738562091503268	0.6160220994475138	0.8050314465408805	0.7943890734588409	0.8571428571428571	0.6190476190476191	0.9069767441860465	0.6599265257940913	0.4448818897637795	0.5978552278820375	0.9370424597364568	0.6783202732569822	0.42857142857142855	0.6190476190476191	0.9873417721518988	Self Car Public
no_ssid__no_geo	0.6916403785488959	0.7631578947368421	0.598234097057476	0.4361948955916473	0.5506692160611855	0.8078381795195954	0.5875725106494337	0.45454545454545453	0.4324324324324324	0.8757396449704142	637	RFC	0.6022727272727272	0.3949579831932773	0.6050420168067226	0.8068181818181818	0.649074074074074	0.625	0.5	0.8222222222222222	0.6003901831709201	0.48704663212435234	0.5052631578947369	0.8088607594936709	0.5582680329515773	0.35714285714285715	0.38095238095238093	0.9367088607594937	Self Car Public
no_ssid__no_geo	0.7600349040139616	0.8245614035087719	0.6692425705561561	0.5481481481481482	0.5708502024291499	0.8887293610911702	0.6739093124635294	0.5384615384615384	0.5555555555555556	0.927710843373494	638	RFC	0.694379356680944	0.6607142857142857	0.5802469135802469	0.8421768707482993	0.7116858237547893	0.5833333333333334	0.6666666666666666	0.8850574712643678	0.6569456339034101	0.46835443037974683	0.5617529880478087	0.9407294832826748	0.6502913401647579	0.5	0.47619047619047616	0.9746835443037974	Self Car Public
no_ssid__no_geo	0.7418909592822637	0.8070175438596491	0.6721465486921131	0.6209048361934478	0.5242718446601942	0.8712629652226969	0.6577868228684244	0.5925925925925927	0.47058823529411764	0.9101796407185629	639	RFC	0.6887645141040087	0.67003367003367	0.5765124555160143	0.8197474167623421	0.6981351981351982	0.6153846153846154	0.6153846153846154	0.8636363636363636	0.66296267942171	0.5784883720930233	0.4807121661721068	0.9296875	0.6381354229455495	0.5714285714285714	0.38095238095238093	0.9620253164556962	Self Car Public
no_ssid__no_geo	0.7798045602605863	0.8245614035087719	0.7341749048004794	0.7197549770290965	0.6078431372549019	0.87492660011744	0.7052734137133113	0.6956521739130435	0.5142857142857143	0.9058823529411764	640	RFC	0.7459502810380004	0.7730263157894737	0.6182336182336182	0.8465909090909091	0.7926332926332926	0.8888888888888888	0.6428571428571429	0.8461538461538461	0.7254577887146931	0.673352435530086	0.5977961432506887	0.905224787363305	0.6582278481012658	0.5714285714285714	0.42857142857142855	0.9746835443037974	Self Car Public
no_ssid__no_geo	0.7447425670775925	0.7982456140350878	0.6631318651032702	0.6247689463955638	0.49731663685152055	0.8673100120627262	0.6459096459096458	0.5714285714285714	0.4615384615384615	0.9047619047619047	641	RFC	0.714573321656239	0.8203883495145631	0.5366795366795367	0.7866520787746171	0.7370251471375067	0.8571428571428571	0.5	0.8539325842696629	0.6447362649119991	0.5044776119402985	0.4633333333333333	0.9663978494623656	0.6063893911995177	0.42857142857142855	0.42857142857142855	0.9620253164556962	Self Car Public
no_ssid__no_geo	0.7144938091769847	0.7719298245614035	0.6214846021984398	0.5021834061135371	0.5061728395061729	0.8560975609756097	0.5789093676096101	0.36363636363636365	0.46511627906976744	0.9079754601226993	642	RFC	0.6441207124234668	0.6284153005464481	0.4672364672364672	0.8367103694874851	0.6118326118326118	0.5	0.45454545454545453	0.8809523809523809	0.6155916215841309	0.41818181818181815	0.5521885521885522	0.8764044943820225	0.5662045408880853	0.2857142857142857	0.47619047619047616	0.9367088607594937	Self Car Public
no_ssid__no_geo	0.6963423050379572	0.7982456140350878	0.6052271518885284	0.4573643410852713	0.5365853658536586	0.8217317487266553	0.6494708994708994	0.5	0.5555555555555556	0.8928571428571428	643	RFC	0.61276973836917	0.4013605442176871	0.6203007518796992	0.8166479190101237	0.7031210986267166	0.6	0.6666666666666666	0.8426966292134831	0.6103967240765512	0.5315315315315315	0.47277936962750716	0.826879271070615	0.6180429977898332	0.42857142857142855	0.47619047619047616	0.9493670886075949	Self Car Public
no_ssid__no_geo	0.7496050552922591	0.7894736842105263	0.6513296409649278	0.5397727272727273	0.545138888888889	0.8690773067331671	0.6361992013154804	0.5	0.5116279069767442	0.8969696969696971	644	RFC	0.6776725639270228	0.6333333333333333	0.5709090909090909	0.8287752675386445	0.7312661498708012	0.8333333333333334	0.5	0.8604651162790697	0.6351303529267859	0.47029702970297027	0.521594684385382	0.9134993446920052	0.6058870805706249	0.35714285714285715	0.5238095238095238	0.9367088607594937	Self Car Public
no_ssid__no_geo	0.73224043715847	0.7807017543859649	0.6223230805710693	0.5450236966824644	0.46376811594202894	0.8581774290887145	0.5917917917917918	0.4	0.4864864864864864	0.888888888888889	645	RFC	0.6590324397420723	0.7055214723926381	0.45714285714285713	0.8144329896907216	0.6850845410628019	0.6666666666666666	0.5625	0.8260869565217391	0.6071638114705341	0.444015444015444	0.47058823529411764	0.9068877551020408	0.5587703435804702	0.2857142857142857	0.42857142857142855	0.9620253164556962	Self Car Public
no_ssid__no_geo	0.7506963788300836	0.7982456140350878	0.6908539946656225	0.6405228758169935	0.5811001410437237	0.8509389671361502	0.6371305393193217	0.5454545454545454	0.47058823529411764	0.8953488372093023	646	RFC	0.7331446259207942	0.75	0.673202614379085	0.7762312633832976	0.7311138682106425	0.75	0.6153846153846154	0.8279569892473119	0.6705533519589695	0.55893536121673	0.511166253101737	0.9415584415584416	0.5947357846092024	0.42857142857142855	0.38095238095238093	0.9746835443037974	Self Car Public
no_ssid__no_geo	0.7881987577639752	0.8157894736842105	0.7518719831970962	0.7571606475716065	0.6323319027181689	0.8661233993015134	0.6805394244418634	0.5714285714285714	0.5555555555555556	0.9146341463414634	647	RFC	0.757611569942291	0.7735368956743003	0.6519174041297935	0.8473804100227791	0.7068160597572363	0.5714285714285714	0.6666666666666666	0.8823529411764706	0.7470221964124404	0.7414634146341463	0.6138888888888889	0.8857142857142857	0.6656620454088807	0.5714285714285714	0.47619047619047616	0.9493670886075949	Self Car Public
no_ssid__no_geo	0.7397372742200329	0.7719298245614035	0.5892079988957243	0.3786008230452675	0.5215827338129497	0.8674404398289554	0.5547403863193338	0.36363636363636365	0.4	0.9005847953216375	648	RFC	0.6192649067242201	0.4842105263157895	0.5451127819548872	0.8284714119019837	0.6123188405797101	0.5	0.5	0.8369565217391305	0.5736890736890737	0.3108108108108108	0.5	0.9102564102564102	0.5312437211171388	0.2857142857142857	0.3333333333333333	0.9746835443037974	Self Car Public
no_ssid__no_geo	0.7043189368770764	0.7894736842105263	0.6664946365450654	0.6334841628959277	0.5566037735849056	0.8093959731543625	0.6167218709224128	0.4	0.5365853658536585	0.9135802469135801	649	RFC	0.6632595180650201	0.6378132118451025	0.5236686390532544	0.8282967032967034	0.6320372398685652	0.45454545454545453	0.55	0.891566265060241	0.6715039324556189	0.6292134831460674	0.5939597315436241	0.7913385826771654	0.6058870805706249	0.35714285714285715	0.5238095238095238	0.9367088607594937	Self Car Public
no_ssid__no_geo	0.7019910083493899	0.8157894736842105	0.6459122304885686	0.5460420032310177	0.5892116182572614	0.8024830699774267	0.7204996543892564	0.6923076923076924	0.5789473684210527	0.8902439024390243	650	RFC	0.6450295657434536	0.5264797507788161	0.603399433427762	0.8052095130237825	0.7519607843137255	0.75	0.6470588235294118	0.8588235294117647	0.6475215992522974	0.5671140939597316	0.5756756756756757	0.7997750281214848	0.6969057665260197	0.6428571428571429	0.5238095238095238	0.9240506329113924	Self Car Public
no_ssid__no_geo	0.7508555783709788	0.8245614035087719	0.6920633077794599	0.6654804270462634	0.5481049562682215	0.8626045400238948	0.7214619055109853	0.6923076923076924	0.5641025641025642	0.9079754601226993	651	RFC	0.7071457475132997	0.7420634920634921	0.5417867435158501	0.8375870069605569	0.7473544973544973	0.75	0.6111111111111112	0.8809523809523809	0.6823202131381327	0.603225806451613	0.5545722713864307	0.8891625615763546	0.7011251758087201	0.6428571428571429	0.5238095238095238	0.9367088607594937	Self Car Public
no_ssid__no_geo	0.7989756722151088	0.8859649122807017	0.7659088431472192	0.7807737397420869	0.6499999999999999	0.8669527896995708	0.823389257520994	0.8333333333333333	0.7027027027027026	0.9341317365269461	652	RFC	0.7905303030303031	0.8409090909090909	0.7272727272727273	0.803409090909091	0.899621212121212	1.0	0.8125	0.8863636363636364	0.752549093581508	0.7286652078774617	0.5875706214689266	0.9414114513981359	0.7735583684950774	0.7142857142857143	0.6190476190476191	0.9873417721518988	Self Car Public
no_ssid__no_geo	0.7498213009292352	0.8421052631578947	0.6925330485641531	0.6590163934426229	0.5440729483282675	0.8745098039215687	0.7304368471035138	0.6153846153846153	0.6500000000000001	0.9259259259259259	653	RFC	0.6948964471589699	0.6655629139072847	0.5559006211180124	0.863225806451613	0.7514972169379271	0.6666666666666666	0.6842105263157895	0.9036144578313253	0.6904760710224287	0.6525974025974026	0.5327380952380952	0.8860927152317881	0.7132810930279284	0.5714285714285714	0.6190476190476191	0.9493670886075949	Self Car Public
no_ssid__no_geo	0.8166666666666667	0.8508771929824561	0.7586629938580615	0.7728026533996682	0.5981308411214954	0.905055487053021	0.7540548678760062	0.7407407407407408	0.5945945945945946	0.926829268292683	654	RFC	0.7757407344964723	0.8597785977859779	0.5925925925925926	0.8748510131108462	0.7836161387631976	0.7692307692307693	0.6875	0.8941176470588236	0.7476669975402707	0.7018072289156626	0.6037735849056604	0.9374201787994891	0.7333735181836447	0.7142857142857143	0.5238095238095238	0.9620253164556962	Self Car Public
no_ssid__no_geo	0.773995915588836	0.8596491228070176	0.7205763046543044	0.7374847374847375	0.5417376490630323	0.8825065274151436	0.7502652751474125	0.6956521739130435	0.6153846153846153	0.9397590361445785	655	RFC	0.7345619954205812	0.8319559228650137	0.5371621621621622	0.8345679012345679	0.8173690932311621	0.8888888888888888	0.6666666666666666	0.896551724137931	0.7149868476581216	0.6622807017543859	0.5463917525773195	0.9362880886426593	0.7100663050030138	0.5714285714285714	0.5714285714285714	0.9873417721518988	Self Car Public
no_ssid__no_geo	0.7319201995012469	0.8070175438596491	0.6535658226504514	0.6243523316062176	0.4908424908424908	0.8455026455026455	0.6561230986303256	0.6206896551724138	0.43749999999999994	0.9101796407185629	656	RFC	0.6661763281469787	0.5724465558194775	0.5903083700440529	0.8357740585774058	0.7000000000000001	0.6	0.6363636363636364	0.8636363636363636	0.6540442559911412	0.6866096866096866	0.4200626959247649	0.8554603854389722	0.6460719308820575	0.6428571428571429	0.3333333333333333	0.9620253164556962	Self Car Public
no_ssid__no_geo	0.7563822027716995	0.8333333333333334	0.6652224320471981	0.5287356321839081	0.5685425685425686	0.8983890954151177	0.6939605110336817	0.6428571428571429	0.5	0.9390243902439025	657	RFC	0.6783134405961214	0.46	0.718978102189781	0.8559622195985832	0.7162464985994398	0.6428571428571429	0.6	0.9058823529411765	0.6790099618464166	0.6216216216216216	0.4701670644391408	0.9452411994784876	0.6820373719107896	0.6428571428571429	0.42857142857142855	0.9746835443037974	Self Car Public
no_ssid__no_geo	0.7212663454920853	0.8070175438596491	0.665665782290865	0.6764275256222547	0.49190938511326865	0.8286604361370716	0.6771241830065359	0.6666666666666666	0.47058823529411764	0.8941176470588236	658	RFC	0.689493739632148	0.77	0.5314685314685315	0.7670126874279123	0.7501831501831502	0.8	0.6153846153846154	0.8351648351648352	0.6540161651367475	0.6031331592689295	0.4578313253012048	0.9010840108401084	0.6381354229455495	0.5714285714285714	0.38095238095238093	0.9620253164556962	Self Car Public
no_ssid__no_geo	0.7681755829903978	0.7807017543859649	0.7096768886159532	0.7480438184663537	0.5168918918918919	0.8640949554896141	0.615366436706387	0.5714285714285714	0.3870967741935483	0.8875739644970415	659	RFC	0.739437880415324	0.8129251700680272	0.6071428571428571	0.7982456140350878	0.6682539682539682	0.5714285714285714	0.6	0.8333333333333334	0.6948462918174375	0.6927536231884058	0.45	0.9417852522639069	0.6021699819168173	0.5714285714285714	0.2857142857142857	0.9493670886075949	Self Car Public
no_ssid__no_geo	0.7505845674201091	0.8070175438596491	0.6308979866164051	0.43137254901960786	0.5934426229508197	0.8678787878787878	0.6429425531221938	0.45454545454545453	0.5641025641025642	0.9101796407185629	660	RFC	0.673639117075637	0.6055045871559633	0.5895765472312704	0.825836216839677	0.6999158249158249	0.625	0.6111111111111112	0.8636363636363636	0.6156055965788734	0.3350253807106599	0.5973597359735974	0.9144316730523627	0.6143258991360258	0.35714285714285715	0.5238095238095238	0.9620253164556962	Self Car Public
no_ssid__no_geo	0.7241144414168937	0.8245614035087719	0.643312718811543	0.4789762340036563	0.6193771626297578	0.8315847598012148	0.6959416613823716	0.5	0.6842105263157895	0.9036144578313253	661	RFC	0.6408392275692334	0.45964912280701753	0.6215277777777778	0.841340782122905	0.7422582826233942	0.6	0.7647058823529411	0.8620689655172413	0.6464312603523567	0.5	0.6172413793103448	0.8220524017467249	0.6656620454088809	0.42857142857142855	0.6190476190476191	0.9493670886075949	Self Car Public
no_ssid__no_geo	0.7893950709484691	0.7982456140350878	0.7174915459390503	0.7264150943396228	0.5426008968609866	0.8834586466165413	0.613709347813394	0.45454545454545453	0.4848484848484849	0.9017341040462428	662	RFC	0.7462694182544607	0.8162544169611308	0.5960591133004927	0.8264947245017585	0.7071513002364066	0.625	0.6666666666666666	0.8297872340425532	0.7003964369694361	0.6543909348441926	0.49794238683127573	0.9488559892328399	0.5751456700823789	0.35714285714285715	0.38095238095238093	0.9873417721518988	Self Car Public
no_ssid__no_geo	0.7498349834983499	0.8596491228070176	0.7128756449375598	0.6397919375812744	0.6495726495726495	0.8492623476587556	0.7502553485162181	0.64	0.6666666666666666	0.9440993788819876	663	RFC	0.7134887297171469	0.6890756302521008	0.6015831134564644	0.8498074454428755	0.773589554077359	0.7272727272727273	0.6666666666666666	0.926829268292683	0.717229226766634	0.5970873786407767	0.7058823529411765	0.8487179487179487	0.7333735181836447	0.5714285714285714	0.6666666666666666	0.9620253164556962	Self Car Public
no_ssid__no_geo	0.7103064066852368	0.8245614035087719	0.6013434476663232	0.3565217391304348	0.6048632218844986	0.8426453819840364	0.6699679724069968	0.45454545454545453	0.6341463414634146	0.9212121212121213	664	RFC	0.5979057194112496	0.3565217391304348	0.5818713450292398	0.8553240740740741	0.7195736434108527	0.625	0.65	0.8837209302325582	0.6055352177417194	0.3565217391304348	0.629746835443038	0.8303370786516854	0.6460719308820575	0.35714285714285715	0.6190476190476191	0.9620253164556962	Self Car Public
no_ssid__no_geo	0.7437544610992148	0.8421052631578947	0.6510829829583247	0.4648910411622276	0.6074646074646075	0.8808933002481389	0.7144375144375145	0.6153846153846153	0.5945945945945946	0.9333333333333332	665	RFC	0.6584080547017751	0.4528301886792453	0.6781609195402298	0.8442330558858502	0.7498385012919897	0.6666666666666666	0.6875	0.8953488372093024	0.6495368206268956	0.47761194029850745	0.5501165501165501	0.920881971465629	0.6899738798472975	0.5714285714285714	0.5238095238095238	0.9746835443037974	Self Car Public
no_ssid__no_geo	0.7198859586600143	0.8245614035087719	0.6194444724823375	0.5196261682242991	0.4876190476190476	0.8510882016036656	0.684093567251462	0.64	0.5	0.9122807017543859	666	RFC	0.6255925402064015	0.45874587458745875	0.5688888888888889	0.8491428571428571	0.7674571805006588	0.7272727272727273	0.7272727272727273	0.8478260869565217	0.6262823592031003	0.5991379310344828	0.4266666666666667	0.8530424799081515	0.6465742415109504	0.5714285714285714	0.38095238095238093	0.9873417721518988	Self Car Public
no_ssid__no_geo	0.7628571428571429	0.8333333333333334	0.6886979108436945	0.6135265700483091	0.5895061728395062	0.863060989643268	0.7106592238171187	0.6363636363636364	0.5789473684210527	0.9166666666666667	667	RFC	0.7113121657524988	0.6414141414141414	0.6773049645390071	0.8152173913043478	0.7957424542850848	0.875	0.6470588235294118	0.8651685393258427	0.6755637673693841	0.5879629629629629	0.5218579234972678	0.9168704156479217	0.6661643560377737	0.5	0.5238095238095238	0.9746835443037974	Self Car Public
no_ssid__no_geo	0.7305389221556886	0.8157894736842105	0.6507103673819645	0.566735112936345	0.5304054054054054	0.8549905838041431	0.6689641513170924	0.5454545454545454	0.5555555555555556	0.9058823529411764	668	RFC	0.6819068914464866	0.7040816326530612	0.5395189003436426	0.8021201413427562	0.7542735042735043	0.75	0.6666666666666666	0.8461538461538461	0.6370480230514182	0.4742268041237113	0.521594684385382	0.9153225806451613	0.626481816355234	0.42857142857142855	0.47619047619047616	0.9746835443037974	Self Car Public
no_ssid__no_geo	0.6975748930099858	0.7719298245614035	0.5951820032177525	0.40789473684210525	0.5294964028776978	0.8481548699334542	0.5637973137973138	0.2857142857142857	0.5128205128205129	0.8928571428571428	669	RFC	0.6113318506823843	0.4720812182741117	0.5644171779141104	0.7974971558589306	0.6089412044468224	0.42857142857142855	0.5555555555555556	0.8426966292134831	0.5878010333483958	0.3590733590733591	0.4986449864498645	0.9056847545219638	0.5466144263612618	0.21428571428571427	0.47619047619047616	0.9493670886075949	Self Car Public
no_ssid__no_geo	0.7874231032125769	0.8421052631578947	0.740846271155941	0.6879699248120301	0.657608695652174	0.8769601930036188	0.6986709197235513	0.5263157894736842	0.6363636363636365	0.9333333333333332	670	RFC	0.7523932274853692	0.7261904761904762	0.6816901408450704	0.8492990654205608	0.8346814964610717	1.0	0.6086956521739131	0.8953488372093024	0.7317419409232201	0.6535714285714286	0.6351706036745407	0.9064837905236908	0.6661643560377737	0.35714285714285715	0.6666666666666666	0.9746835443037974	Self Car Public
no_ssid__no_geo	0.799080761654629	0.8596491228070176	0.7566624048482341	0.7910798122065728	0.5878693623639193	0.8910380399742103	0.7616374269005849	0.7200000000000001	0.6315789473684211	0.9333333333333332	671	RFC	0.7605192564678912	0.7892271662763466	0.6176470588235294	0.8746835443037975	0.8064710027774323	0.8181818181818182	0.7058823529411765	0.8953488372093024	0.7539292685766914	0.7929411764705883	0.5608308605341247	0.9080157687253614	0.7296564195298373	0.6428571428571429	0.5714285714285714	0.9746835443037974	Self Car Public
no_ssid__no_geo	0.7357973990417522	0.8070175438596491	0.6739603750901075	0.6181818181818182	0.5672937771345875	0.836405529953917	0.6642857142857143	0.5	0.6	0.8928571428571428	672	RFC	0.7064568052331467	0.7536945812807881	0.5730994152046783	0.7925764192139738	0.7692029699717459	0.8333333333333334	0.631578947368421	0.8426966292134831	0.6569810136418277	0.523972602739726	0.5616045845272206	0.8853658536585366	0.6259795057263412	0.35714285714285715	0.5714285714285714	0.9493670886075949	Self Car Public
no_ssid__no_geo	0.7194888178913738	0.8070175438596491	0.671819426209589	0.6009732360097323	0.575221238938053	0.8392638036809817	0.6479578392621871	0.43478260869565216	0.6	0.9090909090909091	673	RFC	0.6716104663800726	0.6053921568627451	0.5701754385964912	0.8392638036809816	0.6864091753932634	0.5555555555555556	0.631578947368421	0.872093023255814	0.6720797680086824	0.5966183574879227	0.5803571428571429	0.8392638036809816	0.6259795057263412	0.35714285714285715	0.5714285714285714	0.9493670886075949	Self Car Public
no_ssid__no_geo	0.7013446567586695	0.7982456140350878	0.6287913746545409	0.4640883977900553	0.6037151702786379	0.8185705558949297	0.659353023909986	0.4666666666666667	0.6	0.9113924050632911	674	RFC	0.6220486111111111	0.39375	0.6	0.8723958333333334	0.6601571174772374	0.4375	0.631578947368421	0.9113924050632911	0.6478334025955562	0.5650224215246636	0.6074766355140186	0.7710011507479861	0.6609403254972875	0.5	0.5714285714285714	0.9113924050632911	Self Car Public
no_ssid__no_geo	0.7967320261437908	0.8070175438596491	0.7394043413566598	0.7963206307490145	0.549165120593692	0.8727272727272727	0.6556805252457426	0.5217391304347826	0.5405405405405405	0.9047619047619047	675	RFC	0.7716501328676134	0.8731988472622478	0.6324786324786325	0.80927291886196	0.7151997503121098	0.6666666666666666	0.625	0.8539325842696629	0.7213696659449244	0.7318840579710145	0.4852459016393443	0.9469790382244143	0.6222624070725337	0.42857142857142855	0.47619047619047616	0.9620253164556962	Self Car Public
no_ssid__no_geo	0.7607621736062103	0.8245614035087719	0.7041260382219482	0.616822429906542	0.6239554317548747	0.8716002530044276	0.6577482138457748	0.45454545454545453	0.5853658536585366	0.9333333333333332	676	RFC	0.7228488830167832	0.7142857142857143	0.6170798898071626	0.8371810449574727	0.7067829457364342	0.625	0.6	0.8953488372093024	0.6942400165469976	0.5427631578947368	0.6309859154929578	0.9089709762532981	0.634418324291742	0.35714285714285715	0.5714285714285714	0.9746835443037974	Self Car Public
no_ssid__no_geo	0.7507163323782235	0.8157894736842105	0.6911276617125521	0.6733001658374793	0.5329052969502408	0.8671775223499361	0.7057668629995675	0.5925925925925927	0.6190476190476191	0.9056603773584907	677	RFC	0.7026324100863465	0.7518518518518519	0.503030303030303	0.8530150753768844	0.7114774114774115	0.6153846153846154	0.6190476190476191	0.9	0.6859935641505608	0.6096096096096096	0.5665529010238908	0.8818181818181818	0.7006228651798271	0.5714285714285714	0.6190476190476191	0.9113924050632911	Self Car Public
no_ssid__no_geo	0.7657657657657657	0.8245614035087719	0.6882302611495725	0.6061776061776062	0.5957446808510638	0.8627684964200477	0.6955342738475269	0.6153846153846153	0.5555555555555556	0.9156626506024097	678	RFC	0.6825555140483394	0.5432525951557093	0.6194690265486725	0.8849449204406364	0.735632183908046	0.6666666666666666	0.6666666666666666	0.8735632183908046	0.7003454597745166	0.6855895196506551	0.5737704918032787	0.8416763678696159	0.6698814546915811	0.5714285714285714	0.47619047619047616	0.9620253164556962	Self Car Public
no_ssid__no_geo	0.7763157894736842	0.8245614035087719	0.7209847881867115	0.6846543001686339	0.6000000000000001	0.8783000643915003	0.6938271604938272	0.6000000000000001	0.5555555555555556	0.9259259259259259	679	RFC	0.7339585646631468	0.6744186046511628	0.6833976833976834	0.844059405940594	0.7109270414993306	0.5625	0.6666666666666666	0.9036144578313253	0.7151283078265704	0.6952054794520548	0.5347432024169184	0.9154362416107382	0.6894715692184047	0.6428571428571429	0.47619047619047616	0.9493670886075949	Self Car Public
no_ssid__no_geo	0.718914845516202	0.7807017543859649	0.5962241132030983	0.48769574944071586	0.42357274401473294	0.8774038461538461	0.5768956826649134	0.4444444444444445	0.37499999999999994	0.9112426035502957	680	RFC	0.6112678405765589	0.459915611814346	0.5424528301886793	0.8314350797266514	0.6208495208495209	0.46153846153846156	0.5454545454545454	0.8555555555555555	0.5984109412927937	0.5190476190476191	0.3474320241691843	0.9287531806615776	0.5629897528631705	0.42857142857142855	0.2857142857142857	0.9746835443037974	Self Car Public
no_ssid__no_geo	0.7750759878419453	0.8070175438596491	0.7356890466477936	0.7817403708987161	0.5753803596127247	0.8499464094319399	0.6294903926482874	0.4761904761904762	0.5	0.9122807017543859	681	RFC	0.764688571777273	0.85625	0.6479750778816199	0.7898406374501992	0.720703933747412	0.7142857142857143	0.6	0.8478260869565217	0.7188422121993209	0.7191601049868767	0.5174129353233831	0.919953596287703	0.5910186859553949	0.35714285714285715	0.42857142857142855	0.9873417721518988	Self Car Public
no_ssid__no_geo	0.7698803659394793	0.8245614035087719	0.7206633614674581	0.7012522361359571	0.5940298507462687	0.8667079975201486	0.6803561935140884	0.5454545454545454	0.5789473684210527	0.9166666666666667	682	RFC	0.7441116055975869	0.784	0.6317460317460317	0.8165887850467289	0.7540757876184182	0.75	0.6470588235294118	0.8651685393258427	0.7060831191822473	0.6343042071197411	0.5605633802816902	0.9233817701453104	0.64235483222825	0.42857142857142855	0.5238095238095238	0.9746835443037974	Self Car Public
no_ssid__no_geo	0.771012574454004	0.8333333333333334	0.7206155541322969	0.7521613832853027	0.5495207667731629	0.8601645123384254	0.7287748171368861	0.7272727272727273	0.5625	0.896551724137931	683	RFC	0.7577705841054202	0.8557377049180328	0.6346863468634686	0.7828877005347593	0.8797448165869218	1.0	0.8181818181818182	0.8210526315789474	0.7032752884326445	0.6709511568123393	0.48450704225352115	0.954367666232073	0.6624472573839663	0.5714285714285714	0.42857142857142855	0.9873417721518988	Self Car Public
no_ssid__no_geo	0.687007874015748	0.8070175438596491	0.606842348166011	0.49036777583187385	0.4895287958115183	0.840630472854641	0.6567265469061877	0.56	0.5	0.9101796407185629	684	RFC	0.6173375465389858	0.5017921146953405	0.5598802395209581	0.7903402854006586	0.7000000000000001	0.6363636363636364	0.6	0.8636363636363636	0.6040304622324405	0.4794520547945205	0.43488372093023253	0.8977556109725686	0.6301989150090416	0.5	0.42857142857142855	0.9620253164556962	Self Car Public
no_ssid__no_geo	0.7538877620013522	0.7982456140350878	0.6756629064991445	0.659824046920821	0.4876325088339223	0.8795321637426902	0.6031908415540129	0.43478260869565216	0.4571428571428571	0.9176470588235295	685	RFC	0.7015977273791917	0.7705479452054794	0.5168539325842697	0.8173913043478261	0.6613756613756614	0.5555555555555556	0.5714285714285714	0.8571428571428571	0.6634534242129179	0.5769230769230769	0.46153846153846156	0.9518987341772152	0.5751456700823789	0.35714285714285715	0.38095238095238093	0.9873417721518988	Self Car Public
no_ssid__no_geo	0.7313868613138687	0.8157894736842105	0.6661918852066099	0.5720338983050847	0.5770862800565771	0.8494554772581678	0.6685370841438476	0.5	0.5853658536585366	0.920245398773006	686	RFC	0.6870063069452286	0.6683168316831684	0.5811965811965812	0.8115055079559363	0.6976190476190477	0.6	0.6	0.8928571428571429	0.654720913374411	0.5	0.5730337078651685	0.8911290322580645	0.6497890295358649	0.42857142857142855	0.5714285714285714	0.9493670886075949	Self Car Public
no_ssid__no_geo	0.6975425330812854	0.8421052631578947	0.6390381223550418	0.6167979002624672	0.4858420268256334	0.8144744399770246	0.7387423935091277	0.8275862068965518	0.48275862068965514	0.9058823529411764	687	RFC	0.6469399427813749	0.6041131105398457	0.5506756756756757	0.7860310421286031	0.8403846153846154	0.8	0.875	0.8461538461538461	0.6365823705327455	0.6300268096514745	0.43466666666666665	0.8450536352800954	0.7217199115933294	0.8571428571428571	0.3333333333333333	0.9746835443037974	Self Car Public
no_ssid__no_geo	0.752770083102493	0.8333333333333334	0.6718323839738506	0.6529850746268656	0.5036231884057971	0.858888888888889	0.7331154866638738	0.7272727272727273	0.5806451612903225	0.8914285714285716	688	RFC	0.7078158658636807	0.7743362831858407	0.547244094488189	0.8018672199170125	0.9041666666666667	1.0	0.9	0.8125	0.6518667434592503	0.5645161290322581	0.4664429530201342	0.9246411483253588	0.6624472573839663	0.5714285714285714	0.42857142857142855	0.9873417721518988	Self Car Public
no_ssid__no_geo	0.7968515742128935	0.8596491228070176	0.7502613627486688	0.7690014903129657	0.6022727272727273	0.8795098706603132	0.7909758692891223	0.8461538461538461	0.611111111111111	0.9156626506024097	689	RFC	0.7714072112536275	0.8805460750853242	0.6022727272727273	0.8314028314028314	0.8411877394636015	0.9166666666666666	0.7333333333333333	0.8735632183908046	0.7394461404577012	0.6825396825396826	0.6022727272727273	0.9335260115606936	0.7571830419931685	0.7857142857142857	0.5238095238095238	0.9620253164556962	Self Car Public
no_ssid__no_geo	0.7251748251748251	0.7982456140350878	0.6528632071038478	0.5757009345794392	0.523121387283237	0.8597672994488671	0.659669869425967	0.5454545454545454	0.5365853658536585	0.8969696969696971	690	RFC	0.6761670323089591	0.7031963470319634	0.49453551912568305	0.8307692307692308	0.7201550387596899	0.75	0.55	0.8604651162790697	0.6444731467469053	0.4873417721518987	0.5552147239263804	0.8908629441624365	0.6296966043801486	0.42857142857142855	0.5238095238095238	0.9367088607594937	Self Car Public
no_ssid__no_geo	0.739068100358423	0.7807017543859649	0.6399777485300059	0.5365853658536585	0.5268456375838927	0.8565022421524663	0.6119185246352876	0.5	0.4571428571428571	0.8786127167630058	691	RFC	0.6981620256818752	0.7236842105263158	0.5880149812734082	0.7827868852459017	0.737757514353259	0.8333333333333334	0.5714285714285714	0.8085106382978723	0.6163682636730485	0.4263565891472868	0.47720364741641336	0.9455445544554455	0.5667068515169781	0.35714285714285715	0.38095238095238093	0.9620253164556962	Self Car Public
no_ssid__no_geo	0.7079268292682926	0.8333333333333334	0.6673208818637594	0.6164705882352941	0.570281124497992	0.8152109328579917	0.7252984692009082	0.6666666666666666	0.5945945945945946	0.9146341463414634	692	RFC	0.6675608586328506	0.5914221218961625	0.5916666666666667	0.8195937873357229	0.7540535444947208	0.6923076923076923	0.6875	0.8823529411764706	0.6683323150418646	0.6437346437346437	0.5503875968992248	0.8108747044917257	0.7053445850914205	0.6428571428571429	0.5238095238095238	0.9493670886075949	Self Car Public
no_ssid__no_geo	0.7818181818181819	0.8070175438596491	0.7205036670289452	0.7204116638078901	0.555008210180624	0.8860911270983214	0.6517016954773452	0.6363636363636364	0.41176470588235287	0.9069767441860466	693	RFC	0.7509547015827449	0.8366533864541833	0.5868055555555556	0.8294051627384961	0.7507237386269644	0.875	0.5384615384615384	0.8387096774193549	0.7033679407848984	0.6325301204819277	0.5264797507788161	0.9510939510939511	0.6068917018284107	0.5	0.3333333333333333	0.9873417721518988	Self Car Public
no_ssid__no_geo	0.7766497461928934	0.8157894736842105	0.69733467030795	0.5278450363196127	0.682385575589459	0.8817733990147785	0.6656378600823044	0.41666666666666663	0.6666666666666666	0.9135802469135801	694	RFC	0.7124047096316004	0.5561224489795918	0.7387387387387387	0.8423529411764706	0.6860776439089692	0.5	0.6666666666666666	0.891566265060241	0.687129788501781	0.5023041474654378	0.634020618556701	0.9250645994832042	0.6535061281896725	0.35714285714285715	0.6666666666666666	0.9367088607594937	Self Car Public
no_ssid__no_geo	0.7448471926083866	0.8157894736842105	0.6327680307031393	0.49500000000000005	0.5193199381761978	0.8839841539332202	0.6513422109490593	0.5	0.5263157894736842	0.927710843373494	695	RFC	0.6480842877107648	0.5294117647058824	0.5714285714285714	0.8434125269978402	0.6910975884606717	0.6	0.5882352941176471	0.8850574712643678	0.6231219245851624	0.4647887323943662	0.47592067988668557	0.9286563614744352	0.626481816355234	0.42857142857142855	0.47619047619047616	0.9746835443037974	Self Car Public
no_ssid__no_geo	0.8034188034188035	0.868421052631579	0.7757141660385218	0.7737397420867526	0.6735483870967741	0.8798543689320388	0.7523291182430606	0.6086956521739131	0.6976744186046512	0.9506172839506173	696	RFC	0.7879940068983795	0.8270676691729323	0.6997319034852547	0.8371824480369515	0.7957689343231511	0.7777777777777778	0.6818181818181818	0.927710843373494	0.767745317487957	0.7268722466960352	0.6492537313432836	0.9271099744245525	0.7296564195298373	0.5	0.7142857142857143	0.9746835443037974	Self Car Public
no_ssid__no_geo	0.7695978186775733	0.7982456140350878	0.7200889926277593	0.7021276595744681	0.596153846153846	0.8619854721549637	0.637897999436461	0.5	0.5142857142857143	0.8994082840236687	697	RFC	0.7504333190087381	0.7403846153846154	0.7153846153846154	0.7955307262569833	0.6957671957671958	0.6	0.6428571428571429	0.8444444444444444	0.7063912968189814	0.6676300578034682	0.510989010989011	0.940554821664465	0.6063893911995177	0.42857142857142855	0.42857142857142855	0.9620253164556962	Self Car Public
no_ssid__no_geo	0.7811594202898551	0.8157894736842105	0.7145866308673572	0.6175115207373273	0.6478454680534919	0.8784029038112522	0.65371975978896	0.4761904761904762	0.5581395348837208	0.926829268292683	698	RFC	0.7430626305032767	0.73224043715847	0.6586102719033232	0.8383371824480369	0.7179526355996945	0.7142857142857143	0.5454545454545454	0.8941176470588236	0.6979273041857453	0.5338645418326693	0.6374269005847953	0.9224904701397713	0.6301989150090416	0.35714285714285715	0.5714285714285714	0.9620253164556962	Self Car Public
no_ssid__no_geo	0.6759314015375517	0.8333333333333334	0.6118205323731941	0.49533954727030627	0.5223880597014926	0.8177339901477833	0.686429930247305	0.5	0.6315789473684211	0.927710843373494	699	RFC	0.6199424710754387	0.46851385390428213	0.6	0.7913135593220338	0.7303132747351815	0.6	0.7058823529411765	0.8850574712643678	0.6113194699472974	0.5254237288135594	0.46255506607929514	0.8459796149490374	0.6582278481012658	0.42857142857142855	0.5714285714285714	0.9746835443037974	Self Car Public
no_ssid__no_geo	0.7844357976653696	0.8508771929824561	0.7212675922746176	0.6706349206349206	0.6142034548944337	0.8789644012944984	0.75	0.6666666666666666	0.6666666666666666	0.9166666666666667	700	RFC	0.7400661343099223	0.7544642857142857	0.6201550387596899	0.8455790784557908	0.8217228464419476	0.8	0.8	0.8651685393258427	0.7090102624018256	0.6035714285714285	0.6083650190114068	0.9150943396226415	0.7058468957203133	0.5714285714285714	0.5714285714285714	0.9746835443037974	Self Car Public
no_ssid__no_geo	0.6856209150326797	0.7807017543859649	0.6298935953706916	0.5657894736842106	0.5161290322580644	0.8077622801697998	0.6157753143598387	0.43478260869565216	0.5263157894736842	0.8862275449101796	701	RFC	0.6303020069646429	0.581081081081081	0.5045045045045045	0.8053204353083434	0.6615666468607645	0.5555555555555556	0.5882352941176471	0.8409090909090909	0.6299343053922314	0.5512820512820513	0.5283018867924528	0.8102189781021898	0.590014064697609	0.35714285714285715	0.47619047619047616	0.9367088607594937	Self Car Public
no_ssid__no_geo	0.770764119601329	0.7807017543859649	0.7055447617018608	0.7259475218658892	0.5152542372881357	0.8754325259515572	0.6176190476190476	0.56	0.4	0.8928571428571428	702	RFC	0.7361468624132458	0.7685185185185185	0.6333333333333333	0.8065887353878852	0.6596867551923732	0.6363636363636364	0.5	0.8426966292134831	0.6930852868412872	0.6878453038674033	0.4342857142857143	0.957124842370744	0.5942334739803093	0.5	0.3333333333333333	0.9493670886075949	Self Car Public
no_ssid__no_geo	0.7861915367483296	0.8333333333333334	0.7216092094649773	0.690566037735849	0.5958254269449715	0.8784361637141113	0.7204302506098914	0.64	0.611111111111111	0.9101796407185629	703	RFC	0.7400036365622279	0.732	0.6460905349794238	0.84192037470726	0.7747474747474747	0.7272727272727273	0.7333333333333333	0.8636363636363636	0.7082171402189211	0.6535714285714286	0.5528169014084507	0.9182630906768838	0.6857544705645973	0.5714285714285714	0.5238095238095238	0.9620253164556962	Self Car Public
no_ssid__no_geo	0.7238644556596971	0.7982456140350878	0.6423866794827294	0.5612648221343873	0.5338208409506399	0.8320743753631611	0.6633333333333332	0.64	0.4571428571428571	0.8928571428571428	704	RFC	0.6506412713317938	0.5220588235294118	0.6134453781512605	0.8164196123147093	0.7137993093049273	0.7272727272727273	0.5714285714285714	0.8426966292134831	0.6425569161500694	0.6068376068376068	0.47249190938511326	0.8483412322274881	0.6339160136628491	0.5714285714285714	0.38095238095238093	0.9493670886075949	Self Car Public
no_ssid__no_geo	0.7647058823529411	0.7982456140350878	0.660538856584829	0.47878787878787876	0.6255924170616114	0.8772362739049969	0.6233108974807476	0.38095238095238093	0.5853658536585366	0.9036144578313253	705	RFC	0.6785898252937671	0.5486111111111112	0.6387096774193548	0.8484486873508353	0.677832512315271	0.5714285714285714	0.6	0.8620689655172413	0.6485934185941419	0.42473118279569894	0.6130030959752322	0.9080459770114943	0.6021699819168173	0.2857142857142857	0.5714285714285714	0.9493670886075949	Self Car Public
no_ssid__no_geo	0.7348342714196373	0.8070175438596491	0.6792645356755288	0.590990990990991	0.5961754780652418	0.8506271379703535	0.6489216688574072	0.5	0.5365853658536585	0.9101796407185629	706	RFC	0.714587774892481	0.7557603686635944	0.5849889624724062	0.8030139935414424	0.748989898989899	0.8333333333333334	0.55	0.8636363636363636	0.665749229990585	0.48520710059171596	0.6077981651376146	0.9042424242424243	0.6143258991360258	0.35714285714285715	0.5238095238095238	0.9620253164556962	Self Car Public
no_ssid__no_geo	0.745945945945946	0.7982456140350878	0.6552145381971942	0.5642317380352645	0.5447897623400365	0.8566221142162818	0.6182539682539683	0.4	0.5500000000000002	0.9047619047619047	707	RFC	0.6714949177997589	0.6292134831460674	0.5539033457249071	0.8313679245283019	0.6998488731191274	0.6666666666666666	0.5789473684210527	0.8539325842696629	0.6436151315840931	0.5114155251141552	0.5359712230215827	0.8834586466165414	0.5905163753265019	0.2857142857142857	0.5238095238095238	0.9620253164556962	Self Car Public
no_ssid__no_geo	0.7745750184774575	0.8157894736842105	0.7177513959994505	0.7164634146341463	0.5573770491803278	0.8794137241838774	0.662123372303013	0.4761904761904762	0.6	0.9101796407185629	708	RFC	0.7378598853373979	0.818815331010453	0.5645756457564576	0.8301886792452831	0.7365003417634997	0.7142857142857143	0.631578947368421	0.8636363636363636	0.7073534244761541	0.6368563685636857	0.5503597122302158	0.9348441926345609	0.6301989150090416	0.35714285714285715	0.5714285714285714	0.9620253164556962	Self Car Public
no_ssid__no_geo	0.7552804078659869	0.8157894736842105	0.7021770301770421	0.6791862284820032	0.5553772070626003	0.871967654986523	0.7119084520993324	0.6923076923076924	0.5365853658536585	0.9068322981366461	709	RFC	0.7066405414231501	0.6888888888888889	0.5785953177257525	0.852437417654809	0.7300813008130081	0.75	0.55	0.8902439024390244	0.6987058322690506	0.6697530864197531	0.5339506172839507	0.8924137931034483	0.6969057665260197	0.6428571428571429	0.5238095238095238	0.9240506329113924	Self Car Public
no_ssid__no_geo	0.7808105872622002	0.8245614035087719	0.6415279556124626	0.4154929577464789	0.6	0.9090909090909091	0.6603174603174603	0.4761904761904762	0.5714285714285714	0.9333333333333332	710	RFC	0.6692184162003859	0.5175438596491229	0.6226415094339622	0.8674698795180723	0.7270210409745292	0.7142857142857143	0.5714285714285714	0.8953488372093024	0.6269711179180594	0.34705882352941175	0.5789473684210527	0.9549071618037135	0.634418324291742	0.35714285714285715	0.5714285714285714	0.9746835443037974	Self Car Public
no_ssid__no_geo	0.7588014981273409	0.8508771929824561	0.6877085669570301	0.604255319148936	0.584664536741214	0.8742058449809403	0.7373523322372427	0.6086956521739131	0.6857142857142857	0.9176470588235295	711	RFC	0.7127904826226675	0.6513761467889908	0.6727941176470589	0.8142011834319527	0.8306878306878307	0.7777777777777778	0.8571428571428571	0.8571428571428571	0.6747332631408799	0.5634920634920635	0.5169491525423728	0.943758573388203	0.6862567811934901	0.5	0.5714285714285714	0.9873417721518988	Self Car Public
no_ssid__no_geo	0.7	0.8157894736842105	0.5998183803879908	0.4297188755020081	0.5380530973451327	0.8316831683168318	0.6715447154471544	0.5	0.6	0.9146341463414634	712	RFC	0.6043556343631362	0.41472868217054265	0.5757575757575758	0.8225806451612904	0.7046439628482971	0.6	0.631578947368421	0.8823529411764706	0.5972687071103128	0.44583333333333336	0.5049833887043189	0.8409893992932862	0.6497890295358649	0.42857142857142855	0.5714285714285714	0.9493670886075949	Self Car Public
no_ssid__no_geo	0.7246268656716418	0.7894736842105263	0.6307218789218676	0.44967880085653106	0.5950704225352114	0.8474164133738603	0.6212330342765126	0.4444444444444445	0.5	0.9192546583850932	713	RFC	0.6253085861232044	0.38461538461538464	0.6079136690647482	0.8833967046894804	0.6300977584674632	0.46153846153846156	0.5263157894736842	0.9024390243902439	0.646082690180105	0.5412371134020618	0.5827586206896552	0.8142523364485982	0.6138235885071328	0.42857142857142855	0.47619047619047616	0.9367088607594937	Self Car Public
no_ssid__no_geo	0.7270847691247415	0.7982456140350878	0.6547613026962867	0.5794066317626528	0.5333333333333332	0.8515439429928742	0.6339788174975233	0.5217391304347826	0.4848484848484849	0.8953488372093023	714	RFC	0.6856749389286728	0.6360153256704981	0.6441947565543071	0.7768147345612134	0.7204301075268816	0.6666666666666666	0.6666666666666666	0.8279569892473119	0.6430863591397976	0.532051282051282	0.455026455026455	0.9421813403416557	0.5947357846092024	0.42857142857142855	0.38095238095238093	0.9746835443037974	Self Car Public
no_ssid__no_geo	0.7995689655172413	0.8508771929824561	0.7660450897356655	0.7395498392282959	0.6900958466453674	0.8684895833333333	0.7643117926250458	0.7272727272727273	0.6500000000000001	0.9156626506024097	715	RFC	0.7934994246925545	0.8518518518518519	0.7152317880794702	0.8134146341463414	0.8525912482355315	1.0	0.6842105263157895	0.8735632183908046	0.7505466677952711	0.6534090909090909	0.6666666666666666	0.9315642458100558	0.7175005023106289	0.5714285714285714	0.6190476190476191	0.9620253164556962	Self Car Public
no_ssid__no_geo	0.7789029535864979	0.7807017543859649	0.7085364470335982	0.6176470588235294	0.6245353159851301	0.8834269662921349	0.5694520854982986	0.3157894736842105	0.4878048780487805	0.9047619047619047	716	RFC	0.7376866038741134	0.7544910179640718	0.6131386861313869	0.8454301075268817	0.6513108614232209	0.6	0.5	0.8539325842696629	0.6947284043757073	0.5228215767634855	0.6363636363636364	0.925	0.5508338356439623	0.21428571428571427	0.47619047619047616	0.9620253164556962	Self Car Public
no_ssid__no_geo	0.7713395638629283	0.8596491228070176	0.7261683486980265	0.7214723926380369	0.5922619047619047	0.8647707486941381	0.7492954273233283	0.5833333333333334	0.7368421052631577	0.927710843373494	717	RFC	0.7473718483172207	0.7557840616966581	0.6791808873720137	0.8071505958829902	0.8028622943430245	0.7	0.8235294117647058	0.8850574712643678	0.7154856027103694	0.6901408450704225	0.525065963060686	0.93125	0.7137834036568212	0.5	0.6666666666666666	0.9746835443037974	Self Car Public
no_ssid__no_geo	0.7973316391359594	0.8596491228070176	0.7632741280884846	0.7846534653465347	0.6189189189189189	0.88625	0.7723769073462324	0.7692307692307692	0.6153846153846153	0.9325153374233128	718	RFC	0.7719813674443702	0.8475935828877005	0.6058201058201058	0.8625304136253041	0.8015873015873015	0.8333333333333334	0.6666666666666666	0.9047619047619048	0.7581074952037424	0.7304147465437788	0.6325966850828729	0.9113110539845758	0.7492465340566605	0.7142857142857143	0.5714285714285714	0.9620253164556962	Self Car Public
no_ssid__no_geo	0.7573667711598746	0.8245614035087719	0.7111028777133314	0.7089552238805968	0.5491251682368776	0.8752282410225197	0.6634695976013342	0.5714285714285714	0.4848484848484849	0.9341317365269461	719	RFC	0.7265429390429391	0.7002457002457002	0.6623376623376623	0.8170454545454545	0.7081529581529581	0.5714285714285714	0.6666666666666666	0.8863636363636364	0.7097275148950279	0.7178841309823678	0.4689655172413793	0.9423328964613368	0.6465742415109504	0.5714285714285714	0.38095238095238093	0.9873417721518988	Self Car Public
no_ssid__no_geo	0.7732598208132323	0.8421052631578947	0.7140544414106226	0.717948717948718	0.5426356589147286	0.881578947368421	0.7400531632110581	0.7200000000000001	0.5789473684210527	0.9212121212121213	720	RFC	0.7243429739596688	0.7317073170731707	0.5932203389830508	0.8481012658227848	0.7829871906479294	0.8181818181818182	0.6470588235294118	0.8837209302325582	0.7075020685850878	0.7046979865771812	0.5	0.9178082191780822	0.709563994374121	0.6428571428571429	0.5238095238095238	0.9620253164556962	Self Car Public
no_ssid__no_geo	0.8038243626062322	0.8245614035087719	0.7665785616563779	0.6951672862453531	0.7236315086782377	0.8809368900455432	0.6753178813387116	0.45454545454545453	0.6511627906976744	0.920245398773006	721	RFC	0.7819061942093964	0.7695473251028807	0.7245989304812834	0.8515723270440252	0.718073593073593	0.625	0.6363636363636364	0.8928571428571429	0.7563212978614322	0.6338983050847458	0.7226666666666667	0.9123989218328841	0.6577255374723728	0.35714285714285715	0.6666666666666666	0.9493670886075949	Self Car Public
no_ssid__no_geo	0.791907514450867	0.8508771929824561	0.7337083844028847	0.7475083056478405	0.5658362989323843	0.8877805486284289	0.7324555324555324	0.6153846153846153	0.6486486486486486	0.9333333333333332	722	RFC	0.7568930908608947	0.7922535211267606	0.6437246963562753	0.8347010550996483	0.7706718346253231	0.6666666666666666	0.75	0.8953488372093024	0.7201261051950697	0.7075471698113207	0.5047619047619047	0.948069241011984	0.7058468957203133	0.5714285714285714	0.5714285714285714	0.9746835443037974	Self Car Public
no_ssid__no_geo	0.7667304015296367	0.8245614035087719	0.7215255175388456	0.7320099255583126	0.563953488372093	0.8686131386861313	0.6961536222929624	0.6086956521739131	0.5641025641025642	0.9156626506024097	723	RFC	0.7332196335198929	0.7887700534759359	0.5825825825825826	0.8283062645011601	0.7541507024265645	0.7777777777777778	0.6111111111111112	0.8735632183908046	0.7141309072902255	0.6828703703703703	0.5464788732394367	0.9130434782608695	0.6619449467550733	0.5	0.5238095238095238	0.9620253164556962	Self Car Public
no_ssid__no_geo	0.7410433689503457	0.7807017543859649	0.6740369943520395	0.6277372262773723	0.5156889495225102	0.8786848072562358	0.5692918192918194	0.38095238095238093	0.41025641025641024	0.9166666666666667	724	RFC	0.6846726970206741	0.680379746835443	0.5294117647058824	0.8442265795206971	0.6270138517329529	0.5714285714285714	0.4444444444444444	0.8651685393258427	0.6671303503815179	0.5826558265582655	0.5026595744680851	0.9160756501182034	0.5471167369901547	0.2857142857142857	0.38095238095238093	0.9746835443037974	Self Car Public
no_ssid__no_geo	0.7163636363636363	0.7894736842105263	0.6468012261951438	0.5298507462686568	0.5944954128440366	0.8160575194727382	0.6275533198610121	0.45454545454545453	0.5405405405405405	0.8875739644970415	725	RFC	0.6541942890076244	0.5201465201465202	0.6403162055335968	0.8021201413427562	0.6944444444444445	0.625	0.625	0.8333333333333334	0.6417354265995391	0.5399239543726235	0.5547945205479452	0.8304878048780487	0.5942334739803093	0.35714285714285715	0.47619047619047616	0.9493670886075949	Self Car Public
no_ssid__no_geo	0.8002904865649964	0.8333333333333334	0.7433614462118786	0.6734279918864098	0.6625386996904025	0.8941176470588235	0.6910551296093465	0.5454545454545454	0.6	0.927710843373494	726	RFC	0.7914829512051735	0.8783068783068783	0.6604938271604939	0.8356481481481481	0.7555454728775963	0.75	0.631578947368421	0.8850574712643678	0.7240112417035177	0.5460526315789473	0.6645962732919255	0.9613848202396804	0.6582278481012658	0.42857142857142855	0.5714285714285714	0.9746835443037974	Self Car Public
no_ssid__no_geo	0.7840172786177105	0.8245614035087719	0.7263794509996947	0.7070707070707071	0.5974499089253188	0.8746177370030581	0.7198216180252107	0.6666666666666666	0.5945945945945946	0.8982035928143712	727	RFC	0.735575983245068	0.7806691449814126	0.563573883161512	0.8624849215922799	0.7799242424242424	0.8	0.6875	0.8522727272727273	0.722969845025359	0.6461538461538462	0.6356589147286822	0.8870967741935484	0.6815350612818968	0.5714285714285714	0.5238095238095238	0.9493670886075949	Self Car Public
no_ssid__no_geo	0.7592190889370932	0.8421052631578947	0.6790480443458117	0.5116279069767442	0.6477732793522267	0.8777429467084639	0.6884371666980362	0.45454545454545453	0.6666666666666666	0.9440993788819876	728	RFC	0.692127394483979	0.5729166666666666	0.6539509536784741	0.8495145631067961	0.725609756097561	0.625	0.625	0.926829268292683	0.6706026355831803	0.46218487394957986	0.6417112299465241	0.9079118028534371	0.6778179626280892	0.35714285714285715	0.7142857142857143	0.9620253164556962	Self Car Public
no_ssid__no_geo	0.7336999214454045	0.8070175438596491	0.6320887605088842	0.4696969696969697	0.5553719008264463	0.8711974110032363	0.6712530494566423	0.56	0.5555555555555556	0.8982035928143712	729	RFC	0.6457659912163649	0.4696969696969697	0.6387832699619772	0.8288177339901478	0.7184343434343434	0.6363636363636364	0.6666666666666666	0.8522727272727273	0.6263565503531038	0.4696969696969697	0.49122807017543857	0.9181446111869032	0.641852521599357	0.5	0.47619047619047616	0.9493670886075949	Self Car Public
no_ssid__no_geo	0.7261978842563783	0.7894736842105263	0.6731266312756038	0.5856515373352855	0.6167664670658684	0.8169618894256576	0.6083186730334255	0.43478260869565216	0.5	0.8901734104046243	730	RFC	0.686801785088825	0.5882352941176471	0.6843853820598007	0.7877846790890269	0.7006590729994985	0.5555555555555556	0.7272727272727273	0.8191489361702128	0.6642605938245056	0.5830903790087464	0.5613079019073569	0.8483835005574136	0.5709262607996785	0.35714285714285715	0.38095238095238093	0.9746835443037974	Self Car Public
no_ssid__no_geo	0.794855305466238	0.8245614035087719	0.7407855367513783	0.7858117326057299	0.5421133231240428	0.894431554524362	0.681975681975682	0.6363636363636364	0.4864864864864864	0.9230769230769232	731	RFC	0.761151795284118	0.891640866873065	0.5379939209726444	0.8538205980066446	0.7680555555555556	0.875	0.5625	0.8666666666666667	0.7292779936190213	0.7024390243902439	0.5462962962962963	0.9390986601705238	0.6386377335744425	0.5	0.42857142857142855	0.9873417721518988	Self Car Public
no_ssid__no_geo	0.8036437246963563	0.8333333333333334	0.7462791541136133	0.6942148760330578	0.64	0.9046225863077823	0.6788947677836568	0.4761904761904762	0.6222222222222222	0.9382716049382716	732	RFC	0.7630717561689077	0.7806691449814126	0.636085626911315	0.8724604966139955	0.7377605660738191	0.7142857142857143	0.5833333333333334	0.9156626506024096	0.7360698356211449	0.625	0.6439628482972136	0.9392466585662211	0.6619449467550733	0.35714285714285715	0.6666666666666666	0.9620253164556962	Self Car Public
no_ssid__no_geo	0.7160988643954576	0.7807017543859649	0.6685469726756903	0.6169590643274854	0.5343511450381679	0.8543307086614174	0.6350946885112317	0.6206896551724138	0.3888888888888889	0.8957055214723927	733	RFC	0.6752760011212559	0.5844875346260388	0.6306306306306306	0.8107098381070984	0.6452380952380953	0.6	0.4666666666666667	0.8690476190476191	0.6732465180978094	0.653250773993808	0.46357615894039733	0.9029126213592233	0.6334137030339563	0.6428571428571429	0.3333333333333333	0.9240506329113924	Self Car Public
no_ssid__no_geo	0.806076276664512	0.8421052631578947	0.7648524134039886	0.7796234772978959	0.6137071651090343	0.9012265978050354	0.7219353604895774	0.6666666666666666	0.5714285714285714	0.927710843373494	734	RFC	0.7730367946187856	0.8461538461538461	0.6080246913580247	0.8649318463444857	0.7638836259525914	0.6923076923076923	0.7142857142857143	0.8850574712643678	0.7609967572580412	0.7227926078028748	0.6194968553459119	0.9407008086253369	0.6979103877838054	0.6428571428571429	0.47619047619047616	0.9746835443037974	Self Car Public
no_ssid__no_geo	0.7385287691187181	0.8245614035087719	0.6604994797935279	0.5311004784688995	0.5946704067321178	0.8557275541795665	0.6540853130831069	0.4210526315789473	0.6190476190476191	0.9221556886227545	735	RFC	0.6801010511577198	0.6306818181818182	0.5760869565217391	0.8335343787696019	0.7646825396825397	0.8	0.6190476190476191	0.875	0.6507684332081641	0.45867768595041325	0.6144927536231884	0.8791348600508906	0.626481816355234	0.2857142857142857	0.6190476190476191	0.9746835443037974	Self Car Public
no_ssid__no_geo	0.7542901716068643	0.8157894736842105	0.6872554142002336	0.6105263157894736	0.588235294117647	0.8630046326935804	0.6908265034067345	0.5384615384615384	0.6315789473684211	0.9024390243902438	736	RFC	0.701217114581019	0.6744186046511628	0.5944055944055944	0.8348271446862996	0.7199346405228759	0.5833333333333334	0.7058823529411765	0.8705882352941177	0.6776782578152442	0.5576923076923077	0.5821917808219178	0.8931506849315068	0.6693791440626883	0.5	0.5714285714285714	0.9367088607594937	Self Car Public
no_ssid__no_geo	0.7547723935389133	0.8333333333333334	0.6916661634278215	0.5846153846153846	0.6212121212121212	0.8691709844559586	0.7206157503258953	0.5925925925925927	0.6500000000000001	0.9192546583850932	737	RFC	0.7022086124457699	0.6440677966101694	0.6174698795180723	0.845088161209068	0.7340113886968829	0.6153846153846154	0.6842105263157895	0.9024390243902439	0.6849593114241003	0.5352112676056338	0.625	0.8946666666666667	0.709061683745228	0.5714285714285714	0.6190476190476191	0.9367088607594937	Self Car Public
no_ssid__no_geo	0.775320970042796	0.8245614035087719	0.7144997054963236	0.6565464895635673	0.6121794871794871	0.8747731397459165	0.649287237881217	0.43478260869565216	0.5789473684210527	0.9341317365269461	738	RFC	0.7334464824325426	0.692	0.6773049645390071	0.8310344827586207	0.6963260051495346	0.5555555555555556	0.6470588235294118	0.8863636363636364	0.7021333053784717	0.6245487364620939	0.5584795321637427	0.9233716475095786	0.6227647177014265	0.35714285714285715	0.5238095238095238	0.9873417721518988	Self Car Public
no_ssid__no_geo	0.7852941176470588	0.8596491228070176	0.760869084170055	0.7689320388349515	0.6444444444444444	0.8692307692307693	0.7720728858940241	0.7407407407407408	0.6486486486486486	0.926829268292683	739	RFC	0.7716937453854098	0.8389830508474576	0.6641221374045801	0.8119760479041916	0.8044494720965308	0.7692307692307693	0.75	0.8941176470588236	0.7569163712411605	0.7096774193548387	0.6258992805755396	0.9351724137931035	0.7492465340566605	0.7142857142857143	0.5714285714285714	0.9620253164556962	Self Car Public
no_ssid__no_geo	0.777295733911786	0.8333333333333334	0.7207898845338717	0.650095602294455	0.632375189107413	0.879898862199747	0.7238136339932747	0.6666666666666666	0.5945945945945946	0.9101796407185629	740	RFC	0.7428572085750327	0.7555555555555555	0.6314199395770392	0.841596130592503	0.7837121212121212	0.8	0.6875	0.8636363636363636	0.7085524788756042	0.5704697986577181	0.6333333333333333	0.9218543046357616	0.6857544705645973	0.5714285714285714	0.5238095238095238	0.9620253164556962	Self Car Public
no_ssid__no_geo	0.7485265225933202	0.7982456140350878	0.6974971608073179	0.7151819322459222	0.5318107667210441	0.8454987834549879	0.646524064171123	0.5454545454545454	0.5	0.8941176470588236	741	RFC	0.7285379490150604	0.8309037900874635	0.5884476534296029	0.7662624035281147	0.7283882783882785	0.75	0.6	0.8351648351648352	0.6852948544175778	0.6277533039647577	0.4851190476190476	0.9430122116689281	0.6063893911995177	0.42857142857142855	0.42857142857142855	0.9620253164556962	Self Car Public
no_ssid__no_geo	0.7729537366548043	0.7894736842105263	0.7020684086870088	0.615678776290631	0.6127946127946127	0.8777318369757826	0.587836949375411	0.3	0.5641025641025642	0.8994082840236687	742	RFC	0.7310847268053248	0.7703349282296651	0.5814696485623003	0.8414496036240091	0.6518518518518519	0.5	0.6111111111111112	0.8444444444444444	0.6925698789535607	0.5127388535031847	0.6476868327402135	0.917283950617284	0.5667068515169781	0.21428571428571427	0.5238095238095238	0.9620253164556962	Self Car Public
no_ssid__no_geo	0.7738944365192582	0.8245614035087719	0.6853134399212771	0.6520874751491054	0.5167286245353161	0.88712422007941	0.6839420060976947	0.6153846153846153	0.5142857142857143	0.9221556886227545	743	RFC	0.6994654545325364	0.7420814479638009	0.47766323024054985	0.8786516853932584	0.7281746031746031	0.6666666666666666	0.6428571428571429	0.875	0.6800250204159187	0.5815602836879432	0.562753036437247	0.8957617411225659	0.6582278481012658	0.5714285714285714	0.42857142857142855	0.9746835443037974	Self Car Public
no_ssid__no_geo	0.723961661341853	0.8245614035087719	0.6904012029434418	0.6344485749690211	0.6235955056179775	0.813159528243327	0.6990579429603819	0.5714285714285714	0.611111111111111	0.9146341463414634	744	RFC	0.6926588741858973	0.6095238095238096	0.6568047337278107	0.8116480793060719	0.7290382819794584	0.5714285714285714	0.7333333333333333	0.8823529411764706	0.6899194042087645	0.661498708010336	0.5935828877005348	0.8146766169154229	0.6815350612818968	0.5714285714285714	0.5238095238095238	0.9493670886075949	Self Car Public
no_ssid__no_geo	0.6785478547854785	0.7894736842105263	0.618250523420355	0.4978292329956585	0.5396383866481225	0.817283950617284	0.6233669814392706	0.4799999999999999	0.4864864864864864	0.9036144578313253	745	RFC	0.6214542679496043	0.5073746312684366	0.5574712643678161	0.7995169082125604	0.6566745036572622	0.5454545454545454	0.5625	0.8620689655172413	0.6158020002359625	0.48863636363636365	0.522911051212938	0.8358585858585859	0.6021699819168173	0.42857142857142855	0.42857142857142855	0.9493670886075949	Self Car Public
no_ssid__no_geo	0.7488653555219364	0.7807017543859649	0.6658587118645177	0.5044510385756676	0.6405405405405405	0.8525845564773452	0.63335346215781	0.43478260869565216	0.5777777777777778	0.8875	746	RFC	0.6768430258364205	0.5666666666666667	0.6139896373056994	0.8498727735368957	0.6579218106995884	0.5555555555555556	0.5416666666666666	0.8765432098765432	0.6597835601177687	0.45454545454545453	0.6694915254237288	0.8553137003841229	0.6249748844685553	0.35714285714285715	0.6190476190476191	0.8987341772151899	Self Car Public
no_ssid__no_geo	0.7539503386004515	0.7894736842105263	0.6994658417652015	0.6357894736842105	0.6014598540145986	0.8611481975967956	0.6629279345289761	0.6206896551724138	0.4736842105263158	0.8944099378881988	747	RFC	0.7088135355871042	0.6622807017543859	0.6319018404907976	0.832258064516129	0.6691535150645623	0.6	0.5294117647058824	0.8780487804878049	0.6924227903167121	0.611336032388664	0.5738161559888579	0.8921161825726142	0.6609403254972875	0.6428571428571429	0.42857142857142855	0.9113924050632911	Self Car Public
no_ssid__no_geo	0.7566371681415929	0.8333333333333334	0.6972259031476371	0.6772486772486773	0.5532646048109966	0.8611644273832373	0.7208167776729649	0.6956521739130435	0.5555555555555556	0.9112426035502957	748	RFC	0.7160516736980845	0.7470817120622568	0.5833333333333334	0.8177399756986634	0.8037037037037037	0.8888888888888888	0.6666666666666666	0.8555555555555555	0.6849860296729368	0.6193548387096774	0.5261437908496732	0.9094594594594595	0.6741008639742816	0.5714285714285714	0.47619047619047616	0.9746835443037974	Self Car Public
no_ssid__no_geo	0.744640605296343	0.8333333333333334	0.6915382165568676	0.6481481481481481	0.5725593667546175	0.8539071347678371	0.7045751633986929	0.6666666666666666	0.5294117647058824	0.9176470588235295	749	RFC	0.7232502722530311	0.7368421052631579	0.6555891238670695	0.777319587628866	0.7831501831501831	0.8	0.6923076923076923	0.8571428571428571	0.6779817663034043	0.5785123966942148	0.5081967213114754	0.9472361809045227	0.6624472573839663	0.5714285714285714	0.42857142857142855	0.9873417721518988	Self Car Public
no_ssid__no_geo	0.7472118959107806	0.8245614035087719	0.6660263274622528	0.598639455782313	0.5328947368421053	0.86654478976234	0.6912144702842378	0.6666666666666666	0.5	0.9069767441860466	750	RFC	0.700489697396914	0.6804123711340206	0.6230769230769231	0.797979797979798	0.7886608015640274	0.8	0.7272727272727273	0.8387096774193549	0.6493100656149658	0.5344129554655871	0.46551724137931033	0.948	0.6465742415109504	0.5714285714285714	0.38095238095238093	0.9873417721518988	Self Car Public
no_ssid__no_geo	0.7491385251550655	0.7982456140350878	0.6922588670479347	0.696629213483146	0.5290322580645161	0.8511151295961422	0.6535878402262283	0.5217391304347826	0.5365853658536585	0.9024390243902438	751	RFC	0.7078425786406649	0.7695035460992907	0.5359477124183006	0.8180764774044033	0.6957516339869282	0.6666666666666666	0.55	0.8705882352941177	0.6818637677870146	0.6363636363636364	0.5222929936305732	0.8869346733668342	0.6296966043801486	0.42857142857142855	0.5238095238095238	0.9367088607594937	Self Car Public
no_ssid__no_geo	0.7313624678663239	0.7894736842105263	0.690095985320215	0.6839080459770115	0.5558510638297873	0.8305288461538461	0.6293668391229367	0.45454545454545453	0.5365853658536585	0.8969696969696971	752	RFC	0.7039931089302843	0.7345679012345679	0.5903954802259888	0.7870159453302962	0.6784883720930233	0.625	0.55	0.8604651162790697	0.6813484781427177	0.6397849462365591	0.5251256281407035	0.8791348600508906	0.6058870805706249	0.35714285714285715	0.5238095238095238	0.9367088607594937	Self Car Public
no_ssid__no_geo	0.7647918188458729	0.7982456140350878	0.7154386528492909	0.7310704960835509	0.5668016194331984	0.8484438430311231	0.6643904694706547	0.5185185185185186	0.5789473684210527	0.8957055214723927	753	RFC	0.7263159734184783	0.7799442896935933	0.5857740585774058	0.8132295719844358	0.684855993679523	0.5384615384615384	0.6470588235294118	0.8690476190476191	0.7079420410812375	0.687960687960688	0.5490196078431373	0.8868458274398868	0.6492867189069721	0.5	0.5238095238095238	0.9240506329113924	Self Car Public
no_ssid__no_geo	0.7771822358346095	0.8070175438596491	0.7070051599784472	0.647450110864745	0.5916955017301038	0.8818698673404927	0.6413543721236028	0.5	0.5128205128205129	0.9112426035502957	754	RFC	0.748135300105586	0.8248587570621468	0.5856164383561644	0.8339307048984468	0.7481481481481481	0.8333333333333334	0.5555555555555556	0.8555555555555555	0.6888018832305637	0.5328467153284672	0.5979020979020979	0.935656836461126	0.6026722925457103	0.35714285714285715	0.47619047619047616	0.9746835443037974	Self Car Public
no_ssid__no_geo	0.7901408450704225	0.8596491228070176	0.7442532834359151	0.7091172214182345	0.6324237560192617	0.891218872870249	0.7292748151643856	0.6153846153846153	0.6153846153846153	0.9570552147239264	755	RFC	0.7602400397371737	0.768025078369906	0.6700680272108843	0.8426270136307311	0.753968253968254	0.6666666666666666	0.6666666666666666	0.9285714285714286	0.7343814474282896	0.6586021505376344	0.5987841945288754	0.9457579972183588	0.7100663050030138	0.5714285714285714	0.5714285714285714	0.9873417721518988	Self Car Public
no_ssid__no_geo	0.7342032967032966	0.8157894736842105	0.6539640105737408	0.5793103448275861	0.5069124423963133	0.875669244497323	0.6628123338649654	0.5454545454545454	0.5263157894736842	0.9166666666666667	756	RFC	0.668829556315114	0.6339622641509434	0.5427631578947368	0.8297632468996617	0.7344679444811634	0.75	0.5882352941176471	0.8651685393258427	0.6452632657192795	0.5333333333333333	0.4755043227665706	0.9269521410579346	0.626481816355234	0.42857142857142855	0.47619047619047616	0.9746835443037974	Self Car Public
no_ssid__no_geo	0.7658132530120482	0.868421052631579	0.6911062011018393	0.625	0.5741626794258373	0.8741559238796808	0.7702775395083087	0.7272727272727273	0.6486486486486486	0.9349112426035503	757	RFC	0.7057368992507981	0.6313131313131313	0.6521739130434783	0.8337236533957846	0.8759259259259259	1.0	0.75	0.8777777777777778	0.6834473571426622	0.6188118811881188	0.5128205128205128	0.9187096774193548	0.7142857142857143	0.5714285714285714	0.5714285714285714	1.0	Self Car Public
no_ssid__no_geo	0.7687898089171975	0.8245614035087719	0.7300791035509437	0.752420470262794	0.578804347826087	0.85901249256395	0.6886342864603735	0.6086956521739131	0.5405405405405405	0.9166666666666667	758	RFC	0.7511893097466137	0.8143712574850299	0.6396396396396397	0.7995570321151716	0.7559821057012068	0.7777777777777778	0.625	0.8651685393258427	0.7185951124917871	0.699228791773779	0.5285359801488834	0.9280205655526992	0.6502913401647579	0.5	0.47619047619047616	0.9746835443037974	Self Car Public
no_ssid__no_geo	0.7806666666666666	0.8596491228070176	0.7289618905501052	0.6788685524126455	0.6172506738544475	0.8907664453832226	0.7616955231829964	0.6956521739130435	0.6511627906976744	0.9382716049382716	759	RFC	0.7547048487761697	0.8192771084337349	0.5886889460154242	0.8561484918793504	0.8136383919516449	0.8888888888888888	0.6363636363636364	0.9156626506024096	0.7188575179341656	0.5795454545454546	0.6487252124645893	0.9283018867924528	0.7333735181836447	0.5714285714285714	0.6666666666666666	0.9620253164556962	Self Car Public
no_ssid__no_geo	0.7963235294117647	0.8508771929824561	0.7415374904585755	0.7142857142857143	0.6249999999999999	0.8853267570900124	0.7321713374344953	0.6363636363636364	0.6315789473684211	0.9285714285714286	760	RFC	0.7609194230004812	0.7743362831858407	0.6597222222222222	0.8486997635933806	0.8190956157743997	0.875	0.7058823529411765	0.8764044943820225	0.727295506612517	0.6628787878787878	0.59375	0.9252577319587629	0.6862567811934901	0.5	0.5714285714285714	0.9873417721518988	Self Car Public
no_ssid__no_geo	0.777027027027027	0.8421052631578947	0.7017722503323297	0.6466165413533833	0.5698113207547171	0.8888888888888888	0.7241830065359478	0.6666666666666666	0.588235294117647	0.9176470588235295	761	RFC	0.7513642706878906	0.8472906403940886	0.592156862745098	0.8146453089244852	0.8087912087912089	0.8	0.7692307692307693	0.8571428571428571	0.6833030798988246	0.5227963525835866	0.5490909090909091	0.978021978021978	0.6783202732569821	0.5714285714285714	0.47619047619047616	0.9873417721518988	Self Car Public
no_ssid__no_geo	0.7176545570427023	0.8508771929824561	0.6801613090318964	0.579292267365662	0.6285018270401947	0.8326898326898327	0.7461043360433605	0.6666666666666666	0.6341463414634146	0.9375000000000001	762	RFC	0.6783082343468617	0.5877659574468085	0.5958429561200924	0.8513157894736842	0.7560778727445395	0.6923076923076923	0.65	0.9259259259259259	0.6836231153633247	0.5710594315245479	0.6649484536082474	0.8148614609571788	0.7370906168374521	0.6428571428571429	0.6190476190476191	0.9493670886075949	Self Car Public
no_ssid__no_geo	0.7880281690140845	0.8421052631578947	0.7345470576121754	0.7201086956521738	0.5780730897009967	0.9054593874833555	0.7103808722816293	0.6206896551724138	0.5714285714285714	0.9390243902439025	763	RFC	0.7392017704517704	0.728021978021978	0.6041666666666666	0.8854166666666666	0.7400560224089636	0.6	0.7142857142857143	0.9058823529411765	0.7309787454991854	0.7123655913978495	0.554140127388535	0.9264305177111717	0.6979103877838054	0.6428571428571429	0.47619047619047616	0.9746835443037974	Self Car Public
no_ssid__no_geo	0.7210242587601078	0.8070175438596491	0.6559577992949653	0.5415986949429038	0.6006600660066007	0.8256146369353917	0.6713106295149639	0.5	0.6315789473684211	0.8823529411764706	764	RFC	0.6574389675301666	0.5442622950819672	0.6066666666666667	0.8213879408418657	0.7877971701501113	0.8333333333333334	0.7058823529411765	0.8241758241758241	0.6545391127541229	0.538961038961039	0.5947712418300654	0.8298850574712644	0.6259795057263412	0.35714285714285715	0.5714285714285714	0.9493670886075949	Self Car Public
no_ssid__no_geo	0.7653194263363755	0.8157894736842105	0.714269564206926	0.7184986595174263	0.5478645066273933	0.8764455264759585	0.6891515530539921	0.64	0.5128205128205129	0.9146341463414634	765	RFC	0.7218581115743091	0.7015706806282722	0.6179401993355482	0.8460634547591069	0.7217270746682511	0.7272727272727273	0.5555555555555556	0.8823529411764706	0.7124727124727125	0.7362637362637363	0.49206349206349204	0.9090909090909091	0.6656620454088807	0.5714285714285714	0.47619047619047616	0.9493670886075949	Self Car Public
no_ssid__no_geo	0.7643769968051118	0.7982456140350878	0.6769628296720166	0.5670103092783505	0.5914972273567468	0.8723809523809524	0.6732706695837721	0.5714285714285714	0.5581395348837208	0.8902439024390243	766	RFC	0.7189305265949164	0.738255033557047	0.5947955390334573	0.8237410071942446	0.7538069773363891	0.8571428571428571	0.5454545454545454	0.8588235294117647	0.6585372820718755	0.4602510460251046	0.5882352941176471	0.9271255060728745	0.6413502109704642	0.42857142857142855	0.5714285714285714	0.9240506329113924	Self Car Public
no_ssid__no_geo	0.7111553784860558	0.8157894736842105	0.6475124923821	0.5979020979020979	0.5040214477211795	0.8406139315230224	0.698640716713006	0.6923076923076924	0.5	0.9036144578313253	767	RFC	0.6563002259429848	0.5551948051948052	0.6163934426229508	0.7973124300111982	0.7373563218390805	0.75	0.6	0.8620689655172413	0.654306672163815	0.6477272727272727	0.42630385487528344	0.8888888888888888	0.6735985533453888	0.6428571428571429	0.42857142857142855	0.9493670886075949	Self Car Public
no_ssid__no_geo	0.7635046113306982	0.7894736842105263	0.7133955569623094	0.7124463519313304	0.5620328849028401	0.8657074340527577	0.6495279363066301	0.5833333333333334	0.4736842105263158	0.891566265060241	768	RFC	0.72855110153914	0.7879746835443038	0.5696969696969697	0.8279816513761468	0.6933288257831869	0.7	0.5294117647058824	0.8505747126436781	0.7039126651895665	0.6501305483028721	0.5545722713864307	0.907035175879397	0.6217600964436407	0.5	0.42857142857142855	0.9367088607594937	Self Car Public
no_ssid__no_geo	0.7032173342087984	0.7894736842105263	0.6552782779390708	0.5783783783783784	0.5726872246696034	0.8147692307692307	0.6619998951287295	0.5384615384615384	0.5641025641025642	0.8834355828220858	769	RFC	0.6544347525290078	0.5515463917525774	0.5873493975903614	0.8244084682440846	0.683862433862434	0.5833333333333334	0.6111111111111112	0.8571428571428571	0.6573488661741334	0.6079545454545454	0.5587392550143266	0.805352798053528	0.6450673096242716	0.5	0.5238095238095238	0.9113924050632911	Self Car Public
no_ssid__no_geo	0.701780415430267	0.7982456140350878	0.620833147863811	0.5221238938053097	0.4920863309352518	0.8482892188508714	0.6410346854791299	0.4761904761904762	0.5333333333333333	0.9135802469135801	770	RFC	0.6429756150736462	0.6378378378378379	0.46467391304347827	0.8264150943396227	0.7019506597819851	0.7142857142857143	0.5	0.891566265060241	0.6120787101684911	0.4419475655430712	0.5229357798165137	0.8713527851458885	0.6217600964436407	0.35714285714285715	0.5714285714285714	0.9367088607594937	Self Car Public
no_ssid__no_geo	0.7214554579673776	0.8070175438596491	0.6637155818162074	0.6544117647058824	0.49401197604790414	0.8427230046948356	0.6500740979525684	0.5217391304347826	0.5128205128205129	0.9156626506024097	771	RFC	0.6827234223750264	0.7899408284023669	0.4532967032967033	0.804932735426009	0.6985951468710091	0.6666666666666666	0.5555555555555556	0.8735632183908046	0.6618590056514827	0.5585774058577406	0.5427631578947368	0.8842364532019704	0.6222624070725337	0.42857142857142855	0.47619047619047616	0.9620253164556962	Self Car Public
no_ssid__no_geo	0.7140013271400133	0.8157894736842105	0.6463806096841064	0.5419103313840156	0.5836909871244634	0.8135405105438401	0.6689641513170924	0.5454545454545454	0.5555555555555556	0.9058823529411764	772	RFC	0.6475380497631308	0.5018050541516246	0.6335403726708074	0.8072687224669604	0.7542735042735043	0.75	0.6666666666666666	0.8461538461538461	0.6500025412480941	0.5889830508474576	0.5411140583554377	0.819910514541387	0.626481816355234	0.42857142857142855	0.47619047619047616	0.9746835443037974	Self Car Public
[truncated: 227 more rows]
