# Supplementary material for: Inferring transportation mode from smartphone sensors: Evaluating the potential of Wi-Fi and Bluetooth
Source: PLoS One. 2020 Jul 2;15(7):e0234003. doi: 10.1371/journal.pone.0234003 (PMC7332005; doi:10.1371/journal.pone.0234003)
Supplement: S1 File — This compressed folder of files contains the dataset, code for training and evaluating models as well as model output. (GZ) [file pone.0234003.s008.tar.gz › transport_public/output/LR_Self Car Public_ssid__geo.csv]

X_label	acc	acc_m	f1	f1_CAR	f1_PUBLIC	f1_SELF	f1_m	f1_m_CAR	f1_m_PUBLIC	f1_m_SELF	iteration	model	prec	prec_CAR	prec_PUBLIC	prec_SELF	prec_m	prec_m_CAR	prec_m_PUBLIC	prec_m_SELF	rec	rec_CAR	rec_PUBLIC	rec_SELF	rec_m	rec_m_CAR	rec_m_PUBLIC	rec_m_SELF	y_var
ssid__geo	0.7734537873523281	0.8070175438596491	0.7248151483399384	0.6811023622047244	0.64576802507837	0.8475750577367206	0.6453973506551868	0.43478260869565216	0.6060606060606061	0.8953488372093023	0	LR	0.7627632999414065	0.7178423236514523	0.7862595419847328	0.7841880341880342	0.7389486260454002	0.5555555555555556	0.8333333333333334	0.8279569892473119	0.7059743226985727	0.6479400749063671	0.5478723404255319	0.9221105527638191	0.6026722925457103	0.35714285714285715	0.47619047619047616	0.9746835443037974	Self Car Public
ssid__geo	0.7638057218895542	0.8070175438596491	0.6730015141923656	0.798708288482239	0.37647058823529417	0.843825665859564	0.6217114332564248	0.6451612903225806	0.3076923076923077	0.9122807017543859	1	LR	0.7389883082727087	0.7745302713987474	0.6722689075630253	0.7701657458563536	0.7453537936913897	0.5882352941176471	0.8	0.8478260869565217	0.6729826495524582	0.8244444444444444	0.26143790849673204	0.9330655957161981	0.6307012256379345	0.7142857142857143	0.19047619047619047	0.9873417721518988	Self Car Public
ssid__geo	0.7855563743551953	0.8245614035087719	0.7227061591596655	0.6243386243386243	0.6775147928994084	0.8662650602409638	0.70695116848963	0.6153846153846153	0.6060606060606061	0.8994082840236687	2	LR	0.7562986334554443	0.6704545454545454	0.7923875432525952	0.8060538116591929	0.7814814814814816	0.6666666666666666	0.8333333333333334	0.8444444444444444	0.7040291995527072	0.5841584158415841	0.5917312661498708	0.9361979166666666	0.6698814546915811	0.5714285714285714	0.47619047619047616	0.9620253164556962	Self Car Public
ssid__geo	0.7384615384615385	0.8421052631578947	0.7017407281354737	0.6722689075630253	0.621072088724584	0.8118811881188118	0.7435086536882944	0.7142857142857143	0.6060606060606061	0.9101796407185629	3	LR	0.7215480843799428	0.6153846153846154	0.7433628318584071	0.8058968058968059	0.8037518037518038	0.7142857142857143	0.8333333333333334	0.8636363636363636	0.6973430620978419	0.7407407407407407	0.5333333333333333	0.8179551122194514	0.7175005023106289	0.7142857142857143	0.47619047619047616	0.9620253164556962	Self Car Public
ssid__geo	0.8226134055517942	0.8421052631578947	0.7991794689403461	0.779436152570481	0.7419354838709677	0.8761667703795893	0.7461735953391924	0.6923076923076924	0.6315789473684211	0.9146341463414634	4	LR	0.8115226270214676	0.8075601374570447	0.7818696883852692	0.8451380552220888	0.7794117647058824	0.75	0.7058823529411765	0.8823529411764706	0.7895494015535056	0.7532051282051282	0.7058823529411765	0.9095607235142119	0.7212176009644363	0.6428571428571429	0.5714285714285714	0.9493670886075949	Self Car Public
ssid__geo	0.7768115942028986	0.8157894736842105	0.7377933495062656	0.6980802792321117	0.6700167504187605	0.8452830188679246	0.6734496124031008	0.5	0.6249999999999999	0.8953488372093023	5	LR	0.7603860576175796	0.7168458781362007	0.7633587786259542	0.8009535160905841	0.7790159661127403	0.6	0.9090909090909091	0.8279569892473119	0.7240313194392899	0.6802721088435374	0.5970149253731343	0.8948069241011984	0.626481816355234	0.42857142857142855	0.47619047619047616	0.9746835443037974	Self Car Public
ssid__geo	0.755	0.8333333333333334	0.7073873947338467	0.6281481481481481	0.6568047337278107	0.8372093023255814	0.6979458450046686	0.6428571428571429	0.5333333333333333	0.9176470588235295	6	LR	0.7293258794473968	0.5340050377833753	0.8252788104089219	0.828693790149893	0.7962962962962963	0.6428571428571429	0.8888888888888888	0.8571428571428571	0.7179820376187873	0.762589928057554	0.5454545454545454	0.8459016393442623	0.6703837653204742	0.6428571428571429	0.38095238095238093	0.9873417721518988	Self Car Public
ssid__geo	0.7959658650116369	0.8245614035087719	0.7169096343365376	0.6614583333333333	0.6121593291404612	0.8771112405358181	0.6940242763772174	0.6428571428571429	0.5333333333333333	0.9058823529411764	7	LR	0.7660311791322144	0.7559523809523809	0.7227722772277227	0.8193688792165397	0.7926332926332926	0.6428571428571429	0.8888888888888888	0.8461538461538461	0.687493692142815	0.5879629629629629	0.5309090909090909	0.943609022556391	0.6661643560377737	0.6428571428571429	0.38095238095238093	0.9746835443037974	Self Car Public
ssid__geo	0.8221374045801527	0.8508771929824561	0.7839414278868045	0.8356940509915013	0.6436285097192225	0.8725017229496898	0.758044243338361	0.7692307692307692	0.588235294117647	0.9166666666666667	8	LR	0.8177937758744983	0.8805970149253731	0.7602040816326531	0.8125802310654685	0.8225775472966484	0.8333333333333334	0.7692307692307693	0.8651685393258427	0.7650549893832171	0.7951482479784366	0.5580524344569289	0.9419642857142857	0.7217199115933294	0.7142857142857143	0.47619047619047616	0.9746835443037974	Self Car Public
ssid__geo	0.7412831241283124	0.8333333333333334	0.6441209498516006	0.7151162790697675	0.36442516268980474	0.8528214077952297	0.6730230553759965	0.7058823529411764	0.3846153846153846	0.9285714285714286	9	LR	0.6786509294005821	0.6595174262734584	0.5753424657534246	0.8010928961748633	0.8254681647940075	0.6	1.0	0.8764044943820225	0.6531035299692016	0.780952380952381	0.26666666666666666	0.9116915422885572	0.694193289129998	0.8571428571428571	0.23809523809523808	0.9873417721518988	Self Car Public
ssid__geo	0.755586592178771	0.7982456140350878	0.699512399102363	0.7060869565217391	0.5551601423487544	0.8372900984365953	0.6552574040946134	0.6153846153846153	0.4666666666666666	0.8837209302325582	10	LR	0.7327563242980152	0.7147887323943662	0.7027027027027027	0.7807775377969762	0.7538829151732377	0.6666666666666666	0.7777777777777778	0.8172043010752689	0.6863465846588065	0.697594501718213	0.4588235294117647	0.9026217228464419	0.6222624070725337	0.5714285714285714	0.3333333333333333	0.9620253164556962	Self Car Public
ssid__geo	0.789572864321608	0.8421052631578947	0.7554926220803978	0.7714663143989432	0.6383601756954611	0.8566513761467891	0.7413017103048803	0.6666666666666666	0.6470588235294118	0.9101796407185629	11	LR	0.7831858542844016	0.7564766839378239	0.7898550724637681	0.8032258064516129	0.8006993006993007	0.6923076923076923	0.8461538461538461	0.8636363636363636	0.7467929826420393	0.7870619946091644	0.5356265356265356	0.9176904176904177	0.709563994374121	0.6428571428571429	0.5238095238095238	0.9620253164556962	Self Car Public
ssid__geo	0.7607726597325408	0.8070175438596491	0.7163887493001416	0.7316239316239316	0.5822784810126582	0.8352638352638351	0.6785714285714285	0.6428571428571429	0.5	0.8928571428571428	12	LR	0.7380964022840453	0.7157190635451505	0.706140350877193	0.7924297924297924	0.7376088331144511	0.6428571428571429	0.7272727272727273	0.8426966292134831	0.7088765203050919	0.7482517482517482	0.49538461538461537	0.8829931972789116	0.6577255374723728	0.6428571428571429	0.38095238095238093	0.9493670886075949	Self Car Public
ssid__geo	0.7428385416666666	0.7982456140350878	0.7111239372791157	0.7070422535211267	0.6100278551532033	0.8163017031630171	0.6542839490659295	0.5217391304347826	0.5625	0.8786127167630058	13	LR	0.742583537775381	0.744807121661721	0.7398648648648649	0.743078626799557	0.7644530410487858	0.6666666666666666	0.8181818181818182	0.8085106382978723	0.6991375538033626	0.6729222520107239	0.518957345971564	0.9055330634278003	0.6063893911995177	0.42857142857142855	0.42857142857142855	0.9620253164556962	Self Car Public
ssid__geo	0.7884615384615384	0.7982456140350878	0.7204877263437046	0.7682291666666666	0.5296442687747036	0.8635897435897436	0.6409752113190716	0.5217391304347826	0.5161290322580645	0.8850574712643677	14	LR	0.7479968448603492	0.8333333333333334	0.5955555555555555	0.8151016456921588	0.7590643274853801	0.6666666666666666	0.8	0.8105263157894737	0.7025467577694996	0.7125603864734299	0.47686832740213525	0.9182115594329335	0.5947357846092024	0.42857142857142855	0.38095238095238093	0.9746835443037974	Self Car Public
ssid__geo	0.789440203562341	0.8508771929824561	0.7357928445119314	0.7393483709273182	0.6038461538461538	0.864184008762322	0.7264310089498421	0.6000000000000001	0.6451612903225806	0.9341317365269461	15	LR	0.7790070207105909	0.7783641160949868	0.7584541062801933	0.8002028397565923	0.8162878787878788	0.5625	1.0	0.8863636363636364	0.7149801458704825	0.7040572792362768	0.5015974440894568	0.9392857142857143	0.7021297970665059	0.6428571428571429	0.47619047619047616	0.9873417721518988	Self Car Public
ssid__geo	0.7762128325508607	0.8421052631578947	0.7251299251713278	0.6995515695067265	0.6188811188811189	0.8569570871261379	0.7480428068663363	0.6923076923076924	0.6470588235294118	0.9047619047619047	16	LR	0.757574488463039	0.6995515695067265	0.7763157894736842	0.7968561064087062	0.8166954768078364	0.75	0.8461538461538461	0.8539325842696629	0.7136500085536165	0.6995515695067265	0.5145348837209303	0.9268635724331927	0.709563994374121	0.6428571428571429	0.5238095238095238	0.9620253164556962	Self Car Public
ssid__geo	0.7915151515151515	0.8421052631578947	0.7445892756121703	0.8298319327731093	0.5592920353982301	0.844643858665171	0.7238726847380508	0.7333333333333334	0.5161290322580645	0.9221556886227545	17	LR	0.7874153005939003	0.8476394849785408	0.7383177570093458	0.7762886597938145	0.7875	0.6875	0.8	0.875	0.7296996379270535	0.8127572016460906	0.45014245014245013	0.9261992619926199	0.7137834036568212	0.7857142857142857	0.38095238095238093	0.9746835443037974	Self Car Public
ssid__geo	0.7682255845942229	0.8245614035087719	0.7176182636849678	0.7331536388140162	0.575875486381323	0.8438256658595641	0.7053313328332083	0.64	0.5806451612903225	0.8953488372093023	18	LR	0.7701544639034724	0.7793696275071633	0.7668393782383419	0.7642543859649122	0.8184099055066798	0.7272727272727273	0.9	0.8279569892473119	0.6983543470701922	0.6921119592875318	0.46105919003115264	0.9418918918918919	0.6582278481012658	0.5714285714285714	0.42857142857142855	0.9746835443037974	Self Car Public
ssid__geo	0.728494623655914	0.8508771929824561	0.6768731198357361	0.6657963446475196	0.5534351145038169	0.8113879003558718	0.7456036203455159	0.689655172413793	0.6249999999999999	0.9221556886227545	19	LR	0.7056440281991309	0.6057007125890737	0.7213930348258707	0.789838337182448	0.8169191919191919	0.6666666666666666	0.9090909090909091	0.875	0.6740643949715847	0.7391304347826086	0.44891640866873067	0.8341463414634146	0.7217199115933294	0.7142857142857143	0.47619047619047616	0.9746835443037974	Self Car Public
ssid__geo	0.7496617050067659	0.8157894736842105	0.6846086709936264	0.6433566433566433	0.5755919854280509	0.8348773841961853	0.6853535353535354	0.6363636363636364	0.5333333333333333	0.8863636363636364	20	LR	0.764629258645216	0.7301587301587301	0.8229166666666666	0.7408123791102514	0.8560042000763651	0.875	0.8888888888888888	0.8041237113402062	0.6579605500127642	0.575	0.4425770308123249	0.9563046192259675	0.6227647177014265	0.5	0.38095238095238093	0.9873417721518988	Self Car Public
ssid__geo	0.7363405336721728	0.8333333333333334	0.7054078657198241	0.7252252252252253	0.6031195840554594	0.7878787878787877	0.7304541023373915	0.7586206896551724	0.5333333333333333	0.8994082840236687	21	LR	0.7342567887403302	0.696969696969697	0.7532467532467533	0.7525539160045402	0.8222222222222223	0.7333333333333333	0.8888888888888888	0.8444444444444444	0.6951473365939723	0.755868544600939	0.5028901734104047	0.8266832917705735	0.709563994374121	0.7857142857142857	0.38095238095238093	0.9620253164556962	Self Car Public
ssid__geo	0.7790055248618785	0.8245614035087719	0.7040098727080452	0.6201117318435754	0.6321839080459771	0.8597339782345829	0.6880279795534032	0.5714285714285714	0.6	0.8926553672316384	22	LR	0.7827511696716174	0.7070063694267515	0.868421052631579	0.7728260869565218	0.8877551020408164	0.8571428571428571	1.0	0.8061224489795918	0.6726305359712059	0.5522388059701493	0.49698795180722893	0.9686648501362398	0.6190476190476191	0.42857142857142855	0.42857142857142855	1.0	Self Car Public
ssid__geo	0.7904238618524333	0.7807017543859649	0.7209501350099584	0.5904255319148937	0.7058823529411764	0.8665425201738051	0.6314193878296442	0.5185185185185186	0.5	0.8757396449704142	23	LR	0.7513917909831566	0.6201117318435754	0.8148148148148148	0.8192488262910798	0.695985495985496	0.5384615384615384	0.7272727272727273	0.8222222222222222	0.701908126542615	0.5634517766497462	0.6226415094339622	0.919631093544137	0.6058870805706249	0.5	0.38095238095238093	0.9367088607594937	Self Car Public
ssid__geo	0.7170851194121249	0.8245614035087719	0.6746802457658898	0.6634026927784578	0.5610859728506787	0.799552071668533	0.685467964624292	0.6451612903225806	0.5	0.9112426035502957	24	LR	0.7166135608609648	0.6317016317016317	0.7782426778242678	0.7398963730569948	0.8145969498910676	0.5882352941176471	1.0	0.8555555555555555	0.6689346620984541	0.6984536082474226	0.4386792452830189	0.8696711327649208	0.6741008639742817	0.7142857142857143	0.3333333333333333	0.9746835443037974	Self Car Public
ssid__geo	0.7917867435158501	0.8508771929824561	0.7334820859140558	0.7299270072992702	0.5938069216757741	0.8767123287671234	0.7510071474983756	0.7407407407407408	0.6	0.9122807017543859	25	LR	0.7584693712976144	0.7490636704119851	0.6965811965811965	0.8297632468996617	0.8723522853957636	0.7692307692307693	1.0	0.8478260869565217	0.7194990063317466	0.7117437722419929	0.5174603174603175	0.9292929292929293	0.7100663050030138	0.7142857142857143	0.42857142857142855	0.9873417721518988	Self Car Public
ssid__geo	0.7808496291301416	0.8245614035087719	0.7405527275746301	0.6790890269151139	0.6993197278911564	0.84324942791762	0.681060606060606	0.5454545454545454	0.6	0.8977272727272727	26	LR	0.7954711775809497	0.7699530516431925	0.8566666666666667	0.7597938144329897	0.8548109965635738	0.75	1.0	0.8144329896907216	0.7151709254389278	0.6074074074074074	0.5908045977011495	0.9473007712082262	0.6190476190476191	0.42857142857142855	0.42857142857142855	1.0	Self Car Public
ssid__geo	0.7473684210526316	0.8245614035087719	0.6782914360538328	0.5588235294117648	0.6330275229357798	0.8430232558139534	0.7069281045751635	0.56	0.6666666666666667	0.8941176470588236	27	LR	0.7062819455579038	0.6186046511627907	0.711340206185567	0.7889009793253536	0.796065046065046	0.6363636363636364	0.9166666666666666	0.8351648351648352	0.6616483598978051	0.5095785440613027	0.5702479338842975	0.9051186017478152	0.6619449467550733	0.5	0.5238095238095238	0.9620253164556962	Self Car Public
ssid__geo	0.7746478873239436	0.8245614035087719	0.7030074105541395	0.7234848484848486	0.5280373831775701	0.8575	0.6886503677201352	0.6923076923076924	0.4666666666666666	0.9069767441860466	28	LR	0.7603605938315577	0.7827868852459017	0.7151898734177216	0.7831050228310502	0.7888291517323776	0.75	0.7777777777777778	0.8387096774193549	0.6795225139802734	0.6725352112676056	0.4185185185185185	0.9475138121546961	0.6545107494474584	0.6428571428571429	0.3333333333333333	0.9873417721518988	Self Car Public
ssid__geo	0.8610145934676859	0.8771929824561403	0.8477810756171661	0.8765060240963857	0.77593984962406	0.8908973531310523	0.8053533458411507	0.7200000000000001	0.7692307692307692	0.926829268292683	29	LR	0.8552525190111441	0.9009287925696594	0.7914110429447853	0.8734177215189873	0.8485442661913251	0.8181818181818182	0.8333333333333334	0.8941176470588236	0.8411750966703865	0.8533724340175953	0.7610619469026548	0.9090909090909091	0.7730560578661846	0.6428571428571429	0.7142857142857143	0.9620253164556962	Self Car Public
ssid__geo	0.7646632874728457	0.8245614035087719	0.7075579069824233	0.7937743190661478	0.48771266540642727	0.8411867364746947	0.7044061302681991	0.75	0.4666666666666666	0.896551724137931	30	LR	0.7618407284851405	0.8225806451612904	0.7010869565217391	0.761854583772392	0.8329434697855751	0.9	0.7777777777777778	0.8210526315789474	0.6932637918907941	0.7669172932330827	0.3739130434782609	0.938961038961039	0.6545107494474584	0.6428571428571429	0.3333333333333333	0.9873417721518988	Self Car Public
ssid__geo	0.7674927113702624	0.7982456140350878	0.7189186823035146	0.6778947368421052	0.634768740031898	0.8440925700365408	0.6623891356695232	0.5217391304347826	0.588235294117647	0.8771929824561402	31	LR	0.7434372047466828	0.7030567685589519	0.7316176470588235	0.7956371986222732	0.7503716090672613	0.6666666666666666	0.7692307692307693	0.8152173913043478	0.7046225366073466	0.6544715447154471	0.5605633802816902	0.8988326848249028	0.6180429977898332	0.42857142857142855	0.47619047619047616	0.9493670886075949	Self Car Public
ssid__geo	0.7230428360413589	0.8070175438596491	0.6476192774467767	0.5467625899280575	0.5758241758241758	0.8202710665880967	0.6574074074074074	0.41666666666666663	0.6666666666666667	0.888888888888889	32	LR	0.6701918392473222	0.5016501650165016	0.7043010752688172	0.8046242774566474	0.7475845410628019	0.5	0.9166666666666666	0.8260869565217391	0.641439274318699	0.6007905138339921	0.48698884758364314	0.8365384615384616	0.6143258991360258	0.35714285714285715	0.5238095238095238	0.9620253164556962	Self Car Public
ssid__geo	0.7907949790794979	0.8508771929824561	0.7467706059204734	0.7562380038387716	0.6317626527050612	0.8523111612175873	0.7606589147286821	0.75	0.6249999999999999	0.9069767441860466	33	LR	0.8046577602853203	0.8716814159292036	0.7637130801687764	0.7785787847579815	0.8826001955034214	0.9	0.9090909090909091	0.8387096774193549	0.7159855252582208	0.6677966101694915	0.5386904761904762	0.9414694894146949	0.7021297970665059	0.6428571428571429	0.47619047619047616	0.9873417721518988	Self Car Public
ssid__geo	0.8125948406676783	0.868421052631579	0.7903080084023836	0.7838709677419354	0.7242524916943521	0.8628005657708628	0.780885780885781	0.6923076923076924	0.7272727272727273	0.9230769230769232	34	LR	0.820504168280991	0.8496503496503497	0.8134328358208955	0.7984293193717278	0.8722222222222222	0.75	1.0	0.8666666666666667	0.772900353139874	0.7275449101796407	0.6526946107784432	0.9384615384615385	0.7338758288125377	0.6428571428571429	0.5714285714285714	0.9873417721518988	Self Car Public
ssid__geo	0.7493734335839599	0.8157894736842105	0.6689715102553883	0.6272189349112427	0.53125	0.8484455958549222	0.702962962962963	0.7200000000000001	0.5	0.888888888888889	35	LR	0.7085074901330719	0.6127167630057804	0.7311827956989247	0.7816229116945107	0.7905138339920948	0.8181818181818182	0.7272727272727273	0.8260869565217391	0.6624547320649095	0.6424242424242425	0.4171779141104294	0.9277620396600567	0.6619449467550733	0.6428571428571429	0.38095238095238093	0.9620253164556962	Self Car Public
ssid__geo	0.7200622083981337	0.7982456140350878	0.6295237267982863	0.41618497109826585	0.659606656580938	0.812779552715655	0.6340343086032741	0.45454545454545453	0.5625	0.8850574712643677	36	LR	0.6807475151245971	0.5454545454545454	0.7649122807017544	0.7318757192174914	0.7512360446570973	0.625	0.8181818181818182	0.8105263157894737	0.6100096452072234	0.3364485981308411	0.5797872340425532	0.9137931034482759	0.5867992766726944	0.35714285714285715	0.42857142857142855	0.9746835443037974	Self Car Public
ssid__geo	0.751503006012024	0.7807017543859649	0.6851795700801059	0.7969543147208121	0.44166666666666665	0.8169177288528389	0.6219047619047618	0.64	0.35714285714285715	0.8685714285714285	37	LR	0.7367365130921105	0.8674033149171271	0.6091954022988506	0.7336108220603538	0.7444083694083693	0.7272727272727273	0.7142857142857143	0.7916666666666666	0.6683543526956948	0.7370892018779343	0.3464052287581699	0.9215686274509803	0.5905163753265019	0.5714285714285714	0.23809523809523808	0.9620253164556962	Self Car Public
ssid__geo	0.7120300751879699	0.7982456140350878	0.634078283258759	0.5611222444889781	0.5401785714285715	0.8009340338587274	0.6617597944765575	0.64	0.4666666666666666	0.8786127167630058	38	LR	0.673489519419752	0.5405405405405406	0.7202380952380952	0.7596899224806202	0.7711870477827926	0.7272727272727273	0.7777777777777778	0.8085106382978723	0.6207965902410346	0.5833333333333334	0.43214285714285716	0.8469135802469135	0.6222624070725337	0.5714285714285714	0.3333333333333333	0.9620253164556962	Self Car Public
ssid__geo	0.7641379310344828	0.8245614035087719	0.7042464538882037	0.7344632768361583	0.5350089766606823	0.8432671081677704	0.696102513714894	0.6956521739130435	0.5	0.8926553672316384	39	LR	0.7736433056873486	0.8057851239669421	0.7602040816326531	0.7549407114624506	0.8983371126228269	0.8888888888888888	1.0	0.8061224489795918	0.6808276222335112	0.6747404844290658	0.41274238227146814	0.955	0.6349206349206349	0.5714285714285714	0.3333333333333333	1.0	Self Car Public
ssid__geo	0.7496493688639552	0.8333333333333334	0.664374227856142	0.66796875	0.47904191616766467	0.8461120174007613	0.7001178897730623	0.6923076923076924	0.5	0.9080459770114944	40	LR	0.7230267601111592	0.7184873949579832	0.6818181818181818	0.7687747035573123	0.8605263157894737	0.75	1.0	0.8315789473684211	0.6446893527247282	0.6240875912408759	0.36923076923076925	0.9407496977025392	0.6587301587301587	0.6428571428571429	0.3333333333333333	1.0	Self Car Public
ssid__geo	0.7902321857485989	0.8333333333333334	0.6968268920312807	0.5400593471810088	0.6732283464566929	0.8771929824561403	0.6990935672514619	0.56	0.6249999999999999	0.9122807017543859	41	LR	0.7593594592648419	0.6319444444444444	0.8423645320197044	0.8037694013303769	0.7977602108036891	0.6363636363636364	0.9090909090909091	0.8478260869565217	0.6658459407954942	0.47150259067357514	0.5606557377049181	0.9653794940079894	0.6545107494474584	0.5	0.47619047619047616	0.9873417721518988	Self Car Public
ssid__geo	0.7684210526315789	0.7982456140350878	0.7079436678291781	0.5790754257907543	0.6994680851063828	0.8452874925903971	0.6286507936507936	0.38095238095238093	0.6249999999999999	0.88	42	LR	0.7596095016465233	0.664804469273743	0.8538961038961039	0.7601279317697228	0.7608676046176046	0.5714285714285714	0.9090909090909091	0.8020833333333334	0.6857364304592792	0.5129310344827587	0.5923423423423423	0.951935914552737	0.5788627687361864	0.2857142857142857	0.47619047619047616	0.9746835443037974	Self Car Public
ssid__geo	0.73579013116802	0.8333333333333334	0.7149749202284138	0.661588683351469	0.6800573888091822	0.8032786885245902	0.7307295245142083	0.588235294117647	0.6857142857142857	0.9182389937106918	43	LR	0.7258190511967131	0.6141414141414141	0.7620578778135049	0.8012578616352202	0.7565476190476191	0.5	0.8571428571428571	0.9125	0.7120935012981485	0.7169811320754716	0.6139896373056994	0.8053097345132744	0.7365883062085593	0.7142857142857143	0.5714285714285714	0.9240506329113924	Self Car Public
ssid__geo	0.7794601711652402	0.7894736842105263	0.7299468513598438	0.8055908513341804	0.5458015267175573	0.8384481760277939	0.6284567901234568	0.64	0.37037037037037035	0.875	44	LR	0.7727630026454365	0.8521505376344086	0.697560975609756	0.7685774946921444	0.7848068311985837	0.7272727272727273	0.8333333333333334	0.7938144329896907	0.7114747591287619	0.763855421686747	0.4482758620689655	0.9222929936305733	0.5947357846092024	0.5714285714285714	0.23809523809523808	0.9746835443037974	Self Car Public
ssid__geo	0.8310533515731874	0.8508771929824561	0.7879477715797862	0.7399577167019028	0.7407407407407408	0.8831448572967151	0.7701587301587302	0.7200000000000001	0.6857142857142857	0.9047619047619047	45	LR	0.8364780922536698	0.8663366336633663	0.8148148148148148	0.8282828282828283	0.8430857531981127	0.8181818181818182	0.8571428571428571	0.8539325842696629	0.7568529613272551	0.6457564575645757	0.6790123456790124	0.9457900807381776	0.7254370102471368	0.6428571428571429	0.5714285714285714	0.9620253164556962	Self Car Public
ssid__geo	0.7575982209043736	0.7982456140350878	0.7139416042540723	0.6924731182795699	0.6203554119547657	0.828996282527881	0.6690671420083185	0.64	0.4848484848484849	0.8823529411764706	46	LR	0.7605572159865702	0.7815533980582524	0.7441860465116279	0.7559322033898305	0.7393717393717395	0.7272727272727273	0.6666666666666666	0.8241758241758241	0.6903910168504402	0.6216216216216216	0.5318559556786704	0.9176954732510288	0.6339160136628491	0.5714285714285714	0.38095238095238093	0.9493670886075949	Self Car Public
ssid__geo	0.791692498450093	0.8771929824561403	0.7581046581142373	0.8009049773755655	0.6371681415929202	0.8362408553742263	0.814284285459582	0.8148148148148148	0.7058823529411765	0.9221556886227545	47	LR	0.7946924980155714	0.7375	0.8372093023255814	0.809368191721133	0.8814102564102564	0.8461538461538461	0.9230769230769231	0.875	0.7518275309985679	0.8762376237623762	0.5142857142857142	0.8649592549476135	0.7772754671488848	0.7857142857142857	0.5714285714285714	0.9746835443037974	Self Car Public
ssid__geo	0.7844886753603294	0.7894736842105263	0.7433383003001639	0.7291666666666666	0.6503267973856209	0.850521436848204	0.6229629629629629	0.4799999999999999	0.5	0.888888888888889	48	LR	0.7886742327920236	0.7835820895522388	0.8024193548387096	0.7800212539851222	0.6996047430830039	0.5454545454545454	0.7272727272727273	0.8260869565217391	0.7211844418850788	0.6818181818181818	0.5467032967032966	0.935031847133758	0.5905163753265019	0.42857142857142855	0.38095238095238093	0.9620253164556962	Self Car Public
ssid__geo	0.7027450980392157	0.7719298245614035	0.578220569199969	0.4136125654450261	0.5070422535211268	0.8140068886337544	0.5706864444872536	0.3	0.5517241379310345	0.8603351955307262	49	LR	0.617998055519278	0.3798076923076923	0.6967741935483871	0.7774122807017544	0.7566666666666667	0.5	1.0	0.77	0.5689212804051597	0.4540229885057471	0.3985239852398524	0.8542168674698796	0.5233072131806309	0.21428571428571427	0.38095238095238093	0.9746835443037974	Self Car Public
ssid__geo	0.7832167832167832	0.8596491228070176	0.7351558745183654	0.6691729323308271	0.6794871794871794	0.8568075117370892	0.7584859584859586	0.6666666666666666	0.6857142857142857	0.9230769230769232	50	LR	0.7782655888850579	0.7876106194690266	0.7571428571428571	0.79004329004329	0.8412698412698413	0.8	0.8571428571428571	0.8666666666666667	0.7112919506900356	0.5816993464052288	0.6162790697674418	0.9358974358974359	0.7100663050030138	0.5714285714285714	0.5714285714285714	0.9873417721518988	Self Car Public
ssid__geo	0.7679558011049724	0.8333333333333334	0.685145123628208	0.6094069529652352	0.5724020442930153	0.8736263736263736	0.7268398268398268	0.6428571428571429	0.6285714285714286	0.9090909090909091	51	LR	0.7064858258731848	0.6131687242798354	0.6746987951807228	0.8315899581589958	0.7668881506090809	0.6428571428571429	0.7857142857142857	0.872093023255814	0.6742904553059338	0.6056910569105691	0.4970414201183432	0.9201388888888888	0.7053445850914205	0.6428571428571429	0.5238095238095238	0.9493670886075949	Self Car Public
ssid__geo	0.7508327781479014	0.8333333333333334	0.7067153739380561	0.610909090909091	0.696875	0.8123620309050772	0.7262570990341168	0.6363636363636364	0.6470588235294118	0.8953488372093023	52	LR	0.7400663912708273	0.631578947368421	0.825925925925926	0.7626943005181347	0.8497036118003861	0.875	0.8461538461538461	0.8279569892473119	0.687733743687649	0.5915492957746479	0.6027027027027027	0.8689492325855962	0.6661643560377737	0.5	0.5238095238095238	0.9746835443037974	Self Car Public
ssid__geo	0.7509803921568627	0.8157894736842105	0.7144813179024445	0.6954022988505747	0.6224188790560472	0.8256227758007118	0.7222999222999222	0.6666666666666666	0.6153846153846153	0.8848484848484849	53	LR	0.7370811725330096	0.7492260061919505	0.6895424836601307	0.7724750277469479	0.7718346253229974	0.8	0.6666666666666666	0.8488372093023255	0.700874023526857	0.6487935656836461	0.5672043010752689	0.8866242038216561	0.6889692585895117	0.5714285714285714	0.5714285714285714	0.9240506329113924	Self Car Public
ssid__geo	0.751500600240096	0.8421052631578947	0.7151870260611647	0.6788766788766789	0.642962962962963	0.8237214363438521	0.717570281124498	0.6250000000000001	0.6	0.927710843373494	54	LR	0.7291506542882565	0.5978494623655914	0.7640845070422535	0.8255179934569248	0.8135376756066411	0.5555555555555556	1.0	0.8850574712643678	0.720743542869009	0.7853107344632768	0.5549872122762148	0.8219326818675353	0.7058468957203133	0.7142857142857143	0.42857142857142855	0.9746835443037974	Self Car Public
ssid__geo	0.7913468248429868	0.8070175438596491	0.7327319801408995	0.769647696476965	0.5606694560669456	0.8678787878787879	0.6698340874811463	0.6153846153846153	0.5	0.8941176470588236	55	LR	0.766017171453185	0.8	0.6871794871794872	0.8108720271800679	0.7430347430347432	0.6666666666666666	0.7272727272727273	0.8351648351648352	0.7161732547747234	0.741514360313316	0.4734982332155477	0.9335071707953064	0.6381354229455495	0.5714285714285714	0.38095238095238093	0.9620253164556962	Self Car Public
ssid__geo	0.8238907849829351	0.8508771929824561	0.7629903049382188	0.8090909090909091	0.5990566037735849	0.8808234019501624	0.7479799863260612	0.75	0.5806451612903225	0.9132947976878613	56	LR	0.8256587119208306	0.9112627986348123	0.7559523809523809	0.8097609561752988	0.8801418439716313	0.9	0.9	0.8404255319148937	0.729724126913883	0.7275204359673024	0.49609375	0.9655581947743468	0.6904761904761904	0.6428571428571429	0.42857142857142855	1.0	Self Car Public
ssid__geo	0.751432664756447	0.7719298245614035	0.7074062605261808	0.7234726688102894	0.5793357933579335	0.8194103194103194	0.5932698979086134	0.4210526315789473	0.5	0.8587570621468926	57	LR	0.7602883508676882	0.872093023255814	0.6709401709401709	0.7378318584070797	0.7675943104514533	0.8	0.7272727272727273	0.7755102040816326	0.6830476153680575	0.6181318681318682	0.5097402597402597	0.9212707182320442	0.5428973277074544	0.2857142857142857	0.38095238095238093	0.9620253164556962	Self Car Public
ssid__geo	0.7657342657342657	0.8157894736842105	0.6952976961777301	0.71499176276771	0.5194274028629857	0.8514739229024944	0.6805268640641277	0.6206896551724138	0.5161290322580645	0.9047619047619047	58	LR	0.7447891421516225	0.7457044673539519	0.7055555555555556	0.7831074035453598	0.7513108614232209	0.6	0.8	0.8539325842696629	0.6768771172212779	0.6867088607594937	0.4110032362459547	0.9329192546583851	0.6619449467550733	0.6428571428571429	0.38095238095238093	0.9620253164556962	Self Car Public
ssid__geo	0.774281805745554	0.8333333333333334	0.7235012182304459	0.652046783625731	0.6695278969957082	0.8489289740698985	0.703921568627451	0.5	0.7058823529411765	0.9058823529411764	59	LR	0.7351273254710181	0.6335227272727273	0.7323943661971831	0.8394648829431438	0.7897435897435897	0.6	0.9230769230769231	0.8461538461538461	0.7156321438194855	0.6716867469879518	0.616600790513834	0.8586088939566705	0.6582278481012658	0.42857142857142855	0.5714285714285714	0.9746835443037974	Self Car Public
ssid__geo	0.7212160413971539	0.7631578947368421	0.6545055392351257	0.6090909090909091	0.5421245421245422	0.8123011664899258	0.5996422182468694	0.5384615384615384	0.4	0.8604651162790697	60	LR	0.6823446818597144	0.53315649867374	0.7184466019417476	0.7954309449636553	0.681899641577061	0.5833333333333334	0.6666666666666666	0.7956989247311828	0.6584813197815677	0.7102473498233216	0.43529411764705883	0.8299024918743229	0.5741410488245932	0.5	0.2857142857142857	0.9367088607594937	Self Car Public
ssid__geo	0.8035284683239775	0.8421052631578947	0.7573275965328962	0.7010309278350515	0.7134502923976609	0.8575015693659762	0.7317510076130765	0.5714285714285714	0.7272727272727273	0.896551724137931	61	LR	0.8144631239596914	0.84472049689441	0.8026315789473685	0.796037296037296	0.8927318295739348	0.8571428571428571	1.0	0.8210526315789474	0.7234919688564814	0.5991189427312775	0.6421052631578947	0.9292517006802721	0.6624472573839663	0.42857142857142855	0.5714285714285714	0.9873417721518988	Self Car Public
ssid__geo	0.7206068268015171	0.7894736842105263	0.646263469115397	0.6546391752577321	0.4708249496981892	0.8133262823902697	0.6338001867413632	0.7333333333333334	0.2857142857142857	0.8823529411764706	62	LR	0.6758224500522875	0.5934579439252337	0.6428571428571429	0.7911522633744856	0.6943681318681318	0.6875	0.5714285714285714	0.8241758241758241	0.6460309122085416	0.7298850574712644	0.37142857142857144	0.8367791077257889	0.641852521599357	0.7857142857142857	0.19047619047619047	0.9493670886075949	Self Car Public
ssid__geo	0.7658682634730539	0.7807017543859649	0.7257036057251346	0.8295589988081048	0.5279503105590063	0.8196015078082928	0.6384555615324846	0.6153846153846153	0.4242424242424242	0.8757396449704142	63	LR	0.7594416806326657	0.8426150121065376	0.68	0.7557100297914597	0.6907407407407407	0.6666666666666666	0.5833333333333334	0.8222222222222222	0.7145558691053457	0.8169014084507042	0.43147208121827413	0.8952941176470588	0.6138235885071328	0.5714285714285714	0.3333333333333333	0.9367088607594937	Self Car Public
ssid__geo	0.8029978586723768	0.8508771929824561	0.7593091476387263	0.7622149837133549	0.641711229946524	0.8740012292563001	0.7456036203455159	0.689655172413793	0.6249999999999999	0.9221556886227545	64	LR	0.7978843868649692	0.7748344370860927	0.8071748878923767	0.8116438356164384	0.8169191919191919	0.6666666666666666	0.9090909090909091	0.875	0.7430940205958131	0.75	0.5325443786982249	0.9467376830892144	0.7217199115933294	0.7142857142857143	0.47619047619047616	0.9746835443037974	Self Car Public
ssid__geo	0.7947565543071161	0.8245614035087719	0.7505307900099482	0.7106796116504855	0.6773049645390071	0.863607793840352	0.6960919540229885	0.64	0.5517241379310345	0.896551724137931	65	LR	0.7887383405842402	0.7439024390243902	0.8197424892703863	0.802570093457944	0.8494417862838916	0.7272727272727273	1.0	0.8210526315789474	0.7306768500816695	0.6802973977695167	0.5770392749244713	0.9346938775510204	0.6465742415109504	0.5714285714285714	0.38095238095238093	0.9873417721518988	Self Car Public
ssid__geo	0.7634408602150538	0.8245614035087719	0.7055898719383628	0.7342465753424657	0.5368620037807184	0.8456610366919046	0.6927653820148748	0.689655172413793	0.48275862068965514	0.9058823529411764	66	LR	0.751734147220318	0.7701149425287356	0.7135678391959799	0.7715196599362381	0.7959401709401709	0.6666666666666666	0.875	0.8461538461538461	0.6891469070801935	0.7015706806282722	0.4303030303030303	0.9355670103092784	0.6741008639742817	0.7142857142857143	0.3333333333333333	0.9746835443037974	Self Car Public
ssid__geo	0.745493871665465	0.8070175438596491	0.6793751036185208	0.5637254901960784	0.6376404494382022	0.8367593712212817	0.6620392789884315	0.5714285714285714	0.5333333333333333	0.8813559322033897	67	LR	0.7358037130202891	0.6424581005586593	0.822463768115942	0.7424892703862661	0.8473167044595616	0.8571428571428571	0.8888888888888888	0.7959183673469388	0.6604247871370011	0.5021834061135371	0.5206422018348624	0.9584487534626038	0.5989551938919028	0.42857142857142855	0.38095238095238093	0.9873417721518988	Self Car Public
ssid__geo	0.7770700636942676	0.8333333333333334	0.7104521512764702	0.6315789473684211	0.6404715127701376	0.8593059936908518	0.7058570198105082	0.5	0.7222222222222222	0.8953488372093023	68	LR	0.7517856562819447	0.66	0.7951219512195122	0.800235017626322	0.8426523297491041	0.8333333333333334	0.8666666666666667	0.8279569892473119	0.6898272377378714	0.6055045871559633	0.5361842105263158	0.9277929155313351	0.6502913401647579	0.35714285714285715	0.6190476190476191	0.9746835443037974	Self Car Public
ssid__geo	0.7356401384083044	0.7982456140350878	0.6900660526189824	0.5983471074380166	0.6589785831960461	0.8128724672228844	0.661104826546003	0.5384615384615384	0.5625	0.8823529411764706	69	LR	0.7103107739476151	0.5501519756838906	0.7905138339920948	0.7902665121668598	0.7418969918969919	0.5833333333333334	0.8181818181818182	0.8241758241758241	0.685859556270875	0.6557971014492754	0.5649717514124294	0.8368098159509203	0.6259795057263412	0.5	0.42857142857142855	0.9493670886075949	Self Car Public
ssid__geo	0.7639168343393695	0.8070175438596491	0.7099518185451866	0.7479224376731302	0.5404411764705882	0.8414918414918415	0.6468359226979916	0.6153846153846153	0.42857142857142855	0.896551724137931	70	LR	0.7671768360214647	0.7670454545454546	0.7736842105263158	0.7608008429926238	0.7816207184628237	0.6666666666666666	0.8571428571428571	0.8210526315789474	0.695437941200653	0.7297297297297297	0.4152542372881356	0.9413298565840938	0.6148282097649186	0.5714285714285714	0.2857142857142857	0.9873417721518988	Self Car Public
ssid__geo	0.815471965933286	0.8771929824561403	0.7818761430080303	0.7635327635327636	0.6972789115646258	0.8848167539267016	0.7820634920634921	0.7200000000000001	0.6857142857142857	0.9404761904761905	71	LR	0.8060944112068902	0.8507936507936508	0.740072202166065	0.8274173806609547	0.8543217082542925	0.8181818181818182	0.8571428571428571	0.8876404494382022	0.7674813351516931	0.6925064599483204	0.6591639871382636	0.9507735583684951	0.7380952380952381	0.6428571428571429	0.5714285714285714	1.0	Self Car Public
ssid__geo	0.7844660194174757	0.868421052631579	0.7277081868990601	0.8077803203661329	0.5176908752327747	0.8576533650982727	0.7823552273610571	0.8387096774193549	0.5806451612903225	0.927710843373494	72	LR	0.7537513511975877	0.8171296296296297	0.6405529953917051	0.8035714285714286	0.8499211178724363	0.7647058823529411	0.9	0.8850574712643678	0.7175192546072363	0.7986425339366516	0.434375	0.9195402298850575	0.7772754671488848	0.9285714285714286	0.42857142857142855	0.9746835443037974	Self Car Public
ssid__geo	0.716820987654321	0.8157894736842105	0.6174950293325262	0.3671232876712329	0.6798561151079137	0.8055056852184321	0.7034677896953346	0.5384615384615384	0.6857142857142857	0.8862275449101796	73	LR	0.6352791586118015	0.3284313725490196	0.7875	0.789906103286385	0.7604617604617605	0.5833333333333334	0.8571428571428571	0.8409090909090909	0.6119947186265293	0.4161490683229814	0.5981012658227848	0.8217338217338217	0.6693791440626883	0.5	0.5714285714285714	0.9367088607594937	Self Car Public
ssid__geo	0.7511430437622469	0.8245614035087719	0.7154913266311848	0.6629213483146067	0.6625	0.8210526315789473	0.6958896060692469	0.5714285714285714	0.6060606060606061	0.9101796407185629	74	LR	0.7329773042588132	0.6161879895561357	0.7822878228782287	0.8004561003420753	0.7561327561327561	0.5714285714285714	0.8333333333333334	0.8636363636363636	0.7115293560196378	0.7173252279635258	0.5745257452574526	0.8427370948379351	0.6698814546915811	0.5714285714285714	0.47619047619047616	0.9620253164556962	Self Car Public
ssid__geo	0.7407878017789072	0.8157894736842105	0.686263390790207	0.6073131955484896	0.6220238095238096	0.8294531672983216	0.6607759858227648	0.5925925925925927	0.48275862068965514	0.9069767441860466	75	LR	0.7341245145941323	0.6970802919708029	0.7572463768115942	0.748046875	0.7763647642679902	0.6153846153846154	0.875	0.8387096774193549	0.6655157125191181	0.5380281690140845	0.5277777777777778	0.9307411907654921	0.6307012256379344	0.5714285714285714	0.3333333333333333	0.9873417721518988	Self Car Public
ssid__geo	0.7655310621242485	0.7894736842105263	0.7312221994892664	0.6976744186046512	0.6666666666666667	0.829325513196481	0.6296636627922597	0.43478260869565216	0.5806451612903225	0.8735632183908046	76	LR	0.7693327601564245	0.7553956834532374	0.7923875432525952	0.7602150537634409	0.7518518518518519	0.5555555555555556	0.9	0.8	0.7119276990287959	0.6481481481481481	0.5753768844221105	0.912258064516129	0.582579867389994	0.35714285714285715	0.42857142857142855	0.9620253164556962	Self Car Public
ssid__geo	0.7529319781078968	0.7982456140350878	0.6879753712423035	0.7272727272727273	0.4999999999999999	0.8366533864541833	0.6642236907335571	0.7692307692307692	0.3448275862068965	0.8786127167630058	77	LR	0.7298722898380108	0.8145454545454546	0.6123595505617978	0.7627118644067796	0.755614657210402	0.8333333333333334	0.625	0.8085106382978723	0.6686142346638353	0.656891495601173	0.42248062015503873	0.9264705882352942	0.6381354229455495	0.7142857142857143	0.23809523809523808	0.9620253164556962	Self Car Public
ssid__geo	0.7667638483965015	0.8333333333333334	0.679806343789552	0.6363636363636364	0.5399568034557236	0.8630985915492958	0.6933204881181759	0.6666666666666666	0.5	0.9132947976878613	78	LR	0.7462744240185882	0.6909871244635193	0.7621951219512195	0.7856410256410257	0.8442444080741952	0.6923076923076923	1.0	0.8404255319148937	0.6551012634708288	0.5897435897435898	0.4180602006688963	0.9575	0.6587301587301587	0.6428571428571429	0.3333333333333333	1.0	Self Car Public
ssid__geo	0.7806451612903226	0.8596491228070176	0.7394193170067286	0.6873508353221957	0.6857142857142857	0.8451928299837046	0.7587443058031292	0.6363636363636364	0.7222222222222222	0.9176470588235295	79	LR	0.7832104899774818	0.7783783783783784	0.7955801104972375	0.7756729810568295	0.8662698412698413	0.875	0.8666666666666667	0.8571428571428571	0.7154320100965331	0.6153846153846154	0.602510460251046	0.9284009546539379	0.7021297970665059	0.5	0.6190476190476191	0.9873417721518988	Self Car Public
ssid__geo	0.7252419955323902	0.7982456140350878	0.6435276049842423	0.5644444444444444	0.5430210325047801	0.8231173380035025	0.6358932461873638	0.4444444444444445	0.588235294117647	0.875	80	LR	0.6967255453414968	0.671957671957672	0.6698113207547169	0.7484076433121019	0.8543484007401533	1.0	0.7692307692307693	0.7938144329896907	0.6191928551150306	0.48659003831417624	0.4565916398713826	0.914396887159533	0.5788627687361864	0.2857142857142857	0.47619047619047616	0.9746835443037974	Self Car Public
ssid__geo	0.8001497005988024	0.8508771929824561	0.769753282227509	0.7769230769230769	0.6766666666666666	0.8556701030927835	0.7573873812600603	0.8275862068965518	0.5333333333333333	0.9112426035502957	81	LR	0.8079103088778671	0.8244897959183674	0.8087649402390438	0.7904761904761904	0.8481481481481481	0.8	0.8888888888888888	0.8555555555555555	0.749597205108618	0.7345454545454545	0.5816618911174785	0.9325842696629213	0.7375929274663452	0.8571428571428571	0.38095238095238093	0.9746835443037974	Self Car Public
ssid__geo	0.7971872686898593	0.8333333333333334	0.7387827721588466	0.8184438040345821	0.5330396475770925	0.8648648648648648	0.7198806687699869	0.7333333333333334	0.5161290322580645	0.9101796407185629	82	LR	0.7669762553965008	0.7888888888888889	0.6875	0.8245398773006135	0.7837121212121212	0.6875	0.8	0.8636363636363636	0.7316293805240056	0.8502994011976048	0.4352517985611511	0.9093369418132612	0.709563994374121	0.7857142857142857	0.38095238095238093	0.9620253164556962	Self Car Public
ssid__geo	0.7945492662473794	0.8333333333333334	0.7413192238650805	0.7296416938110749	0.6294820717131473	0.8648339060710194	0.7145454119521165	0.5925925925925927	0.6451612903225806	0.9058823529411764	83	LR	0.779087550698804	0.8115942028985508	0.7181818181818181	0.8074866310160428	0.8205128205128206	0.6153846153846154	1.0	0.8461538461538461	0.7179850088546189	0.6627218934911243	0.5602836879432624	0.9309494451294698	0.6741008639742816	0.5714285714285714	0.47619047619047616	0.9746835443037974	Self Car Public
ssid__geo	0.7452276064610867	0.8508771929824561	0.690724695839498	0.6275862068965518	0.6252676659528908	0.8193202146690518	0.7701587301587302	0.7200000000000001	0.6857142857142857	0.9047619047619047	84	LR	0.716865225531338	0.6169491525423729	0.7448979591836735	0.7887485648679678	0.8430857531981127	0.8181818181818182	0.8571428571428571	0.8539325842696629	0.6765663995937334	0.6385964912280702	0.5387453874538746	0.8523573200992556	0.7254370102471368	0.6428571428571429	0.5714285714285714	0.9620253164556962	Self Car Public
ssid__geo	0.7699680511182109	0.868421052631579	0.7209677002781117	0.7204161248374512	0.5947826086956521	0.8477043673012319	0.8040935672514621	0.8333333333333333	0.6666666666666667	0.9122807017543859	85	LR	0.7584211526050252	0.8368580060422961	0.6627906976744186	0.7756147540983607	0.9214975845410628	1.0	0.9166666666666666	0.8478260869565217	0.7021400564049735	0.632420091324201	0.5394321766561514	0.9345679012345679	0.7418123367490456	0.7142857142857143	0.5238095238095238	0.9873417721518988	Self Car Public
ssid__geo	0.8025816249050873	0.8508771929824561	0.7654090573212842	0.784452296819788	0.6459854014598541	0.8657894736842104	0.754056154056154	0.6923076923076924	0.6486486486486486	0.9212121212121213	86	LR	0.7987648826082118	0.8409090909090909	0.75	0.8053855569155447	0.7945736434108527	0.75	0.75	0.8837209302325582	0.7461318834183944	0.7350993377483444	0.5673076923076923	0.9359886201991465	0.7254370102471368	0.6428571428571429	0.5714285714285714	0.9620253164556962	Self Car Public
ssid__geo	0.7480499219968799	0.8157894736842105	0.6874128310953239	0.6567164179104478	0.5719769673704415	0.8335451080050826	0.709887167718493	0.6666666666666666	0.5714285714285714	0.891566265060241	87	LR	0.7285207036126399	0.6905829596412556	0.7268292682926829	0.7681498829039812	0.7523893730790282	0.6923076923076923	0.7142857142857143	0.8505747126436781	0.6695487862051617	0.6260162601626016	0.47151898734177217	0.9111111111111111	0.6852521599357043	0.6428571428571429	0.47619047619047616	0.9367088607594937	Self Car Public
ssid__geo	0.7984905660377358	0.868421052631579	0.71924977934	0.5838926174496644	0.7006172839506173	0.8732394366197183	0.7673202614379084	0.6666666666666666	0.7058823529411765	0.9294117647058824	88	LR	0.77316273142007	0.696	0.8165467625899281	0.806941431670282	0.8637362637362638	0.8	0.9230769230769231	0.8681318681318682	0.6892701121800955	0.5028901734104047	0.6135135135135135	0.9514066496163683	0.7142857142857143	0.5714285714285714	0.5714285714285714	1.0	Self Car Public
ssid__geo	0.8085260115606936	0.8771929824561403	0.785246798279644	0.7735294117647059	0.7269565217391304	0.8552544613350959	0.814284285459582	0.8148148148148148	0.7058823529411765	0.9221556886227545	89	LR	0.8151995430335625	0.8679867986798679	0.7827715355805244	0.7948402948402948	0.8814102564102564	0.8461538461538461	0.9230769230769231	0.875	0.7672640573706135	0.6976127320954907	0.6785714285714286	0.9256080114449213	0.7772754671488848	0.7857142857142857	0.5714285714285714	0.9746835443037974	Self Car Public
ssid__geo	0.7496714848883048	0.8245614035087719	0.6943589518289505	0.748735244519393	0.5058626465661641	0.8284789644012944	0.7080623973727422	0.75	0.48275862068965514	0.8914285714285716	90	LR	0.7629997792767383	0.7900355871886121	0.7626262626262627	0.7363374880153404	0.8624999999999999	0.9	0.875	0.8125	0.6789878716836988	0.7115384615384616	0.37844611528822053	0.9469790382244143	0.6545107494474584	0.6428571428571429	0.3333333333333333	0.9873417721518988	Self Car Public
ssid__geo	0.777610818933133	0.8245614035087719	0.7011398525764236	0.6058823529411765	0.6441281138790036	0.8534090909090909	0.7161085281058893	0.6956521739130435	0.5625	0.8901734104046243	91	LR	0.7651386793201822	0.7253521126760564	0.7869565217391304	0.7831074035453598	0.8420732144136399	0.8888888888888888	0.8181818181818182	0.8191489361702128	0.6676535901864181	0.5202020202020202	0.5451807228915663	0.9375780274656679	0.6582278481012658	0.5714285714285714	0.42857142857142855	0.9746835443037974	Self Car Public
ssid__geo	0.7510251903925015	0.8508771929824561	0.7203430143811461	0.7033707865168539	0.6364883401920438	0.8211699164345404	0.75	0.6666666666666666	0.6666666666666667	0.9166666666666667	92	LR	0.748615290924255	0.627254509018036	0.8226950354609929	0.7958963282937365	0.8247142994334006	0.6923076923076923	0.9166666666666666	0.8651685393258427	0.7225428115764828	0.8005115089514067	0.5190156599552572	0.8481012658227848	0.7137834036568215	0.6428571428571429	0.5238095238095238	0.9746835443037974	Self Car Public
ssid__geo	0.7792553191489362	0.8157894736842105	0.7215035467107175	0.7115987460815048	0.59245960502693	0.8604522890237176	0.6639732601462719	0.5384615384615384	0.5517241379310345	0.9017341040462428	93	LR	0.7726121012701045	0.7516556291390728	0.7783018867924528	0.7878787878787878	0.8043735224586289	0.5833333333333334	1.0	0.8297872340425532	0.7005360780091352	0.6755952380952381	0.4782608695652174	0.9477521263669502	0.6227647177014265	0.5	0.38095238095238093	0.9873417721518988	Self Car Public
ssid__geo	0.7427480916030534	0.7807017543859649	0.6306957401062516	0.4430769230769231	0.6013745704467355	0.8476357267950964	0.5720754341443995	0.2857142857142857	0.5454545454545454	0.8850574712643677	94	LR	0.6775478419058927	0.47058823529411764	0.7847533632286996	0.7773019271948608	0.6630325814536341	0.42857142857142855	0.75	0.8105263157894737	0.6126779629013189	0.4186046511627907	0.48746518105849584	0.9319640564826701	0.5391802290536467	0.21428571428571427	0.42857142857142855	0.9746835443037974	Self Car Public
ssid__geo	0.7955682630450321	0.8333333333333334	0.743695539668785	0.8	0.5703125	0.8607741190063547	0.7159090909090908	0.75	0.5	0.8977272727272727	95	LR	0.807926441876547	0.8345864661654135	0.8066298342541437	0.782563025210084	0.9048109965635739	0.9	1.0	0.8144329896907216	0.7218693345478527	0.7681660899653979	0.44108761329305135	0.9563543003851092	0.6587301587301587	0.6428571428571429	0.3333333333333333	1.0	Self Car Public
ssid__geo	0.788047255038221	0.8596491228070176	0.7366838553851104	0.7575757575757576	0.596958174904943	0.8555176336746303	0.7908496732026143	0.8	0.6666666666666667	0.9058823529411764	96	LR	0.7800311324072698	0.7867132867132867	0.7584541062801933	0.7949260042283298	0.8906371406371406	0.9090909090909091	0.9166666666666666	0.8461538461538461	0.7162636214360353	0.7305194805194806	0.49216300940438873	0.9261083743842364	0.7375929274663452	0.7142857142857143	0.5238095238095238	0.9746835443037974	Self Car Public
ssid__geo	0.7597305389221557	0.8157894736842105	0.6733709434756739	0.6338797814207651	0.535645472061657	0.8505875769445999	0.6802846195949644	0.6666666666666666	0.48275862068965514	0.8914285714285716	97	LR	0.7342820737194752	0.6987951807228916	0.7277486910994765	0.7763023493360572	0.8291666666666666	0.8	0.875	0.8125	0.6481248490702728	0.58	0.42378048780487804	0.9405940594059405	0.6307012256379344	0.5714285714285714	0.3333333333333333	0.9873417721518988	Self Car Public
ssid__geo	0.8004115226337448	0.8947368421052632	0.7759493425854709	0.7504424778761062	0.7282913165266106	0.8491142333536957	0.8465608465608465	0.8333333333333333	0.7777777777777778	0.9285714285714286	98	LR	0.8079475804986989	0.8548387096774194	0.7738095238095238	0.7951945080091534	0.9365792759051187	1.0	0.9333333333333333	0.8764044943820225	0.7558261722106637	0.668769716088328	0.6878306878306878	0.9108781127129751	0.7894313843680932	0.7142857142857143	0.6666666666666666	0.9873417721518988	Self Car Public
ssid__geo	0.7291791491911325	0.8070175438596491	0.6753942188500955	0.5966850828729281	0.6028169014084507	0.8266806722689075	0.6392877121014358	0.5	0.5161290322580645	0.9017341040462428	99	LR	0.6984147917797566	0.5510204081632653	0.7508771929824561	0.7933467741935484	0.7432624113475178	0.6	0.8	0.8297872340425532	0.6723568059648294	0.6506024096385542	0.5035294117647059	0.8629385964912281	0.5989551938919028	0.42857142857142855	0.38095238095238093	0.9873417721518988	Self Car Public
ssid__geo	0.8541538461538462	0.8771929824561403	0.8358572438629531	0.839766081871345	0.7807999999999999	0.8870056497175142	0.7998777220334107	0.6666666666666666	0.8108108108108109	0.9221556886227545	100	LR	0.8445318915229656	0.8671497584541062	0.8	0.8664459161147903	0.8708333333333332	0.8	0.9375	0.875	0.8283745905769715	0.8140589569160998	0.7625	0.9085648148148148	0.753465943339361	0.5714285714285714	0.7142857142857143	0.9746835443037974	Self Car Public
ssid__geo	0.7348284960422163	0.8245614035087719	0.686378679862551	0.697969543147208	0.5508317929759704	0.8103347034644744	0.7081492637215528	0.6875000000000001	0.5333333333333333	0.9036144578313253	101	LR	0.7161822760081694	0.596529284164859	0.745	0.8070175438596491	0.7873563218390803	0.6111111111111112	0.8888888888888888	0.8620689655172413	0.6972026617275854	0.8409785932721713	0.436950146627566	0.8136792452830188	0.7053445850914205	0.7857142857142857	0.38095238095238093	0.9493670886075949	Self Car Public
ssid__geo	0.7492537313432835	0.8508771929824561	0.6581438763448285	0.5606469002695417	0.5703703703703704	0.8434143583945731	0.7523412698412698	0.6666666666666666	0.6875000000000001	0.9028571428571429	102	LR	0.7123394923481717	0.6709677419354839	0.6905829596412556	0.7754677754677755	0.9409722222222222	1.0	1.0	0.8229166666666666	0.6305657660443661	0.48148148148148145	0.48580441640378547	0.9244114002478315	0.6746031746031745	0.5	0.5238095238095238	1.0	Self Car Public
ssid__geo	0.78125	0.8333333333333334	0.7364637751116113	0.7041420118343196	0.6484517304189436	0.856797583081571	0.7016244314489928	0.5925925925925927	0.6	0.9122807017543859	103	LR	0.7618041865700516	0.7190332326283988	0.7542372881355932	0.8121420389461627	0.8210702341137125	0.6153846153846154	1.0	0.8478260869565217	0.7217315948929	0.6898550724637681	0.5686900958466453	0.9066496163682864	0.6624472573839663	0.5714285714285714	0.42857142857142855	0.9873417721518988	Self Car Public
ssid__geo	0.7590847913862718	0.8070175438596491	0.7171561869521618	0.6666666666666667	0.655786350148368	0.8290155440414508	0.6792903759536723	0.6086956521739131	0.5454545454545454	0.8837209302325582	104	LR	0.7743154519094592	0.7857142857142857	0.7949640287769785	0.7422680412371134	0.7816606929510156	0.7777777777777778	0.75	0.8172043010752689	0.6919168237187862	0.5789473684210527	0.5580808080808081	0.9387222946544981	0.6301989150090416	0.5	0.42857142857142855	0.9620253164556962	Self Car Public
ssid__geo	0.7590045841519318	0.8070175438596491	0.7094074532345468	0.751472320376914	0.5562372188139059	0.8205128205128205	0.6919609057746575	0.689655172413793	0.5	0.8862275449101796	105	LR	0.7466856354048023	0.6949891067538126	0.7513812154696132	0.7936865839909808	0.7449494949494949	0.6666666666666666	0.7272727272727273	0.8409090909090909	0.702907694101904	0.8179487179487179	0.44155844155844154	0.8492159227985525	0.6773156519991964	0.7142857142857143	0.38095238095238093	0.9367088607594937	Self Car Public
ssid__geo	0.7440347071583514	0.8157894736842105	0.6810593820684345	0.6854460093896714	0.5141776937618148	0.8435544430538173	0.6813555953090836	0.6153846153846153	0.5333333333333333	0.8953488372093023	106	LR	0.7142981558756873	0.684375	0.6766169154228856	0.7819025522041764	0.7945041816009558	0.6666666666666666	0.8888888888888888	0.8279569892473119	0.6723051306940765	0.6865203761755486	0.4146341463414634	0.9157608695652174	0.64235483222825	0.5714285714285714	0.38095238095238093	0.9746835443037974	Self Car Public
ssid__geo	0.7945945945945946	0.8245614035087719	0.7191779362576161	0.5901639344262296	0.6940966010733453	0.8732732732732732	0.6897942497619439	0.5217391304347826	0.6470588235294118	0.9005847953216375	107	LR	0.7568670538243891	0.7058823529411765	0.7376425855513308	0.8270762229806599	0.7832590115198811	0.6666666666666666	0.8461538461538461	0.8369565217391305	0.6957946818983266	0.5070422535211268	0.6554054054054054	0.9249363867684478	0.64235483222825	0.42857142857142855	0.5238095238095238	0.9746835443037974	Self Car Public
ssid__geo	0.7298221614227086	0.8070175438596491	0.6852831143126411	0.6275167785234899	0.6224328593996841	0.8058997050147493	0.6867458521870287	0.6153846153846153	0.5625	0.8823529411764706	108	LR	0.7032847509040234	0.5753846153846154	0.7547892720306514	0.7796803652968036	0.7696747696747698	0.6666666666666666	0.8181818181818182	0.8241758241758241	0.6845168755953187	0.6900369003690037	0.5295698924731183	0.833943833943834	0.6497890295358649	0.5714285714285714	0.42857142857142855	0.9493670886075949	Self Car Public
ssid__geo	0.7595744680851064	0.8245614035087719	0.7021420996746447	0.6197916666666665	0.6412614980289093	0.8453731343283583	0.6813642816987299	0.5217391304347826	0.611111111111111	0.9112426035502957	109	LR	0.7255566373819352	0.6397849462365591	0.7484662576687117	0.7884187082405345	0.7518518518518519	0.6666666666666666	0.7333333333333333	0.8555555555555555	0.6910421841456325	0.601010101010101	0.5609195402298851	0.9111969111969112	0.64235483222825	0.42857142857142855	0.5238095238095238	0.9746835443037974	Self Car Public
ssid__geo	0.7684696569920845	0.8157894736842105	0.7350146779316747	0.6934306569343065	0.6849315068493151	0.8266818700114026	0.6784449002424017	0.5	0.6451612903225806	0.8901734104046243	110	LR	0.7897881163371961	0.76	0.8680555555555556	0.7413087934560327	0.8063829787234043	0.6	1.0	0.8191489361702128	0.7124910342871402	0.6375838926174496	0.5656108597285068	0.9342783505154639	0.626481816355234	0.42857142857142855	0.47619047619047616	0.9746835443037974	Self Car Public
ssid__geo	0.7012313674659754	0.8245614035087719	0.6437296482936506	0.5521669341894062	0.5871271585557299	0.7918948521358159	0.7206139141623013	0.6923076923076924	0.5806451612903225	0.888888888888889	111	LR	0.6724303604515304	0.5443037974683544	0.7276264591439688	0.7453608247422681	0.8253623188405798	0.75	0.9	0.8260869565217391	0.6323306725671374	0.5602605863192183	0.4921052631578947	0.844626168224299	0.6778179626280892	0.6428571428571429	0.42857142857142855	0.9620253164556962	Self Car Public
ssid__geo	0.78969654199012	0.8333333333333334	0.7343747749620526	0.7534039334341907	0.5833333333333334	0.8663870581186339	0.7108725899423574	0.6923076923076924	0.5333333333333333	0.9069767441860466	112	LR	0.7771682466609625	0.8327759197324415	0.7033492822966507	0.7953795379537953	0.8258661887694146	0.75	0.8888888888888888	0.8387096774193549	0.7124887260289502	0.6878453038674033	0.49830508474576274	0.9513157894736842	0.6703837653204742	0.6428571428571429	0.38095238095238093	0.9873417721518988	Self Car Public
ssid__geo	0.7182203389830508	0.7894736842105263	0.6503609694970715	0.6199701937406855	0.5193133047210301	0.8117994100294985	0.6337890226484392	0.6000000000000001	0.4137931034482759	0.8875739644970415	113	LR	0.6675982738792406	0.5488126649076517	0.6436170212765957	0.8103651354534747	0.7152777777777778	0.5625	0.75	0.8333333333333334	0.6536064454566727	0.7123287671232876	0.4352517985611511	0.8132387706855791	0.6259795057263412	0.6428571428571429	0.2857142857142857	0.9493670886075949	Self Car Public
ssid__geo	0.7795738427626745	0.8157894736842105	0.7365601453253664	0.6915520628683693	0.6735751295336787	0.8445532435740514	0.6549558512622808	0.36363636363636365	0.7058823529411765	0.8953488372093023	114	LR	0.7727853070837818	0.7719298245614035	0.7587548638132295	0.7876712328767124	0.7503446374414117	0.5	0.9230769230769231	0.8279569892473119	0.7140716063839244	0.6263345195729537	0.6055900621118012	0.9102902374670184	0.6106088004822182	0.2857142857142857	0.5714285714285714	0.9746835443037974	Self Car Public
ssid__geo	0.8088950660180682	0.8245614035087719	0.7602016397944373	0.7724137931034484	0.6333333333333333	0.8748577929465301	0.7033683651479404	0.6086956521739131	0.6060606060606061	0.8953488372093023	115	LR	0.8020715591401982	0.835820895522388	0.7566371681415929	0.8137566137566138	0.8130227001194744	0.7777777777777778	0.8333333333333334	0.8279569892473119	0.7361380546681507	0.717948717948718	0.5445859872611465	0.9458794587945879	0.6502913401647579	0.5	0.47619047619047616	0.9746835443037974	Self Car Public
ssid__geo	0.802870090634441	0.8333333333333334	0.7438872163112955	0.6699507389162561	0.686411149825784	0.8752997601918465	0.7210727969348659	0.6666666666666666	0.6	0.896551724137931	116	LR	0.7942427643204327	0.7195767195767195	0.8565217391304348	0.8066298342541437	0.8736842105263158	0.8	1.0	0.8210526315789474	0.7187174005165774	0.6267281105990783	0.5726744186046512	0.9567496723460026	0.6624472573839663	0.5714285714285714	0.42857142857142855	0.9873417721518988	Self Car Public
ssid__geo	0.7477650063856961	0.7807017543859649	0.6668507838518974	0.7257281553398058	0.42687747035573126	0.8479467258601553	0.5725464658797993	0.5185185185185186	0.3076923076923077	0.8914285714285716	117	LR	0.7218223905723905	0.71875	0.675	0.7717171717171717	0.7169871794871795	0.5384615384615384	0.8	0.8125	0.6619561883619968	0.7328431372549019	0.31213872832369943	0.9408866995073891	0.5592726542093631	0.5	0.19047619047619047	0.9873417721518988	Self Car Public
ssid__geo	0.8142037302725968	0.8508771929824561	0.7739612978009718	0.7186858316221765	0.7261538461538461	0.8770442156268927	0.7449849170437406	0.6923076923076924	0.6249999999999999	0.9176470588235295	118	LR	0.8040749755886996	0.7575757575757576	0.8309859154929577	0.8236632536973834	0.8387445887445888	0.75	0.9090909090909091	0.8571428571428571	0.7554087757887634	0.68359375	0.644808743169399	0.9378238341968912	0.7021297970665059	0.6428571428571429	0.47619047619047616	0.9873417721518988	Self Car Public
ssid__geo	0.7647058823529411	0.8421052631578947	0.7280202154066221	0.7290167865707434	0.6249999999999999	0.8300438596491228	0.7588994054900949	0.7333333333333334	0.6451612903225806	0.8982035928143712	119	LR	0.7527177637416743	0.7004608294930875	0.7633587786259542	0.7943336831059811	0.8465909090909092	0.6875	1.0	0.8522727272727273	0.7194054959229089	0.76	0.5291005291005291	0.8691159586681975	0.7370906168374521	0.7857142857142857	0.47619047619047616	0.9493670886075949	Self Car Public
ssid__geo	0.8155136268343816	0.868421052631579	0.7776796875812728	0.810641627543036	0.6509090909090909	0.8714883442916915	0.7862637362637362	0.75	0.6857142857142857	0.9230769230769232	120	LR	0.8045034609468728	0.8491803278688524	0.7396694214876033	0.8246606334841629	0.8746031746031746	0.9	0.8571428571428571	0.8666666666666667	0.7601907685296041	0.7754491017964071	0.5811688311688312	0.9239543726235742	0.7338758288125377	0.6428571428571429	0.5714285714285714	0.9873417721518988	Self Car Public
ssid__geo	0.7481060606060606	0.8245614035087719	0.6794791798159099	0.7779056386651324	0.44047619047619047	0.8200557103064067	0.7298057608231305	0.7857142857142857	0.5161290322580645	0.8875739644970415	121	LR	0.7208418073917736	0.8264058679706602	0.5904255319148937	0.745694022289767	0.8063492063492065	0.7857142857142857	0.8	0.8333333333333334	0.6656465068631244	0.7347826086956522	0.3512658227848101	0.9108910891089109	0.7053445850914205	0.7857142857142857	0.38095238095238093	0.9493670886075949	Self Car Public
ssid__geo	0.7451388888888889	0.8245614035087719	0.6808374101057028	0.4978354978354978	0.7208672086720868	0.8238095238095238	0.6904761904761904	0.5	0.6666666666666666	0.9047619047619047	122	LR	0.6880012043130287	0.44573643410852715	0.806060606060606	0.812206572769953	0.7513108614232209	0.6	0.8	0.8539325842696629	0.6838116889267786	0.5637254901960784	0.6519607843137255	0.8357487922705314	0.6540084388185654	0.42857142857142855	0.5714285714285714	0.9620253164556962	Self Car Public
ssid__geo	0.7022282241728561	0.7894736842105263	0.6563478516881357	0.5604203152364272	0.6297376093294461	0.7788856304985337	0.635632183908046	0.5	0.5333333333333333	0.8735632183908046	123	LR	0.6817418755350514	0.5211726384364821	0.7854545454545454	0.7385984427141268	0.762962962962963	0.6	0.8888888888888888	0.8	0.6518097970888176	0.6060606060606061	0.5255474452554745	0.8238213399503722	0.5905163753265019	0.42857142857142855	0.38095238095238093	0.9620253164556962	Self Car Public
ssid__geo	0.7655897821187078	0.7982456140350878	0.6987411811305398	0.689908256880734	0.5530145530145529	0.8533007334963325	0.6450191570881226	0.5833333333333334	0.4666666666666666	0.8850574712643677	124	LR	0.7557008561449162	0.714828897338403	0.7732558139534884	0.7790178571428571	0.7627680311890838	0.7	0.7777777777777778	0.8105263157894737	0.6801102072946733	0.6666666666666666	0.43042071197411	0.9432432432432433	0.6026722925457103	0.5	0.3333333333333333	0.9746835443037974	Self Car Public
ssid__geo	0.7919366450683946	0.8421052631578947	0.7578263363877437	0.7106227106227105	0.7055306427503737	0.8573256557901472	0.7310979618671926	0.6153846153846153	0.6666666666666667	0.9112426035502957	125	LR	0.7921124010131394	0.766798418972332	0.8194444444444444	0.7900943396226415	0.8129629629629629	0.6666666666666666	0.9166666666666666	0.8555555555555555	0.7395338500656821	0.6621160409556314	0.6194225721784777	0.9370629370629371	0.6899738798472975	0.5714285714285714	0.5238095238095238	0.9746835443037974	Self Car Public
ssid__geo	0.7988980716253443	0.8859649122807017	0.7619906249169105	0.7541984732824429	0.6644951140065146	0.8672782874617737	0.8124086858061217	0.8148148148148148	0.6875000000000001	0.9349112426035503	126	LR	0.809704645524024	0.774294670846395	0.864406779661017	0.79041248606466	0.907977207977208	0.8461538461538461	1.0	0.8777777777777778	0.7451687314492194	0.7351190476190477	0.5396825396825397	0.9607046070460704	0.7698412698412698	0.7857142857142857	0.5238095238095238	1.0	Self Car Public
ssid__geo	0.7865928659286593	0.8245614035087719	0.7645004865935099	0.8031746031746032	0.6537467700258398	0.8365800865800866	0.7450643373720297	0.8333333333333333	0.5142857142857143	0.8875739644970415	127	LR	0.7886840295563641	0.8377483443708609	0.7419354838709677	0.7863682604272635	0.8253968253968255	1.0	0.6428571428571429	0.8333333333333334	0.7497595646403273	0.7713414634146342	0.5842956120092379	0.8936416184971099	0.6974080771549126	0.7142857142857143	0.42857142857142855	0.9493670886075949	Self Car Public
ssid__geo	0.7373935821872953	0.8421052631578947	0.6790866229718869	0.6462765957446809	0.5617977528089888	0.829185520361991	0.7217553688141924	0.7142857142857143	0.5333333333333333	0.9176470588235295	128	LR	0.721205217995453	0.6151898734177215	0.7653061224489796	0.7831196581196581	0.8201058201058201	0.7142857142857143	0.8888888888888888	0.8571428571428571	0.6684896221802331	0.680672268907563	0.4437869822485207	0.8810096153846154	0.694193289129998	0.7142857142857143	0.38095238095238093	0.9873417721518988	Self Car Public
ssid__geo	0.764792899408284	0.8245614035087719	0.6998896206605378	0.7263157894736841	0.5155038759689923	0.857849196538937	0.7209876543209877	0.7407407407407408	0.5333333333333333	0.888888888888889	129	LR	0.744969030463911	0.7064846416382252	0.7388888888888889	0.7895335608646189	0.8280688715471324	0.7692307692307693	0.8888888888888888	0.8260869565217391	0.6940775511079195	0.7472924187725631	0.3958333333333333	0.939106901217862	0.6857544705645973	0.7142857142857143	0.38095238095238093	0.9620253164556962	Self Car Public
ssid__geo	0.8092566619915849	0.8859649122807017	0.7585302624676361	0.6917293233082706	0.705056179775281	0.8788052843193568	0.8147058823529413	0.75	0.7647058823529412	0.9294117647058824	130	LR	0.7905194210959482	0.7340425531914894	0.814935064935065	0.8225806451612904	0.9227106227106227	0.9	1.0	0.8681318681318682	0.7395318220293929	0.6540284360189573	0.6212871287128713	0.9432799013563502	0.753968253968254	0.6428571428571429	0.6190476190476191	1.0	Self Car Public
ssid__geo	0.7998733375554148	0.8333333333333334	0.7467474876602394	0.8022857142857144	0.5777777777777777	0.860178970917226	0.7527114546590455	0.7741935483870968	0.588235294117647	0.8957055214723927	131	LR	0.7641201752210925	0.805045871559633	0.6559633027522935	0.8313513513513513	0.7813869137398549	0.7058823529411765	0.7692307692307693	0.8690476190476191	0.735622514217324	0.7995444191343963	0.516245487364621	0.8910776361529548	0.7524613220815753	0.8571428571428571	0.47619047619047616	0.9240506329113924	Self Car Public
ssid__geo	0.795483870967742	0.8421052631578947	0.7605514880801559	0.8239130434782608	0.6116838487972508	0.8460575719649562	0.7456941836870152	0.742857142857143	0.5806451612903225	0.9135802469135801	132	LR	0.7895691582103401	0.7656565656565657	0.7876106194690266	0.8154402895054282	0.8035379613692867	0.6190476190476191	0.9	0.891566265060241	0.7569428083326958	0.8917647058823529	0.5	0.8790637191157347	0.7646172393007836	0.9285714285714286	0.42857142857142855	0.9367088607594937	Self Car Public
ssid__geo	0.7642393655371305	0.8245614035087719	0.7022434697580257	0.7256944444444445	0.5343811394891945	0.8466548253404381	0.6903487577861375	0.7407407407407408	0.42857142857142855	0.9017341040462428	133	LR	0.764355821424615	0.76	0.768361581920904	0.7647058823529411	0.8187202868053932	0.7692307692307693	0.8571428571428571	0.8297872340425532	0.6840888585847571	0.6943521594684385	0.40963855421686746	0.9482758620689655	0.6624472573839663	0.7142857142857143	0.2857142857142857	0.9873417721518988	Self Car Public
ssid__geo	0.8171070931849791	0.8333333333333334	0.7631006432577147	0.8261437908496732	0.5822784810126581	0.8808796579108126	0.7423932092242529	0.7407407407407408	0.588235294117647	0.8982035928143712	134	LR	0.787804952137777	0.8471849865951743	0.6798029556650246	0.8364269141531323	0.796911421911422	0.7692307692307693	0.7692307692307693	0.8522727272727273	0.7485567072918918	0.8061224489795918	0.5092250922509225	0.9303225806451613	0.7132810930279284	0.7142857142857143	0.47619047619047616	0.9493670886075949	Self Car Public
ssid__geo	0.7456647398843931	0.7894736842105263	0.6787159797899364	0.6426966292134831	0.5609756097560976	0.8324757004002286	0.6296163784535878	0.5384615384615384	0.4666666666666666	0.8837209302325582	135	LR	0.7218205648570946	0.6529680365296804	0.7453703703703703	0.7671232876712328	0.72610513739546	0.5833333333333334	0.7777777777777778	0.8172043010752689	0.6641546777409734	0.6327433628318584	0.44972067039106145	0.91	0.5984528832630098	0.5	0.3333333333333333	0.9620253164556962	Self Car Public
ssid__geo	0.7418397626112759	0.8157894736842105	0.6776715785959674	0.6705426356589147	0.5338491295938104	0.8286229705351774	0.6847743987278871	0.6923076923076924	0.4666666666666666	0.8953488372093023	136	LR	0.7503033075071496	0.7489177489177489	0.7666666666666667	0.7353255069370331	0.7852449223416965	0.75	0.7777777777777778	0.8279569892473119	0.6551829684977499	0.6070175438596491	0.4094955489614243	0.9490358126721763	0.6502913401647579	0.6428571428571429	0.3333333333333333	0.9746835443037974	Self Car Public
ssid__geo	0.7925392670157068	0.8421052631578947	0.7685623272907369	0.7363636363636363	0.7255172413793103	0.8438061041292639	0.7434420528066014	0.6086956521739131	0.7222222222222222	0.8994082840236687	137	LR	0.8031069483549458	0.84375	0.7874251497005988	0.7781456953642384	0.8296296296296296	0.7777777777777778	0.8666666666666667	0.8444444444444444	0.7491429016674459	0.6532258064516129	0.6726342710997443	0.9215686274509803	0.6936909785011052	0.5	0.6190476190476191	0.9620253164556962	Self Car Public
ssid__geo	0.7970479704797048	0.868421052631579	0.7463561767310057	0.7230443974630022	0.6372549019607843	0.8787692307692307	0.7833333333333332	0.75	0.6666666666666666	0.9333333333333332	138	LR	0.7768468986823418	0.7702702702702703	0.7386363636363636	0.8216340621403913	0.8391903531438416	0.9	0.7222222222222222	0.8953488372093024	0.7286880574763526	0.6812749003984063	0.5603448275862069	0.9444444444444444	0.7455294354028531	0.6428571428571429	0.6190476190476191	0.9746835443037974	Self Car Public
ssid__geo	0.7705499704316973	0.8421052631578947	0.7221435508364599	0.7423764458464774	0.5928853754940712	0.8311688311688311	0.7480092519024666	0.7586206896551724	0.5806451612903225	0.9047619047619047	139	LR	0.7648307011848132	0.6976284584980237	0.7936507936507936	0.8032128514056225	0.8290886392009987	0.7333333333333333	0.9	0.8539325842696629	0.7091951862269327	0.7932584269662921	0.47318611987381703	0.8611410118406889	0.7254370102471368	0.7857142857142857	0.42857142857142855	0.9620253164556962	Self Car Public
ssid__geo	0.7520661157024794	0.8070175438596491	0.6083999527434969	0.39473684210526316	0.5677655677655677	0.8626974483596598	0.6357787816475338	0.4761904761904762	0.5294117647058824	0.9017341040462428	140	LR	0.6567103587837333	0.4205607476635514	0.7598039215686274	0.7897664071190211	0.74546021354532	0.7142857142857143	0.6923076923076923	0.8297872340425532	0.5918619138484246	0.371900826446281	0.45321637426900585	0.9504685408299867	0.5910186859553949	0.35714285714285715	0.42857142857142855	0.9873417721518988	Self Car Public
ssid__geo	0.78842177808408	0.8333333333333334	0.7348296538209315	0.8229988726042841	0.5347368421052633	0.8467532467532467	0.7163486440010773	0.6666666666666666	0.5806451612903225	0.9017341040462428	141	LR	0.7732215147902363	0.8902439024390244	0.6614583333333334	0.767962308598351	0.8432624113475177	0.8	0.9	0.8297872340425532	0.7191741567320297	0.7651991614255765	0.44876325088339225	0.9435600578871202	0.6624472573839663	0.5714285714285714	0.42857142857142855	0.9873417721518988	Self Car Public
ssid__geo	0.777139208173691	0.8508771929824561	0.7377524391506164	0.7286821705426356	0.6389301634472512	0.8456449834619625	0.7706476530005942	0.8	0.6060606060606061	0.9058823529411764	142	LR	0.7664595477548378	0.7507987220447284	0.7570422535211268	0.7915376676986584	0.8628593628593628	0.9090909090909091	0.8333333333333334	0.8461538461538461	0.7227409539284287	0.7078313253012049	0.5526992287917738	0.9076923076923077	0.7217199115933294	0.7142857142857143	0.47619047619047616	0.9746835443037974	Self Car Public
ssid__geo	0.6940509915014165	0.7894736842105263	0.5997526426761667	0.5852895148669797	0.4026258205689279	0.8113425925925927	0.5963074214347559	0.5806451612903226	0.3076923076923077	0.9005847953216375	143	LR	0.639381476072681	0.4960212201591512	0.6344827586206897	0.7876404494382022	0.7221227621483376	0.5294117647058824	0.8	0.8369565217391305	0.6150425886711846	0.7137404580152672	0.2948717948717949	0.8365155131264916	0.6026722925457103	0.6428571428571429	0.19047619047619047	0.9746835443037974	Self Car Public
ssid__geo	0.7676317743132888	0.8596491228070176	0.7115309974971179	0.6784565916398715	0.6008064516129032	0.8553299492385787	0.7544626304359342	0.689655172413793	0.6451612903225806	0.9285714285714286	144	LR	0.7448129788356335	0.7301038062283737	0.7095238095238096	0.7948113207547169	0.8476903870162297	0.6666666666666666	1.0	0.8764044943820225	0.6934789434789433	0.6336336336336337	0.5209790209790209	0.9258241758241759	0.7259393208760297	0.7142857142857143	0.47619047619047616	0.9873417721518988	Self Car Public
ssid__geo	0.8052039381153305	0.868421052631579	0.762327402313935	0.6854460093896713	0.7330677290836654	0.8684684684684685	0.7724867724867724	0.6666666666666666	0.7222222222222222	0.9285714285714286	145	LR	0.7852678700408692	0.7121951219512195	0.8238805970149253	0.8197278911564626	0.8476903870162298	0.8	0.8666666666666667	0.8764044943820225	0.7480974043373957	0.6606334841628959	0.6602870813397129	0.9233716475095786	0.7259393208760297	0.5714285714285714	0.6190476190476191	0.9873417721518988	Self Car Public
ssid__geo	0.7969475779694758	0.8508771929824561	0.7665238667005997	0.7768395657418578	0.6666666666666666	0.8560653676932747	0.7439775910364146	0.7142857142857143	0.6	0.9176470588235295	146	LR	0.7951096073295069	0.817258883248731	0.7734375	0.79463243873979	0.8571428571428572	0.7142857142857143	1.0	0.8571428571428571	0.7512738723856179	0.7402298850574712	0.5857988165680473	0.9277929155313351	0.7100663050030138	0.7142857142857143	0.42857142857142855	0.9873417721518988	Self Car Public
ssid__geo	0.7815860215053764	0.8245614035087719	0.7267774490745179	0.6897689768976898	0.6312056737588653	0.8593576965669989	0.7056669588720871	0.5925925925925927	0.6249999999999999	0.8994082840236687	147	LR	0.7568329981923035	0.7108843537414966	0.7478991596638656	0.8117154811715481	0.7896399896399897	0.6153846153846154	0.9090909090909091	0.8444444444444444	0.7096084137603444	0.6698717948717948	0.5460122699386503	0.9129411764705883	0.6698814546915811	0.5714285714285714	0.47619047619047616	0.9620253164556962	Self Car Public
ssid__geo	0.7807486631016043	0.8245614035087719	0.6882421181929849	0.5245098039215687	0.6666666666666666	0.8735498839907193	0.6712078519770827	0.41666666666666663	0.6857142857142857	0.9112426035502957	148	LR	0.7326117339113235	0.6294117647058823	0.7534883720930232	0.814935064935065	0.7375661375661376	0.5	0.8571428571428571	0.8555555555555555	0.6628719365975173	0.4495798319327731	0.5977859778597786	0.94125	0.634418324291742	0.35714285714285715	0.5714285714285714	0.9746835443037974	Self Car Public
ssid__geo	0.80173564753004	0.8245614035087719	0.7499253748770672	0.8446927374301677	0.5546218487394957	0.8504615384615383	0.7237962962962964	0.7200000000000001	0.5625	0.888888888888889	149	LR	0.7949266160222406	0.863013698630137	0.7374301675977654	0.7843359818388195	0.8208168642951251	0.8181818181818182	0.8181818181818182	0.8260869565217391	0.7334471215056378	0.8271334792122538	0.4444444444444444	0.928763440860215	0.6778179626280892	0.6428571428571429	0.42857142857142855	0.9620253164556962	Self Car Public
ssid__geo	0.7919034090909091	0.8596491228070176	0.7693243893795157	0.8328767123287671	0.6433333333333333	0.8317631224764468	0.7968574635241302	0.8148148148148148	0.6666666666666666	0.9090909090909091	150	LR	0.7968508489325853	0.8611898016997167	0.7568627450980392	0.7725	0.8394156231365534	0.8461538461538461	0.8	0.872093023255814	0.7555536577229812	0.8063660477453581	0.5594202898550724	0.9008746355685131	0.7688366485834841	0.7857142857142857	0.5714285714285714	0.9493670886075949	Self Car Public
ssid__geo	0.7151265450264862	0.8421052631578947	0.6674487993078474	0.6694045174537987	0.5379310344827587	0.7950108459869848	0.7355909710015016	0.7058823529411764	0.5806451612903225	0.920245398773006	151	LR	0.6994462195507595	0.5938069216757741	0.7188940092165899	0.7856377277599143	0.7976190476190476	0.6	0.9	0.8928571428571429	0.6671404026588726	0.7670588235294118	0.4297520661157025	0.8046103183315039	0.74502712477396	0.8571428571428571	0.42857142857142855	0.9493670886075949	Self Car Public
ssid__geo	0.8264808362369338	0.8947368421052632	0.7891582650530652	0.8173690932311622	0.6679764243614931	0.88212927756654	0.82039799710923	0.8275862068965518	0.6875000000000001	0.9461077844311377	152	LR	0.812808235152243	0.862533692722372	0.74235807860262	0.8335329341317366	0.8992424242424243	0.8	1.0	0.8977272727272727	0.7735282734400716	0.7766990291262136	0.6071428571428571	0.9367429340511441	0.7936507936507936	0.8571428571428571	0.5238095238095238	1.0	Self Car Public
ssid__geo	0.7503852080123267	0.8421052631578947	0.6627737592927466	0.5416666666666666	0.5967450271247741	0.8499095840867993	0.7349214690255153	0.6363636363636364	0.6666666666666667	0.9017341040462428	153	LR	0.7214037691688824	0.6419753086419753	0.7534246575342466	0.7688113413304253	0.8738179669030733	0.875	0.9166666666666666	0.8297872340425532	0.6375384051352868	0.46846846846846846	0.4940119760479042	0.9501347708894878	0.6703837653204742	0.5	0.5238095238095238	0.9873417721518988	Self Car Public
ssid__geo	0.7927170868347339	0.7807017543859649	0.7504480152847094	0.7936507936507937	0.6069469835466179	0.8507462686567164	0.6252525252525252	0.5454545454545454	0.4666666666666666	0.8636363636363636	154	LR	0.8153783106414685	0.8458646616541353	0.83	0.7702702702702703	0.7704276441389842	0.75	0.7777777777777778	0.7835051546391752	0.7252981575982714	0.7475083056478405	0.4783861671469741	0.95	0.574643359453486	0.42857142857142855	0.3333333333333333	0.9620253164556962	Self Car Public
ssid__geo	0.7938760268857357	0.8508771929824561	0.7279723499376464	0.6333333333333333	0.6703910614525139	0.8801926550270921	0.7439698711250436	0.6363636363636364	0.6875000000000001	0.9080459770114944	155	LR	0.7837796987398459	0.7755102040816326	0.7725321888412017	0.8032967032967033	0.9021929824561403	0.875	1.0	0.8315789473684211	0.7002284574360452	0.5352112676056338	0.5921052631578947	0.9733688415446072	0.6746031746031745	0.5	0.5238095238095238	1.0	Self Car Public
ssid__geo	0.8115183246073299	0.868421052631579	0.7751800439802089	0.8175	0.6470588235294118	0.860981308411215	0.7993827160493826	0.8148148148148148	0.6666666666666667	0.9166666666666667	156	LR	0.7920762818189422	0.8384615384615385	0.7096774193548387	0.8280898876404494	0.8759963507154519	0.8461538461538461	0.9166666666666666	0.8651685393258427	0.7629164147234291	0.7975609756097561	0.5945945945945946	0.8965936739659367	0.761402451275869	0.7857142857142857	0.5238095238095238	0.9746835443037974	Self Car Public
ssid__geo	0.7736111111111111	0.8245614035087719	0.6981359368310959	0.5988372093023256	0.6461538461538461	0.8494167550371156	0.6907487465120923	0.4761904761904762	0.7058823529411765	0.8901734104046243	157	LR	0.7493608226421616	0.6821192052980133	0.7806691449814126	0.7852941176470588	0.8188371911776167	0.7142857142857143	0.9230769230769231	0.8191489361702128	0.6699340407061115	0.533678756476684	0.5511811023622047	0.9249422632794457	0.634418324291742	0.35714285714285715	0.5714285714285714	0.9746835443037974	Self Car Public
ssid__geo	0.7605442176870748	0.8421052631578947	0.7037882005779533	0.730310262529833	0.5233644859813085	0.8576898532227185	0.6963114103697658	0.6206896551724138	0.5333333333333333	0.9349112426035503	158	LR	0.7274749914605758	0.7536945812807881	0.6306306306306306	0.7980997624703088	0.7888888888888889	0.6	0.8888888888888888	0.8777777777777778	0.6941714100351315	0.7083333333333334	0.4472843450479233	0.926896551724138	0.6746031746031745	0.6428571428571429	0.38095238095238093	1.0	Self Car Public
ssid__geo	0.8001502629601803	0.8421052631578947	0.7497332954338846	0.7461538461538462	0.6299810246679317	0.8730650154798761	0.7407954259864287	0.6956521739130435	0.6249999999999999	0.9017341040462428	159	LR	0.7966573202690862	0.7918367346938775	0.7942583732057417	0.8038768529076397	0.8759223440074505	0.8888888888888888	0.9090909090909091	0.8297872340425532	0.7275838923054754	0.7054545454545454	0.5220125786163522	0.9552845528455285	0.6783202732569821	0.5714285714285714	0.47619047619047616	0.9873417721518988	Self Car Public
ssid__geo	0.7275300778485492	0.7894736842105263	0.6759445551270843	0.6121794871794872	0.6080305927342256	0.8076235854675402	0.6437933915247889	0.5714285714285714	0.48275862068965514	0.8771929824561402	160	LR	0.7098435671714131	0.5787878787878787	0.7794117647058824	0.7713310580204779	0.7538819875776398	0.5714285714285714	0.875	0.8152173913043478	0.6651974886088187	0.6496598639455783	0.49843260188087773	0.8475	0.6180429977898332	0.5714285714285714	0.3333333333333333	0.9493670886075949	Self Car Public
ssid__geo	0.7346590909090909	0.8333333333333334	0.7135971255650557	0.692468619246862	0.6604774535809018	0.7878453038674033	0.7396942378978307	0.6923076923076924	0.6285714285714286	0.8982035928143712	161	LR	0.7330629580945599	0.6713995943204868	0.7732919254658385	0.7544973544973544	0.795995670995671	0.75	0.7857142857142857	0.8522727272727273	0.7051897177705553	0.714902807775378	0.5763888888888888	0.8242774566473988	0.7053445850914205	0.6428571428571429	0.5238095238095238	0.9493670886075949	Self Car Public
ssid__geo	0.7407161803713528	0.8157894736842105	0.699698736309149	0.7191977077363897	0.5743589743589743	0.8055395268320831	0.6570635136976966	0.5217391304347826	0.5517241379310345	0.8977272727272727	162	LR	0.7710490487140232	0.7968253968253968	0.8076923076923077	0.7086294416243655	0.8270332187857962	0.6666666666666666	1.0	0.8144329896907216	0.6780436342689082	0.6553524804177546	0.44562334217506633	0.9331550802139037	0.6031746031746031	0.42857142857142855	0.38095238095238093	1.0	Self Car Public
ssid__geo	0.768369489153254	0.8421052631578947	0.7347124316218299	0.7516339869281046	0.6192733017377569	0.8332300061996281	0.7410633484162895	0.6923076923076924	0.6249999999999999	0.9058823529411764	163	LR	0.7743424475580122	0.8098591549295775	0.7538461538461538	0.7593220338983051	0.8350815850815851	0.75	0.9090909090909091	0.8461538461538461	0.716588534724283	0.7012195121951219	0.5254691689008043	0.9230769230769231	0.6979103877838054	0.6428571428571429	0.47619047619047616	0.9746835443037974	Self Car Public
ssid__geo	0.8217329545454546	0.868421052631579	0.7751415202743076	0.6814814814814815	0.7651195499296766	0.8788235294117647	0.7732247232931228	0.6363636363636364	0.7647058823529412	0.9186046511627907	164	LR	0.8240317810620986	0.7796610169491526	0.8831168831168831	0.80931744312026	0.9081541218637993	0.875	1.0	0.8494623655913979	0.747197028181748	0.6052631578947368	0.674937965260546	0.9613899613899614	0.7063492063492064	0.5	0.6190476190476191	1.0	Self Car Public
ssid__geo	0.7639751552795031	0.8333333333333334	0.6976818263092643	0.6591928251121076	0.5767097966728282	0.8571428571428572	0.7051066217732885	0.5925925925925927	0.6060606060606061	0.9166666666666667	165	LR	0.7247916102144806	0.6419213973799127	0.7255813953488373	0.806872037914692	0.7712954960145972	0.6153846153846154	0.8333333333333334	0.8651685393258427	0.6900136406440721	0.6774193548387096	0.4785276073619632	0.9140939597315436	0.6741008639742816	0.5714285714285714	0.47619047619047616	0.9746835443037974	Self Car Public
ssid__geo	0.7578616352201258	0.8245614035087719	0.682656345539962	0.6965376782077394	0.5068493150684932	0.8445820433436533	0.7124950794538711	0.6666666666666666	0.5806451612903225	0.8901734104046243	166	LR	0.7156531289030535	0.6895161290322581	0.6607142857142857	0.7967289719626168	0.8397163120567376	0.8	0.9	0.8191489361702128	0.6711218464841653	0.7037037037037037	0.4111111111111111	0.8985507246376812	0.6582278481012658	0.5714285714285714	0.42857142857142855	0.9746835443037974	Self Car Public
ssid__geo	0.7242990654205608	0.7982456140350878	0.6421903874191933	0.4507772020725388	0.669182389937107	0.806611570247934	0.6840598083113054	0.5833333333333334	0.5945945945945946	0.874251497005988	167	LR	0.6480849646172228	0.4182692307692308	0.7388888888888889	0.7870967741935484	0.7390151515151514	0.7	0.6875	0.8295454545454546	0.6424589806283932	0.4887640449438202	0.6114942528735632	0.8271186440677966	0.6492867189069721	0.5	0.5238095238095238	0.9240506329113924	Self Car Public
ssid__geo	0.7975120939875605	0.8245614035087719	0.7403391422239324	0.7723970944309927	0.5799086757990868	0.8687116564417179	0.685467343847456	0.6666666666666666	0.48275862068965514	0.9069767441860466	168	LR	0.7735336837255341	0.8350785340314136	0.679144385026738	0.806378132118451	0.8020057899090157	0.6923076923076923	0.875	0.8387096774193549	0.7219779752627087	0.7184684684684685	0.5059760956175299	0.9414893617021277	0.6545107494474584	0.6428571428571429	0.3333333333333333	0.9873417721518988	Self Car Public
ssid__geo	0.8130646282140376	0.868421052631579	0.7820073271994508	0.783375314861461	0.6880570409982175	0.8745896257386737	0.776836917562724	0.7096774193548386	0.6875000000000001	0.9333333333333332	169	LR	0.8175798383497502	0.7873417721518987	0.8502202643171806	0.8151774785801713	0.847469220246238	0.6470588235294118	1.0	0.8953488372093024	0.7668785697116988	0.7794486215538847	0.5778443113772455	0.943342776203966	0.761402451275869	0.7857142857142857	0.5238095238095238	0.9746835443037974	Self Car Public
ssid__geo	0.7485380116959064	0.7982456140350878	0.6803663021887049	0.6795366795366795	0.5292929292929293	0.832269297736506	0.6302871291626914	0.5217391304347826	0.48275862068965514	0.8863636363636364	170	LR	0.738264047404948	0.7426160337552743	0.7158469945355191	0.7563291139240507	0.781930126002291	0.6666666666666666	0.875	0.8041237113402062	0.6571225349224431	0.6263345195729537	0.4198717948717949	0.9251612903225807	0.5830821780188868	0.42857142857142855	0.3333333333333333	0.9873417721518988	Self Car Public
ssid__geo	0.7327642810242941	0.8070175438596491	0.684922851881316	0.6848920863309352	0.5598650927487352	0.8100113765642776	0.6765180878552973	0.5833333333333334	0.5625	0.8837209302325582	171	LR	0.7132798580394198	0.7020648967551623	0.680327868852459	0.7574468085106383	0.7784620397523624	0.7	0.8181818181818182	0.8172043010752689	0.6715332243016193	0.6685393258426966	0.47564469914040114	0.8704156479217604	0.6301989150090416	0.5	0.42857142857142855	0.9620253164556962	Self Car Public
ssid__geo	0.8118876551273677	0.8421052631578947	0.7704795643281329	0.8116279069767443	0.6340508806262231	0.8657599053814311	0.7242755358205274	0.6153846153846153	0.6451612903225806	0.9122807017543859	172	LR	0.8257006826268706	0.786036036036036	0.8804347826086957	0.8106312292358804	0.8381642512077295	0.6666666666666666	1.0	0.8478260869565217	0.7544297206270963	0.8389423076923077	0.4954128440366973	0.9289340101522843	0.6783202732569821	0.5714285714285714	0.47619047619047616	0.9873417721518988	Self Car Public
ssid__geo	0.7363770250368189	0.7982456140350878	0.6479953930893504	0.58984375	0.5070422535211268	0.8471001757469244	0.6426053639846744	0.56	0.48275862068965514	0.8850574712643677	173	LR	0.70327829120627	0.634453781512605	0.7078651685393258	0.767515923566879	0.77396331738437	0.6363636363636364	0.875	0.8105263157894737	0.6303924185818147	0.551094890510949	0.3949843260188088	0.9450980392156862	0.6026722925457103	0.5	0.3333333333333333	0.9746835443037974	Self Car Public
ssid__geo	0.7059880239520958	0.8245614035087719	0.6570251642127388	0.5952045133991537	0.5862068965517241	0.7896640826873386	0.7316616894930149	0.6923076923076924	0.611111111111111	0.891566265060241	174	LR	0.6668037269651356	0.5596816976127321	0.6666666666666666	0.7740628166160081	0.7779693486590039	0.75	0.7333333333333333	0.8505747126436781	0.6548420882491341	0.6355421686746988	0.5230769230769231	0.8059071729957806	0.7011251758087201	0.6428571428571429	0.5238095238095238	0.9367088607594937	Self Car Public
ssid__geo	0.7975626269465133	0.8157894736842105	0.7659499398479374	0.7694805194805195	0.6762360446570973	0.8521332554061952	0.6764828180225133	0.689655172413793	0.4444444444444445	0.8953488372093023	175	LR	0.8171109118240079	0.8061224489795918	0.8688524590163934	0.7763578274760383	0.8315412186379928	0.6666666666666666	1.0	0.8279569892473119	0.7446167223442526	0.7360248447204969	0.5535248041775457	0.944300518134715	0.6582278481012658	0.7142857142857143	0.2857142857142857	0.9746835443037974	Self Car Public
ssid__geo	0.786254295532646	0.8245614035087719	0.7482927161682085	0.7766423357664234	0.6227758007117438	0.8454600120264583	0.712151852192297	0.6956521739130435	0.5454545454545454	0.8953488372093023	176	LR	0.7864524736680675	0.83125	0.7478632478632479	0.7802441731409545	0.8222819593787336	0.8888888888888888	0.75	0.8279569892473119	0.7282919623770717	0.7287671232876712	0.5335365853658537	0.9225721784776902	0.6582278481012658	0.5714285714285714	0.42857142857142855	0.9746835443037974	Self Car Public
ssid__geo	0.7470182046453233	0.8421052631578947	0.7198276346810145	0.7208387942332896	0.6444444444444445	0.7941996653653095	0.7589076996128279	0.8148148148148148	0.5625	0.8994082840236687	177	LR	0.7508980450708932	0.7255936675461742	0.7807692307692308	0.7463312368972747	0.8362600362600362	0.8461538461538461	0.8181818181818182	0.8444444444444444	0.7044746008672558	0.7161458333333334	0.5486486486486486	0.8486293206197855	0.7254370102471368	0.7857142857142857	0.42857142857142855	0.9620253164556962	Self Car Public
ssid__geo	0.787856071964018	0.8157894736842105	0.7394535505365848	0.6119733924611974	0.7582781456953642	0.8481091134531927	0.68187523071244	0.4761904761904762	0.6857142857142857	0.8837209302325582	178	LR	0.7833198648902501	0.7340425531914894	0.8297101449275363	0.7862068965517242	0.79621095750128	0.7142857142857143	0.8571428571428571	0.8172043010752689	0.7144925848045127	0.5247148288973384	0.698170731707317	0.9205921938088829	0.6301989150090416	0.35714285714285715	0.5714285714285714	0.9620253164556962	Self Car Public
ssid__geo	0.7935714285714286	0.8333333333333334	0.752204585537919	0.8214285714285715	0.5873015873015874	0.8478835978835979	0.7286481989368238	0.7692307692307692	0.5161290322580645	0.9005847953216375	179	LR	0.7854176815700512	0.8994413407821229	0.6788990825688074	0.7779126213592233	0.8234299516908212	0.8333333333333334	0.8	0.8369565217391305	0.7350123695316948	0.755868544600939	0.5174825174825175	0.9316860465116279	0.6899738798472975	0.7142857142857143	0.38095238095238093	0.9746835443037974	Self Car Public
ssid__geo	0.782839787395596	0.8157894736842105	0.7446112097851804	0.7450980392156863	0.6440071556350626	0.8447284345047923	0.6710727969348659	0.5833333333333334	0.5333333333333333	0.896551724137931	180	LR	0.7976539169471376	0.8189655172413793	0.8071748878923767	0.7668213457076566	0.8033138401559454	0.7	0.8888888888888888	0.8210526315789474	0.7198078562145204	0.6834532374100719	0.5357142857142857	0.9402560455192034	0.6227647177014265	0.5	0.38095238095238093	0.9873417721518988	Self Car Public
ssid__geo	0.7728631201434548	0.8333333333333334	0.7314720941253259	0.7297921478060045	0.6146788990825688	0.8499452354874041	0.6963585434173668	0.5714285714285714	0.6	0.9176470588235295	181	LR	0.7748338086510659	0.7860696517412935	0.7701149425287356	0.7683168316831683	0.8095238095238094	0.5714285714285714	1.0	0.8571428571428571	0.7144884188649575	0.6810344827586207	0.5114503816793893	0.9509803921568627	0.6624472573839663	0.5714285714285714	0.42857142857142855	0.9873417721518988	Self Car Public
ssid__geo	0.7599687255668491	0.7631578947368421	0.6333969578164232	0.777439024390244	0.27388535031847133	0.8488664987405542	0.5337301587301587	0.6428571428571429	0.08333333333333333	0.875	182	LR	0.7033521800308925	0.7822085889570553	0.5584415584415584	0.769406392694064	0.590001636393389	0.6428571428571429	0.3333333333333333	0.7938144329896907	0.6335970284555122	0.7727272727272727	0.18143459915611815	0.9466292134831461	0.5550532449266626	0.6428571428571429	0.047619047619047616	0.9746835443037974	Self Car Public
ssid__geo	0.712890625	0.8421052631578947	0.6584879398612259	0.5850556438791734	0.5843373493975903	0.806070826306914	0.7331472076192739	0.7407407407407408	0.5517241379310345	0.9069767441860466	183	LR	0.6822990522990523	0.5227272727272727	0.749034749034749	0.7751351351351351	0.869313482216708	0.7692307692307693	1.0	0.8387096774193549	0.660950242603133	0.6642599277978339	0.47901234567901235	0.8395784543325527	0.694193289129998	0.7142857142857143	0.38095238095238093	0.9873417721518988	Self Car Public
ssid__geo	0.7244355909694555	0.8245614035087719	0.6760772088103885	0.6707882534775889	0.5446153846153846	0.8128279883381924	0.7112251547735418	0.6666666666666666	0.5806451612903225	0.8863636363636364	184	LR	0.7290308914349836	0.7091503267973857	0.7564102564102564	0.7215320910973085	0.9013745704467354	1.0	0.9	0.8041237113402062	0.6641395014642678	0.6363636363636364	0.4254807692307692	0.9305740987983978	0.6386377335744425	0.5	0.42857142857142855	0.9873417721518988	Self Car Public
ssid__geo	0.7286374133949192	0.8157894736842105	0.6740197649341053	0.7303689687795647	0.48951048951048953	0.8021798365122615	0.6701506882229774	0.7222222222222223	0.3846153846153846	0.9036144578313253	185	LR	0.71409312252473	0.6146496815286624	0.717948717948718	0.8096809680968097	0.8176593521421106	0.5909090909090909	1.0	0.8620689655172413	0.6886453665332045	0.8997668997668997	0.3713527851458886	0.7948164146868251	0.7053445850914205	0.9285714285714286	0.23809523809523808	0.9493670886075949	Self Car Public
ssid__geo	0.7066666666666667	0.7719298245614035	0.6301647580329047	0.5352112676056339	0.540084388185654	0.8151986183074266	0.5789499737641945	0.3703703703703704	0.48275862068965514	0.8837209302325582	186	LR	0.6718281068069129	0.475	0.7485380116959064	0.7919463087248322	0.6922732285635512	0.38461538461538464	0.875	0.8172043010752689	0.6250677070921419	0.6129032258064516	0.42244224422442245	0.8398576512455516	0.5508338356439623	0.35714285714285715	0.3333333333333333	0.9620253164556962	Self Car Public
ssid__geo	0.7911849710982659	0.8333333333333334	0.7557788396523183	0.773006134969325	0.6428571428571429	0.8514732411304871	0.7359496124031008	0.75	0.5625	0.8953488372093023	187	LR	0.7999128315363654	0.8590909090909091	0.7557251908396947	0.7849223946784922	0.8487129358097101	0.9	0.8181818181818182	0.8279569892473119	0.7307596869007358	0.7026022304832714	0.559322033898305	0.9303547963206308	0.6820373719107896	0.6428571428571429	0.42857142857142855	0.9746835443037974	Self Car Public
ssid__geo	0.78060522696011	0.8421052631578947	0.7360238391150377	0.7873183619550859	0.5740740740740742	0.8466790813159528	0.7277777777777779	0.7333333333333334	0.5333333333333333	0.9166666666666667	188	LR	0.7590595315505352	0.8075880758807588	0.670995670995671	0.7985948477751756	0.8138524760715772	0.6875	0.8888888888888888	0.8651685393258427	0.7235280209549523	0.7680412371134021	0.5016181229773463	0.9009247027741083	0.7137834036568212	0.7857142857142857	0.38095238095238093	0.9746835443037974	Self Car Public
ssid__geo	0.7715003138731952	0.8333333333333334	0.7342351312378897	0.678720445062587	0.6912751677852349	0.8327097808658471	0.7061004756932358	0.56	0.6470588235294118	0.9112426035502957	189	LR	0.7438775001293211	0.6304909560723514	0.7715355805243446	0.8296059637912673	0.7793576793576794	0.6363636363636364	0.8461538461538461	0.8555555555555555	0.7323054955121896	0.7349397590361446	0.6261398176291794	0.8358369098712446	0.6661643560377737	0.5	0.5238095238095238	0.9746835443037974	Self Car Public
ssid__geo	0.7972881355932203	0.8245614035087719	0.7609606290019341	0.7766990291262137	0.6482084690553747	0.8579743888242141	0.7163398692810458	0.6666666666666666	0.588235294117647	0.8941176470588236	190	LR	0.7862771450106293	0.8191126279863481	0.7289377289377289	0.8107810781078107	0.8014652014652016	0.8	0.7692307692307693	0.8351648351648352	0.7443468290551508	0.7384615384615385	0.5835777126099707	0.9110012360939431	0.6698814546915811	0.5714285714285714	0.47619047619047616	0.9620253164556962	Self Car Public
ssid__geo	0.7753891771682728	0.8421052631578947	0.6982958348936692	0.5486284289276809	0.6842105263157895	0.8620485494375371	0.7259366925064601	0.5833333333333334	0.6875000000000001	0.9069767441860466	191	LR	0.7361220242318334	0.5670103092783505	0.8387096774193549	0.802646085997795	0.8462365591397849	0.7	1.0	0.8387096774193549	0.6800416785071516	0.5314009661835749	0.5777777777777777	0.9309462915601023	0.6703837653204742	0.5	0.5238095238095238	0.9873417721518988	Self Car Public
ssid__geo	0.7635997313633311	0.8070175438596491	0.699472381893103	0.7101449275362318	0.5404339250493096	0.8478382930937675	0.6448066289435928	0.5217391304347826	0.5161290322580645	0.896551724137931	192	LR	0.7286119640012237	0.7492354740061162	0.6401869158878505	0.7964135021097046	0.7625730994152047	0.6666666666666666	0.8	0.8210526315789474	0.682956822101155	0.6749311294765841	0.46757679180887374	0.9063625450180072	0.5989551938919028	0.42857142857142855	0.38095238095238093	0.9873417721518988	Self Car Public
ssid__geo	0.7519480519480519	0.8421052631578947	0.6935612333494162	0.7214170692431562	0.5233333333333333	0.8359332974717592	0.7287849252761532	0.7407407407407408	0.5333333333333333	0.9122807017543859	193	LR	0.7378224765122668	0.7516778523489933	0.6977777777777778	0.7640117994100295	0.8353152483587266	0.7692307692307693	0.8888888888888888	0.8478260869565217	0.6783226563451151	0.6934984520123839	0.4186666666666667	0.9228028503562945	0.694193289129998	0.7142857142857143	0.38095238095238093	0.9873417721518988	Self Car Public
ssid__geo	0.751937984496124	0.7894736842105263	0.6802797810882492	0.6799431009957326	0.5020080321285141	0.8588882101405009	0.5948381643170725	0.5161290322580646	0.35714285714285715	0.9112426035502957	194	LR	0.7109027594391369	0.7155688622754491	0.6218905472636815	0.7952488687782805	0.6801431683784624	0.47058823529411764	0.7142857142857143	0.8555555555555555	0.6673902784743974	0.6476964769647696	0.4208754208754209	0.9335989375830013	0.5947357846092024	0.5714285714285714	0.23809523809523808	0.9746835443037974	Self Car Public
ssid__geo	0.7698056801195815	0.8245614035087719	0.6959915816739518	0.7203065134099617	0.5155555555555555	0.8521126760563381	0.6744768641320366	0.6153846153846153	0.5	0.9080459770114944	195	LR	0.765002035002035	0.746031746031746	0.7733333333333333	0.7756410256410257	0.8327485380116958	0.6666666666666666	1.0	0.8315789473684211	0.6760918209876543	0.6962962962962963	0.38666666666666666	0.9453125	0.6349206349206349	0.5714285714285714	0.3333333333333333	1.0	Self Car Public
ssid__geo	0.7705382436260623	0.8508771929824561	0.7225473727700992	0.7175257731958763	0.5993788819875776	0.8507374631268436	0.753256704980843	0.8	0.5517241379310345	0.9080459770114944	196	LR	0.7763080298725104	0.7280334728033473	0.8354978354978355	0.7653927813163482	0.9135566188197767	0.9090909090909091	1.0	0.8315789473684211	0.7107109139640445	0.7073170731707317	0.46731234866828086	0.9575033200531209	0.6984126984126985	0.7142857142857143	0.38095238095238093	1.0	Self Car Public
ssid__geo	0.7495081967213115	0.8070175438596491	0.7038706102395653	0.6907449209932279	0.5978947368421054	0.8229721728833629	0.6707273624793424	0.5806451612903226	0.5333333333333333	0.8982035928143712	197	LR	0.7248215389935432	0.6442105263157895	0.7135678391959799	0.8166862514688602	0.7568577936224994	0.5294117647058824	0.8888888888888888	0.8522727272727273	0.696124636553443	0.7445255474452555	0.5144927536231884	0.8293556085918854	0.6577255374723728	0.6428571428571429	0.38095238095238093	0.9493670886075949	Self Car Public
ssid__geo	0.7371024734982332	0.7894736842105263	0.6711049369084118	0.674698795180723	0.5124282982791587	0.8261877172653534	0.6545686421605401	0.64	0.45161290322580644	0.872093023255814	198	LR	0.7069224673276397	0.7075812274368231	0.6473429951690821	0.765843179377014	0.744574780058651	0.7272727272727273	0.7	0.8064516129032258	0.6552142736428684	0.6447368421052632	0.4240506329113924	0.8968553459119497	0.6180429977898332	0.5714285714285714	0.3333333333333333	0.9493670886075949	Self Car Public
ssid__geo	0.7680272108843538	0.7982456140350878	0.6944761727633021	0.775811209439528	0.46351931330472107	0.844097995545657	0.661571170839658	0.6923076923076924	0.4137931034482759	0.8786127167630058	199	LR	0.7478896461452296	0.7993920972644377	0.6708074534161491	0.773469387755102	0.7695035460992908	0.75	0.75	0.8085106382978723	0.6788671970581021	0.7535816618911175	0.3540983606557377	0.928921568627451	0.6301989150090416	0.6428571428571429	0.2857142857142857	0.9620253164556962	Self Car Public
ssid__geo	0.7488151658767772	0.8070175438596491	0.6490831591831209	0.6096491228070174	0.48543689320388345	0.8521634615384616	0.6464367816091955	0.56	0.48275862068965514	0.896551724137931	200	LR	0.7203498895884914	0.6525821596244131	0.7352941176470589	0.7731733914940022	0.7774720893141945	0.6363636363636364	0.875	0.8210526315789474	0.6278217180764568	0.5720164609053497	0.36231884057971014	0.9491298527443106	0.6068917018284107	0.5	0.3333333333333333	0.9873417721518988	Self Car Public
ssid__geo	0.7669831994156319	0.8245614035087719	0.690331701366867	0.6908396946564885	0.5230125523012553	0.8571428571428571	0.6945889894419306	0.6153846153846153	0.5625	0.9058823529411764	201	LR	0.7313139320963477	0.7125984251968503	0.6830601092896175	0.7982832618025751	0.7770007770007771	0.6666666666666666	0.8181818181818182	0.8461538461538461	0.6731574394193501	0.6703703703703704	0.423728813559322	0.9253731343283582	0.6582278481012658	0.5714285714285714	0.42857142857142855	0.9746835443037974	Self Car Public
ssid__geo	0.6994917407878017	0.7719298245614035	0.6654763505913026	0.6391752577319587	0.5941558441558441	0.7630979498861049	0.6354808590102707	0.7142857142857143	0.33333333333333326	0.8588235294117648	202	LR	0.6900116310015475	0.6184538653366584	0.7233201581027668	0.7282608695652174	0.6906796906796906	0.7142857142857143	0.5555555555555556	0.8021978021978022	0.6556336571456188	0.6613333333333333	0.5041322314049587	0.8014354066985646	0.6254771950974483	0.7142857142857143	0.23809523809523808	0.9240506329113924	Self Car Public
ssid__geo	0.76	0.8508771929824561	0.7017109430077347	0.7011308562197093	0.5555555555555555	0.8484464172479391	0.7516638997322804	0.6956521739130435	0.6470588235294118	0.9122807017543859	203	LR	0.7261778527320507	0.8007380073800738	0.5785123966942148	0.7992831541218638	0.8609562739997522	0.8888888888888888	0.8461538461538461	0.8478260869565217	0.6873228058276756	0.6235632183908046	0.5343511450381679	0.904054054054054	0.694193289129998	0.5714285714285714	0.5238095238095238	0.9873417721518988	Self Car Public
ssid__geo	0.7973537604456824	0.8421052631578947	0.7628079231128874	0.7833572453371592	0.6432160804020101	0.8618504435994929	0.7543615984405458	0.8	0.5625	0.9005847953216375	204	LR	0.7922212712712199	0.8557993730407524	0.7218045112781954	0.799059929494712	0.8547430830039526	0.9090909090909091	0.8181818181818182	0.8369565217391305	0.7458778005722159	0.7222222222222222	0.5800604229607251	0.9353507565337001	0.7058468957203133	0.7142857142857143	0.42857142857142855	0.9746835443037974	Self Car Public
ssid__geo	0.781230577998757	0.8596491228070176	0.7504549779611276	0.8031809145129225	0.6285714285714286	0.8196125907990315	0.7783391631040292	0.8387096774193549	0.5806451612903225	0.9156626506024097	205	LR	0.7692989586953297	0.7279279279279279	0.7553648068669528	0.8246041412911084	0.8460897002479152	0.7647058823529411	0.9	0.8735632183908046	0.7495648488278827	0.8957871396895787	0.5382262996941896	0.8146811070998796	0.7730560578661846	0.9285714285714286	0.42857142857142855	0.9620253164556962	Self Car Public
ssid__geo	0.7764797507788161	0.8070175438596491	0.717961422903084	0.7491039426523297	0.548936170212766	0.8558441558441559	0.6707990723170988	0.6666666666666666	0.45161290322580644	0.8941176470588236	206	LR	0.7567038828594882	0.7712177121771218	0.7049180327868853	0.7939759036144578	0.7424908424908425	0.6923076923076923	0.7	0.8351648351648352	0.7019564541721875	0.7282229965156795	0.44947735191637633	0.928169014084507	0.6460719308820575	0.6428571428571429	0.3333333333333333	0.9620253164556962	Self Car Public
ssid__geo	0.7859947643979057	0.8245614035087719	0.7531245636084346	0.7613636363636362	0.6558441558441559	0.8421658986175116	0.7005236877359639	0.5217391304347826	0.6857142857142857	0.8941176470588236	207	LR	0.7889834663911571	0.8195718654434251	0.7680608365019012	0.779317697228145	0.7863247863247863	0.6666666666666666	0.8571428571428571	0.8351648351648352	0.7330511307185189	0.7108753315649867	0.5722379603399433	0.9160401002506265	0.6540084388185654	0.42857142857142855	0.5714285714285714	0.9620253164556962	Self Car Public
ssid__geo	0.8256949661908339	0.8421052631578947	0.784399355458116	0.8013937282229966	0.6708074534161491	0.8809968847352025	0.7398692810457517	0.6666666666666666	0.6470588235294118	0.9058823529411764	208	LR	0.8158814497337065	0.8303249097472925	0.782608695652174	0.8347107438016529	0.8307692307692308	0.8	0.8461538461538461	0.8461538461538461	0.7646949914167229	0.7744107744107744	0.5869565217391305	0.9327176781002638	0.6899738798472975	0.5714285714285714	0.5238095238095238	0.9746835443037974	Self Car Public
ssid__geo	0.7698412698412699	0.8157894736842105	0.7045793685235973	0.6355140186915889	0.615664845173042	0.8625592417061612	0.6605780346820809	0.4799999999999999	0.6	0.9017341040462428	209	LR	0.7469752332227605	0.6390977443609023	0.8009478672985783	0.8008800880088008	0.7917472598323663	0.5454545454545454	1.0	0.8297872340425532	0.6888339036002374	0.6319702602230484	0.5	0.9345314505776636	0.6148282097649186	0.42857142857142855	0.42857142857142855	0.9873417721518988	Self Car Public
ssid__geo	0.7395017793594306	0.8157894736842105	0.6881218794016194	0.6950354609929078	0.5417439703153989	0.8275862068965517	0.6705653021442496	0.6666666666666666	0.4444444444444445	0.9005847953216375	210	LR	0.7450972710332874	0.7401812688821753	0.7604166666666666	0.7346938775510204	0.8206521739130435	0.625	1.0	0.8369565217391305	0.6743993048317599	0.6550802139037433	0.4207492795389049	0.9473684210526315	0.6582278481012658	0.7142857142857143	0.2857142857142857	0.9746835443037974	Self Car Public
ssid__geo	0.7719799857040743	0.8508771929824561	0.7221998005754982	0.7272727272727274	0.594306049822064	0.845020624631703	0.7414379084967321	0.64	0.6666666666666667	0.9176470588235295	211	LR	0.7606450970523988	0.7626459143968871	0.73568281938326	0.7836065573770492	0.8336940836940837	0.7272727272727273	0.9166666666666666	0.8571428571428571	0.7034742396919649	0.6950354609929078	0.49850746268656715	0.9168797953964194	0.694193289129998	0.5714285714285714	0.5238095238095238	0.9873417721518988	Self Car Public
ssid__geo	0.7595588235294117	0.8245614035087719	0.6934173216401311	0.6456692913385828	0.5901639344262294	0.8444187391555814	0.6997701149425287	0.7200000000000001	0.48275862068965514	0.896551724137931	212	LR	0.748198255273727	0.6758241758241759	0.8035714285714286	0.7651991614255765	0.8380781499202552	0.8181818181818182	0.875	0.8210526315789474	0.6754490598851968	0.6180904522613065	0.46632124352331605	0.9419354838709677	0.6545107494474584	0.6428571428571429	0.3333333333333333	0.9873417721518988	Self Car Public
ssid__geo	0.7109181141439206	0.7894736842105263	0.6476541929665366	0.5737976782752902	0.5727848101265822	0.7963800904977375	0.6479779158040028	0.6086956521739131	0.4666666666666666	0.8685714285714285	213	LR	0.6833711225907705	0.5274390243902439	0.7669491525423728	0.7557251908396947	0.7824074074074074	0.7777777777777778	0.7777777777777778	0.7916666666666666	0.6426064756670495	0.6290909090909091	0.45707070707070707	0.8416578108395324	0.5984528832630098	0.5	0.3333333333333333	0.9620253164556962	Self Car Public
ssid__geo	0.7573529411764706	0.7719298245614035	0.6991326240954462	0.6244343891402714	0.6292134831460674	0.84375	0.5351963891289734	0.3333333333333333	0.3846153846153846	0.8876404494382023	214	LR	0.7754799959279243	0.69	0.8936170212765957	0.742822966507177	0.7326599326599327	0.4	1.0	0.797979797979798	0.6774040537239657	0.5702479338842975	0.48554913294797686	0.9764150943396226	0.5079365079365079	0.2857142857142857	0.23809523809523808	1.0	Self Car Public
ssid__geo	0.7975340687865022	0.8508771929824561	0.7722603548142538	0.7928994082840237	0.6739130434782609	0.8499686126804771	0.7766898280954506	0.7407407407407408	0.6857142857142857	0.9036144578313253	215	LR	0.7945450384723375	0.8611825192802056	0.7306397306397306	0.791812865497076	0.8294808639636226	0.7692307692307693	0.8571428571428571	0.8620689655172413	0.7591178422654341	0.7346491228070176	0.6253602305475504	0.9173441734417345	0.74502712477396	0.7142857142857143	0.5714285714285714	0.9493670886075949	Self Car Public
ssid__geo	0.7963302752293578	0.8157894736842105	0.7787650654562784	0.788091068301226	0.7053469852104665	0.8428571428571429	0.728835978835979	0.75	0.5555555555555556	0.880952380952381	216	LR	0.8039741979772437	0.8687258687258688	0.7434052757793765	0.799791449426486	0.7993757802746567	0.9	0.6666666666666666	0.8314606741573034	0.7609913798938189	0.7211538461538461	0.670995670995671	0.8908246225319396	0.6852521599357043	0.6428571428571429	0.47619047619047616	0.9367088607594937	Self Car Public
ssid__geo	0.7664630006788866	0.8333333333333334	0.7256618512462872	0.6772486772486772	0.6639511201629328	0.8357857563272514	0.7271531886916502	0.6153846153846153	0.6666666666666667	0.8994082840236687	217	LR	0.7392966591173585	0.6513994910941476	0.740909090909091	0.8255813953488372	0.8092592592592592	0.6666666666666666	0.9166666666666666	0.8444444444444444	0.7176519016443624	0.7052341597796143	0.6014760147601476	0.8462455303933254	0.6857544705645973	0.5714285714285714	0.5238095238095238	0.9620253164556962	Self Car Public
ssid__geo	0.7019987886129618	0.7894736842105263	0.6445873697557544	0.6068111455108359	0.5446009389671362	0.7823500247892909	0.6300355420911422	0.5925925925925927	0.4137931034482759	0.8837209302325582	218	LR	0.6687269579428987	0.5552407932011332	0.6987951807228916	0.7521448999046711	0.7275296388199615	0.6153846153846154	0.75	0.8172043010752689	0.6433928234347098	0.6689419795221843	0.4461538461538462	0.8150826446280992	0.6063893911995177	0.5714285714285714	0.2857142857142857	0.9620253164556962	Self Car Public
ssid__geo	0.787490580256217	0.8333333333333334	0.7218805865210739	0.6073752711496746	0.6844919786096256	0.8737745098039215	0.6981589147286821	0.5	0.6875000000000001	0.9069767441860466	219	LR	0.7598663861350642	0.6829268292682927	0.7836734693877551	0.8129988597491448	0.8129032258064517	0.6	1.0	0.8387096774193549	0.6996135992120044	0.546875	0.6075949367088608	0.9443708609271523	0.6465742415109504	0.42857142857142855	0.5238095238095238	0.9873417721518988	Self Car Public
ssid__geo	0.7577426015141088	0.8070175438596491	0.6886911709833389	0.7129032258064516	0.5088757396449705	0.8442945474985946	0.6618038352142398	0.6666666666666666	0.42857142857142855	0.8901734104046243	220	LR	0.7408219240109447	0.7594501718213058	0.6935483870967742	0.7694672131147541	0.7895331618735874	0.6923076923076923	0.8571428571428571	0.8191489361702128	0.6696148403424286	0.6717325227963525	0.40186915887850466	0.9352428393524284	0.634418324291742	0.6428571428571429	0.2857142857142857	0.9746835443037974	Self Car Public
ssid__geo	0.7961165048543689	0.8245614035087719	0.7568337738224079	0.7711864406779662	0.6341463414634148	0.8651685393258427	0.6686291300934846	0.5925925925925927	0.5	0.9132947976878613	221	LR	0.8125340799463109	0.7777777777777778	0.875	0.7848244620611552	0.8186033824331697	0.6153846153846154	1.0	0.8404255319148937	0.7419374355760073	0.7647058823529411	0.4972677595628415	0.9638386648122392	0.6349206349206349	0.5714285714285714	0.3333333333333333	1.0	Self Car Public
ssid__geo	0.752324037184595	0.8157894736842105	0.7072705832235853	0.6950819672131147	0.5835694050991502	0.8431603773584907	0.6639809863339274	0.4799999999999999	0.6060606060606061	0.9058823529411764	222	LR	0.7449668416924288	0.7235494880546075	0.7490909090909091	0.7622601279317697	0.7416472416472417	0.5454545454545454	0.8333333333333334	0.8461538461538461	0.6966665735190958	0.668769716088328	0.4779582366589327	0.9432717678100264	0.626481816355234	0.42857142857142855	0.47619047619047616	0.9746835443037974	Self Car Public
ssid__geo	0.7864145658263305	0.8245614035087719	0.7340812762029261	0.7155963302752293	0.6230636833046472	0.8635838150289017	0.6909765854067187	0.6086956521739131	0.5625	0.9017341040462428	223	LR	0.7689058909991103	0.7768924302788844	0.724	0.8058252427184466	0.808582276667383	0.7777777777777778	0.8181818181818182	0.8297872340425532	0.7134515399956659	0.6632653061224489	0.5468277945619335	0.9302615193026152	0.6386377335744425	0.5	0.42857142857142855	0.9873417721518988	Self Car Public
ssid__geo	0.8072680077871512	0.8421052631578947	0.763027854537317	0.8326300984528834	0.5996204933586338	0.8568329718004338	0.7397314738355201	0.888888888888889	0.42857142857142855	0.9017341040462428	224	LR	0.8283522033820244	0.8457142857142858	0.8540540540540541	0.7852882703777336	0.8700023380874443	0.9230769230769231	0.8571428571428571	0.8297872340425532	0.741551222051556	0.8199445983379502	0.4619883040935672	0.9427207637231504	0.7100663050030138	0.8571428571428571	0.2857142857142857	0.9873417721518988	Self Car Public
ssid__geo	0.7319804058782365	0.8333333333333334	0.6527714137148197	0.5735849056603773	0.5540796963946869	0.8306496390893948	0.7084558495945826	0.6666666666666666	0.5517241379310345	0.9069767441860466	225	LR	0.7126597998392871	0.48253968253968255	0.863905325443787	0.7915343915343915	0.8436724565756824	0.6923076923076923	1.0	0.8387096774193549	0.6628765829790868	0.7069767441860465	0.40782122905027934	0.8738317757009346	0.6703837653204742	0.6428571428571429	0.38095238095238093	0.9873417721518988	Self Car Public
ssid__geo	0.7876664330763841	0.8508771929824561	0.737746588630284	0.7456556082148499	0.6051660516605166	0.8624181060154854	0.7456036203455159	0.689655172413793	0.6249999999999999	0.9221556886227545	226	LR	0.7707159679981136	0.7421383647798742	0.7592592592592593	0.8107502799552072	0.8169191919191919	0.6666666666666666	0.9090909090909091	0.875	0.7244644755814146	0.7492063492063492	0.5030674846625767	0.9211195928753181	0.7217199115933294	0.7142857142857143	0.47619047619047616	0.9746835443037974	Self Car Public
ssid__geo	0.768918918918919	0.8333333333333334	0.7131687049760216	0.7491166077738517	0.551470588235294	0.8389189189189189	0.7326376465911348	0.7692307692307692	0.5333333333333333	0.8953488372093023	227	LR	0.7531394239647375	0.7737226277372263	0.704225352112676	0.7814702920443102	0.8500597371565114	0.8333333333333334	0.8888888888888888	0.8279569892473119	0.6948946166909676	0.726027397260274	0.45317220543806647	0.9054842473745625	0.6899738798472975	0.7142857142857143	0.38095238095238093	0.9746835443037974	Self Car Public
ssid__geo	0.7792954708842559	0.8508771929824561	0.7258980335903414	0.7534516765285997	0.5709090909090909	0.8533333333333334	0.7446489905336349	0.6956521739130435	0.6249999999999999	0.9132947976878613	228	LR	0.7967164996807092	0.8377192982456141	0.7889447236180904	0.7634854771784232	0.8794684432982306	0.8888888888888888	0.9090909090909091	0.8404255319148937	0.6996765832480017	0.6845878136200717	0.4472934472934473	0.9671484888304862	0.6825396825396824	0.5714285714285714	0.47619047619047616	1.0	Self Car Public
ssid__geo	0.7942212825933757	0.8508771929824561	0.7380803524932555	0.7062706270627064	0.6374501992031872	0.8705202312138728	0.7286740234717114	0.5454545454545454	0.7272727272727273	0.9132947976878613	229	LR	0.7893074924643647	0.8199233716475096	0.7511737089201878	0.7968253968253968	0.8634751773049646	0.75	1.0	0.8404255319148937	0.711052913951784	0.6202898550724638	0.5536332179930796	0.9592356687898089	0.6666666666666666	0.42857142857142855	0.5714285714285714	1.0	Self Car Public
ssid__geo	0.7891525423728813	0.8157894736842105	0.7351742278084069	0.7383177570093458	0.607350096711799	0.859854829704076	0.6930104931748703	0.5925925925925927	0.588235294117647	0.8982035928143712	230	LR	0.759902822297072	0.7547770700636943	0.7040358744394619	0.8208955223880597	0.7456293706293705	0.6153846153846154	0.7692307692307693	0.8522727272727273	0.7197569822732702	0.7225609756097561	0.5340136054421769	0.902696365767878	0.6656620454088807	0.5714285714285714	0.47619047619047616	0.9493670886075949	Self Car Public
ssid__geo	0.7882124352331606	0.7894736842105263	0.695331628099404	0.789598108747045	0.4235294117647059	0.8728673637864612	0.5921717721378162	0.6451612903225806	0.23076923076923073	0.9005847953216375	231	LR	0.7427090215872534	0.7660550458715596	0.6428571428571429	0.8192148760330579	0.6750639386189259	0.5882352941176471	0.6	0.8369565217391305	0.6881545557133086	0.8146341463414634	0.3157894736842105	0.934040047114252	0.6106088004822182	0.7142857142857143	0.14285714285714285	0.9746835443037974	Self Car Public
ssid__geo	0.7923344947735191	0.8333333333333334	0.7583602196404368	0.7435508345978755	0.6687598116169544	0.8627700127064803	0.7245125496398842	0.6923076923076924	0.5806451612903225	0.9005847953216375	232	LR	0.789927035191288	0.8112582781456954	0.7634408602150538	0.7950819672131147	0.8289855072463768	0.75	0.9	0.8369565217391305	0.7414340441328612	0.6862745098039216	0.5949720670391061	0.9430555555555555	0.6820373719107896	0.6428571428571429	0.42857142857142855	0.9746835443037974	Self Car Public
ssid__geo	0.788135593220339	0.8333333333333334	0.769815208079601	0.8165680473372782	0.6585365853658537	0.8343409915356712	0.7244373560163034	0.6666666666666666	0.6060606060606061	0.9005847953216375	233	LR	0.7965606969840205	0.8141592920353983	0.801980198019802	0.773542600896861	0.8234299516908212	0.8	0.8333333333333334	0.8369565217391305	0.7610411995338809	0.8189910979228486	0.5586206896551724	0.905511811023622	0.6741008639742816	0.5714285714285714	0.47619047619047616	0.9746835443037974	Self Car Public
ssid__geo	0.7373461012311902	0.7982456140350878	0.6903853671746428	0.7016949152542373	0.5572139303482587	0.8122472559214327	0.6614817591204397	0.6956521739130435	0.4137931034482759	0.875	234	LR	0.7712714093449734	0.8380566801619433	0.7706422018348624	0.7051153460381143	0.8109011072928598	0.8888888888888888	0.75	0.7938144329896907	0.6658759487375403	0.6034985422740525	0.43636363636363634	0.9577656675749319	0.6106088004822182	0.5714285714285714	0.2857142857142857	0.9746835443037974	Self Car Public
ssid__geo	0.732685297691373	0.8157894736842105	0.6990404038309942	0.6587395957193817	0.6352583586626138	0.8031232571109871	0.6813555953090836	0.6153846153846153	0.5333333333333333	0.8953488372093023	235	LR	0.7283396332510699	0.6517647058823529	0.7769516728624535	0.7563025210084033	0.7945041816009558	0.6666666666666666	0.8888888888888888	0.8279569892473119	0.6864213703965047	0.6658653846153846	0.5372750642673522	0.8561236623067776	0.64235483222825	0.5714285714285714	0.38095238095238093	0.9746835443037974	Self Car Public
ssid__geo	0.8093083387201034	0.8596491228070176	0.7504879731945729	0.6866952789699571	0.6802325581395349	0.8845360824742268	0.7549057829759583	0.7407407407407408	0.6	0.9239766081871346	236	LR	0.7856868402631115	0.6779661016949152	0.850909090909091	0.8281853281853282	0.8759754738015607	0.7692307692307693	1.0	0.8586956521739131	0.7371177248590987	0.6956521739130435	0.5665859564164649	0.9491150442477876	0.7142857142857143	0.7142857142857143	0.42857142857142855	1.0	Self Car Public
ssid__geo	0.7647058823529411	0.8245614035087719	0.7116544766368987	0.7831050228310503	0.52	0.831858407079646	0.7172436509018217	0.782608695652174	0.48275862068965514	0.8863636363636364	237	LR	0.7618051696262161	0.8345498783454988	0.7065217391304348	0.744343891402715	0.893041237113402	1.0	0.875	0.8041237113402062	0.6972400744691875	0.7376344086021506	0.41139240506329117	0.9426934097421203	0.6545107494474584	0.6428571428571429	0.3333333333333333	0.9873417721518988	Self Car Public
ssid__geo	0.8128378378378378	0.8333333333333334	0.7738944116260126	0.8102815177478581	0.6353790613718411	0.8760226557583385	0.7256131292642448	0.6206896551724138	0.6470588235294118	0.9090909090909091	238	LR	0.7930682077905117	0.8073170731707318	0.7333333333333333	0.8385542168674699	0.7727489564698867	0.6	0.8461538461538461	0.872093023255814	0.7635911382795902	0.8132678132678133	0.5605095541401274	0.9169960474308301	0.7053445850914205	0.6428571428571429	0.5238095238095238	0.9493670886075949	Self Car Public
ssid__geo	0.7404637247569185	0.7982456140350878	0.6555699855699856	0.47428571428571425	0.6590909090909091	0.8333333333333334	0.591026377762003	0.3157894736842105	0.5555555555555556	0.9017341040462428	239	LR	0.7182050686855949	0.5971223021582733	0.8197879858657244	0.7377049180327869	0.6988179669030732	0.6	0.6666666666666666	0.8297872340425532	0.6339602070103475	0.3933649289099526	0.5510688836104513	0.9574468085106383	0.5592726542093631	0.21428571428571427	0.47619047619047616	0.9873417721518988	Self Car Public
ssid__geo	0.7583201267828843	0.8157894736842105	0.6730338741743335	0.6063829787234042	0.5626283367556467	0.8500903070439494	0.6931907308377897	0.64	0.5454545454545454	0.8941176470588236	240	LR	0.7132967753801879	0.6440677966101694	0.7025641025641025	0.7932584269662921	0.7708125208125208	0.7272727272727273	0.75	0.8351648351648352	0.6525787692735244	0.5728643216080402	0.4691780821917808	0.9156939040207522	0.6540084388185654	0.5714285714285714	0.42857142857142855	0.9620253164556962	Self Car Public
ssid__geo	0.7726315789473684	0.8157894736842105	0.7084395032150645	0.738970588235294	0.5298507462686567	0.8564971751412429	0.6954904303417903	0.7407407407407408	0.45161290322580644	0.8941176470588236	241	LR	0.7640320183649688	0.7472118959107806	0.7634408602150538	0.7814432989690722	0.7681318681318682	0.7692307692307693	0.7	0.8351648351648352	0.6947077922077923	0.730909090909091	0.4057142857142857	0.9475	0.6698814546915813	0.7142857142857143	0.3333333333333333	0.9620253164556962	Self Car Public
ssid__geo	0.7964309319233311	0.8508771929824561	0.7711888261377237	0.7755102040816326	0.6835443037974683	0.8545119705340699	0.7632713440405747	0.75	0.6285714285714286	0.9112426035502957	242	LR	0.7967955182072829	0.8235294117647058	0.7714285714285715	0.7954285714285714	0.847089947089947	0.9	0.7857142857142857	0.8555555555555555	0.7564985519530975	0.7327823691460055	0.6136363636363636	0.9230769230769231	0.7137834036568215	0.6428571428571429	0.5238095238095238	0.9746835443037974	Self Car Public
ssid__geo	0.7976600137646249	0.8070175438596491	0.7516483922559184	0.7666666666666667	0.614853195164076	0.8734253149370126	0.6365440115440115	0.5833333333333334	0.42857142857142855	0.8977272727272727	243	LR	0.7875586992828372	0.7931034482758621	0.7606837606837606	0.8088888888888889	0.7905252822778595	0.7	0.8571428571428571	0.8144329896907216	0.7356766850764521	0.7419354838709677	0.5159420289855072	0.9491525423728814	0.5952380952380952	0.5	0.2857142857142857	1.0	Self Car Public
ssid__geo	0.7325335215243473	0.8245614035087719	0.6680447723749602	0.7155727155727155	0.46247464503042596	0.8260869565217392	0.6992097100990023	0.7142857142857143	0.48275862068965514	0.9005847953216375	244	LR	0.7165587447378492	0.7413333333333333	0.6666666666666666	0.7416762342135477	0.8087474120082816	0.7142857142857143	0.875	0.8369565217391305	0.6592528292722971	0.6915422885572139	0.35403726708074534	0.9321789321789322	0.6741008639742817	0.7142857142857143	0.3333333333333333	0.9746835443037974	Self Car Public
ssid__geo	0.7391629297458894	0.7894736842105263	0.6630310894142232	0.5945945945945947	0.5583941605839415	0.8361045130641331	0.6334506157325962	0.5217391304347826	0.5	0.8786127167630058	245	LR	0.7062032377954618	0.6700507614213198	0.68	0.7685589519650655	0.7341500107457555	0.6666666666666666	0.7272727272727273	0.8085106382978723	0.6415879442195233	0.5344129554655871	0.47368421052631576	0.9166666666666666	0.5905163753265019	0.42857142857142855	0.38095238095238093	0.9620253164556962	Self Car Public
ssid__geo	0.6761102603369066	0.7192982456140351	0.5595407965583122	0.4385245901639344	0.4400977995110024	0.7999999999999999	0.5133366130203575	0.3703703703703704	0.3225806451612903	0.8470588235294118	246	LR	0.585643376805173	0.35081967213114756	0.6	0.8061104582843713	0.5586080586080585	0.38461538461538464	0.5	0.7912087912087912	0.5753904275079139	0.5846994535519126	0.3474903474903475	0.7939814814814815	0.5022101667671288	0.35714285714285715	0.23809523809523808	0.9113924050632911	Self Car Public
ssid__geo	0.7001356852103121	0.8157894736842105	0.639184030646005	0.511400651465798	0.5978428351309707	0.8083086053412463	0.6787342579308145	0.5333333333333333	0.588235294117647	0.9146341463414634	247	LR	0.6642909797780533	0.42091152815013405	0.7698412698412699	0.8021201413427562	0.7171945701357466	0.5	0.7692307692307693	0.8823529411764706	0.6515701903328749	0.6514522821576764	0.48866498740554154	0.8145933014354066	0.6656620454088807	0.5714285714285714	0.47619047619047616	0.9493670886075949	Self Car Public
ssid__geo	0.7304409672830725	0.7894736842105263	0.6258211343092552	0.40555555555555556	0.6533333333333333	0.8185745140388769	0.6265267688996502	0.4761904761904762	0.5333333333333333	0.8700564971751412	248	LR	0.6501504039848355	0.40555555555555556	0.7626459143968871	0.782249742002064	0.7962962962962963	0.7142857142857143	0.8888888888888888	0.7857142857142857	0.6118070910256641	0.40555555555555556	0.5714285714285714	0.8584371460928653	0.5709262607996785	0.35714285714285715	0.38095238095238093	0.9746835443037974	Self Car Public
ssid__geo	0.7923025879230259	0.8421052631578947	0.7577444771319506	0.8213740458015267	0.6038961038961039	0.8479632816982214	0.7697155785391079	0.7692307692307692	0.6470588235294118	0.8928571428571428	249	LR	0.7924256896419891	0.8302469135802469	0.7591836734693878	0.7878464818763327	0.8407279362335541	0.8333333333333334	0.8461538461538461	0.8426966292134831	0.7440163176691311	0.8126888217522659	0.5013477088948787	0.9180124223602485	0.7291541089009442	0.7142857142857143	0.5238095238095238	0.9493670886075949	Self Car Public
ssid__geo	0.7674911660777385	0.8157894736842105	0.7107802355119097	0.6690140845070423	0.6102292768959436	0.8530973451327434	0.6754001862894784	0.6428571428571429	0.48275862068965514	0.9005847953216375	250	LR	0.7578207426009053	0.7364341085271318	0.7587719298245614	0.7782561894510226	0.7849378881987578	0.6428571428571429	0.875	0.8369565217391305	0.689030646449092	0.6129032258064516	0.5103244837758112	0.943864229765013	0.6502913401647579	0.6428571428571429	0.3333333333333333	0.9746835443037974	Self Car Public
ssid__geo	0.819620253164557	0.8508771929824561	0.7825061875222219	0.815347721822542	0.6584507042253521	0.8737201365187715	0.754541185310416	0.6666666666666666	0.6857142857142857	0.9112426035502957	251	LR	0.7940426061820824	0.8478802992518704	0.6875	0.8467475192943771	0.8375661375661375	0.8	0.8571428571428571	0.8555555555555555	0.773147947123748	0.7852193995381063	0.6317567567567568	0.9024676850763808	0.7058468957203133	0.5714285714285714	0.5714285714285714	0.9746835443037974	Self Car Public
ssid__geo	0.7323943661971831	0.8157894736842105	0.6579057380707648	0.6357388316151202	0.5099601593625497	0.8280182232346242	0.673103448275862	0.64	0.48275862068965514	0.896551724137931	252	LR	0.748404189696202	0.7088122605363985	0.810126582278481	0.7262737262737263	0.8077751196172249	0.7272727272727273	0.875	0.8210526315789474	0.6371103060265076	0.5763239875389408	0.37209302325581395	0.9629139072847682	0.6307012256379344	0.5714285714285714	0.3333333333333333	0.9873417721518988	Self Car Public
ssid__geo	0.6965566714490674	0.8070175438596491	0.6088496713374821	0.39574468085106385	0.6310344827586207	0.7997698504027617	0.6617750694358081	0.45454545454545453	0.6470588235294118	0.8837209302325582	253	LR	0.6350756883365579	0.4305555555555556	0.7233201581027668	0.7513513513513513	0.7627860490763717	0.625	0.8461538461538461	0.8172043010752689	0.5935444361306287	0.3661417322834646	0.5596330275229358	0.8548585485854858	0.6143258991360258	0.35714285714285715	0.5238095238095238	0.9620253164556962	Self Car Public
ssid__geo	0.7245731254639941	0.7982456140350878	0.6051726198939059	0.36990595611285265	0.6271777003484321	0.818434203220433	0.6593583607848013	0.5833333333333334	0.5161290322580645	0.8786127167630058	254	LR	0.6133012918242061	0.3277777777777778	0.703125	0.8090010976948409	0.7695035460992908	0.7	0.8	0.8085106382978723	0.606196018381394	0.4244604316546763	0.5660377358490566	0.8280898876404494	0.6143258991360258	0.5	0.38095238095238093	0.9620253164556962	Self Car Public
ssid__geo	0.761528326745718	0.7982456140350878	0.6990105925442398	0.7658536585365854	0.4893203883495146	0.8418577307466196	0.6291617461205378	0.41666666666666663	0.5806451612903225	0.8901734104046243	255	LR	0.7521543465647205	0.7772277227722773	0.7159090909090909	0.7633262260127932	0.7397163120567375	0.5	0.9	0.8191489361702128	0.6882967189098957	0.7548076923076923	0.37168141592920356	0.9384010484927916	0.5867992766726944	0.35714285714285715	0.42857142857142855	0.9746835443037974	Self Car Public
ssid__geo	0.7385409941897999	0.8245614035087719	0.6864252977308635	0.6205673758865248	0.6193921852387843	0.8193163320672816	0.7066492558968619	0.6363636363636364	0.588235294117647	0.8953488372093023	256	LR	0.7481043127954191	0.7056451612903226	0.8106060606060606	0.7280617164898746	0.8240625861593603	0.875	0.7692307692307693	0.8279569892473119	0.6638976647662026	0.5537974683544303	0.5011709601873536	0.9367245657568238	0.6502913401647579	0.5	0.47619047619047616	0.9746835443037974	Self Car Public
ssid__geo	0.7479674796747967	0.7807017543859649	0.6848295947340944	0.5856573705179283	0.6293706293706294	0.8394607843137255	0.6100752066629375	0.5	0.45161290322580644	0.8786127167630058	257	LR	0.719938461434785	0.665158371040724	0.7171314741035857	0.7775255391600454	0.7028368794326241	0.6	0.7	0.8085106382978723	0.6653321710821568	0.5231316725978647	0.5607476635514018	0.9121171770972037	0.574643359453486	0.42857142857142855	0.3333333333333333	0.9620253164556962	Self Car Public
ssid__geo	0.7720797720797721	0.8421052631578947	0.7067746633983446	0.755485893416928	0.5172413793103449	0.847596717467761	0.7582332197716813	0.7692307692307692	0.6060606060606061	0.8994082840236687	258	LR	0.7555877483443708	0.7980132450331126	0.6896551724137931	0.7790948275862069	0.837037037037037	0.8333333333333334	0.8333333333333334	0.8444444444444444	0.686786973602194	0.7172619047619048	0.41379310344827586	0.929305912596401	0.7175005023106289	0.7142857142857143	0.47619047619047616	0.9620253164556962	Self Car Public
ssid__geo	0.7472266244057052	0.8333333333333334	0.6533505346278853	0.5015673981191222	0.5996908809891808	0.858793324775353	0.6912144702842378	0.5	0.6666666666666666	0.9069767441860466	259	LR	0.6848498199913294	0.5194805194805194	0.7461538461538462	0.7889150943396226	0.8240143369175628	0.8333333333333334	0.8	0.8387096774193549	0.6427979985464427	0.48484848484848486	0.5012919896640827	0.9422535211267605	0.6386377335744425	0.35714285714285715	0.5714285714285714	0.9873417721518988	Self Car Public
ssid__geo	0.7983251919050942	0.8245614035087719	0.7716371226840177	0.8006430868167204	0.6635220125786163	0.8507462686567164	0.726350809684143	0.7407407407407408	0.5454545454545454	0.8928571428571428	260	LR	0.8001188894578712	0.8469387755102041	0.7589928057553957	0.794425087108014	0.7873091328147508	0.7692307692307693	0.75	0.8426966292134831	0.7547314889753864	0.7591463414634146	0.5893854748603352	0.9156626506024096	0.6974080771549126	0.7142857142857143	0.42857142857142855	0.9493670886075949	Self Car Public
ssid__geo	0.8058114812189936	0.8508771929824561	0.7715443059895373	0.7661870503597122	0.6840390879478827	0.8644067796610169	0.7519775058707205	0.7586206896551724	0.5806451612903225	0.9166666666666667	261	LR	0.7923385092197694	0.7689530685920578	0.7835820895522388	0.8244803695150116	0.8328339575530587	0.7333333333333333	0.9	0.8651685393258427	0.7595914076549701	0.7634408602150538	0.6069364161849711	0.9083969465648855	0.7296564195298373	0.7857142857142857	0.42857142857142855	0.9746835443037974	Self Car Public
ssid__geo	0.7215568862275449	0.8070175438596491	0.6419856196387143	0.6299212598425197	0.45756457564575637	0.8384710234278668	0.6295373762040429	0.6153846153846153	0.37037037037037035	0.9028571428571429	262	LR	0.6823021022167096	0.625	0.6595744680851063	0.7623318385650224	0.7743055555555555	0.6666666666666666	0.8333333333333334	0.8229166666666666	0.6389033233704698	0.6349206349206349	0.3502824858757062	0.9315068493150684	0.6031746031746031	0.5714285714285714	0.23809523809523808	1.0	Self Car Public
ssid__geo	0.7168718320057929	0.7719298245614035	0.6301776599921476	0.5	0.5625	0.8280329799764428	0.6073755304524536	0.4615384615384615	0.4848484848484849	0.8757396449704142	263	LR	0.6501855296403042	0.47804878048780486	0.6948529411764706	0.7776548672566371	0.6629629629629629	0.5	0.6666666666666666	0.8222222222222222	0.6273181997781938	0.5240641711229946	0.4725	0.8853904282115869	0.5820775567611011	0.42857142857142855	0.38095238095238093	0.9367088607594937	Self Car Public
ssid__geo	0.7202572347266881	0.8333333333333334	0.6644019220591003	0.6244725738396625	0.5544554455445545	0.8142777467930841	0.7022873275141878	0.6428571428571429	0.5517241379310345	0.9122807017543859	264	LR	0.7031518349779599	0.5663265306122449	0.7706422018348624	0.7724867724867724	0.8302277432712216	0.6428571428571429	1.0	0.8478260869565217	0.6632545040719018	0.6959247648902821	0.4329896907216495	0.8608490566037735	0.6703837653204742	0.6428571428571429	0.38095238095238093	0.9873417721518988	Self Car Public
ssid__geo	0.7169329073482428	0.8070175438596491	0.6596552077720715	0.6646525679758308	0.5202108963093145	0.7941021590310691	0.6641556811048336	0.6666666666666666	0.4444444444444445	0.8813559322033897	265	LR	0.7082300733091708	0.6303724928366762	0.7551020408163265	0.7392156862745098	0.8653061224489796	0.8	1.0	0.7959183673469388	0.6524837292380755	0.7028753993610224	0.3967828418230563	0.8577929465301479	0.6148282097649186	0.5714285714285714	0.2857142857142857	0.9873417721518988	Self Car Public
ssid__geo	0.7760381211708646	0.8070175438596491	0.7116252830563651	0.7794316644113668	0.5041322314049587	0.8513119533527697	0.6404713378780424	0.6451612903225806	0.37037037037037035	0.9058823529411764	266	LR	0.7765659621533098	0.7559055118110236	0.7922077922077922	0.7815845824411135	0.7559074912016088	0.5882352941176471	0.8333333333333334	0.8461538461538461	0.7029551157177248	0.8044692737430168	0.3696969696969697	0.9346991037131882	0.64235483222825	0.7142857142857143	0.23809523809523808	0.9746835443037974	Self Car Public
ssid__geo	0.7915032679738562	0.868421052631579	0.739628769840914	0.7989276139410186	0.5482233502538071	0.8717353453279164	0.7622117935115282	0.7999999999999999	0.5517241379310345	0.9349112426035503	267	LR	0.7758324836765637	0.7506297229219143	0.7605633802816901	0.816304347826087	0.8759259259259259	0.75	1.0	0.8777777777777778	0.7392274875887545	0.8538681948424068	0.42857142857142855	0.9352428393524284	0.746031746031746	0.8571428571428571	0.38095238095238093	1.0	Self Car Public
ssid__geo	0.7531887755102041	0.7982456140350878	0.7114070924438803	0.6920731707317073	0.629251700680272	0.8128964059196618	0.6654406130268199	0.64	0.48275862068965514	0.8735632183908046	268	LR	0.732741982594141	0.6637426900584795	0.7489878542510121	0.7854954034729316	0.8007575757575758	0.7272727272727273	0.875	0.8	0.7025767113882054	0.7229299363057324	0.5425219941348973	0.8422782037239869	0.6222624070725337	0.5714285714285714	0.3333333333333333	0.9620253164556962	Self Car Public
ssid__geo	0.768584356819651	0.8157894736842105	0.7415316253984848	0.7209944751381216	0.6859903381642513	0.8176100628930818	0.7344091772881253	0.7407407407407408	0.588235294117647	0.874251497005988	269	LR	0.7590170095585101	0.6557788944723618	0.8160919540229885	0.8051801801801802	0.7893356643356645	0.7692307692307693	0.7692307692307693	0.8295454545454546	0.7409032988226465	0.8006134969325154	0.5916666666666667	0.8304297328687572	0.7048422744625276	0.7142857142857143	0.47619047619047616	0.9240506329113924	Self Car Public
ssid__geo	0.8018400566171267	0.8508771929824561	0.7692553510040182	0.8178343949044586	0.6464646464646465	0.8434670116429496	0.7667043740573152	0.7692307692307692	0.6249999999999999	0.9058823529411764	270	LR	0.813075675944031	0.8794520547945206	0.7881773399014779	0.7715976331360946	0.8628593628593628	0.8333333333333334	0.9090909090909091	0.8461538461538461	0.7474435923706046	0.7642857142857142	0.547945205479452	0.9300998573466477	0.7217199115933294	0.7142857142857143	0.47619047619047616	0.9746835443037974	Self Car Public
ssid__geo	0.7709867452135494	0.7982456140350878	0.7206396653118062	0.5964912280701754	0.728218465539662	0.8372093023255813	0.6725273080951668	0.5	0.6341463414634146	0.8834355828220858	271	LR	0.7287468437686743	0.6071428571428571	0.7650273224043715	0.8140703517587939	0.7023809523809524	0.6	0.65	0.8571428571428571	0.7142327020323848	0.5862068965517241	0.6947890818858561	0.8617021276595744	0.6530038175607796	0.42857142857142855	0.6190476190476191	0.9113924050632911	Self Car Public
ssid__geo	0.7726218097447796	0.8245614035087719	0.724317276235871	0.7060931899641577	0.62	0.8468586387434555	0.6988715239988584	0.6153846153846153	0.5806451612903225	0.9005847953216375	272	LR	0.7681864333830438	0.7323420074349443	0.7908163265306123	0.7814009661835749	0.8012077294685991	0.6666666666666666	0.9	0.8369565217391305	0.705271678330775	0.6816608996539792	0.5098684210526315	0.9242857142857143	0.6582278481012658	0.5714285714285714	0.42857142857142855	0.9746835443037974	Self Car Public
ssid__geo	0.8293871866295265	0.8421052631578947	0.7846911878436332	0.7061728395061728	0.7669616519174043	0.8809390721073226	0.7539090415344596	0.6956521739130435	0.6666666666666666	0.8994082840236687	273	LR	0.8084639603429796	0.7447916666666666	0.8360128617363344	0.8445873526259379	0.8444444444444444	0.8888888888888888	0.8	0.8444444444444444	0.766789705498661	0.6713615023474179	0.7084468664850136	0.9205607476635514	0.7016274864376131	0.5714285714285714	0.5714285714285714	0.9620253164556962	Self Car Public
ssid__geo	0.7878571428571428	0.8157894736842105	0.7413824785126728	0.7283950617283951	0.6329588014981274	0.8627935723114957	0.6937977493289283	0.6206896551724138	0.5625	0.8982035928143712	274	LR	0.7558226569316252	0.7737704918032787	0.6627450980392157	0.830952380952381	0.7568181818181818	0.6	0.8181818181818182	0.8522727272727273	0.7303178835864221	0.6880466472303207	0.6057347670250897	0.897172236503856	0.6735985533453888	0.6428571428571429	0.42857142857142855	0.9493670886075949	Self Car Public
ssid__geo	0.7740533829919305	0.8596491228070176	0.7410432553755967	0.7289940828402367	0.6632124352331605	0.8309232480533927	0.7678496966289504	0.7407407407407408	0.6451612903225806	0.9176470588235295	275	LR	0.7639877827729471	0.6875	0.7933884297520661	0.8110749185667753	0.8754578754578755	0.7692307692307693	1.0	0.8571428571428571	0.7324396554364968	0.7758186397984886	0.56973293768546	0.8517673888255416	0.7259393208760297	0.7142857142857143	0.47619047619047616	0.9873417721518988	Self Car Public
ssid__geo	0.7639087018544936	0.7894736842105263	0.6977822073466237	0.73224043715847	0.5115384615384615	0.8495677233429396	0.627906976744186	0.7142857142857143	0.2857142857142857	0.8837209302325582	276	LR	0.7314341860696093	0.7003484320557491	0.6963350785340314	0.7976190476190477	0.7009728622631849	0.7142857142857143	0.5714285714285714	0.8172043010752689	0.693395171863035	0.767175572519084	0.40425531914893614	0.9087546239210851	0.6222624070725337	0.7142857142857143	0.19047619047619047	0.9620253164556962	Self Car Public
ssid__geo	0.7696113074204947	0.8157894736842105	0.6998748410985121	0.6374133949191687	0.6042692939244664	0.8579418344519014	0.6621300629007758	0.7142857142857143	0.37037037037037035	0.9017341040462428	277	LR	0.7436144100105495	0.6571428571428571	0.7829787234042553	0.790721649484536	0.792468760553867	0.7142857142857143	0.8333333333333334	0.8297872340425532	0.6828218340263662	0.6188340807174888	0.4919786096256685	0.9376528117359413	0.6465742415109504	0.7142857142857143	0.23809523809523808	0.9873417721518988	Self Car Public
ssid__geo	0.7506756756756757	0.8157894736842105	0.6908425594019102	0.6579710144927536	0.5847457627118644	0.8298109010011124	0.6813555953090836	0.6153846153846153	0.5333333333333333	0.8953488372093023	278	LR	0.7341364024563829	0.6185286103542235	0.7885714285714286	0.7953091684434968	0.7945041816009558	0.6666666666666666	0.8888888888888888	0.8279569892473119	0.6782915676068532	0.7027863777089783	0.46464646464646464	0.8674418604651163	0.64235483222825	0.5714285714285714	0.38095238095238093	0.9746835443037974	Self Car Public
ssid__geo	0.7374123645634162	0.8070175438596491	0.6623943105890263	0.6872483221476511	0.46355140186915894	0.8363832077502691	0.6491276082927625	0.689655172413793	0.35714285714285715	0.9005847953216375	279	LR	0.6981686505715095	0.750733137829912	0.5767441860465117	0.7670286278381047	0.7393029675638371	0.6666666666666666	0.7142857142857143	0.8369565217391305	0.6468966645185229	0.6336633663366337	0.3875	0.919526627218935	0.64235483222825	0.7142857142857143	0.23809523809523808	0.9746835443037974	Self Car Public
ssid__geo	0.7353760445682451	0.7894736842105263	0.71008936802777	0.6995768688293371	0.6461538461538462	0.7845373891001267	0.6626656920077972	0.56	0.5625	0.8654970760233918	280	LR	0.7193294833993974	0.6458333333333334	0.7325581395348837	0.7795969773299748	0.7529644268774703	0.6363636363636364	0.8181818181818182	0.8043478260869565	0.7101997969265335	0.7630769230769231	0.5779816513761468	0.7895408163265306	0.6217600964436407	0.5	0.42857142857142855	0.9367088607594937	Self Car Public
ssid__geo	0.774015203870076	0.8157894736842105	0.7032834142006507	0.5789473684210527	0.6676016830294529	0.8633011911514464	0.6596487792139966	0.5217391304347826	0.5405405405405405	0.9166666666666667	281	LR	0.7403279675433997	0.6954022988505747	0.7168674698795181	0.8087141339001063	0.7189450686641697	0.6666666666666666	0.625	0.8651685393258427	0.6821214365375562	0.4959016393442623	0.6246719160104987	0.9257907542579076	0.626481816355234	0.42857142857142855	0.47619047619047616	0.9746835443037974	Self Car Public
ssid__geo	0.7430007178750897	0.8596491228070176	0.6589820020963134	0.6619519094766619	0.47792207792207797	0.8370720188902007	0.7514963716298532	0.7741935483870968	0.5517241379310345	0.9285714285714286	282	LR	0.7011607228400786	0.5792079207920792	0.696969696969697	0.8273045507584598	0.8607622824410663	0.7058823529411765	1.0	0.8764044943820225	0.6609954902300266	0.7722772277227723	0.36363636363636365	0.8470728793309439	0.7418123367490456	0.8571428571428571	0.38095238095238093	0.9873417721518988	Self Car Public
ssid__geo	0.792098445595855	0.8508771929824561	0.753272101033295	0.7402985074626866	0.6538461538461539	0.8656716417910447	0.7382478632478633	0.6666666666666666	0.6249999999999999	0.9230769230769232	283	LR	0.7946249708828326	0.775	0.8185185185185185	0.790356394129979	0.8226884226884227	0.6923076923076923	0.9090909090909091	0.8666666666666667	0.7365863986063531	0.7085714285714285	0.5443349753694581	0.9568527918781726	0.7021297970665059	0.6428571428571429	0.47619047619047616	0.9873417721518988	Self Car Public
ssid__geo	0.8236590742101396	0.8859649122807017	0.787977754718062	0.8065476190476192	0.6728971962616821	0.8844884488448845	0.7975769593710184	0.7407407407407408	0.7058823529411765	0.9461077844311377	284	LR	0.8185776661785366	0.808955223880597	0.8144796380090498	0.8322981366459627	0.8633449883449883	0.7692307692307693	0.9230769230769231	0.8977272727272727	0.7736882273816404	0.8041543026706232	0.5732484076433121	0.9436619718309859	0.7619047619047619	0.7142857142857143	0.5714285714285714	1.0	Self Car Public
ssid__geo	0.75	0.8421052631578947	0.6950226082773677	0.6773255813953489	0.576	0.8317422434367542	0.7284787173124642	0.7741935483870968	0.5	0.9112426035502957	285	LR	0.7286272607571974	0.5974358974358974	0.7741935483870968	0.8142523364485982	0.8538126361655775	0.7058823529411765	1.0	0.8555555555555555	0.6968259735818408	0.7818791946308725	0.4585987261146497	0.85	0.7217199115933294	0.8571428571428571	0.3333333333333333	0.9746835443037974	Self Car Public
ssid__geo	0.72831926323868	0.7982456140350878	0.6527379982112295	0.5389473684210526	0.6035242290748898	0.815742397137746	0.6503048687072954	0.5217391304347826	0.5454545454545454	0.8837209302325582	286	LR	0.6809057499780603	0.49230769230769234	0.7569060773480663	0.7935034802784223	0.7446236559139785	0.6666666666666666	0.75	0.8172043010752689	0.6454813809072619	0.5953488372093023	0.5018315018315018	0.8392638036809816	0.6063893911995177	0.42857142857142855	0.42857142857142855	0.9620253164556962	Self Car Public
ssid__geo	0.7748344370860927	0.8070175438596491	0.7458380078269835	0.7514792899408284	0.6492753623188405	0.8367593712212816	0.6762962962962963	0.64	0.5	0.888888888888889	287	LR	0.7954539087016381	0.8193548387096774	0.8205128205128205	0.7464940668824164	0.7602108036890646	0.7272727272727273	0.7272727272727273	0.8260869565217391	0.7276720937273677	0.6939890710382514	0.5371702637889688	0.951856946354883	0.6381354229455495	0.5714285714285714	0.38095238095238093	0.9620253164556962	Self Car Public
ssid__geo	0.8025867937372362	0.8508771929824561	0.763823773383146	0.7411003236245955	0.6793650793650794	0.8710059171597633	0.7582123365255896	0.6923076923076924	0.6666666666666666	0.9156626506024097	288	LR	0.7887004083233133	0.8006993006993007	0.7430555555555556	0.8223463687150838	0.8078544061302683	0.75	0.8	0.8735632183908046	0.7470920646062126	0.6897590361445783	0.6257309941520468	0.9257861635220126	0.7254370102471368	0.6428571428571429	0.5714285714285714	0.9620253164556962	Self Car Public
ssid__geo	0.7709279688513953	0.8070175438596491	0.7327853934592685	0.6240875912408759	0.7483530961791832	0.8259154929577465	0.68886230728336	0.5833333333333334	0.6060606060606061	0.8771929824561402	289	LR	0.745172789410459	0.5916955017301038	0.8427299703264095	0.8010928961748633	0.7828502415458937	0.7	0.8333333333333334	0.8152173913043478	0.7285143412058434	0.6602316602316602	0.6729857819905213	0.8523255813953489	0.641852521599357	0.5	0.47619047619047616	0.9493670886075949	Self Car Public
ssid__geo	0.7548301132578281	0.8421052631578947	0.709488285574473	0.6687797147385103	0.625194401244168	0.8344907407407407	0.7656174138210066	0.75	0.6486486486486486	0.8982035928143712	290	LR	0.7402529518759143	0.8274509803921568	0.6036036036036037	0.7897042716319824	0.834090909090909	0.9	0.75	0.8522727272727273	0.6980732954090891	0.5611702127659575	0.6483870967741936	0.8846625766871166	0.7212176009644363	0.6428571428571429	0.5714285714285714	0.9493670886075949	Self Car Public
ssid__geo	0.7718360071301248	0.868421052631579	0.744922581102907	0.7575107296137339	0.6492753623188405	0.8279816513761469	0.7761904761904761	0.7999999999999999	0.6	0.9285714285714286	291	LR	0.7753883992856773	0.6867704280155642	0.8389513108614233	0.8004434589800443	0.8754681647940075	0.75	1.0	0.8764044943820225	0.7438435401172764	0.8444976076555024	0.5295508274231678	0.8574821852731591	0.7576853526220614	0.8571428571428571	0.42857142857142855	0.9873417721518988	Self Car Public
ssid__geo	0.7794117647058824	0.8596491228070176	0.7462940364823684	0.7544483985765125	0.6357039187227866	0.848729792147806	0.7884366925064598	0.8333333333333333	0.6249999999999999	0.9069767441860466	292	LR	0.7773344680535613	0.7851851851851852	0.7657342657342657	0.7810839532412327	0.9159335288367547	1.0	0.9090909090909091	0.8387096774193549	0.7328850849003828	0.726027397260274	0.543424317617866	0.9292035398230089	0.7259393208760297	0.7142857142857143	0.47619047619047616	0.9873417721518988	Self Car Public
ssid__geo	0.7906976744186046	0.8333333333333334	0.7410086020121563	0.7228915662650602	0.6412825651302605	0.8588516746411483	0.7163486440010773	0.6666666666666666	0.5806451612903225	0.9017341040462428	293	LR	0.7899172432505766	0.84	0.7407407407407407	0.789010989010989	0.8432624113475177	0.8	0.9	0.8297872340425532	0.7140231100653481	0.6344410876132931	0.5653710247349824	0.9422572178477691	0.6624472573839663	0.5714285714285714	0.42857142857142855	0.9873417721518988	Self Car Public
ssid__geo	0.7883817427385892	0.8421052631578947	0.7416479961756998	0.7721518987341773	0.6004140786749482	0.8523780111179741	0.711329755515802	0.6153846153846153	0.6	0.9186046511627907	294	LR	0.7930932851875453	0.8133333333333334	0.7880434782608695	0.7779030439684329	0.8387096774193549	0.6666666666666666	1.0	0.8494623655913979	0.7208375142105788	0.7349397590361446	0.48494983277591974	0.9426229508196722	0.6666666666666666	0.5714285714285714	0.42857142857142855	1.0	Self Car Public
ssid__geo	0.7918395573997233	0.8508771929824561	0.7526286041513278	0.8	0.6127819548872181	0.8451038575667656	0.7485380116959064	0.6666666666666666	0.6666666666666667	0.9122807017543859	295	LR	0.8071887988767342	0.9090909090909091	0.7477064220183486	0.7647690655209453	0.8548309178743961	0.8	0.9166666666666666	0.8478260869565217	0.725897025589536	0.7142857142857143	0.5191082802547771	0.9442970822281167	0.694193289129998	0.5714285714285714	0.5238095238095238	0.9873417721518988	Self Car Public
ssid__geo	0.77491961414791	0.8333333333333334	0.7305270422096073	0.7863501483679525	0.5559006211180124	0.849330357142857	0.7157538877620012	0.7586206896551724	0.48275862068965514	0.9058823529411764	296	LR	0.7668722964887529	0.7886904761904762	0.7306122448979592	0.7813141683778234	0.8181623931623933	0.7333333333333333	0.875	0.8461538461538461	0.7209876903115076	0.7840236686390533	0.44862155388471175	0.9303178484107579	0.6979103877838054	0.7857142857142857	0.3333333333333333	0.9746835443037974	Self Car Public
ssid__geo	0.7734375	0.8157894736842105	0.6936448207807692	0.6216216216216216	0.6017094017094017	0.8576034390112843	0.673103448275862	0.64	0.48275862068965514	0.896551724137931	297	LR	0.7545313597853797	0.6804733727810651	0.8	0.7831207065750736	0.8077751196172249	0.7272727272727273	0.875	0.8210526315789474	0.6673581840793322	0.572139303482587	0.4821917808219178	0.9477434679334917	0.6307012256379344	0.5714285714285714	0.3333333333333333	0.9873417721518988	Self Car Public
ssid__geo	0.746558197747184	0.8070175438596491	0.7192584973767545	0.7093495934959351	0.6452762923351159	0.8031496062992126	0.6707273624793424	0.5806451612903226	0.5333333333333333	0.8982035928143712	298	LR	0.744831312415795	0.6776699029126214	0.776824034334764	0.78	0.7568577936224994	0.5294117647058824	0.8888888888888888	0.8522727272727273	0.7078936948840991	0.744136460554371	0.551829268292683	0.8277153558052435	0.6577255374723728	0.6428571428571429	0.38095238095238093	0.9493670886075949	Self Car Public
ssid__geo	0.7725549658832449	0.8596491228070176	0.7066258843423228	0.7461300309597523	0.5253012048192771	0.8484464172479391	0.7722222222222221	0.8666666666666666	0.5333333333333333	0.9166666666666667	299	LR	0.7253084128360308	0.7578616352201258	0.6022099447513812	0.8158536585365853	0.8555191427382439	0.8125	0.8888888888888888	0.8651685393258427	0.6947732382092985	0.7347560975609756	0.4658119658119658	0.8837516512549538	0.761402451275869	0.9285714285714286	0.38095238095238093	0.9746835443037974	Self Car Public
ssid__geo	0.7322206095791002	0.8245614035087719	0.6975284945069316	0.6818830242510698	0.6206896551724137	0.7900128040973111	0.7343119343119343	0.6153846153846153	0.7027027027027026	0.8848484848484849	300	LR	0.7099857927473708	0.6584022038567493	0.6954545454545454	0.7761006289308177	0.776001291989664	0.6666666666666666	0.8125	0.8488372093023255	0.6906576691452831	0.7071005917159763	0.5604395604395604	0.8044328552803129	0.7048422744625276	0.5714285714285714	0.6190476190476191	0.9240506329113924	Self Car Public
ssid__geo	0.7646638054363376	0.8157894736842105	0.707333476793483	0.6601562500000001	0.6132879045996593	0.8485562757807896	0.6702147525676937	0.5714285714285714	0.5333333333333333	0.9058823529411764	301	LR	0.7493607932875667	0.676	0.7894736842105263	0.782608695652174	0.7688237688237688	0.5714285714285714	0.8888888888888888	0.8461538461538461	0.691023950746675	0.6450381679389313	0.5013927576601671	0.9266409266409267	0.64235483222825	0.5714285714285714	0.38095238095238093	0.9746835443037974	Self Car Public
ssid__geo	0.8014003819223424	0.8421052631578947	0.7636021424258385	0.7995169082125604	0.6254071661237786	0.8658823529411764	0.7611304684475416	0.7142857142857143	0.6666666666666666	0.9024390243902438	302	LR	0.7812010097824705	0.7956730769230769	0.7191011235955056	0.8288288288288288	0.7949579831932773	0.7142857142857143	0.8	0.8705882352941177	0.7543720400588635	0.8033980582524272	0.553314121037464	0.9064039408866995	0.7408077154912598	0.7142857142857143	0.5714285714285714	0.9367088607594937	Self Car Public
ssid__geo	0.8116531165311653	0.8596491228070176	0.7799809582097573	0.8299866131191432	0.6493055555555556	0.8606507059545733	0.7878190185882493	0.8461538461538461	0.6060606060606061	0.9112426035502957	303	LR	0.8179127637176725	0.8857142857142857	0.7759336099585062	0.792090395480226	0.8685185185185186	0.9166666666666666	0.8333333333333334	0.8555555555555555	0.7604232264909844	0.7808564231738035	0.5582089552238806	0.9422043010752689	0.7455294354028531	0.7857142857142857	0.47619047619047616	0.9746835443037974	Self Car Public
ssid__geo	0.7686222808174028	0.8333333333333334	0.7268191765218653	0.7438423645320198	0.6025878003696857	0.8340273646638905	0.7304541023373915	0.7586206896551724	0.5333333333333333	0.8994082840236687	304	LR	0.7671673380534556	0.7885117493472585	0.7477064220183486	0.7652838427947598	0.8222222222222223	0.7333333333333333	0.8888888888888888	0.8444444444444444	0.7083155120306822	0.703962703962704	0.5046439628482973	0.9163398692810457	0.709563994374121	0.7857142857142857	0.38095238095238093	0.9620253164556962	Self Car Public
ssid__geo	0.6717948717948717	0.7719298245614035	0.5576976443313163	0.3359173126614987	0.5497470489038786	0.7874285714285715	0.6151656920077972	0.4799999999999999	0.5	0.8654970760233918	305	LR	0.5943210259438038	0.28634361233480177	0.7477064220183486	0.7489130434782608	0.6923583662714098	0.5454545454545454	0.7272727272727273	0.8043478260869565	0.5570123828647925	0.40625	0.43466666666666665	0.8301204819277108	0.5820775567611011	0.42857142857142855	0.38095238095238093	0.9367088607594937	Self Car Public
ssid__geo	0.8123249299719888	0.8508771929824561	0.7799301649595741	0.781127129750983	0.690978886756238	0.8676844783715012	0.7437908496732026	0.6666666666666666	0.6470588235294118	0.9176470588235295	306	LR	0.809802188020272	0.9003021148036254	0.7258064516129032	0.8032979976442874	0.8344322344322345	0.8	0.8461538461538461	0.8571428571428571	0.7641491045709579	0.6898148148148148	0.6593406593406593	0.9432918395573997	0.694193289129998	0.5714285714285714	0.5238095238095238	0.9873417721518988	Self Car Public
ssid__geo	0.7783083219645294	0.8333333333333334	0.7168629522582308	0.6487455197132617	0.630048465266559	0.8717948717948718	0.7051033591731266	0.5833333333333334	0.6249999999999999	0.9069767441860466	307	LR	0.751563559051856	0.7211155378486056	0.724907063197026	0.8086680761099366	0.8159335288367546	0.7	0.9090909090909091	0.8387096774193549	0.6974437569586606	0.5895765472312704	0.5571428571428572	0.9456118665018541	0.6545107494474584	0.5	0.47619047619047616	0.9873417721518988	Self Car Public
ssid__geo	0.7662247034193999	0.8245614035087719	0.7283501813445098	0.6836879432624113	0.6597222222222222	0.8416403785488957	0.6632541478129713	0.3846153846153846	0.6875000000000001	0.9176470588235295	308	LR	0.7620034279644651	0.753125	0.76	0.7728852838933952	0.7579365079365079	0.4166666666666667	1.0	0.8571428571428571	0.710872942181679	0.625974025974026	0.5828220858895705	0.9238227146814404	0.6227647177014265	0.35714285714285715	0.5238095238095238	0.9873417721518988	Self Car Public
ssid__geo	0.8063404548587181	0.8771929824561403	0.7674551833835069	0.7512520868113522	0.6798029556650246	0.8713105076741441	0.7885956062134722	0.7857142857142857	0.6451612903225806	0.9349112426035503	309	LR	0.8003260627954693	0.7705479452054794	0.8149606299212598	0.8154696132596685	0.8878306878306877	0.7857142857142857	1.0	0.8777777777777778	0.7504529436935456	0.7328990228013029	0.5830985915492958	0.935361216730038	0.753968253968254	0.7857142857142857	0.47619047619047616	1.0	Self Car Public
ssid__geo	0.779126213592233	0.8157894736842105	0.7080783830488656	0.6318840579710145	0.6387225548902196	0.8536285362853628	0.7070123197290826	0.6363636363636364	0.6060606060606061	0.8786127167630058	310	LR	0.7528642961668366	0.7364864864864865	0.7207207207207207	0.8013856812933026	0.8389479905437353	0.875	0.8333333333333334	0.8085106382978723	0.6799780298771965	0.5532994923857868	0.5734767025089605	0.9131578947368421	0.6460719308820574	0.5	0.47619047619047616	0.9620253164556962	Self Car Public
ssid__geo	0.7521246458923513	0.7719298245614035	0.7007762678167047	0.7023172905525847	0.5684575389948008	0.8315539739027284	0.610708898944193	0.4615384615384615	0.5	0.8705882352941177	311	LR	0.7244534193958928	0.718978102189781	0.6693877551020408	0.7849944008958567	0.6801531801531802	0.5	0.7272727272727273	0.8131868131868132	0.6881239736772223	0.686411149825784	0.4939759036144578	0.8839848675914249	0.5820775567611011	0.42857142857142855	0.38095238095238093	0.9367088607594937	Self Car Public
ssid__geo	0.7819494584837545	0.8070175438596491	0.731446157535547	0.7327731092436975	0.6125760649087221	0.8489892984542211	0.6932309941520467	0.64	0.5625	0.8771929824561402	312	LR	0.7672085457154557	0.7517241379310344	0.7512437810945274	0.7986577181208053	0.7868906455862977	0.7272727272727273	0.8181818181818182	0.8152173913043478	0.7126562521967547	0.7147540983606557	0.5171232876712328	0.9060913705583756	0.6497890295358649	0.5714285714285714	0.42857142857142855	0.9493670886075949	Self Car Public
ssid__geo	0.7423857868020305	0.8157894736842105	0.6867364561053201	0.6630824372759856	0.5776397515527951	0.8194871794871794	0.7046509425026048	0.6956521739130435	0.5294117647058824	0.888888888888889	313	LR	0.7507064520422683	0.8222222222222222	0.6914498141263941	0.7384473197781886	0.8024278459061067	0.8888888888888888	0.6923076923076923	0.8260869565217391	0.6573541559993173	0.5555555555555556	0.496	0.9205069124423964	0.6540084388185654	0.5714285714285714	0.42857142857142855	0.9620253164556962	Self Car Public
ssid__geo	0.7750172532781229	0.8859649122807017	0.7320977923312904	0.7058823529411764	0.6427289048473968	0.847682119205298	0.8131927865402094	0.7407407407407408	0.7647058823529412	0.9341317365269461	314	LR	0.7332634057352925	0.6896551724137931	0.662962962962963	0.8471720818291215	0.8851981351981352	0.7692307692307693	1.0	0.8863636363636364	0.7315925723801128	0.7228915662650602	0.6236933797909407	0.8481927710843373	0.7735583684950774	0.7142857142857143	0.6190476190476191	0.9873417721518988	Self Car Public
ssid__geo	0.8019390581717452	0.8508771929824561	0.7619246644897074	0.8155339805825244	0.6132812499999999	0.856958762886598	0.7499063751332354	0.7857142857142857	0.5517241379310345	0.9122807017543859	315	LR	0.7935636906053264	0.8593350383631714	0.7268518518518519	0.7945041816009558	0.8778467908902691	0.7857142857142857	1.0	0.8478260869565217	0.7454856199082527	0.7759815242494227	0.5304054054054054	0.9300699300699301	0.7180028129395217	0.7857142857142857	0.38095238095238093	0.9873417721518988	Self Car Public
ssid__geo	0.7211895910780669	0.7894736842105263	0.6551138474917028	0.6478342749529191	0.4885764499121265	0.8289308176100628	0.6521826560536238	0.6363636363636364	0.45161290322580644	0.8685714285714285	316	LR	0.6865429216258679	0.6907630522088354	0.6096491228070176	0.7592165898617511	0.7888888888888889	0.875	0.7	0.7916666666666666	0.6434320312389126	0.6099290780141844	0.40762463343108507	0.9127423822714681	0.5984528832630098	0.5	0.3333333333333333	0.9620253164556962	Self Car Public
ssid__geo	0.7612509534706331	0.7894736842105263	0.6909357315176367	0.7428571428571428	0.48837209302325585	0.8415779586725111	0.6330351818723912	0.6153846153846153	0.4	0.8837209302325582	317	LR	0.7503357507386516	0.7647058823529411	0.7191780821917808	0.7671232876712328	0.7168458781362007	0.6666666666666666	0.6666666666666666	0.8172043010752689	0.6746597890109444	0.7222222222222222	0.36971830985915494	0.9320388349514563	0.6063893911995177	0.5714285714285714	0.2857142857142857	0.9620253164556962	Self Car Public
ssid__geo	0.7383066903493192	0.8245614035087719	0.6817971247315199	0.7257769652650822	0.5185185185185186	0.801095890410959	0.7031656035908339	0.7058823529411764	0.5	0.9036144578313253	318	LR	0.7321253957393398	0.662771285475793	0.7484276729559748	0.7851772287862513	0.8206896551724139	0.6	1.0	0.8620689655172413	0.6721200822543104	0.802020202020202	0.39666666666666667	0.8176733780760627	0.7132810930279284	0.8571428571428571	0.3333333333333333	0.9493670886075949	Self Car Public
ssid__geo	0.7623376623376623	0.8157894736842105	0.696859104380524	0.6121593291404613	0.6209677419354838	0.8574502420656267	0.6894636015325671	0.5833333333333334	0.6	0.8850574712643677	319	LR	0.7387693790541038	0.5770750988142292	0.8555555555555555	0.783677482792527	0.8368421052631579	0.7	1.0	0.8105263157894737	0.6952277686383493	0.6517857142857143	0.4873417721518987	0.9465558194774347	0.634418324291742	0.5	0.42857142857142855	0.9746835443037974	Self Car Public
ssid__geo	0.765891472868217	0.8157894736842105	0.6688161354890325	0.6117136659436009	0.5255813953488373	0.8691533451746595	0.6706454465075155	0.6153846153846153	0.5	0.896551724137931	320	LR	0.7256925090153535	0.6	0.7687074829931972	0.8083700440528634	0.8292397660818712	0.6666666666666666	1.0	0.8210526315789474	0.6543359447221532	0.6238938053097345	0.3992932862190813	0.939820742637644	0.6307012256379344	0.5714285714285714	0.3333333333333333	0.9873417721518988	Self Car Public
ssid__geo	0.7361308677098151	0.8157894736842105	0.6700632449909122	0.6722408026755852	0.5009074410163339	0.8370414912808177	0.6650224791265253	0.56	0.5333333333333333	0.9017341040462428	321	LR	0.7228307782443121	0.730909090909091	0.69	0.7475832438238453	0.7850132530983593	0.6363636363636364	0.8888888888888888	0.8297872340425532	0.6554243623217891	0.6222910216718266	0.39316239316239315	0.9508196721311475	0.6227647177014265	0.5	0.38095238095238093	0.9873417721518988	Self Car Public
ssid__geo	0.7960571040108769	0.8596491228070176	0.7397959763604879	0.7171314741035857	0.6301824212271974	0.8720740337506805	0.7626118067978532	0.7692307692307692	0.6	0.9186046511627907	322	LR	0.7750154648345466	0.7258064516129032	0.7818930041152263	0.8173469387755102	0.8942652329749105	0.8333333333333334	1.0	0.8494623655913979	0.7236983236877577	0.7086614173228346	0.5277777777777778	0.9346557759626605	0.7142857142857143	0.7142857142857143	0.42857142857142855	1.0	Self Car Public
ssid__geo	0.782608695652174	0.8421052631578947	0.7438483479969893	0.7528735632183907	0.6321428571428572	0.8465286236297198	0.7437724055519809	0.6086956521739131	0.7272727272727273	0.8953488372093023	323	LR	0.7895954882853875	0.793939393939394	0.8009049773755657	0.7739420935412027	0.8685782556750299	0.7777777777777778	1.0	0.8279569892473119	0.7240368910956884	0.7158469945355191	0.5221238938053098	0.9341397849462365	0.6820373719107896	0.5	0.5714285714285714	0.9746835443037974	Self Car Public
ssid__geo	0.7510259917920656	0.7631578947368421	0.6886970839447434	0.7281399046104928	0.5087378640776699	0.8292134831460675	0.5926436781609196	0.64	0.27586206896551724	0.8620689655172414	324	LR	0.7140757897445796	0.7633333333333333	0.5954545454545455	0.7834394904458599	0.6722488038277512	0.7272727272727273	0.5	0.7894736842105263	0.6735948955285259	0.6960486322188449	0.4440677966101695	0.8806682577565632	0.5704239501707856	0.5714285714285714	0.19047619047619047	0.9493670886075949	Self Car Public
ssid__geo	0.7893553223388305	0.7982456140350878	0.712093202810102	0.6808510638297872	0.5752895752895754	0.8801389693109438	0.6518518518518519	0.6666666666666666	0.4	0.888888888888889	325	LR	0.7329236446813828	0.6457399103139013	0.7095238095238096	0.8435072142064373	0.7283537718320328	0.6923076923076923	0.6666666666666666	0.8260869565217391	0.7079543620221586	0.72	0.4837662337662338	0.9200968523002422	0.6301989150090416	0.6428571428571429	0.2857142857142857	0.9620253164556962	Self Car Public
ssid__geo	0.7764791818845873	0.8157894736842105	0.712754857533056	0.696629213483146	0.585635359116022	0.856	0.6910975884606715	0.6	0.588235294117647	0.8850574712643677	326	LR	0.768452643304899	0.7788944723618091	0.7429906542056075	0.7834728033472803	0.8599190283400809	1.0	0.7692307692307693	0.8105263157894737	0.6855629708709174	0.6300813008130082	0.48328267477203646	0.9433249370277078	0.626481816355234	0.42857142857142855	0.47619047619047616	0.9746835443037974	Self Car Public
ssid__geo	0.7391634980988593	0.8070175438596491	0.6561029723009527	0.5357967667436491	0.6108597285067874	0.8216524216524217	0.6747886971742935	0.56	0.5806451612903225	0.8837209302325582	327	LR	0.6786156730439316	0.4715447154471545	0.7541899441340782	0.8101123595505618	0.7845226458129684	0.6363636363636364	0.9	0.8172043010752689	0.6557182839888472	0.6203208556149733	0.5133079847908745	0.8335260115606936	0.6301989150090416	0.5	0.42857142857142855	0.9620253164556962	Self Car Public
ssid__geo	0.7834776815456362	0.8421052631578947	0.725070665542297	0.7991021324354658	0.5237113402061856	0.8523985239852399	0.7191088759755293	0.6923076923076924	0.5517241379310345	0.9132947976878613	328	LR	0.761120699278594	0.8516746411483254	0.6512820512820513	0.7804054054054054	0.8634751773049646	0.75	1.0	0.8404255319148937	0.7098660436192464	0.7526427061310782	0.4379310344827586	0.9390243902439024	0.6746031746031745	0.6428571428571429	0.38095238095238093	1.0	Self Car Public
ssid__geo	0.7310393258426966	0.7894736842105263	0.6479252833812027	0.6835443037974684	0.4225352112676056	0.837696335078534	0.6170868347338936	0.6000000000000001	0.35714285714285715	0.8941176470588236	329	LR	0.6809653080448824	0.6585365853658537	0.603448275862069	0.7809110629067245	0.7039835164835165	0.5625	0.7142857142857143	0.8351648351648352	0.6463304730199549	0.7105263157894737	0.32507739938080493	0.903387703889586	0.6143258991360258	0.6428571428571429	0.23809523809523808	0.9620253164556962	Self Car Public
ssid__geo	0.8133940182054616	0.8859649122807017	0.7862122842948832	0.7950310559006212	0.7030716723549488	0.8605341246290801	0.8142690058479531	0.7200000000000001	0.7894736842105262	0.9333333333333332	330	LR	0.8043578015871281	0.8465608465608465	0.7463768115942029	0.8201357466063348	0.8652945321891972	0.8181818181818182	0.8823529411764706	0.8953488372093024	0.7730164168954655	0.7494145199063232	0.6645161290322581	0.9051186017478152	0.7772754671488848	0.6428571428571429	0.7142857142857143	0.9746835443037974	Self Car Public
ssid__geo	0.7989690721649485	0.8508771929824561	0.7660389088577855	0.7735191637630662	0.6678200692041523	0.8567774936061381	0.7564318615885856	0.6956521739130435	0.6666666666666667	0.9069767441860466	331	LR	0.8106858992221205	0.8191881918819188	0.8283261802575107	0.7845433255269321	0.8814217443249701	0.8888888888888888	0.9166666666666666	0.8387096774193549	0.7452518430042637	0.7326732673267327	0.5594202898550724	0.9436619718309859	0.694193289129998	0.5714285714285714	0.5238095238095238	0.9873417721518988	Self Car Public
ssid__geo	0.7480964467005076	0.8421052631578947	0.700139544776941	0.7452229299363056	0.540952380952381	0.8142433234421365	0.7203558998790415	0.7777777777777778	0.45161290322580644	0.9316770186335404	332	LR	0.7332317431775762	0.6635160680529301	0.7319587628865979	0.8042203985932005	0.7503325942350333	0.6363636363636364	0.7	0.9146341463414634	0.7011337288473215	0.8498789346246973	0.42900302114803623	0.8245192307692307	0.7609001406469761	1.0	0.3333333333333333	0.9493670886075949	Self Car Public
ssid__geo	0.7433414043583535	0.7807017543859649	0.6522105673419906	0.5714285714285714	0.5359223300970873	0.8492808005003127	0.6021296296296296	0.4799999999999999	0.43749999999999994	0.888888888888889	333	LR	0.6805389094370232	0.5502645502645502	0.6934673366834171	0.7978848413631022	0.6693017127799736	0.5454545454545454	0.6363636363636364	0.8260869565217391	0.6462495285801317	0.5942857142857143	0.43670886075949367	0.9077540106951871	0.574643359453486	0.42857142857142855	0.3333333333333333	0.9620253164556962	Self Car Public
ssid__geo	0.7830562153602534	0.8157894736842105	0.7389807204933256	0.7490196078431373	0.6080586080586081	0.8598639455782314	0.6867260843731432	0.56	0.6060606060606061	0.8941176470588236	334	LR	0.7796863866159628	0.7519685039370079	0.7980769230769231	0.7890137328339576	0.7682872682872683	0.6363636363636364	0.8333333333333334	0.8351648351648352	0.727303860950431	0.74609375	0.4911242603550296	0.9446935724962631	0.6460719308820574	0.5	0.47619047619047616	0.9620253164556962	Self Car Public
ssid__geo	0.7510948905109489	0.8333333333333334	0.6939378305376559	0.5941278065630398	0.6567164179104479	0.8309692671394798	0.7040460115028756	0.56	0.6451612903225806	0.9069767441860466	335	LR	0.7323804507680038	0.5676567656765676	0.8324324324324325	0.7970521541950113	0.8250244379276638	0.6363636363636364	1.0	0.8387096774193549	0.6777810538305878	0.6231884057971014	0.5422535211267606	0.8679012345679012	0.6545107494474584	0.5	0.47619047619047616	0.9873417721518988	Self Car Public
ssid__geo	0.7616546290216678	0.8421052631578947	0.7129241060803873	0.6912751677852348	0.6048632218844985	0.8426339285714286	0.7477652642546975	0.6956521739130435	0.6470588235294118	0.9005847953216375	336	LR	0.7663321174944587	0.8046875	0.737037037037037	0.757271815446339	0.8573330855939552	0.8888888888888888	0.8461538461538461	0.8369565217391305	0.6894848284901719	0.6058823529411764	0.5128865979381443	0.949685534591195	0.6899738798472975	0.5714285714285714	0.5238095238095238	0.9746835443037974	Self Car Public
ssid__geo	0.8013840830449827	0.8157894736842105	0.7559416520325631	0.7580071174377224	0.6442477876106195	0.8655700510493476	0.702962962962963	0.7200000000000001	0.5	0.888888888888889	337	LR	0.786905879902892	0.7717391304347826	0.7711864406779662	0.8177920685959271	0.7905138339920948	0.8181818181818182	0.7272727272727273	0.8260869565217391	0.7390746141835606	0.7447552447552448	0.5531914893617021	0.9192771084337349	0.6619449467550733	0.6428571428571429	0.38095238095238093	0.9620253164556962	Self Car Public
ssid__geo	0.7225760792639774	0.8157894736842105	0.6695628185185605	0.6337579617834395	0.57421875	0.8007117437722421	0.6922327388234284	0.6451612903225806	0.5333333333333333	0.8982035928143712	338	LR	0.7005398602188547	0.5653409090909091	0.7577319587628866	0.7785467128027682	0.7764656367597546	0.5882352941176471	0.8888888888888888	0.8522727272727273	0.6691514892909479	0.7210144927536232	0.46226415094339623	0.8241758241758241	0.6815350612818968	0.7142857142857143	0.38095238095238093	0.9493670886075949	Self Car Public
ssid__geo	0.780862374483166	0.8421052631578947	0.744541456137796	0.7065693430656934	0.6741293532338308	0.8529256721138639	0.7480428068663363	0.6923076923076924	0.6470588235294118	0.9047619047619047	339	LR	0.7752100335192228	0.7538940809968847	0.7832369942196532	0.7884990253411306	0.8166954768078364	0.75	0.8461538461538461	0.8539325842696629	0.7284518909364115	0.6648351648351648	0.5917030567685589	0.928817451205511	0.709563994374121	0.6428571428571429	0.5238095238095238	0.9620253164556962	Self Car Public
ssid__geo	0.7625628140703518	0.8070175438596491	0.7103873781978759	0.7773019271948608	0.5218978102189781	0.8319623971797885	0.6678804855275443	0.6428571428571429	0.4666666666666666	0.8941176470588236	340	LR	0.7569032027072288	0.7806451612903226	0.7295918367346939	0.7604726100966702	0.7519332519332519	0.6428571428571429	0.7777777777777778	0.8351648351648352	0.6995083815220727	0.7739872068230277	0.40625	0.9182879377431906	0.6460719308820575	0.6428571428571429	0.3333333333333333	0.9620253164556962	Self Car Public
ssid__geo	0.7688098495212038	0.8421052631578947	0.7125924298693547	0.7062500000000002	0.588235294117647	0.8432919954904171	0.7177649325626204	0.64	0.6	0.9132947976878613	341	LR	0.8010692215419591	0.8129496402877698	0.847457627118644	0.7428003972194638	0.8558994197292069	0.7272727272727273	1.0	0.8404255319148937	0.6833293347948278	0.6243093922651933	0.45045045045045046	0.9752281616688396	0.6666666666666666	0.5714285714285714	0.42857142857142855	1.0	Self Car Public
ssid__geo	0.7787267080745341	0.8157894736842105	0.7009044240176315	0.5888888888888889	0.6576923076923078	0.8561320754716981	0.6734496124031008	0.5	0.6249999999999999	0.8953488372093023	342	LR	0.7686242234869619	0.7310344827586207	0.7916666666666666	0.7831715210355987	0.7790159661127403	0.6	0.9090909090909091	0.8279569892473119	0.6665354935938146	0.4930232558139535	0.5625	0.9440832249674902	0.626481816355234	0.42857142857142855	0.47619047619047616	0.9746835443037974	Self Car Public
ssid__geo	0.7459259259259259	0.8157894736842105	0.6974512886613748	0.6502463054187192	0.6226804123711339	0.8194271481942715	0.6927609427609428	0.5833333333333334	0.6060606060606061	0.888888888888889	343	LR	0.7475858279393323	0.7471698113207547	0.7512437810945274	0.744343891402715	0.7864734299516908	0.7	0.8333333333333334	0.8260869565217391	0.6728762923047098	0.5755813953488372	0.5316901408450704	0.9113573407202216	0.6460719308820574	0.5	0.47619047619047616	0.9620253164556962	Self Car Public
ssid__geo	0.7786211258697027	0.8596491228070176	0.7303451184390873	0.7100893997445723	0.6340508806262231	0.8468950749464669	0.7668834374262228	0.7333333333333334	0.6451612903225806	0.9221556886227545	344	LR	0.7632778898176685	0.6164079822616408	0.826530612244898	0.8468950749464668	0.8541666666666666	0.6875	1.0	0.875	0.7328433956075141	0.8373493975903614	0.5142857142857142	0.8468950749464668	0.7455294354028531	0.7857142857142857	0.47619047619047616	0.9746835443037974	Self Car Public
ssid__geo	0.7961564859299931	0.8508771929824561	0.7534741512976096	0.7207207207207206	0.6666666666666667	0.8730350665054414	0.7292768959435628	0.5925925925925927	0.6666666666666667	0.9285714285714286	345	LR	0.7833733061880395	0.7476635514018691	0.7857142857142857	0.8167420814479638	0.8028185921444347	0.6153846153846154	0.9166666666666666	0.8764044943820225	0.7374206266654779	0.6956521739130435	0.5789473684210527	0.9376623376623376	0.694193289129998	0.5714285714285714	0.5238095238095238	0.9873417721518988	Self Car Public
ssid__geo	0.8002544529262087	0.8508771929824561	0.7615425571970554	0.801644398766701	0.6223021582733813	0.8606811145510836	0.744915718951911	0.7272727272727273	0.5806451612903225	0.926829268292683	346	LR	0.7818333793146351	0.8041237113402062	0.7208333333333333	0.820543093270366	0.8085655314757482	0.631578947368421	0.9	0.8941176470588236	0.7505321996552996	0.7991803278688525	0.5474683544303798	0.9049479166666666	0.7492465340566605	0.8571428571428571	0.42857142857142855	0.9620253164556962	Self Car Public
ssid__geo	0.7481228668941979	0.7982456140350878	0.6856879902528686	0.6749654218533886	0.5401174168297456	0.8419811320754716	0.6237998647734956	0.5517241379310344	0.4137931034482759	0.9058823529411764	347	LR	0.7551116400317351	0.7176470588235294	0.7976878612716763	0.75	0.7098290598290599	0.5333333333333333	0.75	0.8461538461538461	0.6683457203463812	0.6370757180156658	0.40828402366863903	0.9596774193548387	0.6106088004822182	0.5714285714285714	0.2857142857142857	0.9746835443037974	Self Car Public
ssid__geo	0.7571533382245048	0.7982456140350878	0.7131740921596529	0.7269076305220884	0.5819397993311036	0.8306748466257668	0.6668775036896478	0.6666666666666666	0.45161290322580644	0.8823529411764706	348	LR	0.7388849372827245	0.7125984251968503	0.725	0.7790563866513234	0.7388278388278389	0.6923076923076923	0.7	0.8241758241758241	0.705818573570677	0.7418032786885246	0.4860335195530726	0.8896189224704336	0.641852521599357	0.6428571428571429	0.3333333333333333	0.9493670886075949	Self Car Public
ssid__geo	0.8080877313228239	0.8596491228070176	0.7611176082325755	0.7865459249676584	0.6224899598393575	0.8743169398907104	0.7538151969391359	0.6923076923076924	0.6451612903225806	0.9239766081871346	349	LR	0.8310460344361527	0.8042328042328042	0.8959537572254336	0.7929515418502202	0.8695652173913043	0.75	1.0	0.8586956521739131	0.7402776368672809	0.769620253164557	0.47692307692307695	0.9742895805142084	0.7063492063492064	0.6428571428571429	0.47619047619047616	1.0	Self Car Public
ssid__geo	0.7663877266387726	0.8421052631578947	0.7151229559926514	0.685337726523888	0.6049586776859505	0.8550724637681159	0.7617311350665822	0.75	0.6315789473684211	0.9036144578313253	350	LR	0.7412173270232271	0.7969348659003831	0.6203389830508474	0.806378132118451	0.8226504394861394	0.9	0.7058823529411765	0.8620689655172413	0.7005014523167324	0.6011560693641619	0.5903225806451613	0.910025706940874	0.7212176009644363	0.6428571428571429	0.5714285714285714	0.9493670886075949	Self Car Public
ssid__geo	0.8087167070217918	0.8070175438596491	0.7633545663553161	0.7186858316221765	0.6944444444444444	0.8769334229993275	0.6704629629629629	0.56	0.5625	0.888888888888889	351	LR	0.8205602547084748	0.7743362831858407	0.8883248730964467	0.7990196078431373	0.7602108036890646	0.6363636363636364	0.8181818181818182	0.8260869565217391	0.7374049037441189	0.6704980842911877	0.5700325732899023	0.9716840536512668	0.6301989150090416	0.5	0.42857142857142855	0.9620253164556962	Self Car Public
ssid__geo	0.7396403440187647	0.7982456140350878	0.6569493393000055	0.5714285714285714	0.5535055350553506	0.8459139114160948	0.6617597944765575	0.64	0.4666666666666666	0.8786127167630058	352	LR	0.7172628850617982	0.6704545454545454	0.7246376811594203	0.7566964285714286	0.7711870477827926	0.7272727272727273	0.7777777777777778	0.8085106382978723	0.6348777006118199	0.4978902953586498	0.44776119402985076	0.958981612446959	0.6222624070725337	0.5714285714285714	0.3333333333333333	0.9620253164556962	Self Car Public
ssid__geo	0.7770609318996415	0.8333333333333334	0.7243548829126109	0.6961538461538462	0.6234676007005255	0.8534432018834608	0.6999233716475096	0.64	0.5517241379310345	0.9080459770114944	353	LR	0.7778987511985384	0.7801724137931034	0.777292576419214	0.7762312633832976	0.8529505582137161	0.7272727272727273	1.0	0.8315789473684211	0.6988841589267286	0.6284722222222222	0.52046783625731	0.9477124183006536	0.6507936507936508	0.5714285714285714	0.38095238095238093	1.0	Self Car Public
ssid__geo	0.7780082987551867	0.8157894736842105	0.6919011257467012	0.6965174129353233	0.5077262693156732	0.8714596949891068	0.6542287342287342	0.6153846153846153	0.4444444444444445	0.9028571428571429	354	LR	0.7475903614457832	0.75	0.6927710843373494	0.8	0.829861111111111	0.6666666666666666	1.0	0.8229166666666666	0.6692631539720568	0.6501547987616099	0.40069686411149824	0.9569377990430622	0.6190476190476191	0.5714285714285714	0.2857142857142857	1.0	Self Car Public
ssid__geo	0.8066717210007581	0.8070175438596491	0.7341247330432639	0.670299727520436	0.6511627906976745	0.8809116809116808	0.6624284496407258	0.5217391304347826	0.5714285714285714	0.8941176470588236	355	LR	0.7736590388635598	0.7321428571428571	0.7567567567567568	0.8320775026910656	0.7387057387057387	0.6666666666666666	0.7142857142857143	0.8351648351648352	0.7084514582598221	0.6180904522613065	0.5714285714285714	0.9358353510895884	0.6222624070725337	0.42857142857142855	0.47619047619047616	0.9620253164556962	Self Car Public
ssid__geo	0.7796480489671003	0.8070175438596491	0.7096562350540326	0.7486033519553073	0.5190156599552572	0.8613496932515337	0.6325757575757575	0.6153846153846153	0.3846153846153846	0.8977272727272727	356	LR	0.7670419235035073	0.7790697674418605	0.7341772151898734	0.7878787878787878	0.8270332187857962	0.6666666666666666	1.0	0.8144329896907216	0.6905821771910725	0.7204301075268817	0.4013840830449827	0.9499323410013532	0.6031746031746031	0.5714285714285714	0.23809523809523808	1.0	Self Car Public
ssid__geo	0.7511111111111111	0.8157894736842105	0.6699306933443038	0.6468253968253969	0.5133470225872689	0.8496196606202457	0.6950191570881227	0.6666666666666666	0.5333333333333333	0.8850574712643677	357	LR	0.7233591843419659	0.7212389380530974	0.6756756756756757	0.7731629392971247	0.8331384015594542	0.8	0.8888888888888888	0.8105263157894737	0.6476984542923845	0.5863309352517986	0.4139072847682119	0.9428571428571428	0.64235483222825	0.5714285714285714	0.38095238095238093	0.9746835443037974	Self Car Public
ssid__geo	0.7967589466576638	0.8333333333333334	0.7618911302263731	0.7315541601255888	0.6818181818181818	0.8723010487353486	0.7155850291923999	0.6428571428571429	0.588235294117647	0.9156626506024097	358	LR	0.7870986785770296	0.7818791946308725	0.7667731629392971	0.8126436781609195	0.7618837101595722	0.6428571428571429	0.7692307692307693	0.8735632183908046	0.7475126091014682	0.6873156342182891	0.6138107416879796	0.9414114513981359	0.6936909785011052	0.6428571428571429	0.47619047619047616	0.9620253164556962	Self Car Public
ssid__geo	0.7713853141559425	0.8245614035087719	0.720371923526831	0.6797642436149312	0.6393762183235867	0.8419753086419751	0.6966595782385255	0.5833333333333334	0.6060606060606061	0.9005847953216375	359	LR	0.7756871650931729	0.7899543378995434	0.7699530516431925	0.7671541057367829	0.7900966183574879	0.7	0.8333333333333334	0.8369565217391305	0.6920623090187692	0.596551724137931	0.5466666666666666	0.93296853625171	0.6502913401647579	0.5	0.47619047619047616	0.9746835443037974	Self Car Public
ssid__geo	0.7951885565669701	0.8333333333333334	0.7401890945674002	0.8059332509270705	0.5613305613305614	0.853303471444569	0.7070826491516148	0.6666666666666666	0.5517241379310345	0.9028571428571429	360	LR	0.7965134961769259	0.8511749347258486	0.7584269662921348	0.7799385875127943	0.8743055555555556	0.8	1.0	0.8229166666666666	0.7175687850301072	0.7652582159624414	0.44554455445544555	0.9419035846724351	0.6507936507936508	0.5714285714285714	0.38095238095238093	1.0	Self Car Public
ssid__geo	0.8301647655259823	0.8333333333333334	0.8111652318122506	0.8364197530864197	0.7301136363636364	0.8669623059866961	0.7394470831810985	0.6956521739130435	0.6285714285714286	0.8941176470588236	361	LR	0.8407328313105626	0.9093959731543624	0.7956656346749226	0.8171368861024033	0.8365893365893365	0.8888888888888888	0.7857142857142857	0.8351648351648352	0.7906949854408695	0.7742857142857142	0.6745406824146981	0.9232585596221959	0.6857544705645973	0.5714285714285714	0.5238095238095238	0.9620253164556962	Self Car Public
ssid__geo	0.7891424075531078	0.8596491228070176	0.7293049022248931	0.5934579439252337	0.7282229965156795	0.8662337662337662	0.746462063086104	0.5217391304347826	0.8	0.9176470588235295	362	LR	0.7709603554683522	0.6827956989247311	0.8293650793650794	0.8007202881152461	0.8412698412698413	0.6666666666666666	1.0	0.8571428571428571	0.7057615417103541	0.5247933884297521	0.6490683229813664	0.9434229137199435	0.694193289129998	0.42857142857142855	0.6666666666666666	0.9873417721518988	Self Car Public
ssid__geo	0.7636963696369637	0.8245614035087719	0.7207480259257109	0.6030534351145038	0.7381615598885795	0.8210290827740493	0.7129629629629629	0.5833333333333334	0.6666666666666667	0.888888888888889	363	LR	0.7316660640970539	0.5524475524475524	0.8386075949367089	0.8039430449069004	0.8142512077294687	0.7	0.9166666666666666	0.8260869565217391	0.7206422230583777	0.6638655462184874	0.6592039800995025	0.8388571428571429	0.6619449467550733	0.5	0.5238095238095238	0.9620253164556962	Self Car Public
ssid__geo	0.8078125	0.8421052631578947	0.719207697173799	0.7374517374517374	0.523076923076923	0.8970944309927361	0.711329755515802	0.6153846153846153	0.6	0.9186046511627907	364	LR	0.7590035079842011	0.7100371747211895	0.7132867132867133	0.8536866359447005	0.8387096774193549	0.6666666666666666	1.0	0.8494623655913979	0.7083922666346346	0.7670682730923695	0.41295546558704455	0.9451530612244898	0.6666666666666666	0.5714285714285714	0.42857142857142855	1.0	Self Car Public
ssid__geo	0.7404227212681638	0.7719298245614035	0.6861724687021322	0.6851851851851852	0.5526770293609671	0.8206551915602442	0.5892553139744151	0.5454545454545454	0.35714285714285715	0.8651685393258427	365	LR	0.7396078936695183	0.7551020408163265	0.7239819004524887	0.7397397397397397	0.7473544973544973	0.75	0.7142857142857143	0.7777777777777778	0.6651641341364577	0.6271186440677966	0.44692737430167595	0.9214463840399002	0.5471167369901547	0.42857142857142855	0.23809523809523808	0.9746835443037974	Self Car Public
ssid__geo	0.7836468885672938	0.8333333333333334	0.7372042737329815	0.7007042253521127	0.6568807339449542	0.8540278619018776	0.715422322775264	0.6153846153846153	0.6249999999999999	0.9058823529411764	366	LR	0.7789525653921965	0.7509433962264151	0.7955555555555556	0.7903587443946188	0.8073038073038074	0.6666666666666666	0.9090909090909091	0.8461538461538461	0.7149981438361227	0.6567656765676567	0.559375	0.9288537549407114	0.6741008639742816	0.5714285714285714	0.47619047619047616	0.9746835443037974	Self Car Public
ssid__geo	0.7552301255230126	0.7982456140350878	0.6884901414213164	0.6789915966386554	0.5507246376811594	0.8357541899441342	0.6069912609238451	0.4	0.5333333333333333	0.8876404494382023	367	LR	0.7613123285744425	0.8381742738589212	0.7	0.7457627118644068	0.7845117845117845	0.6666666666666666	0.8888888888888888	0.797979797979798	0.6583303701376649	0.5706214689265536	0.4539249146757679	0.9504447268106735	0.5555555555555555	0.2857142857142857	0.38095238095238093	1.0	Self Car Public
ssid__geo	0.7899511514305653	0.8245614035087719	0.7278954705086945	0.6182669789227166	0.7060702875399361	0.8593491450634309	0.7066492558968619	0.6363636363636364	0.588235294117647	0.8953488372093023	368	LR	0.7995588499550763	0.7857142857142857	0.8339622641509434	0.779	0.8240625861593603	0.875	0.7692307692307693	0.8279569892473119	0.6933401523664324	0.5096525096525096	0.6121883656509696	0.958179581795818	0.6502913401647579	0.5	0.47619047619047616	0.9746835443037974	Self Car Public
ssid__geo	0.7959914101646385	0.8771929824561403	0.7581503988793861	0.7205623901581723	0.6963979416809606	0.8574908647990256	0.79222816399287	0.7200000000000001	0.7272727272727273	0.9294117647058824	369	LR	0.7903195837978446	0.8299595141700404	0.7355072463768116	0.8054919908466819	0.8954378954378955	0.8181818181818182	1.0	0.8681318681318682	0.7381834714719574	0.6366459627329193	0.6612377850162866	0.9166666666666666	0.7380952380952381	0.6428571428571429	0.5714285714285714	1.0	Self Car Public
ssid__geo	0.7993031358885018	0.8508771929824561	0.7601095867349364	0.7383627608346708	0.6698872785829308	0.8720787207872078	0.7540522107584925	0.7692307692307692	0.5806451612903225	0.9122807017543859	370	LR	0.8030566283001289	0.8273381294964028	0.7878787878787878	0.793952967525196	0.8603864734299517	0.8333333333333334	0.9	0.8478260869565217	0.7388525214542389	0.6666666666666666	0.5826330532212886	0.9672578444747613	0.7100663050030138	0.7142857142857143	0.42857142857142855	0.9873417721518988	Self Car Public
ssid__geo	0.7253027405991077	0.8070175438596491	0.6842329137748164	0.6776677667766776	0.5778611632270169	0.7971698113207548	0.6805323176675963	0.6206896551724138	0.5333333333333333	0.8875739644970415	371	LR	0.7165423065341764	0.616	0.751219512195122	0.7824074074074074	0.7740740740740741	0.6	0.8888888888888888	0.8333333333333334	0.6783561432802592	0.7530562347188264	0.4695121951219512	0.8125	0.6577255374723728	0.6428571428571429	0.38095238095238093	0.9493670886075949	Self Car Public
ssid__geo	0.7677376171352075	0.8421052631578947	0.7197335747203205	0.7459807073954984	0.5690789473684211	0.844141069397042	0.7109634551495017	0.7142857142857143	0.5	0.9186046511627907	372	LR	0.7705695521256214	0.7508090614886731	0.7935779816513762	0.7673216132368149	0.8545826932923708	0.7142857142857143	1.0	0.8494623655913979	0.7076189661476212	0.7412140575079872	0.44358974358974357	0.9380530973451328	0.6825396825396824	0.7142857142857143	0.3333333333333333	1.0	Self Car Public
ssid__geo	0.7494305239179955	0.8070175438596491	0.6391477371642938	0.474025974025974	0.6037735849056604	0.8396436525612471	0.6837396521607048	0.5454545454545454	0.6285714285714286	0.8771929824561402	373	LR	0.6876821344901803	0.5140845070422535	0.7692307692307693	0.7797311271975181	0.7836438923395445	0.75	0.7857142857142857	0.8152173913043478	0.6153943332538659	0.4397590361445783	0.4968944099378882	0.9095295536791315	0.6339160136628491	0.42857142857142855	0.5238095238095238	0.9493670886075949	Self Car Public
ssid__geo	0.8119911176905995	0.8245614035087719	0.7611741704962327	0.7066381156316917	0.699815837937385	0.8770685579196217	0.6988505747126436	0.6666666666666666	0.5333333333333333	0.896551724137931	374	LR	0.8007830136896391	0.7746478873239436	0.8050847457627118	0.8226164079822617	0.8366471734892788	0.8	0.8888888888888888	0.8210526315789474	0.7359131045616784	0.6496062992125984	0.6188925081433225	0.9392405063291139	0.6465742415109504	0.5714285714285714	0.38095238095238093	0.9873417721518988	Self Car Public
ssid__geo	0.7927608232789212	0.8421052631578947	0.7296968888724827	0.7463126843657816	0.5683760683760684	0.8744019138755982	0.7183047697708033	0.75	0.48275862068965514	0.9221556886227545	375	LR	0.7617425660629541	0.7249283667621776	0.726775956284153	0.8335233751425314	0.8055555555555555	0.6666666666666666	0.875	0.875	0.7183868274996336	0.7689969604863222	0.4666666666666667	0.919496855345912	0.7217199115933294	0.8571428571428571	0.3333333333333333	0.9746835443037974	Self Car Public
ssid__geo	0.7845821325648416	0.8245614035087719	0.7153924261029964	0.7535321821036106	0.5277161862527716	0.8649289099526066	0.6768357675798692	0.689655172413793	0.42857142857142855	0.9122807017543859	376	LR	0.7509735086613941	0.7164179104477612	0.7125748502994012	0.8239277652370203	0.7905452035886817	0.6666666666666666	0.8571428571428571	0.8478260869565217	0.7079801700549174	0.7947019867549668	0.41901408450704225	0.9102244389027432	0.6624472573839663	0.7142857142857143	0.2857142857142857	0.9873417721518988	Self Car Public
ssid__geo	0.7773279352226721	0.8070175438596491	0.7247422574035198	0.6514522821576763	0.664819944598338	0.8579545454545454	0.6392023733064195	0.5714285714285714	0.4444444444444445	0.9017341040462428	377	LR	0.7635772792022792	0.6709401709401709	0.8333333333333334	0.7864583333333334	0.8004052684903749	0.5714285714285714	1.0	0.8297872340425532	0.7099366359447005	0.6330645161290323	0.5529953917050692	0.94375	0.6148282097649186	0.5714285714285714	0.2857142857142857	0.9873417721518988	Self Car Public
ssid__geo	0.7611842105263158	0.7982456140350878	0.7101082439376354	0.7198748043818466	0.5824175824175825	0.8280323450134772	0.6502338861551545	0.5	0.5806451612903225	0.8700564971751412	378	LR	0.7695430077588448	0.8333333333333334	0.726027397260274	0.7492682926829268	0.8396825396825397	0.8333333333333334	0.9	0.7857142857142857	0.6817161841187888	0.6336088154269972	0.48623853211009177	0.9253012048192771	0.5867992766726944	0.35714285714285715	0.42857142857142855	0.9746835443037974	Self Car Public
ssid__geo	0.7625243981782693	0.8157894736842105	0.7312895916991451	0.753577106518283	0.6064690026954178	0.8338226658837345	0.7242158426368951	0.75	0.5454545454545454	0.8771929824561402	379	LR	0.7646657029916426	0.7796052631578947	0.7550335570469798	0.7593582887700535	0.8217391304347825	0.9	0.75	0.8152173913043478	0.7201555642180643	0.7292307692307692	0.5067567567567568	0.9244791666666666	0.6735985533453888	0.6428571428571429	0.42857142857142855	0.9493670886075949	Self Car Public
ssid__geo	0.7639275766016713	0.7982456140350878	0.7167534384909553	0.6736474694589878	0.6334405144694535	0.8431723315444246	0.6354341475542297	0.5	0.5161290322580645	0.8901734104046243	380	LR	0.7547129818852758	0.7283018867924528	0.7606177606177607	0.7752192982456141	0.7397163120567375	0.6	0.8	0.8191489361702128	0.6978353692257436	0.6266233766233766	0.5426997245179064	0.9241830065359478	0.5947357846092024	0.42857142857142855	0.38095238095238093	0.9746835443037974	Self Car Public
ssid__geo	0.7517284726587052	0.8245614035087719	0.712364996685075	0.7714631197097943	0.5583756345177666	0.8072562358276644	0.7198573975044563	0.7200000000000001	0.5454545454545454	0.8941176470588236	381	LR	0.7313600783375466	0.7073170731707317	0.6991525423728814	0.7876106194690266	0.8011155511155512	0.8181818181818182	0.75	0.8351648351648352	0.713699988152567	0.848404255319149	0.4647887323943662	0.827906976744186	0.6778179626280892	0.6428571428571429	0.42857142857142855	0.9620253164556962	Self Car Public
ssid__geo	0.7119565217391305	0.8157894736842105	0.6791295567912955	0.6842684268426843	0.5753424657534246	0.7777777777777777	0.7055802103879026	0.6666666666666666	0.5625	0.8875739644970415	382	LR	0.7015322762033289	0.6479166666666667	0.7105263157894737	0.7461538461538462	0.7812742812742813	0.6923076923076923	0.8181818181818182	0.8333333333333334	0.673506213652936	0.7249417249417249	0.4833759590792839	0.812200956937799	0.6735985533453888	0.6428571428571429	0.42857142857142855	0.9493670886075949	Self Car Public
ssid__geo	0.7644539614561028	0.8157894736842105	0.6815521549120911	0.6095717884130983	0.5799648506151143	0.855119825708061	0.6909897031097851	0.6666666666666666	0.5161290322580645	0.8901734104046243	383	LR	0.721095535780412	0.6685082872928176	0.6962025316455697	0.7985757884028484	0.8063829787234043	0.8	0.8	0.8191489361702128	0.6591514989662092	0.5601851851851852	0.49698795180722893	0.9202813599062134	0.64235483222825	0.5714285714285714	0.38095238095238093	0.9746835443037974	Self Car Public
ssid__geo	0.7760797342192691	0.8070175438596491	0.7149347202656342	0.7277227722772278	0.5472061657032755	0.8698752228163994	0.6432111360493322	0.5517241379310344	0.4666666666666666	0.9112426035502957	384	LR	0.7374214029098783	0.7557840616966581	0.6367713004484304	0.8197088465845465	0.7222222222222222	0.5333333333333333	0.7777777777777778	0.8555555555555555	0.7026608842007169	0.7016706443914081	0.4797297297297297	0.9265822784810127	0.626481816355234	0.5714285714285714	0.3333333333333333	0.9746835443037974	Self Car Public
ssid__geo	0.8039450089659295	0.8947368421052632	0.7744232029449999	0.7503045066991474	0.7202680067001674	0.8526970954356846	0.8300597347372684	0.7857142857142857	0.7647058823529412	0.9397590361445785	385	LR	0.7861553912772274	0.7096774193548387	0.8022388059701493	0.8465499485066942	0.8940886699507389	0.7857142857142857	1.0	0.896551724137931	0.769431747694472	0.7958656330749354	0.6534954407294833	0.8589341692789969	0.7973678923046011	0.7857142857142857	0.6190476190476191	0.9873417721518988	Self Car Public
ssid__geo	0.7968069666182874	0.8245614035087719	0.7509484144831126	0.6761710794297352	0.7080745341614907	0.8685996298581122	0.7061755795110266	0.5833333333333334	0.6315789473684211	0.9036144578313253	386	LR	0.7623907604652148	0.6747967479674797	0.7702702702702703	0.8421052631578947	0.7559837728194726	0.7	0.7058823529411765	0.8620689655172413	0.7431795736084901	0.6775510204081633	0.6551724137931034	0.8968152866242038	0.6735985533453888	0.5	0.5714285714285714	0.9493670886075949	Self Car Public
ssid__geo	0.8115038115038115	0.8245614035087719	0.7820852905959289	0.8	0.6818181818181819	0.8644376899696048	0.6852315643013318	0.6153846153846153	0.5333333333333333	0.9069767441860466	387	LR	0.8198082804079944	0.8361204013377926	0.8235294117647058	0.7997750281214848	0.7980884109916367	0.6666666666666666	0.8888888888888888	0.8387096774193549	0.7630216025479694	0.7668711656441718	0.5817174515235457	0.9404761904761905	0.6465742415109504	0.5714285714285714	0.38095238095238093	0.9873417721518988	Self Car Public
ssid__geo	0.789002557544757	0.868421052631579	0.7594573961270887	0.8067010309278351	0.6290076335877862	0.8426635238656452	0.8149995062703663	0.8461538461538461	0.6842105263157895	0.9146341463414634	388	LR	0.7850692286655413	0.8346666666666667	0.7330960854092526	0.7874449339207048	0.8545751633986928	0.9166666666666666	0.7647058823529411	0.8823529411764706	0.745853720122923	0.7805486284289277	0.5508021390374331	0.9062103929024081	0.7847096644564999	0.7857142857142857	0.6190476190476191	0.9493670886075949	Self Car Public
ssid__geo	0.8109798471160529	0.8245614035087719	0.7585243050619396	0.8314321926489228	0.5744680851063829	0.8696726374305127	0.7030071732957982	0.6923076923076924	0.5161290322580645	0.9005847953216375	389	LR	0.7835064310015767	0.8746666666666667	0.6553398058252428	0.8205128205128205	0.7956521739130435	0.75	0.8	0.8369565217391305	0.7429109074327037	0.7922705314009661	0.5113636363636364	0.9250985545335085	0.6661643560377737	0.6428571428571429	0.38095238095238093	0.9746835443037974	Self Car Public
ssid__geo	0.7583565459610028	0.8245614035087719	0.6700606822916466	0.6346555323590815	0.5227722772277228	0.8527542372881356	0.7028124563608434	0.6363636363636364	0.5806451612903225	0.8914285714285716	390	LR	0.7476530327582543	0.7524752475247525	0.7252747252747253	0.7652091254752852	0.8624999999999999	0.875	0.9	0.8125	0.6401079510103663	0.5487364620938628	0.4086687306501548	0.9629186602870813	0.6386377335744425	0.5	0.42857142857142855	0.9873417721518988	Self Car Public
ssid__geo	0.746401644962303	0.7894736842105263	0.6595613201726477	0.5968028419182948	0.5378151260504203	0.8440659925492283	0.6537698412698413	0.6428571428571429	0.43749999999999994	0.880952380952381	391	LR	0.6761345956247192	0.49851632047477745	0.6808510638297872	0.8490364025695931	0.7035604844593609	0.6428571428571429	0.6363636363636364	0.8314606741573034	0.6756535718187635	0.7433628318584071	0.4444444444444444	0.8391534391534392	0.6376331123166566	0.6428571428571429	0.3333333333333333	0.9367088607594937	Self Car Public
ssid__geo	0.7394366197183099	0.8333333333333334	0.666449719338775	0.6687697160883281	0.4856596558317401	0.8449197860962567	0.6842347560070094	0.689655172413793	0.4444444444444445	0.9186046511627907	392	LR	0.7052746025303049	0.6773162939297125	0.6614583333333334	0.7770491803278688	0.8387096774193549	0.6666666666666666	1.0	0.8494623655913979	0.6566343958919602	0.660436137071651	0.38368580060422963	0.92578125	0.6666666666666666	0.7142857142857143	0.2857142857142857	1.0	Self Car Public
ssid__geo	0.746583850931677	0.8157894736842105	0.6520616593585309	0.7062937062937062	0.411214953271028	0.8386763185108583	0.6648650750447158	0.7272727272727273	0.35714285714285715	0.9101796407185629	393	LR	0.704542312629604	0.6158536585365854	0.676923076923077	0.8208502024291497	0.7365003417634997	0.631578947368421	0.7142857142857143	0.8636363636363636	0.6601549116012037	0.8278688524590164	0.2953020134228188	0.857293868921776	0.6857544705645972	0.8571428571428571	0.23809523809523808	0.9620253164556962	Self Car Public
ssid__geo	0.8026315789473685	0.8245614035087719	0.7614085492849311	0.8141112618724559	0.6123188405797101	0.857795545402627	0.7080623973727422	0.75	0.48275862068965514	0.8914285714285716	394	LR	0.8138434811682208	0.8620689655172413	0.7971698113207547	0.7822916666666667	0.8624999999999999	0.9	0.875	0.8125	0.7392327165413564	0.7712082262210797	0.4970588235294118	0.9494310998735778	0.6545107494474584	0.6428571428571429	0.3333333333333333	0.9873417721518988	Self Car Public
ssid__geo	0.7664872139973082	0.7719298245614035	0.7115448417611406	0.7336683417085427	0.5565217391304348	0.8444444444444444	0.6062216421157313	0.5	0.45161290322580644	0.8670520231213873	395	LR	0.7570158489474815	0.7657342657342657	0.730593607305936	0.7747196738022426	0.699290780141844	0.6	0.7	0.7978723404255319	0.6938597315056002	0.7041800643086816	0.449438202247191	0.927960927960928	0.5704239501707856	0.42857142857142855	0.3333333333333333	0.9493670886075949	Self Car Public
ssid__geo	0.7673003802281368	0.8157894736842105	0.6926461268801593	0.6120689655172413	0.618510158013544	0.8473592571096924	0.6789708469464689	0.5217391304347826	0.6249999999999999	0.8901734104046243	396	LR	0.7543761172492515	0.7064676616915423	0.7784090909090909	0.7782515991471215	0.7983021706425961	0.6666666666666666	0.9090909090909091	0.8191489361702128	0.6609896247791058	0.5399239543726235	0.5131086142322098	0.9299363057324841	0.626481816355234	0.42857142857142855	0.47619047619047616	0.9746835443037974	Self Car Public
ssid__geo	0.8054996646545942	0.8421052631578947	0.7743457957550995	0.7961432506887052	0.6737967914438503	0.8530973451327433	0.7495776478232618	0.8148148148148148	0.5333333333333333	0.9005847953216375	397	LR	0.81369559535741	0.8257142857142857	0.8217391304347826	0.7936333699231614	0.8573330855939552	0.8461538461538461	0.8888888888888888	0.8369565217391305	0.7539359592265266	0.7686170212765957	0.5709969788519638	0.9221938775510204	0.7137834036568212	0.7857142857142857	0.38095238095238093	0.9746835443037974	Self Car Public
ssid__geo	0.7561151079136691	0.8421052631578947	0.6746049331263563	0.6710310965630114	0.48399999999999993	0.8687837028160575	0.7183047697708033	0.75	0.48275862068965514	0.9221556886227545	398	LR	0.6992058082037632	0.6288343558282209	0.6402116402116402	0.8285714285714286	0.8055555555555555	0.6666666666666666	0.875	0.875	0.6738213355018697	0.7192982456140351	0.3890675241157556	0.9130982367758187	0.7217199115933294	0.8571428571428571	0.3333333333333333	0.9746835443037974	Self Car Public
ssid__geo	0.7940991839296924	0.8157894736842105	0.7609787772308955	0.7941176470588236	0.6396255850234009	0.849193099610462	0.6815913748552079	0.6666666666666666	0.48275862068965514	0.8953488372093023	399	LR	0.7971505103940232	0.7774869109947644	0.82	0.7939646201873048	0.7984215605183347	0.6923076923076923	0.875	0.8279569892473119	0.7494838369550673	0.8114754098360656	0.5242966751918159	0.9126794258373205	0.6502913401647579	0.6428571428571429	0.3333333333333333	0.9746835443037974	Self Car Public
ssid__geo	0.7492690058479532	0.7807017543859649	0.6645799768497719	0.5317647058823529	0.6068515497553018	0.8551236749116607	0.6092691622103387	0.4	0.5454545454545454	0.8823529411764706	400	LR	0.6920882230832048	0.5330188679245284	0.7410358565737052	0.8022099447513812	0.6762404262404264	0.45454545454545453	0.75	0.8241758241758241	0.6532797684701408	0.5305164319248826	0.5138121546961326	0.9155107187894073	0.5783604581072935	0.35714285714285715	0.42857142857142855	0.9493670886075949	Self Car Public
ssid__geo	0.7472312703583062	0.8421052631578947	0.6889282665529687	0.6379310344827587	0.5988483685220729	0.8300053966540745	0.7135565052231719	0.5925925925925927	0.6249999999999999	0.9230769230769232	401	LR	0.723086512605475	0.5967741935483871	0.7722772277227723	0.8002081165452654	0.7970473970473971	0.6153846153846154	0.9090909090909091	0.8666666666666667	0.678773673889905	0.6851851851851852	0.4890282131661442	0.8621076233183856	0.6783202732569821	0.5714285714285714	0.47619047619047616	0.9873417721518988	Self Car Public
ssid__geo	0.7547540983606558	0.8157894736842105	0.6940418624502612	0.5444234404536862	0.706422018348624	0.8312801285484734	0.7060698422973872	0.5833333333333334	0.6486486486486486	0.8862275449101796	402	LR	0.701021197604935	0.5161290322580645	0.7649006622516556	0.8220338983050848	0.7636363636363637	0.7	0.75	0.8409090909090909	0.6909955760202239	0.576	0.65625	0.8407367280606717	0.6693791440626883	0.5	0.5714285714285714	0.9367088607594937	Self Car Public
ssid__geo	0.7401377582968065	0.8157894736842105	0.7042455850247875	0.7219251336898396	0.5897035881435257	0.8011080332409972	0.7016594516594515	0.6666666666666666	0.5454545454545454	0.8928571428571428	403	LR	0.727616372081453	0.6650246305418719	0.7470355731225297	0.7707889125799574	0.7616681071737251	0.6923076923076923	0.75	0.8426966292134831	0.703499040291486	0.7894736842105263	0.48711340206185566	0.8339100346020761	0.6735985533453888	0.6428571428571429	0.42857142857142855	0.9493670886075949	Self Car Public
ssid__geo	0.7850539291217258	0.8421052631578947	0.7432395908577837	0.7344262295081968	0.6504424778761062	0.8448500651890481	0.7116850950906679	0.5263157894736842	0.7058823529411765	0.9028571428571429	404	LR	0.8041498415179541	0.875	0.7777777777777778	0.7596717467760844	0.9153311965811967	1.0	0.9230769230769231	0.8229166666666666	0.7144151910063051	0.632768361581921	0.55893536121673	0.9515418502202643	0.6428571428571429	0.35714285714285715	0.5714285714285714	1.0	Self Car Public
ssid__geo	0.8183776022972002	0.8070175438596491	0.7898210665961068	0.7508417508417509	0.7483443708609272	0.8702770780856424	0.665026395173454	0.5384615384615384	0.5625	0.8941176470588236	405	LR	0.8267887266792012	0.7770034843205574	0.8932806324110671	0.8100820633059789	0.7455599955599955	0.5833333333333334	0.8181818181818182	0.8351648351648352	0.7701316877057532	0.7263843648208469	0.6438746438746439	0.9401360544217687	0.6301989150090416	0.5	0.42857142857142855	0.9620253164556962	Self Car Public
ssid__geo	0.7542492917847026	0.7894736842105263	0.684297588414346	0.7174603174603175	0.5033407572383074	0.8320916905444127	0.6209595959595959	0.45454545454545453	0.5333333333333333	0.875	406	LR	0.7432001534753393	0.7793103448275862	0.6932515337423313	0.7570385818561001	0.7692344406261932	0.625	0.8888888888888888	0.7938144329896907	0.6611582998650802	0.6647058823529411	0.3951048951048951	0.9236641221374046	0.5709262607996785	0.35714285714285715	0.38095238095238093	0.9746835443037974	Self Car Public
ssid__geo	0.7637474541751528	0.8245614035087719	0.7173291738763944	0.7511885895404121	0.56794425087108	0.832854681217691	0.7355641051601364	0.7857142857142857	0.5294117647058824	0.891566265060241	407	LR	0.7519249521005448	0.797979797979798	0.6848739495798319	0.7729211087420043	0.7761988968885521	0.7857142857142857	0.6923076923076923	0.8505747126436781	0.6991880483236811	0.7095808383233533	0.4851190476190476	0.9028642590286425	0.716998191681736	0.7857142857142857	0.42857142857142855	0.9367088607594937	Self Car Public
ssid__geo	0.7372372372372372	0.7894736842105263	0.6575620702156838	0.576271186440678	0.555765595463138	0.8406494287432352	0.6264814814814815	0.56	0.4444444444444445	0.875	408	LR	0.7137996872936632	0.5811965811965812	0.7945945945945946	0.7656078860898138	0.8100593564511089	0.6363636363636364	1.0	0.7938144329896907	0.6435847176079734	0.5714285714285714	0.4273255813953488	0.932	0.5867992766726944	0.5	0.2857142857142857	0.9746835443037974	Self Car Public
ssid__geo	0.7408993576017131	0.7982456140350878	0.6422049079878739	0.6523605150214592	0.43186582809224316	0.8423883808499193	0.6448360069049724	0.6923076923076924	0.35714285714285715	0.8850574712643677	409	LR	0.7060057460901342	0.7037037037037037	0.6518987341772152	0.762414800389484	0.7582706766917293	0.75	0.7142857142857143	0.8105263157894737	0.6239965939233181	0.608	0.322884012539185	0.9411057692307693	0.6185453084187261	0.6428571428571429	0.23809523809523808	0.9746835443037974	Self Car Public
ssid__geo	0.7605321507760532	0.7982456140350878	0.7060519219056532	0.6632911392405063	0.6211382113821139	0.8337264150943396	0.6450241545893719	0.5217391304347826	0.5333333333333333	0.88	410	LR	0.7639367270282044	0.7528735632183908	0.7827868852459017	0.7561497326203208	0.7858796296296297	0.6666666666666666	0.8888888888888888	0.8020833333333334	0.6788752382376636	0.5927601809954751	0.5148247978436657	0.9290407358738502	0.5947357846092024	0.42857142857142855	0.38095238095238093	0.9746835443037974	Self Car Public
ssid__geo	0.7788605697151424	0.8596491228070176	0.7358899650891146	0.714859437751004	0.642016806722689	0.8507936507936508	0.7798277814303455	0.7407407407407408	0.6875000000000001	0.9112426035502957	411	LR	0.7610591140608118	0.717741935483871	0.764	0.8014354066985646	0.874928774928775	0.7692307692307693	1.0	0.8555555555555555	0.7240845900910617	0.712	0.553623188405797	0.9066305818673883	0.7375929274663452	0.7142857142857143	0.5238095238095238	0.9746835443037974	Self Car Public
ssid__geo	0.7805933250927071	0.7982456140350878	0.7401933856632187	0.7563739376770539	0.6184615384615385	0.8457446808510638	0.6795865633074936	0.6666666666666666	0.5	0.872093023255814	412	LR	0.781550329467153	0.7899408284023669	0.7760617760617761	0.7786483839373164	0.7779081133919844	0.8	0.7272727272727273	0.8064516129032258	0.7217015785916532	0.7255434782608695	0.5140664961636828	0.9254947613504074	0.6339160136628491	0.5714285714285714	0.38095238095238093	0.9493670886075949	Self Car Public
ssid__geo	0.7556742323097463	0.8333333333333334	0.6975394834390087	0.6412698412698412	0.6123188405797101	0.8390297684674751	0.7291422390677974	0.6428571428571429	0.6451612903225806	0.8994082840236687	413	LR	0.737921242711684	0.5444743935309974	0.8492462311557789	0.8200431034482759	0.8291005291005291	0.6428571428571429	1.0	0.8444444444444444	0.7058642665181907	0.7799227799227799	0.47875354107648727	0.8589164785553047	0.6936909785011052	0.6428571428571429	0.47619047619047616	0.9620253164556962	Self Car Public
ssid__geo	0.8069738480697385	0.8596491228070176	0.7815247575496308	0.7909270216962525	0.7045454545454546	0.8491017964071855	0.753968253968254	0.7333333333333334	0.6	0.9285714285714286	414	LR	0.7967595723486238	0.7756286266924565	0.7815126050420168	0.8331374853113983	0.8546348314606741	0.6875	1.0	0.8764044943820225	0.7713034074374531	0.806841046277666	0.6413793103448275	0.8656898656898657	0.7338758288125377	0.7857142857142857	0.42857142857142855	0.9873417721518988	Self Car Public
ssid__geo	0.7888475836431227	0.8333333333333334	0.7447382108066593	0.7522522522522521	0.6300884955752213	0.8518738845925045	0.7462876444912373	0.7692307692307692	0.5714285714285714	0.8982035928143712	415	LR	0.7786828535829037	0.8106796116504854	0.7235772357723578	0.8017917133258678	0.799963924963925	0.8333333333333334	0.7142857142857143	0.8522727272727273	0.7227679481002655	0.7016806722689075	0.5579937304075235	0.9086294416243654	0.7132810930279284	0.7142857142857143	0.47619047619047616	0.9493670886075949	Self Car Public
ssid__geo	0.7440361057382334	0.8333333333333334	0.6912025257722912	0.6305732484076433	0.6191247974068073	0.8239095315024233	0.7245125496398842	0.6923076923076924	0.5806451612903225	0.9005847953216375	416	LR	0.7312069162300636	0.5789473684210527	0.834061135371179	0.7806122448979592	0.8289855072463768	0.75	0.9	0.8369565217391305	0.6856225459212446	0.6923076923076923	0.49226804123711343	0.8722919042189282	0.6820373719107896	0.6428571428571429	0.42857142857142855	0.9746835443037974	Self Car Public
ssid__geo	0.712484237074401	0.7982456140350878	0.6641854778952742	0.6147757255936674	0.5804311774461027	0.797349530646052	0.6535768153415212	0.5384615384615384	0.5294117647058824	0.8928571428571428	417	LR	0.6827870584252042	0.5641646489104116	0.7028112449799196	0.7813852813852814	0.7061125516181695	0.5833333333333334	0.6923076923076923	0.8426966292134831	0.6612307694011897	0.6753623188405797	0.4943502824858757	0.8139797068771139	0.6259795057263412	0.5	0.42857142857142855	0.9493670886075949	Self Car Public
ssid__geo	0.7577388963660835	0.7982456140350878	0.6899947378574062	0.6388888888888888	0.5809859154929576	0.8501094091903719	0.6659125188536953	0.6153846153846153	0.5	0.8823529411764706	418	LR	0.7234999959887238	0.7389558232931727	0.637065637065637	0.7944785276073619	0.7393717393717395	0.6666666666666666	0.7272727272727273	0.8241758241758241	0.6702631203605222	0.5626911314984709	0.5339805825242718	0.9141176470588235	0.6339160136628491	0.5714285714285714	0.38095238095238093	0.9493670886075949	Self Car Public
ssid__geo	0.7517680339462518	0.8333333333333334	0.694674040570688	0.6604127579737337	0.5977443609022556	0.8258650028360749	0.7369418614392226	0.6956521739130435	0.6249999999999999	0.8901734104046243	419	LR	0.7575710873996692	0.8301886792452831	0.6943231441048034	0.7482014388489209	0.8723762447166702	0.8888888888888888	0.9090909090909091	0.8191489361702128	0.6648526889835559	0.5482866043613707	0.5247524752475248	0.9215189873417722	0.6741008639742816	0.5714285714285714	0.47619047619047616	0.9746835443037974	Self Car Public
ssid__geo	0.7689477557027226	0.7982456140350878	0.7205397060665382	0.6574712643678161	0.673469387755102	0.8306784660766962	0.6582106782106781	0.5	0.6060606060606061	0.8685714285714285	420	LR	0.7818105309016019	0.7900552486187845	0.7983870967741935	0.7569892473118279	0.8194444444444445	0.8333333333333334	0.8333333333333334	0.7916666666666666	0.6885355016897398	0.562992125984252	0.5823529411764706	0.9202614379084967	0.5984528832630098	0.35714285714285715	0.47619047619047616	0.9620253164556962	Self Car Public
ssid__geo	0.7571714476317545	0.7982456140350878	0.7001523887462957	0.5862068965517241	0.6731391585760517	0.8411111111111113	0.6567660734327402	0.5925925925925927	0.4848484848484849	0.8928571428571428	421	LR	0.7200268504224486	0.5120481927710844	0.8188976377952756	0.8291347207009858	0.7082493037549217	0.6153846153846154	0.6666666666666666	0.8426966292134831	0.7034503331099323	0.6854838709677419	0.5714285714285714	0.8534385569334837	0.6339160136628491	0.5714285714285714	0.38095238095238093	0.9493670886075949	Self Car Public
ssid__geo	0.8464759246336357	0.8947368421052632	0.8217655377206085	0.8571428571428572	0.7208480565371026	0.8873056994818653	0.8321719309671117	0.8	0.7567567567567567	0.9397590361445785	422	LR	0.8508816905813242	0.8876712328767123	0.8326530612244898	0.8323207776427703	0.8935475444096134	0.9090909090909091	0.875	0.896551724137931	0.8047426226993206	0.8286445012787724	0.6355140186915887	0.9500693481276006	0.7894313843680932	0.7142857142857143	0.6666666666666666	0.9873417721518988	Self Car Public
ssid__geo	0.8031658637302134	0.8333333333333334	0.7483883169208827	0.7403846153846154	0.6299212598425197	0.874859075535513	0.7193051201671891	0.6363636363636364	0.6249999999999999	0.896551724137931	423	LR	0.7947465496964449	0.8461538461538461	0.730593607305936	0.8074921956295525	0.8683811802232855	0.875	0.9090909090909091	0.8210526315789474	0.7220808070027288	0.6581196581196581	0.5536332179930796	0.9544895448954489	0.6545107494474584	0.5	0.47619047619047616	0.9873417721518988	Self Car Public
ssid__geo	0.7638266068759342	0.8245614035087719	0.6758003259480532	0.5799457994579946	0.5965583173996177	0.850896860986547	0.6890020898641588	0.5454545454545454	0.6249999999999999	0.896551724137931	424	LR	0.7292741075349771	0.6484848484848484	0.7536231884057971	0.7857142857142857	0.8267145135566188	0.75	0.9090909090909091	0.8210526315789474	0.6486845168777383	0.5245098039215687	0.4936708860759494	0.9278728606356969	0.6307012256379344	0.42857142857142855	0.47619047619047616	0.9873417721518988	Self Car Public
ssid__geo	0.7452768729641693	0.8245614035087719	0.6907437072934818	0.655421686746988	0.591111111111111	0.8256983240223464	0.6897812971342382	0.5384615384615384	0.6249999999999999	0.9058823529411764	425	LR	0.715288103292854	0.6460807600950119	0.7	0.7997835497835498	0.7795260295260295	0.5833333333333334	0.9090909090909091	0.8461538461538461	0.676641288715745	0.6650366748166259	0.5115384615384615	0.8533487297921478	0.6502913401647579	0.5	0.47619047619047616	0.9746835443037974	Self Car Public
ssid__geo	0.8184796854521625	0.8596491228070176	0.7978620916565747	0.8295625942684764	0.7021582733812951	0.8618654073199529	0.7884366925064598	0.8333333333333333	0.6249999999999999	0.9069767441860466	426	LR	0.8279804066189231	0.8620689655172413	0.8187919463087249	0.8030803080308031	0.9159335288367547	1.0	0.9090909090909091	0.8387096774193549	0.7813214940573534	0.7994186046511628	0.6146095717884131	0.9299363057324841	0.7259393208760297	0.7142857142857143	0.47619047619047616	0.9873417721518988	Self Car Public
ssid__geo	0.7963587322993931	0.8245614035087719	0.7710432298260929	0.8286140089418778	0.6390168970814132	0.8454987834549877	0.7071428225927378	0.7692307692307692	0.45161290322580644	0.9005847953216375	427	LR	0.8014512774984307	0.8580246913580247	0.7619047619047619	0.7844243792325056	0.7900966183574879	0.8333333333333334	0.7	0.8369565217391305	0.7561012771841105	0.8011527377521613	0.5502645502645502	0.91688654353562	0.6741008639742817	0.7142857142857143	0.3333333333333333	0.9746835443037974	Self Car Public
ssid__geo	0.7741466957153231	0.8157894736842105	0.7181461742983272	0.7270114942528736	0.5738758029978587	0.8535512256442489	0.659468438538206	0.5714285714285714	0.5	0.9069767441860466	428	LR	0.7658449830048029	0.7441176470588236	0.7657142857142857	0.7877030162412993	0.8033794162826421	0.5714285714285714	1.0	0.8387096774193549	0.7003303870894232	0.7106741573033708	0.4589041095890411	0.9314128943758574	0.6307012256379344	0.5714285714285714	0.3333333333333333	0.9873417721518988	Self Car Public
ssid__geo	0.7419571045576407	0.8245614035087719	0.691320195222437	0.6603518267929633	0.5925925925925926	0.8210161662817552	0.6877721120897299	0.5714285714285714	0.5806451612903225	0.9112426035502957	429	LR	0.7057322022783218	0.5714285714285714	0.7102803738317757	0.8354876615746181	0.7756613756613757	0.5714285714285714	0.9	0.8555555555555555	0.6991499811664644	0.782051282051282	0.5083612040133779	0.8070374574347332	0.6582278481012658	0.5714285714285714	0.42857142857142855	0.9746835443037974	Self Car Public
ssid__geo	0.7522455089820359	0.8070175438596491	0.6925829548378521	0.6934306569343066	0.5413533834586467	0.842964824120603	0.6409660417367546	0.5925925925925927	0.42857142857142855	0.9017341040462428	430	LR	0.7572329583031201	0.6859205776173285	0.8275862068965517	0.7581920903954802	0.7674382355233419	0.6153846153846154	0.8571428571428571	0.8297872340425532	0.6841407567631895	0.7011070110701108	0.4022346368715084	0.9490806223479491	0.6148282097649186	0.5714285714285714	0.2857142857142857	0.9873417721518988	Self Car Public
ssid__geo	0.6724008975317876	0.7894736842105263	0.5592542364773556	0.41717791411042937	0.4547368421052632	0.8058479532163743	0.6230614851304507	0.5517241379310344	0.42857142857142855	0.888888888888889	431	LR	0.62090351220786	0.34459459459459457	0.75	0.7681159420289855	0.7388543823326432	0.5333333333333333	0.8571428571428571	0.8260869565217391	0.5674199573421935	0.5284974093264249	0.32628398791540786	0.8474784747847478	0.6063893911995177	0.5714285714285714	0.2857142857142857	0.9620253164556962	Self Car Public
ssid__geo	0.7760591795561533	0.8421052631578947	0.7058066597077044	0.6775510204081633	0.5728476821192053	0.8670212765957447	0.7236911458468346	0.6428571428571429	0.6060606060606061	0.9221556886227545	432	LR	0.7317935500574815	0.6916666666666667	0.6837944664031621	0.8199195171026157	0.7837301587301587	0.6428571428571429	0.8333333333333334	0.875	0.6922473508989686	0.664	0.4928774928774929	0.9198645598194131	0.6979103877838054	0.6428571428571429	0.47619047619047616	0.9746835443037974	Self Car Public
ssid__geo	0.741751269035533	0.868421052631579	0.7196636066201284	0.6824769433465085	0.6813186813186812	0.7951951951951951	0.7704289696469132	0.689655172413793	0.6875000000000001	0.9341317365269461	433	LR	0.7525522455973506	0.6590330788804071	0.8581314878892734	0.7404921700223713	0.8510101010101009	0.6666666666666666	1.0	0.8863636363636364	0.710398569566557	0.7076502732240437	0.5649202733485194	0.8586251621271076	0.7418123367490456	0.7142857142857143	0.5238095238095238	0.9873417721518988	Self Car Public
ssid__geo	0.7205574912891987	0.8070175438596491	0.6191248843579508	0.6184738955823293	0.40973630831643004	0.8291644491750931	0.6654247353868642	0.6923076923076924	0.4137931034482759	0.8901734104046243	434	LR	0.6881409067925164	0.6470588235294118	0.6733333333333333	0.7440305635148042	0.7730496453900709	0.75	0.75	0.8191489361702128	0.6076888035433954	0.5923076923076923	0.2944606413994169	0.9362980769230769	0.634418324291742	0.6428571428571429	0.2857142857142857	0.9746835443037974	Self Car Public
ssid__geo	0.7718168812589413	0.8333333333333334	0.7178174512505424	0.688659793814433	0.6199649737302977	0.8448275862068965	0.7178338001867414	0.7142857142857143	0.5333333333333333	0.9058823529411764	435	LR	0.7498153307846822	0.6844262295081968	0.7695652173913043	0.7954545454545454	0.8164428164428165	0.7142857142857143	0.8888888888888888	0.8461538461538461	0.7042476452622153	0.6929460580912863	0.5190615835777126	0.9007352941176471	0.6899738798472975	0.7142857142857143	0.38095238095238093	0.9746835443037974	Self Car Public
ssid__geo	0.7418604651162791	0.8070175438596491	0.6811127550274896	0.6123260437375745	0.6007751937984497	0.8302370275464446	0.6691358024691358	0.5185185185185186	0.6	0.888888888888889	436	LR	0.7280761973993592	0.6581196581196581	0.7673267326732673	0.7587822014051522	0.7881828316610925	0.5384615384615384	1.0	0.8260869565217391	0.6608900257683423	0.5724907063197026	0.49363057324840764	0.9165487977369166	0.6301989150090416	0.5	0.42857142857142855	0.9620253164556962	Self Car Public
ssid__geo	0.7322033898305085	0.7631578947368421	0.6645288389315943	0.6848381601362862	0.4815465729349737	0.8272017837235228	0.5877226222053809	0.6153846153846153	0.2857142857142857	0.8620689655172414	437	LR	0.7098113269448773	0.6979166666666666	0.6782178217821783	0.7532994923857868	0.6758563074352549	0.6666666666666666	0.5714285714285714	0.7894736842105263	0.6542398370700075	0.6722408026755853	0.37329700272479566	0.9171817058096415	0.5704239501707856	0.5714285714285714	0.19047619047619047	0.9493670886075949	Self Car Public
ssid__geo	0.7767584097859327	0.8157894736842105	0.7162075103135764	0.6483790523690772	0.6541353383458646	0.8461081402257874	0.6875155495845151	0.5714285714285714	0.6060606060606061	0.8850574712643677	438	LR	0.7678409600503873	0.7878787878787878	0.7280334728033473	0.7876106194690266	0.8336675020885548	0.8571428571428571	0.8333333333333334	0.8105263157894737	0.6862321369116454	0.5508474576271186	0.5938566552901023	0.9139922978177151	0.626481816355234	0.42857142857142855	0.47619047619047616	0.9746835443037974	Self Car Public
ssid__geo	0.7710674157303371	0.8508771929824561	0.717426225454798	0.6931407942238269	0.6094570928196147	0.8496807893209519	0.7540522107584925	0.7692307692307692	0.5806451612903225	0.9122807017543859	439	LR	0.7521730737302187	0.7710843373493976	0.6932270916334662	0.7922077922077922	0.8603864734299517	0.8333333333333334	0.9	0.8478260869565217	0.6964677927327192	0.6295081967213115	0.54375	0.9161451814768461	0.7100663050030138	0.7142857142857143	0.42857142857142855	0.9873417721518988	Self Car Public
ssid__geo	0.7566947207345065	0.7894736842105263	0.6979930735898163	0.6322188449848024	0.6337579617834393	0.828002414001207	0.6627547147778362	0.6363636363636364	0.4848484848484849	0.8670520231213873	440	LR	0.7515538521587816	0.7591240875912408	0.7316176470588235	0.7639198218262806	0.7798463356973994	0.875	0.6666666666666666	0.7978723404255319	0.6681587491919686	0.5416666666666666	0.5589887640449438	0.9038208168642952	0.6101064898533253	0.5	0.38095238095238093	0.9493670886075949	Self Car Public
ssid__geo	0.7681053401609363	0.8157894736842105	0.7275633967238578	0.7003610108303249	0.6360759493670886	0.8462532299741602	0.702460242594022	0.6086956521739131	0.611111111111111	0.8875739644970415	441	LR	0.7554184384115653	0.7854251012145749	0.6907216494845361	0.7901085645355851	0.7814814814814816	0.7777777777777778	0.7333333333333333	0.8333333333333334	0.7107840406560814	0.6319218241042345	0.5894428152492669	0.9109874826147427	0.6577255374723728	0.5	0.5238095238095238	0.9493670886075949	Self Car Public
ssid__geo	0.7653522947640594	0.7982456140350878	0.7047391043679377	0.7066848567530695	0.5580524344569288	0.849480021893815	0.6716269841269842	0.5714285714285714	0.5625	0.880952380952381	442	LR	0.7368037607943573	0.6925133689839572	0.7129186602870813	0.8049792531120332	0.7403570212558975	0.5714285714285714	0.8181818181818182	0.8314606741573034	0.6930329608140058	0.7214484679665738	0.4584615384615385	0.899188876013905	0.6455696202531646	0.5714285714285714	0.42857142857142855	0.9367088607594937	Self Car Public
ssid__geo	0.7640625	0.8596491228070176	0.70121987588424	0.6270022883295195	0.6265938069216759	0.8500635324015248	0.7499461322990735	0.6153846153846153	0.7058823529411765	0.9285714285714286	443	LR	0.7300883042263151	0.6682926829268293	0.7226890756302521	0.7992831541218638	0.8220493613752041	0.6666666666666666	0.9230769230769231	0.8764044943820225	0.6837686535821733	0.5905172413793104	0.5530546623794212	0.9077340569877883	0.7100663050030138	0.5714285714285714	0.5714285714285714	0.9873417721518988	Self Car Public
ssid__geo	0.7974963181148749	0.7982456140350878	0.7479455448443568	0.6048780487804878	0.7858117326057298	0.8531468531468531	0.6493365022776787	0.45454545454545453	0.611111111111111	0.8823529411764706	444	LR	0.7856136405134376	0.7251461988304093	0.8347826086956521	0.7969121140142518	0.7275030525030525	0.625	0.7333333333333333	0.8241758241758241	0.7263390499182352	0.5188284518828452	0.7422680412371134	0.9179206566347469	0.6101064898533253	0.35714285714285715	0.5238095238095238	0.9493670886075949	Self Car Public
ssid__geo	0.6835164835164835	0.7807017543859649	0.5870369985664904	0.5290806754221389	0.44090909090909086	0.7911212293682413	0.5799391568883093	0.5384615384615384	0.32	0.8813559322033897	445	LR	0.6258599903816694	0.46534653465346537	0.6510067114093959	0.7612267250821467	0.7930839002267573	0.5833333333333334	1.0	0.7959183673469388	0.5899455090780045	0.6130434782608696	0.3333333333333333	0.8234597156398105	0.5592726542093631	0.5	0.19047619047619047	0.9873417721518988	Self Car Public
ssid__geo	0.7513440860215054	0.8157894736842105	0.7195139312832711	0.6687306501547988	0.6816	0.8082111436950147	0.6991085378182152	0.6923076923076924	0.5161290322580645	0.888888888888889	446	LR	0.7303034443447528	0.6189111747851003	0.7745454545454545	0.7974537037037037	0.7920289855072463	0.75	0.8	0.8260869565217391	0.7183689794153528	0.7272727272727273	0.6085714285714285	0.8192627824019025	0.6619449467550733	0.6428571428571429	0.38095238095238093	0.9620253164556962	Self Car Public
ssid__geo	0.7517188693659282	0.7807017543859649	0.6824580526365985	0.6640624999999999	0.5446808510638298	0.8386308068459658	0.605344184066451	0.5185185185185186	0.4137931034482759	0.8837209302325582	447	LR	0.7525968277023375	0.7391304347826086	0.7664670658682635	0.7521929824561403	0.7018886131789358	0.5384615384615384	0.75	0.8172043010752689	0.657597645270581	0.6028368794326241	0.42244224422442245	0.9475138121546961	0.582579867389994	0.5	0.2857142857142857	0.9620253164556962	Self Car Public
ssid__geo	0.7670807453416149	0.8070175438596491	0.704793292973652	0.6776859504132232	0.5877551020408164	0.8489388264669164	0.6699607185654485	0.6086956521739131	0.5161290322580645	0.8850574712643677	448	LR	0.7412058186051995	0.7420814479638009	0.6889952153110048	0.7925407925407926	0.7961013645224172	0.7777777777777778	0.8	0.8105263157894737	0.6833360517081943	0.623574144486692	0.5124555160142349	0.9139784946236559	0.6185453084187261	0.5	0.38095238095238093	0.9746835443037974	Self Car Public
ssid__geo	0.7807692307692308	0.8333333333333334	0.7206641200944778	0.6772908366533864	0.6252587991718427	0.8594427244582045	0.7101587018721475	0.7407407407407408	0.48275862068965514	0.9069767441860466	449	LR	0.7991871790447326	0.8018867924528302	0.8296703296703297	0.7660044150110376	0.8276468155500414	0.7692307692307693	0.875	0.8387096774193549	0.688903822528895	0.5862068965517241	0.5016611295681063	0.9788434414668548	0.6783202732569822	0.7142857142857143	0.3333333333333333	0.9873417721518988	Self Car Public
ssid__geo	0.818394388152767	0.8596491228070176	0.7751547283233018	0.7577092511013215	0.6952965235173824	0.8724584103512015	0.7814922480620154	0.75	0.6875000000000001	0.9069767441860466	450	LR	0.8256029610686805	0.8514851485148515	0.8133971291866029	0.8119266055045872	0.9129032258064517	0.9	1.0	0.8387096774193549	0.744141849667815	0.6825396825396826	0.6071428571428571	0.9427430093209055	0.7180028129395218	0.6428571428571429	0.5238095238095238	0.9873417721518988	Self Car Public
ssid__geo	0.758316361167685	0.8157894736842105	0.7215556848113166	0.6558966074313409	0.6869009584664537	0.8218694885361553	0.6871230208595125	0.6086956521739131	0.5625	0.8901734104046243	451	LR	0.746248546839788	0.6114457831325302	0.8365758754863813	0.7907239819004525	0.8050361773766029	0.7777777777777778	0.8181818181818182	0.8191489361702128	0.7151806850585846	0.7073170731707317	0.5826558265582655	0.8555691554467564	0.634418324291742	0.5	0.42857142857142855	0.9746835443037974	Self Car Public
ssid__geo	0.729064039408867	0.8157894736842105	0.6642471395495514	0.57984496124031	0.5857359635811836	0.8271604938271605	0.6650224791265253	0.56	0.5333333333333333	0.9017341040462428	452	LR	0.6954819296477451	0.5026881720430108	0.7845528455284553	0.7992047713717694	0.7850132530983593	0.6363636363636364	0.8888888888888888	0.8297872340425532	0.669812296930941	0.684981684981685	0.46731234866828086	0.8571428571428571	0.6227647177014265	0.5	0.38095238095238093	0.9873417721518988	Self Car Public
ssid__geo	0.6951444376152428	0.7894736842105263	0.6184754833347893	0.6621773288439955	0.40650406504065034	0.7867450561197221	0.6160068114091103	0.5925925925925927	0.37037037037037035	0.8850574712643677	453	LR	0.6604059654295252	0.6197478991596639	0.6172839506172839	0.7441860465116279	0.7530814215024741	0.6153846153846154	0.8333333333333334	0.8105263157894737	0.616113598901895	0.7108433734939759	0.30303030303030304	0.8344671201814059	0.5947357846092024	0.5714285714285714	0.23809523809523808	0.9746835443037974	Self Car Public
ssid__geo	0.7581227436823105	0.8070175438596491	0.7229045602285039	0.6653846153846154	0.6760563380281691	0.8272727272727274	0.694101992094243	0.6666666666666666	0.5294117647058824	0.8862275449101796	454	LR	0.7626141380858362	0.7792792792792793	0.7547169811320755	0.7538461538461538	0.7418414918414918	0.6923076923076923	0.6923076923076923	0.8409090909090909	0.7031095244335965	0.5805369127516778	0.6122448979591837	0.9165467625899281	0.6693791440626883	0.6428571428571429	0.42857142857142855	0.9367088607594937	Self Car Public
ssid__geo	0.752367079388201	0.7807017543859649	0.6973340202426646	0.684931506849315	0.5693160813308688	0.83775447254781	0.6352774125210022	0.5925925925925927	0.43749999999999994	0.8757396449704142	455	LR	0.7230852579408872	0.6578947368421053	0.7162790697674418	0.7950819672131147	0.6913234913234912	0.6153846153846154	0.6363636363636364	0.8222222222222222	0.6906485424734359	0.7142857142857143	0.4723926380368098	0.8852672750977836	0.6138235885071328	0.5714285714285714	0.3333333333333333	0.9367088607594937	Self Car Public
ssid__geo	0.7216431637032495	0.8333333333333334	0.6780556468021627	0.6755555555555555	0.5399239543726236	0.8186874304783093	0.7131592992226475	0.64	0.588235294117647	0.9112426035502957	456	LR	0.7116325703282226	0.7080745341614907	0.6915584415584416	0.7352647352647352	0.7840196840196841	0.7272727272727273	0.7692307692307693	0.8555555555555555	0.6707275934334912	0.6458923512747875	0.44282744282744285	0.9234629861982434	0.6741008639742816	0.5714285714285714	0.47619047619047616	0.9746835443037974	Self Car Public
ssid__geo	0.7287420941672523	0.8157894736842105	0.6729827012071231	0.6390328151986183	0.5608108108108107	0.8191044776119403	0.6959386973180077	0.7200000000000001	0.48275862068965514	0.8850574712643677	457	LR	0.7241610778576222	0.7170542635658915	0.7217391304347827	0.7336898395721925	0.8345693779904306	0.8181818181818182	0.875	0.8105263157894737	0.6539715168258566	0.5763239875389408	0.4585635359116022	0.927027027027027	0.6502913401647579	0.6428571428571429	0.3333333333333333	0.9746835443037974	Self Car Public
ssid__geo	0.7576747224036577	0.8070175438596491	0.6953007305250539	0.7835497835497836	0.4827586206896552	0.8195937873357229	0.6521621359173682	0.7586206896551724	0.3076923076923077	0.8901734104046243	458	LR	0.7423264421774848	0.8537735849056604	0.6363636363636364	0.7368421052631579	0.784160756501182	0.7333333333333333	0.8	0.8191489361702128	0.6787242909127161	0.724	0.3888888888888889	0.9232839838492598	0.6502913401647579	0.7857142857142857	0.19047619047619047	0.9746835443037974	Self Car Public
ssid__geo	0.7943349753694581	0.8771929824561403	0.7454891901095673	0.814382896015549	0.570342205323194	0.8517424689899586	0.8042884990253412	0.888888888888889	0.6	0.9239766081871346	459	LR	0.7769013889381702	0.8603696098562629	0.684931506849315	0.7854030501089324	0.9272575250836121	0.9230769230769231	1.0	0.8586956521739131	0.7306615532688898	0.7730627306273062	0.48859934853420195	0.9303225806451613	0.7619047619047619	0.8571428571428571	0.42857142857142855	1.0	Self Car Public
ssid__geo	0.7338709677419355	0.8245614035087719	0.6889742624758443	0.6194144838212634	0.6396526772793053	0.8078556263269638	0.7133927510398098	0.64	0.6060606060606061	0.8941176470588236	460	LR	0.7121434959486822	0.5661971830985916	0.7921146953405018	0.778118609406953	0.7985902985902986	0.7272727272727273	0.8333333333333334	0.8351648351648352	0.6866790287558904	0.6836734693877551	0.5364077669902912	0.8399558498896247	0.6698814546915811	0.5714285714285714	0.47619047619047616	0.9620253164556962	Self Car Public
ssid__geo	0.7938504542278128	0.8508771929824561	0.7641317503618463	0.7722007722007722	0.6755218216318786	0.8446726572528883	0.7545416776825169	0.6206896551724138	0.7272727272727273	0.9156626506024097	461	LR	0.8048201361977066	0.8021390374331551	0.8317757009345794	0.7805456702253856	0.8245210727969349	0.6	1.0	0.8735632183908046	0.744462229858499	0.7444168734491315	0.5686900958466453	0.9202797202797203	0.7254370102471368	0.6428571428571429	0.5714285714285714	0.9620253164556962	Self Car Public
ssid__geo	0.8207357859531773	0.8245614035087719	0.7844600701579999	0.759753593429158	0.7167630057803468	0.8768636112644947	0.7100367281090172	0.6153846153846153	0.611111111111111	0.9036144578313253	462	LR	0.8060011603114527	0.7872340425531915	0.792332268370607	0.8384371700105596	0.7540229885057471	0.6666666666666666	0.7333333333333333	0.8620689655172413	0.7691540092045809	0.7341269841269841	0.6543535620052771	0.9189814814814815	0.6815350612818968	0.5714285714285714	0.5238095238095238	0.9493670886075949	Self Car Public
ssid__geo	0.7844007609384908	0.8421052631578947	0.7441575773476674	0.7928496319663512	0.5856905158069884	0.8539325842696629	0.7293043373783491	0.689655172413793	0.5714285714285714	0.926829268292683	463	LR	0.7671465563799768	0.7870563674321504	0.7096774193548387	0.8047058823529412	0.7583566760037348	0.6666666666666666	0.7142857142857143	0.8941176470588236	0.7356289503498425	0.798728813559322	0.4985835694050991	0.9095744680851063	0.7175005023106289	0.7142857142857143	0.47619047619047616	0.9620253164556962	Self Car Public
ssid__geo	0.784452296819788	0.8508771929824561	0.726670465801833	0.771513353115727	0.5518672199170125	0.8566308243727598	0.7724171539961014	0.75	0.6666666666666667	0.9005847953216375	464	LR	0.7655566304953617	0.8904109589041096	0.6157407407407407	0.7905181918412348	0.8845410628019325	0.9	0.9166666666666666	0.8369565217391305	0.7051464080038045	0.680628272251309	0.5	0.9348109517601043	0.7137834036568215	0.6428571428571429	0.5238095238095238	0.9746835443037974	Self Car Public
ssid__geo	0.8002991772625281	0.8421052631578947	0.7643439640226024	0.722662440570523	0.7104722792607803	0.8598971722365039	0.7413019079685746	0.5925925925925927	0.7222222222222222	0.9090909090909091	465	LR	0.7872643865535845	0.8290909090909091	0.7178423236514523	0.8148599269183922	0.7847147684356987	0.6153846153846154	0.8666666666666667	0.872093023255814	0.751301850785075	0.6404494382022472	0.7032520325203252	0.9102040816326531	0.7132810930279284	0.5714285714285714	0.6190476190476191	0.9493670886075949	Self Car Public
ssid__geo	0.7793148880105402	0.8508771929824561	0.7353414933335852	0.7599999999999999	0.591869918699187	0.8541545613015689	0.7516638997322804	0.6956521739130435	0.6470588235294118	0.9122807017543859	466	LR	0.7740057430591145	0.8444444444444444	0.6973180076628352	0.7802547770700637	0.8609562739997522	0.8888888888888888	0.8461538461538461	0.8478260869565217	0.7161835715348476	0.6909090909090909	0.5141242937853108	0.9435173299101413	0.694193289129998	0.5714285714285714	0.5238095238095238	0.9873417721518988	Self Car Public
ssid__geo	0.7501759324419423	0.7982456140350878	0.7034252491549875	0.7602339181286549	0.5340909090909091	0.8159509202453987	0.6486973180076628	0.5833333333333334	0.48275862068965514	0.88	467	LR	0.7649295777320099	0.8360128617363344	0.734375	0.724400871459695	0.7923611111111111	0.7	0.875	0.8020833333333334	0.683560853175201	0.6970509383378016	0.41964285714285715	0.9339887640449438	0.6026722925457103	0.5	0.3333333333333333	0.9746835443037974	Self Car Public
ssid__geo	0.7986326911124922	0.8157894736842105	0.7614639177953474	0.8056206088992974	0.6211382113821139	0.8576329331046312	0.6848336255387538	0.5925925925925927	0.5625	0.8994082840236687	468	LR	0.7971307693224695	0.8075117370892019	0.7860082304526749	0.7978723404255319	0.7593369593369594	0.6153846153846154	0.8181818181818182	0.8444444444444444	0.7480832117756074	0.8037383177570093	0.5134408602150538	0.927070457354759	0.6540084388185654	0.5714285714285714	0.42857142857142855	0.9620253164556962	Self Car Public
ssid__geo	0.7411858974358975	0.8157894736842105	0.6353208156094234	0.5028571428571428	0.5461393596986818	0.8569659442724458	0.67715291244703	0.5384615384615384	0.588235294117647	0.9047619047619047	469	LR	0.6538325834839703	0.4971751412429379	0.6473214285714286	0.8170011806375442	0.7354988956112551	0.5833333333333334	0.7692307692307693	0.8539325842696629	0.6273416301603141	0.5086705202312138	0.4723127035830619	0.9010416666666666	0.6460719308820574	0.5	0.47619047619047616	0.9620253164556962	Self Car Public
ssid__geo	0.7323529411764705	0.7982456140350878	0.6914136863191754	0.6701030927835051	0.5893719806763285	0.8147659854976927	0.6732804232804233	0.5833333333333334	0.5555555555555556	0.880952380952381	470	LR	0.7323514426594996	0.7386363636363636	0.7261904761904762	0.7322274881516587	0.7327091136079901	0.7	0.6666666666666666	0.8314606741573034	0.6758062936540661	0.6132075471698113	0.4959349593495935	0.9182763744427934	0.6376331123166566	0.5	0.47619047619047616	0.9367088607594937	Self Car Public
ssid__geo	0.8102710413694721	0.8508771929824561	0.7645426429628964	0.7696969696969697	0.6457925636007829	0.878138395590937	0.7510071474983756	0.7407407407407408	0.6	0.9122807017543859	471	LR	0.797199538638985	0.8788927335640139	0.6932773109243697	0.8194285714285714	0.8723522853957636	0.7692307692307693	1.0	0.8478260869565217	0.7449806710771515	0.6846361185983828	0.6043956043956044	0.945910290237467	0.7100663050030138	0.7142857142857143	0.42857142857142855	0.9873417721518988	Self Car Public
ssid__geo	0.7626373626373626	0.7982456140350878	0.6290960541888658	0.3760683760683761	0.6626686656671663	0.8485511208310551	0.596058348851645	0.25	0.6666666666666667	0.8715083798882681	472	LR	0.6815540194572453	0.4731182795698925	0.7892857142857143	0.782258064516129	0.8988888888888887	1.0	0.9166666666666666	0.78	0.6034122793897844	0.3120567375886525	0.5710594315245479	0.927120669056153	0.5513361462728552	0.14285714285714285	0.5238095238095238	0.9873417721518988	Self Car Public
ssid__geo	0.807277628032345	0.8333333333333334	0.7692101272961755	0.7666098807495741	0.672	0.8690205011389522	0.7023255813953488	0.5714285714285714	0.6285714285714286	0.9069767441860466	473	LR	0.8137569132019363	0.8211678832116789	0.8203125	0.79979035639413	0.8271889400921659	0.8571428571428571	0.7857142857142857	0.8387096774193549	0.746442367461607	0.7188498402555911	0.5691056910569106	0.9513715710723192	0.6465742415109504	0.42857142857142855	0.5238095238095238	0.9873417721518988	Self Car Public
ssid__geo	0.7538054268696228	0.8157894736842105	0.7230906685243047	0.6572237960339944	0.6945736434108527	0.817474566128067	0.6949728885212756	0.6153846153846153	0.5806451612903225	0.888888888888889	474	LR	0.7502958820234568	0.5918367346938775	0.8648648648648649	0.7941860465116279	0.7975845410628019	0.6666666666666666	0.9	0.8260869565217391	0.7204448481032198	0.7388535031847133	0.5803108808290155	0.842170160295931	0.6540084388185654	0.5714285714285714	0.42857142857142855	0.9620253164556962	Self Car Public
ssid__geo	0.8287101248266296	0.8596491228070176	0.7709524720137928	0.8513513513513514	0.5758928571428571	0.8856132075471699	0.7745369170051566	0.9285714285714286	0.48275862068965514	0.9122807017543859	475	LR	0.8086498021989423	0.8873239436619719	0.7087912087912088	0.8298342541436464	0.8837991718426501	0.9285714285714286	0.875	0.8478260869565217	0.7508584413568112	0.8181818181818182	0.4849624060150376	0.9494310998735778	0.7497488446855535	0.9285714285714286	0.3333333333333333	0.9873417721518988	Self Car Public
ssid__geo	0.8099352051835853	0.8508771929824561	0.7615560968492917	0.7184466019417476	0.686411149825784	0.8798105387803433	0.7624162708561686	0.6956521739130435	0.6857142857142857	0.9058823529411764	476	LR	0.7932848498269524	0.8295964125560538	0.7163636363636363	0.8338945005611672	0.8640618640618641	0.8888888888888888	0.8571428571428571	0.8461538461538461	0.7411674047751285	0.6335616438356164	0.6588628762541806	0.931077694235589	0.7058468957203133	0.5714285714285714	0.5714285714285714	0.9746835443037974	Self Car Public
ssid__geo	0.7774294670846394	0.8508771929824561	0.7201010428616869	0.6079545454545455	0.7034277198211626	0.8489208633093525	0.7328130806391676	0.6086956521739131	0.6666666666666666	0.9230769230769232	477	LR	0.7730567039763369	0.7133333333333334	0.8368794326241135	0.768957345971564	0.8148148148148149	0.7777777777777778	0.8	0.8666666666666667	0.6946106767995772	0.5297029702970297	0.6066838046272494	0.9474452554744526	0.6862567811934901	0.5	0.5714285714285714	0.9873417721518988	Self Car Public
ssid__geo	0.7607868020304569	0.7807017543859649	0.7090089901977844	0.7064555420219245	0.5714285714285715	0.8491428571428572	0.5845287950340076	0.4444444444444445	0.4137931034482759	0.8953488372093023	478	LR	0.7412701439805781	0.7341772151898734	0.7033898305084746	0.7862433862433862	0.6798318169285912	0.46153846153846156	0.75	0.8279569892473119	0.6949639868194675	0.6807511737089202	0.4811594202898551	0.9229813664596274	0.5629897528631705	0.42857142857142855	0.2857142857142857	0.9746835443037974	Self Car Public
ssid__geo	0.7574144486692015	0.8245614035087719	0.7182651179201393	0.7017543859649122	0.6161137440758294	0.8369272237196764	0.7010282651072126	0.64	0.5625	0.9005847953216375	479	LR	0.7483887309737759	0.7894736842105263	0.6794425087108014	0.77625	0.794137022397892	0.7272727272727273	0.8181818181818182	0.8369565217391305	0.7010191664131428	0.631578947368421	0.5635838150289018	0.9078947368421053	0.6582278481012658	0.5714285714285714	0.42857142857142855	0.9746835443037974	Self Car Public
ssid__geo	0.7766497461928934	0.7894736842105263	0.7291248145160932	0.7441176470588236	0.5948103792415169	0.848446417247939	0.6369747899159665	0.6000000000000001	0.42857142857142855	0.8823529411764706	480	LR	0.7631833147748296	0.729106628242075	0.7602040816326531	0.8002392344497608	0.7479395604395606	0.5625	0.8571428571428571	0.8241758241758241	0.7170394526736201	0.7597597597597597	0.4885245901639344	0.902834008097166	0.6259795057263412	0.6428571428571429	0.2857142857142857	0.9493670886075949	Self Car Public
ssid__geo	0.7754512635379062	0.8333333333333334	0.7097062188397083	0.6448979591836734	0.6188811188811189	0.8653395784543325	0.7115489874110564	0.5714285714285714	0.6666666666666667	0.896551724137931	481	LR	0.7533659049318824	0.7707317073170732	0.688715953307393	0.800650054171181	0.864954051796157	0.8571428571428571	0.9166666666666666	0.8210526315789474	0.6858973335674644	0.5543859649122806	0.5619047619047619	0.9414012738853503	0.6465742415109504	0.42857142857142855	0.5238095238095238	0.9873417721518988	Self Car Public
ssid__geo	0.7318212141427618	0.7807017543859649	0.659705129385017	0.7575360419397117	0.4015444015444015	0.8200349446709376	0.617520813528073	0.689655172413793	0.2857142857142857	0.8771929824561402	482	LR	0.7080645838582346	0.7372448979591837	0.6419753086419753	0.744973544973545	0.6844375431331953	0.6666666666666666	0.5714285714285714	0.8152173913043478	0.6610092237153874	0.7789757412398922	0.29213483146067415	0.9119170984455959	0.6180429977898333	0.7142857142857143	0.19047619047619047	0.9493670886075949	Self Car Public
ssid__geo	0.796398891966759	0.8157894736842105	0.7630688564557239	0.7705382436260623	0.6609880749574105	0.857680250783699	0.6547108512020793	0.5185185185185186	0.5333333333333333	0.9122807017543859	483	LR	0.8006464173385165	0.8071216617210683	0.8049792531120332	0.789838337182448	0.7583921714356497	0.5384615384615384	0.8888888888888888	0.8478260869565217	0.7453642059434937	0.7371273712737128	0.5606936416184971	0.9382716049382716	0.6227647177014265	0.5	0.38095238095238093	0.9873417721518988	Self Car Public
ssid__geo	0.7536945812807881	0.8421052631578947	0.689569428317515	0.5676855895196506	0.6626506024096387	0.8383720930232558	0.7184013187357668	0.5217391304347826	0.7222222222222222	0.9112426035502957	484	LR	0.7495879129879849	0.6220095693779905	0.8764940239043825	0.7502601456815817	0.7962962962962963	0.6666666666666666	0.8666666666666667	0.8555555555555555	0.6682367095308471	0.5220883534136547	0.5326876513317191	0.9499341238471674	0.6741008639742817	0.42857142857142855	0.6190476190476191	0.9746835443037974	Self Car Public
ssid__geo	0.7448453608247423	0.7982456140350878	0.7022214088941064	0.7220216606498195	0.5784499054820416	0.8061926605504586	0.6713110575386025	0.6428571428571429	0.4848484848484849	0.8862275449101796	485	LR	0.7208403746169473	0.6507592190889371	0.7083333333333334	0.8034285714285714	0.7168109668109669	0.6428571428571429	0.6666666666666666	0.8409090909090909	0.7028681788256343	0.8108108108108109	0.48881789137380194	0.80897583429229	0.6535061281896725	0.6428571428571429	0.38095238095238093	0.9367088607594937	Self Car Public
ssid__geo	0.7565707133917396	0.8421052631578947	0.7167472478532598	0.6633785450061652	0.6552901023890785	0.8315730961645358	0.7129928315412185	0.5806451612903226	0.6249999999999999	0.9333333333333332	486	LR	0.7422484010235553	0.6255813953488372	0.7933884297520661	0.8077753779697624	0.7779505036686979	0.5294117647058824	0.9090909090909091	0.8953488372093024	0.7069972862518693	0.7060367454068242	0.5581395348837209	0.856815578465063	0.6979103877838054	0.6428571428571429	0.47619047619047616	0.9746835443037974	Self Car Public
ssid__geo	0.7407942238267148	0.7894736842105263	0.6641391586239597	0.652267818574514	0.5037037037037037	0.8364459535936615	0.6350931278098908	0.56	0.4666666666666666	0.8786127167630058	487	LR	0.7071167816713855	0.668141592920354	0.6834170854271356	0.7697916666666667	0.7408840174797621	0.6363636363636364	0.7777777777777778	0.8085106382978723	0.6505650265989438	0.6371308016877637	0.39882697947214074	0.9157372986369269	0.5984528832630098	0.5	0.3333333333333333	0.9620253164556962	Self Car Public
ssid__geo	0.7593307593307593	0.8421052631578947	0.7172805832787978	0.7304347826086957	0.5923566878980892	0.8290502793296088	0.7433686518085495	0.6956521739130435	0.6285714285714286	0.9058823529411764	488	LR	0.760713302320189	0.8235294117647058	0.7045454545454546	0.7540650406504065	0.8402523402523402	0.8888888888888888	0.7857142857142857	0.8461538461538461	0.6959448481625902	0.65625	0.510989010989011	0.9205955334987593	0.6899738798472975	0.5714285714285714	0.5238095238095238	0.9746835443037974	Self Car Public
ssid__geo	0.7816949152542373	0.7894736842105263	0.7149461732197974	0.6906187624750499	0.5792880258899676	0.8749317312943746	0.6304567594890176	0.6153846153846153	0.3870967741935483	0.888888888888889	489	LR	0.7577796358380086	0.6892430278884463	0.7782608695652173	0.8058350100603622	0.697584541062802	0.6666666666666666	0.6	0.8260869565217391	0.7034431511657983	0.692	0.46134020618556704	0.956989247311828	0.6063893911995177	0.5714285714285714	0.2857142857142857	0.9620253164556962	Self Car Public
ssid__geo	0.7882971729125575	0.8070175438596491	0.7350892111646904	0.7764350453172206	0.5709090909090909	0.8579234972677595	0.6450044208664898	0.5384615384615384	0.5	0.896551724137931	490	LR	0.7773131646196739	0.7740963855421686	0.7584541062801933	0.7993890020366599	0.8014619883040935	0.5833333333333334	1.0	0.8210526315789474	0.7207404578265186	0.7787878787878788	0.4577259475218659	0.9257075471698113	0.6068917018284107	0.5	0.3333333333333333	0.9873417721518988	Self Car Public
ssid__geo	0.7875766871165644	0.8596491228070176	0.742267752987865	0.6485260770975058	0.7275693311582382	0.8507078507078507	0.7575904392764858	0.6666666666666666	0.6875000000000001	0.9186046511627907	491	LR	0.8034724521071385	0.8171428571428572	0.8228782287822878	0.7703962703962703	0.8831541218637993	0.8	1.0	0.8494623655913979	0.7131178040887659	0.5375939849624061	0.652046783625731	0.9497126436781609	0.6984126984126985	0.5714285714285714	0.5238095238095238	1.0	Self Car Public
ssid__geo	0.7452764170748776	0.8157894736842105	0.6640903354335775	0.5692307692307693	0.591304347826087	0.8317358892438764	0.7031206519578612	0.6923076923076924	0.5333333333333333	0.8837209302325582	492	LR	0.6945586127399794	0.5229681978798587	0.7513812154696132	0.8093264248704664	0.8186977299880526	0.75	0.8888888888888888	0.8172043010752689	0.655783152573089	0.6244725738396625	0.4874551971326165	0.8554216867469879	0.6619449467550733	0.6428571428571429	0.38095238095238093	0.9620253164556962	Self Car Public
ssid__geo	0.8049671292914536	0.8947368421052632	0.7552209417161723	0.7086092715231788	0.670391061452514	0.8866624921728241	0.8235232823184632	0.7200000000000001	0.8108108108108109	0.9397590361445785	493	LR	0.7908409552845529	0.8359375	0.7142857142857143	0.8222996515679443	0.8840778474399165	0.8181818181818182	0.9375	0.896551724137931	0.7361593326143945	0.6149425287356322	0.631578947368421	0.9619565217391305	0.7814948764315853	0.6428571428571429	0.7142857142857143	0.9873417721518988	Self Car Public
ssid__geo	0.804144385026738	0.8157894736842105	0.7632674453181826	0.7966339410939691	0.6379647749510763	0.8552036199095023	0.7029951690821256	0.6956521739130435	0.5333333333333333	0.88	494	LR	0.8157494014548271	0.8847352024922118	0.7799043062200957	0.782608695652174	0.8599537037037037	0.8888888888888888	0.8888888888888888	0.8020833333333334	0.7356227622591042	0.7244897959183674	0.5397350993377483	0.942643391521197	0.64235483222825	0.5714285714285714	0.38095238095238093	0.9746835443037974	Self Car Public
ssid__geo	0.7975739196360879	0.8771929824561403	0.7780704844677144	0.7488789237668161	0.7428571428571429	0.8424753867791842	0.8240740740740741	0.8333333333333333	0.7222222222222222	0.9166666666666667	495	LR	0.8094511429047316	0.8186274509803921	0.8338192419825073	0.7759067357512953	0.9106117353308365	1.0	0.8666666666666667	0.8651685393258427	0.7604701111109456	0.6900826446280992	0.6697892271662763	0.9215384615384615	0.7693389592123769	0.7142857142857143	0.6190476190476191	0.9746835443037974	Self Car Public
ssid__geo	0.7894736842105263	0.8333333333333334	0.7233106333068514	0.6531645569620254	0.6492537313432836	0.8675136116152451	0.7218615984405458	0.64	0.6249999999999999	0.9005847953216375	496	LR	0.753186334896645	0.6354679802955665	0.8018433179723502	0.8222477064220184	0.8244400527009222	0.7272727272727273	0.9090909090909091	0.8369565217391305	0.7117944408877507	0.671875	0.5454545454545454	0.9180537772087067	0.6741008639742816	0.5714285714285714	0.47619047619047616	0.9746835443037974	Self Car Public
ssid__geo	0.7450404114621602	0.8596491228070176	0.7044851152057503	0.711111111111111	0.5671641791044776	0.8351800554016621	0.7756305447989019	0.7586206896551724	0.6470588235294118	0.9212121212121213	497	LR	0.7341567383210709	0.7717041800643086	0.6732283464566929	0.757537688442211	0.8210693699065792	0.7333333333333333	0.8461538461538461	0.8837209302325582	0.6932891872003619	0.6593406593406593	0.4899713467048711	0.9305555555555556	0.7571830419931685	0.7857142857142857	0.5238095238095238	0.9620253164556962	Self Car Public
ssid__geo	0.7399859451862263	0.7719298245614035	0.6656846747662354	0.5638554216867468	0.592485549132948	0.8407130534790109	0.6166362876889192	0.45454545454545453	0.5263157894736842	0.8690476190476191	498	LR	0.6928239478720192	0.6062176165803109	0.6879194630872483	0.7843347639484979	0.6778200044062569	0.625	0.5882352941176471	0.8202247191011236	0.6510518784026605	0.527027027027027	0.5203045685279187	0.9058240396530359	0.5857946554149086	0.35714285714285715	0.47619047619047616	0.9240506329113924	Self Car Public
ssid__geo	0.7705840957072484	0.8596491228070176	0.7272747846257083	0.7042682926829268	0.6243739565943238	0.853182104599874	0.7755575871025785	0.7692307692307692	0.6451612903225806	0.9122807017543859	499	LR	0.770843876967275	0.7830508474576271	0.7601626016260162	0.7693181818181818	0.8937198067632851	0.8333333333333334	1.0	0.8478260869565217	0.7090671414862585	0.6398891966759003	0.5297450424929179	0.9575671852899575	0.7259393208760297	0.7142857142857143	0.47619047619047616	0.9873417721518988	Self Car Public
ssid__geo	0.7980702963473466	0.8157894736842105	0.7550511894315882	0.7896995708154506	0.6112115732368897	0.8642424242424243	0.6815913748552079	0.6666666666666666	0.48275862068965514	0.8953488372093023	500	LR	0.7932768790273874	0.8070175438596491	0.771689497716895	0.801123595505618	0.7984215605183347	0.6923076923076923	0.875	0.8279569892473119	0.7390850541288057	0.773109243697479	0.5059880239520959	0.9381578947368421	0.6502913401647579	0.6428571428571429	0.3333333333333333	0.9746835443037974	Self Car Public
ssid__geo	0.7718926553672316	0.8070175438596491	0.7008922793567457	0.6476578411405295	0.5942028985507246	0.8608160983789828	0.6704629629629629	0.56	0.5625	0.888888888888889	501	LR	0.7516102035107967	0.6943231441048034	0.7699530516431925	0.7905544147843943	0.7602108036890646	0.6363636363636364	0.8181818181818182	0.8260869565217391	0.6784771054302309	0.6068702290076335	0.4837758112094395	0.9447852760736196	0.6301989150090416	0.5	0.42857142857142855	0.9620253164556962	Self Car Public
ssid__geo	0.8407687028140014	0.8859649122807017	0.80039940198828	0.841799709724238	0.6736842105263159	0.8857142857142858	0.8206349206349207	0.7857142857142857	0.742857142857143	0.9333333333333332	502	LR	0.8199687123797057	0.8814589665653495	0.7239819004524887	0.8544652701212789	0.8698781838316721	0.7857142857142857	0.9285714285714286	0.8953488372093024	0.7849375070702166	0.8055555555555556	0.6299212598425197	0.9193357058125742	0.7931484830219007	0.7857142857142857	0.6190476190476191	0.9746835443037974	Self Car Public
ssid__geo	0.7638572513287776	0.8157894736842105	0.6863756156389377	0.6535433070866141	0.5439330543933055	0.8616504854368933	0.6813486370157819	0.6000000000000001	0.5294117647058824	0.9146341463414634	503	LR	0.7104911836156057	0.6171003717472119	0.6878306878306878	0.8265424912689173	0.7123868778280542	0.5625	0.6923076923076923	0.8823529411764706	0.6814203054543834	0.694560669456067	0.44982698961937717	0.899873257287706	0.6735985533453888	0.6428571428571429	0.42857142857142855	0.9493670886075949	Self Car Public
ssid__geo	0.7896440129449838	0.8596491228070176	0.7600670312503087	0.7328605200945626	0.6851851851851851	0.8621553884711781	0.7585577419395451	0.6206896551724138	0.7272727272727273	0.927710843373494	504	LR	0.7834424559871963	0.7848101265822784	0.7655172413793103	0.8	0.828352490421456	0.6	1.0	0.8850574712643678	0.7474185865359879	0.6873614190687362	0.6201117318435754	0.9347826086956522	0.7296564195298373	0.6428571428571429	0.5714285714285714	0.9746835443037974	Self Car Public
ssid__geo	0.8102453102453102	0.8245614035087719	0.7740450179646361	0.7654723127035831	0.6815834767641996	0.8750792644261256	0.6966595782385255	0.5833333333333334	0.6060606060606061	0.9005847953216375	505	LR	0.8163902669185075	0.7859531772575251	0.8571428571428571	0.8060747663551402	0.7900966183574879	0.7	0.8333333333333334	0.8369565217391305	0.7562500642112293	0.746031746031746	0.5657142857142857	0.957004160887656	0.6502913401647579	0.5	0.47619047619047616	0.9746835443037974	Self Car Public
ssid__geo	0.7631774313288789	0.8245614035087719	0.7192265080814809	0.693661971830986	0.621160409556314	0.8428571428571429	0.6906476530005942	0.56	0.6060606060606061	0.9058823529411764	506	LR	0.7575980870196147	0.7035714285714286	0.7947598253275109	0.7744630071599046	0.771950271950272	0.6363636363636364	0.8333333333333334	0.8461538461538461	0.7061110412826098	0.6840277777777778	0.5098039215686274	0.9245014245014245	0.6502913401647579	0.5	0.47619047619047616	0.9746835443037974	Self Car Public
ssid__geo	0.750733137829912	0.8157894736842105	0.669193167846868	0.6036960985626284	0.5492424242424242	0.8546409807355516	0.6647755655462785	0.5925925925925927	0.5	0.9017341040462428	507	LR	0.7166822264766283	0.6125	0.7512953367875648	0.7862513426423201	0.8150572831423896	0.6153846153846154	1.0	0.8297872340425532	0.6546796341248498	0.5951417004048583	0.43283582089552236	0.9360613810741688	0.6307012256379344	0.5714285714285714	0.3333333333333333	0.9873417721518988	Self Car Public
ssid__geo	0.7743785850860421	0.8157894736842105	0.7231996973446155	0.7741935483870968	0.548951048951049	0.8464544946957009	0.6715346592639445	0.5925925925925927	0.5161290322580645	0.9058823529411764	508	LR	0.762120734083453	0.7518796992481203	0.7440758293838863	0.7904066736183525	0.7538461538461538	0.6153846153846154	0.8	0.8461538461538461	0.7146110266082123	0.7978723404255319	0.43490304709141275	0.9110576923076923	0.64235483222825	0.5714285714285714	0.38095238095238093	0.9746835443037974	Self Car Public
ssid__geo	0.769591426657736	0.8508771929824561	0.7344771038581496	0.6105610561056106	0.7636887608069164	0.8291814946619216	0.7613345052369441	0.6666666666666666	0.7027027027027026	0.9146341463414634	509	LR	0.7410911090452945	0.5692307692307692	0.8307210031347962	0.823321554770318	0.7957202111613876	0.6923076923076923	0.8125	0.8823529411764706	0.7333850346730614	0.6583629893238434	0.7066666666666667	0.8351254480286738	0.7370906168374521	0.6428571428571429	0.6190476190476191	0.9493670886075949	Self Car Public
ssid__geo	0.7702095808383234	0.8245614035087719	0.6939674549800054	0.6693877551020407	0.5543710021321963	0.8581436077057794	0.7081718346253228	0.6666666666666666	0.5625	0.8953488372093023	510	LR	0.7320400567517727	0.7699530516431925	0.6220095693779905	0.8041575492341356	0.8153796024763768	0.8	0.8181818181818182	0.8279569892473119	0.6706525455254688	0.592057761732852	0.5	0.9198998748435544	0.6582278481012658	0.5714285714285714	0.42857142857142855	0.9746835443037974	Self Car Public
ssid__geo	0.7262647262647263	0.8157894736842105	0.6664142727996581	0.6550079491255961	0.5178875638841567	0.8263473053892215	0.6815913748552079	0.6666666666666666	0.48275862068965514	0.8953488372093023	511	LR	0.695647245246724	0.6602564102564102	0.6608695652173913	0.7658157602663707	0.7984215605183347	0.6923076923076923	0.875	0.8279569892473119	0.6576272533902836	0.6498422712933754	0.4257703081232493	0.8972691807542262	0.6502913401647579	0.6428571428571429	0.3333333333333333	0.9746835443037974	Self Car Public
ssid__geo	0.7986666666666666	0.868421052631579	0.7490496960050418	0.7718446601941749	0.6081632653061225	0.867141162514828	0.7771588693957115	0.7200000000000001	0.6875000000000001	0.9239766081871346	512	LR	0.8083067667584717	0.795	0.8370786516853933	0.7928416485900217	0.8922924901185771	0.8181818181818182	1.0	0.8586956521739131	0.7281234617622053	0.75	0.4775641025641026	0.9568062827225131	0.7222222222222223	0.6428571428571429	0.5238095238095238	1.0	Self Car Public
ssid__geo	0.7436074637180373	0.8157894736842105	0.6501121631298028	0.7267605633802816	0.37861915367483295	0.8449567723342939	0.6607239057239057	0.64	0.4444444444444445	0.8977272727272727	513	LR	0.7026553461587763	0.7701492537313432	0.5782312925170068	0.7595854922279792	0.8472352389878163	0.7272727272727273	1.0	0.8144329896907216	0.640468335196812	0.688	0.2814569536423841	0.951948051948052	0.6190476190476191	0.5714285714285714	0.2857142857142857	1.0	Self Car Public
ssid__geo	0.7782397782397782	0.8070175438596491	0.7296656848452613	0.716417910447761	0.6188925081433225	0.8536866359447004	0.6627722154929648	0.6153846153846153	0.48275862068965514	0.8901734104046243	514	LR	0.7750519245672952	0.768	0.7755102040816326	0.7816455696202531	0.7869385342789598	0.6666666666666666	0.875	0.8191489361702128	0.7088630501098002	0.6713286713286714	0.5149051490514905	0.9403553299492385	0.626481816355234	0.5714285714285714	0.3333333333333333	0.9746835443037974	Self Car Public
ssid__geo	0.813306177868296	0.8157894736842105	0.773445338328754	0.7101449275362319	0.7390599675850892	0.8711311198649409	0.704248366013072	0.5833333333333334	0.6470588235294118	0.8823529411764706	515	LR	0.809848868431147	0.784	0.8290909090909091	0.8164556962025317	0.79010989010989	0.7	0.8461538461538461	0.8241758241758241	0.7497760984048621	0.6490066225165563	0.6666666666666666	0.9336550060313631	0.6577255374723728	0.5	0.5238095238095238	0.9493670886075949	Self Car Public
ssid__geo	0.7768268597761685	0.8157894736842105	0.7429183907364189	0.7103448275862069	0.6766712141882674	0.8417391304347825	0.6832790919836143	0.5714285714285714	0.588235294117647	0.8901734104046243	516	LR	0.7869498515804064	0.8110236220472441	0.7848101265822784	0.7650158061116965	0.815174187514613	0.8571428571428571	0.7692307692307693	0.8191489361702128	0.720731023807859	0.6319018404907976	0.5947242206235012	0.9355670103092784	0.626481816355234	0.42857142857142855	0.47619047619047616	0.9746835443037974	Self Car Public
ssid__geo	0.8013750954927426	0.8947368421052632	0.7752332846358434	0.7147766323024056	0.7573149741824441	0.8536082474226805	0.8364892466658658	0.8275862068965518	0.742857142857143	0.9390243902439025	517	LR	0.7706655174707203	0.6624203821656051	0.7773851590106007	0.8721910112359551	0.8781512605042017	0.8	0.9285714285714286	0.9058823529411765	0.783391748026378	0.7761194029850746	0.738255033557047	0.8358008075370121	0.8169580068314245	0.8571428571428571	0.6190476190476191	0.9746835443037974	Self Car Public
ssid__geo	0.7141947803946531	0.7719298245614035	0.6436089429504439	0.4861660079051383	0.6406460296096904	0.8040147913365029	0.5713419913419914	0.3	0.5454545454545454	0.8685714285714285	518	LR	0.6706710982634482	0.45387453874538747	0.7986577181208053	0.7594810379241517	0.6805555555555555	0.5	0.75	0.7916666666666666	0.6374440789188313	0.5234042553191489	0.5348314606741573	0.8540965207631874	0.5349608197709463	0.21428571428571427	0.42857142857142855	0.9620253164556962	Self Car Public
ssid__geo	0.7867887508175277	0.8421052631578947	0.761359009075158	0.7712082262210797	0.6666666666666666	0.8462021343377275	0.7413017103048803	0.6666666666666666	0.6470588235294118	0.9101796407185629	519	LR	0.7882084505160267	0.8064516129032258	0.7762711864406779	0.7819025522041764	0.8006993006993007	0.6923076923076923	0.8461538461538461	0.8636363636363636	0.7483748511433442	0.7389162561576355	0.5841836734693877	0.9220246238030095	0.709563994374121	0.6428571428571429	0.5238095238095238	0.9620253164556962	Self Car Public
ssid__geo	0.7522616562282533	0.8157894736842105	0.6749970026648907	0.5419354838709678	0.6290076335877862	0.8540478905359179	0.6494012809802283	0.38095238095238093	0.6666666666666666	0.9005847953216375	520	LR	0.7124011609305727	0.5701357466063348	0.7803030303030303	0.7867647058823529	0.7361283643892339	0.5714285714285714	0.8	0.8369565217391305	0.6590542915139582	0.5163934426229508	0.5268542199488491	0.9339152119700748	0.6106088004822182	0.2857142857142857	0.5714285714285714	0.9746835443037974	Self Car Public
ssid__geo	0.8001427551748751	0.8421052631578947	0.7612437203980141	0.7406143344709899	0.6807760141093475	0.8623408126137052	0.7075113093742146	0.5217391304347826	0.6875000000000001	0.9132947976878613	521	LR	0.8029993356080313	0.7862318840579711	0.8247863247863247	0.797979797979798	0.8356973995271867	0.6666666666666666	1.0	0.8404255319148937	0.7391914341782414	0.7	0.5795795795795796	0.9379947229551451	0.6507936507936508	0.42857142857142855	0.5238095238095238	1.0	Self Car Public
ssid__geo	0.7964458804523424	0.8596491228070176	0.7404403307109098	0.7896678966789668	0.5707434052757794	0.8609096901779829	0.7549057829759583	0.7407407407407408	0.6	0.9239766081871346	522	LR	0.7731446694681313	0.8359375	0.672316384180791	0.8111801242236025	0.8759754738015607	0.7692307692307693	1.0	0.8586956521739131	0.7204066376819185	0.7482517482517482	0.49583333333333335	0.9171348314606742	0.7142857142857143	0.7142857142857143	0.42857142857142855	1.0	Self Car Public
ssid__geo	0.7296437659033079	0.8157894736842105	0.6934029346031112	0.6973684210526315	0.5847750865051904	0.7980652962515115	0.711266919855877	0.6666666666666666	0.5714285714285714	0.8957055214723927	523	LR	0.7122015105294697	0.6476578411405295	0.7041666666666667	0.7847800237812128	0.7361111111111112	0.625	0.7142857142857143	0.8690476190476191	0.6890508453778125	0.7553444180522565	0.5	0.8118081180811808	0.7048422744625276	0.7142857142857143	0.47619047619047616	0.9240506329113924	Self Car Public
ssid__geo	0.7806451612903226	0.8508771929824561	0.7298669675643653	0.71484375	0.6227758007117438	0.851981351981352	0.765631798122941	0.75	0.6451612903225806	0.9017341040462428	524	LR	0.7845139062735292	0.7408906882591093	0.8333333333333334	0.779317697228145	0.9099290780141844	0.9	1.0	0.8297872340425532	0.7091046058636518	0.690566037735849	0.4971590909090909	0.9395886889460154	0.7021297970665059	0.6428571428571429	0.47619047619047616	0.9873417721518988	Self Car Public
ssid__geo	0.8044849334267694	0.8421052631578947	0.7546345024247337	0.7428571428571429	0.6340579710144927	0.8869883934025655	0.721235888294712	0.64	0.6060606060606061	0.9176470588235295	525	LR	0.7833406072064072	0.7329376854599406	0.7777777777777778	0.8393063583815029	0.8059163059163059	0.7272727272727273	0.8333333333333334	0.8571428571428571	0.7428771613261601	0.7530487804878049	0.5351681957186545	0.9404145077720207	0.6783202732569821	0.5714285714285714	0.47619047619047616	0.9873417721518988	Self Car Public
ssid__geo	0.8135259356533159	0.8508771929824561	0.7791453214807955	0.8305732484076435	0.647377938517179	0.8594847775175645	0.7520110608345902	0.6923076923076924	0.6470588235294118	0.9166666666666667	526	LR	0.8085586939421768	0.8763440860215054	0.7427385892116183	0.8065934065934066	0.8204407951598963	0.75	0.8461538461538461	0.8651685393258427	0.7609545648127272	0.7893462469733656	0.5737179487179487	0.9197994987468672	0.7137834036568215	0.6428571428571429	0.5238095238095238	0.9746835443037974	Self Car Public
ssid__geo	0.7873436350257542	0.8157894736842105	0.7335559325042306	0.6870229007633587	0.6620689655172414	0.8515759312320916	0.6775572405590246	0.5263157894736842	0.6249999999999999	0.8813559322033897	527	LR	0.8150142235609104	0.9	0.7710843373493976	0.7739583333333333	0.901669758812616	1.0	0.9090909090909091	0.7959183673469388	0.6940375979343015	0.5555555555555556	0.5800604229607251	0.9464968152866242	0.6068917018284107	0.35714285714285715	0.47619047619047616	0.9873417721518988	Self Car Public
ssid__geo	0.7891012031139419	0.8421052631578947	0.7463953858160782	0.7048903878583473	0.6722689075630253	0.8620268620268621	0.7139298071145918	0.5833333333333334	0.6451612903225806	0.9132947976878613	528	LR	0.79246216855918	0.7491039426523297	0.8403361344537815	0.7879464285714286	0.8468085106382978	0.7	1.0	0.8404255319148937	0.7257705549872074	0.6656050955414012	0.5602240896358543	0.9514824797843666	0.6587301587301587	0.5	0.47619047619047616	1.0	Self Car Public
ssid__geo	0.7245551601423488	0.7982456140350878	0.6361634225867466	0.5283018867924527	0.5472312703583062	0.8329571106094809	0.6398170567662093	0.5714285714285714	0.4666666666666666	0.8813559322033897	529	LR	0.7151955621094025	0.7	0.7148936170212766	0.7306930693069307	0.8102796674225244	0.8571428571428571	0.7777777777777778	0.7959183673469388	0.6120060430201082	0.42424242424242425	0.44327176781002636	0.968503937007874	0.5830821780188868	0.42857142857142855	0.3333333333333333	0.9873417721518988	Self Car Public
ssid__geo	0.7706598334401025	0.8157894736842105	0.7379433740252656	0.7446808510638298	0.6427406199021207	0.8264086511098463	0.6847173016760935	0.5833333333333334	0.5806451612903225	0.8901734104046243	530	LR	0.7907812925660624	0.8211143695014663	0.8073770491803278	0.7438524590163934	0.8063829787234043	0.7	0.9	0.8191489361702128	0.7149060034515906	0.681265206812652	0.5338753387533876	0.9295774647887324	0.634418324291742	0.5	0.42857142857142855	0.9746835443037974	Self Car Public
ssid__geo	0.7598499061913696	0.8421052631578947	0.7261699535910376	0.7416216216216215	0.6161616161616162	0.820726622989875	0.7435086536882944	0.7142857142857143	0.6060606060606061	0.9101796407185629	531	LR	0.7581486513021701	0.6778656126482213	0.7991266375545851	0.7974537037037037	0.8037518037518038	0.7142857142857143	0.8333333333333334	0.8636363636363636	0.7217947959366032	0.8186157517899761	0.5013698630136987	0.845398773006135	0.7175005023106289	0.7142857142857143	0.47619047619047616	0.9620253164556962	Self Car Public
ssid__geo	0.8224023581429624	0.8596491228070176	0.7759708266876251	0.695890410958904	0.75642965204236	0.8755924170616114	0.7687400318979266	0.6666666666666666	0.7272727272727273	0.9122807017543859	532	LR	0.8080486338712967	0.7650602409638554	0.8278145695364238	0.8312710911136107	0.8826086956521739	0.8	1.0	0.8478260869565217	0.7531586391744224	0.6381909547738693	0.6963788300835655	0.9249061326658323	0.7100663050030138	0.5714285714285714	0.5714285714285714	0.9873417721518988	Self Car Public
ssid__geo	0.6979757085020243	0.7894736842105263	0.611575686363336	0.5027322404371584	0.525	0.8069948186528497	0.6545686421605401	0.64	0.45161290322580644	0.872093023255814	533	LR	0.6554821586539706	0.5679012345679012	0.6681818181818182	0.7303634232121923	0.744574780058651	0.7272727272727273	0.7	0.8064516129032258	0.5949750763788391	0.45098039215686275	0.4323529411764706	0.9015918958031838	0.6180429977898332	0.5714285714285714	0.3333333333333333	0.9493670886075949	Self Car Public
ssid__geo	0.7585724282715185	0.8157894736842105	0.7102302379894354	0.6715976331360947	0.611888111888112	0.8472049689440995	0.6764470097803431	0.5185185185185186	0.6060606060606061	0.9047619047619047	534	LR	0.7329197898950687	0.739413680781759	0.6653992395437263	0.7939464493597206	0.7419091520215115	0.5384615384615384	0.8333333333333334	0.8539325842696629	0.6965472323872032	0.6151761517615176	0.5663430420711975	0.9081225033288948	0.6460719308820574	0.5	0.47619047619047616	0.9620253164556962	Self Car Public
ssid__geo	0.8121934127540295	0.8245614035087719	0.7633324671942558	0.7259259259259261	0.6790540540540541	0.8850174216027874	0.6722702462107902	0.5185185185185186	0.5806451612903225	0.9176470588235295	535	LR	0.7963759992620353	0.7368421052631579	0.8204081632653061	0.8318777292576419	0.7652014652014651	0.5384615384615384	0.9	0.8571428571428571	0.746662872298259	0.7153284671532847	0.579250720461095	0.9454094292803971	0.6386377335744425	0.5	0.42857142857142855	0.9873417721518988	Self Car Public
ssid__geo	0.7744360902255639	0.8333333333333334	0.7139159921517918	0.6964285714285714	0.5910780669144982	0.8542413381123058	0.7202300150829563	0.6923076923076924	0.5625	0.9058823529411764	536	LR	0.786549427976294	0.7572815533980582	0.8368421052631579	0.765524625267666	0.8047785547785549	0.75	0.8181818181818182	0.8461538461538461	0.689246955704636	0.6446280991735537	0.45689655172413796	0.9662162162162162	0.6820373719107896	0.6428571428571429	0.42857142857142855	0.9746835443037974	Self Car Public
ssid__geo	0.7045619116582187	0.8157894736842105	0.6098700239161983	0.5553398058252428	0.4602510460251046	0.8140192198982475	0.665657399761446	0.6666666666666666	0.42857142857142855	0.9017341040462428	537	LR	0.6461995122538825	0.5017543859649123	0.6626506024096386	0.7741935483870968	0.7930792611643674	0.6923076923076923	0.8571428571428571	0.8297872340425532	0.6108225715081703	0.6217391304347826	0.3525641025641026	0.8581644815256257	0.6386377335744425	0.6428571428571429	0.2857142857142857	0.9873417721518988	Self Car Public
ssid__geo	0.786918408631153	0.8421052631578947	0.7397781994197404	0.7384155455904335	0.6191304347826088	0.8617886178861789	0.7426106542572407	0.7407407407407408	0.5714285714285714	0.9156626506024097	538	LR	0.7699273037079202	0.7767295597484277	0.726530612244898	0.8065217391304348	0.7856932339690962	0.7692307692307693	0.7142857142857143	0.8735632183908046	0.7227615585055319	0.7037037037037037	0.5393939393939394	0.9251870324189526	0.7175005023106289	0.7142857142857143	0.47619047619047616	0.9620253164556962	Self Car Public
ssid__geo	0.7720739219712526	0.7982456140350878	0.7409311692360826	0.7480314960629921	0.6404494382022471	0.8343125734430082	0.6564784053156146	0.5714285714285714	0.5142857142857143	0.8837209302325582	539	LR	0.7802460665766618	0.852017937219731	0.7169811320754716	0.7717391304347826	0.7724014336917563	0.8571428571428571	0.6428571428571429	0.8172043010752689	0.7177584194863851	0.6666666666666666	0.5786802030456852	0.907928388746803	0.6063893911995177	0.42857142857142855	0.42857142857142855	0.9620253164556962	Self Car Public
ssid__geo	0.789937106918239	0.8333333333333334	0.7631257327109863	0.7891156462585034	0.6486486486486486	0.8516129032258066	0.7092073018254563	0.64	0.5806451612903225	0.9069767441860466	540	LR	0.7869676468037125	0.8055555555555556	0.7619047619047619	0.7934426229508197	0.8219941348973608	0.7272727272727273	0.9	0.8387096774193549	0.7523421858194754	0.7733333333333333	0.5647058823529412	0.9189873417721519	0.6624472573839663	0.5714285714285714	0.42857142857142855	0.9873417721518988	Self Car Public
ssid__geo	0.7712230215827338	0.8245614035087719	0.7135649782109675	0.7230215827338129	0.5748987854251012	0.8427745664739884	0.6988505747126436	0.6666666666666666	0.5333333333333333	0.896551724137931	541	LR	0.7869297687158697	0.8104838709677419	0.7932960893854749	0.7570093457943925	0.8366471734892788	0.8	0.8888888888888888	0.8210526315789474	0.6846157922429109	0.6525974025974026	0.4507936507936508	0.9504563233376793	0.6465742415109504	0.5714285714285714	0.38095238095238093	0.9873417721518988	Self Car Public
ssid__geo	0.8277511961722488	0.8508771929824561	0.7962790714036408	0.8012139605462822	0.7124773960216998	0.8751458576429404	0.7417075848923695	0.6666666666666666	0.6451612903225806	0.9132947976878613	542	LR	0.856743413330444	0.9010238907849829	0.8755555555555555	0.7936507936507936	0.8801418439716313	0.8	1.0	0.8404255319148937	0.7657379397612433	0.7213114754098361	0.600609756097561	0.9752925877763329	0.6825396825396824	0.5714285714285714	0.47619047619047616	1.0	Self Car Public
ssid__geo	0.7700145560407569	0.8245614035087719	0.7172117513724565	0.6679611650485436	0.6282894736842106	0.8553846153846154	0.6930400356080305	0.5925925925925927	0.5806451612903225	0.9058823529411764	543	LR	0.7497800771918358	0.6564885496183206	0.7958333333333333	0.7970183486238532	0.7871794871794872	0.6153846153846154	0.9	0.8461538461538461	0.7072794679866393	0.6798418972332015	0.5190217391304348	0.9229747675962815	0.6582278481012658	0.5714285714285714	0.42857142857142855	0.9746835443037974	Self Car Public
ssid__geo	0.7947882736156352	0.8421052631578947	0.749019953389399	0.7638668779714738	0.6243567753001715	0.8588362068965517	0.7413017103048803	0.6666666666666666	0.6470588235294118	0.9101796407185629	544	LR	0.7760119447308953	0.7724358974358975	0.7398373983739838	0.8157625383828045	0.8006993006993007	0.6923076923076923	0.8461538461538461	0.8636363636363636	0.734085804507238	0.7554858934169278	0.5400593471810089	0.906712172923777	0.709563994374121	0.6428571428571429	0.5238095238095238	0.9620253164556962	Self Car Public
ssid__geo	0.7728813559322034	0.7894736842105263	0.7267000902999511	0.7822349570200573	0.5526770293609673	0.8451882845188284	0.6031468531468531	0.6153846153846153	0.3076923076923077	0.8863636363636364	545	LR	0.7796101020139004	0.7711864406779662	0.8	0.7676438653637351	0.7569301260022909	0.6666666666666666	0.8	0.8041237113402062	0.7186426046737924	0.7936046511627907	0.42216358839050133	0.9401595744680851	0.5830821780188868	0.5714285714285714	0.19047619047619047	0.9873417721518988	Self Car Public
ssid__geo	0.7605633802816901	0.8245614035087719	0.7404108994287747	0.7065693430656934	0.7105263157894737	0.804137039431157	0.7263374485596708	0.6666666666666666	0.611111111111111	0.9012345679012346	546	LR	0.7387756550492147	0.6253229974160207	0.7605633802816901	0.8304405874499332	0.7459504685408299	0.625	0.7333333333333333	0.8795180722891566	0.752731941711101	0.8120805369127517	0.6666666666666666	0.7794486215538847	0.7207152903355435	0.7142857142857143	0.5238095238095238	0.9240506329113924	Self Car Public
ssid__geo	0.8070671378091873	0.8245614035087719	0.7784540450385689	0.7547826086956523	0.7243066884176182	0.856272838002436	0.7248775960088177	0.64	0.6470588235294118	0.8875739644970415	547	LR	0.8011311701535208	0.7805755395683454	0.8072727272727273	0.8155452436194895	0.8022533022533023	0.7272727272727273	0.8461538461538461	0.8333333333333334	0.7629088385498641	0.7306397306397306	0.6568047337278107	0.9012820512820513	0.6815350612818968	0.5714285714285714	0.5238095238095238	0.9493670886075949	Self Car Public
ssid__geo	0.7381818181818182	0.8157894736842105	0.6600822999996397	0.524	0.6295503211991436	0.8266965787997758	0.6685282651072124	0.4799999999999999	0.6249999999999999	0.9005847953216375	548	LR	0.6909165192005299	0.4612676056338028	0.7989130434782609	0.8125689084895259	0.7638339920948617	0.5454545454545454	0.9090909090909091	0.8369565217391305	0.6557467704566629	0.6064814814814815	0.519434628975265	0.841324200913242	0.626481816355234	0.42857142857142855	0.47619047619047616	0.9746835443037974	Self Car Public
ssid__geo	0.7695167286245354	0.8157894736842105	0.6931632501846267	0.6175771971496438	0.605263157894737	0.8566493955094993	0.6710727969348659	0.5833333333333334	0.5333333333333333	0.896551724137931	549	LR	0.7356205383324234	0.65	0.7594339622641509	0.797427652733119	0.8033138401559454	0.7	0.8888888888888888	0.8210526315789474	0.6722444761486684	0.5882352941176471	0.503125	0.9253731343283582	0.6227647177014265	0.5	0.38095238095238093	0.9873417721518988	Self Car Public
ssid__geo	0.7363699102829537	0.7982456140350878	0.6697871773078014	0.6902654867256638	0.5066666666666667	0.8124293785310734	0.6475593542260208	0.6923076923076924	0.37037037037037035	0.88	550	LR	0.7063492063492064	0.65	0.6909090909090909	0.7781385281385281	0.795138888888889	0.75	0.8333333333333334	0.8020833333333334	0.6619102844313604	0.7358490566037735	0.4	0.8498817966903073	0.6185453084187261	0.6428571428571429	0.23809523809523808	0.9746835443037974	Self Car Public
ssid__geo	0.7972871137905049	0.8508771929824561	0.7484567821915199	0.7843137254901961	0.5913757700205339	0.8696808510638298	0.7540522107584925	0.7692307692307692	0.5806451612903225	0.9122807017543859	551	LR	0.780828632886961	0.8074534161490683	0.7236180904522613	0.8114143920595533	0.8603864734299517	0.8333333333333334	0.9	0.8478260869565217	0.7331420312749456	0.7624633431085044	0.5	0.9369627507163324	0.7100663050030138	0.7142857142857143	0.42857142857142855	0.9873417721518988	Self Car Public
ssid__geo	0.7892234548335975	0.8070175438596491	0.7216759547091546	0.7843137254901962	0.5081585081585082	0.8725556304787593	0.6812986011925005	0.689655172413793	0.4666666666666666	0.8875739644970415	552	LR	0.7558028070822953	0.7868852459016393	0.6646341463414634	0.8158890290037831	0.7592592592592592	0.6666666666666666	0.7777777777777778	0.8333333333333334	0.7102536239306647	0.7817589576547231	0.41132075471698115	0.9376811594202898	0.6656620454088809	0.7142857142857143	0.3333333333333333	0.9493670886075949	Self Car Public
ssid__geo	0.7455386649041639	0.8157894736842105	0.7046392980367567	0.6894117647058823	0.6104417670682731	0.8140643623361143	0.6662667357456439	0.5714285714285714	0.5161290322580645	0.9112426035502957	553	LR	0.737128421301381	0.6234042553191489	0.7835051546391752	0.8044758539458187	0.7423280423280424	0.5714285714285714	0.8	0.8555555555555555	0.698312276469219	0.7710526315789473	0.5	0.8238841978287093	0.64235483222825	0.5714285714285714	0.38095238095238093	0.9746835443037974	Self Car Public
ssid__geo	0.7532808398950132	0.8157894736842105	0.7229003382211551	0.7266881028938906	0.6285714285714287	0.8134414831981459	0.695275194772556	0.6956521739130435	0.5	0.8901734104046243	554	LR	0.783492147990418	0.8692307692307693	0.7612456747404844	0.72	0.8117701841106096	0.8888888888888888	0.7272727272727273	0.8191489361702128	0.6981142864674262	0.6243093922651933	0.5352798053527981	0.9347536617842876	0.64235483222825	0.5714285714285714	0.38095238095238093	0.9746835443037974	Self Car Public
ssid__geo	0.8204936424831712	0.868421052631579	0.7859755812924609	0.7908496732026145	0.6991525423728814	0.8679245283018868	0.7941368572947521	0.7272727272727273	0.742857142857143	0.9122807017543859	555	LR	0.8315947800775803	0.9029850746268657	0.7894736842105263	0.8023255813953488	0.9254658385093167	1.0	0.9285714285714286	0.8478260869565217	0.7586900924668637	0.7034883720930233	0.6273764258555133	0.9452054794520548	0.7259393208760297	0.5714285714285714	0.6190476190476191	0.9873417721518988	Self Car Public
ssid__geo	0.8033261026753434	0.8333333333333334	0.7603426404624406	0.7563352826510722	0.6552315608919382	0.8694610778443115	0.7216938671676255	0.6666666666666666	0.588235294117647	0.9101796407185629	556	LR	0.7903028815264695	0.782258064516129	0.7701612903225806	0.818489289740699	0.7750582750582752	0.6923076923076923	0.7692307692307693	0.8636363636363636	0.7431425968545188	0.7320754716981132	0.5701492537313433	0.9272030651340997	0.6936909785011052	0.6428571428571429	0.47619047619047616	0.9620253164556962	Self Car Public
ssid__geo	0.8194921070693205	0.8508771929824561	0.7885094741102338	0.7439024390243902	0.7351190476190477	0.8865069356872635	0.74992784992785	0.6428571428571429	0.6857142857142857	0.9212121212121213	557	LR	0.8048626641787596	0.7577639751552795	0.8098360655737705	0.846987951807229	0.7945736434108527	0.6428571428571429	0.8571428571428571	0.8837209302325582	0.7778192084035438	0.7305389221556886	0.6730245231607629	0.9298941798941799	0.7254370102471368	0.6428571428571429	0.5714285714285714	0.9620253164556962	Self Car Public
ssid__geo	0.7661064425770309	0.7719298245614035	0.7080174724218066	0.6077348066298343	0.6789473684210526	0.8373702422145329	0.5916286981349858	0.4	0.5161290322580645	0.8587570621468926	558	LR	0.7493097669594749	0.6358381502890174	0.8486842105263158	0.7634069400630915	0.7473922902494331	0.6666666666666666	0.8	0.7755102040816326	0.6916677069429641	0.582010582010582	0.5657894736842105	0.9272030651340997	0.5428973277074544	0.2857142857142857	0.38095238095238093	0.9620253164556962	Self Car Public
ssid__geo	0.8221119773210489	0.8508771929824561	0.7860441189963963	0.7468879668049793	0.7389162561576353	0.8723281340265743	0.7473868259821437	0.6086956521739131	0.7222222222222222	0.9112426035502957	559	LR	0.8371325294094679	0.8910891089108911	0.8093525179856115	0.8109559613319012	0.8333333333333334	0.7777777777777778	0.8666666666666667	0.8555555555555555	0.755455150338081	0.6428571428571429	0.6797583081570997	0.94375	0.6979103877838054	0.5	0.6190476190476191	0.9746835443037974	Self Car Public
ssid__geo	0.7785326086956522	0.8333333333333334	0.7303203815379714	0.7493540051679587	0.5828779599271403	0.8587291795188154	0.7196991298787706	0.6428571428571429	0.6060606060606061	0.9101796407185629	560	LR	0.7554618740266191	0.7512953367875648	0.7048458149779736	0.810244470314319	0.77994227994228	0.6428571428571429	0.8333333333333334	0.8636363636363636	0.7192343057073044	0.7474226804123711	0.4968944099378882	0.9133858267716536	0.6936909785011052	0.6428571428571429	0.47619047619047616	0.9620253164556962	Self Car Public
ssid__geo	0.8073394495412844	0.8596491228070176	0.7641939448339202	0.7692307692307693	0.6539923954372623	0.8693586698337293	0.7658182503770741	0.6923076923076924	0.6875000000000001	0.9176470588235295	561	LR	0.81496300195958	0.8275862068965517	0.819047619047619	0.7982551799345693	0.8690476190476191	0.75	1.0	0.8571428571428571	0.7390781126506415	0.718562874251497	0.5443037974683544	0.954367666232073	0.7180028129395218	0.6428571428571429	0.5238095238095238	0.9873417721518988	Self Car Public
ssid__geo	0.793400286944046	0.8157894736842105	0.7578668036295154	0.7272727272727273	0.6952380952380953	0.851089588377724	0.6867260843731432	0.56	0.6060606060606061	0.8941176470588236	562	LR	0.7894600647791968	0.757201646090535	0.8141263940520446	0.7970521541950113	0.7682872682872683	0.6363636363636364	0.8333333333333334	0.8351648351648352	0.7397516614320381	0.6996197718631179	0.6066481994459834	0.912987012987013	0.6460719308820574	0.5	0.47619047619047616	0.9620253164556962	Self Car Public
ssid__geo	0.7602605863192182	0.8421052631578947	0.7239228607436586	0.6146645865834632	0.727027027027027	0.8300769686204855	0.7310979618671926	0.6153846153846153	0.6666666666666667	0.9112426035502957	563	LR	0.7584128553183224	0.7111913357400722	0.8053892215568862	0.7586580086580087	0.8129629629629629	0.6666666666666666	0.9166666666666666	0.8555555555555555	0.7067034122815056	0.5412087912087912	0.6625615763546798	0.9163398692810457	0.6899738798472975	0.5714285714285714	0.5238095238095238	0.9746835443037974	Self Car Public
ssid__geo	0.749809885931559	0.7982456140350878	0.6756829934784968	0.7145877378435518	0.48322147651006714	0.8292397660818714	0.6702001380262249	0.6086956521739131	0.5333333333333333	0.8685714285714285	564	LR	0.7488638633833987	0.7681818181818182	0.7297297297297297	0.7486800422386484	0.8194444444444443	0.7777777777777778	0.8888888888888888	0.7916666666666666	0.6528049798891442	0.6679841897233202	0.3612040133779264	0.9292267365661862	0.6143258991360258	0.5	0.38095238095238093	0.9620253164556962	Self Car Public
ssid__geo	0.7580534612748457	0.8508771929824561	0.7133375649483535	0.7309941520467838	0.5800711743772242	0.8289473684210527	0.7706476530005942	0.8	0.6060606060606061	0.9058823529411764	565	LR	0.7618246165378849	0.8361204013377926	0.7025862068965517	0.7467672413793104	0.8628593628593628	0.9090909090909091	0.8333333333333334	0.8461538461538461	0.691580552064423	0.6493506493506493	0.49393939393939396	0.9314516129032258	0.7217199115933294	0.7142857142857143	0.47619047619047616	0.9746835443037974	Self Car Public
ssid__geo	0.7562767911818739	0.8157894736842105	0.726797826884949	0.7282051282051283	0.6425339366515838	0.8096544157981349	0.7084454007530931	0.6923076923076924	0.5454545454545454	0.8875739644970415	566	LR	0.7550310410148021	0.6977886977886978	0.797752808988764	0.7695516162669447	0.7777777777777778	0.75	0.75	0.8333333333333334	0.7178131854740433	0.7613941018766756	0.5378787878787878	0.8541666666666666	0.6735985533453888	0.6428571428571429	0.42857142857142855	0.9493670886075949	Self Car Public
ssid__geo	0.7876712328767124	0.8421052631578947	0.7463175685457019	0.7025862068965517	0.6875	0.8488664987405541	0.7341446923597026	0.6	0.7058823529411765	0.896551724137931	567	LR	0.8015516499245683	0.8402061855670103	0.7888446215139442	0.7756041426927502	0.9147098515519568	1.0	0.9230769230769231	0.8210526315789474	0.7167825155493214	0.6037037037037037	0.6092307692307692	0.9374130737134909	0.6624472573839663	0.42857142857142855	0.5714285714285714	0.9873417721518988	Self Car Public
ssid__geo	0.7805065234075211	0.8596491228070176	0.7296675265836295	0.6374133949191686	0.7046632124352331	0.8469259723964869	0.7377649325626204	0.5	0.8	0.9132947976878613	568	LR	0.7898586555954658	0.8117647058823529	0.7846153846153846	0.7731958762886598	0.8912529550827424	0.8333333333333334	1.0	0.8404255319148937	0.700137661368903	0.5247148288973384	0.6394984326018809	0.9361997226074896	0.6746031746031745	0.35714285714285715	0.6666666666666666	1.0	Self Car Public
ssid__geo	0.7629157820240623	0.8157894736842105	0.7049182940596275	0.7630402384500745	0.5140562248995983	0.8376584188292094	0.6803940568475452	0.5833333333333334	0.5625	0.8953488372093023	569	LR	0.7507198944319736	0.8025078369905956	0.6844919786096256	0.7651598676957001	0.7820462691430433	0.7	0.8181818181818182	0.8279569892473119	0.6880605411023417	0.7272727272727273	0.4115755627009646	0.9253333333333333	0.634418324291742	0.5	0.42857142857142855	0.9746835443037974	Self Car Public
ssid__geo	0.7496774193548387	0.8596491228070176	0.701327447770851	0.6936416184971098	0.5837479270315091	0.8265927977839336	0.7465855307640297	0.7586206896551724	0.5517241379310345	0.9294117647058824	570	LR	0.759483971796118	0.7476635514018691	0.7892376681614349	0.7415506958250497	0.8671550671550672	0.7333333333333333	1.0	0.8681318681318682	0.6812417493778131	0.6469002695417789	0.4631578947368421	0.9336670838548186	0.7222222222222222	0.7857142857142857	0.38095238095238093	1.0	Self Car Public
ssid__geo	0.7264822134387352	0.7807017543859649	0.6045597122727485	0.48661800486618007	0.4972375690607735	0.8298235628912919	0.5935539556229211	0.5384615384615384	0.35714285714285715	0.8850574712643677	571	LR	0.6501604662307291	0.4424778761061947	0.7086614173228346	0.7993421052631579	0.7027151211361738	0.5833333333333334	0.7142857142857143	0.8105263157894737	0.5954137191453067	0.5405405405405406	0.3829787234042553	0.8627218934911243	0.5709262607996785	0.5	0.23809523809523808	0.9746835443037974	Self Car Public
ssid__geo	0.6964401294498382	0.7894736842105263	0.6340575673279559	0.6050670640834575	0.5115452930728241	0.7855603448275863	0.6807153553948426	0.7407407407407408	0.43749999999999994	0.8639053254437871	572	LR	0.6451454031332687	0.553133514986376	0.6075949367088608	0.7747077577045696	0.7389018389018389	0.7692307692307693	0.6363636363636364	0.8111111111111111	0.6354007535937298	0.6677631578947368	0.44171779141104295	0.7967213114754098	0.65722322684348	0.7142857142857143	0.3333333333333333	0.9240506329113924	Self Car Public
ssid__geo	0.7494795281054824	0.8245614035087719	0.6813272170342443	0.6168958742632613	0.58128078817734	0.8458049886621316	0.6909765854067187	0.6086956521739131	0.5625	0.9017341040462428	573	LR	0.7377151312502402	0.6652542372881356	0.7866666666666666	0.7612244897959184	0.808582276667383	0.7777777777777778	0.8181818181818182	0.8297872340425532	0.6625198957788244	0.575091575091575	0.4609375	0.951530612244898	0.6386377335744425	0.5	0.42857142857142855	0.9873417721518988	Self Car Public
ssid__geo	0.7501945525291829	0.8245614035087719	0.682027128570727	0.7018739352640546	0.4957627118644068	0.8484447385837195	0.6868892969688725	0.6666666666666666	0.48275862068965514	0.9112426035502957	574	LR	0.7228461884855745	0.6710097719869706	0.7090909090909091	0.7884378843788438	0.7851851851851852	0.625	0.875	0.8555555555555555	0.6783866288178283	0.7357142857142858	0.3811074918566775	0.9183381088825215	0.6741008639742817	0.7142857142857143	0.3333333333333333	0.9746835443037974	Self Car Public
ssid__geo	0.7973079968329374	0.8421052631578947	0.7115220852552061	0.6114649681528662	0.6347517730496454	0.8883495145631068	0.7206343065026627	0.6086956521739131	0.6451612903225806	0.9080459770114944	575	LR	0.7608788811496497	0.6620689655172414	0.8026905829596412	0.8178770949720671	0.8697855750487329	0.7777777777777778	1.0	0.8315789473684211	0.6883618590933253	0.5680473372781065	0.5249266862170088	0.9721115537848606	0.6587301587301587	0.5	0.47619047619047616	1.0	Self Car Public
ssid__geo	0.7755568246716162	0.8333333333333334	0.7419069079267953	0.7667610953729934	0.6328257191201354	0.826133909287257	0.7314463865332352	0.7142857142857143	0.5806451612903225	0.8994082840236687	576	LR	0.7636676023715759	0.7135325131810193	0.7601626016260162	0.8173076923076923	0.8195767195767196	0.7142857142857143	0.9	0.8444444444444444	0.7352510841688741	0.8285714285714286	0.5420289855072464	0.8351528384279476	0.7016274864376131	0.7142857142857143	0.42857142857142855	0.9620253164556962	Self Car Public
ssid__geo	0.7296703296703296	0.8070175438596491	0.6736561748370185	0.5438282647584973	0.6653543307086615	0.8117859290438965	0.6751172823992627	0.5217391304347826	0.6249999999999999	0.8786127167630058	577	LR	0.6895762233791239	0.5371024734982333	0.7412280701754386	0.7903981264637002	0.794756071351816	0.6666666666666666	0.9090909090909091	0.8085106382978723	0.6628864926239569	0.5507246376811594	0.6035714285714285	0.8343634116192831	0.6222624070725337	0.42857142857142855	0.47619047619047616	0.9620253164556962	Self Car Public
ssid__geo	0.786096256684492	0.8421052631578947	0.7485667002023969	0.6824034334763949	0.7184466019417477	0.8448500651890483	0.723492875411034	0.5217391304347826	0.742857142857143	0.9058823529411764	578	LR	0.7775869382608551	0.7718446601941747	0.7628865979381443	0.7980295566502463	0.8137973137973139	0.6666666666666666	0.9285714285714286	0.8461538461538461	0.7293148231050083	0.6115384615384616	0.6788990825688074	0.8975069252077562	0.6741008639742817	0.42857142857142855	0.6190476190476191	0.9746835443037974	Self Car Public
ssid__geo	0.7527366387636832	0.8596491228070176	0.7147569481836232	0.6438529784537389	0.6645264847512038	0.8358913813459268	0.7478851820169187	0.6428571428571429	0.6666666666666667	0.9341317365269461	579	LR	0.7317461449988207	0.6091127098321343	0.7695167286245354	0.8166089965397924	0.8152958152958153	0.6428571428571429	0.9166666666666666	0.8863636363636364	0.7078826234475875	0.6827956989247311	0.5847457627118644	0.8561064087061668	0.7180028129395218	0.6428571428571429	0.5238095238095238	0.9873417721518988	Self Car Public
ssid__geo	0.7417437252311757	0.7982456140350878	0.7100496222976341	0.7186544342507645	0.6067746686303387	0.8047197640117995	0.6541858678955453	0.5714285714285714	0.5161290322580645	0.875	580	LR	0.7755137010148703	0.8131487889273357	0.8110236220472441	0.7023686920700309	0.8169857633775158	0.8571428571428571	0.8	0.7938144329896907	0.6901768163558467	0.6438356164383562	0.48470588235294115	0.9419889502762431	0.5947357846092024	0.42857142857142855	0.38095238095238093	0.9746835443037974	Self Car Public
ssid__geo	0.7887658227848101	0.8421052631578947	0.7230158067612497	0.6263157894736842	0.6820809248554913	0.8606507059545735	0.7274463543422088	0.6086956521739131	0.6666666666666667	0.9069767441860466	581	LR	0.776481105655896	0.7391304347826086	0.7937219730941704	0.7965909090909091	0.844384707287933	0.7777777777777778	0.9166666666666666	0.8387096774193549	0.6924221737145819	0.54337899543379	0.597972972972973	0.9359145527369827	0.6703837653204742	0.5	0.5238095238095238	0.9873417721518988	Self Car Public
ssid__geo	0.7242503259452412	0.8070175438596491	0.6584928437699461	0.6701986754966888	0.4818840579710145	0.8233957978421351	0.655592469545958	0.6428571428571429	0.42857142857142855	0.8953488372093023	582	LR	0.7007299996423625	0.7106741573033708	0.6456310679611651	0.7458847736625515	0.7759856630824373	0.6428571428571429	0.8571428571428571	0.8279569892473119	0.6457876469160696	0.6340852130325815	0.38439306358381503	0.9188846641318125	0.634418324291742	0.6428571428571429	0.2857142857142857	0.9746835443037974	Self Car Public
ssid__geo	0.7931286549707602	0.8596491228070176	0.7306112448038435	0.7004048582995951	0.6183206106870229	0.8731082654249126	0.7803166689747497	0.7586206896551724	0.6666666666666667	0.9156626506024097	583	LR	0.760725650444137	0.6811023622047244	0.7714285714285715	0.8296460176991151	0.8411877394636015	0.7333333333333333	0.9166666666666666	0.8735632183908046	0.7193776071960786	0.7208333333333333	0.5159235668789809	0.9213759213759214	0.7571830419931685	0.7857142857142857	0.5238095238095238	0.9620253164556962	Self Car Public
ssid__geo	0.7596702599873177	0.8245614035087719	0.7056532838600993	0.7388949079089923	0.5447316103379721	0.8333333333333334	0.6940242763772174	0.6428571428571429	0.5333333333333333	0.9058823529411764	584	LR	0.7470130277690569	0.7785388127853882	0.6989795918367347	0.7635206786850477	0.7926332926332926	0.6428571428571429	0.8888888888888888	0.8461538461538461	0.6888481024652305	0.7030927835051546	0.44625407166123776	0.9171974522292994	0.6661643560377737	0.6428571428571429	0.38095238095238093	0.9746835443037974	Self Car Public
ssid__geo	0.7623376623376623	0.8421052631578947	0.7299407875015079	0.6612685560053981	0.6979655712050078	0.8305882352941177	0.7132222616093585	0.5714285714285714	0.6451612903225806	0.9230769230769232	585	LR	0.7433833314440638	0.5847255369928401	0.8109090909090909	0.83451536643026	0.8126984126984128	0.5714285714285714	1.0	0.8666666666666667	0.7334016067088056	0.7608695652173914	0.6126373626373627	0.8266978922716628	0.6783202732569821	0.5714285714285714	0.47619047619047616	0.9873417721518988	Self Car Public
ssid__geo	0.7887901572112098	0.8508771929824561	0.7467402777218634	0.7511591962905718	0.6386861313868613	0.8503755054881572	0.7573281632276231	0.689655172413793	0.6666666666666667	0.9156626506024097	586	LR	0.7825457083624761	0.7689873417721519	0.78125	0.7973997833152763	0.8189655172413793	0.6666666666666666	0.9166666666666666	0.8735632183908046	0.728384506236234	0.7341389728096677	0.5401234567901234	0.9108910891089109	0.7333735181836447	0.7142857142857143	0.5238095238095238	0.9620253164556962	Self Car Public
ssid__geo	0.7812071330589849	0.7982456140350878	0.7421164330244768	0.7366946778711484	0.6445672191528546	0.8450874020494273	0.658310095445374	0.6206896551724138	0.4666666666666666	0.8875739644970415	587	LR	0.7939231708462477	0.7781065088757396	0.8333333333333334	0.7703296703296704	0.737037037037037	0.6	0.7777777777777778	0.8333333333333334	0.7203027211229638	0.699468085106383	0.5255255255255256	0.9359145527369827	0.641852521599357	0.6428571428571429	0.3333333333333333	0.9493670886075949	Self Car Public
ssid__geo	0.7041984732824428	0.7631578947368421	0.6331617348855022	0.555205047318612	0.5306122448979591	0.8136679124399359	0.5539939876712169	0.43478260869565216	0.35714285714285715	0.8700564971751412	588	LR	0.6829294786318645	0.4595300261096606	0.8125	0.7767584097859327	0.6851851851851851	0.5555555555555556	0.7142857142857143	0.7857142857142857	0.6497982342496661	0.701195219123506	0.3939393939393939	0.8542600896860987	0.5233072131806309	0.35714285714285715	0.23809523809523808	0.9746835443037974	Self Car Public
ssid__geo	0.6853512705530643	0.7631578947368421	0.5692877349024786	0.463519313304721	0.43891402714932126	0.8054298642533938	0.5764119601328904	0.5	0.35714285714285715	0.872093023255814	589	LR	0.603944609460017	0.41379310344827586	0.6258064516129033	0.7722342733188721	0.6735791090629801	0.5	0.7142857142857143	0.8064516129032258	0.5688053091270527	0.526829268292683	0.33797909407665505	0.8416075650118203	0.5624874422342777	0.5	0.23809523809523808	0.9493670886075949	Self Car Public
ssid__geo	0.7638888888888888	0.8333333333333334	0.6997012731444245	0.5748987854251011	0.6845425867507887	0.8396624472573839	0.7098354231974922	0.5454545454545454	0.6875000000000001	0.896551724137931	590	LR	0.7693174290154378	0.7244897959183674	0.8282442748091603	0.7552182163187856	0.8570175438596491	0.75	1.0	0.8210526315789474	0.6684038571562683	0.47651006711409394	0.5833333333333334	0.9453681710213777	0.6465742415109504	0.42857142857142855	0.5238095238095238	0.9873417721518988	Self Car Public
ssid__geo	0.8370044052863436	0.8508771929824561	0.8147498379165342	0.8504551365409623	0.7166416791604198	0.8771526980482204	0.7673181774978183	0.7857142857142857	0.6060606060606061	0.9101796407185629	591	LR	0.8469538440139402	0.8605263157894737	0.8597122302158273	0.8206229860365198	0.8275613275613276	0.7857142857142857	0.8333333333333334	0.8636363636363636	0.799019903068033	0.8406169665809768	0.6143958868894601	0.9420468557336621	0.7413100261201526	0.7857142857142857	0.47619047619047616	0.9620253164556962	Self Car Public
ssid__geo	0.7587463556851312	0.7894736842105263	0.66913048517597	0.6468085106382978	0.5148063781321185	0.8457765667574932	0.608600125549278	0.5	0.4444444444444445	0.8813559322033897	592	LR	0.7346333357178577	0.6877828054298643	0.738562091503268	0.7775551102204409	0.7986394557823129	0.6	1.0	0.7959183673469388	0.6442224437431071	0.6104417670682731	0.3951048951048951	0.927120669056153	0.567209162145871	0.42857142857142855	0.2857142857142857	0.9873417721518988	Self Car Public
ssid__geo	0.7662538699690402	0.8157894736842105	0.7048658391646647	0.703971119133574	0.5571725571725572	0.853453841187863	0.6650224791265253	0.56	0.5333333333333333	0.9017341040462428	593	LR	0.7531230907047081	0.7386363636363636	0.7403314917127072	0.7804014167650531	0.7850132530983593	0.6363636363636364	0.8888888888888888	0.8297872340425532	0.6868919671218522	0.6724137931034483	0.44666666666666666	0.9415954415954416	0.6227647177014265	0.5	0.38095238095238093	0.9873417721518988	Self Car Public
ssid__geo	0.7504898758981058	0.8070175438596491	0.6936490483190371	0.6387225548902196	0.6111111111111112	0.8311134789557806	0.6540003644979041	0.5	0.5806451612903225	0.8813559322033897	594	LR	0.7499895105023558	0.7920792079207921	0.7013422818791947	0.7565470417070805	0.8430839002267575	0.8333333333333334	0.9	0.7959183673469388	0.6661845498870322	0.5351170568561873	0.5414507772020726	0.9219858156028369	0.5910186859553949	0.35714285714285715	0.42857142857142855	0.9873417721518988	Self Car Public
ssid__geo	0.7952956134774316	0.8157894736842105	0.7133664449698883	0.8131634819532909	0.45766590389016026	0.8692699490662139	0.6432168096005108	0.7096774193548386	0.3076923076923077	0.9122807017543859	595	LR	0.7743789314056339	0.8080168776371308	0.7142857142857143	0.8008342022940563	0.7649616368286445	0.6470588235294118	0.8	0.8478260869565217	0.7018571515271185	0.8183760683760684	0.3367003367003367	0.9504950495049505	0.6545107494474584	0.7857142857142857	0.19047619047619047	0.9873417721518988	Self Car Public
ssid__geo	0.7944983818770227	0.8157894736842105	0.7434015578654926	0.7681818181818183	0.6008403361344538	0.8611825192802057	0.6884132411339906	0.6923076923076924	0.48275862068965514	0.8901734104046243	596	LR	0.789214788717573	0.7824074074074074	0.7857142857142857	0.7995226730310262	0.8147163120567376	0.75	0.875	0.8191489361702128	0.7246688252831309	0.7544642857142857	0.48639455782312924	0.9331476323119777	0.6502913401647579	0.6428571428571429	0.3333333333333333	0.9746835443037974	Self Car Public
ssid__geo	0.7868271954674221	0.8421052631578947	0.7380877477925716	0.752542372881356	0.602540834845735	0.859180035650624	0.7307126781695423	0.64	0.6451612903225806	0.9069767441860466	597	LR	0.783443579074647	0.75	0.8058252427184466	0.7945054945054945	0.855327468230694	0.7272727272727273	1.0	0.8387096774193549	0.7238594693553594	0.7551020408163265	0.4811594202898551	0.9353169469598965	0.6783202732569821	0.5714285714285714	0.47619047619047616	0.9873417721518988	Self Car Public
ssid__geo	0.7547400611620795	0.7982456140350878	0.6886801034180574	0.8222222222222222	0.428842504743833	0.814975583288117	0.6405027932960894	0.8	0.25	0.8715083798882681	598	LR	0.7673559773559774	0.8624708624708625	0.7243589743589743	0.7152380952380952	0.8963636363636365	0.9090909090909091	1.0	0.78	0.6790604709754559	0.7855626326963907	0.3045822102425876	0.9470365699873896	0.6148282097649186	0.7142857142857143	0.14285714285714285	0.9873417721518988	Self Car Public
ssid__geo	0.7569230769230769	0.8157894736842105	0.6709621206077013	0.6200873362445415	0.5279999999999999	0.8647990255785627	0.6813101428486044	0.5384615384615384	0.6060606060606061	0.8994082840236687	599	LR	0.7116535503090126	0.5966386554621849	0.7333333333333333	0.8049886621315193	0.7537037037037037	0.5833333333333334	0.8333333333333334	0.8444444444444444	0.664055023923445	0.6454545454545455	0.4125	0.9342105263157895	0.6460719308820574	0.5	0.47619047619047616	0.9620253164556962	Self Car Public
ssid__geo	0.791981845688351	0.8157894736842105	0.7303829697734416	0.7226890756302521	0.6064516129032258	0.8620082207868468	0.6710727969348659	0.5833333333333334	0.5333333333333333	0.896551724137931	600	LR	0.7909441778513927	0.8229665071770335	0.7580645161290323	0.7918015102481122	0.8033138401559454	0.7	0.8888888888888888	0.8210526315789474	0.6984824631000408	0.6441947565543071	0.5053763440860215	0.9458762886597938	0.6227647177014265	0.5	0.38095238095238093	0.9873417721518988	Self Car Public
ssid__geo	0.801570306923626	0.8421052631578947	0.7607580490772067	0.7252747252747251	0.6834645669291338	0.8735348550277606	0.7477652642546975	0.6956521739130435	0.6470588235294118	0.9005847953216375	601	LR	0.7945485763342396	0.8215767634854771	0.7482758620689656	0.8137931034482758	0.8573330855939552	0.8888888888888888	0.8461538461538461	0.8369565217391305	0.7403029481453783	0.6491803278688525	0.6289855072463768	0.9427430093209055	0.6899738798472975	0.5714285714285714	0.5238095238095238	0.9746835443037974	Self Car Public
ssid__geo	0.7885835095137421	0.8421052631578947	0.7667391878164468	0.7177914110429449	0.7453987730061349	0.8370273794002607	0.7461582076966692	0.6363636363636364	0.7027027027027026	0.8994082840236687	602	LR	0.8008017793372608	0.8478260869565217	0.7838709677419354	0.7707082833133253	0.8439814814814816	0.875	0.8125	0.8444444444444444	0.7495670878108861	0.6223404255319149	0.7105263157894737	0.9158345221112696	0.6936909785011052	0.5	0.6190476190476191	0.9620253164556962	Self Car Public
ssid__geo	0.7583278902677988	0.8157894736842105	0.7247148821061522	0.7414634146341463	0.6044568245125348	0.8282244071717756	0.6831663449459202	0.6086956521739131	0.5454545454545454	0.8953488372093023	603	LR	0.7690098323576868	0.7728813559322034	0.7890909090909091	0.745057232049948	0.7852449223416965	0.7777777777777778	0.75	0.8279569892473119	0.7115445510408828	0.7125	0.4898419864559819	0.9322916666666666	0.634418324291742	0.5	0.42857142857142855	0.9746835443037974	Self Car Public
ssid__geo	0.7690058479532164	0.8333333333333334	0.7124842480547339	0.7012522361359571	0.5880077369439072	0.8481927710843373	0.7186230986303256	0.6206896551724138	0.6249999999999999	0.9101796407185629	604	LR	0.7534008934606345	0.7480916030534351	0.7272727272727273	0.7848383500557413	0.7909090909090909	0.6	0.9090909090909091	0.8636363636363636	0.692037603352588	0.6599326599326599	0.4935064935064935	0.9226736566186108	0.6936909785011052	0.6428571428571429	0.47619047619047616	0.9620253164556962	Self Car Public
ssid__geo	0.7851239669421488	0.8245614035087719	0.7358283984869994	0.7702479338842975	0.5892473118279571	0.8479899497487438	0.7133927510398098	0.64	0.6060606060606061	0.8941176470588236	605	LR	0.7858450334339313	0.8262411347517731	0.7527472527472527	0.7785467128027682	0.7985902985902986	0.7272727272727273	0.8333333333333334	0.8351648351648352	0.7121652172633722	0.7213622291021672	0.4840989399293286	0.9310344827586207	0.6698814546915811	0.5714285714285714	0.47619047619047616	0.9620253164556962	Self Car Public
ssid__geo	0.7719745222929937	0.8157894736842105	0.7338068757866761	0.7384230287859825	0.6245847176079735	0.8384128809660725	0.7019648820865859	0.6206896551724138	0.588235294117647	0.8969696969696971	606	LR	0.759625178809287	0.7908847184986595	0.704119850187266	0.7838709677419354	0.7432319618366131	0.6	0.7692307692307693	0.8604651162790697	0.7182649257701234	0.6924882629107981	0.5611940298507463	0.9011124845488258	0.6852521599357043	0.6428571428571429	0.47619047619047616	0.9367088607594937	Self Car Public
ssid__geo	0.7893238434163701	0.8333333333333334	0.7469766081477497	0.7719821162444113	0.6	0.8689477081988379	0.7166103522801892	0.5925925925925927	0.6470588235294118	0.9101796407185629	607	LR	0.7719965154035004	0.7777777777777778	0.7254098360655737	0.8128019323671497	0.7750582750582752	0.6153846153846154	0.8461538461538461	0.8636363636363636	0.7370862268313995	0.7662721893491125	0.5115606936416185	0.9334257975034674	0.6857544705645973	0.5714285714285714	0.5238095238095238	0.9620253164556962	Self Car Public
ssid__geo	0.821647379169503	0.8421052631578947	0.7820824986219597	0.8123515439429928	0.6535433070866142	0.8803526448362722	0.7485948191593352	0.7741935483870968	0.5625	0.9090909090909091	608	LR	0.7973058096008326	0.8658227848101265	0.6859504132231405	0.8401442307692307	0.7987190647929362	0.7058823529411765	0.8181818181818182	0.872093023255814	0.7712546653733513	0.7651006711409396	0.6240601503759399	0.9246031746031746	0.74502712477396	0.8571428571428571	0.42857142857142855	0.9493670886075949	Self Car Public
ssid__geo	0.776559287183002	0.8508771929824561	0.719223973143182	0.6435845213849287	0.6633986928104575	0.8506887052341598	0.7349732620320856	0.56	0.7272727272727273	0.9176470588235295	609	LR	0.7670986545882753	0.7214611872146118	0.796078431372549	0.783756345177665	0.8311688311688311	0.6363636363636364	1.0	0.8571428571428571	0.6932100952830931	0.5808823529411765	0.5686274509803921	0.9301204819277108	0.6862567811934901	0.5	0.5714285714285714	0.9873417721518988	Self Car Public
ssid__geo	0.7683264177040111	0.8070175438596491	0.7220113779233276	0.6724137931034483	0.6550218340611355	0.8385985066053991	0.6579737466834241	0.5714285714285714	0.5161290322580645	0.8863636363636364	610	LR	0.782953995857603	0.8210526315789474	0.7705479452054794	0.7572614107883817	0.8204221894943545	0.8571428571428571	0.8	0.8041237113402062	0.6928247527896424	0.5693430656934306	0.569620253164557	0.9395109395109396	0.5989551938919028	0.42857142857142855	0.38095238095238093	0.9873417721518988	Self Car Public
ssid__geo	0.7770491803278688	0.8421052631578947	0.7059350547499221	0.6308724832214765	0.631768953068592	0.8551637279596978	0.7684325904274752	0.782608695652174	0.6285714285714286	0.8941176470588236	611	LR	0.7383536168069099	0.6962962962962963	0.708502024291498	0.8102625298329356	0.8736263736263736	1.0	0.7857142857142857	0.8351648351648352	0.6840176743958842	0.5766871165644172	0.5700325732899023	0.9053333333333333	0.709563994374121	0.6428571428571429	0.5238095238095238	0.9620253164556962	Self Car Public
ssid__geo	0.7513262599469496	0.8157894736842105	0.7096621292344977	0.6781250000000001	0.6216216216216217	0.8292397660818712	0.6754001862894784	0.6428571428571429	0.48275862068965514	0.9005847953216375	612	LR	0.7456775972701936	0.7306397306397306	0.7472924187725631	0.7591006423982869	0.7849378881987578	0.6428571428571429	0.875	0.8369565217391305	0.6928155103771559	0.6326530612244898	0.532133676092545	0.913659793814433	0.6502913401647579	0.6428571428571429	0.3333333333333333	0.9746835443037974	Self Car Public
ssid__geo	0.812051649928264	0.8333333333333334	0.7614119500357927	0.7380952380952381	0.671280276816609	0.8748603351955307	0.7092073018254563	0.64	0.5806451612903225	0.9069767441860466	613	LR	0.8035755347540255	0.824468085106383	0.7637795275590551	0.8224789915966386	0.8219941348973608	0.7272727272727273	0.9	0.8387096774193549	0.7337454740469124	0.6681034482758621	0.5987654320987654	0.9343675417661098	0.6624472573839663	0.5714285714285714	0.42857142857142855	0.9873417721518988	Self Car Public
ssid__geo	0.7648335745296672	0.8421052631578947	0.6974816238462136	0.7145187601957586	0.5315904139433552	0.8463356973995272	0.7180118461428674	0.7407407407407408	0.5	0.9132947976878613	614	LR	0.7546874778253851	0.7398648648648649	0.7484662576687117	0.7757313109425785	0.869885433715221	0.7692307692307693	1.0	0.8404255319148937	0.678031073658358	0.6908517350157729	0.41216216216216217	0.9310793237971391	0.6825396825396824	0.7142857142857143	0.3333333333333333	1.0	Self Car Public
ssid__geo	0.7871777924653007	0.8596491228070176	0.7399624558226825	0.6692456479690523	0.6896551724137931	0.860986547085202	0.7750621533754064	0.6666666666666666	0.742857142857143	0.9156626506024097	615	LR	0.7690018412632135	0.7032520325203252	0.7987220447284346	0.8050314465408805	0.8314807797566418	0.6923076923076923	0.9285714285714286	0.8735632183908046	0.7234912350293231	0.6383763837638377	0.6067961165048543	0.9253012048192771	0.7413100261201526	0.6428571428571429	0.6190476190476191	0.9620253164556962	Self Car Public
ssid__geo	0.7906810035842294	0.8157894736842105	0.711173255654218	0.7306397306397308	0.5248868778280543	0.8779931584948688	0.6692209450830141	0.6666666666666666	0.4444444444444445	0.896551724137931	616	LR	0.7580553066886045	0.7380952380952381	0.7160493827160493	0.820021299254526	0.83778677462888	0.6923076923076923	1.0	0.8210526315789474	0.6941347745642225	0.7233333333333334	0.4142857142857143	0.9447852760736196	0.6386377335744425	0.6428571428571429	0.2857142857142857	0.9873417721518988	Self Car Public
ssid__geo	0.8160919540229885	0.8859649122807017	0.7852170091274319	0.8156565656565656	0.6781411359724612	0.8618533257532688	0.8175832934799936	0.8666666666666666	0.6470588235294118	0.9390243902439025	617	LR	0.8100183119086669	0.8659517426273459	0.7490494296577946	0.8150537634408602	0.8548453996983408	0.8125	0.8461538461538461	0.9058823529411765	0.7682448514626969	0.7708830548926014	0.6194968553459119	0.9143546441495778	0.8090214988949166	0.9285714285714286	0.5238095238095238	0.9746835443037974	Self Car Public
ssid__geo	0.7965753424657535	0.8157894736842105	0.7263792192740617	0.615819209039548	0.6944045911047345	0.8689138576779027	0.6577668428406537	0.5	0.5806451612903225	0.8926553672316384	618	LR	0.7853241376678876	0.6987179487179487	0.8642857142857143	0.79296875	0.8464852607709751	0.8333333333333334	0.9	0.8061224489795918	0.6972625091606829	0.5505050505050505	0.580335731414868	0.9609467455621302	0.5952380952380952	0.35714285714285715	0.42857142857142855	1.0	Self Car Public
ssid__geo	0.7386124737210932	0.8070175438596491	0.6712074206992235	0.6548672566371682	0.5111940298507462	0.8475609756097561	0.6409660417367546	0.5925925925925927	0.42857142857142855	0.9017341040462428	619	LR	0.7032167854552612	0.6894409937888198	0.6401869158878505	0.7800224466891134	0.7674382355233419	0.6153846153846154	0.8571428571428571	0.8297872340425532	0.6589884053187999	0.6235955056179775	0.4254658385093168	0.9279038718291055	0.6148282097649186	0.5714285714285714	0.2857142857142857	0.9873417721518988	Self Car Public
ssid__geo	0.7613636363636364	0.7894736842105263	0.6552551393364364	0.6403508771929826	0.46938775510204084	0.8560267857142858	0.605578002244669	0.56	0.37037037037037035	0.8863636363636364	620	LR	0.7383418024056322	0.7019230769230769	0.736	0.7771023302938197	0.7579402270123919	0.6363636363636364	0.8333333333333334	0.8041237113402062	0.6286913322882562	0.5887096774193549	0.3445692883895131	0.9527950310559006	0.5751456700823789	0.5	0.23809523809523808	0.9873417721518988	Self Car Public
ssid__geo	0.7687908496732027	0.8070175438596491	0.6937985107663658	0.6767241379310344	0.5379609544468548	0.8667104399212083	0.669260374832664	0.6666666666666666	0.43749999999999994	0.9036144578313253	621	LR	0.7129543023433075	0.6738197424892703	0.6358974358974359	0.8291457286432161	0.707810867293626	0.625	0.6363636363636364	0.8620689655172413	0.684553177784192	0.6796536796536796	0.46616541353383456	0.9078404401650619	0.6656620454088809	0.7142857142857143	0.3333333333333333	0.9493670886075949	Self Car Public
ssid__geo	0.8125472411186697	0.8157894736842105	0.7620545604571132	0.6830769230769231	0.7357032457496135	0.8673835125448028	0.6625468164794008	0.5	0.6	0.8876404494382023	622	LR	0.8265099000676154	0.8102189781021898	0.875	0.7943107221006565	0.8771043771043772	0.8333333333333334	1.0	0.797979797979798	0.7267851188254323	0.5904255319148937	0.6346666666666667	0.9552631578947368	0.5952380952380952	0.35714285714285715	0.42857142857142855	1.0	Self Car Public
ssid__geo	0.779957953749124	0.8508771929824561	0.7310071259580374	0.6782608695652174	0.6545454545454545	0.8602150537634408	0.7567389875082182	0.6923076923076924	0.6666666666666667	0.9112426035502957	623	LR	0.7594928131108803	0.7707509881422925	0.6996466431095406	0.8080808080808081	0.8407407407407407	0.75	0.9166666666666666	0.8555555555555555	0.7133457080983318	0.6055900621118012	0.6149068322981367	0.9195402298850575	0.7137834036568215	0.6428571428571429	0.5238095238095238	0.9746835443037974	Self Car Public
ssid__geo	0.7445442875481386	0.8333333333333334	0.6983707944085534	0.650381679389313	0.6043360433604337	0.840394660475914	0.737619588409388	0.689655172413793	0.6249999999999999	0.8982035928143712	624	LR	0.7258520582344316	0.5933147632311978	0.7964285714285714	0.7878128400435256	0.8093434343434343	0.6666666666666666	0.9090909090909091	0.8522727272727273	0.7023305567837276	0.7195945945945946	0.4868995633187773	0.900497512437811	0.7132810930279284	0.7142857142857143	0.47619047619047616	0.9493670886075949	Self Car Public
ssid__geo	0.7962264150943397	0.8596491228070176	0.7338057412928435	0.7011764705882354	0.6275992438563327	0.8726415094339622	0.7612553138284571	0.7200000000000001	0.6451612903225806	0.9186046511627907	625	LR	0.7844418113692923	0.7163461538461539	0.83	0.806979280261723	0.8892147279244055	0.8181818181818182	1.0	0.8494623655913979	0.7137103434549346	0.6866359447004609	0.5045592705167173	0.9499358151476252	0.7063492063492064	0.6428571428571429	0.47619047619047616	1.0	Self Car Public
ssid__geo	0.7373333333333333	0.7982456140350878	0.6643746043072679	0.5990639625585024	0.5622489959839357	0.831810854379366	0.6242901276634409	0.43478260869565216	0.5517241379310345	0.8863636363636364	626	LR	0.7120203925096744	0.5348189415041783	0.8	0.8012422360248447	0.7865597556319206	0.5555555555555556	1.0	0.8041237113402062	0.6596973552037567	0.6808510638297872	0.43343653250773995	0.864804469273743	0.5751456700823789	0.35714285714285715	0.38095238095238093	0.9873417721518988	Self Car Public
ssid__geo	0.7962016070124178	0.8508771929824561	0.7538107045883214	0.7701149425287356	0.6346863468634687	0.8566308243727598	0.7510071474983756	0.7407407407407408	0.6	0.9122807017543859	627	LR	0.8166519082990051	0.8626609442060086	0.8113207547169812	0.775974025974026	0.8723522853957636	0.7692307692307693	1.0	0.8478260869565217	0.7242379504386425	0.6955017301038062	0.5212121212121212	0.956	0.7100663050030138	0.7142857142857143	0.42857142857142855	0.9873417721518988	Self Car Public
ssid__geo	0.781804163454125	0.8245614035087719	0.7297347961728963	0.6459948320413436	0.690625	0.8525845564773452	0.7179413179413179	0.6363636363636364	0.6285714285714286	0.888888888888889	628	LR	0.7648426288961986	0.7062146892655368	0.7949640287769785	0.7933491686460807	0.8289337474120083	0.875	0.7857142857142857	0.8260869565217391	0.7090382143839946	0.5952380952380952	0.6104972375690608	0.9213793103448276	0.6619449467550733	0.5	0.5238095238095238	0.9620253164556962	Self Car Public
ssid__geo	0.7626154939587776	0.8157894736842105	0.6718296758266314	0.47826086956521735	0.70188679245283	0.8353413654618473	0.7086138770349296	0.6	0.6486486486486486	0.8771929824561402	629	LR	0.7470103741078938	0.7021276595744681	0.775	0.7639034627492131	0.8550724637681159	1.0	0.75	0.8152173913043478	0.6418452201079875	0.3626373626373626	0.6413793103448275	0.9215189873417722	0.6497890295358649	0.42857142857142855	0.5714285714285714	0.9493670886075949	Self Car Public
ssid__geo	0.7757697456492637	0.8070175438596491	0.729978391458271	0.6543438077634011	0.6932515337423313	0.8423398328690808	0.662827611664821	0.4761904761904762	0.6285714285714286	0.8837209302325582	630	LR	0.7742669149239991	0.7564102564102564	0.7902097902097902	0.7761806981519507	0.7724014336917563	0.7142857142857143	0.7857142857142857	0.8172043010752689	0.7049539427632845	0.5765472312703583	0.6174863387978142	0.9208282582216809	0.6143258991360258	0.35714285714285715	0.5238095238095238	0.9620253164556962	Self Car Public
ssid__geo	0.788	0.868421052631579	0.7542761135993579	0.7783375314861462	0.6300484652665589	0.8544423440453687	0.7781810035842294	0.8387096774193549	0.5625	0.9333333333333332	631	LR	0.7816036138746091	0.7902813299232737	0.7587548638132295	0.795774647887324	0.8260788459146872	0.7647058823529411	0.8181818181818182	0.8953488372093024	0.742624130797871	0.7667493796526055	0.5386740331491713	0.9224489795918367	0.7772754671488848	0.9285714285714286	0.42857142857142855	0.9746835443037974	Self Car Public
ssid__geo	0.7588075880758808	0.7982456140350878	0.710755979884755	0.7680209698558322	0.5357798165137614	0.8284671532846716	0.6365230327825301	0.5454545454545454	0.48275862068965514	0.8813559322033897	632	LR	0.7568757440977604	0.8253521126760563	0.6985645933014354	0.7467105263157895	0.8069727891156463	0.75	0.875	0.7959183673469388	0.6943296444260764	0.7181372549019608	0.43452380952380953	0.930327868852459	0.5830821780188868	0.42857142857142855	0.3333333333333333	0.9873417721518988	Self Car Public
ssid__geo	0.765748031496063	0.7894736842105263	0.7204183748554609	0.6666666666666666	0.6590476190476191	0.8355408388520972	0.6314952442120072	0.5714285714285714	0.4444444444444445	0.8786127167630058	633	LR	0.7350374461992083	0.5969773299748111	0.7688888888888888	0.8392461197339246	0.7933130699088146	0.5714285714285714	1.0	0.8085106382978723	0.7211039561994976	0.7547770700636943	0.5766666666666667	0.8318681318681319	0.6063893911995177	0.5714285714285714	0.2857142857142857	0.9620253164556962	Self Car Public
ssid__geo	0.7941550190597204	0.8245614035087719	0.7643829851278735	0.800595238095238	0.6424418604651163	0.8501118568232662	0.7030071732957982	0.6923076923076924	0.5161290322580645	0.9005847953216375	634	LR	0.8015262814210257	0.8354037267080745	0.7864768683274022	0.7826982492276005	0.7956521739130435	0.75	0.8	0.8369565217391305	0.7472671765695021	0.7685714285714286	0.542997542997543	0.9302325581395349	0.6661643560377737	0.6428571428571429	0.38095238095238093	0.9746835443037974	Self Car Public
ssid__geo	0.8039473684210526	0.8596491228070176	0.7774399025631817	0.7546531302876481	0.7174770039421813	0.8601895734597156	0.7741269841269842	0.7200000000000001	0.6857142857142857	0.9166666666666667	635	LR	0.7944022617935661	0.745819397993311	0.8198198198198198	0.8175675675675675	0.8468310715501727	0.8181818181818182	0.8571428571428571	0.8651685393258427	0.7696830324755686	0.7636986301369864	0.6378504672897196	0.9075	0.7296564195298373	0.6428571428571429	0.5714285714285714	0.9746835443037974	Self Car Public
ssid__geo	0.7244274809160305	0.8157894736842105	0.6731865546608296	0.6609442060085837	0.5491525423728815	0.8094629156010231	0.6737921361899696	0.6086956521739131	0.5161290322580645	0.896551724137931	636	LR	0.7304868585840453	0.7264150943396226	0.7465437788018433	0.7185017026106697	0.7996101364522418	0.7777777777777778	0.8	0.8210526315789474	0.6558030414396381	0.6062992125984252	0.4343163538873995	0.9267935578330894	0.6227647177014265	0.5	0.38095238095238093	0.9873417721518988	Self Car Public
ssid__geo	0.7389589905362776	0.8333333333333334	0.6632176226314147	0.4931506849315069	0.6693877551020408	0.8271144278606964	0.7094020928991989	0.5217391304347826	0.7058823529411765	0.9005847953216375	637	LR	0.6845915872461453	0.44081632653061226	0.8	0.812958435207824	0.8089000371609067	0.6666666666666666	0.9230769230769231	0.8369565217391305	0.6589320802059805	0.5595854922279793	0.5754385964912281	0.8417721518987342	0.6582278481012658	0.42857142857142855	0.5714285714285714	0.9746835443037974	Self Car Public
ssid__geo	0.8150087260034904	0.8333333333333334	0.7627445199748291	0.7526427061310783	0.6520681265206814	0.8835227272727274	0.7207782710441187	0.689655172413793	0.5625	0.9101796407185629	638	LR	0.8070235404896423	0.7542372881355932	0.8375	0.8293333333333334	0.7828282828282829	0.6666666666666666	0.8181818181818182	0.8636363636363636	0.7434027159842455	0.7510548523206751	0.5338645418326693	0.9452887537993921	0.7016274864376131	0.7142857142857143	0.42857142857142855	0.9620253164556962	Self Car Public
ssid__geo	0.7694962042788129	0.8333333333333334	0.7141026605449351	0.6762589928057554	0.5941278065630397	0.87192118226601	0.7004652642770942	0.5806451612903226	0.588235294117647	0.9325153374233128	639	LR	0.7357874249689599	0.6695156695156695	0.7107438016528925	0.8271028037383178	0.7344681462328522	0.5294117647058824	0.7692307692307693	0.9047619047619048	0.7051334305200929	0.6831395348837209	0.5103857566765578	0.921875	0.6936909785011052	0.6428571428571429	0.47619047619047616	0.9620253164556962	Self Car Public
ssid__geo	0.8384364820846906	0.8596491228070176	0.8122968633284224	0.8243831640058055	0.7287066246056781	0.8838008013737836	0.7763157894736842	0.75	0.6666666666666667	0.9122807017543859	640	LR	0.8410634923767114	0.8352941176470589	0.8523985239852399	0.8354978354978355	0.8881642512077295	0.9	0.9166666666666666	0.8478260869565217	0.7960496032543577	0.8137535816618912	0.6363636363636364	0.9380315917375456	0.7180028129395218	0.6428571428571429	0.5238095238095238	0.9873417721518988	Self Car Public
ssid__geo	0.7447425670775925	0.8245614035087719	0.6798665759752568	0.6618962432915921	0.5465346534653466	0.8311688311688312	0.7062482796586843	0.6	0.6285714285714286	0.8901734104046243	641	LR	0.7467054068097072	0.8258928571428571	0.6731707317073171	0.7410526315789474	0.868287740628166	1.0	0.7857142857142857	0.8191489361702128	0.6528251217033114	0.5522388059701493	0.46	0.946236559139785	0.64235483222825	0.42857142857142855	0.5238095238095238	0.9746835443037974	Self Car Public
ssid__geo	0.7334304442825929	0.7807017543859649	0.6477858988362736	0.599250936329588	0.5084745762711864	0.835632183908046	0.6039753528125621	0.4615384615384615	0.4666666666666666	0.8837209302325582	642	LR	0.6925676018327774	0.6177606177606177	0.6857142857142857	0.7742279020234292	0.6983273596176822	0.5	0.7777777777777778	0.8172043010752689	0.6311580221692581	0.5818181818181818	0.40404040404040403	0.9076154806491885	0.574643359453486	0.42857142857142855	0.3333333333333333	0.9620253164556962	Self Car Public
ssid__geo	0.6991028295376122	0.8070175438596491	0.6153944205889635	0.5051334702258727	0.5395189003436426	0.8015308911973756	0.6846405228758169	0.5833333333333334	0.588235294117647	0.8823529411764706	643	LR	0.6362460996414677	0.4641509433962264	0.6738197424892703	0.7707676130389064	0.7644688644688644	0.7	0.7692307692307693	0.8241758241758241	0.6129209079323628	0.5540540540540541	0.4498567335243553	0.8348519362186788	0.641852521599357	0.5	0.47619047619047616	0.9493670886075949	Self Car Public
ssid__geo	0.7282780410742496	0.7543859649122807	0.625176753535111	0.5898876404494383	0.4490644490644491	0.8365781710914455	0.56709705118539	0.5217391304347826	0.31249999999999994	0.8670520231213873	644	LR	0.6808492651840291	0.6818181818181818	0.6	0.7607296137339056	0.6396948205458843	0.6666666666666666	0.45454545454545453	0.7978723404255319	0.6026109011583899	0.5198019801980198	0.3588039867109635	0.9292267365661862	0.5386779184247539	0.42857142857142855	0.23809523809523808	0.9493670886075949	Self Car Public
ssid__geo	0.7611241217798594	0.7894736842105263	0.6735035185566701	0.6652360515021458	0.5102040816326531	0.8450704225352113	0.6086571056062581	0.56	0.3846153846153846	0.8813559322033897	645	LR	0.7269172051780748	0.748792270531401	0.6493506493506493	0.782608695652174	0.810760667903525	0.6363636363636364	1.0	0.7959183673469388	0.645663670873755	0.5984555984555985	0.42016806722689076	0.9183673469387755	0.5751456700823789	0.5	0.23809523809523808	0.9873417721518988	Self Car Public
ssid__geo	0.7207520891364902	0.7719298245614035	0.6543722553794283	0.6385542168674698	0.5057096247960849	0.8188529244747303	0.608198523821221	0.6086956521739131	0.35714285714285715	0.8587570621468926	646	LR	0.7140796380528437	0.676595744680851	0.7380952380952381	0.727547931382442	0.7558578987150416	0.7777777777777778	0.7142857142857143	0.7755102040816326	0.6418472528738688	0.6045627376425855	0.38461538461538464	0.9363636363636364	0.5667068515169781	0.5	0.23809523809523808	0.9620253164556962	Self Car Public
ssid__geo	0.7987577639751553	0.8421052631578947	0.7619677687920241	0.7623642943305188	0.6561514195583595	0.8673875924871941	0.717570281124498	0.6000000000000001	0.6249999999999999	0.927710843373494	647	LR	0.7814237515770524	0.7541766109785203	0.7591240875912408	0.8309705561613958	0.7855494601184256	0.5625	0.9090909090909091	0.8850574712643678	0.7518841140792359	0.7707317073170732	0.5777777777777777	0.9071428571428571	0.6979103877838054	0.6428571428571429	0.47619047619047616	0.9746835443037974	Self Car Public
ssid__geo	0.7963875205254516	0.8421052631578947	0.7042434492304576	0.599250936329588	0.6385542168674698	0.8749251944943148	0.7403992227521639	0.6666666666666666	0.6486486486486486	0.9058823529411764	648	LR	0.7523728238597519	0.6722689075630253	0.7644230769230769	0.8204264870931538	0.8653846153846154	1.0	0.75	0.8461538461538461	0.6753319632629978	0.5405405405405406	0.5482758620689655	0.9371794871794872	0.6820373719107896	0.5	0.5714285714285714	0.9746835443037974	Self Car Public
ssid__geo	0.7401993355481727	0.8421052631578947	0.7121858633235488	0.7082884822389667	0.6333973128598849	0.7948717948717948	0.7226151145983893	0.6206896551724138	0.6249999999999999	0.9221556886227545	649	LR	0.7322015786355908	0.6797520661157025	0.7399103139013453	0.7769423558897243	0.7946969696969696	0.6	0.9090909090909091	0.875	0.7022218039425564	0.7393258426966293	0.5536912751677853	0.8136482939632546	0.6979103877838054	0.6428571428571429	0.47619047619047616	0.9746835443037974	Self Car Public
ssid__geo	0.6994219653179191	0.7982456140350878	0.6414448508704226	0.56973293768546	0.5598705501618123	0.7947310647639955	0.6677035539310988	0.5714285714285714	0.5454545454545454	0.8862275449101796	650	LR	0.6614034561809138	0.5106382978723404	0.6975806451612904	0.7759914255091104	0.7207792207792209	0.5714285714285714	0.75	0.8409090909090909	0.6420870232686541	0.6442953020134228	0.46756756756756757	0.8143982002249719	0.6455696202531646	0.5714285714285714	0.42857142857142855	0.9367088607594937	Self Car Public
ssid__geo	0.7652292950034223	0.7982456140350878	0.7258426571036254	0.7882736156351791	0.5627118644067797	0.8265424912689173	0.6876319758672701	0.6923076923076924	0.5	0.8705882352941177	651	LR	0.7470238908044674	0.7960526315789473	0.6613545816733067	0.7836644591611479	0.7634865134865135	0.75	0.7272727272727273	0.8131868131868132	0.7149016379892378	0.7806451612903226	0.4896755162241888	0.874384236453202	0.6535061281896725	0.6428571428571429	0.38095238095238093	0.9367088607594937	Self Car Public
ssid__geo	0.8162612035851472	0.8859649122807017	0.7837362858526267	0.8063420158550397	0.6688741721854304	0.8759926695174098	0.8124086858061217	0.8148148148148148	0.6875000000000001	0.9349112426035503	652	LR	0.817645276726827	0.8356807511737089	0.808	0.809255079006772	0.907977207977208	0.8461538461538461	1.0	0.8777777777777778	0.7681139783336546	0.7789934354485777	0.5706214689265536	0.9547270306258322	0.7698412698412698	0.7857142857142857	0.5238095238095238	1.0	Self Car Public
ssid__geo	0.7948534667619729	0.8245614035087719	0.755623157535779	0.768976897689769	0.6366782006920416	0.8612143742255266	0.7139032319755212	0.6666666666666666	0.5714285714285714	0.9036144578313253	653	LR	0.7837633663678961	0.7818791946308725	0.7603305785123967	0.8090803259604191	0.7562207907035493	0.6923076923076923	0.7142857142857143	0.8620689655172413	0.7415474518123525	0.7564935064935064	0.5476190476190477	0.9205298013245033	0.6894715692184047	0.6428571428571429	0.47619047619047616	0.9493670886075949	Self Car Public
ssid__geo	0.8021739130434783	0.8421052631578947	0.7316351258458921	0.7993827160493827	0.5170068027210883	0.8785158587672053	0.7217553688141924	0.7142857142857143	0.5333333333333333	0.9176470588235295	654	LR	0.7646413674894688	0.819620253164557	0.6477272727272727	0.8265765765765766	0.8201058201058201	0.7142857142857143	0.8888888888888888	0.8571428571428571	0.7159097799908277	0.7801204819277109	0.43018867924528303	0.9374201787994891	0.694193289129998	0.7142857142857143	0.38095238095238093	0.9873417721518988	Self Car Public
ssid__geo	0.7658270932607216	0.8508771929824561	0.6948706966922268	0.7783902976846748	0.45	0.8562217923920052	0.7383436486884764	0.7586206896551724	0.5333333333333333	0.9230769230769232	655	LR	0.7183662297669771	0.7827050997782705	0.5714285714285714	0.8009650180940893	0.8296296296296296	0.7333333333333333	0.8888888888888888	0.8666666666666667	0.6883081392212671	0.7741228070175439	0.3711340206185567	0.9196675900277008	0.7180028129395217	0.7857142857142857	0.38095238095238093	0.9873417721518988	Self Car Public
ssid__geo	0.7443890274314214	0.8333333333333334	0.6809468292843758	0.6442953020134228	0.5671077504725898	0.8314374353671147	0.71355421686747	0.6000000000000001	0.6249999999999999	0.9156626506024097	656	LR	0.709140923374426	0.6091370558375635	0.7142857142857143	0.804	0.7817180424939046	0.5625	0.9090909090909091	0.8735632183908046	0.671597941331383	0.6837606837606838	0.4702194357366771	0.860813704496788	0.6936909785011052	0.6428571428571429	0.47619047619047616	0.9620253164556962	Self Car Public
ssid__geo	0.7592997811816192	0.8157894736842105	0.6940602529150205	0.6224489795918368	0.6008583690987124	0.8588734100545126	0.666884789418726	0.56	0.5294117647058824	0.9112426035502957	657	LR	0.7138027265904503	0.5893719806763285	0.75	0.8020361990950227	0.7280756280756281	0.6363636363636364	0.6923076923076923	0.8555555555555555	0.6950111603078716	0.6594594594594595	0.5011933174224343	0.924380704041721	0.634418324291742	0.5	0.42857142857142855	0.9746835443037974	Self Car Public
ssid__geo	0.748107364074329	0.8070175438596491	0.6997764916181649	0.752112676056338	0.5308411214953271	0.8163756773028297	0.6993455516375718	0.7692307692307692	0.45161290322580644	0.8771929824561402	658	LR	0.7501941213549682	0.8165137614678899	0.6995073891625616	0.7345612134344529	0.7828502415458937	0.8333333333333334	0.7	0.8152173913043478	0.6811793225673929	0.6971279373368147	0.42771084337349397	0.9186991869918699	0.6656620454088809	0.7142857142857143	0.3333333333333333	0.9493670886075949	Self Car Public
ssid__geo	0.7914951989026063	0.8508771929824561	0.7402992678340604	0.7750759878419453	0.578096947935368	0.8677248677248677	0.7589944480970122	0.7407407407407408	0.6249999999999999	0.9112426035502957	659	LR	0.7839635300612087	0.8146964856230032	0.7419354838709677	0.7952586206896551	0.8446257446257447	0.7692307692307693	0.9090909090909091	0.8555555555555555	0.7224605698064139	0.7391304347826086	0.47352941176470587	0.9547218628719275	0.7217199115933294	0.7142857142857143	0.47619047619047616	0.9746835443037974	Self Car Public
ssid__geo	0.7552611067809821	0.7719298245614035	0.6376637753922885	0.47368421052631576	0.5829787234042554	0.8563283922462943	0.5352789689216981	0.34782608695652173	0.37037037037037035	0.8876404494382023	660	LR	0.7174698084210854	0.5586206896551724	0.8203592814371258	0.7734294541709578	0.6919191919191919	0.4444444444444444	0.8333333333333334	0.797979797979798	0.6074814241834164	0.41116751269035534	0.4521452145214521	0.9591315453384419	0.5079365079365079	0.2857142857142857	0.23809523809523808	1.0	Self Car Public
ssid__geo	0.7118528610354223	0.7807017543859649	0.6130187727732289	0.5195246179966044	0.5011600928074246	0.8183716075156576	0.601938479511321	0.5517241379310344	0.37037037037037035	0.8837209302325582	661	LR	0.6726157850217972	0.46788990825688076	0.7659574468085106	0.784	0.7279569892473119	0.5333333333333333	0.8333333333333334	0.8172043010752689	0.6040928184196178	0.583969465648855	0.3724137931034483	0.8558951965065502	0.5905163753265019	0.5714285714285714	0.23809523809523808	0.9620253164556962	Self Car Public
ssid__geo	0.7744585511575803	0.8245614035087719	0.7026048770186092	0.6777963272120201	0.5636363636363636	0.8663819402074436	0.693295019157088	0.5833333333333334	0.6	0.896551724137931	662	LR	0.7490185302279057	0.8252032520325203	0.6294416243654822	0.7924107142857143	0.8403508771929825	0.7	1.0	0.8210526315789474	0.6803147839023828	0.5750708215297451	0.5102880658436214	0.955585464333782	0.6386377335744425	0.5	0.42857142857142855	0.9873417721518988	Self Car Public
ssid__geo	0.7834983498349835	0.8508771929824561	0.7623340813923792	0.7327887981330221	0.7221238938053096	0.832089552238806	0.7579986613119143	0.7333333333333334	0.6249999999999999	0.9156626506024097	663	LR	0.7855213995441379	0.7056179775280899	0.8429752066115702	0.8079710144927537	0.8233847091605714	0.6875	0.9090909090909091	0.8735632183908046	0.7504690591302753	0.7621359223300971	0.631578947368421	0.8576923076923076	0.7413100261201526	0.7857142857142857	0.47619047619047616	0.9620253164556962	Self Car Public
ssid__geo	0.6991643454038997	0.8245614035087719	0.5958628000300071	0.45283018867924524	0.5277777777777778	0.8069804336329984	0.7000414078674949	0.6086956521739131	0.6	0.8914285714285716	664	LR	0.6356438447703846	0.43724696356275305	0.7074468085106383	0.7622377622377622	0.8634259259259259	0.7777777777777778	1.0	0.8125	0.5825848880423962	0.46956521739130436	0.4208860759493671	0.8573033707865169	0.6386377335744425	0.5	0.42857142857142855	0.9873417721518988	Self Car Public
ssid__geo	0.8087080656673804	0.8859649122807017	0.7444026861883374	0.5955334987593051	0.7499999999999999	0.8876745598057073	0.7961589949541756	0.6153846153846153	0.8333333333333333	0.9397590361445785	665	LR	0.7671997690884064	0.594059405940594	0.8730650154798761	0.8344748858447488	0.8544061302681992	0.6666666666666666	1.0	0.896551724137931	0.7341589694223413	0.5970149253731343	0.6573426573426573	0.9481193255512321	0.7576853526220614	0.5714285714285714	0.7142857142857143	0.9873417721518988	Self Car Public
ssid__geo	0.7548111190306486	0.8070175438596491	0.6944055529867886	0.5888888888888888	0.6602316602316602	0.834096109839817	0.655592469545958	0.5714285714285714	0.5	0.8953488372093023	666	LR	0.7106267697968973	0.5162337662337663	0.7844036697247706	0.8312428734321551	0.799795186891961	0.5714285714285714	1.0	0.8279569892473119	0.6974379429114373	0.6853448275862069	0.57	0.8369690011481056	0.626481816355234	0.5714285714285714	0.3333333333333333	0.9746835443037974	Self Car Public
ssid__geo	0.7371428571428571	0.7894736842105263	0.6491791479885226	0.592074592074592	0.5171790235081375	0.8382838283828384	0.6400710789956845	0.6363636363636364	0.4137931034482759	0.8700564971751412	667	LR	0.70765000460278	0.596244131455399	0.7647058823529411	0.762	0.8035714285714285	0.875	0.75	0.7857142857142857	0.6367378959249709	0.5879629629629629	0.3907103825136612	0.9315403422982885	0.5867992766726944	0.5	0.2857142857142857	0.9746835443037974	Self Car Public
ssid__geo	0.7784431137724551	0.8508771929824561	0.7341783857152607	0.7424511545293073	0.6181102362204725	0.8419737663960025	0.7455648926237162	0.7857142857142857	0.5333333333333333	0.9176470588235295	668	LR	0.7711002899854974	0.7683823529411765	0.7584541062801933	0.7864644107351225	0.8439153439153438	0.7857142857142857	0.8888888888888888	0.8571428571428571	0.7152405737664166	0.718213058419244	0.521594684385382	0.9059139784946236	0.7180028129395217	0.7857142857142857	0.38095238095238093	0.9873417721518988	Self Car Public
ssid__geo	0.7310984308131241	0.7982456140350878	0.6556901958128111	0.542016806722689	0.5972696245733788	0.8277841561423651	0.6411730032419687	0.5384615384615384	0.5	0.8850574712643677	669	LR	0.7152521232433257	0.5944700460829493	0.8064516129032258	0.7448347107438017	0.797953216374269	0.5833333333333334	1.0	0.8105263157894737	0.6346162628068471	0.4980694980694981	0.4742547425474255	0.9315245478036176	0.6026722925457103	0.5	0.3333333333333333	0.9746835443037974	Self Car Public
ssid__geo	0.7881066302118934	0.8070175438596491	0.7341715668481549	0.6969147005444646	0.6335999999999999	0.872	0.6464367816091955	0.56	0.48275862068965514	0.896551724137931	670	LR	0.7749382717940065	0.7084870848708487	0.8114754098360656	0.8048523206751055	0.7774720893141945	0.6363636363636364	0.875	0.8210526315789474	0.718923632052228	0.6857142857142857	0.5196850393700787	0.9513715710723192	0.6068917018284107	0.5	0.3333333333333333	0.9873417721518988	Self Car Public
ssid__geo	0.8588312541037426	0.8859649122807017	0.8407674568941271	0.8644688644688645	0.7677100494233937	0.8901234567901235	0.8182925344050664	0.782608695652174	0.742857142857143	0.9294117647058824	671	LR	0.866929399828395	0.8984771573604061	0.8629629629629629	0.8393480791618161	0.9322344322344321	1.0	0.9285714285714286	0.8681318681318682	0.8239244724510252	0.8329411764705882	0.6913946587537092	0.9474375821287779	0.753968253968254	0.6428571428571429	0.6190476190476191	1.0	Self Car Public
ssid__geo	0.7618069815195072	0.7894736842105263	0.7046662059508981	0.6883365200764819	0.592057761732852	0.8336043360433605	0.625247025610002	0.5263157894736842	0.48275862068965514	0.8666666666666666	672	LR	0.7764882272199346	0.7792207792207793	0.8	0.7502439024390244	0.8824257425742573	1.0	0.875	0.7722772277227723	0.6747190914425923	0.6164383561643836	0.4699140401146132	0.9378048780487804	0.5592726542093631	0.35714285714285715	0.3333333333333333	0.9873417721518988	Self Car Public
ssid__geo	0.7616613418530351	0.8070175438596491	0.7348590835731056	0.6981132075471699	0.6855241264559069	0.8209399167162402	0.6600594177064765	0.4799999999999999	0.6060606060606061	0.8941176470588236	673	LR	0.7520509613281945	0.6820276497695853	0.7773584905660378	0.7967667436489607	0.7379842379842381	0.5454545454545454	0.8333333333333334	0.8351648351648352	0.7248989501256773	0.714975845410628	0.6130952380952381	0.8466257668711656	0.6222624070725337	0.42857142857142855	0.47619047619047616	0.9620253164556962	Self Car Public
ssid__geo	0.7416843595187544	0.7982456140350878	0.6844343032871775	0.5392857142857143	0.68630849220104	0.8277087033747781	0.6777777777777777	0.5333333333333333	0.611111111111111	0.8888888888888888	674	LR	0.6913159136691515	0.44807121661721067	0.7734375	0.8524390243902439	0.7002677376171352	0.5	0.7333333333333333	0.8674698795180723	0.6994417723657057	0.6771300448430493	0.616822429906542	0.8043728423475259	0.6688768334337954	0.5714285714285714	0.5238095238095238	0.9113924050632911	Self Car Public
ssid__geo	0.7993464052287582	0.7982456140350878	0.7452391222925504	0.8112058465286236	0.5655737704918032	0.8589377498572245	0.6562661310518596	0.5384615384615384	0.5517241379310345	0.8786127167630058	675	LR	0.7907600596125187	0.8181818181818182	0.7540983606557377	0.8	0.7972813238770686	0.5833333333333334	1.0	0.8085106382978723	0.7280190502472683	0.8043478260869565	0.4524590163934426	0.9272503082614056	0.6143258991360258	0.5	0.38095238095238093	0.9620253164556962	Self Car Public
ssid__geo	0.7854622441778405	0.8596491228070176	0.752378437531334	0.7491039426523297	0.6595092024539877	0.8485221674876847	0.7633986928104575	0.6666666666666666	0.7058823529411765	0.9176470588235295	676	LR	0.7807841262709635	0.8228346456692913	0.7239057239057239	0.7956120092378753	0.8600732600732601	0.8	0.9230769230769231	0.8571428571428571	0.7340349263567333	0.6875	0.6056338028169014	0.9089709762532981	0.7100663050030138	0.5714285714285714	0.5714285714285714	0.9873417721518988	Self Car Public
ssid__geo	0.7915472779369628	0.8508771929824561	0.7426707424677086	0.7913446676970634	0.5781249999999999	0.8585425597060624	0.7593875502008031	0.7999999999999999	0.5625	0.9156626506024097	677	LR	0.7677894818694648	0.8152866242038217	0.6757990867579908	0.8122827346465817	0.8139150121908744	0.75	0.8181818181818182	0.8735632183908046	0.7280926110277646	0.7687687687687688	0.5051194539249146	0.9103896103896104	0.7492465340566605	0.8571428571428571	0.42857142857142855	0.9620253164556962	Self Car Public
ssid__geo	0.725975975975976	0.7982456140350878	0.6306610151882577	0.5927272727272727	0.4742268041237113	0.8250289687137891	0.6714285714285714	0.6666666666666666	0.4666666666666666	0.880952380952381	678	LR	0.655966552524131	0.5077881619937694	0.6388888888888888	0.8212226066897347	0.7447461506450269	0.625	0.7777777777777778	0.8314606741573034	0.6392367844392287	0.7117903930131004	0.3770491803278688	0.8288707799767171	0.6614426361261804	0.7142857142857143	0.3333333333333333	0.9367088607594937	Self Car Public
ssid__geo	0.7945906432748538	0.8070175438596491	0.7523026651409235	0.75993091537133	0.6352087114337569	0.8617683686176837	0.6647058823529411	0.6000000000000001	0.5	0.8941176470588236	679	LR	0.7885738922324288	0.7665505226480837	0.7954545454545454	0.8037166085946573	0.7992216117216118	0.5625	1.0	0.8351648351648352	0.7369948747604473	0.7534246575342466	0.5287009063444109	0.9288590604026845	0.6460719308820575	0.6428571428571429	0.3333333333333333	0.9620253164556962	Self Car Public
ssid__geo	0.7792012057272042	0.8157894736842105	0.7086535688518026	0.6356968215158925	0.6232394366197183	0.8670244484197973	0.6743615984405459	0.56	0.5625	0.9005847953216375	680	LR	0.7386796413222495	0.6532663316582915	0.7468354430379747	0.8159371492704826	0.7638339920948617	0.6363636363636364	0.8181818181818182	0.8369565217391305	0.6929090694109951	0.6190476190476191	0.5347432024169184	0.9249363867684478	0.634418324291742	0.5	0.42857142857142855	0.9746835443037974	Self Car Public
ssid__geo	0.8066869300911854	0.8333333333333334	0.7834206791547763	0.8091822094691536	0.6919831223628692	0.8490967056323061	0.6950757575757575	0.5	0.6875000000000001	0.8977272727272727	681	LR	0.8239516338262804	0.8924050632911392	0.7961165048543689	0.7833333333333333	0.8825887743413517	0.8333333333333334	1.0	0.8144329896907216	0.7596706439848914	0.7401574803149606	0.6119402985074627	0.9269141531322506	0.626984126984127	0.35714285714285715	0.5238095238095238	1.0	Self Car Public
ssid__geo	0.7614356087262492	0.8070175438596491	0.7133922890001138	0.6980802792321117	0.6026936026936027	0.8394029850746269	0.6727969348659003	0.6666666666666666	0.4666666666666666	0.8850574712643677	682	LR	0.7574416464809443	0.7575757575757576	0.7489539748953975	0.7657952069716776	0.7961013645224172	0.8	0.7777777777777778	0.8105263157894737	0.6933801096828485	0.6472491909385113	0.504225352112676	0.9286657859973579	0.626481816355234	0.5714285714285714	0.3333333333333333	0.9746835443037974	Self Car Public
ssid__geo	0.8074123097286565	0.7807017543859649	0.7750584708376155	0.847645429362881	0.623728813559322	0.8538011695906432	0.6391332681655263	0.6666666666666666	0.3870967741935483	0.8636363636363636	683	LR	0.8253409249596159	0.918918918918919	0.7829787234042553	0.7741251325556734	0.7945017182130584	1.0	0.6	0.7835051546391752	0.7522341180676361	0.7866323907455013	0.5183098591549296	0.9517601043024772	0.582579867389994	0.5	0.2857142857142857	0.9620253164556962	Self Car Public
ssid__geo	0.75	0.7894736842105263	0.6965044805640906	0.5828571428571429	0.676510067114094	0.8301462317210349	0.6228571428571429	0.56	0.42857142857142855	0.88	684	LR	0.7375999671662093	0.6566523605150214	0.8	0.7561475409836066	0.765196608946609	0.6363636363636364	0.8571428571428571	0.8020833333333334	0.6767395385381719	0.523972602739726	0.586046511627907	0.9201995012468828	0.5867992766726944	0.5	0.2857142857142857	0.9746835443037974	Self Car Public
ssid__geo	0.7890466531440162	0.8245614035087719	0.7186069979913018	0.8058902275769746	0.49327354260089684	0.856657223796034	0.6984717868338558	0.6363636363636364	0.5625	0.896551724137931	685	LR	0.7889403966714891	0.8431372549019608	0.7482993197278912	0.7753846153846153	0.8380781499202552	0.875	0.8181818181818182	0.8210526315789474	0.6988832912333187	0.7717948717948718	0.36789297658862874	0.9569620253164557	0.6386377335744425	0.5	0.42857142857142855	0.9873417721518988	Self Car Public
ssid__geo	0.7934306569343066	0.8245614035087719	0.7568207488597891	0.6822033898305084	0.7398496240601504	0.8484092326887086	0.7104615759347217	0.6086956521739131	0.6285714285714286	0.8941176470588236	686	LR	0.7949214561588622	0.7970297029702971	0.7961165048543689	0.7916181606519208	0.7995522995522996	0.7777777777777778	0.7857142857142857	0.8351648351648352	0.7337620089583362	0.5962962962962963	0.6910112359550562	0.9139784946236559	0.6619449467550733	0.5	0.5238095238095238	0.9620253164556962	Self Car Public
ssid__geo	0.7170762444864525	0.8333333333333334	0.6640597302983616	0.6666666666666667	0.5164473684210527	0.8090651558073655	0.7183558124598587	0.7200000000000001	0.5333333333333333	0.9017341040462428	687	LR	0.689569944508326	0.6238317757009346	0.6738197424892703	0.7710583153347732	0.8456193137044202	0.8181818181818182	0.8888888888888888	0.8297872340425532	0.6618324906276285	0.7158176943699732	0.4186666666666667	0.8510131108462455	0.6703837653204742	0.6428571428571429	0.38095238095238093	0.9873417721518988	Self Car Public
ssid__geo	0.7506925207756233	0.8070175438596491	0.6852022794899751	0.6769825918762089	0.5569105691056911	0.8217136774880255	0.6699126092384519	0.6	0.5333333333333333	0.8764044943820224	688	LR	0.7639229247094622	0.8454106280193237	0.7061855670103093	0.7401725790987536	0.8922558922558922	1.0	0.8888888888888888	0.7878787878787878	0.6492308829109914	0.5645161290322581	0.4597315436241611	0.9234449760765551	0.5989551938919028	0.42857142857142855	0.38095238095238093	0.9873417721518988	Self Car Public
ssid__geo	0.795352323838081	0.868421052631579	0.7490643602488762	0.7906295754026355	0.5982905982905983	0.8582729070533949	0.7993827160493826	0.8148148148148148	0.6666666666666667	0.9166666666666667	689	LR	0.7868704401780583	0.8852459016393442	0.6862745098039216	0.7890909090909091	0.8759963507154519	0.8461538461538461	0.9166666666666666	0.8651685393258427	0.7284467298918166	0.7142857142857143	0.5303030303030303	0.9407514450867052	0.761402451275869	0.7857142857142857	0.5238095238095238	0.9746835443037974	Self Car Public
ssid__geo	0.7552447552447552	0.7982456140350878	0.6923550672851828	0.7178631051752921	0.5147058823529412	0.8444962143273153	0.659088355751652	0.6086956521739131	0.4848484848484849	0.8837209302325582	690	LR	0.7274427304435473	0.7597173144876325	0.6422018348623854	0.7804090419806243	0.7538829151732377	0.7777777777777778	0.6666666666666666	0.8172043010752689	0.6766261203391664	0.680379746835443	0.4294478527607362	0.9200507614213198	0.6143258991360258	0.5	0.38095238095238093	0.9620253164556962	Self Car Public
ssid__geo	0.7268817204301076	0.7982456140350878	0.6225110102959395	0.5481798715203425	0.4763779527559055	0.8429752066115703	0.6185297224623068	0.5833333333333334	0.3846153846153846	0.8876404494382023	691	LR	0.6827000231492805	0.6124401913875598	0.6759776536312849	0.759682224428997	0.8326599326599325	0.7	1.0	0.797979797979798	0.6035624547469237	0.49612403100775193	0.3677811550151976	0.9467821782178217	0.5793650793650794	0.5	0.23809523809523808	1.0	Self Car Public
ssid__geo	0.7384146341463415	0.8421052631578947	0.7044207947419263	0.6374133949191686	0.6556886227544909	0.8201603665521191	0.7224389929817784	0.6000000000000001	0.6451612903225806	0.9221556886227545	692	LR	0.7254073919010072	0.6013071895424836	0.7793594306049823	0.7955555555555556	0.8125	0.5625	1.0	0.875	0.696786616133474	0.6781326781326781	0.5658914728682171	0.8463356973995272	0.6979103877838054	0.6428571428571429	0.47619047619047616	0.9746835443037974	Self Car Public
ssid__geo	0.8104895104895105	0.8596491228070176	0.769317763637798	0.8354037267080746	0.6051660516605165	0.867383512544803	0.7612553138284571	0.7200000000000001	0.6451612903225806	0.9186046511627907	693	LR	0.8045418278794237	0.8621794871794872	0.7420814479638009	0.8093645484949833	0.8892147279244055	0.8181818181818182	1.0	0.8494623655913979	0.7518357750032111	0.8102409638554217	0.5109034267912772	0.9343629343629344	0.7063492063492064	0.6428571428571429	0.47619047619047616	1.0	Self Car Public
ssid__geo	0.7926033357505439	0.8245614035087719	0.7285132908901524	0.5768321513002364	0.7409638554216867	0.8677438659485339	0.6893615984405459	0.4799999999999999	0.6875000000000001	0.9005847953216375	694	LR	0.7639290262760081	0.5922330097087378	0.8913043478260869	0.8082497212931996	0.794137022397892	0.5454545454545454	1.0	0.8369565217391305	0.7109750355278232	0.5622119815668203	0.634020618556701	0.9366925064599483	0.64235483222825	0.42857142857142855	0.5238095238095238	0.9746835443037974	Self Car Public
ssid__geo	0.8045486851457001	0.868421052631579	0.7357138924650403	0.6441558441558441	0.6855241264559068	0.8774617067833698	0.7855750487329435	0.6666666666666666	0.7777777777777778	0.9122807017543859	695	LR	0.7880462390166943	0.7209302325581395	0.8306451612903226	0.8125633232016211	0.9270531400966183	1.0	0.9333333333333333	0.8478260869565217	0.7064518881568927	0.5821596244131455	0.5835694050991501	0.9536266349583828	0.7180028129395217	0.5	0.6666666666666666	0.9873417721518988	Self Car Public
ssid__geo	0.7912087912087912	0.8245614035087719	0.7590785244683887	0.7750865051903115	0.6503816793893129	0.8517673888255416	0.6773255813953488	0.5	0.6249999999999999	0.9069767441860466	696	LR	0.8079916912513326	0.8135593220338984	0.841897233201581	0.7685185185185185	0.7826001955034213	0.6	0.9090909090909091	0.8387096774193549	0.7417272729158157	0.7400881057268722	0.5298507462686567	0.9552429667519181	0.6307012256379344	0.42857142857142855	0.47619047619047616	0.9873417721518988	Self Car Public
ssid__geo	0.776414451261077	0.8245614035087719	0.7359697763305095	0.6889952153110047	0.672077922077922	0.846836191602602	0.7033683651479404	0.6086956521739131	0.6060606060606061	0.8953488372093023	697	LR	0.7855690448430509	0.7686832740213523	0.8214285714285714	0.7665952890792291	0.8130227001194744	0.7777777777777778	0.8333333333333334	0.8279569892473119	0.7129325376150767	0.6242774566473989	0.5686813186813187	0.9458388375165125	0.6502913401647579	0.5	0.47619047619047616	0.9746835443037974	Self Car Public
ssid__geo	0.7463768115942029	0.8245614035087719	0.674556712637208	0.6578947368421052	0.5294117647058824	0.8363636363636364	0.7069966209501093	0.6923076923076924	0.5333333333333333	0.8953488372093023	698	LR	0.733667345628103	0.7317073170731707	0.7128712871287128	0.7564234326824255	0.8222819593787336	0.75	0.8888888888888888	0.8279569892473119	0.6512863812588874	0.5976095617529881	0.42105263157894735	0.9351969504447268	0.6661643560377737	0.6428571428571429	0.38095238095238093	0.9746835443037974	Self Car Public
ssid__geo	0.706682436428149	0.8333333333333334	0.6568374594259817	0.6100861008610087	0.5550786838340486	0.8053475935828879	0.7139113680154142	0.64	0.6	0.9017341040462428	699	LR	0.6983532262392743	0.5403050108932462	0.7918367346938775	0.7629179331306991	0.8523533204384268	0.7272727272727273	1.0	0.8297872340425532	0.6602174596727962	0.7005649717514124	0.42731277533039647	0.8527746319365799	0.6624472573839663	0.5714285714285714	0.42857142857142855	0.9873417721518988	Self Car Public
ssid__geo	0.7914396887159533	0.8333333333333334	0.74443754013132	0.6857142857142857	0.6942148760330578	0.8533834586466166	0.6996658312447787	0.4761904761904762	0.7222222222222222	0.9005847953216375	700	LR	0.7858682943543117	0.8	0.7601809954751131	0.797423887587822	0.8059696342305038	0.7142857142857143	0.8666666666666667	0.8369565217391305	0.7188576757914587	0.6	0.6387832699619772	0.9177897574123989	0.6502913401647579	0.35714285714285715	0.6190476190476191	0.9746835443037974	Self Car Public
ssid__geo	0.7261437908496732	0.7982456140350878	0.6947676615199668	0.6432160804020101	0.6493955094991364	0.7916913946587537	0.6692164045105221	0.5384615384615384	0.588235294117647	0.880952380952381	701	LR	0.7079112230748463	0.6305418719211823	0.7203065134099617	0.7728852838933952	0.7280082589071354	0.5833333333333334	0.7692307692307693	0.8314606741573034	0.6863469160260235	0.6564102564102564	0.5911949685534591	0.8114355231143552	0.6376331123166566	0.5	0.47619047619047616	0.9367088607594937	Self Car Public
ssid__geo	0.8046511627906977	0.8333333333333334	0.7617741188530305	0.804005722460658	0.6148409893992933	0.8664756446991404	0.7296878188124872	0.689655172413793	0.6	0.8994082840236687	702	LR	0.8111670319298178	0.8338278931750742	0.8055555555555556	0.7941176470588235	0.837037037037037	0.6666666666666666	1.0	0.8444444444444444	0.7422425637641651	0.7762430939226519	0.49714285714285716	0.9533417402269861	0.7016274864376131	0.7142857142857143	0.42857142857142855	0.9620253164556962	Self Car Public
ssid__geo	0.7876763177431328	0.8070175438596491	0.732191127399493	0.7225325884543761	0.6157024793388429	0.8583383144052601	0.6734675121771896	0.6153846153846153	0.5161290322580645	0.888888888888889	703	LR	0.7688684620877599	0.754863813229572	0.745	0.8067415730337079	0.7642512077294686	0.6666666666666666	0.8	0.8260869565217391	0.7114969938832655	0.6928571428571428	0.5246478873239436	0.9169859514687101	0.6381354229455495	0.5714285714285714	0.38095238095238093	0.9620253164556962	Self Car Public
ssid__geo	0.7217015140591204	0.8157894736842105	0.6440807148426134	0.5821428571428572	0.5248508946322068	0.8252483927527762	0.6585403534791744	0.6451612903225806	0.4137931034482759	0.9166666666666667	704	LR	0.664904854199614	0.5	0.6804123711340206	0.8143021914648212	0.7344679444811634	0.5882352941176471	0.75	0.8651685393258427	0.6534195178652916	0.6965811965811965	0.42718446601941745	0.8364928909952607	0.6582278481012658	0.7142857142857143	0.2857142857142857	0.9746835443037974	Self Car Public
ssid__geo	0.7701238390092879	0.7894736842105263	0.6767443848686385	0.5303514376996805	0.6502835538752363	0.8495981630309988	0.6124999999999999	0.4	0.5625	0.875	705	LR	0.7533772951331263	0.6535433070866141	0.8349514563106796	0.7716371220020855	0.7595543059460584	0.6666666666666666	0.8181818181818182	0.7938144329896907	0.6412757710421323	0.44623655913978494	0.5325077399380805	0.9450830140485313	0.5629897528631705	0.2857142857142857	0.42857142857142855	0.9746835443037974	Self Car Public
ssid__geo	0.7811131957473421	0.8070175438596491	0.7579820774794078	0.7667210440456771	0.6780104712041884	0.829214717188358	0.6807786230863154	0.5833333333333334	0.5714285714285714	0.8875739644970415	706	LR	0.800737243133658	0.8545454545454545	0.7896341463414634	0.7580321285140562	0.7492063492063492	0.7	0.7142857142857143	0.8333333333333334	0.7348181615295236	0.6952662721893491	0.5940366972477065	0.9151515151515152	0.641852521599357	0.5	0.47619047619047616	0.9493670886075949	Self Car Public
ssid__geo	0.783011583011583	0.8070175438596491	0.7043994034956738	0.6134020618556701	0.6356275303643725	0.8641686182669788	0.6324963924963926	0.4	0.6060606060606061	0.8914285714285716	707	LR	0.7473276248917274	0.7041420118343196	0.7268518518518519	0.810989010989011	0.7708333333333334	0.6666666666666666	0.8333333333333334	0.8125	0.677646408982609	0.54337899543379	0.564748201438849	0.924812030075188	0.5830821780188868	0.2857142857142857	0.47619047619047616	0.9873417721518988	Self Car Public
ssid__geo	0.7782705099778271	0.7894736842105263	0.7215260222821825	0.7694566813509545	0.5431034482758621	0.8520179372197308	0.6446239245968414	0.6086956521739131	0.45161290322580644	0.8735632183908046	708	LR	0.7649802407866924	0.8397435897435898	0.6774193548387096	0.7777777777777778	0.7592592592592592	0.7777777777777778	0.7	0.8	0.7017302853173367	0.7100271002710027	0.45323741007194246	0.9419263456090652	0.5984528832630098	0.5	0.3333333333333333	0.9620253164556962	Self Car Public
ssid__geo	0.7581937363437727	0.8245614035087719	0.7116320707797463	0.7641509433962265	0.5423728813559322	0.8283723875870804	0.728934786766112	0.6666666666666666	0.6285714285714286	0.891566265060241	709	LR	0.7467687634294903	0.7788461538461539	0.6956521739130435	0.765807962529274	0.7761988968885521	0.6923076923076923	0.7857142857142857	0.8505747126436781	0.6988378033205619	0.75	0.4444444444444444	0.9020689655172414	0.7011251758087201	0.6428571428571429	0.5238095238095238	0.9367088607594937	Self Car Public
ssid__geo	0.7675765095119934	0.7719298245614035	0.650607899311662	0.5652173913043478	0.5125858123569794	0.8740204942736588	0.5592174094998953	0.5	0.2962962962962963	0.8813559322033897	710	LR	0.7122104293883881	0.5986842105263158	0.7368421052631579	0.8011049723756906	0.6875283446712018	0.6	0.6666666666666666	0.7959183673469388	0.6299383451086237	0.5352941176470588	0.3929824561403509	0.9615384615384616	0.5354631303998393	0.42857142857142855	0.19047619047619047	0.9873417721518988	Self Car Public
ssid__geo	0.7865168539325843	0.8245614035087719	0.7354181902146646	0.6896551724137931	0.6552315608919381	0.8613678373382625	0.6890020898641588	0.5454545454545454	0.6249999999999999	0.896551724137931	711	LR	0.7902191037113756	0.7547169811320755	0.834061135371179	0.7818791946308725	0.8267145135566188	0.75	0.9090909090909091	0.8210526315789474	0.7111054647150065	0.6349206349206349	0.53954802259887	0.9588477366255144	0.6307012256379344	0.42857142857142855	0.47619047619047616	0.9873417721518988	Self Car Public
ssid__geo	0.739568345323741	0.7982456140350878	0.6651677526997518	0.5277246653919693	0.634920634920635	0.8328579577866514	0.6429217326118022	0.5185185185185186	0.5161290322580645	0.8941176470588236	712	LR	0.6944439908764019	0.4876325088339223	0.7881773399014779	0.8075221238938053	0.7245421245421246	0.5384615384615384	0.8	0.8351648351648352	0.6554655206372685	0.575	0.53156146179402	0.8598351001177856	0.6143258991360258	0.5	0.38095238095238093	0.9620253164556962	Self Car Public
ssid__geo	0.7238805970149254	0.7631578947368421	0.6217430230490802	0.45887445887445877	0.5708245243128964	0.8355300859598854	0.5600666727834358	0.4444444444444445	0.35714285714285715	0.8786127167630058	713	LR	0.6510832677601134	0.39552238805970147	0.7377049180327869	0.8200224971878515	0.6614449380406827	0.46153846153846156	0.7142857142857143	0.8085106382978723	0.6211815026584405	0.5463917525773195	0.46551724137931033	0.8516355140186916	0.5428973277074544	0.42857142857142855	0.23809523809523808	0.9620253164556962	Self Car Public
ssid__geo	0.7946243969676086	0.8596491228070176	0.7622473497039648	0.722972972972973	0.7129337539432176	0.8508353221957041	0.7769410077102384	0.6923076923076924	0.7272727272727273	0.9112426035502957	714	LR	0.8087777289877699	0.7642857142857142	0.8828125	0.7792349726775957	0.8685185185185186	0.75	1.0	0.8555555555555555	0.7402353774451891	0.6858974358974359	0.5978835978835979	0.9369250985545335	0.7296564195298373	0.6428571428571429	0.5714285714285714	0.9746835443037974	Self Car Public
ssid__geo	0.8074712643678161	0.8771929824561403	0.7842929130039877	0.7487684729064039	0.7488299531981278	0.8552803129074317	0.7971428571428572	0.7200000000000001	0.742857142857143	0.9285714285714286	715	LR	0.8154044383640286	0.8871595330739299	0.7570977917981072	0.8019559902200489	0.8743859137117563	0.8181818181818182	0.9285714285714286	0.8764044943820225	0.7682230435954831	0.6477272727272727	0.7407407407407407	0.9162011173184358	0.7497488446855535	0.6428571428571429	0.6190476190476191	0.9873417721518988	Self Car Public
ssid__geo	0.7966244725738396	0.8245614035087719	0.7408113409511247	0.6423357664233577	0.7142857142857143	0.8658125421443021	0.6481970823011286	0.3	0.742857142857143	0.9017341040462428	716	LR	0.7926197495610476	0.7764705882352941	0.8018867924528302	0.7995018679950187	0.7527862208713273	0.5	0.9285714285714286	0.8297872340425532	0.7119249611072895	0.5477178423236515	0.6439393939393939	0.9441176470588235	0.6068917018284107	0.21428571428571427	0.6190476190476191	0.9873417721518988	Self Car Public
ssid__geo	0.7838006230529595	0.8157894736842105	0.7393459230015912	0.7732079905992949	0.5906040268456376	0.8542257515598413	0.6815913748552079	0.6666666666666666	0.48275862068965514	0.8953488372093023	717	LR	0.7890363396891266	0.7741176470588236	0.8110599078341014	0.7819314641744548	0.7984215605183347	0.6923076923076923	0.875	0.8279569892473119	0.7259768055710398	0.7723004694835681	0.46437994722955145	0.94125	0.6502913401647579	0.6428571428571429	0.3333333333333333	0.9746835443037974	Self Car Public
ssid__geo	0.8119440914866582	0.8333333333333334	0.779298362134183	0.8590909090909091	0.6235489220563847	0.8552552552552553	0.7270210409745292	0.8571428571428571	0.42857142857142855	0.8953488372093023	718	LR	0.8101074565190046	0.8475336322869955	0.7800829875518672	0.8027057497181511	0.8474142345110086	0.8571428571428571	0.8571428571428571	0.8279569892473119	0.7684906178752503	0.8709677419354839	0.5193370165745856	0.9151670951156813	0.7058468957203133	0.8571428571428571	0.2857142857142857	0.9746835443037974	Self Car Public
ssid__geo	0.7830721003134796	0.8508771929824561	0.7539573608561688	0.7784891165172856	0.6328767123287672	0.8505062537224538	0.7382478632478633	0.6666666666666666	0.6249999999999999	0.9230769230769232	719	LR	0.7847311655523482	0.7916666666666666	0.7830508474576271	0.7794759825327511	0.8226884226884227	0.6923076923076923	0.9090909090909091	0.8666666666666667	0.7441857907734137	0.7657430730478589	0.5310344827586206	0.9357798165137615	0.7021297970665059	0.6428571428571429	0.47619047619047616	0.9873417721518988	Self Car Public
ssid__geo	0.8180565127498277	0.8070175438596491	0.7882210765581757	0.8106194690265486	0.6903553299492386	0.8636884306987399	0.6911877394636016	0.6666666666666666	0.5333333333333333	0.8735632183908046	720	LR	0.8345755845041802	0.8576779026217228	0.8464730290456431	0.799575821845175	0.8296296296296296	0.8	0.8888888888888888	0.8	0.7634307826952856	0.7684563758389261	0.5828571428571429	0.9389788293897883	0.6381354229455495	0.5714285714285714	0.38095238095238093	0.9620253164556962	Self Car Public
ssid__geo	0.7464589235127479	0.7894736842105263	0.6922355559459049	0.6175438596491228	0.6178343949044587	0.8413284132841329	0.6279357897004956	0.4615384615384615	0.5294117647058824	0.8928571428571428	721	LR	0.7268513583603098	0.64	0.766798418972332	0.7737556561085973	0.6783347738403918	0.5	0.6923076923076923	0.8426966292134831	0.6785921289739646	0.5966101694915255	0.5173333333333333	0.921832884097035	0.6021699819168173	0.42857142857142855	0.42857142857142855	0.9493670886075949	Self Car Public
ssid__geo	0.8092485549132948	0.8421052631578947	0.7717092759357301	0.784565916398714	0.6629422718808193	0.8676196395276569	0.746031746031746	0.6666666666666666	0.6666666666666667	0.9047619047619047	722	LR	0.8059843980896613	0.8026315789473685	0.8018018018018018	0.8135198135198135	0.8209689810813406	0.6923076923076923	0.9166666666666666	0.8539325842696629	0.753934130885617	0.7672955974842768	0.5650793650793651	0.929427430093209	0.709563994374121	0.6428571428571429	0.5238095238095238	0.9620253164556962	Self Car Public
ssid__geo	0.7578075207138305	0.8245614035087719	0.7149644170517511	0.7679814385150813	0.5442834138486313	0.8326283987915407	0.7095249835634451	0.6666666666666666	0.5625	0.8994082840236687	723	LR	0.7314461064085664	0.7697674418604651	0.6353383458646616	0.7892325315005727	0.784977984977985	0.6923076923076923	0.8181818181818182	0.8444444444444444	0.7077780701766089	0.7662037037037037	0.476056338028169	0.881074168797954	0.6778179626280892	0.6428571428571429	0.42857142857142855	0.9620253164556962	Self Car Public
ssid__geo	0.7806411062225016	0.8245614035087719	0.7393160835927345	0.7575757575757575	0.6082949308755761	0.8520775623268698	0.7198573975044563	0.7200000000000001	0.5454545454545454	0.8941176470588236	724	LR	0.7640616928036422	0.7703081232492998	0.72	0.8018769551616267	0.8011155511155512	0.8181818181818182	0.75	0.8351648351648352	0.7269455495973398	0.7452574525745257	0.526595744680851	0.9089834515366431	0.6778179626280892	0.6428571428571429	0.42857142857142855	0.9620253164556962	Self Car Public
ssid__geo	0.7345454545454545	0.7982456140350878	0.6731631351594528	0.5508317929759704	0.6487523992322457	0.8199052132701422	0.6447811447811448	0.5	0.5454545454545454	0.888888888888889	725	LR	0.6903991708128677	0.5359712230215827	0.7379912663755459	0.7972350230414746	0.7253623188405798	0.6	0.75	0.8260869565217391	0.663069828755478	0.5665399239543726	0.5787671232876712	0.8439024390243902	0.6063893911995177	0.42857142857142855	0.42857142857142855	0.9620253164556962	Self Car Public
ssid__geo	0.8228031953522149	0.8947368421052632	0.7875896638147092	0.7571428571428572	0.7263157894736842	0.8793103448275862	0.8316475157792524	0.75	0.8108108108108109	0.9341317365269461	726	LR	0.8268906117207996	0.828125	0.8346774193548387	0.8178694158075601	0.9079545454545453	0.9	0.9375	0.8863636363636364	0.7636526402557658	0.6973684210526315	0.6428571428571429	0.9507323568575233	0.7814948764315853	0.6428571428571429	0.7142857142857143	0.9873417721518988	Self Car Public
ssid__geo	0.7926565874730022	0.7982456140350878	0.7231731991949664	0.7449139280125195	0.5552941176470588	0.8693115519253208	0.6430045050734705	0.6153846153846153	0.42857142857142855	0.8850574712643677	727	LR	0.7616777304281978	0.7579617834394905	0.7065868263473054	0.8204845814977973	0.7781119465329991	0.6666666666666666	0.8571428571428571	0.8105263157894737	0.7046632170863228	0.7323076923076923	0.4573643410852713	0.924317617866005	0.6106088004822182	0.5714285714285714	0.2857142857142857	0.9746835443037974	Self Car Public
ssid__geo	0.7519884309472162	0.8333333333333334	0.6902621193928878	0.6298568507157465	0.5914149443561209	0.8495145631067962	0.7202300150829563	0.6923076923076924	0.5625	0.9058823529411764	728	LR	0.7137110600235497	0.6135458167330677	0.7294117647058823	0.798175598631699	0.8047785547785549	0.75	0.8181818181818182	0.8461538461538461	0.684098943197135	0.6470588235294118	0.49732620320855614	0.9079118028534371	0.6820373719107896	0.6428571428571429	0.42857142857142855	0.9746835443037974	Self Car Public
ssid__geo	0.7902592301649647	0.8508771929824561	0.7239665842774249	0.575197889182058	0.7284345047923322	0.8682673588578844	0.7561404663201071	0.6153846153846153	0.742857142857143	0.9101796407185629	729	LR	0.7443323810631783	0.6022099447513812	0.8028169014084507	0.8279702970297029	0.8196248196248197	0.6666666666666666	0.9285714285714286	0.8636363636363636	0.7099531008125823	0.5505050505050505	0.6666666666666666	0.91268758526603	0.7175005023106289	0.5714285714285714	0.6190476190476191	0.9620253164556962	Self Car Public
ssid__geo	0.6757934038581207	0.7807017543859649	0.616067147160405	0.5953360768175583	0.48355263157894735	0.7693127330847096	0.6363499245852187	0.5384615384615384	0.5	0.8705882352941177	730	LR	0.6362897886349087	0.5621761658031088	0.6099585062240664	0.736734693877551	0.7079309579309578	0.5833333333333334	0.7272727272727273	0.8131868131868132	0.6127010866801346	0.6326530612244898	0.40054495912806537	0.8049052396878483	0.6058870805706249	0.5	0.38095238095238093	0.9367088607594937	Self Car Public
ssid__geo	0.802572347266881	0.8421052631578947	0.7515618095439351	0.8210784313725489	0.5612788632326821	0.8723281340265744	0.7284787173124642	0.7741935483870968	0.5	0.9112426035502957	731	LR	0.7719604494961586	0.8251231527093597	0.6610878661087866	0.8296703296703297	0.8538126361655775	0.7058823529411765	1.0	0.8555555555555555	0.7414459077148177	0.8170731707317073	0.4876543209876543	0.9196102314250914	0.7217199115933294	0.8571428571428571	0.3333333333333333	0.9746835443037974	Self Car Public
ssid__geo	0.7989203778677463	0.8421052631578947	0.7524487777269978	0.7729323308270676	0.6175942549371635	0.8668197474167624	0.7289890001235942	0.689655172413793	0.5806451612903225	0.9166666666666667	732	LR	0.7792476360068331	0.7811550151975684	0.7350427350427351	0.8215451577801959	0.8106117353308364	0.6666666666666666	0.9	0.8651685393258427	0.7382547159896978	0.7648809523809523	0.5325077399380805	0.9173754556500607	0.7058468957203133	0.7142857142857143	0.42857142857142855	0.9746835443037974	Self Car Public
ssid__geo	0.7621910487641951	0.8508771929824561	0.7395934859390563	0.7275641025641026	0.6727509778357236	0.8184653774173425	0.7756567756567757	0.7692307692307692	0.6486486486486486	0.9090909090909091	733	LR	0.7731910157370936	0.7541528239202658	0.821656050955414	0.7437641723356009	0.8184754521963825	0.8333333333333334	0.75	0.872093023255814	0.7273900785564389	0.7027863777089783	0.5695364238410596	0.9098474341192788	0.74502712477396	0.7142857142857143	0.5714285714285714	0.9493670886075949	Self Car Public
ssid__geo	0.81060116354234	0.8333333333333334	0.7566200393458627	0.8467005076142132	0.5564516129032258	0.8667079975201488	0.6998242733269956	0.7586206896551724	0.42857142857142855	0.9122807017543859	734	LR	0.8050520429477815	0.8373493975903614	0.7752808988764045	0.8025258323765786	0.812767425810904	0.7333333333333333	0.8571428571428571	0.8478260869565217	0.7440912051155747	0.8562628336755647	0.4339622641509434	0.9420485175202157	0.6862567811934901	0.7857142857142857	0.2857142857142857	0.9873417721518988	Self Car Public
ssid__geo	0.7407137654770576	0.8157894736842105	0.6557991474655607	0.5586854460093897	0.5698924731182796	0.8388195232690124	0.6658057573311811	0.5714285714285714	0.5333333333333333	0.8926553672316384	735	LR	0.7167967116072534	0.6467391304347826	0.7464788732394366	0.757172131147541	0.8507180650037793	0.8571428571428571	0.8888888888888888	0.8061224489795918	0.6309362215828136	0.49173553719008267	0.4608695652173913	0.9402035623409669	0.6031746031746031	0.42857142857142855	0.38095238095238093	1.0	Self Car Public
ssid__geo	0.7698907956318253	0.8333333333333334	0.7158312973076555	0.7187500000000001	0.5836734693877551	0.8450704225352111	0.7258297258297258	0.6666666666666666	0.6060606060606061	0.9047619047619047	736	LR	0.7485500610500609	0.7301587301587301	0.7222222222222222	0.7932692307692307	0.7931912033035627	0.6923076923076923	0.8333333333333334	0.8539325842696629	0.7005093080435546	0.7076923076923077	0.4897260273972603	0.9041095890410958	0.6936909785011052	0.6428571428571429	0.47619047619047616	0.9620253164556962	Self Car Public
ssid__geo	0.7687224669603524	0.8157894736842105	0.7172815510243998	0.6875	0.6139705882352942	0.8503740648379052	0.7023809523809524	0.7142857142857143	0.5	0.8928571428571428	737	LR	0.7499417292347154	0.678082191780822	0.7731481481481481	0.7985948477751756	0.7614183569239749	0.7142857142857143	0.7272727272727273	0.8426966292134831	0.7052209244627656	0.6971830985915493	0.5091463414634146	0.9093333333333333	0.6815350612818968	0.7142857142857143	0.38095238095238093	0.9493670886075949	Self Car Public
ssid__geo	0.7582025677603423	0.8157894736842105	0.7068348543422922	0.7160068846815835	0.5634782608695651	0.8410194174757281	0.6930104931748703	0.5925925925925927	0.588235294117647	0.8982035928143712	738	LR	0.7268818552123443	0.6842105263157895	0.6952789699570815	0.8011560693641618	0.7456293706293705	0.6153846153846154	0.7692307692307693	0.8522727272727273	0.703214736288832	0.7509025270758123	0.47368421052631576	0.8850574712643678	0.6656620454088807	0.5714285714285714	0.47619047619047616	0.9493670886075949	Self Car Public
ssid__geo	0.8105882352941176	0.8333333333333334	0.7939072042347742	0.8074534161490683	0.7182320441988951	0.856036152356359	0.7180555555555556	0.5625000000000001	0.6666666666666666	0.9249999999999999	739	LR	0.8170552313652876	0.7996485061511424	0.8469055374592834	0.8046116504854369	0.7378600823045267	0.5	0.8	0.9135802469135802	0.7844653813471284	0.8154121863799283	0.6235011990407674	0.9144827586206896	0.7169981916817361	0.6428571428571429	0.5714285714285714	0.9367088607594937	Self Car Public
ssid__geo	0.7780187997107737	0.8421052631578947	0.7232603674445176	0.7210884353741497	0.5891181988742965	0.8595744680851065	0.7257602339181286	0.64	0.6249999999999999	0.9122807017543859	740	LR	0.7662718400029521	0.7310344827586207	0.7733990147783252	0.7943820224719101	0.8280632411067194	0.7272727272727273	0.9090909090909091	0.8478260869565217	0.7078636042634443	0.7114093959731543	0.47575757575757577	0.9364238410596026	0.6783202732569821	0.5714285714285714	0.47619047619047616	0.9873417721518988	Self Car Public
ssid__geo	0.762278978388998	0.8333333333333334	0.6966223807062389	0.8093126385809313	0.44752475247524753	0.833029751062538	0.7265038755583806	0.7586206896551724	0.5161290322580645	0.9047619047619047	741	LR	0.7457391166525782	0.8147321428571429	0.6686390532544378	0.7538461538461538	0.7957553058676653	0.7333333333333333	0.8	0.8539325842696629	0.6903582747532054	0.8039647577092511	0.33630952380952384	0.9308005427408412	0.709563994374121	0.7857142857142857	0.38095238095238093	0.9620253164556962	Self Car Public
ssid__geo	0.7537366548042704	0.8070175438596491	0.670711413051215	0.5828779599271402	0.572597137014315	0.8566591422121896	0.6548676419366074	0.45454545454545453	0.6249999999999999	0.8850574712643677	742	LR	0.7143030919626664	0.6808510638297872	0.6730769230769231	0.7889812889812889	0.7815390749601275	0.625	0.9090909090909091	0.8105263157894737	0.6482706059112736	0.5095541401273885	0.498220640569395	0.937037037037037	0.6026722925457103	0.35714285714285715	0.47619047619047616	0.9746835443037974	Self Car Public
ssid__geo	0.7981455064194009	0.8421052631578947	0.7213823930517972	0.7540394973070018	0.535796766743649	0.8743109151047409	0.754075989370107	0.7692307692307692	0.588235294117647	0.9047619047619047	743	LR	0.7433375959035003	0.7636363636363637	0.6236559139784946	0.842720510095643	0.8188322289445885	0.8333333333333334	0.7692307692307693	0.8539325842696629	0.7075594829372781	0.7446808510638298	0.46963562753036436	0.9083619702176403	0.7175005023106289	0.7142857142857143	0.47619047619047616	0.9620253164556962	Self Car Public
ssid__geo	0.7507987220447284	0.8508771929824561	0.7241298750142217	0.6926952141057935	0.6666666666666666	0.813027744270205	0.7636594107876563	0.7096774193548386	0.6666666666666667	0.9146341463414634	744	LR	0.7361079648612003	0.6756756756756757	0.743421052631579	0.7892271662763466	0.8153594771241831	0.6470588235294118	0.9166666666666666	0.8823529411764706	0.7177269492744104	0.710594315245478	0.6042780748663101	0.8383084577114428	0.7529636327104682	0.7857142857142857	0.5238095238095238	0.9493670886075949	Self Car Public
ssid__geo	0.7161716171617162	0.7982456140350878	0.6791013646618435	0.6043360433604337	0.6387096774193548	0.7942583732057416	0.6884990253411306	0.6666666666666666	0.5333333333333333	0.8654970760233918	745	LR	0.7091487948969689	0.5777202072538861	0.7951807228915663	0.7545454545454545	0.7951814690945126	0.6923076923076923	0.8888888888888888	0.8043478260869565	0.668533096009511	0.6335227272727273	0.5336927223719676	0.8383838383838383	0.6535061281896725	0.6428571428571429	0.38095238095238093	0.9367088607594937	Self Car Public
ssid__geo	0.7609682299546142	0.7894736842105263	0.6863770434993324	0.5871121718377088	0.615916955017301	0.8561020036429873	0.6587640886125146	0.6451612903225806	0.45161290322580644	0.8795180722891567	746	LR	0.7129676769170676	0.5301724137931034	0.7946428571428571	0.8140877598152425	0.7091052512959206	0.5882352941176471	0.7	0.8390804597701149	0.6877559099625296	0.6577540106951871	0.5028248587570622	0.9026888604353394	0.65722322684348	0.7142857142857143	0.3333333333333333	0.9240506329113924	Self Car Public
ssid__geo	0.7261098570353649	0.8157894736842105	0.6648153500611186	0.6500000000000001	0.5195729537366548	0.8248730964467006	0.6775606052580468	0.6451612903225806	0.48275862068965514	0.9047619047619047	747	LR	0.7000919514563044	0.6190476190476191	0.7192118226600985	0.7620164126611958	0.77238929279577	0.5882352941176471	0.875	0.8539325842696629	0.6633091916598247	0.6842105263157895	0.40668523676880225	0.8990318118948825	0.6698814546915813	0.7142857142857143	0.3333333333333333	0.9620253164556962	Self Car Public
ssid__geo	0.7920353982300885	0.8421052631578947	0.7342406138770238	0.7445742904841404	0.584	0.8741475511469311	0.7217553688141924	0.7142857142857143	0.5333333333333333	0.9176470588235295	748	LR	0.7772545848741762	0.7716262975778547	0.7525773195876289	0.8075601374570447	0.8201058201058201	0.7142857142857143	0.8888888888888888	0.8571428571428571	0.7163939081396387	0.7193548387096774	0.477124183006536	0.9527027027027027	0.694193289129998	0.7142857142857143	0.38095238095238093	0.9873417721518988	Self Car Public
ssid__geo	0.757250945775536	0.8508771929824561	0.7203317967014223	0.6941896024464831	0.637482900136799	0.8293228875209849	0.7673731073919526	0.6956521739130435	0.7058823529411765	0.9005847953216375	749	LR	0.764748554346081	0.7800687285223368	0.7664473684210527	0.7477295660948536	0.8829741112349808	0.8888888888888888	0.9230769230769231	0.8369565217391305	0.7006387741789789	0.6253443526170799	0.5456674473067916	0.9309045226130653	0.7058468957203133	0.5714285714285714	0.5714285714285714	0.9746835443037974	Self Car Public
ssid__geo	0.7702602230483271	0.8421052631578947	0.7195639552517815	0.706401766004415	0.6040268456375839	0.8482632541133456	0.7458710407239818	0.7692307692307692	0.5625	0.9058823529411764	750	LR	0.7612167539612993	0.7766990291262136	0.7258064516129032	0.7811447811447811	0.8325563325563325	0.8333333333333334	0.8181818181818182	0.8461538461538461	0.6976715528875239	0.6477732793522267	0.5172413793103449	0.928	0.7058468957203133	0.7142857142857143	0.42857142857142855	0.9746835443037974	Self Car Public
ssid__geo	0.777394900068918	0.8245614035087719	0.733995645338446	0.751552795031056	0.6102941176470589	0.8401400233372229	0.7133927510398098	0.64	0.6060606060606061	0.8941176470588236	751	LR	0.7682442413039258	0.7986798679867987	0.7217391304347827	0.7843137254901961	0.7985902985902986	0.7272727272727273	0.8333333333333334	0.8351648351648352	0.7142874842674436	0.7096774193548387	0.5286624203821656	0.9045226130653267	0.6698814546915811	0.5714285714285714	0.47619047619047616	0.9620253164556962	Self Car Public
ssid__geo	0.7204370179948586	0.7807017543859649	0.6692059811982553	0.6866952789699572	0.5084226646248086	0.8125000000000001	0.6387386118155348	0.5833333333333334	0.4571428571428571	0.8757396449704142	752	LR	0.7063371961950325	0.7339449541284404	0.6509803921568628	0.7340862422997947	0.6978835978835978	0.7	0.5714285714285714	0.8222222222222222	0.657305309551396	0.6451612903225806	0.41708542713567837	0.9096692111959288	0.6058870805706249	0.5	0.38095238095238093	0.9367088607594937	Self Car Public
ssid__geo	0.7815924032140248	0.7982456140350878	0.7366279499590895	0.7712082262210798	0.5995423340961098	0.8391332895600788	0.666817227613738	0.5517241379310344	0.5625	0.8862275449101796	753	LR	0.7704979306671871	0.8086253369272237	0.7197802197802198	0.7830882352941176	0.7308080808080808	0.5333333333333333	0.8181818181818182	0.8409090909090909	0.7182150602069065	0.7371007371007371	0.5137254901960784	0.9038189533239038	0.6455696202531646	0.5714285714285714	0.42857142857142855	0.9367088607594937	Self Car Public
ssid__geo	0.8009188361408882	0.868421052631579	0.7514066081530754	0.7683168316831682	0.6231578947368421	0.8627450980392156	0.7925410546536416	0.8148148148148148	0.6451612903225806	0.9176470588235295	754	LR	0.8058260052240488	0.8398268398268398	0.783068783068783	0.7945823927765236	0.9010989010989011	0.8461538461538461	1.0	0.8571428571428571	0.7230704821554316	0.708029197080292	0.5174825174825175	0.9436997319034852	0.7497488446855535	0.7857142857142857	0.47619047619047616	0.9873417721518988	Self Car Public
ssid__geo	0.7809859154929577	0.8508771929824561	0.7318262671411899	0.7093889716840537	0.6104553119730185	0.8756345177664974	0.751984126984127	0.7142857142857143	0.6249999999999999	0.9166666666666667	755	LR	0.7622422905703815	0.7959866220735786	0.6856060606060606	0.8051341890315052	0.8295150542341553	0.7142857142857143	0.9090909090909091	0.8651685393258427	0.7165343749934183	0.6397849462365591	0.5501519756838906	0.9596662030598053	0.7217199115933294	0.7142857142857143	0.47619047619047616	0.9746835443037974	Self Car Public
ssid__geo	0.7527472527472527	0.8157894736842105	0.691324229528509	0.6493955094991365	0.5792163543441227	0.8453608247422681	0.7106486833654464	0.7200000000000001	0.5333333333333333	0.8786127167630058	756	LR	0.7318882098293863	0.7121212121212122	0.7083333333333334	0.7752100840336135	0.8385271151228598	0.8181818181818182	0.8888888888888888	0.8085106382978723	0.6720699914131923	0.5968253968253968	0.4899135446685879	0.929471032745592	0.6619449467550733	0.6428571428571429	0.38095238095238093	0.9620253164556962	Self Car Public
ssid__geo	0.8102409638554217	0.8421052631578947	0.7563989121764095	0.7068493150684931	0.6898954703832751	0.8724519510774607	0.7304597701149426	0.75	0.5333333333333333	0.9080459770114944	757	LR	0.8248067308167263	0.7914110429447853	0.8878923766816144	0.7951167728237792	0.8734892787524365	0.9	0.8888888888888888	0.8315789473684211	0.7230560127973095	0.6386138613861386	0.5641025641025641	0.9664516129032258	0.6746031746031745	0.6428571428571429	0.38095238095238093	1.0	Self Car Public
ssid__geo	0.7757961783439491	0.8596491228070176	0.7436689704367835	0.7681564245810057	0.6195190947666195	0.8433313919627257	0.7524366471734893	0.6666666666666666	0.6666666666666667	0.9239766081871346	758	LR	0.7774687813195973	0.8409785932721713	0.7203947368421053	0.7710330138445154	0.8584541062801933	0.8	0.9166666666666666	0.8586956521739131	0.7269854837646529	0.7069408740359897	0.543424317617866	0.9305912596401028	0.6984126984126985	0.5714285714285714	0.5238095238095238	1.0	Self Car Public
ssid__geo	0.8033333333333333	0.8157894736842105	0.765467222968698	0.7993874425727412	0.6379310344827587	0.8590831918505942	0.6766283524904214	0.6666666666666666	0.4666666666666666	0.896551724137931	759	LR	0.8209839352168804	0.867109634551495	0.8149779735682819	0.7808641975308642	0.7996101364522418	0.8	0.7777777777777778	0.8210526315789474	0.740091191324221	0.7414772727272727	0.5240793201133145	0.9547169811320755	0.6307012256379344	0.5714285714285714	0.3333333333333333	0.9873417721518988	Self Car Public
ssid__geo	0.7948529411764705	0.8157894736842105	0.7451461139559634	0.715151515151515	0.6547406082289804	0.865546218487395	0.6743615984405459	0.56	0.5625	0.9005847953216375	760	LR	0.7806788341177886	0.7662337662337663	0.7656903765690377	0.8101123595505618	0.7638339920948617	0.6363636363636364	0.8181818181818182	0.8369565217391305	0.7238177522649171	0.6704545454545454	0.571875	0.9291237113402062	0.634418324291742	0.5	0.42857142857142855	0.9746835443037974	Self Car Public
ssid__geo	0.8078078078078078	0.8596491228070176	0.7565531242606433	0.7674023769100171	0.6299559471365639	0.8723010487353486	0.7796932363995183	0.8461538461538461	0.5806451612903225	0.9122807017543859	761	LR	0.8199422588876254	0.8692307692307693	0.7988826815642458	0.7917133258678611	0.8881642512077295	0.9166666666666666	0.9	0.8478260869565217	0.7260279791130855	0.6869300911854104	0.52	0.9711538461538461	0.7338758288125377	0.7857142857142857	0.42857142857142855	0.9873417721518988	Self Car Public
ssid__geo	0.7501593371574251	0.8421052631578947	0.724630558259371	0.7216748768472906	0.6500777604976672	0.8021390374331552	0.7424227516574132	0.7407407407407408	0.5806451612903225	0.9058823529411764	762	LR	0.7560998992772962	0.6894117647058824	0.8196078431372549	0.7592800899887514	0.8384615384615385	0.7692307692307693	0.9	0.8461538461538461	0.7152972271837569	0.7571059431524548	0.538659793814433	0.8501259445843828	0.7058468957203133	0.7142857142857143	0.42857142857142855	0.9746835443037974	Self Car Public
ssid__geo	0.8246478873239437	0.868421052631579	0.7891892135965436	0.7742818057455539	0.693877551020408	0.8994082840236687	0.7826263035334616	0.7142857142857143	0.7058823529411765	0.927710843373494	763	LR	0.8006498786529365	0.7883008356545961	0.7445255474452555	0.8691232528589581	0.8408067028756684	0.7142857142857143	0.9230769230769231	0.8850574712643678	0.7807714419420962	0.760752688172043	0.6496815286624203	0.9318801089918256	0.753465943339361	0.7142857142857143	0.5714285714285714	0.9746835443037974	Self Car Public
ssid__geo	0.7365229110512129	0.7982456140350878	0.678173756947437	0.6027820710973724	0.6176470588235294	0.8140921409214092	0.6439080459770116	0.5	0.5517241379310345	0.88	764	LR	0.7367278438491348	0.5752212389380531	0.8647058823529412	0.7702564102564102	0.8006944444444445	0.6	1.0	0.8020833333333334	0.658909143594742	0.6331168831168831	0.4803921568627451	0.8632183908045977	0.5947357846092024	0.42857142857142855	0.38095238095238093	0.9746835443037974	Self Car Public
ssid__geo	0.7992177314211213	0.8245614035087719	0.7706987822051556	0.7658959537572255	0.6917293233082707	0.8544710695499708	0.715473702542668	0.6363636363636364	0.6249999999999999	0.8850574712643677	765	LR	0.8015834575025371	0.8079268292682927	0.8013937282229965	0.795429815016322	0.8648724082934609	0.875	0.9090909090909091	0.8105263157894737	0.7531557948224615	0.728021978021978	0.6084656084656085	0.922979797979798	0.6502913401647579	0.5	0.47619047619047616	0.9746835443037974	Self Car Public
ssid__geo	0.7755591054313099	0.8070175438596491	0.6998313376660358	0.6697038724373576	0.5682326621923937	0.8615574783683561	0.6727969348659003	0.6666666666666666	0.4666666666666666	0.8850574712643677	766	LR	0.7518230439268069	0.735	0.7257142857142858	0.7947548460661346	0.7961013645224172	0.8	0.7777777777777778	0.8105263157894737	0.6741984363127348	0.6150627615062761	0.46691176470588236	0.9406207827260459	0.626481816355234	0.5714285714285714	0.3333333333333333	0.9746835443037974	Self Car Public
ssid__geo	0.751660026560425	0.8333333333333334	0.7026816904931467	0.6619217081850534	0.603042876901798	0.8430804863925883	0.7140527923660454	0.6153846153846153	0.611111111111111	0.9156626506024097	767	LR	0.7277959416823693	0.6241610738255033	0.7730496453900709	0.7861771058315334	0.7578544061302681	0.6666666666666666	0.7333333333333333	0.8735632183908046	0.7025801468016556	0.7045454545454546	0.4943310657596372	0.9088639200998752	0.6857544705645973	0.5714285714285714	0.5238095238095238	0.9620253164556962	Self Car Public
ssid__geo	0.7938076416337286	0.8421052631578947	0.7562747340363619	0.7891891891891892	0.6284722222222222	0.8511627906976745	0.7410633484162895	0.6923076923076924	0.6249999999999999	0.9058823529411764	768	LR	0.7912826810816386	0.8179271708683473	0.7637130801687764	0.7922077922077922	0.8350815850815851	0.75	0.9090909090909091	0.8461538461538461	0.7386411275191344	0.762402088772846	0.5339233038348082	0.9195979899497487	0.6979103877838054	0.6428571428571429	0.47619047619047616	0.9746835443037974	Self Car Public
ssid__geo	0.695994747209455	0.7807017543859649	0.6539647945240143	0.6458852867830425	0.5435540069686412	0.7724550898203594	0.6547480243554865	0.5806451612903226	0.5161290322580645	0.8674698795180723	769	LR	0.6765006988120196	0.5755555555555556	0.6933333333333334	0.7606132075471698	0.718999323867478	0.5294117647058824	0.8	0.8275862068965517	0.6558194638012104	0.7357954545454546	0.4469914040114613	0.7846715328467153	0.6450673096242716	0.6428571428571429	0.38095238095238093	0.9113924050632911	Self Car Public
ssid__geo	0.7722551928783383	0.8070175438596491	0.7139733792747599	0.6295503211991434	0.6631205673758866	0.8492492492492494	0.6643373389063044	0.5454545454545454	0.5625	0.8850574712643677	770	LR	0.7666999294449308	0.735	0.7890295358649789	0.7760702524698134	0.792902711323764	0.75	0.8181818181818182	0.8105263157894737	0.6866976745570849	0.550561797752809	0.5718654434250765	0.9376657824933687	0.6106088004822182	0.42857142857142855	0.42857142857142855	0.9746835443037974	Self Car Public
ssid__geo	0.7829360100376411	0.8421052631578947	0.7342651467660027	0.7626050420168067	0.5868725868725868	0.8533178114086147	0.7371261430256029	0.689655172413793	0.6060606060606061	0.9156626506024097	771	LR	0.7617179770896113	0.7658227848101266	0.7102803738317757	0.8090507726269316	0.7911877394636017	0.6666666666666666	0.8333333333333334	0.8735632183908046	0.7207078618491113	0.7594142259414226	0.5	0.9027093596059114	0.7175005023106289	0.7142857142857143	0.47619047619047616	0.9620253164556962	Self Car Public
ssid__geo	0.6914399469143995	0.7807017543859649	0.6122510695550859	0.5314685314685315	0.5087108013937283	0.7965738758029979	0.599047619047619	0.56	0.35714285714285715	0.88	772	LR	0.6524526910866147	0.4523809523809524	0.7411167512690355	0.7638603696098563	0.7175775613275613	0.6363636363636364	0.7142857142857143	0.8020833333333334	0.6211834887400415	0.6440677966101694	0.38726790450928383	0.8322147651006712	0.5709262607996785	0.5	0.23809523809523808	0.9746835443037974	Self Car Public
ssid__geo	0.7848347375243033	0.8070175438596491	0.7486261784859063	0.74822695035461	0.6454293628808865	0.8522222222222223	0.6586028691080816	0.6666666666666666	0.4137931034482759	0.8953488372093023	773	LR	0.7932613682613683	0.7728937728937729	0.8321428571428572	0.7747474747474747	0.756754893851668	0.6923076923076923	0.75	0.8279569892473119	0.7330496040556009	0.7250859106529209	0.5271493212669683	0.9469135802469136	0.634418324291742	0.6428571428571429	0.2857142857142857	0.9746835443037974	Self Car Public
ssid__geo	0.7840216655382533	0.8859649122807017	0.7378236698187526	0.6552315608919382	0.6943620178041544	0.863877430760165	0.8077856399141541	0.7407407407407408	0.742857142857143	0.9397590361445785	774	LR	0.7629963128077465	0.7100371747211895	0.7672131147540984	0.8117386489479512	0.8647846406467097	0.7692307692307693	0.9285714285714286	0.896551724137931	0.721866799922311	0.60828025477707	0.6341463414634146	0.9231738035264484	0.7735583684950774	0.7142857142857143	0.6190476190476191	0.9873417721518988	Self Car Public
ssid__geo	0.7737276478679505	0.8333333333333334	0.7354447886133556	0.7427701674277017	0.6206896551724138	0.8428745432399513	0.7409679089026916	0.6875000000000001	0.6285714285714286	0.9068322981366461	775	LR	0.7619435983146063	0.6931818181818182	0.7907949790794979	0.8018539976825029	0.7623564330881404	0.6111111111111112	0.7857142857142857	0.8902439024390244	0.7330430558928634	0.8	0.5108108108108108	0.8883183568677792	0.7445248141450674	0.7857142857142857	0.5238095238095238	0.9240506329113924	Self Car Public
ssid__geo	0.7461430575035063	0.7982456140350878	0.6915343480020594	0.6516516516516517	0.6008583690987124	0.8220930232558139	0.665433227402667	0.5384615384615384	0.5806451612903225	0.8771929824561402	776	LR	0.7320623400777668	0.5945205479452055	0.8045977011494253	0.7970687711386697	0.7661835748792271	0.5833333333333334	0.9	0.8152173913043478	0.6830405943836597	0.7209302325581395	0.4794520547945205	0.8487394957983193	0.6259795057263412	0.5	0.42857142857142855	0.9493670886075949	Self Car Public
ssid__geo	0.7446236559139785	0.8245614035087719	0.6731191600153794	0.6711409395973155	0.4974619289340102	0.8507546115148128	0.6848484848484849	0.6666666666666667	0.4666666666666666	0.9212121212121213	777	LR	0.7009932359044191	0.6711409395973155	0.6391304347826087	0.7927083333333333	0.7468153588104629	0.5789473684210527	0.7777777777777778	0.8837209302325582	0.6654388725554033	0.6711409395973155	0.407202216066482	0.9179734620024126	0.6936909785011052	0.7857142857142857	0.3333333333333333	0.9620253164556962	Self Car Public
ssid__geo	0.767387944358578	0.8070175438596491	0.7094837247122957	0.7494456762749444	0.536	0.8430054978619427	0.6851112778194549	0.7200000000000001	0.45161290322580644	0.8837209302325582	778	LR	0.7710843787893285	0.7971698113207547	0.7528089887640449	0.7632743362831859	0.7784620397523624	0.8181818181818182	0.7	0.8172043010752689	0.6881996701282974	0.7071129707112971	0.4161490683229814	0.9413369713506139	0.6460719308820575	0.6428571428571429	0.3333333333333333	0.9620253164556962	Self Car Public
ssid__geo	0.7952243125904487	0.8333333333333334	0.7537019525315604	0.7777777777777778	0.6283662477558348	0.8549618320610687	0.7331154866638738	0.7272727272727273	0.5806451612903225	0.8914285714285716	779	LR	0.8182668846379074	0.8990825688073395	0.78125	0.774468085106383	0.9041666666666667	1.0	0.9	0.8125	0.7216562170690611	0.6853146853146853	0.5255255255255256	0.9541284403669725	0.6624472573839663	0.5714285714285714	0.42857142857142855	0.9873417721518988	Self Car Public
ssid__geo	0.7944046844502277	0.7807017543859649	0.7501025771741766	0.7747747747747749	0.6151079136690648	0.8604250430786904	0.6402718213272007	0.6666666666666666	0.3870967741935483	0.8670520231213873	780	LR	0.7996922493293247	0.840782122905028	0.7772727272727272	0.781021897810219	0.7326241134751772	0.8	0.6	0.7978723404255319	0.7283687237476707	0.7183770883054893	0.5089285714285714	0.9578005115089514	0.6021699819168173	0.5714285714285714	0.2857142857142857	0.9493670886075949	Self Car Public
ssid__geo	0.7533843437316068	0.8157894736842105	0.7351910395691509	0.6946236559139786	0.7075208913649026	0.8034285714285714	0.6973514211886305	0.5833333333333334	0.6249999999999999	0.8837209302325582	781	LR	0.7524024865202449	0.6976241900647948	0.7912772585669782	0.7683060109289618	0.8087650700553927	0.7	0.9090909090909091	0.8172043010752689	0.7244544928664883	0.6916488222698073	0.6397984886649875	0.8419161676646707	0.6460719308820574	0.5	0.47619047619047616	0.9620253164556962	Self Car Public
ssid__geo	0.7581179589131876	0.8070175438596491	0.6870193539341195	0.6926174496644295	0.5037313432835822	0.8647092688543466	0.6630211521458206	0.689655172413793	0.4	0.8994082840236687	782	LR	0.7155152557595402	0.6935483870967742	0.6428571428571429	0.8101402373247033	0.7259259259259259	0.6666666666666666	0.6666666666666666	0.8444444444444444	0.677653310439303	0.6916890080428955	0.41411042944785276	0.9271604938271605	0.6540084388185654	0.7142857142857143	0.2857142857142857	0.9620253164556962	Self Car Public
ssid__geo	0.7631954350927247	0.7807017543859649	0.6909243274938092	0.5505050505050506	0.6765140324963073	0.8457538994800693	0.5578835978835979	0.22222222222222224	0.5714285714285714	0.88	783	LR	0.7478879037988259	0.7124183006535948	0.7582781456953642	0.7729672650475184	0.6721230158730159	0.5	0.7142857142857143	0.8020833333333334	0.664299935612105	0.448559670781893	0.6106666666666667	0.9336734693877551	0.5312437211171388	0.14285714285714285	0.47619047619047616	0.9746835443037974	Self Car Public
ssid__geo	0.7307430129516019	0.8245614035087719	0.678233470660445	0.6909090909090908	0.5423728813559322	0.801418439716312	0.7045798806023345	0.6666666666666666	0.5517241379310345	0.8953488372093023	784	LR	0.7189871087049982	0.6440677966101694	0.7441860465116279	0.7687074829931972	0.8400882271850013	0.6923076923076923	1.0	0.8279569892473119	0.66960058097313	0.7450980392156863	0.4266666666666667	0.837037037037037	0.6661643560377737	0.6428571428571429	0.38095238095238093	0.9746835443037974	Self Car Public
ssid__geo	0.7095709570957096	0.8157894736842105	0.6608984162400202	0.6037151702786377	0.5880452342487883	0.7909348441926344	0.6867260843731432	0.56	0.6060606060606061	0.8941176470588236	785	LR	0.6793669434890809	0.5769230769230769	0.7	0.7611777535441657	0.7682872682872683	0.6363636363636364	0.8333333333333334	0.8351648351648352	0.6543979596549628	0.6331168831168831	0.5069637883008357	0.8231132075471698	0.6460719308820574	0.5	0.47619047619047616	0.9620253164556962	Self Car Public
[truncated: 214 more rows]
