# Supplementary material for: Inferring transportation mode from smartphone sensors: Evaluating the potential of Wi-Fi and Bluetooth
Source: PLoS One. 2020 Jul 2;15(7):e0234003. doi: 10.1371/journal.pone.0234003 (PMC7332005; doi:10.1371/journal.pone.0234003)
Supplement: S1 File — This compressed folder of files contains the dataset, code for training and evaluating models as well as model output. (GZ) [file pone.0234003.s008.tar.gz › transport_public/output/RFC_Self Other_ssid__geo.csv]

X_label	acc	acc_m	f1	f1_NOSELF	f1_SELF	f1_m	f1_m_NOSELF	f1_m_SELF	iteration	model	prec	prec_NOSELF	prec_SELF	prec_m	prec_m_NOSELF	prec_m_SELF	rec	rec_NOSELF	rec_SELF	rec_m	rec_m_NOSELF	rec_m_SELF	y_var
ssid__geo	0.8975265017667845	0.9210526315789473	0.8964840133578129	0.8860958366064414	0.9068721901091844	0.9048855103365161	0.8656716417910447	0.9440993788819876	0	RFC	0.8962114612071052	0.8826291079812206	0.9097938144329897	0.9165396341463414	0.90625	0.926829268292683	0.8967795877646146	0.889589905362776	0.9039692701664532	0.8952983725135624	0.8285714285714286	0.9620253164556962	Self Other
ssid__geo	0.8994276369582993	0.9298245614035088	0.8968316835757391	0.880466472303207	0.913196894848271	0.9175406871609403	0.8857142857142857	0.9493670886075949	1	RFC	0.900731020051152	0.9078156312625251	0.893646408839779	0.9175406871609403	0.8857142857142857	0.9493670886075949	0.8941694573770045	0.8547169811320755	0.9336219336219336	0.9175406871609403	0.8857142857142857	0.9493670886075949	Self Other
ssid__geo	0.8602941176470589	0.9122807017543859	0.8597885312492934	0.8682080924855492	0.8513689700130378	0.8985042735042735	0.8611111111111112	0.9358974358974359	2	RFC	0.860788926206437	0.8543799772468714	0.8671978751660027	0.8929448929448929	0.8378378378378378	0.948051948051948	0.8592993706282133	0.882491186839013	0.8361075544174136	0.9048824593128391	0.8857142857142857	0.9240506329113924	Self Other
ssid__geo	0.8507556675062973	0.9385964912280702	0.8507243531392603	0.8528864059590316	0.8485623003194889	0.9284112317215394	0.9014084507042254	0.9554140127388535	3	RFC	0.8521888059843902	0.8237410071942446	0.8806366047745358	0.9252136752136753	0.8888888888888888	0.9615384615384616	0.8514560888173712	0.8841698841698842	0.8187422934648582	0.9318264014466546	0.9142857142857143	0.9493670886075949	Self Other
ssid__geo	0.8808988764044944	0.9122807017543859	0.8775741496402463	0.8573991031390135	0.8977491961414792	0.8933782267115601	0.8484848484848486	0.9382716049382716	4	RFC	0.8815863032844165	0.8851851851851852	0.8779874213836478	0.9094442285270112	0.9032258064516129	0.9156626506024096	0.874862700228833	0.831304347826087	0.9184210526315789	0.8810126582278481	0.8	0.9620253164556962	Self Other
ssid__geo	0.867739678096571	0.9122807017543859	0.8670623738394211	0.8575734740015071	0.8765512736773351	0.8985042735042735	0.8611111111111112	0.9358974358974359	5	RFC	0.8671768218467999	0.8595166163141994	0.8748370273794003	0.8929448929448929	0.8378378378378378	0.948051948051948	0.8669556745266307	0.8556390977443609	0.8782722513089005	0.9048824593128391	0.8857142857142857	0.9240506329113924	Self Other
ssid__geo	0.8239675016926202	0.8771929824561403	0.8183828592616136	0.7865353037766831	0.8502304147465439	0.8479420731707318	0.7812500000000001	0.9146341463414634	6	RFC	0.8146525904567017	0.7369230769230769	0.8923821039903265	0.8722109533468559	0.8620689655172413	0.8823529411764706	0.8275955236368708	0.8433098591549296	0.8118811881188119	0.8318264014466545	0.7142857142857143	0.9493670886075949	Self Other
ssid__geo	0.8627951499680919	0.8947368421052632	0.8608344111036712	0.8443157132512671	0.8773531089560752	0.8696646341463414	0.8125	0.926829268292683	7	RFC	0.8666390451319137	0.8900763358778626	0.8432017543859649	0.8953346855983773	0.896551724137931	0.8941176470588236	0.8587089683998126	0.803030303030303	0.9143876337693222	0.8524412296564196	0.7428571428571429	0.9620253164556962	Self Other
ssid__geo	0.8648208469055375	0.9298245614035088	0.8588779353123616	0.8299180327868853	0.8878378378378379	0.9175406871609403	0.8857142857142857	0.9493670886075949	8	RFC	0.8583872573419612	0.826530612244898	0.8902439024390244	0.9175406871609403	0.8857142857142857	0.9493670886075949	0.8593890386343217	0.8333333333333334	0.8854447439353099	0.9175406871609403	0.8857142857142857	0.9493670886075949	Self Other
ssid__geo	0.8380820013898541	0.9298245614035088	0.8322639935924663	0.8010247651579845	0.863503222026948	0.9161764705882353	0.8823529411764706	0.95	9	RFC	0.829234848244836	0.7726523887973641	0.8858173076923077	0.9236812570145903	0.9090909090909091	0.9382716049382716	0.8369229989868288	0.8315602836879432	0.8422857142857143	0.9095840867992766	0.8571428571428571	0.9620253164556962	Self Other
ssid__geo	0.8443759630200308	0.9122807017543859	0.8376603917508922	0.8046421663442941	0.8706786171574903	0.8969258589511754	0.8571428571428571	0.9367088607594937	10	RFC	0.8324405108497341	0.7509025270758123	0.9139784946236559	0.8969258589511754	0.8571428571428571	0.9367088607594937	0.8489812550937246	0.8666666666666667	0.8312958435207825	0.8969258589511754	0.8571428571428571	0.9367088607594937	Self Other
ssid__geo	0.9016630513376718	0.9298245614035088	0.9001723874386454	0.8879736408566722	0.9123711340206186	0.913109756097561	0.8750000000000001	0.9512195121951219	11	RFC	0.9068144640551012	0.9373913043478261	0.8762376237623762	0.9415821501014199	0.9655172413793104	0.9176470588235294	0.8975591902670503	0.8435054773082942	0.9516129032258065	0.8936708860759495	0.8	0.9873417721518988	Self Other
ssid__geo	0.8703438395415473	0.9122807017543859	0.8703288683977295	0.8717221828490432	0.8689355539464156	0.8999648999648999	0.8648648648648648	0.935064935064935	12	RFC	0.8703610199444585	0.8823529411764706	0.8583690987124464	0.8902564102564102	0.8205128205128205	0.96	0.8705549668547772	0.8613445378151261	0.8797653958944281	0.9128390596745026	0.9142857142857143	0.9113924050632911	Self Other
ssid__geo	0.8620689655172413	0.9210526315789473	0.8598461057069705	0.8421955403087479	0.8774966711051931	0.9064807219031994	0.8695652173913043	0.9433962264150944	13	RFC	0.8619844768990539	0.8614035087719298	0.862565445026178	0.9099264705882353	0.8823529411764706	0.9375	0.8583897164475001	0.8238255033557047	0.8929539295392954	0.9032549728752259	0.8571428571428571	0.9493670886075949	Self Other
ssid__geo	0.8619582664526485	0.956140350877193	0.8618918051943588	0.8588621444201313	0.8649214659685863	0.9488651655153852	0.9295774647887323	0.9681528662420382	14	RFC	0.8641600450766418	0.8981693363844394	0.8301507537688442	0.9455128205128205	0.9166666666666666	0.9743589743589743	0.8627916967384954	0.8228511530398323	0.9027322404371585	0.9524412296564195	0.9428571428571428	0.9620253164556962	Self Other
ssid__geo	0.9023066485753053	0.9473684210526315	0.8991194050280604	0.8811881188118812	0.9170506912442397	0.936026936026936	0.909090909090909	0.962962962962963	15	RFC	0.9043827920578729	0.9143835616438356	0.8943820224719101	0.9537504858142247	0.967741935483871	0.9397590361445783	0.8956084082456219	0.8503184713375797	0.9408983451536643	0.9222423146473779	0.8571428571428571	0.9873417721518988	Self Other
ssid__geo	0.9067077872012336	0.9649122807017544	0.9059814415535945	0.8977176669484364	0.9142452161587528	0.95998595998596	0.945945945945946	0.974025974025974	16	RFC	0.9069374531691291	0.9092465753424658	0.9046283309957924	0.9487179487179487	0.8974358974358975	1.0	0.9052731151728526	0.8864774624373957	0.9240687679083095	0.9746835443037974	1.0	0.9493670886075949	Self Other
ssid__geo	0.8726114649681529	0.9385964912280702	0.8699267654038132	0.8512396694214877	0.8886138613861386	0.9272627837024884	0.8985507246376812	0.9559748427672956	17	RFC	0.8756996674765534	0.8925476603119584	0.8588516746411483	0.9308823529411765	0.9117647058823529	0.95	0.867049459229554	0.8135860979462876	0.9205128205128205	0.923869801084991	0.8857142857142857	0.9620253164556962	Self Other
ssid__geo	0.8618821936357481	0.9035087719298246	0.8602213389447432	0.8449848024316109	0.8754578754578755	0.8856986601039104	0.8405797101449276	0.9308176100628932	18	RFC	0.8609258226436141	0.852760736196319	0.8690909090909091	0.8889705882352941	0.8529411764705882	0.925	0.8596341083892767	0.8373493975903614	0.8819188191881919	0.8826401446654611	0.8285714285714286	0.9367088607594937	Self Other
ssid__geo	0.8299595141700404	0.9210526315789473	0.8271784097955558	0.8052550231839259	0.8491017964071856	0.9048855103365161	0.8656716417910447	0.9440993788819876	19	RFC	0.8270661248778755	0.8040123456790124	0.8501199040767387	0.9165396341463414	0.90625	0.926829268292683	0.827293836194765	0.8065015479876161	0.8480861244019139	0.8952983725135624	0.8285714285714286	0.9620253164556962	Self Other
ssid__geo	0.8551099611901681	0.8771929824561403	0.8510251314215902	0.8263565891472869	0.8756936736958936	0.8449280994947532	0.7741935483870968	0.9156626506024097	20	RFC	0.8591722765815223	0.8780889621087314	0.8402555910543131	0.8812260536398467	0.8888888888888888	0.8735632183908046	0.8473166403417545	0.780380673499268	0.9142526071842411	0.823869801084991	0.6857142857142857	0.9620253164556962	Self Other
ssid__geo	0.8331071913161465	0.9210526315789473	0.8323962541484473	0.8214804063860667	0.8433121019108281	0.9079572979276935	0.8732394366197184	0.9426751592356688	21	RFC	0.832435995639749	0.7774725274725275	0.8873994638069705	0.9049145299145299	0.8611111111111112	0.9487179487179487	0.837083644510829	0.8707692307692307	0.8033980582524272	0.9112115732368897	0.8857142857142857	0.9367088607594937	Self Other
ssid__geo	0.8291187739463601	0.8508771929824561	0.8224999862764796	0.7882241215574549	0.8567758509955042	0.8203392973023083	0.7462686567164178	0.8944099378881988	22	RFC	0.8243402687494175	0.8011583011583011	0.8475222363405337	0.8296493902439024	0.78125	0.8780487804878049	0.8209673504066027	0.7757009345794392	0.8662337662337662	0.8128390596745028	0.7142857142857143	0.9113924050632911	Self Other
ssid__geo	0.8564885496183207	0.9210526315789473	0.8542035183435512	0.8359511343804538	0.8724559023066486	0.9064807219031994	0.8695652173913043	0.9433962264150944	23	RFC	0.8546348980559506	0.8403508771929824	0.8689189189189189	0.9099264705882353	0.8823529411764706	0.9375	0.8538095102936725	0.8315972222222222	0.8760217983651226	0.9032549728752259	0.8571428571428571	0.9493670886075949	Self Other
ssid__geo	0.8258064516129032	0.9385964912280702	0.8234251719336737	0.8029197080291971	0.8439306358381503	0.9284112317215394	0.9014084507042254	0.9554140127388535	24	RFC	0.8231043477903086	0.7311669128508124	0.915041782729805	0.9252136752136753	0.8888888888888888	0.9615384615384616	0.8366814295881531	0.8902877697841727	0.7830750893921334	0.9318264014466546	0.9142857142857143	0.9493670886075949	Self Other
ssid__geo	0.8815471394037067	0.8859649122807017	0.8764527688024397	0.8513650151668353	0.9015405224380442	0.8626124038194123	0.8059701492537314	0.9192546583850932	25	RFC	0.8907544109834187	0.9252747252747253	0.8562340966921119	0.8730945121951219	0.84375	0.9024390243902439	0.870149494885283	0.7883895131086143	0.9519094766619519	0.8540687160940326	0.7714285714285715	0.9367088607594937	Self Other
ssid__geo	0.8846704871060171	0.9122807017543859	0.8841339092716689	0.8762490392006148	0.8920187793427231	0.8952205882352942	0.8529411764705883	0.9375000000000001	26	RFC	0.8837222953392527	0.867579908675799	0.8998646820027063	0.9023569023569024	0.8787878787878788	0.9259259259259259	0.8847008391700806	0.8850931677018633	0.8843085106382979	0.8889692585895117	0.8285714285714286	0.9493670886075949	Self Other
ssid__geo	0.8755916159567275	0.9210526315789473	0.874861128482824	0.8653001464128843	0.8844221105527639	0.9079572979276935	0.8732394366197184	0.9426751592356688	27	RFC	0.8766580233369902	0.8873873873873874	0.8659286592865929	0.9049145299145299	0.8611111111111112	0.9487179487179487	0.8740042178617276	0.8442857142857143	0.9037227214377407	0.9112115732368897	0.8857142857142857	0.9367088607594937	Self Other
ssid__geo	0.9006004002668445	0.9210526315789473	0.9004614805257891	0.8967428967428966	0.9041800643086816	0.9048855103365161	0.8656716417910447	0.9440993788819876	28	RFC	0.902411296006755	0.9282639885222381	0.8765586034912718	0.9165396341463414	0.90625	0.926829268292683	0.9004455813920369	0.8672922252010724	0.9335989375830013	0.8952983725135624	0.8285714285714286	0.9620253164556962	Self Other
ssid__geo	0.8481375358166189	0.9210526315789473	0.8466824153508228	0.8317460317460318	0.8616187989556137	0.9048855103365161	0.8656716417910447	0.9440993788819876	29	RFC	0.8508330753073299	0.8704318936877077	0.8312342569269522	0.9165396341463414	0.90625	0.926829268292683	0.8453307633380285	0.7963525835866262	0.8943089430894309	0.8952983725135624	0.8285714285714286	0.9620253164556962	Self Other
ssid__geo	0.9120545868081881	0.956140350877193	0.9090690819188894	0.8925925925925925	0.9255455712451861	0.9471586168536201	0.9253731343283582	0.968944099378882	30	RFC	0.916697682287261	0.9377431906614786	0.8956521739130435	0.959984756097561	0.96875	0.9512195121951219	0.9045467130300939	0.8515901060070671	0.9575033200531209	0.9365280289330922	0.8857142857142857	0.9873417721518988	Self Other
ssid__geo	0.8958060288335518	0.9298245614035088	0.8954341825421965	0.9016697588126159	0.889198606271777	0.9188034188034189	0.888888888888889	0.9487179487179488	31	RFC	0.896882375826741	0.8836363636363637	0.9101283880171184	0.912951912951913	0.8648648648648649	0.961038961038961	0.8948321773594252	0.9204545454545454	0.8692098092643051	0.925497287522604	0.9142857142857143	0.9367088607594937	Self Other
ssid__geo	0.8335607094133697	0.9473684210526315	0.8315542420355291	0.8131699846860644	0.8499384993849938	0.9381555153707053	0.9142857142857143	0.9620253164556962	32	RFC	0.8300446970037285	0.7831858407079646	0.8769035532994924	0.9381555153707053	0.9142857142857143	0.9620253164556962	0.8350618700880166	0.8455414012738853	0.8245823389021479	0.9381555153707053	0.9142857142857143	0.9620253164556962	Self Other
ssid__geo	0.8634969325153374	0.9298245614035088	0.8597910444876145	0.8369963369963369	0.8825857519788919	0.9175406871609403	0.8857142857142857	0.9493670886075949	33	RFC	0.8660812401883831	0.8788461538461538	0.8533163265306123	0.9175406871609403	0.8857142857142857	0.9493670886075949	0.8564427375902786	0.798951048951049	0.9139344262295082	0.9175406871609403	0.8857142857142857	0.9493670886075949	Self Other
ssid__geo	0.8991399530883503	0.9385964912280702	0.8930161684082206	0.8674203494347379	0.9186119873817034	0.9260220635950681	0.8955223880597014	0.9565217391304348	34	RFC	0.896577435457371	0.8865546218487395	0.9066002490660025	0.9382621951219512	0.9375	0.9390243902439024	0.8900204294822645	0.8490945674044266	0.9309462915601023	0.9159132007233273	0.8571428571428571	0.9746835443037974	Self Other
ssid__geo	0.7974882260596546	0.8859649122807017	0.783851392407061	0.7295597484276729	0.8381430363864492	0.8626124038194123	0.8059701492537314	0.9192546583850932	35	RFC	0.7787693511198945	0.6877470355731226	0.8697916666666666	0.8730945121951219	0.84375	0.9024390243902439	0.7927512106537531	0.7767857142857143	0.8087167070217918	0.8540687160940326	0.7714285714285715	0.9367088607594937	Self Other
ssid__geo	0.8779110797459422	0.9122807017543859	0.8777708249712677	0.8819112627986349	0.8736303871439006	0.8913871951219513	0.8437500000000001	0.9390243902439025	36	RFC	0.8777010092799566	0.9047619047619048	0.8506401137980085	0.9184584178498986	0.9310344827586207	0.9058823529411765	0.8790421580035428	0.8601864181091877	0.8978978978978979	0.8730560578661845	0.7714285714285715	0.9746835443037974	Self Other
ssid__geo	0.8256203890006707	0.9210526315789473	0.8232407056145675	0.8027314112291349	0.8437500000000001	0.9048855103365161	0.8656716417910447	0.9440993788819876	37	RFC	0.8216761377995682	0.7524893314366998	0.8908629441624365	0.9165396341463414	0.90625	0.926829268292683	0.8307662323198575	0.8601626016260162	0.8013698630136986	0.8952983725135624	0.8285714285714286	0.9620253164556962	Self Other
ssid__geo	0.8389592123769339	0.9298245614035088	0.8351916811877771	0.8102734051367025	0.8601099572388516	0.9161764705882353	0.8823529411764706	0.95	38	RFC	0.8320912195589033	0.7569659442724458	0.9072164948453608	0.9236812570145903	0.9090909090909091	0.9382716049382716	0.8446558224176589	0.8716577540106952	0.8176538908246226	0.9095840867992766	0.8571428571428571	0.9620253164556962	Self Other
ssid__geo	0.8067444876783398	0.9385964912280702	0.8025020974019723	0.7735562310030396	0.831447963800905	0.9294741493592577	0.904109589041096	0.9548387096774194	39	RFC	0.80003461986875	0.7281831187410587	0.8718861209964412	0.9210526315789473	0.868421052631579	0.9736842105263158	0.8097770379780105	0.8249594813614263	0.7945945945945946	0.9397830018083182	0.9428571428571428	0.9367088607594937	Self Other
ssid__geo	0.8197050938337802	0.9385964912280702	0.819031889053167	0.807994289793005	0.830069488313329	0.9284112317215394	0.9014084507042254	0.9554140127388535	40	RFC	0.8192675388154111	0.7648648648648648	0.8736702127659575	0.9252136752136753	0.8888888888888888	0.9615384615384616	0.823446042261752	0.8562783661119516	0.7906137184115524	0.9318264014466546	0.9142857142857143	0.9493670886075949	Self Other
ssid__geo	0.8556485355648535	0.8947368421052632	0.8550388312390396	0.8456375838926175	0.8644400785854617	0.8742647058823529	0.823529411764706	0.9249999999999999	41	RFC	0.8548336717163829	0.841246290801187	0.868421052631579	0.8810325476992144	0.8484848484848485	0.9135802469135802	0.8552851996426819	0.8500749625187406	0.8604954367666232	0.8683544303797468	0.8	0.9367088607594937	Self Other
ssid__geo	0.8990461049284578	0.9298245614035088	0.8913407044225856	0.8624052004333694	0.9202762084118017	0.914702581369248	0.8787878787878788	0.9506172839506173	42	RFC	0.9043527486324097	0.9212962962962963	0.887409200968523	0.931597357170618	0.9354838709677419	0.927710843373494	0.8831310392807166	0.8105906313645621	0.9556714471968709	0.901627486437613	0.8285714285714286	0.9746835443037974	Self Other
ssid__geo	0.8390596745027125	0.9298245614035088	0.838322802517176	0.8274078862314157	0.8492377188029362	0.9175406871609403	0.8857142857142857	0.9493670886075949	43	RFC	0.8377760321201013	0.7960199004975125	0.87953216374269	0.9175406871609403	0.8857142857142857	0.9493670886075949	0.8411667558052742	0.8613728129205922	0.8209606986899564	0.9175406871609403	0.8857142857142857	0.9493670886075949	Self Other
ssid__geo	0.8714776632302406	0.9385964912280702	0.8675031811215954	0.8445552784704904	0.8904510837727005	0.9246814535158093	0.8923076923076922	0.9570552147239264	44	RFC	0.8778188517627917	0.9055258467023173	0.8501118568232662	0.9476190476190476	0.9666666666666667	0.9285714285714286	0.8630433033302296	0.7912772585669782	0.9348093480934809	0.9079566003616637	0.8285714285714286	0.9873417721518988	Self Other
ssid__geo	0.8929765886287625	0.9210526315789473	0.891931747127517	0.881305637982196	0.9025578562728379	0.9031618688060405	0.8615384615384616	0.9447852760736196	45	RFC	0.8992530472153366	0.939873417721519	0.8586326767091541	0.925	0.9333333333333333	0.9166666666666666	0.890414225371304	0.8296089385474861	0.9512195121951219	0.8873417721518988	0.8	0.9746835443037974	Self Other
ssid__geo	0.8870967741935484	0.9298245614035088	0.8858242379440797	0.8737704918032787	0.8978779840848806	0.9161764705882353	0.8823529411764706	0.95	46	RFC	0.8907682301966058	0.915807560137457	0.8657289002557544	0.9236812570145903	0.9090909090909091	0.9382716049382716	0.8839650422722523	0.835423197492163	0.9325068870523416	0.9095840867992766	0.8571428571428571	0.9620253164556962	Self Other
ssid__geo	0.8781758957654723	0.9824561403508771	0.8776140963047383	0.8693221523410202	0.8859060402684564	0.9797008547008548	0.9722222222222222	0.9871794871794872	47	RFC	0.8798898383221423	0.8975468975468975	0.8622327790973872	0.972972972972973	0.9459459459459459	1.0	0.8768671814698072	0.8428184281842819	0.9109159347553325	0.9873417721518987	1.0	0.9746835443037974	Self Other
ssid__geo	0.867911479944675	0.9210526315789473	0.8660822215379991	0.8504306969459672	0.881733746130031	0.9079572979276935	0.8732394366197184	0.9426751592356688	48	RFC	0.8685340118003309	0.8729903536977492	0.8640776699029126	0.9049145299145299	0.8611111111111112	0.9487179487179487	0.8645670279190512	0.8290076335877863	0.900126422250316	0.9112115732368897	0.8857142857142857	0.9367088607594937	Self Other
ssid__geo	0.8002853067047075	0.9122807017543859	0.7957905469375863	0.7654941373534336	0.826086956521739	0.8952205882352942	0.8529411764705883	0.9375000000000001	49	RFC	0.7940351855869257	0.7430894308943089	0.8449809402795425	0.9023569023569024	0.8787878787878788	0.9259259259259259	0.798655661812695	0.7892918825561313	0.8080194410692588	0.8889692585895117	0.8285714285714286	0.9493670886075949	Self Other
ssid__geo	0.8797935103244838	0.9210526315789473	0.8783640328936833	0.8651778329197685	0.8915502328675982	0.9012987012987013	0.8571428571428572	0.9454545454545454	50	RFC	0.8881258655557626	0.9355992844364938	0.8406524466750314	0.9356312292358804	0.9642857142857143	0.9069767441860465	0.8768119415994771	0.8046153846153846	0.9490084985835694	0.8793851717902351	0.7714285714285715	0.9873417721518988	Self Other
ssid__geo	0.8253869969040247	0.9385964912280702	0.8223546868125182	0.7991452991452992	0.8455640744797371	0.9294741493592577	0.904109589041096	0.9548387096774194	51	RFC	0.8202325502328902	0.7611940298507462	0.8792710706150342	0.9210526315789473	0.868421052631579	0.9736842105263158	0.8277127259155233	0.841079460269865	0.8143459915611815	0.9397830018083182	0.9428571428571428	0.9367088607594937	Self Other
ssid__geo	0.855595667870036	0.9210526315789473	0.8555655495157275	0.8576512455516014	0.8534798534798534	0.9093239063190455	0.8767123287671234	0.9419354838709677	52	RFC	0.8578323724204685	0.8206583427922814	0.8950064020486556	0.9013157894736842	0.8421052631578947	0.9605263157894737	0.8568862926429768	0.8981366459627329	0.8156359393232205	0.9191681735985533	0.9142857142857143	0.9240506329113924	Self Other
ssid__geo	0.897489539748954	0.9736842105263158	0.8933961095279395	0.8725065047701648	0.9142857142857143	0.968295170112172	0.955223880597015	0.9813664596273292	53	RFC	0.8994256645881195	0.907942238267148	0.8909090909090909	0.9817073170731707	1.0	0.9634146341463414	0.8893275219177672	0.8397328881469115	0.9389221556886228	0.9571428571428571	0.9142857142857143	1.0	Self Other
ssid__geo	0.8280212483399735	0.9210526315789473	0.8238775441091808	0.7968627450980391	0.8508923431203225	0.9079572979276935	0.8732394366197184	0.9426751592356688	54	RFC	0.8208833863855698	0.7394468704512372	0.9023199023199023	0.9049145299145299	0.8611111111111112	0.9487179487179487	0.8344782357387399	0.8639455782312925	0.8050108932461874	0.9112115732368897	0.8857142857142857	0.9367088607594937	Self Other
ssid__geo	0.8459139114160948	0.956140350877193	0.8457515957933776	0.8407479045776918	0.8507552870090633	0.9480448455017774	0.9275362318840579	0.9685534591194969	55	RFC	0.8494883715094138	0.8907103825136612	0.8082663605051664	0.9518382352941177	0.9411764705882353	0.9625	0.8470259898831327	0.796092796092796	0.8979591836734694	0.9444846292947559	0.9142857142857143	0.9746835443037974	Self Other
ssid__geo	0.7936197916666666	0.8333333333333334	0.7898769716619247	0.7618332081141997	0.8179207352096496	0.8056876289584641	0.732394366197183	0.8789808917197452	56	RFC	0.7886194140907352	0.6993103448275862	0.8779284833538841	0.8034188034188035	0.7222222222222222	0.8846153846153846	0.8011125306078994	0.8366336633663366	0.7655913978494624	0.8081374321880651	0.7428571428571429	0.8734177215189873	Self Other
ssid__geo	0.8896697118763176	0.956140350877193	0.8887697313229228	0.8787644787644787	0.8987749838813669	0.9488651655153852	0.9295774647887323	0.9681528662420382	57	RFC	0.888278872735228	0.8713629402756509	0.9051948051948052	0.9455128205128205	0.9166666666666666	0.9743589743589743	0.8893692087386967	0.8862928348909658	0.8924455825864277	0.9524412296564195	0.9428571428571428	0.9620253164556962	Self Other
ssid__geo	0.8730043541364296	0.9035087719298246	0.8701871963610428	0.851063829787234	0.8893105629348514	0.8837489570779642	0.8358208955223881	0.9316770186335404	58	RFC	0.8775464407299158	0.9009009009009009	0.8541919805589308	0.8948170731707317	0.875	0.9146341463414634	0.8669461230743042	0.8064516129032258	0.9274406332453826	0.8746835443037975	0.8	0.9493670886075949	Self Other
ssid__geo	0.8698999230177059	0.9473684210526315	0.8659127487058895	0.8427906976744187	0.8890347997373604	0.9371323529411765	0.9117647058823529	0.9625	59	RFC	0.87281706020841	0.8864970645792564	0.8591370558375635	0.9450056116722784	0.9393939393939394	0.9506172839506173	0.8621399623679259	0.8031914893617021	0.9210884353741496	0.9301989150090415	0.8857142857142857	0.9746835443037974	Self Other
ssid__geo	0.826058631921824	0.9122807017543859	0.8254038849121299	0.8147120055517001	0.8360957642725598	0.8952205882352942	0.8529411764705883	0.9375000000000001	60	RFC	0.8249235084140745	0.7932432432432432	0.8566037735849057	0.9023569023569024	0.8787878787878788	0.9259259259259259	0.8269609704533092	0.8373751783166904	0.8165467625899281	0.8889692585895117	0.8285714285714286	0.9493670886075949	Self Other
ssid__geo	0.85553772070626	0.9035087719298246	0.8442088884566762	0.8021978021978023	0.88621997471555	0.8837489570779642	0.8358208955223881	0.9316770186335404	61	RFC	0.8394949196338632	0.7733050847457628	0.9056847545219638	0.8948170731707317	0.875	0.9146341463414634	0.8504537953795379	0.8333333333333334	0.8675742574257426	0.8746835443037975	0.8	0.9493670886075949	Self Other
ssid__geo	0.8709907341411262	0.9473684210526315	0.8704811887803372	0.8623574144486692	0.8786049631120053	0.9371323529411765	0.9117647058823529	0.9625	62	RFC	0.8751219682903031	0.9115755627009646	0.8386683738796414	0.9450056116722784	0.9393939393939394	0.9506172839506173	0.8703585147247119	0.8181818181818182	0.9225352112676056	0.9301989150090415	0.8857142857142857	0.9746835443037974	Self Other
ssid__geo	0.9015939015939016	0.9473684210526315	0.9014291157069957	0.8973988439306358	0.9054593874833555	0.9371323529411765	0.9117647058823529	0.9625	63	RFC	0.9019804269091469	0.9092240117130308	0.8947368421052632	0.9450056116722784	0.9393939393939394	0.9506172839506173	0.9011596833172479	0.8858773181169758	0.9164420485175202	0.9301989150090415	0.8857142857142857	0.9746835443037974	Self Other
ssid__geo	0.8592931937172775	0.9122807017543859	0.8585735177060773	0.8484848484848485	0.868662186927306	0.8952205882352942	0.8529411764705883	0.9375000000000001	64	RFC	0.8586075419643826	0.849083215796897	0.8681318681318682	0.9023569023569024	0.8787878787878788	0.9259259259259259	0.8585402389889458	0.847887323943662	0.8691931540342298	0.8889692585895117	0.8285714285714286	0.9493670886075949	Self Other
ssid__geo	0.7922561429635145	0.9035087719298246	0.782242162369494	0.7355450236966825	0.8289393010423054	0.8875033641338477	0.8450704225352113	0.9299363057324842	65	RFC	0.77749842014986	0.6655231560891939	0.8894736842105263	0.8846153846153846	0.8333333333333334	0.9358974358974359	0.7990766506450797	0.8220338983050848	0.7761194029850746	0.8905967450271248	0.8571428571428571	0.9240506329113924	Self Other
ssid__geo	0.8699248120300752	0.9122807017543859	0.8648795461258794	0.8387698042870456	0.8909892879647132	0.8933782267115601	0.8484848484848486	0.9382716049382716	66	RFC	0.8652148357138658	0.8411214953271028	0.889308176100629	0.9094442285270112	0.9032258064516129	0.9156626506024096	0.8645539972212835	0.8364312267657993	0.8926767676767676	0.8810126582278481	0.8	0.9620253164556962	Self Other
ssid__geo	0.8886346300533944	0.9298245614035088	0.881719061296526	0.8531187122736418	0.9103194103194103	0.9161764705882353	0.8823529411764706	0.95	67	RFC	0.8882925555159302	0.8870292887029289	0.8895558223289316	0.9236812570145903	0.9090909090909091	0.9382716049382716	0.8768904490273512	0.8217054263565892	0.9320754716981132	0.9095840867992766	0.8571428571428571	0.9620253164556962	Self Other
ssid__geo	0.9012158054711246	0.9385964912280702	0.9000187012015521	0.8890784982935153	0.910958904109589	0.9260220635950681	0.8955223880597014	0.9565217391304348	68	RFC	0.9012340469425455	0.9013840830449827	0.9010840108401084	0.9382621951219512	0.9375	0.9390243902439024	0.8990785043416623	0.877104377104377	0.9210526315789473	0.9159132007233273	0.8571428571428571	0.9746835443037974	Self Other
ssid__geo	0.8874172185430463	0.9473684210526315	0.8832752779500883	0.8612873980054397	0.9052631578947369	0.9348323170731707	0.90625	0.9634146341463414	69	RFC	0.8934665551762635	0.9187620889748549	0.8681710213776722	0.9647058823529412	1.0	0.9294117647058824	0.8781232201122351	0.810580204778157	0.9456662354463131	0.9142857142857144	0.8285714285714286	1.0	Self Other
ssid__geo	0.8517034068136272	0.9122807017543859	0.8455415670512474	0.8146911519198665	0.8763919821826281	0.8952205882352942	0.8529411764705883	0.9375000000000001	70	RFC	0.851414301946765	0.8501742160278746	0.8526543878656555	0.9023569023569024	0.8787878787878788	0.9259259259259259	0.8417702000176227	0.782051282051282	0.9014891179839634	0.8889692585895117	0.8285714285714286	0.9493670886075949	Self Other
ssid__geo	0.8608438193930422	0.9385964912280702	0.8536766908630027	0.8212927756653994	0.8860606060606061	0.9260220635950681	0.8955223880597014	0.9565217391304348	71	RFC	0.860437610187929	0.8588469184890656	0.8620283018867925	0.9382621951219512	0.9375	0.9390243902439024	0.8491782837987	0.7868852459016393	0.9114713216957606	0.9159132007233273	0.8571428571428571	0.9746835443037974	Self Other
ssid__geo	0.8622311827956989	0.9473684210526315	0.860343418573721	0.844106463878327	0.876580373269115	0.9371323529411765	0.9117647058823529	0.9625	72	RFC	0.8676673359297515	0.899513776337115	0.835820895522388	0.9450056116722784	0.9393939393939394	0.9506172839506173	0.8583239635849262	0.7951289398280802	0.9215189873417722	0.9301989150090415	0.8857142857142857	0.9746835443037974	Self Other
ssid__geo	0.8611473272490222	0.9122807017543859	0.8591427131566729	0.8423390081421169	0.8759464181712289	0.8952205882352942	0.8529411764705883	0.9375000000000001	73	RFC	0.8636225820672638	0.8794435857805255	0.8478015783540023	0.9023569023569024	0.8787878787878788	0.9259259259259259	0.8571313663745892	0.8082386363636364	0.9060240963855422	0.8889692585895117	0.8285714285714286	0.9493670886075949	Self Other
ssid__geo	0.8815201192250373	0.9385964912280702	0.8796109011325302	0.8644501278772377	0.8947716743878227	0.9260220635950681	0.8955223880597014	0.9565217391304348	74	RFC	0.8839153858775912	0.898936170212766	0.8688946015424165	0.9382621951219512	0.9375	0.9390243902439024	0.8773748479492469	0.8325123152709359	0.922237380627558	0.9159132007233273	0.8571428571428571	0.9746835443037974	Self Other
ssid__geo	0.8891891891891892	0.956140350877193	0.8884802772922835	0.8795888399412628	0.8973717146433041	0.9471586168536201	0.9253731343283582	0.968944099378882	75	RFC	0.8941007932128184	0.9315707620528771	0.8566308243727598	0.959984756097561	0.96875	0.9512195121951219	0.8876414351221491	0.8331015299026425	0.9421813403416557	0.9365280289330922	0.8857142857142857	0.9873417721518988	Self Other
ssid__geo	0.8532235939643347	0.9035087719298246	0.8507953449938026	0.8317610062893083	0.8698296836982968	0.8891736632788334	0.8493150684931505	0.9290322580645162	76	RFC	0.8509218243223851	0.8330708661417323	0.8687727825030377	0.881578947368421	0.8157894736842105	0.9473684210526315	0.850672209294099	0.8304552590266876	0.8708891595615104	0.8985533453887884	0.8857142857142857	0.9113924050632911	Self Other
ssid__geo	0.8551769331585846	0.9385964912280702	0.8536672146889053	0.838803792851933	0.8685306365258775	0.9260220635950681	0.8955223880597014	0.9565217391304348	77	RFC	0.8521535967997793	0.803072625698324	0.9012345679012346	0.9382621951219512	0.9375	0.9390243902439024	0.8579898510968353	0.8778625954198473	0.8381171067738232	0.9159132007233273	0.8571428571428571	0.9746835443037974	Self Other
ssid__geo	0.8461538461538461	0.9035087719298246	0.8432551621256366	0.821939586645469	0.8645707376058042	0.8793650793650793	0.8253968253968255	0.9333333333333332	78	RFC	0.8512208638573775	0.8777589134125636	0.8246828143021915	0.9119601328903655	0.9285714285714286	0.8953488372093024	0.8406542792728626	0.772795216741405	0.9085133418043202	0.8587703435804701	0.7428571428571429	0.9746835443037974	Self Other
ssid__geo	0.8523316062176166	0.9298245614035088	0.8516055494479554	0.8412256267409471	0.8619854721549637	0.914702581369248	0.8787878787878788	0.9506172839506173	79	RFC	0.8548413388393827	0.877906976744186	0.8317757009345794	0.931597357170618	0.9354838709677419	0.927710843373494	0.850979496412544	0.8074866310160428	0.8944723618090452	0.901627486437613	0.8285714285714286	0.9746835443037974	Self Other
ssid__geo	0.8517665130568356	0.9210526315789473	0.8460448853482073	0.8163653663177927	0.875724404378622	0.9093239063190455	0.8767123287671234	0.9419354838709677	80	RFC	0.846590839361146	0.8202676864244742	0.8729139922978177	0.9013157894736842	0.8421052631578947	0.9605263157894737	0.8455264857881137	0.8125	0.8785529715762274	0.9191681735985533	0.9142857142857143	0.9240506329113924	Self Other
ssid__geo	0.8852883992222942	0.9298245614035088	0.8842232438653721	0.8731182795698925	0.8953282081608516	0.9113874854255732	0.870967741935484	0.9518072289156626	81	RFC	0.8865323119511264	0.8969072164948454	0.8761574074074074	0.9540229885057472	1.0	0.9080459770114943	0.8829576851107523	0.8505586592178771	0.9153567110036276	0.8857142857142857	0.7714285714285715	1.0	Self Other
ssid__geo	0.8601823708206687	0.9385964912280702	0.8579217273954116	0.84	0.8758434547908232	0.9232323232323233	0.888888888888889	0.9575757575757576	82	RFC	0.8720863935059915	0.9288461538461539	0.8153266331658291	0.9593023255813953	1.0	0.9186046511627907	0.8563654033041788	0.7666666666666667	0.9460641399416909	0.9	0.8	1.0	Self Other
ssid__geo	0.9084194977843427	0.956140350877193	0.9081598046530557	0.9032761310452418	0.9130434782608696	0.9480448455017774	0.9275362318840579	0.9685534591194969	83	RFC	0.9126787214756886	0.9538714991762768	0.8714859437751004	0.9518382352941177	0.9411764705882353	0.9625	0.908270332187858	0.8577777777777778	0.9587628865979382	0.9444846292947559	0.9142857142857143	0.9746835443037974	Self Other
ssid__geo	0.8845872899926954	0.956140350877193	0.881499134398352	0.862369337979094	0.9006289308176101	0.9480448455017774	0.9275362318840579	0.9685534591194969	84	RFC	0.8874050379848061	0.9016393442622951	0.8731707317073171	0.9518382352941177	0.9411764705882353	0.9625	0.8781237126813086	0.8263772954924875	0.9298701298701298	0.9444846292947559	0.9142857142857143	0.9746835443037974	Self Other
ssid__geo	0.8705526116578349	0.9122807017543859	0.8678765886586921	0.849073256840247	0.8866799204771372	0.8952205882352942	0.8529411764705883	0.9375000000000001	85	RFC	0.8706688999453459	0.8713768115942029	0.8699609882964889	0.9023569023569024	0.8787878787878788	0.9259259259259259	0.8659685072335674	0.8278829604130808	0.904054054054054	0.8889692585895117	0.8285714285714286	0.9493670886075949	Self Other
ssid__geo	0.8672046955245781	0.9122807017543859	0.8655323996478921	0.8505367464905037	0.8805280528052806	0.8969258589511754	0.8571428571428571	0.9367088607594937	86	RFC	0.8703424944350164	0.8910034602076125	0.8496815286624204	0.8969258589511754	0.8571428571428571	0.9367088607594937	0.8636423640416369	0.8135860979462876	0.9136986301369863	0.8969258589511754	0.8571428571428571	0.9367088607594937	Self Other
ssid__geo	0.8736631016042781	0.9298245614035088	0.8731515739632866	0.8650963597430407	0.8812067881835325	0.9188034188034189	0.888888888888889	0.9487179487179488	87	RFC	0.8732505479238131	0.8669527896995708	0.8795483061480552	0.912951912951913	0.8648648648648649	0.961038961038961	0.8730596998858964	0.8632478632478633	0.8828715365239295	0.925497287522604	0.9142857142857143	0.9367088607594937	Self Other
ssid__geo	0.863901018922853	0.8947368421052632	0.8629742196045345	0.8517049960348929	0.8742434431741761	0.8782051282051282	0.8333333333333334	0.923076923076923	88	RFC	0.8631096552533584	0.8537360890302067	0.87248322147651	0.872937872937873	0.8108108108108109	0.935064935064935	0.8628471629874782	0.8496835443037974	0.876010781671159	0.8842676311030742	0.8571428571428571	0.9113924050632911	Self Other
ssid__geo	0.8357457520453115	0.9298245614035088	0.8340633316008628	0.8173547935619314	0.8507718696397942	0.9175406871609403	0.8857142857142857	0.9493670886075949	89	RFC	0.8327046025636948	0.7838926174496644	0.8815165876777251	0.9175406871609403	0.8857142857142857	0.9493670886075949	0.8379503085522277	0.8538011695906432	0.8220994475138121	0.9175406871609403	0.8857142857142857	0.9493670886075949	Self Other
ssid__geo	0.8514056224899599	0.9035087719298246	0.8505043766733676	0.8388969521044993	0.862111801242236	0.8793650793650793	0.8253968253968255	0.9333333333333332	90	RFC	0.8541121096199105	0.8770864946889226	0.8311377245508982	0.9119601328903655	0.9285714285714286	0.8953488372093024	0.8496890843016736	0.803894297635605	0.895483870967742	0.8587703435804701	0.7428571428571429	0.9746835443037974	Self Other
ssid__geo	0.8668154761904762	0.8596491228070176	0.8664836692571567	0.8598277212216132	0.8731396172927001	0.8376068376068375	0.7777777777777778	0.8974358974358974	91	RFC	0.8663165322043826	0.8551401869158879	0.8774928774928775	0.8329238329238329	0.7567567567567568	0.9090909090909091	0.8666981331141788	0.8645669291338582	0.8688293370944993	0.8430379746835444	0.8	0.8860759493670886	Self Other
ssid__geo	0.848951048951049	0.8947368421052632	0.8487190488224889	0.8427947598253276	0.8546433378196502	0.8763110307414106	0.8285714285714286	0.9240506329113924	92	RFC	0.8494987675254737	0.8590504451038575	0.83994708994709	0.8763110307414106	0.8285714285714286	0.9240506329113924	0.8485029354207436	0.8271428571428572	0.8698630136986302	0.8763110307414106	0.8285714285714286	0.9240506329113924	Self Other
ssid__geo	0.8681022880215343	0.9122807017543859	0.8676994301994301	0.8603988603988603	0.875	0.8933782267115601	0.8484848484848486	0.9382716049382716	93	RFC	0.8698027020565633	0.8895434462444771	0.8500619578686494	0.9094442285270112	0.9032258064516129	0.9156626506024096	0.8672744573836604	0.833103448275862	0.9014454664914586	0.8810126582278481	0.8	0.9620253164556962	Self Other
ssid__geo	0.879615952732644	0.9210526315789473	0.8784071983167785	0.8662838392124692	0.8905305574210879	0.9048855103365161	0.8656716417910447	0.9440993788819876	94	RFC	0.8839381264937751	0.9134948096885813	0.854381443298969	0.9165396341463414	0.90625	0.926829268292683	0.8767933606544822	0.8237129485179407	0.9298737727910238	0.8952983725135624	0.8285714285714286	0.9620253164556962	Self Other
ssid__geo	0.8935756002595717	0.956140350877193	0.8934589052645778	0.8969849246231154	0.8899328859060402	0.9496243923994697	0.9315068493150684	0.967741935483871	95	RFC	0.8935326202450946	0.8947368421052632	0.892328398384926	0.9407894736842105	0.8947368421052632	0.9868421052631579	0.8933972666484578	0.8992443324937027	0.8875502008032129	0.9603978300180831	0.9714285714285714	0.9493670886075949	Self Other
ssid__geo	0.88909541511772	0.9473684210526315	0.8889664796417792	0.8851828094932649	0.8927501497902935	0.936026936026936	0.909090909090909	0.962962962962963	96	RFC	0.895440232041042	0.9556786703601108	0.8352017937219731	0.9537504858142247	0.967741935483871	0.9397590361445783	0.8915943593362948	0.8243727598566308	0.9588159588159588	0.9222423146473779	0.8571428571428571	0.9873417721518988	Self Other
ssid__geo	0.8960359012715033	0.956140350877193	0.8941167488714762	0.8798617113223854	0.9083717864205669	0.9462010382255781	0.923076923076923	0.9693251533742331	97	RFC	0.9010447022471391	0.9288321167883211	0.8732572877059569	0.9702380952380952	1.0	0.9404761904761905	0.8911124794745484	0.8357963875205254	0.9464285714285714	0.9285714285714286	0.8571428571428571	1.0	Self Other
ssid__geo	0.8154981549815498	0.8947368421052632	0.8100734251933186	0.7779751332149201	0.8421717171717171	0.8763110307414106	0.8285714285714286	0.9240506329113924	98	RFC	0.8067755574504181	0.7324414715719063	0.8811096433289299	0.8763110307414106	0.8285714285714286	0.9240506329113924	0.8180375398483016	0.8295454545454546	0.8065296251511487	0.8763110307414106	0.8285714285714286	0.9240506329113924	Self Other
ssid__geo	0.901320361362057	0.9473684210526315	0.9003361505205163	0.8904320987654321	0.9102402022756005	0.9381555153707053	0.9142857142857143	0.9620253164556962	99	RFC	0.8992521492200568	0.8742424242424243	0.9242618741976893	0.9381555153707053	0.9142857142857143	0.9620253164556962	0.9019351566844459	0.9072327044025157	0.8966376089663761	0.9381555153707053	0.9142857142857143	0.9620253164556962	Self Other
ssid__geo	0.835683629675046	0.9473684210526315	0.8353890186036003	0.8284250960307299	0.8423529411764706	0.9381555153707053	0.9142857142857143	0.9620253164556962	100	RFC	0.8355617908257322	0.7958179581795818	0.8753056234718827	0.9381555153707053	0.9142857142857143	0.9620253164556962	0.8378049038930214	0.8638184245660881	0.8117913832199547	0.9381555153707053	0.9142857142857143	0.9620253164556962	Self Other
ssid__geo	0.8922386144964721	0.9473684210526315	0.8919886376758042	0.8867924528301887	0.8971848225214197	0.9371323529411765	0.9117647058823529	0.9625	101	RFC	0.8959845162147794	0.9346590909090909	0.8573099415204678	0.9450056116722784	0.9393939393939394	0.9506172839506173	0.8922698397024456	0.8435897435897436	0.9409499358151476	0.9301989150090415	0.8857142857142857	0.9746835443037974	Self Other
ssid__geo	0.8657219973009447	0.9385964912280702	0.8655750452499928	0.8611304954640613	0.8700195950359243	0.9284112317215394	0.9014084507042254	0.9554140127388535	102	RFC	0.8673282358966854	0.8916184971098265	0.8430379746835444	0.9252136752136753	0.8888888888888888	0.9615384615384616	0.8657219973009447	0.8326585695006747	0.8987854251012146	0.9318264014466546	0.9142857142857143	0.9493670886075949	Self Other
ssid__geo	0.8910505836575876	0.9385964912280702	0.8893995730909592	0.875886524822695	0.9029126213592235	0.9272627837024884	0.8985507246376812	0.9559748427672956	103	RFC	0.8928410335717507	0.9047619047619048	0.8809201623815968	0.9308823529411765	0.9117647058823529	0.95	0.8874142726557268	0.8487972508591065	0.9260312944523471	0.923869801084991	0.8857142857142857	0.9620253164556962	Self Other
ssid__geo	0.8784977908689249	0.9473684210526315	0.8777387646197035	0.8681055155875299	0.8873720136518771	0.936026936026936	0.909090909090909	0.962962962962963	104	RFC	0.8845424088632368	0.9282051282051282	0.8408796895213454	0.9537504858142247	0.967741935483871	0.9397590361445783	0.877310836848409	0.8153153153153153	0.9393063583815029	0.9222423146473779	0.8571428571428571	0.9873417721518988	Self Other
ssid__geo	0.845945945945946	0.9210526315789473	0.8456923358331809	0.8394366197183099	0.851948051948052	0.9064807219031994	0.8695652173913043	0.9433962264150944	105	RFC	0.8458425554605951	0.8075880758807588	0.8840970350404312	0.9099264705882353	0.8823529411764706	0.9375	0.8479777155498718	0.873900293255132	0.8220551378446115	0.9032549728752259	0.8571428571428571	0.9493670886075949	Self Other
ssid__geo	0.8327067669172933	0.9385964912280702	0.8319228031009709	0.8204438466711499	0.8434017595307919	0.9284112317215394	0.9014084507042254	0.9554140127388535	106	RFC	0.8317646023926812	0.7780612244897959	0.8854679802955665	0.9252136752136753	0.8888888888888888	0.9615384615384616	0.8364304954450531	0.8677098150782361	0.8051511758118701	0.9318264014466546	0.9142857142857143	0.9493670886075949	Self Other
ssid__geo	0.8640287769784173	0.9210526315789473	0.8609448929761052	0.8402366863905325	0.881653099561678	0.9079572979276935	0.8732394366197184	0.9426751592356688	107	RFC	0.8594912052886319	0.8255813953488372	0.8934010152284264	0.9049145299145299	0.8611111111111112	0.9487179487179487	0.8628159113586609	0.8554216867469879	0.8702101359703337	0.9112115732368897	0.8857142857142857	0.9367088607594937	Self Other
ssid__geo	0.8369883040935673	0.8947368421052632	0.8326199684733151	0.8055797733217088	0.8596601636249213	0.8720538720538721	0.8181818181818182	0.9259259259259259	108	RFC	0.840813812872307	0.8587360594795539	0.8228915662650602	0.8872910998834046	0.8709677419354839	0.9036144578313253	0.8292444686747535	0.7586206896551724	0.8998682476943346	0.8603978300180832	0.7714285714285715	0.9493670886075949	Self Other
ssid__geo	0.9098196392785571	0.9824561403508771	0.9082467800451559	0.8962336664104535	0.9202598936798583	0.9790441176470588	0.9705882352941176	0.9875	109	RFC	0.9123883151436969	0.928343949044586	0.8964326812428078	0.9876543209876543	1.0	0.9753086419753086	0.9058293902104761	0.8662704309063893	0.9453883495145631	0.9714285714285714	0.9428571428571428	1.0	Self Other
ssid__geo	0.8433147632311978	0.9210526315789473	0.8386171119805441	0.8110831234256928	0.8661511005353955	0.9064807219031994	0.8695652173913043	0.9433962264150944	110	RFC	0.8348997450561566	0.7654516640253566	0.9043478260869565	0.9099264705882353	0.8823529411764706	0.9375	0.8467751141552511	0.8625	0.8310502283105022	0.9032549728752259	0.8571428571428571	0.9493670886075949	Self Other
ssid__geo	0.8614020950846092	0.956140350877193	0.8562473398093822	0.8290258449304174	0.8834688346883468	0.9480448455017774	0.9275362318840579	0.9685534591194969	111	RFC	0.854981910313805	0.8192534381139489	0.8907103825136612	0.9518382352941177	0.9411764705882353	0.9625	0.8576891456264468	0.8390342052313883	0.8763440860215054	0.9444846292947559	0.9142857142857143	0.9746835443037974	Self Other
ssid__geo	0.8	0.8771929824561403	0.7995533428913005	0.7900912646675359	0.8090154211150652	0.8533088235294117	0.7941176470588236	0.9125	112	RFC	0.7995042475428459	0.7632241813602015	0.8357843137254902	0.8597081930415265	0.8181818181818182	0.9012345679012346	0.8014134824479652	0.8189189189189189	0.7839080459770115	0.8477396021699819	0.7714285714285715	0.9240506329113924	Self Other
ssid__geo	0.8731909028256375	0.9122807017543859	0.8724975548627667	0.8630952380952381	0.8818998716302953	0.8969258589511754	0.8571428571428571	0.9367088607594937	113	RFC	0.8728290545346089	0.8682634730538922	0.8773946360153256	0.8969258589511754	0.8571428571428571	0.9367088607594937	0.8722198892918496	0.8579881656804734	0.8864516129032258	0.8969258589511754	0.8571428571428571	0.9367088607594937	Self Other
ssid__geo	0.8458406050029087	0.9298245614035088	0.8452296863007709	0.8355058969584109	0.8549534756431308	0.9175406871609403	0.8857142857142857	0.9493670886075949	114	RFC	0.8448248485440688	0.8247549019607843	0.8648947951273532	0.9175406871609403	0.8857142857142857	0.9493670886075949	0.84588948787062	0.8465408805031447	0.8452380952380952	0.9175406871609403	0.8857142857142857	0.9493670886075949	Self Other
ssid__geo	0.8429693076374019	0.9035087719298246	0.8416682420048163	0.8273155416012558	0.8560209424083769	0.8891736632788334	0.8493150684931505	0.9290322580645162	115	RFC	0.8465468603288824	0.8725165562913907	0.820577164366374	0.881578947368421	0.8157894736842105	0.9473684210526315	0.8406160034301815	0.7865671641791044	0.8946648426812586	0.8985533453887884	0.8857142857142857	0.9113924050632911	Self Other
ssid__geo	0.9064112011790715	0.956140350877193	0.9047727191099397	0.8922815945716709	0.9172638436482085	0.9480448455017774	0.9275362318840579	0.9685534591194969	116	RFC	0.9089149188620164	0.9244288224956063	0.8934010152284264	0.9518382352941177	0.9411764705882353	0.9625	0.9023657471415718	0.8622950819672132	0.9424364123159303	0.9444846292947559	0.9142857142857143	0.9746835443037974	Self Other
ssid__geo	0.8515731874145007	0.9385964912280702	0.8513143458640133	0.8451106352605282	0.8575180564674983	0.9272627837024884	0.8985507246376812	0.9559748427672956	117	RFC	0.8518406940447969	0.8567293777134588	0.8469520103761349	0.9308823529411765	0.9117647058823529	0.95	0.8510769403655978	0.8338028169014085	0.8683510638297872	0.923869801084991	0.8857142857142857	0.9620253164556962	Self Other
ssid__geo	0.8831478537360891	0.9298245614035088	0.8786959251103489	0.8554572271386431	0.9019346230820546	0.914702581369248	0.8787878787878788	0.9506172839506173	118	RFC	0.8868118235872866	0.9024896265560166	0.8711340206185567	0.931597357170618	0.9354838709677419	0.927710843373494	0.8740385982601052	0.8130841121495327	0.9349930843706777	0.901627486437613	0.8285714285714286	0.9746835443037974	Self Other
ssid__geo	0.8435561681598898	0.9210526315789473	0.8380307212365206	0.8081149619611158	0.8679464805119255	0.9031618688060405	0.8615384615384616	0.9447852760736196	119	RFC	0.8475555483956714	0.864376130198915	0.8307349665924276	0.925	0.9333333333333333	0.9166666666666666	0.8336890744929721	0.7587301587301587	0.9086479902557856	0.8873417721518988	0.8	0.9746835443037974	Self Other
ssid__geo	0.8778747026169706	0.9298245614035088	0.8753632676114191	0.8576709796672827	0.8930555555555555	0.9161764705882353	0.8823529411764706	0.95	120	RFC	0.8803018971794192	0.8940269749518305	0.866576819407008	0.9236812570145903	0.9090909090909091	0.9382716049382716	0.8726798719508161	0.8241563055062167	0.9212034383954155	0.9095840867992766	0.8571428571428571	0.9620253164556962	Self Other
ssid__geo	0.8959056210964608	0.9473684210526315	0.8938401241601508	0.879032258064516	0.9086479902557857	0.93997893997894	0.9189189189189189	0.961038961038961	121	RFC	0.8921233948039353	0.8609794628751974	0.9232673267326733	0.9292307692307693	0.8717948717948718	0.9866666666666667	0.8961713660373184	0.8978583196046128	0.894484412470024	0.9540687160940325	0.9714285714285714	0.9367088607594937	Self Other
ssid__geo	0.837874659400545	0.9210526315789473	0.8373420833085037	0.8280346820809249	0.8466494845360825	0.9079572979276935	0.8732394366197184	0.9426751592356688	122	RFC	0.8375782647584973	0.8328488372093024	0.8423076923076923	0.9049145299145299	0.8611111111111112	0.9487179487179487	0.8371560657495087	0.8232758620689655	0.8510362694300518	0.9112115732368897	0.8857142857142857	0.9367088607594937	Self Other
ssid__geo	0.8843853820598007	0.9473684210526315	0.8843767550784685	0.8853754940711462	0.8833780160857908	0.9381555153707053	0.9142857142857143	0.9620253164556962	123	RFC	0.8843664459161148	0.8900662251655629	0.8786666666666667	0.9381555153707053	0.9142857142857143	0.9620253164556962	0.884437053339598	0.8807339449541285	0.8881401617250674	0.9381555153707053	0.9142857142857143	0.9620253164556962	Self Other
ssid__geo	0.8878627968337731	0.9385964912280702	0.8876625867419883	0.8829201101928374	0.8924050632911391	0.9284112317215394	0.9014084507042254	0.9554140127388535	124	RFC	0.8884879457993254	0.8990182328190743	0.8779576587795765	0.9252136752136753	0.8888888888888888	0.9615384615384616	0.88736213499407	0.8673883626522327	0.9073359073359073	0.9318264014466546	0.9142857142857143	0.9493670886075949	Self Other
ssid__geo	0.8264872521246459	0.956140350877193	0.8223688703422148	0.7953216374269005	0.8494161032575291	0.9488651655153852	0.9295774647887323	0.9681528662420382	125	RFC	0.8195936345552715	0.7555555555555555	0.8836317135549873	0.9455128205128205	0.9166666666666666	0.9743589743589743	0.8286288260647234	0.8395061728395061	0.8177514792899409	0.9524412296564195	0.9428571428571428	0.9620253164556962	Self Other
ssid__geo	0.8657024793388429	0.9298245614035088	0.864854738174551	0.8541510845175767	0.8755583918315253	0.914702581369248	0.8787878787878788	0.9506172839506173	126	RFC	0.8702396096137253	0.9049128367670365	0.8355663824604141	0.931597357170618	0.9354838709677419	0.927710843373494	0.8641764576323964	0.8087818696883853	0.9195710455764075	0.901627486437613	0.8285714285714286	0.9746835443037974	Self Other
ssid__geo	0.8589272593681117	0.9298245614035088	0.8520712470959064	0.8202247191011236	0.8839177750906891	0.914702581369248	0.8787878787878788	0.9506172839506173	127	RFC	0.8661434557670249	0.8920570264765784	0.8402298850574713	0.931597357170618	0.9354838709677419	0.927710843373494	0.8457483730060482	0.7590987868284229	0.9323979591836735	0.901627486437613	0.8285714285714286	0.9746835443037974	Self Other
ssid__geo	0.8760655737704918	0.9649122807017544	0.875706207380134	0.869022869022869	0.882389545737399	0.9580882352941177	0.9411764705882354	0.975	128	RFC	0.8760306911177387	0.8228346456692913	0.9292267365661862	0.9663299663299663	0.9696969696969697	0.9629629629629629	0.8803761195899535	0.920704845814978	0.840047393364929	0.9508137432188065	0.9142857142857143	0.9873417721518988	Self Other
ssid__geo	0.8077403245942572	0.9122807017543859	0.8063029960429622	0.7896174863387978	0.8229885057471265	0.8969258589511754	0.8571428571428571	0.9367088607594937	129	RFC	0.8054379474772482	0.761528326745718	0.8493475682087782	0.8969258589511754	0.8571428571428571	0.9367088607594937	0.8090372162527574	0.8198581560283688	0.798216276477146	0.8969258589511754	0.8571428571428571	0.9367088607594937	Self Other
ssid__geo	0.8779239766081871	0.9473684210526315	0.8765368982581595	0.8634505314799673	0.8896232650363517	0.9381555153707053	0.9142857142857143	0.9620253164556962	130	RFC	0.8771072052510462	0.8698517298187809	0.8843626806833115	0.9381555153707053	0.9142857142857143	0.9620253164556962	0.8760448328267477	0.8571428571428571	0.8949468085106383	0.9381555153707053	0.9142857142857143	0.9620253164556962	Self Other
ssid__geo	0.81047197640118	0.8947368421052632	0.8015836098036458	0.7595884003741815	0.8435788192331102	0.8720538720538721	0.8181818181818182	0.9259259259259259	131	RFC	0.797188189456884	0.7160493827160493	0.8783269961977186	0.8872910998834046	0.8709677419354839	0.9036144578313253	0.8101201750375546	0.8087649402390438	0.8114754098360656	0.8603978300180832	0.7714285714285715	0.9493670886075949	Self Other
ssid__geo	0.855718085106383	0.9210526315789473	0.8552773302789598	0.8472906403940886	0.8632640201638311	0.9093239063190455	0.8767123287671234	0.9419354838709677	132	RFC	0.8571104205436884	0.8737300435413643	0.8404907975460123	0.9013157894736842	0.8421052631578947	0.9605263157894737	0.8548550355332825	0.8224043715846995	0.8873056994818653	0.9191681735985533	0.9142857142857143	0.9240506329113924	Self Other
ssid__geo	0.8549905838041432	0.9298245614035088	0.854320987654321	0.8444444444444444	0.8641975308641975	0.9175406871609403	0.8857142857142857	0.9493670886075949	133	RFC	0.8568938000902058	0.7702702702702703	0.9435173299101413	0.9175406871609403	0.8857142857142857	0.9493670886075949	0.8658031364460723	0.9344262295081968	0.797180043383948	0.9175406871609403	0.8857142857142857	0.9493670886075949	Self Other
ssid__geo	0.8602504943968359	0.9385964912280702	0.8589619447572737	0.8454810495626822	0.8724428399518652	0.9294741493592577	0.904109589041096	0.9548387096774194	134	RFC	0.8585436063115182	0.8393632416787264	0.8777239709443099	0.9210526315789473	0.868421052631579	0.9736842105263158	0.8594567867405799	0.8516886930983847	0.8672248803827751	0.9397830018083182	0.9428571428571428	0.9367088607594937	Self Other
ssid__geo	0.8649789029535865	0.9824561403508771	0.8649764990742059	0.8644067796610169	0.865546218487395	0.9793851717902351	0.9714285714285714	0.9873417721518988	135	RFC	0.8662245343422584	0.8311990686845169	0.90125	0.9793851717902351	0.9714285714285714	0.9873417721518988	0.8664709103034927	0.9003783102143758	0.8325635103926097	0.9793851717902351	0.9714285714285714	0.9873417721518988	Self Other
ssid__geo	0.8464373464373465	0.9385964912280702	0.844316837803391	0.8261474269819193	0.8624862486248626	0.9284112317215394	0.9014084507042254	0.9554140127388535	136	RFC	0.8508978343561235	0.8774002954209749	0.8243953732912723	0.9252136752136753	0.8888888888888888	0.9615384615384616	0.8424097473881722	0.7805519053876478	0.9042675893886967	0.9318264014466546	0.9142857142857143	0.9493670886075949	Self Other
ssid__geo	0.852317360565593	0.9035087719298246	0.8436943220945603	0.8069815195071869	0.8804071246819338	0.8856986601039104	0.8405797101449276	0.9308176100628932	137	RFC	0.8479334038054969	0.8308668076109936	0.865	0.8889705882352941	0.8529411764705882	0.925	0.8404020973596847	0.7844311377245509	0.8963730569948186	0.8826401446654611	0.8285714285714286	0.9367088607594937	Self Other
ssid__geo	0.8672911787665886	0.8859649122807017	0.8639413705203179	0.8425925925925927	0.8852901484480432	0.860122699386503	0.8	0.920245398773006	138	RFC	0.8664621815767234	0.8617424242424242	0.8711819389110226	0.8797619047619047	0.8666666666666667	0.8928571428571429	0.8620690940537962	0.8242753623188406	0.8998628257887518	0.8461121157323689	0.7428571428571429	0.9493670886075949	Self Other
ssid__geo	0.8584656084656085	0.8947368421052632	0.8579845505617978	0.8497191011235956	0.86625	0.8720538720538721	0.8181818181818182	0.9259259259259259	139	RFC	0.8601899412960037	0.8793604651162791	0.8410194174757282	0.8872910998834046	0.8709677419354839	0.9036144578313253	0.8575260533393098	0.8220108695652174	0.8930412371134021	0.8603978300180832	0.7714285714285715	0.9493670886075949	Self Other
ssid__geo	0.853437876960193	0.9473684210526315	0.8534186275718973	0.855098389982111	0.8517388651616838	0.93997893997894	0.9189189189189189	0.961038961038961	140	RFC	0.8601571218795888	0.789647577092511	0.9306666666666666	0.9292307692307693	0.8717948717948718	0.9866666666666667	0.858765784966086	0.9323797139141743	0.7851518560179978	0.9540687160940325	0.9714285714285714	0.9367088607594937	Self Other
ssid__geo	0.8519533927347498	0.9210526315789473	0.8512685947292911	0.8411764705882353	0.8613607188703467	0.9064807219031994	0.8695652173913043	0.9433962264150944	141	RFC	0.8536412014104768	0.8706240487062404	0.8366583541147132	0.9099264705882353	0.8823529411764706	0.9375	0.8506109492951598	0.813655761024182	0.8875661375661376	0.9032549728752259	0.8571428571428571	0.9493670886075949	Self Other
ssid__geo	0.8791946308724832	0.9385964912280702	0.8778051019443907	0.8647746243739565	0.8908355795148248	0.9246814535158093	0.8923076923076922	0.9570552147239264	142	RFC	0.8814651065721778	0.8977469670710572	0.8651832460732984	0.9476190476190476	0.9666666666666667	0.9285714285714286	0.8760970209339775	0.8341384863123994	0.9180555555555555	0.9079566003616637	0.8285714285714286	0.9873417721518988	Self Other
ssid__geo	0.8281471004243282	0.868421052631579	0.8241569845247789	0.79766860949209	0.8506453595574678	0.8414758505608604	0.7761194029850748	0.9068322981366461	143	RFC	0.8291521486643438	0.8344947735191638	0.8238095238095238	0.8513719512195121	0.8125	0.8902439024390244	0.8216218900028169	0.7639553429027113	0.8792884371029225	0.8334538878842677	0.7428571428571429	0.9240506329113924	Self Other
ssid__geo	0.8833798882681564	0.9298245614035088	0.8826749506820134	0.8735806207418622	0.8917692806221647	0.914702581369248	0.8787878787878788	0.9506172839506173	144	RFC	0.8854437276438493	0.9043887147335423	0.8664987405541562	0.931597357170618	0.9354838709677419	0.927710843373494	0.8816802100213658	0.8448023426061494	0.9185580774365821	0.901627486437613	0.8285714285714286	0.9746835443037974	Self Other
ssid__geo	0.9056974459724951	0.9385964912280702	0.905536653263223	0.9016393442622951	0.909433962264151	0.9284112317215394	0.9014084507042254	0.9554140127388535	145	RFC	0.9062887236679058	0.9166666666666666	0.895910780669145	0.9252136752136753	0.8888888888888888	0.9615384615384616	0.9052342108515634	0.8870967741935484	0.9233716475095786	0.9318264014466546	0.9142857142857143	0.9493670886075949	Self Other
ssid__geo	0.8257725180802103	0.8947368421052632	0.8251603558866129	0.8148148148148148	0.8355058969584109	0.8742647058823529	0.823529411764706	0.9249999999999999	146	RFC	0.8250228293128377	0.7794117647058824	0.8706338939197931	0.8810325476992144	0.8484848484848485	0.9135802469135802	0.828344870482254	0.8535871156661786	0.8031026252983293	0.8683544303797468	0.8	0.9367088607594937	Self Other
ssid__geo	0.8897989575577067	0.9298245614035088	0.8869554337193166	0.8690265486725662	0.9048843187660669	0.913109756097561	0.8750000000000001	0.9512195121951219	147	RFC	0.8921178637200737	0.9042357274401474	0.88	0.9415821501014199	0.9655172413793104	0.9176470588235294	0.8838367449951776	0.8364565587734242	0.9312169312169312	0.8936708860759495	0.8	0.9873417721518988	Self Other
ssid__geo	0.9063591893780573	0.9736842105263158	0.905387776207656	0.895800933125972	0.91497461928934	0.9688269073010665	0.9565217391304348	0.9811320754716981	148	RFC	0.9090290760112962	0.9290322580645162	0.8890258939580764	0.9727941176470588	0.9705882352941176	0.975	0.9036742624977919	0.8648648648648649	0.9424836601307189	0.9650994575045209	0.9428571428571428	0.9873417721518988	Self Other
ssid__geo	0.8485449735449735	0.8771929824561403	0.8423811979826498	0.8112118713932399	0.8735505245720596	0.8533088235294117	0.7941176470588236	0.9125	149	RFC	0.8426644919678898	0.8132231404958677	0.8721058434399118	0.8597081930415265	0.8181818181818182	0.9012345679012346	0.8421052631578947	0.8092105263157895	0.875	0.8477396021699819	0.7714285714285715	0.9240506329113924	Self Other
ssid__geo	0.8570407433881344	0.8947368421052632	0.8554883440348398	0.8405103668261563	0.8704663212435233	0.8742647058823529	0.823529411764706	0.9249999999999999	150	RFC	0.8598998330550918	0.8797996661101837	0.84	0.8810325476992144	0.8484848484848485	0.9135802469135802	0.8539029795616844	0.8045801526717558	0.9032258064516129	0.8683544303797468	0.8	0.9367088607594937	Self Other
ssid__geo	0.8485940879596251	0.9035087719298246	0.8459117167826988	0.8255813953488371	0.8662420382165605	0.8837489570779642	0.8358208955223881	0.9316770186335404	151	RFC	0.8504289962984359	0.8613518197573656	0.8395061728395061	0.8948170731707317	0.875	0.9146341463414634	0.8437001594896332	0.7926634768740032	0.8947368421052632	0.8746835443037975	0.8	0.9493670886075949	Self Other
ssid__geo	0.9075056861258529	0.9035087719298246	0.9045789848197343	0.8878676470588235	0.9212903225806452	0.8793650793650793	0.8253968253968255	0.9333333333333332	152	RFC	0.9163871184166388	0.9545454545454546	0.8782287822878229	0.9119601328903655	0.9285714285714286	0.8953488372093024	0.8993446544223587	0.8298969072164949	0.9687924016282226	0.8587703435804701	0.7428571428571429	0.9746835443037974	Self Other
ssid__geo	0.8522238163558106	0.8947368421052632	0.8468977989332684	0.818342151675485	0.8754534461910519	0.8782051282051282	0.8333333333333334	0.923076923076923	153	RFC	0.8453205650638413	0.8055555555555556	0.8850855745721271	0.872937872937873	0.8108108108108109	0.935064935064935	0.8487849633859821	0.8315412186379928	0.8660287081339713	0.8842676311030742	0.8571428571428571	0.9113924050632911	Self Other
ssid__geo	0.8319882611885546	0.9035087719298246	0.82880011935236	0.8054375531011045	0.8521626856036153	0.8837489570779642	0.8358208955223881	0.9316770186335404	154	RFC	0.8272453521864362	0.7860696517412935	0.868421052631579	0.8948170731707317	0.875	0.9146341463414634	0.83114293663306	0.8257839721254355	0.8365019011406845	0.8746835443037975	0.8	0.9493670886075949	Self Other
ssid__geo	0.8698495748855462	0.9210526315789473	0.8674907728989973	0.849811320754717	0.8851702250432776	0.9031618688060405	0.8615384615384616	0.9447852760736196	155	RFC	0.8796997787918964	0.9275123558484349	0.8318872017353579	0.925	0.9333333333333333	0.9166666666666666	0.8649342776379105	0.7841225626740947	0.9457459926017263	0.8873417721518988	0.8	0.9746835443037974	Self Other
ssid__geo	0.8668171557562077	0.9210526315789473	0.863339679323208	0.8415398388540734	0.8851395197923425	0.9031618688060405	0.8615384615384616	0.9447852760736196	156	RFC	0.8701797057642808	0.8867924528301887	0.853566958698373	0.925	0.9333333333333333	0.9166666666666666	0.8599094486561942	0.8006814310051107	0.9191374663072777	0.8873417721518988	0.8	0.9746835443037974	Self Other
ssid__geo	0.8739495798319328	0.9298245614035088	0.8734690662781082	0.8656716417910447	0.8812664907651716	0.9188034188034189	0.888888888888889	0.9487179487179488	157	RFC	0.8729661671649889	0.8516886930983847	0.8942436412315931	0.912951912951913	0.8648648648648649	0.961038961038961	0.874390997117041	0.8801213960546282	0.8686605981794538	0.925497287522604	0.9142857142857143	0.9367088607594937	Self Other
ssid__geo	0.9202211690363349	0.9473684210526315	0.9156407040563266	0.8959835221421215	0.9352978859705317	0.9348323170731707	0.90625	0.9634146341463414	158	RFC	0.9234223349844952	0.9354838709677419	0.9113607990012484	0.9647058823529412	1.0	0.9294117647058824	0.9101050551279384	0.8596837944664032	0.9605263157894737	0.9142857142857144	0.8285714285714286	1.0	Self Other
ssid__geo	0.8541666666666666	0.9385964912280702	0.8537805276666197	0.8462664714494876	0.8612945838837517	0.9260220635950681	0.8955223880597014	0.9565217391304348	159	RFC	0.8535170609245684	0.8175388967468176	0.8894952251023193	0.9382621951219512	0.9375	0.9390243902439024	0.8559568196876111	0.8770864946889226	0.8348271446862996	0.9159132007233273	0.8571428571428571	0.9746835443037974	Self Other
ssid__geo	0.9072948328267477	0.9298245614035088	0.9052786089845852	0.8914590747330962	0.9190981432360743	0.914702581369248	0.8787878787878788	0.9506172839506173	160	RFC	0.9060487417368854	0.8978494623655914	0.9142480211081794	0.931597357170618	0.9354838709677419	0.927710843373494	0.9045795053003534	0.8851590106007067	0.924	0.901627486437613	0.8285714285714286	0.9746835443037974	Self Other
ssid__geo	0.8659315147997678	0.9298245614035088	0.8659168812880991	0.8673176335439402	0.8645161290322579	0.913109756097561	0.8750000000000001	0.9512195121951219	161	RFC	0.8669034213594748	0.8426339285714286	0.8911729141475212	0.9415821501014199	0.9655172413793104	0.9176470588235294	0.8664494345675351	0.893491124260355	0.8394077448747153	0.8936708860759495	0.8	0.9873417721518988	Self Other
ssid__geo	0.8991116751269036	0.956140350877193	0.8990498558770152	0.8965517241379312	0.9015479876160992	0.9480448455017774	0.9275362318840579	0.9685534591194969	162	RFC	0.9004425815101076	0.9248322147651007	0.8760529482551144	0.9518382352941177	0.9411764705882353	0.9625	0.8992604617604618	0.8699494949494949	0.9285714285714286	0.9444846292947559	0.9142857142857143	0.9746835443037974	Self Other
ssid__geo	0.9292107404393816	0.956140350877193	0.9257316704695819	0.9096573208722741	0.9418060200668896	0.9471586168536201	0.9253731343283582	0.968944099378882	163	RFC	0.9317007262286776	0.9419354838709677	0.9214659685863874	0.959984756097561	0.96875	0.9512195121951219	0.9212911838873963	0.8795180722891566	0.9630642954856361	0.9365280289330922	0.8857142857142857	0.9873417721518988	Self Other
ssid__geo	0.8900445765230312	0.9385964912280702	0.8871381142850667	0.8690265486725662	0.9052496798975673	0.9246814535158093	0.8923076923076922	0.9570552147239264	164	RFC	0.8904591137505711	0.8927272727272727	0.8881909547738693	0.9476190476190476	0.9666666666666667	0.9285714285714286	0.884764112721707	0.846551724137931	0.922976501305483	0.9079566003616637	0.8285714285714286	0.9873417721518988	Self Other
ssid__geo	0.8785234899328859	0.9385964912280702	0.8784564249901414	0.8756013745704467	0.881311475409836	0.9284112317215394	0.9014084507042254	0.9554140127388535	165	RFC	0.8790681220941985	0.8921568627450981	0.865979381443299	0.9252136752136753	0.8888888888888888	0.9615384615384616	0.8784226922446303	0.8596491228070176	0.897196261682243	0.9318264014466546	0.9142857142857143	0.9493670886075949	Self Other
ssid__geo	0.8722375690607734	0.9298245614035088	0.8705152466508606	0.8555815768930523	0.8854489164086687	0.914702581369248	0.8787878787878788	0.9506172839506173	166	RFC	0.8736987688951223	0.8838709677419355	0.8635265700483091	0.931597357170618	0.9354838709677419	0.927710843373494	0.8687801202213734	0.8290468986384266	0.9085133418043202	0.901627486437613	0.8285714285714286	0.9746835443037974	Self Other
ssid__geo	0.8862491000719942	0.9385964912280702	0.8839621085224101	0.8676716917922949	0.9002525252525252	0.9260220635950681	0.8955223880597014	0.9565217391304348	167	RFC	0.8869960038172492	0.891566265060241	0.8824257425742574	0.9382621951219512	0.9375	0.9390243902439024	0.8819194514051227	0.8450244698205547	0.9188144329896907	0.9159132007233273	0.8571428571428571	0.9746835443037974	Self Other
ssid__geo	0.8902798232695139	0.956140350877193	0.8875654782643002	0.8700959023539669	0.9050350541746335	0.9480448455017774	0.9275362318840579	0.9685534591194969	168	RFC	0.8903978696741854	0.8910714285714286	0.8897243107769424	0.9518382352941177	0.9411764705882353	0.9625	0.8854835751706339	0.8500851788756388	0.920881971465629	0.9444846292947559	0.9142857142857143	0.9746835443037974	Self Other
ssid__geo	0.8789204959883297	0.9473684210526315	0.878453292430742	0.8709175738724728	0.8859890109890111	0.93997893997894	0.9189189189189189	0.961038961038961	169	RFC	0.8783864601399438	0.8695652173913043	0.8872077028885832	0.9292307692307693	0.8717948717948718	0.9866666666666667	0.8785239029268105	0.8722741433021807	0.8847736625514403	0.9540687160940325	0.9714285714285714	0.9367088607594937	Self Other
ssid__geo	0.8753096614368291	0.8947368421052632	0.8724282246997865	0.8532555879494654	0.8916008614501076	0.8763110307414106	0.8285714285714286	0.9240506329113924	170	RFC	0.872916946083691	0.857421875	0.8884120171673819	0.8763110307414106	0.8285714285714286	0.9240506329113924	0.8719711369628593	0.8491295938104448	0.8948126801152738	0.8763110307414106	0.8285714285714286	0.9240506329113924	Self Other
ssid__geo	0.8725925925925926	0.8859649122807017	0.8722291555238605	0.8654147104851331	0.8790436005625879	0.860122699386503	0.8	0.920245398773006	171	RFC	0.875750383917353	0.9080459770114943	0.8434547908232118	0.8797619047619047	0.8666666666666667	0.8928571428571429	0.8721874320934	0.8266068759342302	0.9177679882525698	0.8461121157323689	0.7428571428571429	0.9493670886075949	Self Other
ssid__geo	0.8827930174563591	0.9298245614035088	0.8825819876395534	0.8776041666666666	0.8875598086124402	0.9188034188034189	0.888888888888889	0.9487179487179488	172	RFC	0.8822844910734843	0.8618925831202046	0.902676399026764	0.912951912951913	0.8648648648648649	0.961038961038961	0.88342019035731	0.8938992042440318	0.8729411764705882	0.925497287522604	0.9142857142857143	0.9367088607594937	Self Other
ssid__geo	0.8386187455954898	0.8771929824561403	0.8348629028364667	0.8099585062240664	0.8597672994488671	0.850729517396184	0.787878787878788	0.9135802469135801	173	RFC	0.8407225873528648	0.8516579406631762	0.8297872340425532	0.865137971239798	0.8387096774193549	0.891566265060241	0.8320734080710277	0.7721518987341772	0.8919949174078781	0.8397830018083183	0.7428571428571429	0.9367088607594937	Self Other
ssid__geo	0.8633193863319386	0.9122807017543859	0.8609805318138651	0.842948717948718	0.8790123456790123	0.8933782267115601	0.8484848484848486	0.9382716049382716	174	RFC	0.8718266943361846	0.9147826086956522	0.8288707799767171	0.9094442285270112	0.9032258064516129	0.9156626506024096	0.8585930376274278	0.7815750371471025	0.9356110381077529	0.8810126582278481	0.8	0.9620253164556962	Self Other
ssid__geo	0.8327932598833442	0.9385964912280702	0.830191335148748	0.8091715976331361	0.8512110726643599	0.9272627837024884	0.8985507246376812	0.9559748427672956	175	RFC	0.8283326559642349	0.7780938833570412	0.8785714285714286	0.9308823529411765	0.9117647058823529	0.95	0.834169243337711	0.8428351309707242	0.825503355704698	0.923869801084991	0.8857142857142857	0.9620253164556962	Self Other
ssid__geo	0.8907363420427553	0.9385964912280702	0.8859398149844774	0.8625498007968129	0.9093298291721419	0.9272627837024884	0.8985507246376812	0.9559748427672956	176	RFC	0.8888084843883459	0.8800813008130082	0.8975356679636836	0.9308823529411765	0.9117647058823529	0.95	0.8835706037782955	0.845703125	0.9214380825565912	0.923869801084991	0.8857142857142857	0.9620253164556962	Self Other
ssid__geo	0.8227767114523352	0.9035087719298246	0.8225151668320783	0.8157019294743846	0.829328404189772	0.8837489570779642	0.8358208955223881	0.9316770186335404	177	RFC	0.8227524879572716	0.7848911651728553	0.860613810741688	0.8948170731707317	0.875	0.9146341463414634	0.824634141521273	0.8490304709141274	0.8002378121284186	0.8746835443037975	0.8	0.9493670886075949	Self Other
ssid__geo	0.8655629139072848	0.9210526315789473	0.8647786049076371	0.8544802867383512	0.8750769230769231	0.9064807219031994	0.8695652173913043	0.9433962264150944	178	RFC	0.8665485471296952	0.8764705882352941	0.8566265060240964	0.9099264705882353	0.8823529411764706	0.9375	0.8639530281039716	0.8335664335664336	0.8943396226415095	0.9032549728752259	0.8571428571428571	0.9493670886075949	Self Other
ssid__geo	0.8816526610644257	0.9210526315789473	0.8786944163099946	0.8597510373443984	0.8976377952755906	0.9012987012987013	0.8571428571428572	0.9454545454545454	179	RFC	0.8874115582956883	0.9151943462897526	0.8596287703016241	0.9356312292358804	0.9642857142857143	0.9069767441860465	0.8749025628209477	0.810641627543036	0.9391634980988594	0.8793851717902351	0.7714285714285715	0.9873417721518988	Self Other
ssid__geo	0.8968519758874749	0.9473684210526315	0.8954808783311998	0.8835098335854765	0.907451923076923	0.9371323529411765	0.9117647058823529	0.9625	180	RFC	0.8984244301188633	0.9096573208722741	0.8871915393654524	0.9450056116722784	0.9393939393939394	0.9506172839506173	0.8937414080023153	0.8588235294117647	0.9286592865928659	0.9301989150090415	0.8857142857142857	0.9746835443037974	Self Other
ssid__geo	0.8664451827242525	0.9122807017543859	0.8659221368422592	0.8575478384124733	0.874296435272045	0.8985042735042735	0.8611111111111112	0.9358974358974359	181	RFC	0.865424710971405	0.8437935843793585	0.8870558375634517	0.8929448929448929	0.8378378378378378	0.948051948051948	0.8668284076654929	0.8717579250720461	0.8618988902589396	0.9048824593128391	0.8857142857142857	0.9240506329113924	Self Other
ssid__geo	0.8359486447931527	0.9298245614035088	0.8346128280457583	0.8197492163009406	0.849476439790576	0.9161764705882353	0.8823529411764706	0.95	182	RFC	0.8376977959291656	0.8517915309446255	0.8236040609137056	0.9236812570145903	0.9090909090909091	0.9382716049382716	0.8335286192536948	0.7900302114803626	0.8770270270270271	0.9095840867992766	0.8571428571428571	0.9620253164556962	Self Other
ssid__geo	0.8920916481892092	0.9473684210526315	0.8903813882871044	0.8766891891891891	0.9040735873850198	0.9371323529411765	0.9117647058823529	0.9625	183	RFC	0.8961013132702317	0.9202127659574468	0.8719898605830165	0.9450056116722784	0.9393939393939394	0.9506172839506173	0.8878526162918629	0.8370967741935483	0.9386084583901774	0.9301989150090415	0.8857142857142857	0.9746835443037974	Self Other
ssid__geo	0.81411468178954	0.9122807017543859	0.8126567396394273	0.7961299239806495	0.8291835552982051	0.8999648999648999	0.8648648648648648	0.935064935064935	184	RFC	0.811792826656397	0.7598944591029023	0.8636911942098915	0.8902564102564102	0.8205128205128205	0.96	0.8166607943470574	0.8359941944847605	0.7973273942093542	0.9128390596745026	0.9142857142857143	0.9113924050632911	Self Other
ssid__geo	0.8274780426599749	0.9122807017543859	0.8258737989224713	0.8091603053435115	0.842587292501431	0.8969258589511754	0.8571428571428571	0.9367088607594937	185	RFC	0.824702193267363	0.7804551539491299	0.8689492325855962	0.8969258589511754	0.8571428571428571	0.9367088607594937	0.828917707332693	0.840057636887608	0.8177777777777778	0.8969258589511754	0.8571428571428571	0.9367088607594937	Self Other
ssid__geo	0.8736710444027517	0.9122807017543859	0.8735214051663107	0.8691709844559586	0.8778718258766627	0.8969258589511754	0.8571428571428571	0.9367088607594937	186	RFC	0.8748951707891637	0.8946666666666667	0.8551236749116607	0.8969258589511754	0.8571428571428571	0.9367088607594937	0.8734757576231675	0.845088161209068	0.901863354037267	0.8969258589511754	0.8571428571428571	0.9367088607594937	Self Other
ssid__geo	0.8799076212471132	0.9385964912280702	0.8768403088412617	0.8574040219378428	0.8962765957446808	0.9260220635950681	0.8955223880597014	0.9565217391304348	187	RFC	0.8789425064883649	0.8733705772811918	0.884514435695538	0.9382621951219512	0.9375	0.9390243902439024	0.8751832835705333	0.8420107719928187	0.9083557951482479	0.9159132007233273	0.8571428571428571	0.9746835443037974	Self Other
ssid__geo	0.8287167891464104	0.9035087719298246	0.8285061319455309	0.8224956063268893	0.8345166575641726	0.8856986601039104	0.8405797101449276	0.9308176100628932	188	RFC	0.8294449459060702	0.7817371937639198	0.8771526980482205	0.8889705882352941	0.8529411764705882	0.925	0.8317856407086939	0.8677379480840544	0.7958333333333333	0.8826401446654611	0.8285714285714286	0.9367088607594937	Self Other
ssid__geo	0.8873626373626373	0.9298245614035088	0.8857685212825399	0.8722741433021807	0.8992628992628993	0.913109756097561	0.8750000000000001	0.9512195121951219	189	RFC	0.8928921735245846	0.9256198347107438	0.8601645123384254	0.9415821501014199	0.9655172413793104	0.9176470588235294	0.8834136050630896	0.8247422680412371	0.9420849420849421	0.8936708860759495	0.8	0.9873417721518988	Self Other
ssid__geo	0.8157199471598415	0.9122807017543859	0.8151909644365789	0.8053035589672016	0.8250783699059561	0.8985042735042735	0.8611111111111112	0.9358974358974359	190	RFC	0.8178334916731865	0.7416452442159382	0.8940217391304348	0.8929448929448929	0.8378378378378378	0.948051948051948	0.8234615077002373	0.8809160305343512	0.7660069848661234	0.9048824593128391	0.8857142857142857	0.9240506329113924	Self Other
ssid__geo	0.861299052774019	0.8947368421052632	0.8606221608878155	0.850909090909091	0.8703352308665402	0.8782051282051282	0.8333333333333334	0.923076923076923	191	RFC	0.8600429523511097	0.8136300417246175	0.9064558629776021	0.872937872937873	0.8108108108108109	0.935064935064935	0.8643756305263782	0.8917682926829268	0.8369829683698297	0.8842676311030742	0.8571428571428571	0.9113924050632911	Self Other
ssid__geo	0.8367062107466853	0.9122807017543859	0.830367874704061	0.7975778546712802	0.863157894736842	0.8933782267115601	0.8484848484848486	0.9382716049382716	192	RFC	0.8315434565434565	0.8059440559440559	0.8571428571428571	0.9094442285270112	0.9032258064516129	0.9156626506024096	0.8293207560869355	0.7893835616438356	0.8692579505300353	0.8810126582278481	0.8	0.9620253164556962	Self Other
ssid__geo	0.8193418401611821	0.8859649122807017	0.8144403877219828	0.7842822774659183	0.8445984979780473	0.8649165983046212	0.8115942028985507	0.9182389937106918	193	RFC	0.8112558862275013	0.7233727810650887	0.8991389913899139	0.8680147058823529	0.8235294117647058	0.9125	0.826344295258481	0.8563922942206655	0.7962962962962963	0.8620253164556962	0.8	0.9240506329113924	Self Other
ssid__geo	0.8570397111913357	0.9035087719298246	0.8496526270082501	0.8163265306122448	0.8829787234042553	0.8793650793650793	0.8253968253968255	0.9333333333333332	194	RFC	0.8658504080154185	0.8961303462321792	0.8355704697986577	0.9119601328903655	0.9285714285714286	0.8953488372093024	0.8428321655928578	0.7495741056218058	0.9360902255639098	0.8587703435804701	0.7428571428571429	0.9746835443037974	Self Other
ssid__geo	0.8838808250572956	0.9035087719298246	0.8749949738640932	0.8416666666666667	0.9083232810615198	0.8837489570779642	0.8358208955223881	0.9316770186335404	195	RFC	0.8796978235769835	0.8650963597430407	0.8942992874109263	0.8948170731707317	0.875	0.9146341463414634	0.8711333671399595	0.8194726166328601	0.9227941176470589	0.8746835443037975	0.8	0.9493670886075949	Self Other
ssid__geo	0.8929078014184397	0.9210526315789473	0.8898480243161093	0.8714893617021277	0.9082066869300911	0.9064807219031994	0.8695652173913043	0.9433962264150944	196	RFC	0.891824843625233	0.8858131487889274	0.8978365384615384	0.9099264705882353	0.8823529411764706	0.9375	0.8882203143639477	0.8576214405360134	0.9188191881918819	0.9032549728752259	0.8571428571428571	0.9493670886075949	Self Other
ssid__geo	0.908716540837337	0.956140350877193	0.9080720030930305	0.900374531835206	0.915769474350855	0.9480448455017774	0.9275362318840579	0.9685534591194969	197	RFC	0.9091274807795459	0.9133738601823708	0.904881101376721	0.9518382352941177	0.9411764705882353	0.9625	0.9073315532325872	0.8877400295420975	0.926923076923077	0.9444846292947559	0.9142857142857143	0.9746835443037974	Self Other
ssid__geo	0.8788343558282209	0.9298245614035088	0.8763179695285206	0.8586762075134169	0.8939597315436243	0.913109756097561	0.8750000000000001	0.9512195121951219	198	RFC	0.8793343653250774	0.8823529411764706	0.8763157894736842	0.9415821501014199	0.9655172413793104	0.9176470588235294	0.8742828504605986	0.8362369337979094	0.9123287671232877	0.8936708860759495	0.8	0.9873417721518988	Self Other
ssid__geo	0.8825710754017305	0.9473684210526315	0.8825565403422984	0.8812500000000001	0.8838630806845965	0.9391025641025641	0.9166666666666667	0.9615384615384615	199	RFC	0.8833073251331007	0.9038461538461539	0.8627684964200477	0.932958932958933	0.8918918918918919	0.974025974025974	0.8828855675774803	0.8597560975609756	0.9060150375939849	0.9461121157323689	0.9428571428571428	0.9493670886075949	Self Other
ssid__geo	0.834920634920635	0.9298245614035088	0.8338742393509126	0.8206896551724137	0.8470588235294118	0.91997191997192	0.8918918918918919	0.948051948051948	200	RFC	0.8357522980164489	0.7484276729559748	0.9230769230769231	0.9097435897435897	0.8461538461538461	0.9733333333333334	0.8455028211085297	0.9083969465648855	0.782608695652174	0.9334538878842676	0.9428571428571428	0.9240506329113924	Self Other
ssid__geo	0.8956158663883089	0.9473684210526315	0.8940444683888271	0.8811410459587956	0.9069478908188585	0.9381555153707053	0.9142857142857143	0.9620253164556962	201	RFC	0.8940444683888271	0.8811410459587956	0.9069478908188585	0.9381555153707053	0.9142857142857143	0.9620253164556962	0.8940444683888271	0.8811410459587956	0.9069478908188585	0.9381555153707053	0.9142857142857143	0.9620253164556962	Self Other
ssid__geo	0.8686567164179104	0.9473684210526315	0.8679211469534049	0.8580645161290322	0.8777777777777778	0.9371323529411765	0.9117647058823529	0.9625	202	RFC	0.8732439010584706	0.9094017094017094	0.8370860927152318	0.9450056116722784	0.9393939393939394	0.9506172839506173	0.8674207388421463	0.8122137404580153	0.9226277372262773	0.9301989150090415	0.8857142857142857	0.9746835443037974	Self Other
ssid__geo	0.8500999333777481	0.9035087719298246	0.8486681588127356	0.8339483394833948	0.8633879781420766	0.8856986601039104	0.8405797101449276	0.9308176100628932	203	RFC	0.8474193146639148	0.7891061452513967	0.9057324840764331	0.8889705882352941	0.8529411764705882	0.925	0.854510019643512	0.8841940532081377	0.8248259860788864	0.8826401446654611	0.8285714285714286	0.9367088607594937	Self Other
ssid__geo	0.8556311413454271	0.9210526315789473	0.8501960784313725	0.8216619981325863	0.8787301587301587	0.9048855103365161	0.8656716417910447	0.9440993788819876	204	RFC	0.8563212854500617	0.859375	0.8532675709001233	0.9165396341463414	0.90625	0.926829268292683	0.8464395095954819	0.7871198568872988	0.9057591623036649	0.8952983725135624	0.8285714285714286	0.9620253164556962	Self Other
ssid__geo	0.8411989795918368	0.9035087719298246	0.8411105074564912	0.8373612018288702	0.8448598130841122	0.8856986601039104	0.8405797101449276	0.9308176100628932	205	RFC	0.8413412729402577	0.8134517766497462	0.8692307692307693	0.8889705882352941	0.8529411764705882	0.925	0.8422684448794813	0.8627187079407806	0.8218181818181818	0.8826401446654611	0.8285714285714286	0.9367088607594937	Self Other
ssid__geo	0.8453531598513011	0.9122807017543859	0.8423709713770566	0.8206896551724138	0.8640522875816994	0.8985042735042735	0.8611111111111112	0.9358974358974359	206	RFC	0.8423709713770566	0.8206896551724138	0.8640522875816994	0.8929448929448929	0.8378378378378378	0.948051948051948	0.8423709713770566	0.8206896551724138	0.8640522875816994	0.9048824593128391	0.8857142857142857	0.9240506329113924	Self Other
ssid__geo	0.8817285822592873	0.9035087719298246	0.8764352354506759	0.8508604206500956	0.9020100502512562	0.8837489570779642	0.8358208955223881	0.9316770186335404	207	RFC	0.8764352354506759	0.8508604206500956	0.9020100502512562	0.8948170731707317	0.875	0.9146341463414634	0.8764352354506759	0.8508604206500956	0.9020100502512562	0.8746835443037975	0.8	0.9493670886075949	Self Other
ssid__geo	0.880030372057707	0.9385964912280702	0.872352407125681	0.8410462776659959	0.9036585365853659	0.9246814535158093	0.8923076923076922	0.9570552147239264	208	RFC	0.8784497835088017	0.872651356993737	0.8842482100238663	0.9476190476190476	0.9666666666666667	0.9285714285714286	0.8677953175314141	0.8116504854368932	0.9239401496259352	0.9079566003616637	0.8285714285714286	0.9873417721518988	Self Other
ssid__geo	0.8673602080624188	0.8947368421052632	0.8673377746883355	0.8656126482213438	0.8690629011553272	0.8742647058823529	0.823529411764706	0.9249999999999999	209	RFC	0.8675311359525715	0.8748335552596538	0.8602287166454892	0.8810325476992144	0.8484848484848485	0.9135802469135802	0.8673322544588125	0.8565840938722294	0.8780804150453956	0.8683544303797468	0.8	0.9367088607594937	Self Other
ssid__geo	0.8985606579849211	0.9385964912280702	0.8985148421784821	0.8963585434173669	0.9006711409395973	0.9272627837024884	0.8985507246376812	0.9559748427672956	210	RFC	0.8988741134418565	0.8683853459972863	0.9293628808864266	0.9308823529411765	0.9117647058823529	0.95	0.8999459192595272	0.9261939218523878	0.8736979166666666	0.923869801084991	0.8857142857142857	0.9620253164556962	Self Other
ssid__geo	0.8947368421052632	0.956140350877193	0.8929672634843611	0.8792048929663608	0.9067296340023614	0.9480448455017774	0.9275362318840579	0.9685534591194969	211	RFC	0.8933929700912624	0.8832565284178188	0.9035294117647059	0.9518382352941177	0.9411764705882353	0.9625	0.8925714326934868	0.8751902587519026	0.909952606635071	0.9444846292947559	0.9142857142857143	0.9746835443037974	Self Other
ssid__geo	0.8626126126126126	0.8947368421052632	0.8544739429695183	0.8200589970501475	0.888888888888889	0.8742647058823529	0.823529411764706	0.9249999999999999	212	RFC	0.8635541896411462	0.8669438669438669	0.8601645123384254	0.8810325476992144	0.8484848484848485	0.9135802469135802	0.8487915322883073	0.7779850746268657	0.9195979899497487	0.8683544303797468	0.8	0.9367088607594937	Self Other
ssid__geo	0.8983708301008534	0.956140350877193	0.8977554629944156	0.8898233809924306	0.9056875449964004	0.9471586168536201	0.9253731343283582	0.968944099378882	213	RFC	0.9014481614327892	0.9280701754385965	0.874826147426982	0.959984756097561	0.96875	0.9512195121951219	0.8967050852361778	0.8546042003231018	0.9388059701492537	0.9365280289330922	0.8857142857142857	0.9873417721518988	Self Other
ssid__geo	0.860482103725347	0.9298245614035088	0.8588322246858833	0.8435708435708436	0.874093605800923	0.9175406871609403	0.8857142857142857	0.9493670886075949	214	RFC	0.865081397996357	0.8940972222222222	0.8360655737704918	0.9175406871609403	0.8857142857142857	0.9493670886075949	0.8570977343783459	0.7984496124031008	0.9157458563535912	0.9175406871609403	0.8857142857142857	0.9493670886075949	Self Other
ssid__geo	0.8401759530791789	0.9035087719298246	0.8376541551739576	0.8174204355108878	0.8578878748370273	0.8875033641338477	0.8450704225352113	0.9299363057324842	215	RFC	0.8362643262193996	0.7986906710310966	0.8738379814077025	0.8846153846153846	0.8333333333333334	0.9358974358974359	0.8397796728915518	0.8370497427101201	0.8425096030729834	0.8905967450271248	0.8571428571428571	0.9240506329113924	Self Other
ssid__geo	0.8254545454545454	0.9298245614035088	0.8172700814643201	0.7785977859778598	0.8559423769507803	0.9175406871609403	0.8857142857142857	0.9493670886075949	216	RFC	0.8117672460326029	0.7152542372881356	0.9082802547770701	0.9175406871609403	0.8857142857142857	0.9493670886075949	0.8317793085700368	0.854251012145749	0.8093076049943246	0.9175406871609403	0.8857142857142857	0.9493670886075949	Self Other
ssid__geo	0.80970625798212	0.9035087719298246	0.8085056094018006	0.7933425797503467	0.8236686390532544	0.8891736632788334	0.8493150684931505	0.9290322580645162	217	RFC	0.8108497868640383	0.7213114754098361	0.9003880983182406	0.881578947368421	0.8157894736842105	0.9473684210526315	0.8201763303328835	0.8813559322033898	0.7589967284623773	0.8985533453887884	0.8857142857142857	0.9113924050632911	Self Other
ssid__geo	0.9072164948453608	0.9385964912280702	0.906266613910824	0.915702479338843	0.8968307484828051	0.9272627837024884	0.8985507246376812	0.9559748427672956	218	RFC	0.905364957660286	0.9264214046822743	0.8843085106382979	0.9308823529411765	0.9117647058823529	0.95	0.9074707402340781	0.9052287581699346	0.9097127222982216	0.923869801084991	0.8857142857142857	0.9620253164556962	Self Other
ssid__geo	0.860977288368892	0.9385964912280702	0.857684952443017	0.836038961038961	0.879330943847073	0.9272627837024884	0.8985507246376812	0.9559748427672956	219	RFC	0.856092453194364	0.8200636942675159	0.8921212121212121	0.9308823529411765	0.9117647058823529	0.95	0.8597756222747448	0.8526490066225165	0.866902237926973	0.923869801084991	0.8857142857142857	0.9620253164556962	Self Other
ssid__geo	0.9086651053864169	0.9649122807017544	0.9046137984362919	0.8849557522123895	0.9242718446601942	0.957351290684624	0.9393939393939393	0.9753086419753086	220	RFC	0.9080734406438632	0.9054325955734407	0.9107142857142857	0.9759036144578312	1.0	0.9518072289156626	0.9018118871929648	0.8653846153846154	0.938239159001314	0.9428571428571428	0.8857142857142857	1.0	Self Other
ssid__geo	0.8659638554216867	0.8859649122807017	0.8622519026141278	0.8396396396396396	0.8848641655886158	0.8574314574314574	0.7936507936507937	0.9212121212121213	221	RFC	0.8697123880685524	0.8876190476190476	0.8518057285180572	0.8882890365448506	0.8928571428571429	0.8837209302325582	0.8585866951950397	0.7965811965811965	0.9205921938088829	0.8381555153707052	0.7142857142857143	0.9620253164556962	Self Other
ssid__geo	0.8998060762766645	0.9649122807017544	0.899259015894796	0.8918353105373342	0.9066827212522576	0.9580882352941177	0.9411764705882354	0.975	222	RFC	0.9020560795051211	0.9234104046242775	0.8807017543859649	0.9663299663299663	0.9696969696969697	0.9629629629629629	0.898295677158156	0.8623481781376519	0.93424317617866	0.9508137432188065	0.9142857142857143	0.9873417721518988	Self Other
ssid__geo	0.8554216867469879	0.9122807017543859	0.8537442282486326	0.8380809595202398	0.8694074969770255	0.8933782267115601	0.8484848484848486	0.9382716049382716	223	RFC	0.8578700271806277	0.8748043818466353	0.8409356725146199	0.9094442285270112	0.9032258064516129	0.9156626506024096	0.8520956951585165	0.8043165467625899	0.899874843554443	0.8810126582278481	0.8	0.9620253164556962	Self Other
ssid__geo	0.8467683369644154	0.9035087719298246	0.8446712133305606	0.8266228430566969	0.8627195836044244	0.8891736632788334	0.8493150684931505	0.9290322580645162	224	RFC	0.8446127103858785	0.825944170771757	0.86328125	0.881578947368421	0.8157894736842105	0.9473684210526315	0.8447306395866128	0.8273026315789473	0.8621586475942783	0.8985533453887884	0.8857142857142857	0.9113924050632911	Self Other
ssid__geo	0.8309104820198929	0.9035087719298246	0.8239434516462693	0.7889207258834766	0.8589661774090619	0.8837489570779642	0.8358208955223881	0.9316770186335404	225	RFC	0.8325988827372937	0.8394308943089431	0.8257668711656442	0.8948170731707317	0.875	0.9146341463414634	0.8195454763273913	0.7441441441441441	0.8949468085106383	0.8746835443037975	0.8	0.9493670886075949	Self Other
ssid__geo	0.8397389412617839	0.8947368421052632	0.8353957541730467	0.8086580086580086	0.8621334996880847	0.8696646341463414	0.8125	0.926829268292683	226	RFC	0.8475153899148833	0.8811320754716981	0.8138987043580683	0.8953346855983773	0.896551724137931	0.8941176470588236	0.8318228116710875	0.7472	0.916445623342175	0.8524412296564196	0.7428571428571429	0.9620253164556962	Self Other
ssid__geo	0.8335654596100278	0.868421052631579	0.8332645897856319	0.8261818181818181	0.8403473613894455	0.8547277206694418	0.810126582278481	0.8993288590604026	227	RFC	0.8335654596100279	0.7910863509749304	0.8760445682451253	0.8422077922077922	0.7272727272727273	0.9571428571428572	0.8359906057604195	0.8645357686453576	0.8074454428754814	0.8811934900542495	0.9142857142857143	0.8481012658227848	Self Other
ssid__geo	0.8567141785446362	0.9298245614035088	0.849176433651149	0.8154589371980675	0.8828939301042306	0.914702581369248	0.8787878787878788	0.9506172839506173	228	RFC	0.8660856487759178	0.8978723404255319	0.8342989571263036	0.931597357170618	0.9354838709677419	0.927710843373494	0.8422013274336283	0.7469026548672566	0.9375	0.901627486437613	0.8285714285714286	0.9746835443037974	Self Other
ssid__geo	0.8641732283464567	0.9298245614035088	0.8624413790396954	0.8470066518847005	0.8778761061946904	0.9175406871609403	0.8857142857142857	0.9493670886075949	229	RFC	0.86620900438659	0.880184331797235	0.852233676975945	0.9175406871609403	0.8857142857142857	0.9493670886075949	0.8606744026452056	0.8162393162393162	0.9051094890510949	0.9175406871609403	0.8857142857142857	0.9493670886075949	Self Other
ssid__geo	0.8730057434588385	0.8947368421052632	0.8729459286901982	0.8701891715590346	0.8757026858213617	0.8763110307414106	0.8285714285714286	0.9240506329113924	230	RFC	0.873224541846183	0.8799472295514512	0.8665018541409147	0.8763110307414106	0.8285714285714286	0.9240506329113924	0.8728730856956664	0.8606451612903225	0.88510101010101	0.8763110307414106	0.8285714285714286	0.9240506329113924	Self Other
ssid__geo	0.8742857142857143	0.956140350877193	0.8740543856062155	0.8686567164179104	0.8794520547945205	0.9480448455017774	0.9275362318840579	0.9685534591194969	231	RFC	0.8775366180346521	0.9136577708006279	0.8414154652686763	0.9518382352941177	0.9411764705882353	0.9625	0.8744854497327502	0.8278805120910384	0.921090387374462	0.9444846292947559	0.9142857142857143	0.9746835443037974	Self Other
ssid__geo	0.8890330953926022	0.9385964912280702	0.8888291689958128	0.8935905413814561	0.8840677966101695	0.9284112317215394	0.9014084507042254	0.9554140127388535	232	RFC	0.8885696460788777	0.9031446540880503	0.8739946380697051	0.9252136752136753	0.8888888888888888	0.9615384615384616	0.8893061552703954	0.8842364532019704	0.8943758573388203	0.9318264014466546	0.9142857142857143	0.9493670886075949	Self Other
ssid__geo	0.873144399460189	0.9385964912280702	0.872809908753426	0.8662873399715505	0.8793324775353016	0.9260220635950681	0.8955223880597014	0.9565217391304348	233	RFC	0.8752442727781499	0.8995568685376661	0.8509316770186336	0.9382621951219512	0.9375	0.9390243902439024	0.8725427508074697	0.8353909465020576	0.9096945551128818	0.9159132007233273	0.8571428571428571	0.9746835443037974	Self Other
ssid__geo	0.8905472636815921	0.9210526315789473	0.884950277520814	0.8595744680851064	0.9103260869565217	0.9031618688060405	0.8615384615384616	0.9447852760736196	234	RFC	0.8978732521358238	0.9244851258581236	0.871261378413524	0.925	0.9333333333333333	0.9166666666666666	0.8781196179961483	0.8031809145129225	0.9530583214793741	0.8873417721518988	0.8	0.9746835443037974	Self Other
ssid__geo	0.856396866840731	0.9385964912280702	0.8554498792270531	0.8437499999999999	0.8671497584541064	0.9284112317215394	0.9014084507042254	0.9554140127388535	235	RFC	0.8584278046050859	0.8761061946902655	0.8407494145199064	0.9252136752136753	0.8888888888888888	0.9615384615384616	0.85448023776176	0.8136986301369863	0.8952618453865336	0.9318264014466546	0.9142857142857143	0.9493670886075949	Self Other
ssid__geo	0.8699929725931131	0.9385964912280702	0.868758677591188	0.8560311284046692	0.8814862267777066	0.9260220635950681	0.8955223880597014	0.9565217391304348	236	RFC	0.8728970458021412	0.8943089430894309	0.8514851485148515	0.9382621951219512	0.9375	0.9390243902439024	0.8672870706229807	0.8208955223880597	0.9136786188579017	0.9159132007233273	0.8571428571428571	0.9746835443037974	Self Other
ssid__geo	0.9065573770491804	0.9649122807017544	0.9029248190833556	0.8841463414634146	0.9217032967032966	0.957351290684624	0.9393939393939393	0.9753086419753086	237	RFC	0.9082303073119039	0.9157894736842105	0.9006711409395973	0.9759036144578312	1.0	0.9518072289156626	0.8991790527191288	0.8546168958742633	0.9437412095639943	0.9428571428571428	0.8857142857142857	1.0	Self Other
ssid__geo	0.8695025234318673	0.9122807017543859	0.8684510999568746	0.8566904196357877	0.8802117802779617	0.8933782267115601	0.8484848484848486	0.9382716049382716	238	RFC	0.8775366307399537	0.9279588336192109	0.8271144278606966	0.9094442285270112	0.9032258064516129	0.9156626506024096	0.868091147350029	0.7955882352941176	0.9405940594059405	0.8810126582278481	0.8	0.9620253164556962	Self Other
ssid__geo	0.876459741856177	0.956140350877193	0.8758715319490546	0.8673267326732674	0.8844163312248419	0.9480448455017774	0.9275362318840579	0.9685534591194969	239	RFC	0.8767843938006105	0.8806970509383378	0.8728717366628831	0.9518382352941177	0.9411764705882353	0.9625	0.8753133515812319	0.8543563068920677	0.8962703962703963	0.9444846292947559	0.9142857142857143	0.9746835443037974	Self Other
ssid__geo	0.8818316100443131	0.9122807017543859	0.8759007847854728	0.8487712665406427	0.903030303030303	0.8933782267115601	0.8484848484848486	0.9382716049382716	240	RFC	0.8805469215382227	0.8752436647173489	0.8858501783590963	0.9094442285270112	0.9032258064516129	0.9156626506024096	0.8723715993241175	0.8238532110091743	0.9208899876390606	0.8810126582278481	0.8	0.9620253164556962	Self Other
ssid__geo	0.85	0.9473684210526315	0.8495604395604395	0.8414285714285714	0.8576923076923076	0.9381555153707053	0.9142857142857143	0.9620253164556962	241	RFC	0.8508858447488584	0.7853333333333333	0.9164383561643835	0.9381555153707053	0.9142857142857143	0.9620253164556962	0.8560889712696942	0.9061538461538462	0.8060240963855422	0.9381555153707053	0.9142857142857143	0.9620253164556962	Self Other
ssid__geo	0.9036144578313253	0.9298245614035088	0.9018535188216039	0.8887070376432078	0.915	0.913109756097561	0.8750000000000001	0.9512195121951219	242	RFC	0.9050511232273778	0.9141414141414141	0.8959608323133414	0.9415821501014199	0.9655172413793104	0.9176470588235294	0.899757790955902	0.8646496815286624	0.9348659003831418	0.8936708860759495	0.8	0.9873417721518988	Self Other
ssid__geo	0.8159048215403882	0.9122807017543859	0.8138694638694639	0.7944055944055943	0.8333333333333334	0.8952205882352942	0.8529411764705883	0.9375000000000001	243	RFC	0.8126411616304601	0.7513227513227513	0.8739595719381689	0.9023569023569024	0.8787878787878788	0.9259259259259259	0.8195231650115254	0.8427299703264095	0.7963163596966414	0.8889692585895117	0.8285714285714286	0.9493670886075949	Self Other
ssid__geo	0.868421052631579	0.9035087719298246	0.8671616642546023	0.8542274052478135	0.880095923261391	0.8875033641338477	0.8450704225352113	0.9299363057324842	244	RFC	0.868658020353279	0.8707280832095097	0.8665879574970484	0.8846153846153846	0.8333333333333334	0.9358974358974359	0.8661860775529336	0.8383404864091559	0.8940316686967114	0.8905967450271248	0.8571428571428571	0.9240506329113924	Self Other
ssid__geo	0.8428792569659442	0.8947368421052632	0.8355363116756076	0.8007850834151129	0.8702875399361022	0.8696646341463414	0.8125	0.926829268292683	245	RFC	0.8436068848931919	0.8464730290456431	0.8407407407407408	0.8953346855983773	0.896551724137931	0.8941176470588236	0.8308816456398682	0.7597765363128491	0.9019867549668874	0.8524412296564196	0.7428571428571429	0.9620253164556962	Self Other
ssid__geo	0.879863481228669	0.9035087719298246	0.8795963882652241	0.8739255014326647	0.8852672750977836	0.8837489570779642	0.8358208955223881	0.9316770186335404	246	RFC	0.8800935016362786	0.8840579710144928	0.8761290322580645	0.8948170731707317	0.875	0.9146341463414634	0.8793104091786196	0.8640226628895185	0.8945981554677207	0.8746835443037975	0.8	0.9493670886075949	Self Other
ssid__geo	0.8419811320754716	0.9035087719298246	0.8303544235764833	0.7859424920127797	0.8747663551401869	0.8793650793650793	0.8253968253968255	0.9333333333333332	247	RFC	0.8425560777757986	0.8443935926773455	0.8407185628742515	0.9119601328903655	0.9285714285714286	0.8953488372093024	0.8233740363222435	0.7350597609561753	0.9116883116883117	0.8587703435804701	0.7428571428571429	0.9746835443037974	Self Other
ssid__geo	0.874915938130464	0.9649122807017544	0.8738133301214317	0.8620178041543027	0.8856088560885608	0.9587703435804702	0.9428571428571428	0.9746835443037974	248	RFC	0.8800155262282355	0.9149606299212598	0.8450704225352113	0.9587703435804702	0.9428571428571428	0.9746835443037974	0.8725496591539189	0.814866760168303	0.9302325581395349	0.9587703435804702	0.9428571428571428	0.9746835443037974	Self Other
ssid__geo	0.920814479638009	0.956140350877193	0.9187971503474581	0.9059982094897046	0.9315960912052118	0.9488651655153852	0.9295774647887323	0.9681528662420382	249	RFC	0.9186956126254511	0.9051878354203936	0.9322033898305084	0.9455128205128205	0.9166666666666666	0.9743589743589743	0.9188998095878136	0.9068100358422939	0.9309895833333334	0.9524412296564195	0.9428571428571428	0.9620253164556962	Self Other
ssid__geo	0.8529819694868238	0.9122807017543859	0.8518143656264239	0.8386605783866058	0.8649681528662421	0.8952205882352942	0.8529411764705883	0.9375000000000001	250	RFC	0.8578074433656958	0.8915857605177994	0.8240291262135923	0.9023569023569024	0.8787878787878788	0.9259259259259259	0.8509271671134941	0.7916666666666666	0.9101876675603218	0.8889692585895117	0.8285714285714286	0.9493670886075949	Self Other
ssid__geo	0.8662207357859532	0.9035087719298246	0.8613574450820147	0.8353909465020576	0.8873239436619719	0.8816422840962718	0.8307692307692307	0.9325153374233128	251	RFC	0.8636850039217059	0.8511530398322851	0.8762169680111266	0.9023809523809524	0.9	0.9047619047619048	0.8594590700154181	0.8202020202020202	0.8987161198288159	0.8667269439421339	0.7714285714285715	0.9620253164556962	Self Other
ssid__geo	0.837222870478413	0.9122807017543859	0.8371105920727469	0.8328340323547034	0.8413871517907902	0.8952205882352942	0.8529411764705883	0.9375000000000001	252	RFC	0.8370237822880239	0.8215130023640662	0.8525345622119815	0.9023569023569024	0.8787878787878788	0.9259259259259259	0.837499471561845	0.8444714459295262	0.8305274971941639	0.8889692585895117	0.8285714285714286	0.9493670886075949	Self Other
ssid__geo	0.8723549488054607	0.9298245614035088	0.8710387931014193	0.8580106302201975	0.8840669559826411	0.914702581369248	0.8787878787878788	0.9506172839506173	253	RFC	0.8749648593614661	0.8939873417721519	0.8559423769507803	0.931597357170618	0.9354838709677419	0.927710843373494	0.8694600411753697	0.8248175182481752	0.9141025641025641	0.901627486437613	0.8285714285714286	0.9746835443037974	Self Other
ssid__geo	0.8825422365245374	0.9385964912280702	0.8729828775560482	0.8381374722838137	0.9078282828282828	0.9272627837024884	0.8985507246376812	0.9559748427672956	254	RFC	0.8706255388980058	0.8253275109170306	0.9159235668789809	0.9308823529411765	0.9117647058823529	0.95	0.8756130974528972	0.8513513513513513	0.899874843554443	0.923869801084991	0.8857142857142857	0.9620253164556962	Self Other
ssid__geo	0.8988689288090486	0.9385964912280702	0.8985289414774544	0.8926553672316384	0.9044025157232704	0.9272627837024884	0.8985507246376812	0.9559748427672956	255	RFC	0.8993059139689263	0.9054441260744985	0.893167701863354	0.9308823529411765	0.9117647058823529	0.95	0.8980732040523038	0.8802228412256268	0.9159235668789809	0.923869801084991	0.8857142857142857	0.9620253164556962	Self Other
ssid__geo	0.8649334178820546	0.9035087719298246	0.8643881193203358	0.8557887610020312	0.8729874776386404	0.8816422840962718	0.8307692307692307	0.9325153374233128	256	RFC	0.8638715772029546	0.8415446071904128	0.8861985472154964	0.9023809523809524	0.9	0.9047619047619048	0.8653439641581935	0.8705234159779615	0.8601645123384254	0.8667269439421339	0.7714285714285715	0.9620253164556962	Self Other
ssid__geo	0.8549337260677466	0.9298245614035088	0.849802628956474	0.8220415537488709	0.877563704164077	0.9175406871609403	0.8857142857142857	0.9493670886075949	257	RFC	0.8489560931899641	0.8154121863799283	0.8825	0.9175406871609403	0.8857142857142857	0.9493670886075949	0.8507309615640078	0.8287795992714025	0.8726823238566132	0.9175406871609403	0.8857142857142857	0.9493670886075949	Self Other
ssid__geo	0.8441734417344173	0.9649122807017544	0.8419773774612485	0.8233486943164363	0.8606060606060607	0.9587703435804702	0.9428571428571428	0.9746835443037974	258	RFC	0.8403090934996733	0.7964338781575037	0.8841843088418431	0.9587703435804702	0.9428571428571428	0.9746835443037974	0.8451994601727222	0.8521462639109698	0.8382526564344747	0.9587703435804702	0.9428571428571428	0.9746835443037974	Self Other
ssid__geo	0.8849441157133465	0.9385964912280702	0.8846711280283714	0.8790601243953007	0.8902821316614421	0.9272627837024884	0.8985507246376812	0.9559748427672956	259	RFC	0.8851278670321663	0.888268156424581	0.8819875776397516	0.9308823529411765	0.9117647058823529	0.95	0.8843876084434363	0.8700410396716827	0.8987341772151899	0.923869801084991	0.8857142857142857	0.9620253164556962	Self Other
ssid__geo	0.8603089321692411	0.9298245614035088	0.8592192585319733	0.8468335787923418	0.8716049382716049	0.9175406871609403	0.8857142857142857	0.9493670886075949	260	RFC	0.8583024763831439	0.799721835883171	0.9168831168831169	0.9175406871609403	0.8857142857142857	0.9493670886075949	0.8652158703857129	0.8998435054773083	0.8305882352941176	0.9175406871609403	0.8857142857142857	0.9493670886075949	Self Other
ssid__geo	0.8550352790250161	0.9035087719298246	0.8543491776876039	0.8443526170798896	0.8643457382953181	0.8837489570779642	0.8358208955223881	0.9316770186335404	261	RFC	0.858306601665922	0.8871201157742402	0.8294930875576036	0.8948170731707317	0.875	0.9146341463414634	0.8538873464871113	0.8055190538764783	0.9022556390977443	0.8746835443037975	0.8	0.9493670886075949	Self Other
ssid__geo	0.8153354632587859	0.9035087719298246	0.8119494828751104	0.7867158671586715	0.8371830985915494	0.8837489570779642	0.8358208955223881	0.9316770186335404	262	RFC	0.8186906228008445	0.8367346938775511	0.8006465517241379	0.8948170731707317	0.875	0.9146341463414634	0.8097767641322972	0.7423398328690808	0.8772136953955135	0.8746835443037975	0.8	0.9493670886075949	Self Other
ssid__geo	0.9014179608372721	0.956140350877193	0.9008199488472278	0.8931185944363104	0.9085213032581453	0.9480448455017774	0.9275362318840579	0.9685534591194969	263	RFC	0.9000911790661652	0.8789625360230547	0.9212198221092758	0.9518382352941177	0.9411764705882353	0.9625	0.9019531020071812	0.9077380952380952	0.896168108776267	0.9444846292947559	0.9142857142857143	0.9746835443037974	Self Other
ssid__geo	0.8893528183716075	0.8947368421052632	0.8890743451379635	0.8835164835164835	0.8946322067594433	0.8742647058823529	0.823529411764706	0.9249999999999999	264	RFC	0.8899298813586363	0.8986587183308494	0.881201044386423	0.8810325476992144	0.8484848484848485	0.9135802469135802	0.8886776096594149	0.8688760806916427	0.9084791386271871	0.8683544303797468	0.8	0.9367088607594937	Self Other
ssid__geo	0.8724252491694352	0.9298245614035088	0.8688348379318609	0.8471337579617835	0.8905359179019384	0.9175406871609403	0.8857142857142857	0.9493670886075949	265	RFC	0.86935	0.8512	0.8875	0.9175406871609403	0.8857142857142857	0.9493670886075949	0.868349429005574	0.8431061806656102	0.8935926773455377	0.9175406871609403	0.8857142857142857	0.9493670886075949	Self Other
ssid__geo	0.9016277423920736	0.9385964912280702	0.9007879600074558	0.8916601714731099	0.9099157485418016	0.9284112317215394	0.9014084507042254	0.9554140127388535	266	RFC	0.9004421027131784	0.8868217054263566	0.9140625	0.9252136752136753	0.8888888888888888	0.9615384615384616	0.9011790878754171	0.896551724137931	0.9058064516129032	0.9318264014466546	0.9142857142857143	0.9493670886075949	Self Other
ssid__geo	0.8256939961265333	0.9035087719298246	0.8239766800561618	0.8065902578796561	0.8413631022326674	0.8875033641338477	0.8450704225352113	0.9299363057324842	267	RFC	0.822741731024587	0.7701778385772914	0.8753056234718827	0.8846153846153846	0.8333333333333334	0.9358974358974359	0.8282856462423026	0.8466165413533835	0.8099547511312217	0.8905967450271248	0.8571428571428571	0.9240506329113924	Self Other
ssid__geo	0.8865199449793673	0.9385964912280702	0.8830913472198196	0.8630705394190872	0.903112155020552	0.9284112317215394	0.9014084507042254	0.9554140127388535	268	RFC	0.8841689974571418	0.8710217755443886	0.897316219369895	0.9252136752136753	0.8888888888888888	0.9615384615384616	0.88212330471569	0.8552631578947368	0.9089834515366431	0.9318264014466546	0.9142857142857143	0.9493670886075949	Self Other
ssid__geo	0.8630046326935804	0.9035087719298246	0.8627099829208844	0.8563497571131159	0.8690702087286528	0.890718954248366	0.8533333333333333	0.9281045751633986	269	RFC	0.8626297474786411	0.8248663101604278	0.9003931847968545	0.8797297297297297	0.8	0.9594594594594594	0.8650925955326934	0.8903318903318903	0.8398533007334963	0.9065099457504521	0.9142857142857143	0.8987341772151899	Self Other
ssid__geo	0.8913494809688581	0.956140350877193	0.8906928080767784	0.8822205551387847	0.899165061014772	0.9480448455017774	0.9275362318840579	0.9685534591194969	270	RFC	0.8912092068294792	0.8895612708018155	0.8928571428571429	0.9518382352941177	0.9411764705882353	0.9625	0.8902813712807245	0.875	0.9055627425614489	0.9444846292947559	0.9142857142857143	0.9746835443037974	Self Other
ssid__geo	0.8604497354497355	0.9210526315789473	0.8597991241620102	0.850248403122782	0.8693498452012384	0.9048855103365161	0.8656716417910447	0.9440993788819876	271	RFC	0.8603735553775602	0.8593974175035868	0.8613496932515338	0.9165396341463414	0.90625	0.926829268292683	0.8593960674157304	0.8412921348314607	0.8775	0.8952983725135624	0.8285714285714286	0.9620253164556962	Self Other
ssid__geo	0.8953271028037383	0.9473684210526315	0.8952929188749231	0.8934010152284264	0.8971848225214198	0.9371323529411765	0.9117647058823529	0.9625	272	RFC	0.8968857053877297	0.9263157894736842	0.8674556213017751	0.9450056116722784	0.9393939393939394	0.9506172839506173	0.8958845895772758	0.8627450980392157	0.9290240811153359	0.9301989150090415	0.8857142857142857	0.9746835443037974	Self Other
ssid__geo	0.8425655976676385	0.9298245614035088	0.8397456279809221	0.8184873949579833	0.861003861003861	0.9161764705882353	0.8823529411764706	0.95	273	RFC	0.8490500176740898	0.8822463768115942	0.8158536585365853	0.9236812570145903	0.9090909090909091	0.9382716049382716	0.8373835128509562	0.7633228840125392	0.9114441416893733	0.9095840867992766	0.8571428571428571	0.9620253164556962	Self Other
ssid__geo	0.9164750957854406	0.9473684210526315	0.9139859264540215	0.8993536472760849	0.9286182056319581	0.9348323170731707	0.90625	0.9634146341463414	274	RFC	0.919538808805672	0.9347408829174664	0.9043367346938775	0.9647058823529412	1.0	0.9294117647058824	0.9103938060091099	0.8665480427046264	0.9542395693135935	0.9142857142857144	0.8285714285714286	1.0	Self Other
ssid__geo	0.8690937257939582	0.8947368421052632	0.8672041096432366	0.851363236587511	0.883044982698962	0.8720538720538721	0.8181818181818182	0.9259259259259259	275	RFC	0.8721427797638392	0.8913443830570903	0.8529411764705882	0.8872910998834046	0.8709677419354839	0.9036144578313253	0.8650831606355279	0.8148148148148148	0.9153515064562411	0.8603978300180832	0.7714285714285715	0.9493670886075949	Self Other
ssid__geo	0.8523442967109867	0.9298245614035088	0.8495132572212865	0.8288726682887266	0.8701538461538462	0.9175406871609403	0.8857142857142857	0.9493670886075949	276	RFC	0.8468638293670386	0.7861538461538462	0.9075738125802311	0.9175406871609403	0.8857142857142857	0.9493670886075949	0.8560991285800599	0.8765008576329331	0.8356973995271868	0.9175406871609403	0.8857142857142857	0.9493670886075949	Self Other
ssid__geo	0.8863185723727693	0.9210526315789473	0.8842761903406665	0.8689024390243902	0.8996499416569428	0.9064807219031994	0.8695652173913043	0.9433962264150944	277	RFC	0.8872798925212718	0.8934169278996865	0.8811428571428571	0.9099264705882353	0.8823529411764706	0.9375	0.8823242308386061	0.8456973293768546	0.9189511323003575	0.9032549728752259	0.8571428571428571	0.9493670886075949	Self Other
ssid__geo	0.8680456490727532	0.9385964912280702	0.8659084152977213	0.8489795918367347	0.882837238758708	0.9260220635950681	0.8955223880597014	0.9565217391304348	278	RFC	0.8730308282128039	0.901213171577123	0.8448484848484848	0.9382621951219512	0.9375	0.9390243902439024	0.863436159413171	0.8024691358024691	0.9244031830238727	0.9159132007233273	0.8571428571428571	0.9746835443037974	Self Other
ssid__geo	0.8942048517520216	0.956140350877193	0.893839987205465	0.8876163206871869	0.900063653723743	0.9480448455017774	0.9275362318840579	0.9685534591194969	279	RFC	0.8952032872525741	0.9077598828696926	0.8826466916354557	0.9518382352941177	0.9411764705882353	0.9625	0.8932645785586962	0.8683473389355743	0.9181818181818182	0.9444846292947559	0.9142857142857143	0.9746835443037974	Self Other
ssid__geo	0.8892128279883382	0.9210526315789473	0.8891730279086871	0.8870728083209509	0.8912732474964234	0.9048855103365161	0.8656716417910447	0.9440993788819876	280	RFC	0.8906712124440657	0.9184615384615384	0.8628808864265928	0.9165396341463414	0.90625	0.926829268292683	0.8896781269128748	0.8577586206896551	0.9215976331360947	0.8952983725135624	0.8285714285714286	0.9620253164556962	Self Other
ssid__geo	0.8190988567585743	0.9122807017543859	0.8162234852678959	0.7932359723289777	0.8392109982068141	0.8969258589511754	0.8571428571428571	0.9367088607594937	281	RFC	0.8143418039044608	0.7456647398843931	0.8830188679245283	0.8969258589511754	0.8571428571428571	0.9367088607594937	0.8234175297642425	0.8472906403940886	0.7995444191343963	0.8969258589511754	0.8571428571428571	0.9367088607594937	Self Other
ssid__geo	0.8850952068286277	0.9649122807017544	0.8838128817413269	0.8716067498165812	0.8960190136660725	0.9594017094017093	0.9444444444444445	0.9743589743589742	282	RFC	0.8830158150216609	0.8608695652173913	0.9051620648259304	0.952965952965953	0.918918918918919	0.987012987012987	0.8848369897736212	0.8826151560178306	0.8870588235294118	0.9667269439421338	0.9714285714285714	0.9620253164556962	Self Other
ssid__geo	0.8903265557609366	0.9385964912280702	0.8902004633796308	0.8864795918367346	0.8939213349225268	0.9232323232323233	0.888888888888889	0.9575757575757576	283	RFC	0.8944381853917793	0.9404600811907984	0.8484162895927602	0.9593023255813953	1.0	0.9186046511627907	0.8914719260557924	0.8383594692400482	0.9445843828715366	0.9	0.8	1.0	Self Other
ssid__geo	0.9151154132539091	0.9298245614035088	0.9144436844505244	0.9068627450980392	0.9220246238030096	0.9175406871609403	0.8857142857142857	0.9493670886075949	284	RFC	0.91413160010721	0.9024390243902439	0.9258241758241759	0.9175406871609403	0.8857142857142857	0.9493670886075949	0.9147930900256372	0.9113300492610837	0.9182561307901907	0.9175406871609403	0.8857142857142857	0.9493670886075949	Self Other
ssid__geo	0.832855093256815	0.8859649122807017	0.8305381164281537	0.8107229894394801	0.8503532434168273	0.8649165983046212	0.8115942028985507	0.9182389937106918	285	RFC	0.8334111284923719	0.837248322147651	0.8295739348370927	0.8680147058823529	0.8235294117647058	0.9125	0.8290135175790774	0.7858267716535433	0.8722002635046113	0.8620253164556962	0.8	0.9240506329113924	Self Other
ssid__geo	0.8927631578947368	0.9035087719298246	0.8925417205382109	0.8974197608558842	0.8876636802205377	0.8875033641338477	0.8450704225352113	0.9299363057324842	286	RFC	0.8922477317636219	0.9223803363518758	0.8621151271753681	0.8846153846153846	0.8333333333333334	0.9358974358974359	0.8942736185383244	0.8737745098039216	0.9147727272727273	0.8905967450271248	0.8571428571428571	0.9240506329113924	Self Other
ssid__geo	0.8924570575056012	0.9298245614035088	0.8903178243774574	0.875	0.9056356487549149	0.9175406871609403	0.8857142857142857	0.9493670886075949	287	RFC	0.8958020488820511	0.9147005444646098	0.8769035532994924	0.9175406871609403	0.8857142857142857	0.9493670886075949	0.8874583462972734	0.8386023294509152	0.9363143631436315	0.9175406871609403	0.8857142857142857	0.9493670886075949	Self Other
ssid__geo	0.8824884792626728	0.9298245614035088	0.8808430459476191	0.866840731070496	0.8948453608247423	0.914702581369248	0.8787878787878788	0.9506172839506173	288	RFC	0.8871401133012571	0.9154411764705882	0.8588390501319261	0.931597357170618	0.9354838709677419	0.927710843373494	0.8785716826541139	0.8231404958677686	0.9340028694404591	0.901627486437613	0.8285714285714286	0.9746835443037974	Self Other
ssid__geo	0.834113712374582	0.8947368421052632	0.8324493949812548	0.8157503714710254	0.8491484184914843	0.8782051282051282	0.8333333333333334	0.923076923076923	289	RFC	0.8313519813519814	0.7678321678321678	0.8948717948717949	0.872937872937873	0.8108108108108109	0.935064935064935	0.8389589569759934	0.8700475435816165	0.8078703703703703	0.8842676311030742	0.8571428571428571	0.9113924050632911	Self Other
ssid__geo	0.8746537396121884	0.9035087719298246	0.8706189907386277	0.8477712363330531	0.8934667451442024	0.8837489570779642	0.8358208955223881	0.9316770186335404	290	RFC	0.8705258781958013	0.8470588235294118	0.8939929328621908	0.8948170731707317	0.875	0.9146341463414634	0.8707130124777184	0.8484848484848485	0.8929411764705882	0.8746835443037975	0.8	0.9493670886075949	Self Other
ssid__geo	0.8512084592145015	0.8947368421052632	0.8477694608594148	0.8248888888888889	0.8706500328299409	0.8763110307414106	0.8285714285714286	0.9240506329113924	291	RFC	0.8456572892397214	0.8013816925734024	0.8899328859060402	0.8763110307414106	0.8285714285714286	0.9240506329113924	0.8510009698955714	0.8498168498168498	0.8521850899742931	0.8763110307414106	0.8285714285714286	0.9240506329113924	Self Other
ssid__geo	0.8391013964784456	0.9473684210526315	0.8390672237395341	0.8414123279473369	0.8367221195317314	0.9381555153707053	0.9142857142857143	0.9620253164556962	292	RFC	0.8405016040092841	0.8127167630057803	0.8682864450127877	0.9381555153707053	0.9142857142857143	0.9620253164556962	0.8397903063527703	0.8722084367245657	0.807372175980975	0.9381555153707053	0.9142857142857143	0.9620253164556962	Self Other
ssid__geo	0.8512720156555773	0.9210526315789473	0.8510513899211116	0.8453188602442332	0.85678391959799	0.9064807219031994	0.8695652173913043	0.9433962264150944	293	RFC	0.8524365268765001	0.8701117318435754	0.8347613219094248	0.9099264705882353	0.8823529411764706	0.9375	0.8509498680738786	0.8218997361477572	0.88	0.9032549728752259	0.8571428571428571	0.9493670886075949	Self Other
ssid__geo	0.840952994204765	0.9035087719298246	0.8405507695185443	0.8485591661557328	0.8325423728813559	0.8875033641338477	0.8450704225352113	0.9299363057324842	294	RFC	0.8402126360093738	0.8682559598494354	0.8121693121693122	0.8846153846153846	0.8333333333333334	0.9358974358974359	0.8418500248479936	0.829736211031175	0.8539638386648123	0.8905967450271248	0.8571428571428571	0.9240506329113924	Self Other
ssid__geo	0.8732503888024883	0.8947368421052632	0.8689483697164189	0.8452041785375118	0.892692560895326	0.8720538720538721	0.8181818181818182	0.9259259259259259	295	RFC	0.8734250669417664	0.8742632612966601	0.8725868725868726	0.8872910998834046	0.8709677419354839	0.9036144578313253	0.8658806683050579	0.8180147058823529	0.9137466307277629	0.8603978300180832	0.7714285714285715	0.9493670886075949	Self Other
ssid__geo	0.8595253367543297	0.9298245614035088	0.8583165438666747	0.8452296819787986	0.8714034057545509	0.9175406871609403	0.8857142857142857	0.9493670886075949	296	RFC	0.8589344559387355	0.8530670470756063	0.8648018648018648	0.9175406871609403	0.8857142857142857	0.9493670886075949	0.857820761440671	0.8375350140056023	0.8781065088757396	0.9175406871609403	0.8857142857142857	0.9493670886075949	Self Other
ssid__geo	0.908955223880597	0.9385964912280702	0.9069647800116549	0.8933566433566433	0.9205729166666666	0.9272627837024884	0.8985507246376812	0.9559748427672956	297	RFC	0.9071485018184966	0.8949211908931699	0.9193758127438232	0.9308823529411765	0.9117647058823529	0.95	0.906785349415574	0.8917975567190227	0.9217731421121251	0.923869801084991	0.8857142857142857	0.9620253164556962	Self Other
ssid__geo	0.8059701492537313	0.9210526315789473	0.8040854736165622	0.7848699763593381	0.8233009708737864	0.9079572979276935	0.8732394366197184	0.9426751592356688	298	RFC	0.8032697624898288	0.7388724035608308	0.8676671214188267	0.9049145299145299	0.8611111111111112	0.9487179487179487	0.81011301072153	0.8369747899159664	0.7832512315270936	0.9112115732368897	0.8857142857142857	0.9367088607594937	Self Other
ssid__geo	0.859752504419564	0.9385964912280702	0.8594924995129554	0.8655367231638418	0.853448275862069	0.9284112317215394	0.9014084507042254	0.9554140127388535	299	RFC	0.8606208639757167	0.8473451327433629	0.8738965952080706	0.9252136752136753	0.8888888888888888	0.9615384615384616	0.8592307884709982	0.8845265588914549	0.8339350180505415	0.9318264014466546	0.9142857142857143	0.9493670886075949	Self Other
ssid__geo	0.8336472065285625	0.9122807017543859	0.8335314890067964	0.8291424887169568	0.8379204892966361	0.8969258589511754	0.8571428571428571	0.9367088607594937	300	RFC	0.8342017720880368	0.7957920792079208	0.8726114649681529	0.8969258589511754	0.8571428571428571	0.9367088607594937	0.835646425461167	0.8654104979811574	0.8058823529411765	0.8969258589511754	0.8571428571428571	0.9367088607594937	Self Other
ssid__geo	0.8434596140100071	0.8859649122807017	0.8426556888580068	0.8314087759815242	0.8539026017344895	0.8626124038194123	0.8059701492537314	0.9192546583850932	301	RFC	0.8440450179329678	0.8503937007874016	0.837696335078534	0.8730945121951219	0.84375	0.9024390243902439	0.8420006556839603	0.8132530120481928	0.8707482993197279	0.8540687160940326	0.7714285714285715	0.9367088607594937	Self Other
ssid__geo	0.8713286713286713	0.9035087719298246	0.8708616032164844	0.863095238095238	0.8786279683377309	0.8837489570779642	0.8358208955223881	0.9316770186335404	302	RFC	0.8736613066279144	0.8978328173374613	0.8494897959183674	0.8948170731707317	0.875	0.9146341463414634	0.8703908121565127	0.830945558739255	0.9098360655737705	0.8746835443037975	0.8	0.9493670886075949	Self Other
ssid__geo	0.8599250936329588	0.9122807017543859	0.8581340834505391	0.8421940928270041	0.8740740740740741	0.8913871951219513	0.8437500000000001	0.9390243902439025	303	RFC	0.8623374864572048	0.8785211267605634	0.8461538461538461	0.9184584178498986	0.9310344827586207	0.9058823529411765	0.8563258736901984	0.8087520259319287	0.903899721448468	0.8730560578661845	0.7714285714285715	0.9746835443037974	Self Other
ssid__geo	0.863031914893617	0.9035087719298246	0.8619027242904008	0.8494152046783626	0.874390243902439	0.8875033641338477	0.8450704225352113	0.9299363057324842	304	RFC	0.860825145114422	0.8276353276353277	0.8940149625935162	0.8846153846153846	0.8333333333333334	0.9358974358974359	0.8639904821289071	0.8723723723723724	0.8556085918854416	0.8905967450271248	0.8571428571428571	0.9240506329113924	Self Other
ssid__geo	0.8450704225352113	0.9298245614035088	0.845045018455025	0.8430609597924773	0.8470290771175727	0.9161764705882353	0.8823529411764706	0.95	305	RFC	0.8473459759238816	0.7965686274509803	0.8981233243967829	0.9236812570145903	0.9090909090909091	0.9382716049382716	0.8483761055531391	0.8953168044077136	0.8014354066985646	0.9095840867992766	0.8571428571428571	0.9620253164556962	Self Other
ssid__geo	0.8751879699248121	0.9122807017543859	0.8736655863180253	0.8597972972972973	0.8875338753387533	0.8952205882352942	0.8529411764705883	0.9375000000000001	306	RFC	0.8735427568580523	0.8583473861720068	0.8887381275440976	0.9023569023569024	0.8787878787878788	0.9259259259259259	0.873792498666282	0.8612521150592216	0.8863328822733424	0.8889692585895117	0.8285714285714286	0.9493670886075949	Self Other
ssid__geo	0.8821192052980132	0.9385964912280702	0.8819070616747597	0.8769017980636238	0.8869123252858958	0.9260220635950681	0.8955223880597014	0.9565217391304348	307	RFC	0.884884853046937	0.9175108538350217	0.8522588522588522	0.9382621951219512	0.9375	0.9390243902439024	0.8821192052980132	0.8397350993377484	0.9245033112582781	0.9159132007233273	0.8571428571428571	0.9746835443037974	Self Other
ssid__geo	0.8424778761061947	0.9122807017543859	0.8422668350306237	0.8364972443355787	0.8480364257256687	0.8933782267115601	0.8484848484848486	0.9382716049382716	308	RFC	0.8420905662269365	0.8209134615384616	0.8632676709154113	0.9094442285270112	0.9032258064516129	0.9156626506024096	0.8430087390761548	0.8526841448189763	0.8333333333333334	0.8810126582278481	0.8	0.9620253164556962	Self Other
ssid__geo	0.7949245541838135	0.868421052631579	0.7935023208027197	0.7763649962602842	0.8106396453451551	0.8441345365053323	0.782608695652174	0.9056603773584907	309	RFC	0.7927595280536457	0.7489177489177489	0.8366013071895425	0.8470588235294118	0.7941176470588235	0.9	0.7960707036793992	0.8059006211180124	0.7862407862407862	0.8414104882459312	0.7714285714285715	0.9113924050632911	Self Other
ssid__geo	0.8403575989782887	0.9298245614035088	0.8390340894139936	0.824438202247191	0.8536299765807962	0.9175406871609403	0.8857142857142857	0.9493670886075949	310	RFC	0.8379843069560703	0.800818553888131	0.8751500600240096	0.9175406871609403	0.8857142857142857	0.9493670886075949	0.8413181724209221	0.849493487698987	0.8331428571428572	0.9175406871609403	0.8857142857142857	0.9493670886075949	Self Other
ssid__geo	0.8929558011049724	0.9385964912280702	0.8924324575617673	0.8849294729027468	0.8999354422207876	0.9294741493592577	0.904109589041096	0.9548387096774194	311	RFC	0.8926332123053435	0.8882265275707899	0.8970398970398971	0.9210526315789473	0.868421052631579	0.9736842105263158	0.8922532728331851	0.8816568047337278	0.9028497409326425	0.9397830018083182	0.9428571428571428	0.9367088607594937	Self Other
ssid__geo	0.8841961852861036	0.9473684210526315	0.8840823667337387	0.8804500703234881	0.8877146631439894	0.9371323529411765	0.9117647058823529	0.9625	312	RFC	0.8871125867635716	0.9246676514032496	0.8495575221238938	0.9450056116722784	0.9393939393939394	0.9506172839506173	0.884864518644351	0.8402684563758389	0.9294605809128631	0.9301989150090415	0.8857142857142857	0.9746835443037974	Self Other
ssid__geo	0.8811282740094023	0.9298245614035088	0.8811282740094023	0.8811282740094023	0.8811282740094023	0.9175406871609403	0.8857142857142857	0.9493670886075949	313	RFC	0.8816153826713888	0.8608923884514436	0.9023383768913342	0.9175406871609403	0.8857142857142857	0.9493670886075949	0.8816153826713888	0.9023383768913342	0.8608923884514436	0.9175406871609403	0.8857142857142857	0.9493670886075949	Self Other
ssid__geo	0.9092150170648464	0.9385964912280702	0.908929699027951	0.903832248734635	0.914027149321267	0.9260220635950681	0.8955223880597014	0.9565217391304348	314	RFC	0.9095862993488184	0.9150805270863837	0.9040920716112532	0.9382621951219512	0.9375	0.9390243902439024	0.9085200746965454	0.8928571428571429	0.9241830065359478	0.9159132007233273	0.8571428571428571	0.9746835443037974	Self Other
ssid__geo	0.833118556701031	0.9122807017543859	0.8329087130909818	0.8269873079492318	0.8388301182327317	0.8969258589511754	0.8571428571428571	0.9367088607594937	315	RFC	0.8327502574836374	0.8123359580052494	0.8531645569620253	0.8969258589511754	0.8571428571428571	0.9367088607594937	0.8335731354965487	0.8421768707482993	0.824969400244798	0.8969258589511754	0.8571428571428571	0.9367088607594937	Self Other
ssid__geo	0.8828181164629763	0.9122807017543859	0.8824292279778747	0.8756674294431731	0.8891910265125764	0.8913871951219513	0.8437500000000001	0.9390243902439025	316	RFC	0.8862722729248153	0.9198717948717948	0.8526727509778357	0.9184584178498986	0.9310344827586207	0.9058823529411765	0.8822470060870715	0.8355167394468704	0.9289772727272727	0.8730560578661845	0.7714285714285715	0.9746835443037974	Self Other
ssid__geo	0.8824817518248175	0.9122807017543859	0.8812594242290637	0.8692120227457351	0.8933068257123923	0.8952205882352942	0.8529411764705883	0.9375000000000001	317	RFC	0.8818121440693134	0.8756137479541735	0.8880105401844532	0.9023569023569024	0.8787878787878788	0.9259259259259259	0.8807849462365591	0.8629032258064516	0.8986666666666666	0.8889692585895117	0.8285714285714286	0.9493670886075949	Self Other
ssid__geo	0.8630838131797824	0.9298245614035088	0.8628164619261358	0.8567603748326639	0.8688725490196079	0.9175406871609403	0.8857142857142857	0.9493670886075949	318	RFC	0.8641113377640324	0.8791208791208791	0.8491017964071856	0.9175406871609403	0.8857142857142857	0.9493670886075949	0.8625475428417925	0.835509138381201	0.8895859473023839	0.9175406871609403	0.8857142857142857	0.9493670886075949	Self Other
ssid__geo	0.8702290076335878	0.9298245614035088	0.8679329987879715	0.850519584332534	0.8853464132434089	0.914702581369248	0.8787878787878788	0.9506172839506173	319	RFC	0.869566330045867	0.865040650406504	0.87409200968523	0.931597357170618	0.9354838709677419	0.927710843373494	0.8666861986796359	0.8364779874213837	0.8968944099378882	0.901627486437613	0.8285714285714286	0.9746835443037974	Self Other
ssid__geo	0.8729569093610698	0.9122807017543859	0.8671676030367825	0.8394366197183099	0.8948985863552551	0.8969258589511754	0.8571428571428571	0.9367088607594937	320	RFC	0.8668151879116621	0.8370786516853933	0.896551724137931	0.8969258589511754	0.8571428571428571	0.9367088607594937	0.8675297216734255	0.8418079096045198	0.8932515337423312	0.8969258589511754	0.8571428571428571	0.9367088607594937	Self Other
ssid__geo	0.8452309538092382	0.9298245614035088	0.8445416848600866	0.8341902313624678	0.8548931383577053	0.914702581369248	0.8787878787878788	0.9506172839506173	321	RFC	0.8442147984459176	0.8267515923566879	0.8616780045351474	0.931597357170618	0.9354838709677419	0.927710843373494	0.8449891143227719	0.8417639429312581	0.8482142857142857	0.901627486437613	0.8285714285714286	0.9746835443037974	Self Other
ssid__geo	0.9124809741248098	0.9824561403508771	0.9114614918132202	0.9019607843137256	0.9209621993127148	0.9790441176470588	0.9705882352941176	0.9875	322	RFC	0.9166185107995453	0.9446428571428571	0.8885941644562334	0.9876543209876543	1.0	0.9753086419753086	0.9093732328321461	0.8629690048939641	0.9557774607703281	0.9714285714285714	0.9428571428571428	1.0	Self Other
ssid__geo	0.8542034097589654	0.9385964912280702	0.8536022654710014	0.8442211055276382	0.8629834254143647	0.9284112317215394	0.9014084507042254	0.9554140127388535	323	RFC	0.8530864197530864	0.8296296296296296	0.8765432098765432	0.9252136752136753	0.8888888888888888	0.9615384615384616	0.8545859087354486	0.8593350383631714	0.8498367791077258	0.9318264014466546	0.9142857142857143	0.9493670886075949	Self Other
ssid__geo	0.8367198838896952	0.9035087719298246	0.8327997269143097	0.8071979434447302	0.8584015103838891	0.8816422840962718	0.8307692307692307	0.9325153374233128	324	RFC	0.8440171649871462	0.8770949720670391	0.8109393579072532	0.9023809523809524	0.9	0.9047619047619048	0.8296918767507002	0.7476190476190476	0.9117647058823529	0.8667269439421339	0.7714285714285715	0.9620253164556962	Self Other
ssid__geo	0.8697604790419161	0.9736842105263158	0.8675131937399552	0.8502581755593803	0.8847682119205299	0.9688269073010665	0.9565217391304348	0.9811320754716981	325	RFC	0.8745877950276038	0.9014598540145985	0.8477157360406091	0.9727941176470588	0.9705882352941176	0.975	0.8648840084095031	0.8045602605863192	0.925207756232687	0.9650994575045209	0.9428571428571428	0.9873417721518988	Self Other
ssid__geo	0.8944405348346235	0.9298245614035088	0.894245653727078	0.8897058823529412	0.8987854251012146	0.914702581369248	0.8787878787878788	0.9506172839506173	326	RFC	0.8981159594022217	0.937984496124031	0.8582474226804123	0.931597357170618	0.9354838709677419	0.927710843373494	0.8947483111789061	0.8461538461538461	0.943342776203966	0.901627486437613	0.8285714285714286	0.9746835443037974	Self Other
ssid__geo	0.8876860622462788	0.9035087719298246	0.8873392844023218	0.8810888252148997	0.8935897435897437	0.8856986601039104	0.8405797101449276	0.9308176100628932	327	RFC	0.8873992618814491	0.8823529411764706	0.8924455825864277	0.8889705882352941	0.8529411764705882	0.925	0.8872825841427603	0.8798283261802575	0.8947368421052632	0.8826401446654611	0.8285714285714286	0.9367088607594937	Self Other
ssid__geo	0.8508522727272727	0.9122807017543859	0.8454177401545824	0.8164335664335665	0.8744019138755982	0.8985042735042735	0.8611111111111112	0.9358974358974359	328	RFC	0.8470639642364963	0.8280141843971631	0.8661137440758294	0.8929448929448929	0.8378378378378378	0.948051948051948	0.8440113276694986	0.8051724137931034	0.8828502415458938	0.9048824593128391	0.8857142857142857	0.9240506329113924	Self Other
ssid__geo	0.8901569186875892	0.9122807017543859	0.8900922803759631	0.8874269005847952	0.892757660167131	0.8985042735042735	0.8611111111111112	0.9358974358974359	329	RFC	0.8922771039037468	0.9253048780487805	0.8592493297587132	0.8929448929448929	0.8378378378378378	0.948051948051948	0.8907567985670086	0.8525280898876404	0.9289855072463769	0.9048824593128391	0.8857142857142857	0.9240506329113924	Self Other
ssid__geo	0.829560585885486	0.8947368421052632	0.8250182029998543	0.7968253968253968	0.8532110091743119	0.8763110307414106	0.8285714285714286	0.9240506329113924	330	RFC	0.8223471709273344	0.7181688125894135	0.9265255292652553	0.8763110307414106	0.8285714285714286	0.9240506329113924	0.8427394530413846	0.8948306595365418	0.7906482465462275	0.8763110307414106	0.8285714285714286	0.9240506329113924	Self Other
ssid__geo	0.9092169092169092	0.9385964912280702	0.9086666940457697	0.9015777610818932	0.9157556270096462	0.9246814535158093	0.8923076923076922	0.9570552147239264	331	RFC	0.9115629860031105	0.9331259720062208	0.89	0.9476190476190476	0.9666666666666667	0.9285714285714286	0.907569690435854	0.872093023255814	0.9430463576158941	0.9079566003616637	0.8285714285714286	0.9873417721518988	Self Other
ssid__geo	0.8784846318799142	0.9210526315789473	0.8768536928876185	0.8626817447495961	0.891025641025641	0.9064807219031994	0.8695652173913043	0.9433962264150944	332	RFC	0.8766097885076314	0.8599033816425121	0.8933161953727506	0.9099264705882353	0.8823529411764706	0.9375	0.877112461502112	0.8654781199351702	0.8887468030690537	0.9032549728752259	0.8571428571428571	0.9493670886075949	Self Other
ssid__geo	0.8833693304535637	0.9385964912280702	0.8765260163565249	0.8474576271186443	0.9055944055944056	0.9284112317215394	0.9014084507042254	0.9554140127388535	333	RFC	0.877074998900954	0.8506616257088847	0.9034883720930232	0.9252136752136753	0.8888888888888888	0.9615384615384616	0.875993976959899	0.8442776735459663	0.9077102803738317	0.9318264014466546	0.9142857142857143	0.9493670886075949	Self Other
ssid__geo	0.8737437185929648	0.9385964912280702	0.8737376905967346	0.8728652751423149	0.8746101060511542	0.9272627837024884	0.8985507246376812	0.9559748427672956	334	RFC	0.8745155138279029	0.8972691807542262	0.8517618469015796	0.9308823529411765	0.9117647058823529	0.95	0.8742358216496148	0.8497536945812808	0.8987179487179487	0.923869801084991	0.8857142857142857	0.9620253164556962	Self Other
ssid__geo	0.9041095890410958	0.9298245614035088	0.9032061382727476	0.8938547486033519	0.9125575279421433	0.9161764705882353	0.8823529411764706	0.95	335	RFC	0.9040248980106826	0.9032258064516129	0.9048239895697523	0.9236812570145903	0.9090909090909091	0.9382716049382716	0.9025502742613382	0.8846761453396524	0.9204244031830239	0.9095840867992766	0.8571428571428571	0.9620253164556962	Self Other
ssid__geo	0.8946629213483146	0.9473684210526315	0.893831701376808	0.884437596302003	0.9032258064516129	0.9371323529411765	0.9117647058823529	0.9625	336	RFC	0.8997552012197698	0.9363784665579119	0.8631319358816276	0.9450056116722784	0.9393939393939394	0.9506172839506173	0.8925910927175212	0.8379562043795621	0.9472259810554804	0.9301989150090415	0.8857142857142857	0.9746835443037974	Self Other
ssid__geo	0.8128113879003559	0.9035087719298246	0.8090962585935486	0.782464846980976	0.8357276702061212	0.8856986601039104	0.8405797101449276	0.9308176100628932	337	RFC	0.8072461538461538	0.7568	0.8576923076923076	0.8889705882352941	0.8529411764705882	0.925	0.8123957168838536	0.809931506849315	0.8148599269183922	0.8826401446654611	0.8285714285714286	0.9367088607594937	Self Other
ssid__geo	0.8687285223367698	0.9473684210526315	0.8669117030829093	0.8513618677042801	0.8824615384615385	0.9371323529411765	0.9117647058823529	0.9625	338	RFC	0.8700827597920198	0.8794212218649518	0.8607442977190877	0.9450056116722784	0.9393939393939394	0.9506172839506173	0.8651703688468394	0.8250377073906485	0.9053030303030303	0.9301989150090415	0.8857142857142857	0.9746835443037974	Self Other
ssid__geo	0.8863783085861846	0.9298245614035088	0.8860667658514569	0.8801089918256132	0.8920245398773006	0.9161764705882353	0.8823529411764706	0.95	339	RFC	0.8862369932336385	0.8837209302325582	0.8887530562347188	0.9236812570145903	0.9090909090909091	0.9382716049382716	0.8859233278301729	0.8765264586160109	0.895320197044335	0.9095840867992766	0.8571428571428571	0.9620253164556962	Self Other
ssid__geo	0.8467289719626169	0.9298245614035088	0.845570703530796	0.8321964529331515	0.8589449541284405	0.914702581369248	0.8787878787878788	0.9506172839506173	340	RFC	0.8445092050326449	0.800524934383202	0.8884934756820878	0.931597357170618	0.9354838709677419	0.927710843373494	0.8488879149429926	0.8664772727272727	0.8312985571587126	0.901627486437613	0.8285714285714286	0.9746835443037974	Self Other
ssid__geo	0.8570402298850575	0.8859649122807017	0.8493243452733541	0.8152274837511606	0.8834212067955477	0.8574314574314574	0.7936507936507937	0.9212121212121213	341	RFC	0.8645881044297585	0.8904665314401623	0.8387096774193549	0.8882890365448506	0.8928571428571429	0.8837209302325582	0.8424403227994033	0.7517123287671232	0.9331683168316832	0.8381555153707052	0.7142857142857143	0.9620253164556962	Self Other
ssid__geo	0.8820826952526799	0.9210526315789473	0.8784426070979595	0.8574074074074073	0.8994778067885117	0.9064807219031994	0.8695652173913043	0.9433962264150944	342	RFC	0.8877714500127132	0.9132149901380671	0.8623279098873592	0.9099264705882353	0.8823529411764706	0.9375	0.8740003190407825	0.8080279232111692	0.9399727148703957	0.9032549728752259	0.8571428571428571	0.9493670886075949	Self Other
ssid__geo	0.8590651558073654	0.9385964912280702	0.8560305043912573	0.8351284175642089	0.8769325912183056	0.9246814535158093	0.8923076923076922	0.9570552147239264	343	RFC	0.8712665206395565	0.9247706422018349	0.817762399077278	0.9476190476190476	0.9666666666666667	0.9285714285714286	0.8533313192346426	0.7613293051359517	0.9453333333333334	0.9079566003616637	0.8285714285714286	0.9873417721518988	Self Other
ssid__geo	0.8025430067314884	0.9385964912280702	0.7967879217752559	0.762589928057554	0.8309859154929579	0.9294741493592577	0.904109589041096	0.9548387096774194	344	RFC	0.7938958666877128	0.6950819672131148	0.8927097661623109	0.9210526315789473	0.868421052631579	0.9736842105263158	0.8109335114631295	0.8446215139442231	0.7772455089820359	0.9397830018083182	0.9428571428571428	0.9367088607594937	Self Other
ssid__geo	0.8809368900455433	0.9385964912280702	0.8807897423682522	0.884978001257071	0.8766014834794336	0.9284112317215394	0.9014084507042254	0.9554140127388535	345	RFC	0.8808319194833606	0.9130998702983139	0.8485639686684073	0.9252136752136753	0.8888888888888888	0.9615384615384616	0.8825458380106814	0.8585365853658536	0.9065550906555091	0.9318264014466546	0.9142857142857143	0.9493670886075949	Self Other
ssid__geo	0.8968253968253969	0.9385964912280702	0.8967727260014731	0.8944409743910057	0.8991044776119403	0.9260220635950681	0.8955223880597014	0.9565217391304348	346	RFC	0.8992453338723806	0.9359477124183007	0.8625429553264605	0.9382621951219512	0.9375	0.9390243902439024	0.8976810366428427	0.8564593301435407	0.9389027431421446	0.9159132007233273	0.8571428571428571	0.9746835443037974	Self Other
ssid__geo	0.8715901530272788	0.9210526315789473	0.8709482674629511	0.8618468146027201	0.8800497203231821	0.9048855103365161	0.8656716417910447	0.9440993788819876	347	RFC	0.8731799957797004	0.8892171344165436	0.8571428571428571	0.9165396341463414	0.90625	0.926829268292683	0.8701628352490421	0.8361111111111111	0.9042145593869731	0.8952983725135624	0.8285714285714286	0.9620253164556962	Self Other
ssid__geo	0.8559386973180076	0.8947368421052632	0.8519958302566997	0.8278388278388278	0.8761528326745717	0.8696646341463414	0.8125	0.926829268292683	348	RFC	0.8587839064332076	0.8725868725868726	0.8449809402795425	0.8953346855983773	0.896551724137931	0.8941176470588236	0.8485845841456265	0.7874564459930313	0.9097127222982216	0.8524412296564196	0.7428571428571429	0.9620253164556962	Self Other
ssid__geo	0.8721694667640614	0.9298245614035088	0.8714837398701077	0.8620961386918833	0.8808713410483322	0.9188034188034189	0.888888888888889	0.9487179487179488	349	RFC	0.8724118279569892	0.8752	0.8696236559139785	0.912951912951913	0.8648648648648649	0.961038961038961	0.870896337545513	0.8493788819875776	0.8924137931034483	0.925497287522604	0.9142857142857143	0.9367088607594937	Self Other
ssid__geo	0.8803116147308782	0.9298245614035088	0.8779845161804942	0.8611339359079705	0.8948350964530181	0.9161764705882353	0.8823529411764706	0.95	350	RFC	0.879043107337681	0.8704318936877077	0.8876543209876543	0.9236812570145903	0.9090909090909091	0.9382716049382716	0.8770827595352491	0.8520325203252033	0.9021329987452948	0.9095840867992766	0.8571428571428571	0.9620253164556962	Self Other
ssid__geo	0.8771566597653554	0.9035087719298246	0.8767324802043226	0.8695014662756597	0.8839634941329856	0.8875033641338477	0.8450704225352113	0.9299363057324842	351	RFC	0.8765145638858427	0.8644314868804664	0.8885976408912188	0.8846153846153846	0.8333333333333334	0.9358974358974359	0.8770043501715965	0.8746312684365781	0.8793774319066148	0.8905967450271248	0.8571428571428571	0.9240506329113924	Self Other
ssid__geo	0.9	0.9385964912280702	0.8978270509977826	0.8829268292682926	0.9127272727272727	0.9246814535158093	0.8923076923076922	0.9570552147239264	352	RFC	0.9026007139214687	0.9172297297297297	0.8879716981132075	0.9476190476190476	0.9666666666666667	0.9285714285714286	0.894999960912765	0.8510971786833855	0.9389027431421446	0.9079566003616637	0.8285714285714286	0.9873417721518988	Self Other
ssid__geo	0.888100866824271	0.9035087719298246	0.8861287909043573	0.8711433756805809	0.9011142061281336	0.8793650793650793	0.8253968253968255	0.9333333333333332	353	RFC	0.8903242845987782	0.903954802259887	0.8766937669376694	0.9119601328903655	0.9285714285714286	0.8953488372093024	0.8837822851379222	0.840630472854641	0.9269340974212035	0.8587703435804701	0.7428571428571429	0.9746835443037974	Self Other
ssid__geo	0.8723076923076923	0.9473684210526315	0.8676450384675773	0.8428030303030303	0.8924870466321243	0.9371323529411765	0.9117647058823529	0.9625	354	RFC	0.8767023059903631	0.8953722334004024	0.8580323785803238	0.9450056116722784	0.9393939393939394	0.9506172839506173	0.8629444810595361	0.7960644007155635	0.9298245614035088	0.9301989150090415	0.8857142857142857	0.9746835443037974	Self Other
ssid__geo	0.875	0.9035087719298246	0.8697430998317792	0.8435754189944134	0.895910780669145	0.8875033641338477	0.8450704225352113	0.9299363057324842	355	RFC	0.8656973895605209	0.8103756708407871	0.9210191082802548	0.8846153846153846	0.8333333333333334	0.9358974358974359	0.8758733765093047	0.8796116504854369	0.8721351025331725	0.8905967450271248	0.8571428571428571	0.9240506329113924	Self Other
ssid__geo	0.8865606936416185	0.956140350877193	0.8827026837359072	0.8614298323036187	0.9039755351681957	0.9488651655153852	0.9295774647887323	0.9681528662420382	356	RFC	0.880913091309131	0.8472222222222222	0.9146039603960396	0.9455128205128205	0.9166666666666666	0.9743589743589743	0.884856688209205	0.8761220825852782	0.8935912938331319	0.9524412296564195	0.9428571428571428	0.9620253164556962	Self Other
ssid__geo	0.8432320441988951	0.9122807017543859	0.840456105965228	0.8194112967382657	0.8615009151921904	0.8913871951219513	0.8437500000000001	0.9390243902439025	357	RFC	0.8396032778758868	0.809748427672956	0.8694581280788177	0.9184584178498986	0.9310344827586207	0.9058823529411765	0.8414977987292798	0.8293075684380032	0.8536880290205562	0.8730560578661845	0.7714285714285715	0.9746835443037974	Self Other
ssid__geo	0.8613445378151261	0.9473684210526315	0.8558005369280859	0.8275261324041812	0.8840749414519906	0.9371323529411765	0.9117647058823529	0.9625	358	RFC	0.8636170814479638	0.8731617647058824	0.8540723981900452	0.9450056116722784	0.9393939393939394	0.9506172839506173	0.8513429884909663	0.7864238410596026	0.9162621359223301	0.9301989150090415	0.8857142857142857	0.9746835443037974	Self Other
ssid__geo	0.8684563758389262	0.9122807017543859	0.8645828889601946	0.8416801292407108	0.8874856486796785	0.8969258589511754	0.8571428571428571	0.9367088607594937	359	RFC	0.868436329588015	0.8683333333333333	0.8685393258426967	0.8969258589511754	0.8571428571428571	0.9367088607594937	0.8619457076839301	0.8166144200626959	0.9072769953051644	0.8969258589511754	0.8571428571428571	0.9367088607594937	Self Other
ssid__geo	0.8789407313997478	0.9649122807017544	0.8787044472486711	0.8733509234828496	0.8840579710144928	0.9587703435804702	0.9428571428571428	0.9746835443037974	360	RFC	0.8826617716904355	0.9220055710306406	0.8433179723502304	0.9587703435804702	0.9428571428571428	0.9746835443037974	0.8792539724946885	0.8295739348370927	0.9289340101522843	0.9587703435804702	0.9428571428571428	0.9746835443037974	Self Other
ssid__geo	0.8736903376018627	0.9210526315789473	0.8734089358677851	0.8793774319066148	0.8674404398289555	0.9048855103365161	0.8656716417910447	0.9440993788819876	361	RFC	0.8736903376018625	0.9208381839348079	0.8265424912689173	0.9165396341463414	0.90625	0.926829268292683	0.8770428813652027	0.8414893617021276	0.9125964010282777	0.8952983725135624	0.8285714285714286	0.9620253164556962	Self Other
ssid__geo	0.8724279835390947	0.9385964912280702	0.8718005445881551	0.8807692307692307	0.8628318584070797	0.9304575163398694	0.9066666666666667	0.954248366013072	362	RFC	0.8710460222644583	0.9015748031496063	0.8405172413793104	0.9182432432432432	0.85	0.9864864864864865	0.873632946001367	0.8609022556390977	0.8863636363636364	0.947739602169982	0.9714285714285714	0.9240506329113924	Self Other
ssid__geo	0.8522483940042827	0.9210526315789473	0.8492371323099381	0.8279301745635911	0.8705440900562851	0.9048855103365161	0.8656716417910447	0.9440993788819876	363	RFC	0.8548448288944532	0.8691099476439791	0.8405797101449275	0.9165396341463414	0.90625	0.926829268292683	0.8465999629423754	0.7904761904761904	0.9027237354085603	0.8952983725135624	0.8285714285714286	0.9620253164556962	Self Other
ssid__geo	0.8480222068008327	0.9649122807017544	0.8462199308528394	0.8295719844357977	0.8628678772698811	0.9594017094017093	0.9444444444444445	0.9743589743589742	364	RFC	0.8448436712052445	0.8063540090771558	0.8833333333333333	0.952965952965953	0.918918918918919	0.987012987012987	0.8487479600163199	0.8541666666666666	0.8433292533659731	0.9667269439421338	0.9714285714285714	0.9620253164556962	Self Other
ssid__geo	0.8772845953002611	0.9298245614035088	0.8759988427201587	0.8633720930232558	0.8886255924170616	0.913109756097561	0.8750000000000001	0.9512195121951219	365	RFC	0.8857767361019672	0.9354330708661417	0.8361204013377926	0.9415821501014199	0.9655172413793104	0.9176470588235294	0.8748931552843988	0.8016194331983806	0.9481668773704172	0.8936708860759495	0.8	0.9873417721518988	Self Other
ssid__geo	0.8669724770642202	0.9210526315789473	0.8663152121048132	0.8569415081042988	0.8756889161053275	0.9048855103365161	0.8656716417910447	0.9440993788819876	366	RFC	0.8729876496587221	0.918429003021148	0.8275462962962963	0.9165396341463414	0.90625	0.926829268292683	0.8664746715956663	0.8031704095112285	0.929778933680104	0.8952983725135624	0.8285714285714286	0.9620253164556962	Self Other
ssid__geo	0.8881481481481481	0.9122807017543859	0.8848936543850803	0.8655387355298307	0.9042485732403298	0.8913871951219513	0.8437500000000001	0.9390243902439025	367	RFC	0.890415643894594	0.9016697588126159	0.8791615289765722	0.9184584178498986	0.9310344827586207	0.9058823529411765	0.8815005901498623	0.8321917808219178	0.9308093994778068	0.8730560578661845	0.7714285714285715	0.9746835443037974	Self Other
ssid__geo	0.8556446637877854	0.956140350877193	0.8550364287308494	0.845646437994723	0.8644264194669757	0.9471586168536201	0.9253731343283582	0.968944099378882	368	RFC	0.8648958187448454	0.9276410998552822	0.8021505376344086	0.959984756097561	0.96875	0.9512195121951219	0.8570778133089691	0.776969696969697	0.9371859296482412	0.9365280289330922	0.8857142857142857	0.9873417721518988	Self Other
ssid__geo	0.7811846689895471	0.9122807017543859	0.774724824215469	0.7365771812080536	0.8128724672228844	0.8952205882352942	0.8529411764705883	0.9375000000000001	369	RFC	0.772278186749322	0.7046548956661316	0.8399014778325123	0.9023569023569024	0.8787878787878788	0.9259259259259259	0.7795289333014039	0.7715289982425307	0.7875288683602771	0.8889692585895117	0.8285714285714286	0.9493670886075949	Self Other
ssid__geo	0.868567454798331	0.9122807017543859	0.86710206093466	0.8531468531468531	0.881057268722467	0.8969258589511754	0.8571428571428571	0.9367088607594937	370	RFC	0.8678800243808269	0.8618524332810047	0.8739076154806492	0.8969258589511754	0.8571428571428571	0.9367088607594937	0.8664701288559157	0.8446153846153847	0.8883248730964467	0.8969258589511754	0.8571428571428571	0.9367088607594937	Self Other
ssid__geo	0.9028753993610223	0.9385964912280702	0.9026636158003449	0.8981233243967828	0.9072039072039072	0.9260220635950681	0.8955223880597014	0.9565217391304348	371	RFC	0.9036286645805863	0.9153005464480874	0.8919567827130852	0.9382621951219512	0.9375	0.9390243902439024	0.9022801569140242	0.881578947368421	0.9229813664596274	0.9159132007233273	0.8571428571428571	0.9746835443037974	Self Other
ssid__geo	0.8766014834794336	0.9385964912280702	0.8751111918989252	0.8614685844057532	0.8887537993920972	0.9260220635950681	0.8955223880597014	0.9565217391304348	372	RFC	0.8788500664572705	0.8946540880503144	0.8630460448642266	0.9382621951219512	0.9375	0.9390243902439024	0.873348517278598	0.8306569343065694	0.9160401002506265	0.9159132007233273	0.8571428571428571	0.9746835443037974	Self Other
ssid__geo	0.8686468646864687	0.8947368421052632	0.8686283199144539	0.8670674682698731	0.8701891715590346	0.8782051282051282	0.8333333333333334	0.923076923076923	373	RFC	0.869027531315695	0.8439531859557867	0.8941018766756033	0.872937872937873	0.8108108108108109	0.935064935064935	0.8695028764120252	0.8914835164835165	0.8475222363405337	0.8842676311030742	0.8571428571428571	0.9113924050632911	Self Other
ssid__geo	0.9107780157030693	0.9824561403508771	0.9104861426670707	0.9053747161241483	0.9155975692099932	0.9793851717902351	0.9714285714285714	0.9873417721518988	374	RFC	0.9115066550831066	0.9214175654853621	0.901595744680851	0.9793851717902351	0.9714285714285714	0.9873417721518988	0.9099610523221634	0.8898809523809523	0.9300411522633745	0.9793851717902351	0.9714285714285714	0.9873417721518988	Self Other
ssid__geo	0.8581336696090794	0.9035087719298246	0.8550589248325065	0.8339483394833949	0.876169510181618	0.8793650793650793	0.8253968253968255	0.9333333333333332	375	RFC	0.8650085637915252	0.8982511923688394	0.831765935214211	0.9119601328903655	0.9285714285714286	0.8953488372093024	0.8519091549746941	0.778236914600551	0.9255813953488372	0.8587703435804701	0.7428571428571429	0.9746835443037974	Self Other
ssid__geo	0.8426966292134831	0.9385964912280702	0.8417174796747967	0.8292682926829268	0.8541666666666666	0.9294741493592577	0.904109589041096	0.9548387096774194	376	RFC	0.8415722936027363	0.8267477203647416	0.856396866840731	0.9210526315789473	0.868421052631579	0.9736842105263158	0.8418761666468089	0.8318042813455657	0.8519480519480519	0.9397830018083182	0.9428571428571428	0.9367088607594937	Self Other
ssid__geo	0.8582295988934993	0.9385964912280702	0.8534552438581271	0.8270042194092827	0.8799062683069714	0.9232323232323233	0.888888888888889	0.9575757575757576	377	RFC	0.8734919360000661	0.9297912713472486	0.8171926006528836	0.9593023255813953	1.0	0.9186046511627907	0.8488632681715088	0.7446808510638298	0.9530456852791879	0.9	0.8	1.0	Self Other
ssid__geo	0.8555304740406321	0.9210526315789473	0.8482551916077927	0.815028901734104	0.8814814814814814	0.9031618688060405	0.8615384615384616	0.9447852760736196	378	RFC	0.8560395780156642	0.8580121703853956	0.854066985645933	0.925	0.9333333333333333	0.9166666666666666	0.8434305373525557	0.7761467889908257	0.9107142857142857	0.8873417721518988	0.8	0.9746835443037974	Self Other
ssid__geo	0.8333333333333334	0.9035087719298246	0.832742562315733	0.8228021978021979	0.8426829268292682	0.8856986601039104	0.8405797101449276	0.9308176100628932	379	RFC	0.8327044823164869	0.7840314136125655	0.8813775510204082	0.8889705882352941	0.8529411764705882	0.925	0.8364249635351952	0.865606936416185	0.8072429906542056	0.8826401446654611	0.8285714285714286	0.9367088607594937	Self Other
ssid__geo	0.8844765342960289	0.9210526315789473	0.8842215256008359	0.8787878787878788	0.8896551724137931	0.9064807219031994	0.8695652173913043	0.9433962264150944	380	RFC	0.8869922439581863	0.9162717219589257	0.8577127659574468	0.9099264705882353	0.8823529411764706	0.9375	0.8841595659046642	0.8442503639010189	0.9240687679083095	0.9032549728752259	0.8571428571428571	0.9493670886075949	Self Other
ssid__geo	0.8896103896103896	0.9298245614035088	0.889232071081024	0.8827586206896552	0.8957055214723927	0.91997191997192	0.8918918918918919	0.948051948051948	381	RFC	0.8893350888742594	0.8847926267281107	0.8938775510204081	0.9097435897435897	0.8461538461538461	0.9733333333333334	0.8891374642803429	0.8807339449541285	0.8975409836065574	0.9334538878842676	0.9428571428571428	0.9240506329113924	Self Other
ssid__geo	0.8869690424766019	0.956140350877193	0.8864035688593683	0.8783888458559256	0.8944182918628111	0.9488651655153852	0.9295774647887323	0.9681528662420382	382	RFC	0.8883582195736417	0.9028662420382165	0.873850197109067	0.9455128205128205	0.9166666666666666	0.9743589743589743	0.8855907906710045	0.8552036199095022	0.9159779614325069	0.9524412296564195	0.9428571428571428	0.9620253164556962	Self Other
ssid__geo	0.8275862068965517	0.9035087719298246	0.8253478742057028	0.805575935436537	0.8451198129748686	0.8875033641338477	0.8450704225352113	0.9299363057324842	383	RFC	0.8237117906900034	0.7635605006954103	0.8838630806845966	0.8846153846153846	0.8333333333333334	0.9358974358974359	0.8310574655881147	0.8524844720496895	0.8096304591265397	0.8905967450271248	0.8571428571428571	0.9240506329113924	Self Other
ssid__geo	0.8663522012578616	0.9035087719298246	0.849108635641735	0.7980997624703089	0.900117508813161	0.8793650793650793	0.8253968253968255	0.9333333333333332	384	RFC	0.8728560775540641	0.8888888888888888	0.8568232662192393	0.9119601328903655	0.9285714285714286	0.8953488372093024	0.8360788665073404	0.7241379310344828	0.948019801980198	0.8587703435804701	0.7428571428571429	0.9746835443037974	Self Other
ssid__geo	0.8839344262295082	0.9385964912280702	0.8821432828548113	0.8676140613313389	0.8966725043782837	0.9246814535158093	0.8923076923076922	0.9570552147239264	385	RFC	0.8863850361295373	0.9020217729393468	0.8707482993197279	0.9476190476190476	0.9666666666666667	0.9285714285714286	0.8799612979743859	0.8357348703170029	0.924187725631769	0.9079566003616637	0.8285714285714286	0.9873417721518988	Self Other
ssid__geo	0.8783321941216679	0.8859649122807017	0.8769510060746268	0.863914373088685	0.8899876390605687	0.860122699386503	0.8	0.920245398773006	386	RFC	0.8772975263520314	0.8678955453149002	0.8866995073891626	0.8797619047619047	0.8666666666666667	0.8928571428571429	0.8766349033693267	0.8599695585996956	0.8933002481389578	0.8461121157323689	0.7428571428571429	0.9493670886075949	Self Other
ssid__geo	0.8846421125781793	0.9649122807017544	0.8835556205518184	0.8723076923076925	0.8948035487959443	0.9587703435804702	0.9428571428571428	0.9746835443037974	387	RFC	0.8847710028160201	0.8859375	0.8836045056320401	0.9587703435804702	0.9428571428571428	0.9746835443037974	0.8826905123118217	0.8590909090909091	0.9062901155327343	0.9587703435804702	0.9428571428571428	0.9746835443037974	Self Other
ssid__geo	0.8669039145907473	0.9122807017543859	0.8612341281599096	0.8331846565566458	0.8892835997631735	0.8969258589511754	0.8571428571428571	0.9367088607594937	388	RFC	0.8607044464039355	0.8294849023090586	0.8919239904988123	0.8969258589511754	0.8571428571428571	0.9367088607594937	0.8617881792368596	0.8369175627240143	0.8866587957497049	0.8969258589511754	0.8571428571428571	0.9367088607594937	Self Other
ssid__geo	0.8687012065294535	0.9122807017543859	0.8673153325579206	0.8537549407114625	0.8808757244043787	0.8969258589511754	0.8571428571428571	0.9367088607594937	389	RFC	0.8771653674116098	0.9262435677530018	0.8280871670702179	0.8969258589511754	0.8571428571428571	0.9367088607594937	0.8663208380562065	0.7917888563049853	0.9408528198074277	0.8969258589511754	0.8571428571428571	0.9367088607594937	Self Other
ssid__geo	0.8258675078864354	0.9122807017543859	0.8255173932188464	0.8177014531043594	0.8333333333333334	0.8969258589511754	0.8571428571428571	0.9367088607594937	390	RFC	0.8260814528918357	0.7776381909547738	0.8745247148288974	0.8969258589511754	0.8571428571428571	0.9367088607594937	0.828982371254253	0.862116991643454	0.7958477508650519	0.8969258589511754	0.8571428571428571	0.9367088607594937	Self Other
ssid__geo	0.8733681462140992	0.9122807017543859	0.8723918752050177	0.8612303290414879	0.8835534213685474	0.8933782267115601	0.8484848484848486	0.9382716049382716	391	RFC	0.8763447285601207	0.8998505231689088	0.8528389339513326	0.9094442285270112	0.9032258064516129	0.9156626506024096	0.8711758204401533	0.8257887517146777	0.9165628891656289	0.8810126582278481	0.8	0.9620253164556962	Self Other
ssid__geo	0.9051593323216995	0.9210526315789473	0.9040613355244425	0.8937977909940528	0.914324880054832	0.9012987012987013	0.8571428571428572	0.9454545454545454	392	RFC	0.9088621740204439	0.9342806394316163	0.8834437086092716	0.9356312292358804	0.9642857142857143	0.9069767441860465	0.9020603531240746	0.8566775244299675	0.9474431818181818	0.8793851717902351	0.7714285714285715	0.9873417721518988	Self Other
ssid__geo	0.8682274247491639	0.9122807017543859	0.8644986636890096	0.8420208500400962	0.8869764773379231	0.8913871951219513	0.8437500000000001	0.9390243902439025	393	RFC	0.8725586706567964	0.8928571428571429	0.8522601984564498	0.9184584178498986	0.9310344827586207	0.9058823529411765	0.8606513784115413	0.7966616084977238	0.9246411483253588	0.8730560578661845	0.7714285714285715	0.9746835443037974	Self Other
ssid__geo	0.8774436090225564	0.9122807017543859	0.8752844055169637	0.8588744588744589	0.8916943521594685	0.8969258589511754	0.8571428571428571	0.9367088607594937	394	RFC	0.8746462502526784	0.852233676975945	0.8970588235294118	0.8969258589511754	0.8571428571428571	0.9367088607594937	0.876006602714398	0.8656195462478184	0.8863936591809776	0.8969258589511754	0.8571428571428571	0.9367088607594937	Self Other
ssid__geo	0.8962722852512156	0.9385964912280702	0.8909752535250542	0.8669438669438669	0.9150066401062416	0.9260220635950681	0.8955223880597014	0.9565217391304348	395	RFC	0.893497206579748	0.8816067653276956	0.9053876478318003	0.9382621951219512	0.9375	0.9390243902439024	0.8887964754807098	0.852760736196319	0.9248322147651007	0.9159132007233273	0.8571428571428571	0.9746835443037974	Self Other
ssid__geo	0.8232248520710059	0.9035087719298246	0.817423550264631	0.784878487848785	0.8499686126804771	0.8816422840962718	0.8307692307692307	0.9325153374233128	396	RFC	0.8135231348318597	0.7315436241610739	0.8955026455026455	0.9023809523809524	0.9	0.9047619047619048	0.8277215204556263	0.8466019417475729	0.8088410991636799	0.8667269439421339	0.7714285714285715	0.9620253164556962	Self Other
ssid__geo	0.8365316275764036	0.8859649122807017	0.835616146100017	0.8233486943164362	0.8478835978835978	0.8649165983046212	0.8115942028985507	0.9182389937106918	397	RFC	0.8366117992177314	0.8375	0.8357235984354628	0.8680147058823529	0.8235294117647058	0.9125	0.8350351791398852	0.8096676737160121	0.8604026845637583	0.8620253164556962	0.8	0.9240506329113924	Self Other
ssid__geo	0.7944785276073619	0.9210526315789473	0.7870215981668374	0.7471698113207547	0.82687338501292	0.9048855103365161	0.8656716417910447	0.9440993788819876	398	RFC	0.7851402269476772	0.7292817679558011	0.8409986859395532	0.9165396341463414	0.90625	0.926829268292683	0.7895860931628322	0.7659574468085106	0.8132147395171537	0.8952983725135624	0.8285714285714286	0.9620253164556962	Self Other
ssid__geo	0.8108843537414966	0.8947368421052632	0.8100051141382678	0.797080291970803	0.8229299363057325	0.8720538720538721	0.8181818181818182	0.9259259259259259	399	RFC	0.8097987582441476	0.7924528301886793	0.8271446862996159	0.8872910998834046	0.8709677419354839	0.9036144578313253	0.8102600179784817	0.801762114537445	0.8187579214195184	0.8603978300180832	0.7714285714285715	0.9493670886075949	Self Other
ssid__geo	0.8734413965087282	0.9298245614035088	0.8730849928924758	0.8663594470046083	0.8798105387803433	0.9113874854255732	0.870967741935484	0.9518072289156626	400	RFC	0.8778530625597665	0.9189944134078212	0.8367117117117117	0.9540229885057472	1.0	0.9080459770114943	0.8735088300272231	0.8194271481942715	0.9275905118601748	0.8857142857142857	0.7714285714285715	1.0	Self Other
ssid__geo	0.8965071151358344	0.956140350877193	0.8964154103852595	0.8933333333333332	0.8994974874371859	0.9480448455017774	0.9275362318840579	0.9685534591194969	401	RFC	0.8992023961768862	0.9357541899441341	0.8626506024096385	0.9518382352941177	0.9411764705882353	0.9625	0.8971121913332262	0.8545918367346939	0.9396325459317585	0.9444846292947559	0.9142857142857143	0.9746835443037974	Self Other
ssid__geo	0.8242343541944075	0.9035087719298246	0.8235133888911638	0.8122332859174964	0.8347934918648311	0.890718954248366	0.8533333333333333	0.9281045751633986	402	RFC	0.8237101739155106	0.7674731182795699	0.8799472295514512	0.8797297297297297	0.8	0.9594594594594594	0.8282926916990361	0.8625377643504532	0.794047619047619	0.9065099457504521	0.9142857142857143	0.8987341772151899	Self Other
ssid__geo	0.8789435069699193	0.956140350877193	0.8774991625201201	0.8641975308641976	0.8908007941760424	0.9488651655153852	0.9295774647887323	0.9681528662420382	403	RFC	0.8816675462901878	0.9005145797598628	0.8628205128205129	0.9455128205128205	0.9166666666666666	0.9743589743589743	0.8756764186392838	0.8306962025316456	0.920656634746922	0.9524412296564195	0.9428571428571428	0.9620253164556962	Self Other
ssid__geo	0.8606770833333334	0.9298245614035088	0.8606749574018973	0.8612191958495461	0.8601307189542484	0.914702581369248	0.8787878787878788	0.9506172839506173	404	RFC	0.8645960321730425	0.924791086350975	0.80440097799511	0.931597357170618	0.9354838709677419	0.927710843373494	0.8649912730446165	0.8058252427184466	0.9241573033707865	0.901627486437613	0.8285714285714286	0.9746835443037974	Self Other
ssid__geo	0.861299052774019	0.9210526315789473	0.8597161357233307	0.8448145344436033	0.8746177370030581	0.9031618688060405	0.8615384615384616	0.9447852760736196	405	RFC	0.8646448360644994	0.8871224165341812	0.8421672555948174	0.925	0.9333333333333333	0.9166666666666666	0.8580137963494094	0.8063583815028902	0.9096692111959288	0.8873417721518988	0.8	0.9746835443037974	Self Other
ssid__geo	0.864092664092664	0.9298245614035088	0.8610054056163768	0.8402903811252268	0.8817204301075269	0.9175406871609403	0.8857142857142857	0.9493670886075949	406	RFC	0.8693694589608827	0.8955512572533849	0.8431876606683805	0.9175406871609403	0.8857142857142857	0.9493670886075949	0.8576983267124112	0.7914529914529914	0.923943661971831	0.9175406871609403	0.8857142857142857	0.9493670886075949	Self Other
ssid__geo	0.8503740648379052	0.9298245614035088	0.850088554298505	0.8566308243727598	0.8435462842242504	0.9161764705882353	0.8823529411764706	0.95	407	RFC	0.8515836428451445	0.9122137404580153	0.7909535452322738	0.9236812570145903	0.9090909090909091	0.9382716049382716	0.8555318586743168	0.8074324324324325	0.9036312849162011	0.9095840867992766	0.8571428571428571	0.9620253164556962	Self Other
ssid__geo	0.8711699164345403	0.9649122807017544	0.8699514141302884	0.8573631457208943	0.8825396825396826	0.9594017094017093	0.9444444444444445	0.9743589743589742	408	RFC	0.8719306943354207	0.8783570300157978	0.8655043586550436	0.952965952965953	0.918918918918919	0.987012987012987	0.8688042324739371	0.8373493975903614	0.9002590673575129	0.9667269439421338	0.9714285714285714	0.9620253164556962	Self Other
ssid__geo	0.8703071672354948	0.9473684210526315	0.8691290250993933	0.8567119155354449	0.8815461346633418	0.9371323529411765	0.9117647058823529	0.9625	409	RFC	0.8750090439325684	0.9073482428115016	0.8426698450536353	0.9450056116722784	0.9393939393939394	0.9506172839506173	0.8678057889822596	0.8114285714285714	0.9241830065359478	0.9301989150090415	0.8857142857142857	0.9746835443037974	Self Other
ssid__geo	0.8678756476683938	0.9122807017543859	0.8678321819170578	0.8654353562005278	0.8702290076335878	0.8969258589511754	0.8571428571428571	0.9367088607594937	410	RFC	0.8692696977038412	0.8961748633879781	0.8423645320197044	0.8969258589511754	0.8571428571428571	0.9367088607594937	0.8683673469387756	0.8367346938775511	0.9	0.8969258589511754	0.8571428571428571	0.9367088607594937	Self Other
ssid__geo	0.8641005498821681	0.9298245614035088	0.8595966325479982	0.8344497607655503	0.8847435043304462	0.914702581369248	0.8787878787878788	0.9506172839506173	411	RFC	0.871199027956719	0.9008264462809917	0.8415716096324461	0.931597357170618	0.9354838709677419	0.927710843373494	0.8548839351879669	0.7771836007130125	0.9325842696629213	0.901627486437613	0.8285714285714286	0.9746835443037974	Self Other
ssid__geo	0.8510354041416166	0.9385964912280702	0.8508266554893866	0.8452463566967384	0.8564069542820347	0.9260220635950681	0.8955223880597014	0.9565217391304348	412	RFC	0.8543038912731447	0.8916544655929722	0.816953316953317	0.9382621951219512	0.9375	0.9390243902439024	0.8516473805791895	0.8034300791556728	0.8998646820027063	0.9159132007233273	0.8571428571428571	0.9746835443037974	Self Other
ssid__geo	0.8872	0.8947368421052632	0.8842059550659978	0.8655862726406102	0.9028256374913852	0.8720538720538721	0.8181818181818182	0.9259259259259259	413	RFC	0.8903434785968783	0.906187624750499	0.8744993324432577	0.8872910998834046	0.8709677419354839	0.9036144578313253	0.8807577931665523	0.8284671532846716	0.9330484330484331	0.8603978300180832	0.7714285714285715	0.9493670886075949	Self Other
ssid__geo	0.8904619970193741	0.9385964912280702	0.8866852888010436	0.8659981768459435	0.9073724007561437	0.9272627837024884	0.8985507246376812	0.9559748427672956	414	RFC	0.8872429915143483	0.86996336996337	0.9045226130653267	0.9308823529411765	0.9117647058823529	0.95	0.8861545838964209	0.8620689655172413	0.9102402022756005	0.923869801084991	0.8857142857142857	0.9620253164556962	Self Other
ssid__geo	0.8585298196948682	0.9298245614035088	0.8584601172089263	0.8553191489361702	0.8616010854816825	0.9161764705882353	0.8823529411764706	0.95	415	RFC	0.8682356155294715	0.9496062992125984	0.7868649318463445	0.9236812570145903	0.9090909090909091	0.9382716049382716	0.8650442520675146	0.7780645161290323	0.952023988005997	0.9095840867992766	0.8571428571428571	0.9620253164556962	Self Other
ssid__geo	0.8792235801581596	0.9298245614035088	0.8778594993288984	0.864951768488746	0.8907672301690507	0.914702581369248	0.8787878787878788	0.9506172839506173	416	RFC	0.8805611888553229	0.890728476821192	0.8703939008894537	0.931597357170618	0.9354838709677419	0.927710843373494	0.8763710885486018	0.840625	0.9121171770972037	0.901627486437613	0.8285714285714286	0.9746835443037974	Self Other
ssid__geo	0.86	0.8771929824561403	0.8582961161052348	0.8427575522850502	0.8738346799254194	0.8556962025316457	0.8000000000000002	0.9113924050632911	417	RFC	0.8597818859404961	0.8580441640378549	0.8615196078431373	0.8556962025316456	0.8	0.9113924050632911	0.8572565119836622	0.8280060882800608	0.8865069356872636	0.8556962025316456	0.8	0.9113924050632911	Self Other
ssid__geo	0.8618181818181818	0.9210526315789473	0.8569759599171364	0.8306595365418895	0.8832923832923832	0.9012987012987013	0.8571428571428572	0.9454545454545454	418	RFC	0.8733096295489016	0.9173228346456693	0.8292964244521338	0.9356312292358804	0.9642857142857143	0.9069767441860465	0.8518835579791719	0.758957654723127	0.9448094612352168	0.8793851717902351	0.7714285714285715	0.9873417721518988	Self Other
ssid__geo	0.8528813559322034	0.8771929824561403	0.8519337318158248	0.8400884303610907	0.8637790332705588	0.8556962025316457	0.8000000000000002	0.9113924050632911	419	RFC	0.853904071388734	0.8636363636363636	0.8441717791411043	0.8556962025316456	0.8	0.9113924050632911	0.8510546484566615	0.8177905308464849	0.884318766066838	0.8556962025316456	0.8	0.9113924050632911	Self Other
ssid__geo	0.8113333333333334	0.9035087719298246	0.8064188676164987	0.7755749405233942	0.8372627947096032	0.8856986601039104	0.8405797101449276	0.9308176100628932	420	RFC	0.8034973261454944	0.7309417040358744	0.8760529482551144	0.8889705882352941	0.8529411764705882	0.925	0.8138878140254793	0.8260135135135135	0.801762114537445	0.8826401446654611	0.8285714285714286	0.9367088607594937	Self Other
ssid__geo	0.8982912937347437	0.9298245614035088	0.8909932967529661	0.862788144895719	0.9191984486102134	0.9161764705882353	0.8823529411764706	0.95	421	RFC	0.8967203632722125	0.891156462585034	0.9022842639593909	0.9236812570145903	0.9090909090909091	0.9382716049382716	0.886464553023295	0.8361702127659575	0.9367588932806324	0.9095840867992766	0.8571428571428571	0.9620253164556962	Self Other
ssid__geo	0.9080459770114943	0.9473684210526315	0.9019371608818294	0.8774617067833697	0.9264126149802892	0.9371323529411765	0.9117647058823529	0.9625	422	RFC	0.9045399305555555	0.8911111111111111	0.91796875	0.9450056116722784	0.9393939393939394	0.9506172839506173	0.899618700265252	0.8642241379310345	0.9350132625994695	0.9301989150090415	0.8857142857142857	0.9746835443037974	Self Other
ssid__geo	0.8969298245614035	0.9122807017543859	0.8937405488485088	0.8753315649867374	0.9121495327102804	0.8913871951219513	0.8437500000000001	0.9390243902439025	423	RFC	0.8979837991810575	0.9032846715328468	0.8926829268292683	0.9184584178498986	0.9310344827586207	0.9058823529411765	0.890770340103353	0.8490566037735849	0.932484076433121	0.8730560578661845	0.7714285714285715	0.9746835443037974	Self Other
ssid__geo	0.8751987281399046	0.956140350877193	0.8646628700330212	0.8269018743109151	0.9024238657551275	0.9471586168536201	0.9253731343283582	0.968944099378882	424	RFC	0.8674479224193157	0.8408071748878924	0.8940886699507389	0.959984756097561	0.96875	0.9512195121951219	0.862182479308252	0.8134490238611713	0.9109159347553325	0.9365280289330922	0.8857142857142857	0.9873417721518988	Self Other
ssid__geo	0.8482632541133455	0.9473684210526315	0.8473344076230983	0.835426305353602	0.8592425098925947	0.9371323529411765	0.9117647058823529	0.9625	425	RFC	0.8465616980946505	0.8165374677002584	0.8765859284890427	0.9450056116722784	0.9393939393939394	0.9506172839506173	0.8488909024900311	0.8552097428958051	0.8425720620842572	0.9301989150090415	0.8857142857142857	0.9746835443037974	Self Other
ssid__geo	0.8358938547486033	0.9035087719298246	0.8316638278821167	0.8049792531120332	0.8583484026522001	0.8837489570779642	0.8358208955223881	0.9316770186335404	426	RFC	0.8302718669765978	0.7911908646003263	0.8693528693528694	0.8948170731707317	0.875	0.9146341463414634	0.8334379021879021	0.8192567567567568	0.8476190476190476	0.8746835443037975	0.8	0.9493670886075949	Self Other
ssid__geo	0.8450479233226837	0.8771929824561403	0.8395380793826964	0.8098039215686273	0.8692722371967655	0.8556962025316457	0.8000000000000002	0.9113924050632911	427	RFC	0.8411108781224536	0.8210735586481114	0.8611481975967957	0.8556962025316456	0.8	0.9113924050632911	0.8381952394110448	0.7988394584139265	0.8775510204081632	0.8556962025316456	0.8	0.9113924050632911	Self Other
ssid__geo	0.8155339805825242	0.9210526315789473	0.8112193873533349	0.7826797385620915	0.8397590361445784	0.9079572979276935	0.8732394366197184	0.9426751592356688	428	RFC	0.8086362158144145	0.7213855421686747	0.8958868894601543	0.9049145299145299	0.8611111111111112	0.9487179487179487	0.8228032879818594	0.8553571428571428	0.7902494331065759	0.9112115732368897	0.8857142857142857	0.9367088607594937	Self Other
ssid__geo	0.8966971187631764	0.956140350877193	0.8943972447899339	0.8788128606760098	0.9099816289038579	0.9471586168536201	0.9253731343283582	0.968944099378882	429	RFC	0.8993802581066732	0.9142367066895368	0.8845238095238095	0.959984756097561	0.96875	0.9512195121951219	0.8914900218178907	0.846031746031746	0.9369482976040353	0.9365280289330922	0.8857142857142857	0.9873417721518988	Self Other
ssid__geo	0.8808757244043787	0.9385964912280702	0.8769321382294043	0.8549019607843138	0.8989623156744948	0.9272627837024884	0.8985507246376812	0.9559748427672956	430	RFC	0.8808043297021859	0.8804523424878837	0.8811563169164882	0.9308823529411765	0.9117647058823529	0.95	0.8741477349974169	0.8307926829268293	0.9175027870680045	0.923869801084991	0.8857142857142857	0.9620253164556962	Self Other
ssid__geo	0.8651026392961877	0.9298245614035088	0.8642515923566878	0.8535031847133757	0.875	0.9175406871609403	0.8857142857142857	0.9493670886075949	431	RFC	0.8707307665334175	0.9115646258503401	0.8298969072164949	0.9175406871609403	0.8857142857142857	0.9493670886075949	0.8638412829513387	0.8023952095808383	0.9252873563218391	0.9175406871609403	0.8857142857142857	0.9493670886075949	Self Other
ssid__geo	0.8729395604395604	0.8947368421052632	0.8693603575421163	0.8477366255144034	0.8909840895698291	0.8696646341463414	0.8125	0.926829268292683	432	RFC	0.8749341417191567	0.8848797250859106	0.8649885583524027	0.8953346855983773	0.896551724137931	0.8941176470588236	0.8660883102125119	0.8135860979462876	0.9185905224787363	0.8524412296564196	0.7428571428571429	0.9620253164556962	Self Other
ssid__geo	0.8824352694191743	0.9385964912280702	0.8810719338641219	0.8683385579937304	0.8938053097345133	0.9272627837024884	0.8985507246376812	0.9559748427672956	433	RFC	0.8848823964349233	0.9022801302931596	0.8674846625766871	0.9308823529411765	0.9117647058823529	0.95	0.8793155740772106	0.8368580060422961	0.9217731421121251	0.923869801084991	0.8857142857142857	0.9620253164556962	Self Other
ssid__geo	0.8260553129548762	0.9298245614035088	0.8187966236465037	0.7825295723384895	0.855063674954518	0.9175406871609403	0.8857142857142857	0.9493670886075949	434	RFC	0.8143532165770764	0.7363013698630136	0.8924050632911392	0.9175406871609403	0.8857142857142857	0.9493670886075949	0.8278366129050487	0.8349514563106796	0.8207217694994179	0.9175406871609403	0.8857142857142857	0.9493670886075949	Self Other
ssid__geo	0.8410013531799729	0.9122807017543859	0.8389451890596056	0.820747520976354	0.8571428571428571	0.8933782267115601	0.8484848484848486	0.9382716049382716	435	RFC	0.8430498313975272	0.856687898089172	0.8294117647058824	0.9094442285270112	0.9032258064516129	0.9156626506024096	0.8372468852730739	0.787701317715959	0.8867924528301887	0.8810126582278481	0.8	0.9620253164556962	Self Other
ssid__geo	0.9087136929460581	0.9473684210526315	0.9085113684949182	0.9042089985486212	0.9128137384412153	0.9381555153707053	0.9142857142857143	0.9620253164556962	436	RFC	0.9083262907964103	0.898989898989899	0.9176626826029216	0.9381555153707053	0.9142857142857143	0.9620253164556962	0.908752409910126	0.9094890510948905	0.9080157687253614	0.9381555153707053	0.9142857142857143	0.9620253164556962	Self Other
ssid__geo	0.8621125869702719	0.9736842105263158	0.8610384478921395	0.8488210818307905	0.8732558139534884	0.9688269073010665	0.9565217391304348	0.9811320754716981	437	RFC	0.8599163679808841	0.8225806451612904	0.8972520908004779	0.9727941176470588	0.9705882352941176	0.975	0.8636502286098122	0.8767908309455588	0.8505096262740657	0.9650994575045209	0.9428571428571428	0.9873417721518988	Self Other
ssid__geo	0.8582615505090054	0.9035087719298246	0.8556426807066193	0.8361990950226245	0.8750862663906143	0.8837489570779642	0.8358208955223881	0.9316770186335404	438	RFC	0.8609968374446553	0.8766603415559773	0.8453333333333334	0.8948170731707317	0.875	0.9146341463414634	0.8531589863918302	0.7993079584775087	0.9070100143061517	0.8746835443037975	0.8	0.9493670886075949	Self Other
ssid__geo	0.8766928011404134	0.9385964912280702	0.8725143692423891	0.8494342906875543	0.8955944477972239	0.9284112317215394	0.9014084507042254	0.9554140127388535	439	RFC	0.8711319277890093	0.8384879725085911	0.9037758830694276	0.9252136752136753	0.8888888888888888	0.9615384615384616	0.8741150013079837	0.8606701940035273	0.8875598086124402	0.9318264014466546	0.9142857142857143	0.9493670886075949	Self Other
ssid__geo	0.8919298245614035	0.9210526315789473	0.8898241604646212	0.8745928338762214	0.905055487053021	0.9079572979276935	0.8732394366197184	0.9426751592356688	440	RFC	0.8903034860481669	0.8788870703764321	0.9017199017199017	0.9049145299145299	0.8611111111111112	0.9487179487179487	0.8893780990740889	0.8703403565640194	0.9084158415841584	0.9112115732368897	0.8857142857142857	0.9367088607594937	Self Other
ssid__geo	0.8779857972885733	0.9385964912280702	0.8779400133666819	0.8803039898670044	0.8755760368663595	0.9260220635950681	0.8955223880597014	0.9565217391304348	441	RFC	0.8800001669504824	0.9328859060402684	0.8271144278606966	0.9382621951219512	0.9375	0.9390243902439024	0.8817016317016317	0.8333333333333334	0.9300699300699301	0.9159132007233273	0.8571428571428571	0.9746835443037974	Self Other
ssid__geo	0.8799705449189985	0.956140350877193	0.8758638480670498	0.8532853285328533	0.8984423676012462	0.9488651655153852	0.9295774647887323	0.9681528662420382	442	RFC	0.8735826350508111	0.8345070422535211	0.9126582278481012	0.9455128205128205	0.9166666666666666	0.9743589743589743	0.8787953767413483	0.8729281767955801	0.8846625766871166	0.9524412296564195	0.9428571428571428	0.9620253164556962	Self Other
ssid__geo	0.8427550357374919	0.9385964912280702	0.8423604244829408	0.8344733242134061	0.8502475247524754	0.9284112317215394	0.9014084507042254	0.9554140127388535	443	RFC	0.8426013807918612	0.7953063885267275	0.8898963730569949	0.9252136752136753	0.8888888888888888	0.9615384615384616	0.8458394421903236	0.8776978417266187	0.8139810426540285	0.9318264014466546	0.9142857142857143	0.9493670886075949	Self Other
ssid__geo	0.8413424866514111	0.9298245614035088	0.8354048964218456	0.8041431261770245	0.8666666666666666	0.9161764705882353	0.8823529411764706	0.95	444	RFC	0.8408962858080731	0.8388998035363457	0.8428927680798005	0.9236812570145903	0.9090909090909091	0.9382716049382716	0.8319862396045556	0.7721518987341772	0.8918205804749341	0.9095840867992766	0.8571428571428571	0.9620253164556962	Self Other
ssid__geo	0.822742474916388	0.9210526315789473	0.8223303814038759	0.8137737174982432	0.8308870453095086	0.9064807219031994	0.8695652173913043	0.9433962264150944	445	RFC	0.8240954601121544	0.7588466579292268	0.889344262295082	0.9099264705882353	0.8823529411764706	0.9375	0.8284567229178008	0.8772727272727273	0.7796407185628742	0.9032549728752259	0.8571428571428571	0.9493670886075949	Self Other
ssid__geo	0.8106427090532136	0.8947368421052632	0.8086680822314448	0.7892307692307692	0.8281053952321205	0.8763110307414106	0.8285714285714286	0.9240506329113924	446	RFC	0.8074722557644759	0.7521994134897361	0.8627450980392157	0.8763110307414106	0.8285714285714286	0.9240506329113924	0.8131185075011418	0.8300970873786407	0.7961399276236429	0.8763110307414106	0.8285714285714286	0.9240506329113924	Self Other
ssid__geo	0.8131279303415941	0.9035087719298246	0.8099185320156447	0.7852193995381062	0.8346176644931832	0.8856986601039104	0.8405797101449276	0.9308176100628932	447	RFC	0.8079858468618915	0.7348703170028819	0.8811013767209012	0.8889705882352941	0.8529411764705882	0.925	0.8178839997021815	0.8429752066115702	0.7927927927927928	0.8826401446654611	0.8285714285714286	0.9367088607594937	Self Other
ssid__geo	0.8212983223924143	0.8947368421052632	0.8200541613429442	0.8050914876690533	0.835016835016835	0.8763110307414106	0.8285714285714286	0.9240506329113924	448	RFC	0.8196512539184952	0.7586206896551724	0.8806818181818182	0.8763110307414106	0.8285714285714286	0.9240506329113924	0.8257405759673604	0.8576271186440678	0.793854033290653	0.8763110307414106	0.8285714285714286	0.9240506329113924	Self Other
ssid__geo	0.8183098591549296	0.9298245614035088	0.8138414634146341	0.785	0.8426829268292683	0.914702581369248	0.8787878787878788	0.9506172839506173	449	RFC	0.8121193758521437	0.7658536585365854	0.8583850931677018	0.931597357170618	0.9354838709677419	0.927710843373494	0.816336557653923	0.8051282051282052	0.8275449101796407	0.901627486437613	0.8285714285714286	0.9746835443037974	Self Other
ssid__geo	0.8638407193320488	0.9385964912280702	0.8638402138402139	0.8635778635778636	0.8641025641025641	0.9284112317215394	0.9014084507042254	0.9554140127388535	450	RFC	0.8665284250383943	0.8172959805115713	0.9157608695652174	0.9252136752136753	0.8888888888888888	0.9615384615384616	0.8666886316375051	0.9154160982264665	0.8179611650485437	0.9318264014466546	0.9142857142857143	0.9493670886075949	Self Other
ssid__geo	0.8435114503816794	0.9210526315789473	0.8422603508588733	0.8282122905027932	0.8563084112149533	0.9079572979276935	0.8732394366197184	0.9426751592356688	451	RFC	0.8411804833679835	0.8013513513513514	0.8810096153846154	0.9049145299145299	0.8611111111111112	0.9487179487179487	0.8449454808197583	0.8569364161849711	0.8329545454545455	0.9112115732368897	0.8857142857142857	0.9367088607594937	Self Other
ssid__geo	0.8169642857142857	0.8947368421052632	0.8167723432775337	0.8108419838523646	0.8227027027027027	0.8742647058823529	0.823529411764706	0.9249999999999999	452	RFC	0.8166467304625199	0.7988636363636363	0.8344298245614035	0.8810325476992144	0.8484848484848485	0.9135802469135802	0.8172428256842252	0.8231850117096019	0.8113006396588486	0.8683544303797468	0.8	0.9367088607594937	Self Other
ssid__geo	0.8819628647214854	0.9385964912280702	0.8817498748881042	0.8767313019390581	0.8867684478371503	0.9294741493592577	0.904109589041096	0.9548387096774194	453	RFC	0.8823365422618712	0.8890449438202247	0.8756281407035176	0.9210526315789473	0.868421052631579	0.9736842105263158	0.8814749873246578	0.8647540983606558	0.8981958762886598	0.9397830018083182	0.9428571428571428	0.9367088607594937	Self Other
ssid__geo	0.8484848484848485	0.8771929824561403	0.8420380810552068	0.8101265822784809	0.8739495798319328	0.8533088235294117	0.7941176470588236	0.9125	454	RFC	0.8441062520574307	0.8237623762376237	0.8644501278772379	0.8597081930415265	0.8181818181818182	0.9012345679012346	0.8402974983096687	0.7969348659003831	0.8836601307189542	0.8477396021699819	0.7714285714285715	0.9240506329113924	Self Other
ssid__geo	0.8593130779392338	0.9122807017543859	0.859020256313294	0.8525951557093425	0.8654453569172457	0.8985042735042735	0.8611111111111112	0.9358974358974359	455	RFC	0.8589989735842194	0.8520055325034578	0.865992414664981	0.8929448929448929	0.8378378378378378	0.948051948051948	0.8590422927334285	0.853185595567867	0.86489898989899	0.9048824593128391	0.8857142857142857	0.9240506329113924	Self Other
ssid__geo	0.8853211009174312	0.9298245614035088	0.8834894724840376	0.8688811188811189	0.8980978260869565	0.9161764705882353	0.8823529411764706	0.95	456	RFC	0.8902341744849342	0.9186691312384473	0.8617992177314211	0.9236812570145903	0.9090909090909091	0.9382716049382716	0.8809004622278678	0.824212271973466	0.9375886524822695	0.9095840867992766	0.8571428571428571	0.9620253164556962	Self Other
ssid__geo	0.888250319284802	0.9473684210526315	0.8882371484955347	0.8894504106127606	0.8870238863783086	0.9381555153707053	0.9142857142857143	0.9620253164556962	457	RFC	0.8883856697544911	0.9060489060489061	0.870722433460076	0.9381555153707053	0.9142857142857143	0.9620253164556962	0.8886982499673501	0.8734491315136477	0.9039473684210526	0.9381555153707053	0.9142857142857143	0.9620253164556962	Self Other
ssid__geo	0.831453634085213	0.9035087719298246	0.8314503917489509	0.8321896444167187	0.8307111390811831	0.8875033641338477	0.8450704225352113	0.9299363057324842	458	RFC	0.8333275609095661	0.7959427207637232	0.8707124010554089	0.8846153846153846	0.8333333333333334	0.9358974358974359	0.8330596257757014	0.8718954248366013	0.7942238267148014	0.8905967450271248	0.8571428571428571	0.9240506329113924	Self Other
ssid__geo	0.8774617067833698	0.9035087719298246	0.8746593412334243	0.855917667238422	0.8934010152284265	0.8816422840962718	0.8307692307692307	0.9325153374233128	459	RFC	0.8767394995492618	0.8723776223776224	0.8811013767209012	0.9023809523809524	0.9	0.9047619047619048	0.8730581230581231	0.8400673400673401	0.9060489060489061	0.8667269439421339	0.7714285714285715	0.9620253164556962	Self Other
ssid__geo	0.79	0.8771929824561403	0.7890435704275249	0.7748391708363116	0.8032479700187383	0.8533088235294117	0.7941176470588236	0.9125	460	RFC	0.7886521661615261	0.7633802816901408	0.8139240506329114	0.8597081930415265	0.8181818181818182	0.9012345679012346	0.7897478251688055	0.7866473149492017	0.7928483353884094	0.8477396021699819	0.7714285714285715	0.9240506329113924	Self Other
ssid__geo	0.8825481088254811	0.9473684210526315	0.8805688871695473	0.8651942117288652	0.8959435626102293	0.936026936026936	0.909090909090909	0.962962962962963	461	RFC	0.8852292266203327	0.9015873015873016	0.8688711516533637	0.9537504858142247	0.967741935483871	0.9397590361445783	0.8781912322847518	0.8316251830161054	0.9247572815533981	0.9222423146473779	0.8571428571428571	0.9873417721518988	Self Other
ssid__geo	0.8858267716535433	0.9473684210526315	0.8858029742146305	0.8841544607190412	0.8874514877102198	0.9381555153707053	0.9142857142857143	0.9620253164556962	462	RFC	0.8878393904577614	0.9235048678720446	0.8521739130434782	0.9381555153707053	0.9142857142857143	0.9620253164556962	0.886898206317444	0.8480204342273308	0.9257759784075573	0.9381555153707053	0.9142857142857143	0.9620253164556962	Self Other
ssid__geo	0.8835227272727273	0.9385964912280702	0.8826704822607395	0.8726708074534162	0.8926701570680629	0.9260220635950681	0.8955223880597014	0.9565217391304348	463	RFC	0.8846317164788502	0.8949044585987261	0.8743589743589744	0.9382621951219512	0.9375	0.9390243902439024	0.8816399286987522	0.8515151515151516	0.9117647058823529	0.9159132007233273	0.8571428571428571	0.9746835443037974	Self Other
ssid__geo	0.8582615505090054	0.9122807017543859	0.849864731004693	0.8143589743589743	0.8853704876504117	0.8913871951219513	0.8437500000000001	0.9390243902439025	464	RFC	0.8597234873302757	0.8649237472766884	0.8545232273838631	0.9184584178498986	0.9310344827586207	0.9058823529411765	0.8439540486304231	0.7693798449612403	0.9185282522996058	0.8730560578661845	0.7714285714285715	0.9746835443037974	Self Other
ssid__geo	0.8373639661426844	0.9298245614035088	0.8373539186129868	0.8386322735452909	0.8360755636806826	0.9175406871609403	0.8857142857142857	0.9493670886075949	465	RFC	0.8392241379310346	0.803448275862069	0.875	0.9175406871609403	0.8857142857142857	0.9493670886075949	0.8387528201584413	0.877038895859473	0.8004667444574096	0.9175406871609403	0.8857142857142857	0.9493670886075949	Self Other
ssid__geo	0.8271428571428572	0.8947368421052632	0.8236147930337215	0.7986688851913478	0.8485607008760953	0.8696646341463414	0.8125	0.926829268292683	466	RFC	0.8345467596390483	0.8695652173913043	0.7995283018867925	0.8953346855983773	0.896551724137931	0.8941176470588236	0.8212307692307692	0.7384615384615385	0.904	0.8524412296564196	0.7428571428571429	0.9620253164556962	Self Other
ssid__geo	0.8838283828382838	0.956140350877193	0.883796740172579	0.8818791946308725	0.8857142857142857	0.9480448455017774	0.9275362318840579	0.9685534591194969	467	RFC	0.8856905594405595	0.9188811188811189	0.8525	0.9518382352941177	0.9411764705882353	0.9625	0.8846817785527463	0.847741935483871	0.9216216216216216	0.9444846292947559	0.9142857142857143	0.9746835443037974	Self Other
ssid__geo	0.9073414112615823	0.9473684210526315	0.9072542917581969	0.9044117647058822	0.9100968188105117	0.936026936026936	0.909090909090909	0.962962962962963	468	RFC	0.9078701384391686	0.9192825112107623	0.896457765667575	0.9537504858142247	0.967741935483871	0.9397590361445783	0.9070858875754078	0.8900144717800289	0.9241573033707865	0.9222423146473779	0.8571428571428571	0.9873417721518988	Self Other
ssid__geo	0.8572368421052632	0.9298245614035088	0.857161107321879	0.8538720538720538	0.8604501607717042	0.91997191997192	0.8918918918918919	0.948051948051948	469	RFC	0.8584027777777778	0.8805555555555555	0.83625	0.9097435897435897	0.8461538461538461	0.9733333333333334	0.8574254425832144	0.8287581699346406	0.8860927152317881	0.9334538878842676	0.9428571428571428	0.9240506329113924	Self Other
ssid__geo	0.8383507853403142	0.9649122807017544	0.8371538425360812	0.8231925554760201	0.8511151295961422	0.9580882352941177	0.9411764705882354	0.975	470	RFC	0.8365141362320487	0.8110014104372355	0.8620268620268621	0.9663299663299663	0.9696969696969697	0.9629629629629629	0.8381160022148395	0.8357558139534884	0.8404761904761905	0.9508137432188065	0.9142857142857143	0.9873417721518988	Self Other
ssid__geo	0.8833819241982507	0.9298245614035088	0.8789683196047945	0.8558558558558559	0.9020807833537331	0.9175406871609403	0.8857142857142857	0.9493670886075949	471	RFC	0.8783299428460718	0.8512544802867383	0.9054054054054054	0.9175406871609403	0.8857142857142857	0.9493670886075949	0.8796438670908449	0.8605072463768116	0.8987804878048781	0.9175406871609403	0.8857142857142857	0.9493670886075949	Self Other
ssid__geo	0.8669665809768637	0.8947368421052632	0.866074402278247	0.8551434569629109	0.8770053475935828	0.8742647058823529	0.823529411764706	0.9249999999999999	472	RFC	0.8662768251770594	0.8581460674157303	0.8744075829383886	0.8810325476992144	0.8484848484848485	0.9135802469135802	0.8658901893899724	0.8521617852161785	0.8796185935637664	0.8683544303797468	0.8	0.9367088607594937	Self Other
ssid__geo	0.8802351212343865	0.9473684210526315	0.8774825275238097	0.8591184096802074	0.8958466453674121	0.9381555153707053	0.9142857142857143	0.9620253164556962	473	RFC	0.8764615825182835	0.8495726495726496	0.9033505154639175	0.9381555153707053	0.9142857142857143	0.9620253164556962	0.8786737660311805	0.8688811188811189	0.8884664131812421	0.9381555153707053	0.9142857142857143	0.9620253164556962	Self Other
ssid__geo	0.9003802281368821	0.9298245614035088	0.8974032324250216	0.8799266727772685	0.9148797920727746	0.9188034188034189	0.888888888888889	0.9487179487179488	474	RFC	0.8946509879572759	0.8556149732620321	0.9336870026525199	0.912951912951913	0.8648648648648649	0.961038961038961	0.9012378319913472	0.9056603773584906	0.8968152866242038	0.925497287522604	0.9142857142857143	0.9367088607594937	Self Other
ssid__geo	0.8334376956793988	0.8947368421052632	0.8333900724796837	0.8305732484076432	0.8362068965517241	0.8742647058823529	0.823529411764706	0.9249999999999999	475	RFC	0.8339067152354867	0.8039457459926017	0.8638676844783715	0.8810325476992144	0.8484848484848485	0.9135802469135802	0.834643781385506	0.8590250329380764	0.8102625298329356	0.8683544303797468	0.8	0.9367088607594937	Self Other
ssid__geo	0.8595600676818951	0.9298245614035088	0.8502984692009081	0.813063063063063	0.8875338753387534	0.914702581369248	0.8787878787878788	0.9506172839506173	476	RFC	0.8639457714410141	0.878345498783455	0.8495460440985733	0.931597357170618	0.9354838709677419	0.927710843373494	0.8429457156875864	0.7568134171907757	0.9290780141843972	0.901627486437613	0.8285714285714286	0.9746835443037974	Self Other
ssid__geo	0.8610729023383769	0.9473684210526315	0.8605621419198508	0.8521229868228405	0.8690012970168611	0.9381555153707053	0.9142857142857143	0.9620253164556962	477	RFC	0.8654436009508473	0.9037267080745341	0.8271604938271605	0.9381555153707053	0.9142857142857143	0.9620253164556962	0.8606973646367861	0.8060941828254847	0.9153005464480874	0.9381555153707053	0.9142857142857143	0.9620253164556962	Self Other
ssid__geo	0.8400520156046815	0.8771929824561403	0.8363931670056872	0.8119266055045871	0.8608597285067874	0.850729517396184	0.787878787878788	0.9135802469135801	478	RFC	0.8484570485775903	0.8864774624373957	0.8104366347177849	0.865137971239798	0.8387096774193549	0.891566265060241	0.8334578170378777	0.7489421720733427	0.9179734620024126	0.8397830018083183	0.7428571428571429	0.9367088607594937	Self Other
ssid__geo	0.8498269896193772	0.9122807017543859	0.8497000135649375	0.8540685944855414	0.8453314326443335	0.8969258589511754	0.8571428571428571	0.9367088607594937	479	RFC	0.8521678657074341	0.9136690647482014	0.7906666666666666	0.8969258589511754	0.8571428571428571	0.9367088607594937	0.854942031339428	0.8017676767676768	0.9081163859111792	0.8969258589511754	0.8571428571428571	0.9367088607594937	Self Other
ssid__geo	0.8002745367192862	0.9122807017543859	0.7950788414833073	0.7624489795918367	0.827708703374778	0.8913871951219513	0.8437500000000001	0.9390243902439025	480	RFC	0.7973366791127585	0.7809364548494984	0.8137369033760187	0.9184584178498986	0.9310344827586207	0.9058823529411765	0.7934926308103226	0.74481658692185	0.8421686746987952	0.8730560578661845	0.7714285714285715	0.9746835443037974	Self Other
ssid__geo	0.8868745467730239	0.9035087719298246	0.8856448464590536	0.8737864077669903	0.897503285151117	0.8793650793650793	0.8253968253968255	0.9333333333333332	481	RFC	0.8913939806067597	0.9215017064846417	0.8612862547288777	0.9119601328903655	0.9285714285714286	0.8953488372093024	0.8838345467975097	0.8307692307692308	0.9368998628257887	0.8587703435804701	0.7428571428571429	0.9746835443037974	Self Other
ssid__geo	0.8874907475943745	0.956140350877193	0.8851468048359239	0.8687392055267702	0.9015544041450776	0.9471586168536201	0.9253731343283582	0.968944099378882	482	RFC	0.888573535580423	0.895017793594306	0.8821292775665399	0.959984756097561	0.96875	0.9512195121951219	0.8829070180896929	0.8439597315436241	0.9218543046357616	0.9365280289330922	0.8857142857142857	0.9873417721518988	Self Other
ssid__geo	0.9201623815967523	0.9912280701754386	0.9201446886446887	0.9189560439560439	0.9213333333333333	0.9897730331030771	0.9859154929577464	0.9936305732484078	483	RFC	0.9201852910145947	0.9214876033057852	0.9188829787234043	0.9861111111111112	0.9722222222222222	1.0	0.920117573804117	0.9164383561643835	0.9237967914438503	0.9936708860759493	1.0	0.9873417721518988	Self Other
ssid__geo	0.8363636363636363	0.9298245614035088	0.8344455913964686	0.8166259168704157	0.8522652659225214	0.9188034188034189	0.888888888888889	0.9487179487179488	484	RFC	0.8353429296115567	0.8267326732673267	0.8439531859557867	0.912951912951913	0.8648648648648649	0.961038961038961	0.8337529952972231	0.8067632850241546	0.8607427055702918	0.925497287522604	0.9142857142857143	0.9367088607594937	Self Other
ssid__geo	0.8546365914786967	0.9035087719298246	0.8544821168066803	0.849740932642487	0.8592233009708737	0.8837489570779642	0.8358208955223881	0.9316770186335404	485	RFC	0.8569118759306074	0.8876860622462788	0.8261376896149358	0.8948170731707317	0.875	0.9146341463414634	0.8549881822679053	0.8149068322981367	0.8950695322376738	0.8746835443037975	0.8	0.9493670886075949	Self Other
ssid__geo	0.8753541076487252	0.9210526315789473	0.8736072033803483	0.8587479935794543	0.8884664131812422	0.9064807219031994	0.8695652173913043	0.9433962264150944	486	RFC	0.8770682088511546	0.8887043189368771	0.8654320987654321	0.9099264705882353	0.8823529411764706	0.9375	0.8717528791407867	0.8307453416149069	0.9127604166666666	0.9032549728752259	0.8571428571428571	0.9493670886075949	Self Other
ssid__geo	0.8610709117221418	0.9122807017543859	0.8599433743563109	0.8473767885532592	0.8725099601593626	0.8933782267115601	0.8484848484848486	0.9382716049382716	487	RFC	0.8599433743563109	0.8473767885532592	0.8725099601593626	0.9094442285270112	0.9032258064516129	0.9156626506024096	0.8599433743563109	0.8473767885532592	0.8725099601593626	0.8810126582278481	0.8	0.9620253164556962	Self Other
ssid__geo	0.8594436310395315	0.9035087719298246	0.8584226720647774	0.8463999999999999	0.8704453441295548	0.8837489570779642	0.8358208955223881	0.9316770186335404	488	RFC	0.8628257528692411	0.8890756302521008	0.8365758754863813	0.8948170731707317	0.875	0.9146341463414634	0.8574032917834251	0.8076335877862595	0.9071729957805907	0.8746835443037975	0.8	0.9493670886075949	Self Other
ssid__geo	0.8945480631276901	0.956140350877193	0.8934580459665533	0.8826815642458101	0.9042345276872965	0.9488651655153852	0.9295774647887323	0.9681528662420382	489	RFC	0.8989987484355444	0.9294117647058824	0.8685857321652065	0.9455128205128205	0.9166666666666666	0.9743589743589743	0.8916801572617947	0.8404255319148937	0.9429347826086957	0.9524412296564195	0.9428571428571428	0.9620253164556962	Self Other
ssid__geo	0.8840304182509505	0.9210526315789473	0.8833445165168416	0.8743994509265615	0.8922895821071218	0.9031618688060405	0.8615384615384616	0.9447852760736196	490	RFC	0.8839879462111	0.883495145631068	0.8844807467911319	0.925	0.9333333333333333	0.9166666666666666	0.882863330062997	0.8654891304347826	0.9002375296912114	0.8873417721518988	0.8	0.9746835443037974	Self Other
ssid__geo	0.8260869565217391	0.9122807017543859	0.8232030927448111	0.8006230529595018	0.8457831325301205	0.8999648999648999	0.8648648648648648	0.935064935064935	491	RFC	0.8227971614429332	0.7219101123595506	0.9236842105263158	0.8902564102564102	0.8205128205128205	0.96	0.8393006993006993	0.8986013986013986	0.78	0.9128390596745026	0.9142857142857143	0.9113924050632911	Self Other
ssid__geo	0.8870320855614974	0.9473684210526315	0.8865746878296054	0.8793718772305495	0.8937774984286612	0.9371323529411765	0.9117647058823529	0.9625	492	RFC	0.8862606232294618	0.8725212464589235	0.9	0.9450056116722784	0.9393939393939394	0.9506172839506173	0.8869856923450004	0.8863309352517985	0.8876404494382022	0.9301989150090415	0.8857142857142857	0.9746835443037974	Self Other
ssid__geo	0.8810382119682768	0.9473684210526315	0.8786142435925792	0.8614609571788413	0.8957675300063171	0.9391025641025641	0.9166666666666667	0.9615384615384615	493	RFC	0.87838241842122	0.8592964824120602	0.8974683544303798	0.932958932958933	0.8918918918918919	0.974025974025974	0.8788547518055715	0.8636363636363636	0.8940731399747793	0.9461121157323689	0.9428571428571428	0.9493670886075949	Self Other
ssid__geo	0.8453683442742523	0.8859649122807017	0.8408502529732571	0.8140350877192981	0.867665418227216	0.8574314574314574	0.7936507936507937	0.9212121212121213	494	RFC	0.8480949853717711	0.8608534322820037	0.8353365384615384	0.8882890365448506	0.8928571428571429	0.8837209302325582	0.8373219958078527	0.7720465890183028	0.9025974025974026	0.8381555153707052	0.7142857142857143	0.9620253164556962	Self Other
ssid__geo	0.8671978751660027	0.9035087719298246	0.8670513291335914	0.8626373626373627	0.8714652956298201	0.8856986601039104	0.8405797101449276	0.9308176100628932	495	RFC	0.8685092067988669	0.8895184135977338	0.8475	0.8889705882352941	0.8529411764705882	0.925	0.8670793650793651	0.8373333333333334	0.8968253968253969	0.8826401446654611	0.8285714285714286	0.9367088607594937	Self Other
ssid__geo	0.8460490463215259	0.956140350877193	0.8433126096870295	0.8226059654631083	0.8640192539109507	0.9488651655153852	0.9295774647887323	0.9681528662420382	496	RFC	0.8409747275591726	0.7649635036496351	0.9169859514687101	0.9455128205128205	0.9166666666666666	0.9743589743589743	0.8532403893141418	0.8896434634974533	0.8168373151308305	0.9524412296564195	0.9428571428571428	0.9620253164556962	Self Other
ssid__geo	0.901840490797546	0.9210526315789473	0.9004884004884004	0.8888888888888888	0.9120879120879121	0.9031618688060405	0.8615384615384616	0.9447852760736196	497	RFC	0.9035982278997731	0.9159212880143113	0.8912751677852349	0.925	0.9333333333333333	0.9166666666666666	0.8986511646660642	0.863406408094435	0.9338959212376934	0.8873417721518988	0.8	0.9746835443037974	Self Other
ssid__geo	0.837228714524207	0.9122807017543859	0.8171486269122845	0.7565543071161049	0.877742946708464	0.8892343567819667	0.8387096774193549	0.9397590361445785	498	RFC	0.8412387573727615	0.851123595505618	0.831353919239905	0.9297573435504469	0.9629629629629629	0.896551724137931	0.8052568751212379	0.6808988764044944	0.9296148738379814	0.8650994575045208	0.7428571428571429	0.9873417721518988	Self Other
ssid__geo	0.9373513084853291	0.956140350877193	0.9351564183227592	0.923226433430515	0.9470864032150035	0.9471586168536201	0.9253731343283582	0.968944099378882	499	RFC	0.9378896222955628	0.9405940594059405	0.9351851851851852	0.959984756097561	0.96875	0.9512195121951219	0.9328914932623489	0.9064885496183206	0.9592944369063772	0.9365280289330922	0.8857142857142857	0.9873417721518988	Self Other
ssid__geo	0.8777022853613342	0.9122807017543859	0.8777011189041698	0.8780788177339901	0.8773234200743495	0.8952205882352942	0.8529411764705883	0.9375000000000001	500	RFC	0.8778062493704539	0.8890274314214464	0.8665850673194615	0.9023569023569024	0.8787878787878788	0.9259259259259259	0.8778639179160295	0.8673965936739659	0.8883312421580929	0.8889692585895117	0.8285714285714286	0.9493670886075949	Self Other
ssid__geo	0.8756720430107527	0.9385964912280702	0.8740081367456587	0.8595292331055429	0.8884870403857746	0.9246814535158093	0.8923076923076922	0.9570552147239264	501	RFC	0.8800302706552707	0.907051282051282	0.8530092592592593	0.9476190476190476	0.9666666666666667	0.9285714285714286	0.8718914209480247	0.8167388167388168	0.9270440251572327	0.9079566003616637	0.8285714285714286	0.9873417721518988	Self Other
ssid__geo	0.8969616908850726	0.9385964912280702	0.8964346915544268	0.8890469416785206	0.903822441430333	0.9260220635950681	0.8955223880597014	0.9565217391304348	502	RFC	0.8991577963366345	0.9204712812960235	0.8778443113772455	0.9382621951219512	0.9375	0.9390243902439024	0.8955411964365926	0.859697386519945	0.9313850063532402	0.9159132007233273	0.8571428571428571	0.9746835443037974	Self Other
ssid__geo	0.8218249075215783	0.9473684210526315	0.8213342511355324	0.8119713728041639	0.8306971294669009	0.9381555153707053	0.9142857142857143	0.9620253164556962	503	RFC	0.8220300070547595	0.7665847665847666	0.8774752475247525	0.9381555153707053	0.9142857142857143	0.9620253164556962	0.8258622997429139	0.8630705394190872	0.7886540600667408	0.9381555153707053	0.9142857142857143	0.9620253164556962	Self Other
ssid__geo	0.8685185185185185	0.9122807017543859	0.8683776378542648	0.8726838015540943	0.8640714741544353	0.8969258589511754	0.8571428571428571	0.9367088607594937	504	RFC	0.8685185185185185	0.9012345679012346	0.8358024691358025	0.8969258589511754	0.8571428571428571	0.9367088607594937	0.8701030628004978	0.8458864426419467	0.8943196829590488	0.8969258589511754	0.8571428571428571	0.9367088607594937	Self Other
ssid__geo	0.8832658569500674	0.9035087719298246	0.8818717076966812	0.8690386071158214	0.8947048082775411	0.8837489570779642	0.8358208955223881	0.9316770186335404	505	RFC	0.8864668652271035	0.9082278481012658	0.8647058823529412	0.8948170731707317	0.875	0.9146341463414634	0.8799757310428513	0.8330914368650217	0.926860025220681	0.8746835443037975	0.8	0.9493670886075949	Self Other
ssid__geo	0.8562052505966588	0.9210526315789473	0.8554766594568871	0.8657381615598886	0.8452151573538856	0.9105882352941177	0.88	0.9411764705882353	506	RFC	0.8556357388316151	0.8633333333333333	0.8479381443298969	0.8989864864864865	0.825	0.972972972972973	0.8553330138269946	0.8681564245810056	0.8425096030729834	0.927124773960217	0.9428571428571428	0.9113924050632911	Self Other
ssid__geo	0.9076539101497504	0.956140350877193	0.9063281274682224	0.8951841359773371	0.9174721189591079	0.9488651655153852	0.9295774647887323	0.9681528662420382	507	RFC	0.9053773923176909	0.8843283582089553	0.9264264264264265	0.9455128205128205	0.9166666666666666	0.9743589743589743	0.9074995001647345	0.9063097514340345	0.9086892488954345	0.9524412296564195	0.9428571428571428	0.9620253164556962	Self Other
ssid__geo	0.8199566160520607	0.9122807017543859	0.8193214460916123	0.808608762490392	0.8300341296928326	0.8999648999648999	0.8648648648648648	0.935064935064935	508	RFC	0.8208094540891027	0.7514285714285714	0.890190336749634	0.8902564102564102	0.8205128205128205	0.96	0.8263507964134796	0.8752079866888519	0.7774936061381074	0.9128390596745026	0.9142857142857143	0.9113924050632911	Self Other
ssid__geo	0.8659003831417624	0.9298245614035088	0.8636405160971363	0.8460861917326298	0.881194840461643	0.9188034188034189	0.888888888888889	0.9487179487179488	509	RFC	0.8664164999422876	0.8698010849909584	0.863031914893617	0.912951912951913	0.8648648648648649	0.961038961038961	0.8618844166207513	0.8236301369863014	0.9001386962552012	0.925497287522604	0.9142857142857143	0.9367088607594937	Self Other
ssid__geo	0.8517975055025678	0.9298245614035088	0.8468491620608941	0.8193202146690519	0.8743781094527363	0.914702581369248	0.8787878787878788	0.9506172839506173	510	RFC	0.8498900877055249	0.8403669724770643	0.8594132029339854	0.931597357170618	0.9354838709677419	0.927710843373494	0.8445876687211434	0.7993019197207679	0.889873417721519	0.901627486437613	0.8285714285714286	0.9746835443037974	Self Other
ssid__geo	0.8887362637362637	0.956140350877193	0.8862324432782837	0.8693548387096774	0.9031100478468899	0.9480448455017774	0.9275362318840579	0.9685534591194969	511	RFC	0.8880207727783591	0.8836065573770492	0.892434988179669	0.9518382352941177	0.9411764705882353	0.9625	0.8847995695453322	0.8555555555555555	0.914043583535109	0.9444846292947559	0.9142857142857143	0.9746835443037974	Self Other
ssid__geo	0.8647380766223612	0.9122807017543859	0.859715826706406	0.8331726133076182	0.8862590401051939	0.8892343567819667	0.8387096774193549	0.9397590361445785	512	RFC	0.8756779340354417	0.9171974522292994	0.8341584158415841	0.9297573435504469	0.9629629629629629	0.896551724137931	0.8542762130846124	0.7632508833922261	0.9453015427769986	0.8650994575045208	0.7428571428571429	0.9873417721518988	Self Other
ssid__geo	0.8624260355029586	0.9385964912280702	0.8608474696320431	0.8460264900662252	0.8756684491978609	0.9260220635950681	0.8955223880597014	0.9565217391304348	513	RFC	0.8663095614147103	0.8917975567190227	0.8408215661103979	0.9382621951219512	0.9375	0.9390243902439024	0.859126500400839	0.8047244094488188	0.9135285913528591	0.9159132007233273	0.8571428571428571	0.9746835443037974	Self Other
ssid__geo	0.8122495706926159	0.9122807017543859	0.8122047140872029	0.8093023255813955	0.8151071025930101	0.8969258589511754	0.8571428571428571	0.9367088607594937	514	RFC	0.8129997561045971	0.7793952967525196	0.8466042154566745	0.8969258589511754	0.8571428571428571	0.9367088607594937	0.8137328479049472	0.841596130592503	0.7858695652173913	0.8969258589511754	0.8571428571428571	0.9367088607594937	Self Other
ssid__geo	0.8638392857142857	0.9473684210526315	0.8632259614422134	0.8723849372384938	0.8540669856459331	0.9381555153707053	0.9142857142857143	0.9620253164556962	515	RFC	0.8636611313409167	0.8660436137071651	0.8612786489746683	0.9381555153707053	0.9142857142857143	0.9620253164556962	0.8628974496473156	0.8788198103266597	0.8469750889679716	0.9381555153707053	0.9142857142857143	0.9620253164556962	Self Other
ssid__geo	0.8409846972721224	0.8859649122807017	0.8393849521732307	0.8233555062823354	0.855414398064126	0.860122699386503	0.8	0.920245398773006	516	RFC	0.8420540472418263	0.850381679389313	0.8337264150943396	0.8797619047619047	0.8666666666666667	0.8928571428571429	0.8381275694530959	0.7979942693409742	0.8782608695652174	0.8461121157323689	0.7428571428571429	0.9493670886075949	Self Other
ssid__geo	0.8585365853658536	0.9385964912280702	0.8578737239714074	0.8481675392670157	0.867579908675799	0.9260220635950681	0.8955223880597014	0.9565217391304348	517	RFC	0.8622670006340655	0.8943217665615142	0.8302122347066168	0.9382621951219512	0.9375	0.9390243902439024	0.8575066654229726	0.8065433854907539	0.9084699453551912	0.9159132007233273	0.8571428571428571	0.9746835443037974	Self Other
ssid__geo	0.8822085889570552	0.9473684210526315	0.8819653137332996	0.8766066838046273	0.8873239436619719	0.9381555153707053	0.9142857142857143	0.9620253164556962	518	RFC	0.8821572604989254	0.8811369509043928	0.883177570093458	0.9381555153707053	0.9142857142857143	0.9620253164556962	0.8818160980553009	0.8721227621483376	0.8915094339622641	0.9381555153707053	0.9142857142857143	0.9620253164556962	Self Other
ssid__geo	0.8271092669432918	0.9210526315789473	0.8235276888229321	0.7983870967741936	0.8486682808716707	0.9048855103365161	0.8656716417910447	0.9440993788819876	519	RFC	0.8220287952013178	0.7807570977917981	0.8633004926108374	0.9165396341463414	0.90625	0.926829268292683	0.8256777463460632	0.8168316831683168	0.8345238095238096	0.8952983725135624	0.8285714285714286	0.9620253164556962	Self Other
ssid__geo	0.8783505154639175	0.956140350877193	0.8779999062029683	0.8714596949891068	0.8845401174168298	0.9480448455017774	0.9275362318840579	0.9685534591194969	520	RFC	0.8819365701130468	0.9174311926605505	0.846441947565543	0.9518382352941177	0.9411764705882353	0.9625	0.8780525134344603	0.8298755186721992	0.9262295081967213	0.9444846292947559	0.9142857142857143	0.9746835443037974	Self Other
ssid__geo	0.8306916426512968	0.9210526315789473	0.8241858935833619	0.7903657448706513	0.8580060422960725	0.9079572979276935	0.8732394366197184	0.9426751592356688	521	RFC	0.821140110095187	0.7624784853700516	0.8798017348203222	0.9049145299145299	0.8611111111111112	0.9487179487179487	0.8288172606568833	0.8203703703703704	0.8372641509433962	0.9112115732368897	0.8857142857142857	0.9367088607594937	Self Other
ssid__geo	0.9020134228187919	0.9736842105263158	0.9019991206319917	0.9008152173913044	0.903183023872679	0.9688269073010665	0.9565217391304348	0.9811320754716981	522	RFC	0.9022921985201852	0.9132231404958677	0.8913612565445026	0.9727941176470588	0.9705882352941176	0.975	0.9020312635129292	0.8887399463806971	0.9153225806451613	0.9650994575045209	0.9428571428571428	0.9873417721518988	Self Other
ssid__geo	0.8728932584269663	0.9298245614035088	0.8644701646009388	0.8306828811973807	0.898257448004497	0.914702581369248	0.8787878787878788	0.9506172839506173	523	RFC	0.8776401667827896	0.8933601609657947	0.8619201725997843	0.931597357170618	0.9354838709677419	0.927710843373494	0.8570086017269116	0.7762237762237763	0.937793427230047	0.901627486437613	0.8285714285714286	0.9746835443037974	Self Other
ssid__geo	0.8740694789081885	0.9122807017543859	0.8740287092096364	0.8762949421084705	0.8717624763108023	0.8952205882352942	0.8529411764705883	0.9375000000000001	524	RFC	0.8739808109173317	0.8811274509803921	0.8668341708542714	0.9023569023569024	0.8787878787878788	0.9259259259259259	0.8741311462785415	0.8715151515151515	0.8767471410419314	0.8889692585895117	0.8285714285714286	0.9493670886075949	Self Other
ssid__geo	0.8652618135376756	0.9385964912280702	0.8649842786890939	0.8588628762541805	0.8711056811240073	0.9272627837024884	0.8985507246376812	0.9559748427672956	525	RFC	0.8666587395957194	0.8855172413793103	0.8478002378121284	0.9308823529411765	0.9117647058823529	0.95	0.8647474384911571	0.8337662337662337	0.8957286432160804	0.923869801084991	0.8857142857142857	0.9620253164556962	Self Other
ssid__geo	0.9103623649078194	0.9736842105263158	0.9102921744237262	0.9128014842300556	0.9077828646173969	0.9688269073010665	0.9565217391304348	0.9811320754716981	526	RFC	0.9103805154369187	0.9389312977099237	0.8818297331639136	0.9727941176470588	0.9705882352941176	0.975	0.91169830782255	0.8880866425992779	0.9353099730458221	0.9650994575045209	0.9428571428571428	0.9873417721518988	Self Other
ssid__geo	0.8932102834541858	0.9649122807017544	0.8925265279133474	0.8839541547277938	0.9010989010989011	0.9587703435804702	0.9428571428571428	0.9746835443037974	527	RFC	0.892790001575382	0.8877697841726618	0.8978102189781022	0.9587703435804702	0.9428571428571428	0.9746835443037974	0.8922914743643535	0.8801711840228246	0.9044117647058824	0.9587703435804702	0.9428571428571428	0.9746835443037974	Self Other
ssid__geo	0.8180574555403557	0.9473684210526315	0.8134402535998282	0.7840909090909092	0.8427895981087471	0.9381555153707053	0.9142857142857143	0.9620253164556962	528	RFC	0.8124368918670828	0.7740384615384616	0.850835322195704	0.9381555153707053	0.9142857142857143	0.9620253164556962	0.8146512541599902	0.7944078947368421	0.8348946135831382	0.9381555153707053	0.9142857142857143	0.9620253164556962	Self Other
ssid__geo	0.8439716312056738	0.8771929824561403	0.8402220203106554	0.8157453936348409	0.8646986469864699	0.8479420731707318	0.7812500000000001	0.9146341463414634	529	RFC	0.8531473723285783	0.8935779816513761	0.8127167630057803	0.8722109533468559	0.8620689655172413	0.8823529411764706	0.8370848510495273	0.7503852080123267	0.923784494086728	0.8318264014466545	0.7142857142857143	0.9493670886075949	Self Other
ssid__geo	0.862555720653789	0.9298245614035088	0.8591600279406233	0.8372911169744942	0.8810289389067524	0.914702581369248	0.8787878787878788	0.9506172839506173	530	RFC	0.8708651399491094	0.9083969465648855	0.8333333333333334	0.931597357170618	0.9354838709677419	0.927710843373494	0.8555123306085296	0.7765089722675367	0.9345156889495225	0.901627486437613	0.8285714285714286	0.9746835443037974	Self Other
ssid__geo	0.8969465648854962	0.9298245614035088	0.8967860124668672	0.9008567931456548	0.8927152317880795	0.9175406871609403	0.8857142857142857	0.9493670886075949	531	RFC	0.896560159541981	0.9097651421508035	0.8833551769331586	0.9175406871609403	0.8857142857142857	0.9493670886075949	0.8971984909334307	0.8921212121212121	0.9022757697456493	0.9175406871609403	0.8857142857142857	0.9493670886075949	Self Other
ssid__geo	0.8885850991114149	0.9385964912280702	0.8873367528829714	0.8754774637127579	0.8991960420531849	0.9246814535158093	0.8923076923076922	0.9570552147239264	532	RFC	0.8966429429244485	0.943986820428336	0.8492990654205608	0.9476190476190476	0.9666666666666667	0.9285714285714286	0.8857806305243887	0.8162393162393162	0.9553219448094612	0.9079566003616637	0.8285714285714286	0.9873417721518988	Self Other
ssid__geo	0.8925199709513435	0.9473684210526315	0.888946771873229	0.8690265486725665	0.9088669950738916	0.9371323529411765	0.9117647058823529	0.9625	533	RFC	0.8922847738867918	0.8911070780399274	0.8934624697336562	0.9450056116722784	0.9393939393939394	0.9506172839506173	0.886412923500461	0.8480138169257341	0.924812030075188	0.9301989150090415	0.8857142857142857	0.9746835443037974	Self Other
ssid__geo	0.8419354838709677	0.9298245614035088	0.839941565500042	0.8220769789397241	0.8578061520603598	0.914702581369248	0.8787878787878788	0.9506172839506173	534	RFC	0.8394398583317622	0.8155619596541787	0.8633177570093458	0.931597357170618	0.9354838709677419	0.927710843373494	0.8405307002656373	0.828696925329429	0.8523644752018454	0.901627486437613	0.8285714285714286	0.9746835443037974	Self Other
ssid__geo	0.8988929889298893	0.9473684210526315	0.8947767289554875	0.8739650413983441	0.9155884165126309	0.9371323529411765	0.9117647058823529	0.9625	535	RFC	0.8964283600369708	0.8845437616387337	0.9083129584352079	0.9450056116722784	0.9393939393939394	0.9506172839506173	0.8933088650479954	0.8636363636363636	0.9229813664596274	0.9301989150090415	0.8857142857142857	0.9746835443037974	Self Other
ssid__geo	0.8727524204702628	0.9298245614035088	0.8723418955643241	0.8651026392961876	0.8795811518324607	0.914702581369248	0.8787878787878788	0.9506172839506173	536	RFC	0.8753127606338615	0.9021406727828746	0.8484848484848485	0.931597357170618	0.9354838709677419	0.927710843373494	0.8720146968769136	0.8309859154929577	0.9130434782608695	0.901627486437613	0.8285714285714286	0.9746835443037974	Self Other
ssid__geo	0.8708860759493671	0.9385964912280702	0.8708827657815295	0.8702290076335878	0.871536523929471	0.9284112317215394	0.9014084507042254	0.9554140127388535	537	RFC	0.8709615384615385	0.8769230769230769	0.865	0.9252136752136753	0.8888888888888888	0.9615384615384616	0.8709044762344255	0.8636363636363636	0.8781725888324873	0.9318264014466546	0.9142857142857143	0.9493670886075949	Self Other
ssid__geo	0.8813303099017384	0.9298245614035088	0.8784400891197058	0.8596961572832886	0.897184020956123	0.9175406871609403	0.8857142857142857	0.9493670886075949	538	RFC	0.8781738178449618	0.857397504456328	0.8989501312335958	0.9175406871609403	0.8857142857142857	0.9493670886075949	0.8787160025300442	0.8620071684587813	0.8954248366013072	0.9175406871609403	0.8857142857142857	0.9493670886075949	Self Other
ssid__geo	0.8729478943611706	0.9473684210526315	0.8705417583786703	0.8528925619834711	0.8881909547738694	0.9371323529411765	0.9117647058823529	0.9625	539	RFC	0.8794840580937461	0.9132743362831859	0.8456937799043063	0.9450056116722784	0.9393939393939394	0.9506172839506173	0.8675925925925927	0.8	0.9351851851851852	0.9301989150090415	0.8857142857142857	0.9746835443037974	Self Other
ssid__geo	0.8726114649681529	0.9736842105263158	0.8700862209872506	0.8519736842105263	0.888198757763975	0.9688269073010665	0.9565217391304348	0.9811320754716981	540	RFC	0.8713960639606395	0.8633333333333333	0.8794587945879458	0.9727941176470588	0.9705882352941176	0.975	0.8690116345386107	0.8409090909090909	0.8971141781681304	0.9650994575045209	0.9428571428571428	0.9873417721518988	Self Other
ssid__geo	0.9004837595024188	0.9298245614035088	0.9002011609862636	0.8948905109489051	0.905511811023622	0.9161764705882353	0.8823529411764706	0.95	541	RFC	0.9011599110773236	0.9108469539375929	0.8914728682170543	0.9236812570145903	0.9090909090909091	0.9382716049382716	0.8997417503586801	0.8794835007173601	0.92	0.9095840867992766	0.8571428571428571	0.9620253164556962	Self Other
ssid__geo	0.877373417721519	0.9298245614035088	0.8737198439416529	0.8522402287893233	0.8951994590939825	0.9161764705882353	0.8823529411764706	0.95	542	RFC	0.8747001654259718	0.8596153846153847	0.8897849462365591	0.9236812570145903	0.9090909090909091	0.9382716049382716	0.8728354101565011	0.8449905482041588	0.9006802721088435	0.9095840867992766	0.8571428571428571	0.9620253164556962	Self Other
ssid__geo	0.8448529411764706	0.8859649122807017	0.8408761350246067	0.8157205240174672	0.8660317460317462	0.8626124038194123	0.8059701492537314	0.9192546583850932	543	RFC	0.8427987227856117	0.8309608540925267	0.8546365914786967	0.8730945121951219	0.84375	0.9024390243902439	0.8393820186273016	0.8010291595197255	0.8777348777348777	0.8540687160940326	0.7714285714285715	0.9367088607594937	Self Other
ssid__geo	0.8922237380627558	0.9385964912280702	0.8910525236447651	0.8797564687975646	0.9023485784919654	0.9272627837024884	0.8985507246376812	0.9559748427672956	544	RFC	0.8945378852220335	0.9116719242902208	0.8774038461538461	0.9308823529411765	0.9117647058823529	0.95	0.8893765903307889	0.85	0.9287531806615776	0.923869801084991	0.8857142857142857	0.9620253164556962	Self Other
ssid__geo	0.8893044128646223	0.9210526315789473	0.8798526240115025	0.8461538461538461	0.9135514018691588	0.8992834004122903	0.8524590163934427	0.9461077844311377	545	RFC	0.8995395695877204	0.9292237442922374	0.8698553948832035	0.9488636363636364	1.0	0.8977272727272727	0.8692935879740477	0.7767175572519084	0.9618696186961869	0.8714285714285714	0.7428571428571429	1.0	Self Other
ssid__geo	0.8868745467730239	0.9473684210526315	0.8852716055703461	0.8717105263157895	0.8988326848249028	0.9371323529411765	0.9117647058823529	0.9625	546	RFC	0.884124533806225	0.8576051779935275	0.9106438896189225	0.9450056116722784	0.9393939393939394	0.9506172839506173	0.886805784540016	0.8862876254180602	0.8873239436619719	0.9301989150090415	0.8857142857142857	0.9746835443037974	Self Other
ssid__geo	0.8182410423452768	0.8859649122807017	0.8150379563802868	0.7906976744186046	0.8393782383419689	0.860122699386503	0.8	0.920245398773006	547	RFC	0.8130377227953365	0.757183908045977	0.8688915375446961	0.8797619047619047	0.8666666666666667	0.8928571428571429	0.8195597752549709	0.8273155416012559	0.811804008908686	0.8461121157323689	0.7428571428571429	0.9493670886075949	Self Other
ssid__geo	0.8886612021857924	0.9473684210526315	0.8847708885117109	0.8635983263598326	0.9059434506635892	0.9371323529411765	0.9117647058823529	0.9625	548	RFC	0.8878035491905355	0.8835616438356164	0.8920454545454546	0.9450056116722784	0.9393939393939394	0.9506172839506173	0.8823992724244651	0.8445171849427169	0.9202813599062134	0.9301989150090415	0.8857142857142857	0.9746835443037974	Self Other
ssid__geo	0.884	0.9298245614035088	0.8810454350652461	0.862298195631529	0.8997926744989634	0.9175406871609403	0.8857142857142857	0.9493670886075949	549	RFC	0.8819812849985265	0.8697318007662835	0.8942307692307693	0.9175406871609403	0.8857142857142857	0.9493670886075949	0.8802073920411537	0.8549905838041432	0.9054242002781642	0.9175406871609403	0.8857142857142857	0.9493670886075949	Self Other
ssid__geo	0.8591087811271297	0.9385964912280702	0.8584639701958572	0.848910751932537	0.8680171884591775	0.9272627837024884	0.8985507246376812	0.9559748427672956	550	RFC	0.8577870086087532	0.8217687074829932	0.8938053097345132	0.9308823529411765	0.9117647058823529	0.95	0.860791197202642	0.877906976744186	0.8436754176610979	0.923869801084991	0.8857142857142857	0.9620253164556962	Self Other
ssid__geo	0.8692628650904033	0.9385964912280702	0.8687018214596542	0.8601190476190476	0.877284595300261	0.9284112317215394	0.9014084507042254	0.9554140127388535	551	RFC	0.8683648353689686	0.8186968838526912	0.9180327868852459	0.9252136752136753	0.8888888888888888	0.9615384615384616	0.8729780564263323	0.9059561128526645	0.84	0.9318264014466546	0.9142857142857143	0.9493670886075949	Self Other
ssid__geo	0.8280254777070064	0.9473684210526315	0.8229822418491027	0.7931034482758621	0.8528610354223434	0.9381555153707053	0.9142857142857143	0.9620253164556962	552	RFC	0.819416298739158	0.7432675044883303	0.8955650929899857	0.9381555153707053	0.9142857142857143	0.9620253164556962	0.8320734413342483	0.8501026694045175	0.8140442132639792	0.9381555153707053	0.9142857142857143	0.9620253164556962	Self Other
ssid__geo	0.82260101010101	0.9298245614035088	0.8210599060000072	0.8044537230340988	0.8376660889659157	0.9188034188034189	0.888888888888889	0.9487179487179488	553	RFC	0.8224851457841448	0.7307206068268015	0.914249684741488	0.912951912951913	0.8648648648648649	0.961038961038961	0.8338289754236337	0.8947368421052632	0.7729211087420043	0.925497287522604	0.9142857142857143	0.9367088607594937	Self Other
ssid__geo	0.8339598997493735	0.9210526315789473	0.8329678245652697	0.8200950441276308	0.8458406050029087	0.9064807219031994	0.8695652173913043	0.9433962264150944	554	RFC	0.8321810909468694	0.7957839262187089	0.8685782556750299	0.9099264705882353	0.8823529411764706	0.9375	0.8351007069494465	0.84593837535014	0.8242630385487528	0.9032549728752259	0.8571428571428571	0.9493670886075949	Self Other
ssid__geo	0.8244125326370757	0.9035087719298246	0.8240556248380306	0.8161312371838687	0.8319800124921924	0.8837489570779642	0.8358208955223881	0.9316770186335404	555	RFC	0.8274899754458604	0.8602305475504323	0.7947494033412887	0.8948170731707317	0.875	0.9146341463414634	0.8246015744434996	0.776332899869961	0.872870249017038	0.8746835443037975	0.8	0.9493670886075949	Self Other
ssid__geo	0.8742088607594937	0.9298245614035088	0.8685165522100688	0.8411588411588411	0.8958742632612967	0.9161764705882353	0.8823529411764706	0.95	556	RFC	0.8727162609624763	0.8662551440329218	0.8791773778920309	0.9236812570145903	0.9090909090909091	0.9382716049382716	0.8653466758266686	0.8174757281553398	0.9132176234979973	0.9095840867992766	0.8571428571428571	0.9620253164556962	Self Other
ssid__geo	0.8832968636032094	0.9210526315789473	0.8822544283413849	0.8711755233494364	0.8933333333333333	0.9064807219031994	0.8695652173913043	0.9433962264150944	557	RFC	0.8814568472463209	0.8587301587301587	0.9041835357624831	0.9099264705882353	0.8823529411764706	0.9375	0.8833636880312072	0.8839869281045751	0.8827404479578392	0.9032549728752259	0.8571428571428571	0.9493670886075949	Self Other
ssid__geo	0.8048606147248034	0.9035087719298246	0.8027119379508597	0.782122905027933	0.8233009708737864	0.8816422840962718	0.8307692307692307	0.9325153374233128	558	RFC	0.8192833187892476	0.8876811594202898	0.7508854781582054	0.9023809523809524	0.9	0.9047619047619048	0.805088105816905	0.6990014265335235	0.9111747851002865	0.8667269439421339	0.7714285714285715	0.9620253164556962	Self Other
ssid__geo	0.8325423728813559	0.9035087719298246	0.8324533483806852	0.8285912560721722	0.8363154406891982	0.8875033641338477	0.8450704225352113	0.9299363057324842	559	RFC	0.8332875758223455	0.8492176386913229	0.8173575129533679	0.8846153846153846	0.8333333333333334	0.9358974358974359	0.8325583832500469	0.8089430894308943	0.8561736770691994	0.8905967450271248	0.8571428571428571	0.9240506329113924	Self Other
ssid__geo	0.7970627503337784	0.9035087719298246	0.7955227955227955	0.7777777777777778	0.8132678132678133	0.8875033641338477	0.8450704225352113	0.9299363057324842	560	RFC	0.7950518937284966	0.7348066298342542	0.8552971576227391	0.8846153846153846	0.8333333333333334	0.9358974358974359	0.800631300274921	0.8260869565217391	0.775175644028103	0.8905967450271248	0.8571428571428571	0.9240506329113924	Self Other
ssid__geo	0.9076576576576577	0.9473684210526315	0.9021874042909876	0.87905604719764	0.9253187613843353	0.936026936026936	0.909090909090909	0.962962962962963	561	RFC	0.9106476466364002	0.9216494845360824	0.8996458087367178	0.9537504858142247	0.967741935483871	0.9397590361445783	0.8963627819548872	0.8402255639097744	0.9525	0.9222423146473779	0.8571428571428571	0.9873417721518988	Self Other
ssid__geo	0.8118509468540013	0.9035087719298246	0.8104446503010653	0.7941176470588235	0.8267716535433071	0.8891736632788334	0.8493150684931505	0.9290322580645162	562	RFC	0.8113087987675993	0.7306273062730627	0.8919902912621359	0.881578947368421	0.8157894736842105	0.9473684210526315	0.820066392257613	0.8696925329428989	0.7704402515723271	0.8985533453887884	0.8857142857142857	0.9113924050632911	Self Other
ssid__geo	0.8598382749326146	0.9385964912280702	0.8590919714853336	0.8488372093023255	0.8693467336683417	0.9260220635950681	0.8955223880597014	0.9565217391304348	563	RFC	0.8629963473547779	0.8902439024390244	0.8357487922705314	0.9382621951219512	0.9375	0.9390243902439024	0.858435136707388	0.8111111111111111	0.9057591623036649	0.9159132007233273	0.8571428571428571	0.9746835443037974	Self Other
ssid__geo	0.8076062639821029	0.9122807017543859	0.7975410795374749	0.7523992322456815	0.8426829268292682	0.8952205882352942	0.8529411764705883	0.9375000000000001	564	RFC	0.7925738742534716	0.703770197486535	0.8813775510204082	0.9023569023569024	0.8787878787878788	0.9259259259259259	0.807745206667309	0.8082474226804124	0.8072429906542056	0.8889692585895117	0.8285714285714286	0.9493670886075949	Self Other
ssid__geo	0.8615084525357607	0.9210526315789473	0.8611039386403965	0.8536082474226805	0.8685996298581123	0.9064807219031994	0.8695652173913043	0.9433962264150944	565	RFC	0.8634882408983924	0.8858773181169758	0.8410991636798089	0.9099264705882353	0.8823529411764706	0.9375	0.8607833053645861	0.8236074270557029	0.8979591836734694	0.9032549728752259	0.8571428571428571	0.9493670886075949	Self Other
ssid__geo	0.8961988304093568	0.9649122807017544	0.8935949711551313	0.8769497400346621	0.9102402022756005	0.9580882352941177	0.9411764705882354	0.975	566	RFC	0.9013261677495255	0.9267399267399268	0.8759124087591241	0.9663299663299663	0.9696969696969697	0.9629629629629629	0.8898026315789473	0.8322368421052632	0.9473684210526315	0.9508137432188065	0.9142857142857143	0.9873417721518988	Self Other
ssid__geo	0.871955462769659	0.9385964912280702	0.8682497478683414	0.8461538461538461	0.8903456495828367	0.9232323232323233	0.888888888888889	0.9575757575757576	567	RFC	0.883715253315535	0.9318600368324125	0.8355704697986577	0.9593023255813953	1.0	0.9186046511627907	0.8638456339656843	0.774885145482389	0.9528061224489796	0.9	0.8	1.0	Self Other
ssid__geo	0.8778248587570622	0.9298245614035088	0.8738614508857885	0.8515021459227468	0.8962207558488302	0.9175406871609403	0.8857142857142857	0.9493670886075949	568	RFC	0.8783636897461473	0.8809946714031972	0.8757327080890973	0.9175406871609403	0.8857142857142857	0.9493670886075949	0.8708053417355743	0.8239202657807309	0.9176904176904177	0.9175406871609403	0.8857142857142857	0.9493670886075949	Self Other
ssid__geo	0.8127183787561146	0.9210526315789473	0.8054278164941004	0.7677642980935874	0.8430913348946135	0.9064807219031994	0.8695652173913043	0.9433962264150944	569	RFC	0.8017332688495236	0.7286184210526315	0.8748481166464156	0.9099264705882353	0.8823529411764706	0.9375	0.8124573166946049	0.8113553113553114	0.8135593220338984	0.9032549728752259	0.8571428571428571	0.9493670886075949	Self Other
ssid__geo	0.8776671408250356	0.9210526315789473	0.8694868457126328	0.8368121442125238	0.9021615472127418	0.9048855103365161	0.8656716417910447	0.9440993788819876	570	RFC	0.8755918664398576	0.8681102362204725	0.8830734966592427	0.9165396341463414	0.90625	0.926829268292683	0.8648926654740609	0.8076923076923077	0.922093023255814	0.8952983725135624	0.8285714285714286	0.9620253164556962	Self Other
ssid__geo	0.8557213930348259	0.9298245614035088	0.8527460380718366	0.831814415907208	0.8736776602364653	0.914702581369248	0.8787878787878788	0.9506172839506173	571	RFC	0.8586507773841243	0.8745644599303136	0.8427370948379351	0.931597357170618	0.9354838709677419	0.927710843373494	0.8500128586649032	0.7930489731437599	0.9069767441860465	0.901627486437613	0.8285714285714286	0.9746835443037974	Self Other
ssid__geo	0.8567314614830813	0.8947368421052632	0.8545527543633753	0.8367514356029533	0.8723540731237973	0.8696646341463414	0.8125	0.926829268292683	572	RFC	0.8587830080367393	0.8717948717948718	0.845771144278607	0.8953346855983773	0.896551724137931	0.8941176470588236	0.8525393277205591	0.804416403785489	0.9006622516556292	0.8524412296564196	0.7428571428571429	0.9620253164556962	Self Other
ssid__geo	0.8905937291527685	0.9122807017543859	0.8883391956512261	0.8724727838258165	0.9042056074766356	0.8933782267115601	0.8484848484848486	0.9382716049382716	573	RFC	0.8946354753851935	0.9166666666666666	0.8726042841037204	0.9094442285270112	0.9032258064516129	0.9156626506024096	0.885263015915835	0.8323442136498517	0.9381818181818182	0.8810126582278481	0.8	0.9620253164556962	Self Other
ssid__geo	0.867595818815331	0.868421052631579	0.8672331515387611	0.8602941176470588	0.8741721854304635	0.8441345365053323	0.782608695652174	0.9056603773584907	574	RFC	0.8668138701886616	0.8429394812680115	0.8906882591093117	0.8470588235294118	0.7941176470588235	0.9	0.8683179278107757	0.8783783783783784	0.8582574772431729	0.8414104882459312	0.7714285714285715	0.9113924050632911	Self Other
ssid__geo	0.8845315904139434	0.9035087719298246	0.8771284342143292	0.8469682386910491	0.9072886297376093	0.8816422840962718	0.8307692307692307	0.9325153374233128	575	RFC	0.8803767213203806	0.8644400785854617	0.8963133640552995	0.9023809523809524	0.9	0.9047619047619048	0.8743623443451918	0.8301886792452831	0.9185360094451004	0.8667269439421339	0.7714285714285715	0.9620253164556962	Self Other
ssid__geo	0.8954821308159137	0.956140350877193	0.8946976620604195	0.8856088560885608	0.9037864680322781	0.9471586168536201	0.9253731343283582	0.968944099378882	576	RFC	0.8968297801833647	0.9090909090909091	0.8845686512758202	0.959984756097561	0.96875	0.9512195121951219	0.893583610269145	0.8633093525179856	0.9238578680203046	0.9365280289330922	0.8857142857142857	0.9873417721518988	Self Other
ssid__geo	0.8835616438356164	0.9210526315789473	0.8825119902146974	0.8714069591527989	0.8936170212765958	0.9048855103365161	0.8656716417910447	0.9440993788819876	577	RFC	0.8830542409901712	0.8780487804878049	0.8880597014925373	0.9165396341463414	0.90625	0.926829268292683	0.8820545986792838	0.8648648648648649	0.8992443324937027	0.8952983725135624	0.8285714285714286	0.9620253164556962	Self Other
ssid__geo	0.7998565279770444	0.8947368421052632	0.7880506486393696	0.7380281690140845	0.8380731282646546	0.8696646341463414	0.8125	0.926829268292683	578	RFC	0.7873503983578611	0.7332089552238806	0.8414918414918415	0.8953346855983773	0.896551724137931	0.8941176470588236	0.788796617021974	0.7429111531190926	0.8346820809248555	0.8524412296564196	0.7428571428571429	0.9620253164556962	Self Other
ssid__geo	0.8632607062359129	0.9122807017543859	0.857070199288189	0.8273244781783681	0.8868159203980098	0.8913871951219513	0.8437500000000001	0.9390243902439025	579	RFC	0.8626259072020834	0.8599605522682445	0.8652912621359223	0.9184584178498986	0.9310344827586207	0.9058823529411765	0.8532568649031825	0.7970749542961609	0.9094387755102041	0.8730560578661845	0.7714285714285715	0.9746835443037974	Self Other
ssid__geo	0.8702175543885972	0.9298245614035088	0.8675261619874667	0.8486439195100614	0.886408404464872	0.9175406871609403	0.8857142857142857	0.9493670886075949	580	RFC	0.8778460490143096	0.9150943396226415	0.8405977584059776	0.9175406871609403	0.8857142857142857	0.9493670886075949	0.8643454323001631	0.7911908646003263	0.9375	0.9175406871609403	0.8857142857142857	0.9493670886075949	Self Other
ssid__geo	0.896328293736501	0.9298245614035088	0.895535546409844	0.886435331230284	0.9046357615894041	0.9188034188034189	0.888888888888889	0.9487179487179488	581	RFC	0.8950037550066756	0.878125	0.9118825100133512	0.912951912951913	0.8648648648648649	0.961038961038961	0.8962038718749216	0.8949044585987261	0.897503285151117	0.925497287522604	0.9142857142857143	0.9367088607594937	Self Other
ssid__geo	0.8633846153846154	0.9210526315789473	0.863288888484661	0.8596713021491783	0.8669064748201438	0.9031618688060405	0.8615384615384616	0.9447852760736196	582	RFC	0.863368658317125	0.8374384236453202	0.8892988929889298	0.925	0.9333333333333333	0.9166666666666666	0.8643654591023011	0.8831168831168831	0.8456140350877193	0.8873417721518988	0.8	0.9746835443037974	Self Other
ssid__geo	0.8475689881734559	0.9210526315789473	0.8461921778871201	0.8316400580551524	0.8607442977190878	0.9079572979276935	0.8732394366197184	0.9426751592356688	583	RFC	0.8486814427351386	0.8577844311377245	0.8395784543325527	0.9049145299145299	0.8611111111111112	0.9487179487179487	0.8450235898147506	0.8070422535211268	0.8830049261083743	0.9112115732368897	0.8857142857142857	0.9367088607594937	Self Other
ssid__geo	0.8386095592799503	0.9385964912280702	0.8386065121497862	0.8379052369077307	0.8393077873918418	0.9284112317215394	0.9014084507042254	0.9554140127388535	584	RFC	0.8416652749169589	0.7887323943661971	0.8945981554677207	0.9252136752136753	0.8888888888888888	0.9615384615384616	0.8420355187873083	0.8936170212765957	0.7904540162980209	0.9318264014466546	0.9142857142857143	0.9493670886075949	Self Other
ssid__geo	0.8706896551724138	0.9035087719298246	0.8637992970661925	0.833164812942366	0.8944337811900192	0.8837489570779642	0.8358208955223881	0.9316770186335404	585	RFC	0.8678970697838623	0.8565488565488566	0.879245283018868	0.8948170731707317	0.875	0.9146341463414634	0.860589936023622	0.8110236220472441	0.91015625	0.8746835443037975	0.8	0.9493670886075949	Self Other
ssid__geo	0.9054054054054054	0.9210526315789473	0.9043016117930334	0.8940239043824701	0.9145793192035967	0.9031618688060405	0.8615384615384616	0.9447852760736196	586	RFC	0.9068822118601324	0.9181669394435352	0.8955974842767296	0.925	0.9333333333333333	0.9166666666666666	0.9027506072610489	0.8711180124223602	0.9343832020997376	0.8873417721518988	0.8	0.9746835443037974	Self Other
ssid__geo	0.8454882571075402	0.8947368421052632	0.845473146327189	0.8470012239902079	0.84394506866417	0.8742647058823529	0.823529411764706	0.9249999999999999	587	RFC	0.8465679409176138	0.8208778173190985	0.8722580645161291	0.8810325476992144	0.8484848484848485	0.9135802469135802	0.8461271529617508	0.8748419721871049	0.8174123337363967	0.8683544303797468	0.8	0.9367088607594937	Self Other
ssid__geo	0.8946587537091988	0.9385964912280702	0.8885332811568276	0.8624031007751938	0.9146634615384616	0.9246814535158093	0.8923076923076922	0.9570552147239264	588	RFC	0.897967151607781	0.9100204498977505	0.8859138533178114	0.9476190476190476	0.9666666666666667	0.9285714285714286	0.8824313967720165	0.8195211786372008	0.9453416149068323	0.9079566003616637	0.8285714285714286	0.9873417721518988	Self Other
ssid__geo	0.8937931034482759	0.9298245614035088	0.8933448729117948	0.8864306784660767	0.9002590673575129	0.9161764705882353	0.8823529411764706	0.95	589	RFC	0.8953112500455619	0.9119878603945372	0.8786346396965866	0.9236812570145903	0.9090909090909091	0.9382716049382716	0.8926208127794895	0.8622668579626973	0.9229747675962815	0.9095840867992766	0.8571428571428571	0.9620253164556962	Self Other
ssid__geo	0.8956276445698167	0.9649122807017544	0.8950186587696216	0.8870229007633588	0.9030144167758846	0.9580882352941177	0.9411764705882354	0.975	590	RFC	0.9002526477484033	0.9370967741935484	0.8634085213032582	0.9663299663299663	0.9696969696969697	0.9629629629629629	0.8942287784679088	0.8420289855072464	0.9464285714285714	0.9508137432188065	0.9142857142857143	0.9873417721518988	Self Other
ssid__geo	0.8227241615331964	0.9122807017543859	0.819407278230454	0.7949326999208235	0.8438818565400844	0.8952205882352942	0.8529411764705883	0.9375000000000001	591	RFC	0.8171060379580559	0.750373692077728	0.8838383838383839	0.9023569023569024	0.8787878787878788	0.9259259259259259	0.8262498106788765	0.8451178451178452	0.8073817762399077	0.8889692585895117	0.8285714285714286	0.9493670886075949	Self Other
ssid__geo	0.8775790921595599	0.9035087719298246	0.8763321865443425	0.863914373088685	0.8887499999999999	0.8856986601039104	0.8405797101449276	0.9308176100628932	592	RFC	0.8791201815803646	0.8911671924290221	0.8670731707317073	0.8889705882352941	0.8529411764705882	0.925	0.8749086966446017	0.8382789317507419	0.9115384615384615	0.8826401446654611	0.8285714285714286	0.9367088607594937	Self Other
ssid__geo	0.8785982478097623	0.9736842105263158	0.8785609639535885	0.8764331210191082	0.8806888068880689	0.9693190993092313	0.9577464788732395	0.980891719745223	593	RFC	0.8789552264527236	0.8504326328800988	0.9074778200253485	0.9658119658119658	0.9444444444444444	0.9871794871794872	0.8797548343137763	0.9040735873850198	0.8554360812425329	0.9730560578661844	0.9714285714285714	0.9746835443037974	Self Other
ssid__geo	0.8877005347593583	0.9385964912280702	0.8870212536411695	0.8782608695652174	0.8957816377171216	0.9246814535158093	0.8923076923076922	0.9570552147239264	594	RFC	0.8918463116428099	0.9251908396946565	0.8585017835909632	0.9476190476190476	0.9666666666666667	0.9285714285714286	0.8861541213828883	0.8358620689655173	0.9364461738002594	0.9079566003616637	0.8285714285714286	0.9873417721518988	Self Other
ssid__geo	0.8212357528494301	0.8947368421052632	0.8198347646956421	0.8039473684210526	0.8357221609702316	0.8782051282051282	0.8333333333333334	0.923076923076923	595	RFC	0.8189446054889744	0.766624843161857	0.871264367816092	0.872937872937873	0.8108108108108109	0.935064935064935	0.8240280024380524	0.8450899031811895	0.8029661016949152	0.8842676311030742	0.8571428571428571	0.9113924050632911	Self Other
ssid__geo	0.8411330049261084	0.9385964912280702	0.8409438775510204	0.8354591836734694	0.8464285714285714	0.9294741493592577	0.904109589041096	0.9548387096774194	596	RFC	0.8438024061246809	0.7760663507109005	0.9115384615384615	0.9210526315789473	0.868421052631579	0.9736842105263158	0.8473480662983426	0.9046961325966851	0.79	0.9397830018083182	0.9428571428571428	0.9367088607594937	Self Other
ssid__geo	0.8605974395448079	0.9122807017543859	0.8587684934062306	0.8426966292134831	0.8748403575989782	0.8952205882352942	0.8529411764705883	0.9375000000000001	597	RFC	0.8624379652605458	0.875	0.8498759305210918	0.9023569023569024	0.8787878787878788	0.9259259259259259	0.8570046439628483	0.8126934984520123	0.9013157894736842	0.8889692585895117	0.8285714285714286	0.9493670886075949	Self Other
ssid__geo	0.8581081081081081	0.9385964912280702	0.857755984421045	0.8648332358104155	0.8506787330316743	0.9284112317215394	0.9014084507042254	0.9554140127388535	598	RFC	0.8580960860828575	0.8583042973286876	0.8578878748370273	0.9252136752136753	0.8888888888888888	0.9615384615384616	0.8575260038703435	0.8714622641509434	0.8435897435897436	0.9318264014466546	0.9142857142857143	0.9493670886075949	Self Other
ssid__geo	0.8304093567251462	0.868421052631579	0.8297797262470806	0.8401323042998897	0.8194271481942715	0.8547277206694418	0.810126582278481	0.8993288590604026	599	RFC	0.8405951339051286	0.7736040609137056	0.9075862068965517	0.8422077922077922	0.7272727272727273	0.9571428571428572	0.833029140862793	0.9191797346200241	0.7468785471055619	0.8811934900542495	0.9142857142857143	0.8481012658227848	Self Other
ssid__geo	0.890520694259012	0.9385964912280702	0.8905175717710813	0.8899328859060404	0.8911022576361222	0.9284112317215394	0.9014084507042254	0.9554140127388535	600	RFC	0.8912646652094393	0.9144827586206896	0.8680465717981889	0.9252136752136753	0.8888888888888888	0.9615384615384616	0.8910413824465666	0.8666666666666667	0.9154160982264665	0.9318264014466546	0.9142857142857143	0.9493670886075949	Self Other
ssid__geo	0.8623040218132243	0.9298245614035088	0.8613291778975742	0.849702380952381	0.8729559748427673	0.9161764705882353	0.8823529411764706	0.95	601	RFC	0.8638011656275413	0.8771121351766513	0.8504901960784313	0.9236812570145903	0.9090909090909091	0.9382716049382716	0.8602973254136045	0.823953823953824	0.896640826873385	0.9095840867992766	0.8571428571428571	0.9620253164556962	Self Other
ssid__geo	0.8654411764705883	0.9122807017543859	0.8647243530407398	0.8548770816812054	0.8745716244002741	0.8952205882352942	0.8529411764705883	0.9375000000000001	602	RFC	0.8656418670832979	0.8679549114331723	0.8633288227334236	0.9023569023569024	0.8787878787878788	0.9259259259259259	0.8641493055555556	0.8421875	0.8861111111111111	0.8889692585895117	0.8285714285714286	0.9493670886075949	Self Other
ssid__geo	0.8032258064516129	0.8859649122807017	0.8010796190658926	0.7804175665946725	0.8217416715371129	0.8649165983046212	0.8115942028985507	0.9182389937106918	603	RFC	0.8070695615341522	0.8312883435582822	0.7828507795100222	0.8680147058823529	0.8235294117647058	0.9125	0.8000562434389609	0.7354138398914518	0.8646986469864698	0.8620253164556962	0.8	0.9240506329113924	Self Other
ssid__geo	0.8984263233190272	0.9385964912280702	0.8983911783011761	0.8965014577259476	0.9002808988764046	0.9272627837024884	0.8985507246376812	0.9559748427672956	604	RFC	0.9013997618739166	0.9447004608294931	0.85809906291834	0.9308823529411765	0.9117647058823529	0.95	0.8999030970033823	0.8529819694868238	0.946824224519941	0.923869801084991	0.8857142857142857	0.9620253164556962	Self Other
ssid__geo	0.903457273320287	0.956140350877193	0.9034552603359942	0.9038961038961039	0.9030144167758847	0.9496243923994697	0.9315068493150684	0.967741935483871	605	RFC	0.90345467914393	0.9074315514993481	0.8994778067885117	0.9407894736842105	0.8947368421052632	0.9868421052631579	0.9034835228433309	0.9003880983182406	0.906578947368421	0.9603978300180831	0.9714285714285714	0.9493670886075949	Self Other
ssid__geo	0.8365139949109415	0.9210526315789473	0.8356648490999282	0.8238519533927348	0.8474777448071217	0.9064807219031994	0.8695652173913043	0.9433962264150944	606	RFC	0.8350364785794859	0.8067114093959732	0.8633615477629988	0.9099264705882353	0.8823529411764706	0.9375	0.8369522634228517	0.8417366946778712	0.8321678321678322	0.9032549728752259	0.8571428571428571	0.9493670886075949	Self Other
ssid__geo	0.8651766402307137	0.9385964912280702	0.8642917500555927	0.8533333333333334	0.8752501667778518	0.9260220635950681	0.8955223880597014	0.9565217391304348	607	RFC	0.8694452905540326	0.9021558872305141	0.8367346938775511	0.9382621951219512	0.9375	0.9390243902439024	0.8635031635031636	0.8095238095238095	0.9174825174825175	0.9159132007233273	0.8571428571428571	0.9746835443037974	Self Other
ssid__geo	0.8703312191684285	0.9473684210526315	0.8685539606592239	0.8532695374800638	0.8838383838383839	0.9381555153707053	0.9142857142857143	0.9620253164556962	608	RFC	0.8696486268174475	0.864297253634895	0.875	0.9381555153707053	0.9142857142857143	0.9620253164556962	0.8676884139482565	0.84251968503937	0.8928571428571429	0.9381555153707053	0.9142857142857143	0.9620253164556962	Self Other
ssid__geo	0.8901540522438044	0.9473684210526315	0.8899822427353377	0.8856345885634589	0.8943298969072165	0.936026936026936	0.909090909090909	0.962962962962963	609	RFC	0.8917856614716522	0.9149855907780979	0.8685857321652065	0.9537504858142247	0.967741935483871	0.9397590361445783	0.8898774272280248	0.8581081081081081	0.9216467463479415	0.9222423146473779	0.8571428571428571	0.9873417721518988	Self Other
ssid__geo	0.8694656488549618	0.9385964912280702	0.8652012774015817	0.841225626740947	0.8891769280622164	0.9246814535158093	0.8923076923076922	0.9570552147239264	610	RFC	0.8764567901234568	0.906	0.8469135802469135	0.9476190476190476	0.9666666666666667	0.9285714285714286	0.8604876330268288	0.7850953206239168	0.9358799454297408	0.9079566003616637	0.8285714285714286	0.9873417721518988	Self Other
ssid__geo	0.8496621621621622	0.9035087719298246	0.8403466509098071	0.8017817371937639	0.8789115646258503	0.8856986601039104	0.8405797101449276	0.9308176100628932	611	RFC	0.836757802787705	0.7775377969762419	0.8959778085991679	0.8889705882352941	0.8529411764705882	0.925	0.8450347589889968	0.8275862068965517	0.8624833110814419	0.8826401446654611	0.8285714285714286	0.9367088607594937	Self Other
ssid__geo	0.8854247856586126	0.9473684210526315	0.881688470960194	0.8606635071090047	0.9027134348113831	0.9381555153707053	0.9142857142857143	0.9620253164556962	612	RFC	0.8868503937007874	0.8937007874015748	0.88	0.9381555153707053	0.9142857142857143	0.9620253164556962	0.8783060766234798	0.829981718464351	0.9266304347826086	0.9381555153707053	0.9142857142857143	0.9620253164556962	Self Other
ssid__geo	0.8252427184466019	0.8771929824561403	0.8230088840399004	0.8031250000000001	0.8428927680798005	0.850729517396184	0.787878787878788	0.9135802469135801	613	RFC	0.8218454465212373	0.7847328244274809	0.8589580686149937	0.865137971239798	0.8387096774193549	0.891566265060241	0.8249086903304774	0.8224	0.8274173806609547	0.8397830018083183	0.7428571428571429	0.9367088607594937	Self Other
ssid__geo	0.8785919540229885	0.9298245614035088	0.8740976026160092	0.8503100088573959	0.8978851963746224	0.9113874854255732	0.870967741935484	0.9518072289156626	614	RFC	0.8852575979767999	0.9125475285171103	0.8579676674364896	0.9540229885057472	1.0	0.9080459770114943	0.8688591264211263	0.7960199004975125	0.9416983523447402	0.8857142857142857	0.7714285714285715	1.0	Self Other
ssid__geo	0.8617886178861789	0.9210526315789473	0.8614770554581272	0.8549075391180655	0.8680465717981889	0.9048855103365161	0.8656716417910447	0.9440993788819876	615	RFC	0.8647605644235399	0.8970149253731343	0.8325062034739454	0.9165396341463414	0.90625	0.926829268292683	0.8616664218566392	0.8165760869565217	0.9067567567567567	0.8952983725135624	0.8285714285714286	0.9620253164556962	Self Other
ssid__geo	0.8699485672299779	0.8859649122807017	0.8660564905029033	0.8432240921169176	0.888888888888889	0.8649165983046212	0.8115942028985507	0.9182389937106918	616	RFC	0.8671567949535821	0.851520572450805	0.8827930174563591	0.8680147058823529	0.8235294117647058	0.9125	0.8650786257679597	0.8350877192982457	0.8950695322376738	0.8620253164556962	0.8	0.9240506329113924	Self Other
ssid__geo	0.916955017301038	0.9649122807017544	0.9169517956420288	0.9164345403899722	0.9174690508940853	0.957351290684624	0.9393939393939393	0.9753086419753086	617	RFC	0.9185334485075343	0.9536231884057971	0.8834437086092716	0.9759036144578312	1.0	0.9518072289156626	0.9181289241237003	0.8820375335120644	0.9542203147353362	0.9428571428571428	0.8857142857142857	1.0	Self Other
ssid__geo	0.8742017879948915	0.9473684210526315	0.8740682231488455	0.8699669966996699	0.878169449598021	0.9381555153707053	0.9142857142857143	0.9620253164556962	618	RFC	0.8744364170587302	0.8798397863818425	0.8690330477356181	0.9381555153707053	0.9142857142857143	0.9620253164556962	0.8739066579634465	0.860313315926893	0.8875	0.9381555153707053	0.9142857142857143	0.9620253164556962	Self Other
ssid__geo	0.8447923757658271	0.9385964912280702	0.8426603780675712	0.8243451463790448	0.8609756097560977	0.9284112317215394	0.9014084507042254	0.9554140127388535	619	RFC	0.840826217186657	0.7753623188405797	0.9062901155327343	0.9252136752136753	0.8888888888888888	0.9615384615384616	0.8499554908612996	0.8799342105263158	0.8199767711962834	0.9318264014466546	0.9142857142857143	0.9493670886075949	Self Other
ssid__geo	0.8803827751196173	0.9385964912280702	0.8752652519893899	0.85	0.9005305039787798	0.9232323232323233	0.888888888888889	0.9575757575757576	620	RFC	0.8934494515922582	0.9402654867256637	0.8466334164588528	0.9593023255813953	1.0	0.9186046511627907	0.8686519095965758	0.7755474452554745	0.9617563739376771	0.9	0.8	1.0	Self Other
ssid__geo	0.879472693032015	0.9385964912280702	0.8794715056288875	0.8790931989924433	0.8798498122653318	0.9272627837024884	0.8985507246376812	0.9559748427672956	621	RFC	0.879610739736394	0.889171974522293	0.870049504950495	0.9308823529411765	0.9117647058823529	0.95	0.8795568832069612	0.8692403486924035	0.889873417721519	0.923869801084991	0.8857142857142857	0.9620253164556962	Self Other
ssid__geo	0.8561501042390549	0.9298245614035088	0.8559160319190153	0.8501086169442432	0.8617234468937875	0.9175406871609403	0.8857142857142857	0.9493670886075949	622	RFC	0.8576591952282206	0.8787425149700598	0.8365758754863813	0.9175406871609403	0.8857142857142857	0.9493670886075949	0.8558558297497478	0.82328190743338	0.8884297520661157	0.9175406871609403	0.8857142857142857	0.9493670886075949	Self Other
ssid__geo	0.8606020942408377	0.9122807017543859	0.8603172586708372	0.8540095956134338	0.8666249217282405	0.8933782267115601	0.8484848484848486	0.9382716049382716	623	RFC	0.8632811758145188	0.8938307030129125	0.8327316486161251	0.9094442285270112	0.9032258064516129	0.9156626506024096	0.860489778855972	0.8175853018372703	0.9033942558746736	0.8810126582278481	0.8	0.9620253164556962	Self Other
ssid__geo	0.8588825214899714	0.9298245614035088	0.8554539572614398	0.8331922099915325	0.8777157045313471	0.914702581369248	0.8787878787878788	0.9506172839506173	624	RFC	0.8560392770429769	0.838160136286201	0.8739184177997528	0.931597357170618	0.9354838709677419	0.927710843373494	0.8549144814730849	0.8282828282828283	0.8815461346633416	0.901627486437613	0.8285714285714286	0.9746835443037974	Self Other
ssid__geo	0.8376664552948636	0.9298245614035088	0.8375864543807308	0.833981841763943	0.8411910669975187	0.9161764705882353	0.8823529411764706	0.95	625	RFC	0.8388953273134064	0.7938271604938272	0.8839634941329857	0.9236812570145903	0.9090909090909091	0.9382716049382716	0.8403910822258868	0.8784153005464481	0.8023668639053254	0.9095840867992766	0.8571428571428571	0.9620253164556962	Self Other
ssid__geo	0.8317338451695457	0.9210526315789473	0.8309855506623145	0.8197395476353667	0.8422315536892622	0.9064807219031994	0.8695652173913043	0.9433962264150944	626	RFC	0.8306992972627647	0.7816993464052288	0.8796992481203008	0.9099264705882353	0.8823529411764706	0.9375	0.8347482780233665	0.861671469740634	0.807825086306099	0.9032549728752259	0.8571428571428571	0.9493670886075949	Self Other
ssid__geo	0.8602993585174625	0.8947368421052632	0.8587057498479094	0.8437001594896332	0.8737113402061855	0.8782051282051282	0.8333333333333334	0.923076923076923	627	RFC	0.8584932401621868	0.8410174880763116	0.875968992248062	0.872937872937873	0.8108108108108109	0.935064935064935	0.85893264781491	0.8464	0.87146529562982	0.8842676311030742	0.8571428571428571	0.9113924050632911	Self Other
ssid__geo	0.8805436337625179	0.8947368421052632	0.8744079232975224	0.8466483011937558	0.9021675454012889	0.86708122813836	0.8064516129032259	0.927710843373494	628	RFC	0.8803889286774853	0.8797709923664122	0.8810068649885584	0.9054916985951469	0.9259259259259259	0.8850574712643678	0.8701494757194914	0.815929203539823	0.9243697478991597	0.8444846292947559	0.7142857142857143	0.9746835443037974	Self Other
ssid__geo	0.8461025982678214	0.9035087719298246	0.8430300860020435	0.8210689388071263	0.8649912331969608	0.8816422840962718	0.8307692307692307	0.9325153374233128	629	RFC	0.8482739012400029	0.8603896103896104	0.8361581920903954	0.9023809523809524	0.9	0.9047619047619048	0.8405344812124473	0.7851851851851852	0.8958837772397095	0.8667269439421339	0.7714285714285715	0.9620253164556962	Self Other
ssid__geo	0.8618233618233618	0.9385964912280702	0.8598162009931076	0.843042071197411	0.8765903307888041	0.9284112317215394	0.9014084507042254	0.9554140127388535	630	RFC	0.8589362418587843	0.8322683706070287	0.8856041131105399	0.9252136752136753	0.8888888888888888	0.9615384615384616	0.8609282735268613	0.8540983606557377	0.8677581863979849	0.9318264014466546	0.9142857142857143	0.9493670886075949	Self Other
ssid__geo	0.8705966930265996	0.956140350877193	0.8669267400824865	0.8448275862068966	0.8890258939580764	0.9488651655153852	0.9295774647887323	0.9681528662420382	631	RFC	0.8682832174844362	0.8551483420593369	0.8814180929095354	0.9455128205128205	0.9166666666666666	0.9743589743589743	0.8657595752074381	0.8347529812606473	0.8967661691542289	0.9524412296564195	0.9428571428571428	0.9620253164556962	Self Other
ssid__geo	0.8667205169628432	0.9035087719298246	0.8608153751075722	0.8321464903357071	0.8894842598794374	0.8816422840962718	0.8307692307692307	0.9325153374233128	632	RFC	0.8677636339942494	0.8720682302771855	0.8634590377113134	0.9023809523809524	0.9	0.9047619047619048	0.8564234580905905	0.7957198443579766	0.9171270718232044	0.8667269439421339	0.7714285714285715	0.9620253164556962	Self Other
ssid__geo	0.886392811296534	0.9385964912280702	0.8863849010895293	0.8854368932038835	0.8873329089751751	0.9260220635950681	0.8955223880597014	0.9565217391304348	633	RFC	0.8865291892292857	0.8941176470588236	0.8789407313997478	0.9382621951219512	0.9375	0.9390243902439024	0.8864049831916156	0.8769230769230769	0.8958868894601543	0.9159132007233273	0.8571428571428571	0.9746835443037974	Self Other
ssid__geo	0.881664499349805	0.8947368421052632	0.8805584713723682	0.8690647482014388	0.8920521945432976	0.86708122813836	0.8064516129032259	0.927710843373494	634	RFC	0.8850252267651844	0.9096385542168675	0.8604118993135011	0.9054916985951469	0.9259259259259259	0.8850574712643678	0.8790321486246251	0.8319559228650137	0.9261083743842364	0.8444846292947559	0.7142857142857143	0.9746835443037974	Self Other
ssid__geo	0.8521681997371879	0.9122807017543859	0.8519303534343985	0.8459958932238193	0.8578648136449778	0.8952205882352942	0.8529411764705883	0.9375000000000001	635	RFC	0.8590204015912436	0.9182763744427934	0.7997644287396938	0.9023569023569024	0.8787878787878788	0.9259259259259259	0.8546660396409356	0.7842639593908629	0.9250681198910081	0.8889692585895117	0.8285714285714286	0.9493670886075949	Self Other
ssid__geo	0.8452779638312123	0.8947368421052632	0.8441680790430752	0.831016825164594	0.8573193329215565	0.8720538720538721	0.8181818181818182	0.9259259259259259	636	RFC	0.8432668338160492	0.8102710413694721	0.8762626262626263	0.8872910998834046	0.8709677419354839	0.9036144578313253	0.8460153018798726	0.8528528528528528	0.8391777509068924	0.8603978300180832	0.7714285714285715	0.9493670886075949	Self Other
ssid__geo	0.815592203898051	0.9122807017543859	0.8098406936882436	0.7767695099818512	0.842911877394636	0.8985042735042735	0.8611111111111112	0.9358974358974359	637	RFC	0.8068839783054822	0.7430555555555556	0.8707124010554089	0.8929448929448929	0.8378378378378378	0.948051948051948	0.8152599480480367	0.8136882129277566	0.8168316831683168	0.9048824593128391	0.8857142857142857	0.9240506329113924	Self Other
ssid__geo	0.8646748681898067	0.9122807017543859	0.864592894781574	0.8679245283018868	0.8612612612612611	0.8985042735042735	0.8611111111111112	0.9358974358974359	638	RFC	0.8649124131682271	0.8961038961038961	0.8337209302325581	0.8929448929448929	0.8378378378378378	0.948051948051948	0.8660733222239054	0.8414634146341463	0.8906832298136645	0.9048824593128391	0.8857142857142857	0.9240506329113924	Self Other
ssid__geo	0.8594730238393977	0.9385964912280702	0.8594356261022926	0.8571428571428571	0.8617283950617283	0.9260220635950681	0.8955223880597014	0.9565217391304348	639	RFC	0.8671791443850267	0.9411764705882353	0.7931818181818182	0.9382621951219512	0.9375	0.9390243902439024	0.8650642445724412	0.7868852459016393	0.9432432432432433	0.9159132007233273	0.8571428571428571	0.9746835443037974	Self Other
ssid__geo	0.845993031358885	0.9122807017543859	0.8437482293666712	0.8250197941409343	0.8624766645924081	0.8969258589511754	0.8571428571428571	0.9367088607594937	640	RFC	0.8491367265469061	0.8683333333333333	0.829940119760479	0.8969258589511754	0.8571428571428571	0.9367088607594937	0.8417452074492611	0.7858220211161387	0.8976683937823834	0.8969258589511754	0.8571428571428571	0.9367088607594937	Self Other
ssid__geo	0.884844473858372	0.9298245614035088	0.8831680264491015	0.8691729323308272	0.8971631205673759	0.913109756097561	0.8750000000000001	0.9512195121951219	641	RFC	0.8912492950414299	0.92776886035313	0.8547297297297297	0.9415821501014199	0.9655172413793104	0.9176470588235294	0.8807843737465431	0.8175388967468176	0.9440298507462687	0.8936708860759495	0.8	0.9873417721518988	Self Other
ssid__geo	0.8850574712643678	0.9385964912280702	0.8810985570814478	0.859402460456942	0.9027946537059537	0.9232323232323233	0.888888888888889	0.9575757575757576	642	RFC	0.8849228501164954	0.8842676311030742	0.8855780691299165	0.9593023255813953	1.0	0.9186046511627907	0.8782956820131542	0.8358974358974359	0.9206939281288724	0.9	0.8	1.0	Self Other
ssid__geo	0.8932038834951457	0.956140350877193	0.8915774125507849	0.8782978723404256	0.9048569527611444	0.9471586168536201	0.9253731343283582	0.968944099378882	643	RFC	0.896911042986954	0.9197860962566845	0.8740359897172236	0.959984756097561	0.96875	0.9512195121951219	0.889160956980793	0.8403908794788274	0.9379310344827586	0.9365280289330922	0.8857142857142857	0.9873417721518988	Self Other
ssid__geo	0.8574206092028516	0.9210526315789473	0.8573385781767444	0.8539176626826028	0.8607594936708861	0.9064807219031994	0.8695652173913043	0.9433962264150944	644	RFC	0.8585276933548078	0.8796169630642955	0.8374384236453202	0.9099264705882353	0.8823529411764706	0.9375	0.8575470430107527	0.8296774193548387	0.8854166666666666	0.9032549728752259	0.8571428571428571	0.9493670886075949	Self Other
ssid__geo	0.835103060587133	0.9035087719298246	0.8345685970597905	0.8251655629139073	0.8439716312056738	0.8837489570779642	0.8358208955223881	0.9316770186335404	645	RFC	0.834213484900534	0.7976952624839949	0.8707317073170732	0.8948170731707317	0.875	0.9146341463414634	0.8367013377631795	0.8545953360768176	0.8188073394495413	0.8746835443037975	0.8	0.9493670886075949	Self Other
ssid__geo	0.8789004457652303	0.9385964912280702	0.8764118553318294	0.8588744588744589	0.8939492517891998	0.9246814535158093	0.8923076923076922	0.9570552147239264	646	RFC	0.890002154708037	0.9411764705882353	0.8388278388278388	0.9476190476190476	0.9666666666666667	0.9285714285714286	0.8733167148661356	0.7898089171974523	0.9568245125348189	0.9079566003616637	0.8285714285714286	0.9873417721518988	Self Other
ssid__geo	0.8937592867756315	0.9210526315789473	0.8935943086073523	0.8894044856921888	0.897784131522516	0.9064807219031994	0.8695652173913043	0.9433962264150944	647	RFC	0.8950105655741885	0.9141494435612083	0.8758716875871687	0.9099264705882353	0.8823529411764706	0.9375	0.8933924848955941	0.8659638554216867	0.9208211143695014	0.9032549728752259	0.8571428571428571	0.9493670886075949	Self Other
ssid__geo	0.8598922247882987	0.9298245614035088	0.8563136936481388	0.8336380255941499	0.8789893617021276	0.914702581369248	0.8787878787878788	0.9506172839506173	648	RFC	0.8607463794476506	0.8652751423149905	0.8562176165803109	0.931597357170618	0.9354838709677419	0.927710843373494	0.8536191343568392	0.8042328042328042	0.9030054644808743	0.901627486437613	0.8285714285714286	0.9746835443037974	Self Other
ssid__geo	0.8515050167224081	0.9210526315789473	0.8511100464044616	0.8434414668547249	0.8587786259541985	0.9079572979276935	0.8732394366197184	0.9426751592356688	649	RFC	0.8518297483758939	0.8567335243553008	0.8469259723964868	0.9049145299145299	0.8611111111111112	0.9487179487179487	0.8507616487455197	0.8305555555555556	0.8709677419354839	0.9112115732368897	0.8857142857142857	0.9367088607594937	Self Other
ssid__geo	0.8871201157742402	0.9298245614035088	0.8859497102084088	0.8743961352657006	0.897503285151117	0.9161764705882353	0.8823529411764706	0.95	650	RFC	0.8871339444868857	0.8872549019607843	0.887012987012987	0.9236812570145903	0.9090909090909091	0.9382716049382716	0.8850747213779129	0.861904761904762	0.9082446808510638	0.9095840867992766	0.8571428571428571	0.9620253164556962	Self Other
ssid__geo	0.8378776713338246	0.9122807017543859	0.8332104228121927	0.8053097345132743	0.8611111111111112	0.8933782267115601	0.8484848484848486	0.9382716049382716	651	RFC	0.8425321780480557	0.8633776091081594	0.8216867469879519	0.9094442285270112	0.9032258064516129	0.9156626506024096	0.8295349072497812	0.7545605306799337	0.9045092838196287	0.8810126582278481	0.8	0.9620253164556962	Self Other
ssid__geo	0.869980879541109	0.9122807017543859	0.8686658635302769	0.8555240793201133	0.8818076477404403	0.8933782267115601	0.8484848484848486	0.9382716049382716	652	RFC	0.8704190552795625	0.874095513748191	0.8667425968109339	0.9094442285270112	0.9032258064516129	0.9156626506024096	0.8675655208960301	0.8377253814147018	0.8974056603773585	0.8810126582278481	0.8	0.9620253164556962	Self Other
ssid__geo	0.883307573415765	0.9473684210526315	0.8804809048007902	0.8621004566210045	0.898861352980576	0.9371323529411765	0.9117647058823529	0.9625	653	RFC	0.884686855208372	0.8922495274102079	0.8771241830065359	0.9450056116722784	0.9393939393939394	0.9506172839506173	0.8778127790936978	0.833922261484099	0.9217032967032966	0.9301989150090415	0.8857142857142857	0.9746835443037974	Self Other
ssid__geo	0.9217391304347826	0.9385964912280702	0.9212651058778728	0.9151559100797679	0.9273743016759777	0.9246814535158093	0.8923076923076922	0.9570552147239264	654	RFC	0.9233215081293757	0.9389880952380952	0.9076549210206561	0.9476190476190476	0.9666666666666667	0.9285714285714286	0.9202365396075503	0.8925035360678925	0.9479695431472082	0.9079566003616637	0.8285714285714286	0.9873417721518988	Self Other
ssid__geo	0.8699132755170114	0.9385964912280702	0.8694633979038582	0.8618001417434443	0.8771266540642721	0.9294741493592577	0.904109589041096	0.9548387096774194	655	RFC	0.8695293028555152	0.8172043010752689	0.9218543046357616	0.9210526315789473	0.868421052631579	0.9736842105263158	0.8740413447122592	0.9115442278860569	0.8365384615384616	0.9397830018083182	0.9428571428571428	0.9367088607594937	Self Other
ssid__geo	0.8737517831669044	0.9122807017543859	0.8730121203282236	0.8633204633204633	0.8827037773359839	0.8985042735042735	0.8611111111111112	0.9358974358974359	656	RFC	0.8721325022189123	0.8406015037593985	0.903663500678426	0.8929448929448929	0.8378378378378378	0.948051948051948	0.874997943909861	0.8873015873015873	0.8626943005181347	0.9048824593128391	0.8857142857142857	0.9240506329113924	Self Other
ssid__geo	0.8732970027247956	0.9210526315789473	0.8722642215568863	0.8607784431137725	0.88375	0.9064807219031994	0.8695652173913043	0.9433962264150944	657	RFC	0.8732262802200585	0.8725341426403642	0.8739184177997528	0.9099264705882353	0.8823529411764706	0.9375	0.8715703062705062	0.8493353028064993	0.8938053097345132	0.9032549728752259	0.8571428571428571	0.9493670886075949	Self Other
ssid__geo	0.9070631970260223	0.9473684210526315	0.9036261779102315	0.8854262144821264	0.9218261413383365	0.936026936026936	0.909090909090909	0.962962962962963	658	RFC	0.9136688877642825	0.9415204678362573	0.8858173076923077	0.9537504858142247	0.967741935483871	0.9397590361445783	0.8982633547321835	0.8356401384083045	0.9608865710560626	0.9222423146473779	0.8571428571428571	0.9873417721518988	Self Other
ssid__geo	0.827810650887574	0.9210526315789473	0.8277092466102559	0.8235294117647058	0.831889081455806	0.9079572979276935	0.8732394366197184	0.9426751592356688	659	RFC	0.8281629931759353	0.7950819672131147	0.861244019138756	0.9049145299145299	0.8611111111111112	0.9487179487179487	0.8292786620287411	0.8540880503144654	0.8044692737430168	0.9112115732368897	0.8857142857142857	0.9367088607594937	Self Other
ssid__geo	0.880354505169867	0.9298245614035088	0.8768629317836315	0.8561278863232681	0.8975979772439949	0.9161764705882353	0.8823529411764706	0.95	660	RFC	0.8804858765509289	0.8811700182815356	0.8798017348203222	0.9236812570145903	0.9090909090909091	0.9382716049382716	0.8742994038665106	0.8324697754749568	0.9161290322580645	0.9095840867992766	0.8571428571428571	0.9620253164556962	Self Other
ssid__geo	0.8928800513149455	0.9035087719298246	0.8921299927369333	0.8831350594821553	0.9011249259917111	0.8793650793650793	0.8253968253968255	0.9333333333333332	661	RFC	0.8951059855572789	0.9144927536231884	0.8757192174913694	0.9119601328903655	0.9285714285714286	0.8953488372093024	0.8909526717053369	0.8538565629228687	0.9280487804878049	0.8587703435804701	0.7428571428571429	0.9746835443037974	Self Other
ssid__geo	0.880466472303207	0.9210526315789473	0.8790591675266597	0.8660130718954249	0.8921052631578946	0.9064807219031994	0.8695652173913043	0.9433962264150944	662	RFC	0.880620496319364	0.8818635607321131	0.8793774319066148	0.9099264705882353	0.8823529411764706	0.9375	0.8779646269932944	0.8507223113964687	0.9052069425901201	0.9032549728752259	0.8571428571428571	0.9493670886075949	Self Other
ssid__geo	0.8449826989619377	0.9210526315789473	0.8429847641666861	0.8252730109204367	0.8606965174129354	0.9079572979276935	0.8732394366197184	0.9426751592356688	663	RFC	0.8424603037658219	0.7535612535612536	0.9313593539703903	0.9049145299145299	0.8611111111111112	0.9487179487179487	0.8560344827586207	0.9120689655172414	0.8	0.9112115732368897	0.8857142857142857	0.9367088607594937	Self Other
ssid__geo	0.8590764331210191	0.9122807017543859	0.8517618582445097	0.818833162743091	0.8846905537459284	0.8933782267115601	0.8484848484848486	0.9382716049382716	664	RFC	0.8567645278450363	0.847457627118644	0.8660714285714286	0.9094442285270112	0.9032258064516129	0.9156626506024096	0.848103518740689	0.7920792079207921	0.9041278295605859	0.8810126582278481	0.8	0.9620253164556962	Self Other
ssid__geo	0.8635525507068224	0.9385964912280702	0.8633344230437427	0.8687943262411347	0.8578745198463509	0.9284112317215394	0.9014084507042254	0.9554140127388535	665	RFC	0.8630973076748651	0.8855421686746988	0.8406524466750314	0.9252136752136753	0.8888888888888888	0.9615384615384616	0.8642426034605644	0.8526682134570766	0.8758169934640523	0.9318264014466546	0.9142857142857143	0.9493670886075949	Self Other
ssid__geo	0.843363561417972	0.8859649122807017	0.8388501985791801	0.8118811881188119	0.8658192090395481	0.860122699386503	0.8	0.920245398773006	666	RFC	0.8449112731899617	0.8523908523908524	0.837431693989071	0.8797619047619047	0.8666666666666667	0.8928571428571429	0.8356230446942814	0.775047258979206	0.8961988304093568	0.8461121157323689	0.7428571428571429	0.9493670886075949	Self Other
ssid__geo	0.8684774839170837	0.9385964912280702	0.8664827071101061	0.8501628664495114	0.8828025477707008	0.9246814535158093	0.8923076923076922	0.9570552147239264	667	RFC	0.8728196053511987	0.8984509466437177	0.8471882640586798	0.9476190476190476	0.9666666666666667	0.9285714285714286	0.8641715857147555	0.8068006182380216	0.9215425531914894	0.9079566003616637	0.8285714285714286	0.9873417721518988	Self Other
ssid__geo	0.8303863785199738	0.9473684210526315	0.8300879047513074	0.8229665071770335	0.8372093023255813	0.9407894736842106	0.9210526315789475	0.9605263157894737	668	RFC	0.8346220655258405	0.7506234413965087	0.9186206896551724	0.9268292682926829	0.8536585365853658	1.0	0.8398972094209558	0.9107413010590015	0.76905311778291	0.9620253164556962	1.0	0.9240506329113924	Self Other
ssid__geo	0.872991583779648	0.8859649122807017	0.8691833683042713	0.8468634686346863	0.8915032679738563	0.8649165983046212	0.8115942028985507	0.9182389937106918	669	RFC	0.8691833683042713	0.8468634686346863	0.8915032679738563	0.8680147058823529	0.8235294117647058	0.9125	0.8691833683042713	0.8468634686346863	0.8915032679738563	0.8620253164556962	0.8	0.9240506329113924	Self Other
ssid__geo	0.8833097595473833	0.9473684210526315	0.881577845397951	0.8672566371681416	0.8958990536277603	0.9391025641025641	0.9166666666666667	0.9615384615384615	670	RFC	0.8815120659975966	0.8665594855305466	0.8964646464646465	0.932958932958933	0.8918918918918919	0.974025974025974	0.8816445427279355	0.8679549114331723	0.8953341740226987	0.9461121157323689	0.9428571428571428	0.9493670886075949	Self Other
ssid__geo	0.8351424694708277	0.9298245614035088	0.8347145498652316	0.8263045032165833	0.8431245965138799	0.9161764705882353	0.8823529411764706	0.95	671	RFC	0.8343700711958845	0.8072625698324022	0.8614775725593667	0.9236812570145903	0.9090909090909091	0.9382716049382716	0.8359018830066653	0.8462664714494875	0.8255372945638433	0.9095840867992766	0.8571428571428571	0.9620253164556962	Self Other
ssid__geo	0.814555633310007	0.8859649122807017	0.8050211488606903	0.7619047619047618	0.8481375358166189	0.8626124038194123	0.8059701492537314	0.9192546583850932	672	RFC	0.8109823052614815	0.7969924812030075	0.8249721293199554	0.8730945121951219	0.84375	0.9024390243902439	0.8012088786412497	0.729776247848537	0.8726415094339622	0.8540687160940326	0.7714285714285715	0.9367088607594937	Self Other
ssid__geo	0.842606149341142	0.8859649122807017	0.8306468679559932	0.7856430707876371	0.8756506651243493	0.8574314574314574	0.7936507936507937	0.9212121212121213	673	RFC	0.8391464450948918	0.8277310924369747	0.8505617977528089	0.8882890365448506	0.8928571428571429	0.8837209302325582	0.8249463421032991	0.7476280834914611	0.902264600715137	0.8381555153707052	0.7142857142857143	0.9620253164556962	Self Other
ssid__geo	0.8791519434628975	0.956140350877193	0.8763769739756325	0.8578553615960101	0.894898586355255	0.9488651655153852	0.9295774647887323	0.9681528662420382	674	RFC	0.8780951364487208	0.8716216216216216	0.8845686512758202	0.9455128205128205	0.9166666666666666	0.9743589743589743	0.8749949108793187	0.8445171849427169	0.9054726368159204	0.9524412296564195	0.9428571428571428	0.9620253164556962	Self Other
ssid__geo	0.8385197645079899	0.9122807017543859	0.830734279630102	0.7944325481798715	0.8670360110803326	0.8969258589511754	0.8571428571428571	0.9367088607594937	675	RFC	0.8341228254034794	0.8153846153846154	0.8528610354223434	0.8969258589511754	0.8571428571428571	0.9367088607594937	0.828110206121909	0.7745302713987474	0.8816901408450705	0.8969258589511754	0.8571428571428571	0.9367088607594937	Self Other
ssid__geo	0.8673544583640383	0.9210526315789473	0.8638734702066475	0.8421052631578947	0.8856416772554002	0.9064807219031994	0.8695652173913043	0.9433962264150944	676	RFC	0.8652046208016607	0.8525754884547069	0.8778337531486146	0.9099264705882353	0.8823529411764706	0.9375	0.8627394125227748	0.8318890814558059	0.8935897435897436	0.9032549728752259	0.8571428571428571	0.9493670886075949	Self Other
ssid__geo	0.8630735615440641	0.9298245614035088	0.8596969169891724	0.8379310344827585	0.8814627994955864	0.9161764705882353	0.8823529411764706	0.95	677	RFC	0.8568811785229695	0.8059701492537313	0.9077922077922078	0.9236812570145903	0.9090909090909091	0.9382716049382716	0.8645745326856056	0.8725314183123878	0.8566176470588235	0.9095840867992766	0.8571428571428571	0.9620253164556962	Self Other
ssid__geo	0.8825966850828729	0.9298245614035088	0.8825823488109412	0.8812849162011173	0.8838797814207651	0.9175406871609403	0.8857142857142857	0.9493670886075949	678	RFC	0.8839294419475154	0.9131693198263386	0.8546895640686922	0.9175406871609403	0.8857142857142857	0.9493670886075949	0.8833431636975149	0.8515519568151148	0.9151343705799151	0.9175406871609403	0.8857142857142857	0.9493670886075949	Self Other
ssid__geo	0.8932778932778933	0.9385964912280702	0.8927098179627119	0.8849028400597908	0.9005167958656329	0.9272627837024884	0.8985507246376812	0.9559748427672956	679	RFC	0.8966814986102352	0.9264475743348983	0.8669154228855721	0.9308823529411765	0.9117647058823529	0.95	0.8918760671927639	0.8469241773962805	0.9368279569892473	0.923869801084991	0.8857142857142857	0.9620253164556962	Self Other
ssid__geo	0.8317955997161107	0.8596491228070176	0.8266829015366554	0.7969151670951157	0.856450635978195	0.8262195121951219	0.75	0.9024390243902438	680	RFC	0.8370177687675153	0.8595194085027726	0.8145161290322581	0.8490872210953346	0.8275862068965517	0.8705882352941177	0.8228744608881218	0.7428115015974441	0.9029374201787995	0.8112115732368896	0.6857142857142857	0.9367088607594937	Self Other
ssid__geo	0.8602461984069515	0.9035087719298246	0.8568077727903984	0.8346186803770351	0.8789968652037617	0.8837489570779642	0.8358208955223881	0.9316770186335404	681	RFC	0.8705454006039834	0.9154135338345865	0.8256772673733804	0.8948170731707317	0.875	0.9146341463414634	0.8533037090202866	0.7669291338582677	0.9396782841823056	0.8746835443037975	0.8	0.9493670886075949	Self Other
ssid__geo	0.8636709824828637	0.9298245614035088	0.8614564967375279	0.8439407149084568	0.878972278566599	0.9175406871609403	0.8857142857142857	0.9493670886075949	682	RFC	0.8659501965923984	0.88	0.8519003931847968	0.9175406871609403	0.8857142857142857	0.9493670886075949	0.8592707485284897	0.8107202680067002	0.9078212290502793	0.9175406871609403	0.8857142857142857	0.9493670886075949	Self Other
ssid__geo	0.852311939268461	0.9210526315789473	0.8508593888277529	0.8361408882082695	0.8655778894472362	0.9048855103365161	0.8656716417910447	0.9440993788819876	683	RFC	0.8494487656020557	0.801762114537445	0.8971354166666666	0.9165396341463414	0.90625	0.926829268292683	0.8548825242718447	0.8736	0.8361650485436893	0.8952983725135624	0.8285714285714286	0.9620253164556962	Self Other
ssid__geo	0.812039312039312	0.9122807017543859	0.809967178895618	0.7901234567901235	0.8298109010011124	0.8952205882352942	0.8529411764705883	0.9375000000000001	684	RFC	0.8089614755643098	0.7721179624664879	0.8458049886621315	0.9023569023569024	0.8787878787878788	0.9259259259259259	0.8116996221971444	0.8089887640449438	0.8144104803493449	0.8889692585895117	0.8285714285714286	0.9493670886075949	Self Other
ssid__geo	0.86625	0.9298245614035088	0.866174514061838	0.8629961587708066	0.8693528693528693	0.9175406871609403	0.8857142857142857	0.9493670886075949	685	RFC	0.8668062938682997	0.8798955613577023	0.8537170263788969	0.9175406871609403	0.8857142857142857	0.9493670886075949	0.8661529038225955	0.8467336683417085	0.8855721393034826	0.9175406871609403	0.8857142857142857	0.9493670886075949	Self Other
ssid__geo	0.8111524163568773	0.8859649122807017	0.8062003630587702	0.7752212389380531	0.8371794871794872	0.8670494303400018	0.8169014084507044	0.9171974522292994	686	RFC	0.8032035641829995	0.7251655629139073	0.8812415654520918	0.8643162393162394	0.8055555555555556	0.9230769230769231	0.8150067085428303	0.8326996197718631	0.7973137973137974	0.8699819168173599	0.8285714285714286	0.9113924050632911	Self Other
ssid__geo	0.8492433061699651	0.9298245614035088	0.8488002378626343	0.856985091109884	0.8406153846153845	0.9175406871609403	0.8857142857142857	0.9493670886075949	687	RFC	0.8491962202281742	0.8499452354874042	0.8484472049689441	0.9175406871609403	0.8857142857142857	0.9493670886075949	0.8485346841218968	0.8641425389755011	0.8329268292682926	0.9175406871609403	0.8857142857142857	0.9493670886075949	Self Other
ssid__geo	0.9130132219902575	0.9736842105263158	0.9125551991502093	0.9188838416612589	0.9062265566391597	0.9693190993092313	0.9577464788732395	0.980891719745223	688	RFC	0.9132829596919848	0.910025706940874	0.9165402124430956	0.9658119658119658	0.9444444444444444	0.9871794871794872	0.9120292769055462	0.927916120576671	0.8961424332344213	0.9730560578661844	0.9714285714285714	0.9746835443037974	Self Other
ssid__geo	0.914833215046132	0.9824561403508771	0.9133392378281301	0.9019607843137256	0.9247176913425346	0.9793851717902351	0.9714285714285714	0.9873417721518988	689	RFC	0.9147176175393854	0.9139072847682119	0.915527950310559	0.9793851717902351	0.9714285714285714	0.9873417721518988	0.9122081851261294	0.8903225806451613	0.9340937896070975	0.9793851717902351	0.9714285714285714	0.9873417721518988	Self Other
ssid__geo	0.896602658788774	0.9385964912280702	0.8925806042142675	0.8717948717948717	0.9133663366336634	0.9260220635950681	0.8955223880597014	0.9565217391304348	690	RFC	0.8971782093143152	0.8998109640831758	0.8945454545454545	0.9382621951219512	0.9375	0.9390243902439024	0.8892334500250374	0.8454706927175843	0.9329962073324906	0.9159132007233273	0.8571428571428571	0.9746835443037974	Self Other
ssid__geo	0.8905472636815921	0.9385964912280702	0.8896765008981561	0.8798751950078003	0.8994778067885119	0.9260220635950681	0.8955223880597014	0.9565217391304348	691	RFC	0.8914274322169059	0.8995215311004785	0.8833333333333333	0.9382621951219512	0.9375	0.9390243902439024	0.8886460532726977	0.8610687022900764	0.9162234042553191	0.9159132007233273	0.8571428571428571	0.9746835443037974	Self Other
ssid__geo	0.892777364110201	0.9298245614035088	0.8907937712605201	0.8760757314974181	0.905511811023622	0.914702581369248	0.8787878787878788	0.9506172839506173	692	RFC	0.8926004736713156	0.8914185639229422	0.8937823834196891	0.931597357170618	0.9354838709677419	0.927710843373494	0.8894026532742916	0.8612521150592216	0.9175531914893617	0.901627486437613	0.8285714285714286	0.9746835443037974	Self Other
ssid__geo	0.894070619586942	0.9385964912280702	0.8938776871410753	0.8893528183716075	0.8984025559105431	0.9260220635950681	0.8955223880597014	0.9565217391304348	693	RFC	0.8963239892086974	0.9247467438494935	0.8679012345679012	0.9382621951219512	0.9375	0.9390243902439024	0.8938470962129148	0.8565683646112601	0.9311258278145695	0.9159132007233273	0.8571428571428571	0.9746835443037974	Self Other
ssid__geo	0.8545326774420239	0.9298245614035088	0.8532312093884672	0.839410395655547	0.8670520231213874	0.9175406871609403	0.8857142857142857	0.9493670886075949	694	RFC	0.8523522781205506	0.7863372093023255	0.9183673469387755	0.9175406871609403	0.8857142857142857	0.9493670886075949	0.8606671362813803	0.9001663893510815	0.8211678832116789	0.9175406871609403	0.8857142857142857	0.9493670886075949	Self Other
ssid__geo	0.8583025830258303	0.9210526315789473	0.8551144337567329	0.8336221837088388	0.8766066838046271	0.9064807219031994	0.8695652173913043	0.9433962264150944	695	RFC	0.8536029144382655	0.8180272108843537	0.8891786179921773	0.9099264705882353	0.8823529411764706	0.9375	0.8571043097000721	0.8498233215547704	0.8643852978453739	0.9032549728752259	0.8571428571428571	0.9493670886075949	Self Other
ssid__geo	0.8580882352941176	0.8771929824561403	0.8558625048667272	0.8379513014273718	0.8737737083060825	0.8533088235294117	0.7941176470588236	0.9125	696	RFC	0.8572924658923549	0.8515358361774744	0.8630490956072352	0.8597081930415265	0.8181818181818182	0.9012345679012346	0.8547808001751409	0.824793388429752	0.8847682119205298	0.8477396021699819	0.7714285714285715	0.9240506329113924	Self Other
ssid__geo	0.8923636363636364	0.9298245614035088	0.8905080426819557	0.8762541806020065	0.9047619047619049	0.913109756097561	0.8750000000000001	0.9512195121951219	697	RFC	0.8950271739130435	0.9113043478260869	0.87875	0.9415821501014199	0.9655172413793104	0.9176470588235294	0.8880805323833809	0.8438003220611916	0.9323607427055703	0.8936708860759495	0.8	0.9873417721518988	Self Other
ssid__geo	0.8402242466713384	0.9122807017543859	0.8327844385237813	0.797513321492007	0.8680555555555555	0.8933782267115601	0.8484848484848486	0.9382716049382716	698	RFC	0.8347879216445222	0.8104693140794224	0.8591065292096219	0.9094442285270112	0.9032258064516129	0.9156626506024096	0.8310790087105877	0.784965034965035	0.8771929824561403	0.8810126582278481	0.8	0.9620253164556962	Self Other
ssid__geo	0.8422065426555484	0.9298245614035088	0.8416906082821478	0.8326530612244899	0.8507281553398057	0.9161764705882353	0.8823529411764706	0.95	699	RFC	0.8412500741267865	0.8095238095238095	0.8729763387297634	0.9236812570145903	0.9090909090909091	0.9382716049382716	0.8433643279797125	0.8571428571428571	0.829585798816568	0.9095840867992766	0.8571428571428571	0.9620253164556962	Self Other
ssid__geo	0.8888888888888888	0.9035087719298246	0.8829393428604992	0.8565488565488566	0.9093298291721419	0.8793650793650793	0.8253968253968255	0.9333333333333332	700	RFC	0.8985633484162896	0.9321266968325792	0.865	0.9119601328903655	0.9285714285714286	0.8953488372093024	0.8753782228851481	0.7923076923076923	0.9584487534626038	0.8587703435804701	0.7428571428571429	0.9746835443037974	Self Other
ssid__geo	0.9151943462897526	0.9649122807017544	0.9151424287856071	0.9130434782608695	0.9172413793103448	0.9594017094017093	0.9444444444444445	0.9743589743589742	701	RFC	0.9152879258699365	0.9183673469387755	0.9122085048010974	0.952965952965953	0.918918918918919	0.987012987012987	0.9150555384572341	0.9077809798270894	0.9223300970873787	0.9667269439421338	0.9714285714285714	0.9620253164556962	Self Other
ssid__geo	0.8497800125707102	0.9210526315789473	0.8478758775914677	0.8308563340410474	0.864895421141888	0.9064807219031994	0.8695652173913043	0.9433962264150944	702	RFC	0.8461881476158832	0.7997275204359673	0.8926487747957993	0.9099264705882353	0.8823529411764706	0.9375	0.8516612084334547	0.8645066273932254	0.8388157894736842	0.9032549728752259	0.8571428571428571	0.9493670886075949	Self Other
ssid__geo	0.9017182130584193	0.9649122807017544	0.9017115274783987	0.9025221540558964	0.9009009009009008	0.9580882352941177	0.9411764705882354	0.975	703	RFC	0.9036522904418862	0.9497847919655668	0.8575197889182058	0.9663299663299663	0.9696969696969697	0.9629629629629629	0.9043226846146554	0.8597402597402597	0.948905109489051	0.9508137432188065	0.9142857142857143	0.9873417721518988	Self Other
ssid__geo	0.8352620830496936	0.9385964912280702	0.8348315504642397	0.8263988522238163	0.8432642487046632	0.9272627837024884	0.8985507246376812	0.9559748427672956	704	RFC	0.8344953975205998	0.8124118476727785	0.8565789473684211	0.9308823529411765	0.9117647058823529	0.95	0.835616527632951	0.8408759124087591	0.8303571428571429	0.923869801084991	0.8857142857142857	0.9620253164556962	Self Other
ssid__geo	0.8549931600547196	0.8859649122807017	0.8525550639836355	0.8335949764521193	0.8715151515151515	0.860122699386503	0.8	0.920245398773006	705	RFC	0.8650297639398196	0.9139414802065404	0.8161180476730987	0.8797619047619047	0.8666666666666667	0.8928571428571429	0.8506071301910054	0.7662337662337663	0.9349804941482445	0.8461121157323689	0.7428571428571429	0.9493670886075949	Self Other
ssid__geo	0.8934485241180705	0.9298245614035088	0.8916079638925212	0.8774834437086093	0.9057324840764331	0.9161764705882353	0.8823529411764706	0.95	706	RFC	0.8934883100155075	0.893760539629005	0.8932160804020101	0.9236812570145903	0.9090909090909091	0.9382716049382716	0.8901966345244847	0.8617886178861789	0.9186046511627907	0.9095840867992766	0.8571428571428571	0.9620253164556962	Self Other
ssid__geo	0.8715203426124197	0.956140350877193	0.8698439241917502	0.8550724637681159	0.8846153846153846	0.9480448455017774	0.9275362318840579	0.9685534591194969	707	RFC	0.8712424123143219	0.8690671031096563	0.8734177215189873	0.9518382352941177	0.9411764705882353	0.9625	0.8688126453578118	0.8415213946117274	0.8961038961038961	0.9444846292947559	0.9142857142857143	0.9746835443037974	Self Other
ssid__geo	0.8991097922848664	0.9385964912280702	0.8971943330372445	0.8831615120274914	0.9112271540469975	0.9272627837024884	0.8985507246376812	0.9559748427672956	708	RFC	0.9010691133712708	0.9129662522202486	0.889171974522293	0.9308823529411765	0.9117647058823529	0.95	0.8948227741804712	0.8552412645590682	0.9344042838018741	0.923869801084991	0.8857142857142857	0.9620253164556962	Self Other
ssid__geo	0.8942512420156139	0.956140350877193	0.8931661575366758	0.8823993685872138	0.903932946486138	0.9488651655153852	0.9295774647887323	0.9681528662420382	709	RFC	0.8939832433909699	0.8915470494417863	0.8964194373401535	0.9455128205128205	0.9166666666666666	0.9743589743589743	0.8925054860208061	0.8734375	0.9115734720416124	0.9524412296564195	0.9428571428571428	0.9620253164556962	Self Other
ssid__geo	0.8846153846153846	0.9210526315789473	0.8838888968380019	0.8747044917257684	0.8930733019502355	0.9048855103365161	0.8656716417910447	0.9440993788819876	710	RFC	0.8835280514843685	0.8685446009389671	0.8985115020297699	0.9165396341463414	0.90625	0.926829268292683	0.8843264578558696	0.8809523809523809	0.8877005347593583	0.8952983725135624	0.8285714285714286	0.9620253164556962	Self Other
ssid__geo	0.9000724112961622	0.956140350877193	0.8977756941971087	0.8824531516183987	0.9130982367758186	0.9471586168536201	0.9253731343283582	0.968944099378882	711	RFC	0.903467035139633	0.9217081850533808	0.8852258852258852	0.959984756097561	0.96875	0.9512195121951219	0.8945940318043125	0.8464052287581699	0.9427828348504551	0.9365280289330922	0.8857142857142857	0.9873417721518988	Self Other
ssid__geo	0.8376184032476319	0.8859649122807017	0.8363523628150051	0.8219584569732938	0.8507462686567164	0.8626124038194123	0.8059701492537314	0.9192546583850932	712	RFC	0.8359243697478991	0.8147058823529412	0.8571428571428571	0.8730945121951219	0.84375	0.9024390243902439	0.836892880904857	0.8293413173652695	0.8444444444444444	0.8540687160940326	0.7714285714285715	0.9367088607594937	Self Other
ssid__geo	0.8873517786561265	0.956140350877193	0.8873517297705227	0.8872775214238628	0.8874259381171824	0.9496243923994697	0.9315068493150684	0.967741935483871	713	RFC	0.8876234563613885	0.8717616580310881	0.903485254691689	0.9407894736842105	0.8947368421052632	0.9868421052631579	0.8876416298392908	0.9033557046979865	0.871927554980595	0.9603978300180831	0.9714285714285714	0.9493670886075949	Self Other
ssid__geo	0.7907284768211921	0.8771929824561403	0.7881683998181612	0.7648809523809523	0.81145584725537	0.8479420731707318	0.7812500000000001	0.9146341463414634	714	RFC	0.7869140542295369	0.7363896848137536	0.8374384236453202	0.8722109533468559	0.8620689655172413	0.8823529411764706	0.7913513358559798	0.7956656346749226	0.7870370370370371	0.8318264014466545	0.7142857142857143	0.9493670886075949	Self Other
ssid__geo	0.8415566365531619	0.8859649122807017	0.83877542997543	0.8176000000000001	0.85995085995086	0.8649165983046212	0.8115942028985507	0.9182389937106918	715	RFC	0.8380811535987196	0.8098256735340729	0.8663366336633663	0.8680147058823529	0.8235294117647058	0.9125	0.839591788486544	0.8255250403877221	0.8536585365853658	0.8620253164556962	0.8	0.9240506329113924	Self Other
ssid__geo	0.8866396761133604	0.9122807017543859	0.8855892949047863	0.8746268656716418	0.8965517241379309	0.8952205882352942	0.8529411764705883	0.9375000000000001	716	RFC	0.8918428890543559	0.9272151898734177	0.8564705882352941	0.9023569023569024	0.8787878787878788	0.9259259259259259	0.8841260456357027	0.827683615819209	0.9405684754521964	0.8889692585895117	0.8285714285714286	0.9493670886075949	Self Other
ssid__geo	0.8856932153392331	0.9210526315789473	0.885198668352619	0.8776637726913971	0.8927335640138409	0.9064807219031994	0.8695652173913043	0.9433962264150944	717	RFC	0.8866962733695307	0.8982229402261712	0.8751696065128901	0.9099264705882353	0.8823529411764706	0.9375	0.8845208202552836	0.8580246913580247	0.9110169491525424	0.9032549728752259	0.8571428571428571	0.9493670886075949	Self Other
ssid__geo	0.8533026113671275	0.8859649122807017	0.8494984431311674	0.8255707762557078	0.873426110006627	0.8626124038194123	0.8059701492537314	0.9192546583850932	718	RFC	0.8591726084373144	0.8862745098039215	0.8320707070707071	0.8730945121951219	0.84375	0.9024390243902439	0.8458784822801559	0.7726495726495727	0.9191073919107392	0.8540687160940326	0.7714285714285715	0.9367088607594937	Self Other
ssid__geo	0.8740213523131672	0.9210526315789473	0.8715728089758824	0.8538398018166804	0.8893058161350844	0.9048855103365161	0.8656716417910447	0.9440993788819876	719	RFC	0.875645512488946	0.8852739726027398	0.8660170523751523	0.9165396341463414	0.90625	0.926829268292683	0.8692215757903756	0.8245614035087719	0.9138817480719794	0.8952983725135624	0.8285714285714286	0.9620253164556962	Self Other
ssid__geo	0.8934147997284454	0.9122807017543859	0.8931451175070566	0.8877769835596855	0.8985132514544278	0.8985042735042735	0.8611111111111112	0.9358974358974359	720	RFC	0.8931724168524249	0.8884120171673819	0.8979328165374677	0.8929448929448929	0.8378378378378378	0.948051948051948	0.8931186472001478	0.8871428571428571	0.8990944372574385	0.9048824593128391	0.8857142857142857	0.9240506329113924	Self Other
ssid__geo	0.8408408408408409	0.9298245614035088	0.8408371663839149	0.8416019127316199	0.84007242003621	0.9175406871609403	0.8857142857142857	0.9493670886075949	721	RFC	0.8437726316765256	0.7963800904977375	0.8911651728553137	0.9175406871609403	0.8857142857142857	0.9493670886075949	0.8433946212476344	0.8922686945500634	0.7945205479452054	0.9175406871609403	0.8857142857142857	0.9493670886075949	Self Other
ssid__geo	0.9099774943735934	0.956140350877193	0.9060363260414953	0.8867924528301886	0.925280199252802	0.9496243923994697	0.9315068493150684	0.967741935483871	722	RFC	0.9079727592474565	0.8986615678776291	0.917283950617284	0.9407894736842105	0.8947368421052632	0.9868421052631579	0.9043249300506255	0.8752327746741154	0.9334170854271356	0.9603978300180831	0.9714285714285714	0.9493670886075949	Self Other
ssid__geo	0.8734265734265734	0.9298245614035088	0.8697893478097918	0.8480268681780018	0.8915518274415817	0.9161764705882353	0.8823529411764706	0.95	723	RFC	0.8729918864097364	0.8706896551724138	0.8752941176470588	0.9236812570145903	0.9090909090909091	0.9382716049382716	0.8674694100226015	0.8265139116202946	0.9084249084249084	0.9095840867992766	0.8571428571428571	0.9620253164556962	Self Other
ssid__geo	0.8552311435523114	0.9385964912280702	0.855169197284552	0.8581644815256257	0.8521739130434782	0.9294741493592577	0.904109589041096	0.9548387096774194	724	RFC	0.8553180153180153	0.8791208791208791	0.8315151515151515	0.9210526315789473	0.868421052631579	0.9736842105263158	0.8560346425631937	0.8381839348079162	0.8738853503184714	0.9397830018083182	0.9428571428571428	0.9367088607594937	Self Other
ssid__geo	0.8986842105263158	0.9385964912280702	0.8979831982581137	0.8895265423242469	0.9064398541919806	0.9246814535158093	0.8923076923076922	0.9570552147239264	725	RFC	0.9005230096188901	0.9171597633136095	0.8838862559241706	0.9476190476190476	0.9666666666666667	0.9285714285714286	0.8968421564473218	0.8635097493036211	0.9301745635910225	0.9079566003616637	0.8285714285714286	0.9873417721518988	Self Other
ssid__geo	0.895	0.9210526315789473	0.8892246015162749	0.8639308855291578	0.9145183175033921	0.9064807219031994	0.8695652173913043	0.9433962264150944	726	RFC	0.8998150727700658	0.9174311926605505	0.8821989528795812	0.9099264705882353	0.8823529411764706	0.9375	0.8828111526300662	0.8163265306122449	0.9492957746478873	0.9032549728752259	0.8571428571428571	0.9493670886075949	Self Other
ssid__geo	0.8407142857142857	0.9210526315789473	0.837083491840346	0.8127623845507976	0.8614045991298943	0.9079572979276935	0.8732394366197184	0.9426751592356688	727	RFC	0.8341034005922854	0.7670364500792393	0.9011703511053316	0.9049145299145299	0.8611111111111112	0.9487179487179487	0.8446428571428571	0.8642857142857143	0.825	0.9112115732368897	0.8857142857142857	0.9367088607594937	Self Other
ssid__geo	0.8656313301823092	0.9473684210526315	0.8642759216507627	0.8507126781695424	0.8778391651319829	0.936026936026936	0.909090909090909	0.962962962962963	728	RFC	0.870542147982766	0.9028662420382165	0.8382180539273154	0.9537504858142247	0.967741935483871	0.9397590361445783	0.8628235358631279	0.8042553191489362	0.9213917525773195	0.9222423146473779	0.8571428571428571	0.9873417721518988	Self Other
ssid__geo	0.8861283643892339	0.9122807017543859	0.8828052047361236	0.8630705394190871	0.90253987005316	0.8892343567819667	0.8387096774193549	0.9397590361445785	729	RFC	0.8968784838350056	0.9420289855072463	0.8517279821627648	0.9297573435504469	0.9629629629629629	0.896551724137931	0.8780618252056608	0.7963246554364471	0.9597989949748744	0.8650994575045208	0.7428571428571429	0.9873417721518988	Self Other
ssid__geo	0.8358905937291528	0.8947368421052632	0.832885887791172	0.8104776579352851	0.8552941176470589	0.86708122813836	0.8064516129032259	0.927710843373494	730	RFC	0.8335312919981113	0.8167701863354038	0.8502923976608188	0.9054916985951469	0.9259259259259259	0.8850574712643678	0.832318187575774	0.8042813455657493	0.8603550295857988	0.8444846292947559	0.7142857142857143	0.9746835443037974	Self Other
ssid__geo	0.849476439790576	0.9298245614035088	0.8493515222594872	0.8450134770889488	0.8536895674300254	0.913109756097561	0.8750000000000001	0.9512195121951219	731	RFC	0.859180296204263	0.9372197309417041	0.7811408614668219	0.9415821501014199	0.9655172413793104	0.9176470588235294	0.8552095612593466	0.7693251533742331	0.94109396914446	0.8936708860759495	0.8	0.9873417721518988	Self Other
ssid__geo	0.8322188449848025	0.8947368421052632	0.8320698440315666	0.8270676691729324	0.8370720188902007	0.8763110307414106	0.8285714285714286	0.9240506329113924	732	RFC	0.8332298136645963	0.7857142857142857	0.8807453416149068	0.8763110307414106	0.8285714285714286	0.9240506329113924	0.8352705911761029	0.873015873015873	0.7975253093363329	0.8763110307414106	0.8285714285714286	0.9240506329113924	Self Other
ssid__geo	0.8593272171253823	0.9385964912280702	0.8593208494693809	0.8583743842364533	0.8602673147023087	0.9260220635950681	0.8955223880597014	0.9565217391304348	733	RFC	0.8634113357181323	0.9195250659630607	0.8072976054732041	0.9382621951219512	0.9375	0.9390243902439024	0.8627630436937086	0.8048498845265589	0.9206762028608583	0.9159132007233273	0.8571428571428571	0.9746835443037974	Self Other
ssid__geo	0.8541666666666666	0.9210526315789473	0.8526519721442061	0.8377125193199382	0.8675914249684741	0.9012987012987013	0.8571428571428572	0.9454545454545454	734	RFC	0.853315083792338	0.8455538221528861	0.8610763454317898	0.9356312292358804	0.9642857142857143	0.9069767441860465	0.8521105794583108	0.8300153139356815	0.8742058449809402	0.8793851717902351	0.7714285714285715	0.9873417721518988	Self Other
ssid__geo	0.8424522083058669	0.9122807017543859	0.8415887309420664	0.8298932384341637	0.8532842234499692	0.8985042735042735	0.8611111111111112	0.9358974358974359	735	RFC	0.8420861508953197	0.8376436781609196	0.8465286236297198	0.8929448929448929	0.8378378378378378	0.948051948051948	0.8412167115865324	0.8222849083215797	0.8601485148514851	0.9048824593128391	0.8857142857142857	0.9240506329113924	Self Other
ssid__geo	0.883307573415765	0.956140350877193	0.8758573192108756	0.8454452405322416	0.9062693978895098	0.9471586168536201	0.9253731343283582	0.968944099378882	736	RFC	0.8865629235741841	0.8978260869565218	0.8752997601918465	0.959984756097561	0.96875	0.9512195121951219	0.869175198962433	0.7988394584139265	0.9395109395109396	0.9365280289330922	0.8857142857142857	0.9873417721518988	Self Other
ssid__geo	0.8050355067785668	0.8947368421052632	0.803992404358946	0.7896935933147633	0.8182912154031288	0.87995787995788	0.8378378378378378	0.9220779220779222	737	RFC	0.8095221395003958	0.7026022304832714	0.9164420485175202	0.8707692307692307	0.7948717948717948	0.9466666666666667	0.8202806386949609	0.9014308426073132	0.7391304347826086	0.8922242314647377	0.8857142857142857	0.8987341772151899	Self Other
ssid__geo	0.8760683760683761	0.9298245614035088	0.8748945061247901	0.8627760252365931	0.887012987012987	0.9161764705882353	0.8823529411764706	0.95	738	RFC	0.8772002084109898	0.8865478119935171	0.8678526048284625	0.9236812570145903	0.9090909090909091	0.9382716049382716	0.8736421441729243	0.8402457757296466	0.9070385126162018	0.9095840867992766	0.8571428571428571	0.9620253164556962	Self Other
ssid__geo	0.8462566844919787	0.8771929824561403	0.8446953215413475	0.8291233283803863	0.8602673147023087	0.850729517396184	0.787878787878788	0.9135802469135801	739	RFC	0.8464465255964774	0.8480243161094225	0.8448687350835322	0.865137971239798	0.8387096774193549	0.891566265060241	0.8436420676951416	0.811046511627907	0.8762376237623762	0.8397830018083183	0.7428571428571429	0.9367088607594937	Self Other
ssid__geo	0.8629032258064516	0.8859649122807017	0.8623059685920873	0.8532374100719424	0.8713745271122321	0.8626124038194123	0.8059701492537314	0.9192546583850932	740	RFC	0.867057899103792	0.9025875190258752	0.8315282791817088	0.8730945121951219	0.84375	0.9024390243902439	0.8621179404244554	0.8090040927694406	0.9152317880794701	0.8540687160940326	0.7714285714285715	0.9367088607594937	Self Other
ssid__geo	0.8623040218132243	0.9210526315789473	0.8604961867997363	0.8446153846153845	0.8763769889840881	0.9079572979276935	0.8732394366197184	0.9426751592356688	741	RFC	0.859044227886057	0.823088455772114	0.895	0.9049145299145299	0.8611111111111112	0.9487179487179487	0.8629058838237467	0.8672985781990521	0.8585131894484412	0.9112115732368897	0.8857142857142857	0.9367088607594937	Self Other
ssid__geo	0.8745046235138706	0.9210526315789473	0.8714334239130435	0.8515625	0.8913043478260869	0.9079572979276935	0.8732394366197184	0.9426751592356688	742	RFC	0.8708377953880203	0.8462732919254659	0.8954022988505748	0.9049145299145299	0.8611111111111112	0.9487179487179487	0.8720809873784043	0.8569182389937107	0.8872437357630979	0.9112115732368897	0.8857142857142857	0.9367088607594937	Self Other
ssid__geo	0.8501483679525222	0.8771929824561403	0.8464211022648567	0.8224956063268892	0.8703465982028241	0.8599508599508598	0.8108108108108107	0.9090909090909091	743	RFC	0.8447356196998835	0.8055077452667814	0.8839634941329857	0.8512820512820514	0.7692307692307693	0.9333333333333333	0.8486791484996152	0.8402154398563735	0.8571428571428571	0.8716094032549728	0.8571428571428571	0.8860759493670886	Self Other
ssid__geo	0.899581589958159	0.9385964912280702	0.8985871666326162	0.8885448916408669	0.9086294416243653	0.9284112317215394	0.9014084507042254	0.9554140127388535	744	RFC	0.8998794155199319	0.9025157232704403	0.8972431077694235	0.9252136752136753	0.8888888888888888	0.9615384615384616	0.8976542416452442	0.875	0.9203084832904884	0.9318264014466546	0.9142857142857143	0.9493670886075949	Self Other
ssid__geo	0.8813905930470347	0.9210526315789473	0.8803160962655103	0.8689759036144578	0.8916562889165629	0.9048855103365161	0.8656716417910447	0.9440993788819876	745	RFC	0.8872524780720106	0.9261637239165329	0.8483412322274881	0.9165396341463414	0.90625	0.926829268292683	0.8790361311219076	0.8184397163120567	0.9396325459317585	0.8952983725135624	0.8285714285714286	0.9620253164556962	Self Other
ssid__geo	0.841225626740947	0.9210526315789473	0.8365845916112147	0.8090452261306533	0.864123957091776	0.9048855103365161	0.8656716417910447	0.9440993788819876	746	RFC	0.8376235244646022	0.817258883248731	0.8579881656804734	0.9165396341463414	0.90625	0.926829268292683	0.8356715820656622	0.8009950248756219	0.8703481392557023	0.8952983725135624	0.8285714285714286	0.9620253164556962	Self Other
ssid__geo	0.9080911233307148	0.9210526315789473	0.9047039244904919	0.8867376573088093	0.9226701916721745	0.9031618688060405	0.8615384615384616	0.9447852760736196	747	RFC	0.9091583672034169	0.9141716566866267	0.9041450777202072	0.925	0.9333333333333333	0.9166666666666666	0.9014362830152304	0.8609022556390977	0.941970310391363	0.8873417721518988	0.8	0.9746835443037974	Self Other
ssid__geo	0.9073941134242641	0.9649122807017544	0.9073847585856071	0.9064539521392313	0.9083155650319829	0.9580882352941177	0.9411764705882354	0.975	748	RFC	0.9091268840846252	0.9441087613293051	0.8741450068399452	0.9663299663299663	0.9696969696969697	0.9629629629629629	0.9084769296790539	0.8716875871687587	0.9452662721893491	0.9508137432188065	0.9142857142857143	0.9873417721518988	Self Other
ssid__geo	0.8519973804846104	0.9298245614035088	0.8510621953072133	0.8392603129445235	0.8628640776699029	0.9161764705882353	0.8823529411764706	0.95	749	RFC	0.8539812320792424	0.8714918759231906	0.8364705882352941	0.9236812570145903	0.9090909090909091	0.9382716049382716	0.850152644986953	0.8093278463648834	0.8909774436090225	0.9095840867992766	0.8571428571428571	0.9620253164556962	Self Other
ssid__geo	0.8096632503660323	0.9122807017543859	0.8006797406748918	0.758364312267658	0.8429951690821256	0.8933782267115601	0.8484848484848486	0.9382716049382716	750	RFC	0.7970689258334661	0.7259786476868327	0.8681592039800995	0.9094442285270112	0.9032258064516129	0.9156626506024096	0.8065115726786138	0.7937743190661478	0.8192488262910798	0.8810126582278481	0.8	0.9620253164556962	Self Other
ssid__geo	0.8951612903225806	0.9385964912280702	0.8931929656657496	0.8786936236391913	0.9076923076923077	0.9260220635950681	0.8955223880597014	0.9565217391304348	751	RFC	0.8933408453193699	0.8800623052959502	0.9066193853427896	0.9382621951219512	0.9375	0.9390243902439024	0.8930484825292161	0.8773291925465838	0.9087677725118484	0.9159132007233273	0.8571428571428571	0.9746835443037974	Self Other
ssid__geo	0.8462940461725394	0.9210526315789473	0.8451251028779037	0.8316699933466402	0.8585802124091672	0.9048855103365161	0.8656716417910447	0.9440993788819876	752	RFC	0.8507658439039669	0.882768361581921	0.8187633262260128	0.9165396341463414	0.90625	0.926829268292683	0.8443156035444797	0.7861635220125787	0.9024676850763808	0.8952983725135624	0.8285714285714286	0.9620253164556962	Self Other
ssid__geo	0.840625	0.9035087719298246	0.8335441230467954	0.7992125984251969	0.8678756476683939	0.8875033641338477	0.8450704225352113	0.9299363057324842	753	RFC	0.8317062597757503	0.7852998065764023	0.8781127129750983	0.8846153846153846	0.8333333333333334	0.9358974358974359	0.8357508871776844	0.8136272545090181	0.8578745198463509	0.8905967450271248	0.8571428571428571	0.9240506329113924	Self Other
ssid__geo	0.9095665171898356	0.9649122807017544	0.9085216084348753	0.898744769874477	0.9182984469952734	0.9587703435804702	0.9428571428571428	0.9746835443037974	754	RFC	0.9105015834099499	0.9179487179487179	0.9030544488711819	0.9587703435804702	0.9428571428571428	0.9746835443037974	0.9071969014591965	0.8803278688524591	0.9340659340659341	0.9587703435804702	0.9428571428571428	0.9746835443037974	Self Other
ssid__geo	0.8220396988364134	0.9122807017543859	0.8220296101949026	0.8233695652173914	0.8206896551724139	0.8969258589511754	0.8571428571428571	0.9367088607594937	755	RFC	0.8224247538677918	0.808	0.8368495077355836	0.8969258589511754	0.8571428571428571	0.9367088607594937	0.82223863197628	0.8393351800554016	0.8051420838971584	0.8969258589511754	0.8571428571428571	0.9367088607594937	Self Other
ssid__geo	0.8873038516405135	0.9298245614035088	0.8844588264994231	0.8663282571912014	0.9025893958076449	0.913109756097561	0.8750000000000001	0.9512195121951219	756	RFC	0.8900958628501868	0.9045936395759717	0.8755980861244019	0.9415821501014199	0.9655172413793104	0.9176470588235294	0.8812332705462477	0.8311688311688312	0.9312977099236641	0.8936708860759495	0.8	0.9873417721518988	Self Other
ssid__geo	0.8537463976945245	0.9035087719298246	0.8519947282800252	0.8358932902182701	0.8680961663417803	0.8837489570779642	0.8358208955223881	0.9316770186335404	757	RFC	0.8519393459394846	0.8352180936995154	0.8686605981794538	0.8948170731707317	0.875	0.9146341463414634	0.8520510234102467	0.8365695792880259	0.8675324675324675	0.8746835443037975	0.8	0.9493670886075949	Self Other
ssid__geo	0.867244829886591	0.9385964912280702	0.8649356941208963	0.8472755180353032	0.8825958702064896	0.9260220635950681	0.8955223880597014	0.9565217391304348	758	RFC	0.8728896654428568	0.9034369885433715	0.8423423423423423	0.9382621951219512	0.9375	0.9390243902439024	0.8622887881327403	0.7976878612716763	0.9268897149938042	0.9159132007233273	0.8571428571428571	0.9746835443037974	Self Other
ssid__geo	0.8533747090768037	0.9035087719298246	0.8450954621842328	0.8092835519677094	0.8809073724007561	0.8837489570779642	0.8358208955223881	0.9316770186335404	759	RFC	0.8525727133165986	0.8495762711864406	0.8555691554467564	0.8948170731707317	0.875	0.9146341463414634	0.840215949753522	0.7726396917148363	0.9077922077922078	0.8746835443037975	0.8	0.9493670886075949	Self Other
ssid__geo	0.8898643256185156	0.956140350877193	0.8870728840125393	0.8693181818181819	0.9048275862068966	0.9471586168536201	0.9253731343283582	0.968944099378882	760	RFC	0.8942540451012868	0.9161676646706587	0.8723404255319149	0.959984756097561	0.96875	0.9512195121951219	0.8834275536281266	0.827027027027027	0.9398280802292264	0.9365280289330922	0.8857142857142857	0.9873417721518988	Self Other
ssid__geo	0.8486519607843137	0.9298245614035088	0.8473099584661451	0.8329952670723463	0.8616246498599439	0.9188034188034189	0.888888888888889	0.9487179487179488	761	RFC	0.8461039987355776	0.7927927927927928	0.8994152046783626	0.912951912951913	0.8648648648648649	0.961038961038961	0.8521872989614925	0.8774928774928775	0.8268817204301075	0.925497287522604	0.9142857142857143	0.9367088607594937	Self Other
ssid__geo	0.8694181326116374	0.9122807017543859	0.8687557483255952	0.8594319009468318	0.8780795957043588	0.8952205882352942	0.8529411764705883	0.9375000000000001	762	RFC	0.869478244837758	0.8702064896755162	0.86875	0.9023569023569024	0.8787878787878788	0.9259259259259259	0.8682663064950339	0.8489208633093526	0.8876117496807152	0.8889692585895117	0.8285714285714286	0.9493670886075949	Self Other
ssid__geo	0.8296739853626082	0.8859649122807017	0.8275449101796408	0.8083832335329342	0.8467065868263474	0.8574314574314574	0.7936507936507937	0.9212121212121213	763	RFC	0.8263121731836596	0.7883211678832117	0.8643031784841075	0.8882890365448506	0.8928571428571429	0.8837209302325582	0.8296526470651868	0.8294930875576036	0.82981220657277	0.8381555153707052	0.7142857142857143	0.9620253164556962	Self Other
ssid__geo	0.8627311522048364	0.9210526315789473	0.8600389620236322	0.8406275805119737	0.8794503435352905	0.9031618688060405	0.8615384615384616	0.9447852760736196	764	RFC	0.8649432245136512	0.8775862068965518	0.8523002421307506	0.925	0.9333333333333333	0.9166666666666666	0.8575215991002505	0.8066561014263075	0.9083870967741936	0.8873417721518988	0.8	0.9746835443037974	Self Other
ssid__geo	0.882962962962963	0.9210526315789473	0.8827612286491323	0.8778979907264297	0.8876244665718349	0.9031618688060405	0.8615384615384616	0.9447852760736196	765	RFC	0.8847448275862069	0.9088	0.8606896551724138	0.925	0.9333333333333333	0.9166666666666666	0.8826639800346365	0.8490284005979073	0.9162995594713657	0.8873417721518988	0.8	0.9746835443037974	Self Other
ssid__geo	0.8324836125273124	0.8947368421052632	0.8273390342052314	0.7975352112676056	0.8571428571428571	0.8720538720538721	0.8181818181818182	0.9259259259259259	766	RFC	0.8273390342052314	0.7975352112676056	0.8571428571428571	0.8872910998834046	0.8709677419354839	0.9036144578313253	0.8273390342052314	0.7975352112676056	0.8571428571428571	0.8603978300180832	0.7714285714285715	0.9493670886075949	Self Other
ssid__geo	0.8640636297903109	0.9122807017543859	0.8614204821640244	0.8422818791946308	0.8805590851334181	0.8913871951219513	0.8437500000000001	0.9390243902439025	767	RFC	0.8678419196399594	0.8884955752212389	0.8471882640586798	0.9184584178498986	0.9310344827586207	0.9058823529411765	0.858652312599681	0.8006379585326954	0.9166666666666666	0.8730560578661845	0.7714285714285715	0.9746835443037974	Self Other
ssid__geo	0.8617248752672844	0.9210526315789473	0.8518043819148009	0.8134615384615385	0.8901472253680635	0.9031618688060405	0.8615384615384616	0.9447852760736196	768	RFC	0.8612721212283473	0.8597560975609756	0.862788144895719	0.925	0.9333333333333333	0.9166666666666666	0.8455980279165065	0.7718978102189781	0.9192982456140351	0.8873417721518988	0.8	0.9746835443037974	Self Other
ssid__geo	0.853625170998632	0.9035087719298246	0.8516189370485034	0.8343653250773992	0.8688725490196078	0.8856986601039104	0.8405797101449276	0.9308176100628932	769	RFC	0.8530672480933837	0.8488188976377953	0.8573155985489722	0.8889705882352941	0.8529411764705882	0.925	0.8505705399094321	0.8203957382039574	0.8807453416149068	0.8826401446654611	0.8285714285714286	0.9367088607594937	Self Other
ssid__geo	0.8840262582056893	0.9385964912280702	0.8775194756670047	0.8492890995260663	0.9057498518079431	0.9272627837024884	0.8985507246376812	0.9559748427672956	770	RFC	0.8802636164887044	0.8648648648648649	0.895662368112544	0.9308823529411765	0.9117647058823529	0.95	0.8751657891563844	0.8342644320297952	0.9160671462829736	0.923869801084991	0.8857142857142857	0.9620253164556962	Self Other
ssid__geo	0.8676377454084864	0.9035087719298246	0.8675048911147325	0.8717004297114794	0.8633093525179856	0.8793650793650793	0.8253968253968255	0.9333333333333332	771	RFC	0.8708222811671088	0.9416445623342176	0.8	0.9119601328903655	0.9285714285714286	0.8953488372093024	0.8744642857142857	0.8114285714285714	0.9375	0.8587703435804701	0.7428571428571429	0.9746835443037974	Self Other
ssid__geo	0.8444444444444444	0.9122807017543859	0.8433928443114354	0.8305597579425114	0.8562259306803595	0.8952205882352942	0.8529411764705883	0.9375000000000001	772	RFC	0.8484024539877301	0.8784	0.8184049079754602	0.9023569023569024	0.8787878787878788	0.9259259259259259	0.8426866922457523	0.787661406025825	0.8977119784656796	0.8889692585895117	0.8285714285714286	0.9493670886075949	Self Other
ssid__geo	0.7900207900207901	0.9035087719298246	0.7882488830772583	0.768878718535469	0.8076190476190476	0.8891736632788334	0.8493150684931505	0.9290322580645162	773	RFC	0.7885852646143203	0.711864406779661	0.8653061224489796	0.881578947368421	0.8157894736842105	0.9473684210526315	0.7964818763326226	0.835820895522388	0.7571428571428571	0.8985533453887884	0.8857142857142857	0.9113924050632911	Self Other
ssid__geo	0.8857566765578635	0.9298245614035088	0.8837754069137262	0.8686006825938566	0.8989501312335958	0.913109756097561	0.8750000000000001	0.9512195121951219	774	RFC	0.8876261827514844	0.8992932862190812	0.8759590792838875	0.9415821501014199	0.9655172413793104	0.9176470588235294	0.8815572931956268	0.8399339933993399	0.9231805929919138	0.8936708860759495	0.8	0.9873417721518988	Self Other
ssid__geo	0.8299031476997578	0.9385964912280702	0.8275494036640161	0.8074023303632625	0.8476964769647697	0.9246814535158093	0.8923076923076922	0.9570552147239264	775	RFC	0.8377192449159498	0.8791044776119403	0.7963340122199593	0.9476190476190476	0.9666666666666667	0.9285714285714286	0.8263279713676024	0.7465145754119138	0.9061413673232909	0.9079566003616637	0.8285714285714286	0.9873417721518988	Self Other
ssid__geo	0.8545051698670606	0.9122807017543859	0.8532137859229677	0.839445802770986	0.8669817690749494	0.8952205882352942	0.8529411764705883	0.9375000000000001	776	RFC	0.8538146430083251	0.8470394736842105	0.8605898123324397	0.9023569023569024	0.8787878787878788	0.9259259259259259	0.8527282318420099	0.8319870759289176	0.8734693877551021	0.8889692585895117	0.8285714285714286	0.9493670886075949	Self Other
ssid__geo	0.8779220779220779	0.9649122807017544	0.877465544590996	0.8849449204406364	0.8699861687413555	0.957351290684624	0.9393939393939393	0.9753086419753086	777	RFC	0.8786510940631136	0.9488188976377953	0.8084832904884319	0.9759036144578312	1.0	0.9518072289156626	0.8853726034170192	0.8291284403669725	0.9416167664670658	0.9428571428571428	0.8857142857142857	1.0	Self Other
ssid__geo	0.8876233864844343	0.9385964912280702	0.8833173698577654	0.8609022556390977	0.905732484076433	0.9246814535158093	0.8923076923076922	0.9570552147239264	778	RFC	0.8864322941800984	0.8807692307692307	0.8920953575909661	0.9476190476190476	0.9666666666666667	0.9285714285714286	0.8808523894680771	0.8419117647058824	0.9197930142302717	0.9079566003616637	0.8285714285714286	0.9873417721518988	Self Other
ssid__geo	0.872271624898949	0.9473684210526315	0.8654257165048116	0.8350730688935283	0.895778364116095	0.9348323170731707	0.90625	0.9634146341463414	779	RFC	0.8776340330965515	0.8968609865470852	0.8584070796460177	0.9647058823529412	1.0	0.9294117647058824	0.8589008620689655	0.78125	0.9365517241379311	0.9142857142857144	0.8285714285714286	1.0	Self Other
ssid__geo	0.8990450204638472	0.9385964912280702	0.8983866858495939	0.8902077151335313	0.9065656565656567	0.9272627837024884	0.8985507246376812	0.9559748427672956	780	RFC	0.8981377994694404	0.8862629246676514	0.9100126742712294	0.9308823529411765	0.9117647058823529	0.95	0.8986662167608657	0.8941877794336811	0.9031446540880503	0.923869801084991	0.8857142857142857	0.9620253164556962	Self Other
ssid__geo	0.8234519104084321	0.9210526315789473	0.8217576081527501	0.8043795620437956	0.8391356542617047	0.9079572979276935	0.8732394366197184	0.9426751592356688	781	RFC	0.8205797353760446	0.7674094707520891	0.87375	0.9049145299145299	0.8611111111111112	0.9487179487179487	0.8261256889443036	0.8450920245398773	0.8071593533487298	0.9112115732368897	0.8857142857142857	0.9367088607594937	Self Other
ssid__geo	0.8338937457969066	0.8947368421052632	0.8329116953033269	0.8201019664967224	0.8457214241099312	0.8782051282051282	0.8333333333333334	0.923076923076923	782	RFC	0.8332872003618272	0.7639077340569878	0.9026666666666666	0.872937872937873	0.8108108108108109	0.935064935064935	0.8403773954430229	0.8852201257861635	0.7955346650998825	0.8842676311030742	0.8571428571428571	0.9113924050632911	Self Other
ssid__geo	0.8994864269992663	0.956140350877193	0.8963798913806488	0.8784383318544808	0.9143214509068167	0.9480448455017774	0.9275362318840579	0.9685534591194969	783	RFC	0.8971324052659668	0.8839285714285714	0.9103362391033624	0.9518382352941177	0.9411764705882353	0.9625	0.8956787907792934	0.873015873015873	0.9183417085427136	0.9444846292947559	0.9142857142857143	0.9746835443037974	Self Other
ssid__geo	0.8657378087397086	0.9210526315789473	0.8654177682574602	0.8588548601864181	0.8719806763285024	0.9093239063190455	0.8767123287671234	0.9419354838709677	784	RFC	0.8654177682574602	0.8588548601864181	0.8719806763285024	0.9013157894736842	0.8421052631578947	0.9605263157894737	0.8654177682574602	0.8588548601864181	0.8719806763285024	0.9191681735985533	0.9142857142857143	0.9240506329113924	Self Other
ssid__geo	0.9042345276872964	0.956140350877193	0.9037033939064427	0.8965517241379309	0.9108550636749546	0.9471586168536201	0.9253731343283582	0.968944099378882	785	RFC	0.9042799953506181	0.9048295454545454	0.9037304452466908	0.959984756097561	0.96875	0.9512195121951219	0.9032584491889256	0.8884239888423989	0.9180929095354523	0.9365280289330922	0.8857142857142857	0.9873417721518988	Self Other
ssid__geo	0.8602756892230576	0.9122807017543859	0.8602712459292499	0.8610591900311525	0.8594833018273471	0.8913871951219513	0.8437500000000001	0.9390243902439025	786	RFC	0.8652563778732003	0.9337837837837838	0.7967289719626168	0.9184584178498986	0.9310344827586207	0.9058823529411765	0.865906233443774	0.7988439306358381	0.93296853625171	0.8730560578661845	0.7714285714285715	0.9746835443037974	Self Other
ssid__geo	0.899644128113879	0.9298245614035088	0.8977746816827278	0.8839506172839507	0.9115987460815048	0.914702581369248	0.8787878787878788	0.9506172839506173	787	RFC	0.8990527950310558	0.895	0.9031055900621118	0.931597357170618	0.9354838709677419	0.927710843373494	0.8967119481321395	0.8731707317073171	0.920253164556962	0.901627486437613	0.8285714285714286	0.9746835443037974	Self Other
ssid__geo	0.8938547486033519	0.9385964912280702	0.8935388889432342	0.8877400295420975	0.8993377483443709	0.9272627837024884	0.8985507246376812	0.9559748427672956	788	RFC	0.8980022917730869	0.9375975039001561	0.8584070796460177	0.9308823529411765	0.9117647058823529	0.95	0.8936422138430538	0.8429172510518934	0.9443671766342142	0.923869801084991	0.8857142857142857	0.9620253164556962	Self Other
ssid__geo	0.9023689877961235	0.956140350877193	0.9009797075512329	0.8892508143322475	0.9127086007702183	0.9480448455017774	0.9275362318840579	0.9685534591194969	789	RFC	0.9008433130603799	0.8878048780487805	0.9138817480719794	0.9518382352941177	0.9411764705882353	0.9625	0.9011199648638474	0.8907014681892332	0.9115384615384615	0.9444846292947559	0.9142857142857143	0.9746835443037974	Self Other
ssid__geo	0.8745545260156807	0.9210526315789473	0.8720834818357384	0.8543046357615893	0.8898623279098874	0.9048855103365161	0.8656716417910447	0.9440993788819876	790	RFC	0.8739647742177252	0.8701517706576728	0.8777777777777778	0.9165396341463414	0.90625	0.926829268292683	0.8706543271016467	0.8390243902439024	0.9022842639593909	0.8952983725135624	0.8285714285714286	0.9620253164556962	Self Other
ssid__geo	0.9002677376171352	0.9473684210526315	0.9002129718743542	0.8978752570253599	0.9025506867233486	0.936026936026936	0.909090909090909	0.962962962962963	791	RFC	0.9008469647139923	0.914804469273743	0.8868894601542416	0.9537504858142247	0.967741935483871	0.9397590361445783	0.9001681024672352	0.8815612382234186	0.918774966711052	0.9222423146473779	0.8571428571428571	0.9873417721518988	Self Other
ssid__geo	0.8444302176696543	0.9473684210526315	0.8443765751825645	0.8414872798434443	0.8472658705216846	0.9381555153707053	0.9142857142857143	0.9620253164556962	792	RFC	0.8450985344476953	0.8103015075376885	0.8798955613577023	0.9381555153707053	0.9142857142857143	0.9620253164556962	0.8460696517412936	0.8751696065128901	0.816969696969697	0.9381555153707053	0.9142857142857143	0.9620253164556962	Self Other
ssid__geo	0.8618331053351573	0.8947368421052632	0.8609878895600175	0.8501483679525224	0.8718274111675126	0.8742647058823529	0.823529411764706	0.9249999999999999	793	RFC	0.8648024267642637	0.889751552795031	0.8398533007334963	0.8810325476992144	0.8484848484848485	0.9135802469135802	0.860126454185656	0.8139204545454546	0.9063324538258575	0.8683544303797468	0.8	0.9367088607594937	Self Other
ssid__geo	0.8676470588235294	0.9298245614035088	0.8609719694956145	0.8305084745762712	0.8914354644149578	0.9175406871609403	0.8857142857142857	0.9493670886075949	794	RFC	0.8564511649989699	0.796028880866426	0.9168734491315137	0.9175406871609403	0.8857142857142857	0.9493670886075949	0.8677405641196259	0.8681102362204725	0.8673708920187794	0.9175406871609403	0.8857142857142857	0.9493670886075949	Self Other
ssid__geo	0.8683823529411765	0.9035087719298246	0.856915729924326	0.8164102564102564	0.8974212034383954	0.8793650793650793	0.8253968253968255	0.9333333333333332	795	RFC	0.855813152276067	0.8105906313645621	0.9010356731875719	0.9119601328903655	0.9285714285714286	0.8953488372093024	0.8580748330125665	0.8223140495867769	0.8938356164383562	0.8587703435804701	0.7428571428571429	0.9746835443037974	Self Other
ssid__geo	0.9183955739972337	0.9473684210526315	0.9183949495432588	0.9186206896551724	0.9181692094313453	0.9371323529411765	0.9117647058823529	0.9625	796	RFC	0.9189068143234196	0.942008486562942	0.8958051420838972	0.9450056116722784	0.9393939393939394	0.9506172839506173	0.9190223020356902	0.8963660834454913	0.9416785206258891	0.9301989150090415	0.8857142857142857	0.9746835443037974	Self Other
ssid__geo	0.9098518995492595	0.9385964912280702	0.9098159651707614	0.9116161616161615	0.9080157687253613	0.9294741493592577	0.904109589041096	0.9548387096774194	797	RFC	0.9104725408705994	0.8946716232961586	0.9262734584450402	0.9210526315789473	0.868421052631579	0.9736842105263158	0.9098394233703512	0.9292149292149292	0.8904639175257731	0.9397830018083182	0.9428571428571428	0.9367088607594937	Self Other
ssid__geo	0.9078780177890724	0.956140350877193	0.9074662338720696	0.9136390708755211	0.901293396868618	0.9488651655153852	0.9295774647887323	0.9681528662420382	798	RFC	0.9069834297810451	0.9229843561973526	0.8909825033647375	0.9455128205128205	0.9166666666666666	0.9743589743589743	0.9081634310515099	0.9044811320754716	0.9118457300275482	0.9524412296564195	0.9428571428571428	0.9620253164556962	Self Other
ssid__geo	0.8615840118430792	0.9298245614035088	0.8537859325164061	0.8200192492781521	0.8875526157546602	0.914702581369248	0.8787878787878788	0.9506172839506173	799	RFC	0.8589317641096392	0.848605577689243	0.8692579505300353	0.931597357170618	0.9354838709677419	0.927710843373494	0.8499649980096908	0.7932960893854749	0.9066339066339066	0.901627486437613	0.8285714285714286	0.9746835443037974	Self Other
ssid__geo	0.8832684824902723	0.8859649122807017	0.8791578477495461	0.8568702290076337	0.9014454664914585	0.8626124038194123	0.8059701492537314	0.9192546583850932	800	RFC	0.8833705752997092	0.8838582677165354	0.8828828828828829	0.8730945121951219	0.84375	0.9024390243902439	0.8761434253044991	0.8314814814814815	0.9208053691275168	0.8540687160940326	0.7714285714285715	0.9367088607594937	Self Other
ssid__geo	0.8036363636363636	0.9035087719298246	0.7971976401179941	0.7610619469026548	0.8333333333333335	0.8837489570779642	0.8358208955223881	0.9316770186335404	801	RFC	0.7936541134678747	0.7084019769357496	0.87890625	0.8948170731707317	0.875	0.9146341463414634	0.8072166267201681	0.8221797323135756	0.7922535211267606	0.8746835443037975	0.8	0.9493670886075949	Self Other
ssid__geo	0.8823529411764706	0.8771929824561403	0.87989468696832	0.8627118644067797	0.8970775095298602	0.8556962025316457	0.8000000000000002	0.9113924050632911	802	RFC	0.8779150430351561	0.8413223140495868	0.9145077720207254	0.8556962025316456	0.8	0.9113924050632911	0.882758321587336	0.8852173913043478	0.8802992518703242	0.8556962025316456	0.8	0.9113924050632911	Self Other
ssid__geo	0.8508771929824561	0.9298245614035088	0.850139189607176	0.839622641509434	0.8606557377049181	0.914702581369248	0.8787878787878788	0.9506172839506173	803	RFC	0.8595262453765641	0.9175257731958762	0.8015267175572519	0.931597357170618	0.9354838709677419	0.927710843373494	0.8515582916506348	0.7739130434782608	0.9292035398230089	0.901627486437613	0.8285714285714286	0.9746835443037974	Self Other
ssid__geo	0.8313752591568763	0.9122807017543859	0.827989866510767	0.8038585209003216	0.8521212121212123	0.8952205882352942	0.8529411764705883	0.9375000000000001	804	RFC	0.8263365507941614	0.7836990595611285	0.8689740420271941	0.9023569023569024	0.8787878787878788	0.9259259259259259	0.8304960698210131	0.8250825082508251	0.835909631391201	0.8889692585895117	0.8285714285714286	0.9493670886075949	Self Other
ssid__geo	0.8485054347826086	0.9473684210526315	0.8482094592563718	0.8415067519545132	0.8549121665582303	0.936026936026936	0.909090909090909	0.962962962962963	805	RFC	0.8479576930251111	0.8210818307905686	0.8748335552596538	0.9537504858142247	0.967741935483871	0.9397590361445783	0.8494258117641822	0.8629737609329446	0.8358778625954199	0.9222423146473779	0.8571428571428571	0.9873417721518988	Self Other
ssid__geo	0.8702993092862624	0.9210526315789473	0.8659769344019943	0.8419083255378859	0.8900455432661026	0.9064807219031994	0.8695652173913043	0.9433962264150944	806	RFC	0.8692019576753341	0.8637236084452975	0.8746803069053708	0.9099264705882353	0.8823529411764706	0.9375	0.8635640740561705	0.8211678832116789	0.9059602649006623	0.9032549728752259	0.8571428571428571	0.9493670886075949	Self Other
ssid__geo	0.8346994535519126	0.8947368421052632	0.8344742522355844	0.8283687943262411	0.8405797101449276	0.8763110307414106	0.8285714285714286	0.9240506329113924	807	RFC	0.8343512704302962	0.8088642659279779	0.8598382749326146	0.8763110307414106	0.8285714285714286	0.9240506329113924	0.8355010788779669	0.8488372093023255	0.8221649484536082	0.8763110307414106	0.8285714285714286	0.9240506329113924	Self Other
ssid__geo	0.8891089108910891	0.956140350877193	0.8882213438735178	0.8782608695652173	0.8981818181818182	0.9488651655153852	0.9295774647887323	0.9681528662420382	808	RFC	0.8896868819690971	0.8951255539143279	0.8842482100238663	0.9455128205128205	0.9166666666666666	0.9743589743589743	0.8872907455030867	0.8620199146514936	0.9125615763546798	0.9524412296564195	0.9428571428571428	0.9620253164556962	Self Other
ssid__geo	0.8876163206871869	0.9298245614035088	0.8849672071391672	0.8675105485232069	0.9024238657551275	0.913109756097561	0.8750000000000001	0.9512195121951219	809	RFC	0.890341748925398	0.9049295774647887	0.8757539203860072	0.9415821501014199	0.9655172413793104	0.9176470588235294	0.8819162199227029	0.833063209076175	0.9307692307692308	0.8936708860759495	0.8	0.9873417721518988	Self Other
ssid__geo	0.8765167737330478	0.8947368421052632	0.875909598468562	0.8672294704528011	0.8845897264843229	0.86708122813836	0.8064516129032259	0.927710843373494	810	RFC	0.8763793492301069	0.8746130030959752	0.8781456953642384	0.9054916985951469	0.9259259259259259	0.8850574712643678	0.87554929542888	0.8599695585996956	0.8911290322580645	0.8444846292947559	0.7142857142857143	0.9746835443037974	Self Other
ssid__geo	0.8511784511784511	0.9473684210526315	0.8494744436560577	0.8334589299171062	0.8654899573950092	0.9381555153707053	0.9142857142857143	0.9620253164556962	811	RFC	0.8523935433088325	0.8613707165109035	0.8434163701067615	0.9381555153707053	0.9142857142857143	0.9620253164556962	0.8480246350364964	0.8072992700729927	0.88875	0.9381555153707053	0.9142857142857143	0.9620253164556962	Self Other
ssid__geo	0.8260869565217391	0.9122807017543859	0.8219252026232254	0.7947019867549668	0.849148418491484	0.8913871951219513	0.8437500000000001	0.9390243902439025	812	RFC	0.8203757164636896	0.7779578606158833	0.8627935723114957	0.9184584178498986	0.9310344827586207	0.9058823529411765	0.8240554424146631	0.8121827411167513	0.8359281437125748	0.8730560578661845	0.7714285714285715	0.9746835443037974	Self Other
ssid__geo	0.8564476885644768	0.8859649122807017	0.8412059387426194	0.7920094007050529	0.8904024767801858	0.847953216374269	0.7719298245614035	0.9239766081871346	813	RFC	0.8758143425288807	0.9232876712328767	0.8283410138248848	0.9293478260869565	1.0	0.8586956521739131	0.8279661857305767	0.6934156378600823	0.9625167336010709	0.8142857142857143	0.6285714285714286	1.0	Self Other
ssid__geo	0.859493670886076	0.9298245614035088	0.8592329326552628	0.8531746031746033	0.8652912621359224	0.9175406871609403	0.8857142857142857	0.9493670886075949	814	RFC	0.8628846536117563	0.899581589958159	0.8261877172653534	0.9175406871609403	0.8857142857142857	0.9493670886075949	0.8598005047470256	0.8113207547169812	0.9082802547770701	0.9175406871609403	0.8857142857142857	0.9493670886075949	Self Other
ssid__geo	0.90234375	0.9298245614035088	0.9006526499974232	0.8876909254267745	0.9136143745680719	0.9175406871609403	0.8857142857142857	0.9493670886075949	815	RFC	0.9018306351183063	0.8981818181818182	0.9054794520547945	0.9175406871609403	0.8857142857142857	0.9493670886075949	0.8996695328621576	0.8774422735346359	0.9218967921896792	0.9175406871609403	0.8857142857142857	0.9493670886075949	Self Other
ssid__geo	0.8651477832512315	0.9298245614035088	0.865125230618123	0.8668693009118541	0.8633811603243917	0.9188034188034189	0.888888888888889	0.9487179487179488	816	RFC	0.8651848818515485	0.8802469135802469	0.8501228501228502	0.912951912951913	0.8648648648648649	0.961038961038961	0.8654758923218202	0.8538922155688623	0.8770595690747782	0.925497287522604	0.9142857142857143	0.9367088607594937	Self Other
ssid__geo	0.8982128982128982	0.9210526315789473	0.8961358266928283	0.8814479638009051	0.9108236895847516	0.9064807219031994	0.8695652173913043	0.9433962264150944	817	RFC	0.8962252292221237	0.8822463768115942	0.9102040816326531	0.9099264705882353	0.8823529411764706	0.9375	0.8960475681322093	0.8806509945750453	0.9114441416893733	0.9032549728752259	0.8571428571428571	0.9493670886075949	Self Other
ssid__geo	0.8402730375426621	0.8859649122807017	0.837627459673294	0.8169014084507042	0.8583535108958839	0.8649165983046212	0.8115942028985507	0.9182389937106918	818	RFC	0.8399619876240549	0.8378812199036918	0.8420427553444181	0.8680147058823529	0.8235294117647058	0.9125	0.8361276034304024	0.7969465648854962	0.8753086419753087	0.8620253164556962	0.8	0.9240506329113924	Self Other
ssid__geo	0.8818481848184818	0.9210526315789473	0.8808305410601482	0.8698181818181818	0.8918429003021148	0.9093239063190455	0.8767123287671234	0.9419354838709677	819	RFC	0.8806934990177715	0.8679245283018868	0.8934624697336562	0.9013157894736842	0.8421052631578947	0.9605263157894737	0.880974654207711	0.8717201166180758	0.8902291917973462	0.9191681735985533	0.9142857142857143	0.9240506329113924	Self Other
ssid__geo	0.8922961854899027	0.9473684210526315	0.8920410195677335	0.8867924528301887	0.8972895863052782	0.9381555153707053	0.9142857142857143	0.9620253164556962	820	RFC	0.8916989004691809	0.8597560975609756	0.9236417033773862	0.9381555153707053	0.9142857142857143	0.9620253164556962	0.8939919303996974	0.9155844155844156	0.8723994452149791	0.9381555153707053	0.9142857142857143	0.9620253164556962	Self Other
ssid__geo	0.8659517426273459	0.9473684210526315	0.8659430707303049	0.8670212765957447	0.8648648648648649	0.9381555153707053	0.9142857142857143	0.9620253164556962	821	RFC	0.8696011296847018	0.9300998573466477	0.809102402022756	0.9381555153707053	0.9142857142857143	0.9620253164556962	0.8704188032179762	0.8119551681195517	0.9288824383164006	0.9381555153707053	0.9142857142857143	0.9620253164556962	Self Other
ssid__geo	0.8258238063214526	0.9298245614035088	0.8242208484234403	0.8074349442379183	0.8410067526089624	0.9161764705882353	0.8823529411764706	0.95	822	RFC	0.8230824142290423	0.7801724137931034	0.865992414664981	0.9236812570145903	0.9090909090909091	0.9382716049382716	0.8270471185705197	0.8366718027734977	0.8174224343675418	0.9095840867992766	0.8571428571428571	0.9620253164556962	Self Other
ssid__geo	0.8582822085889571	0.9122807017543859	0.8582309307555633	0.8609271523178808	0.8555347091932458	0.8952205882352942	0.8529411764705883	0.9375000000000001	823	RFC	0.8585516162496745	0.885997521685254	0.8311057108140948	0.9023569023569024	0.8787878787878788	0.9259259259259259	0.8593399164634588	0.8372365339578455	0.8814432989690721	0.8889692585895117	0.8285714285714286	0.9493670886075949	Self Other
ssid__geo	0.875089221984297	0.9122807017543859	0.8735614993669696	0.8596631916599841	0.887459807073955	0.8952205882352942	0.8529411764705883	0.9375000000000001	824	RFC	0.8736212950851465	0.8603531300160514	0.8868894601542416	0.9023569023569024	0.8787878787878788	0.9259259259259259	0.8735026235026235	0.8589743589743589	0.888030888030888	0.8889692585895117	0.8285714285714286	0.9493670886075949	Self Other
ssid__geo	0.7964391691394659	0.8859649122807017	0.7963462088022639	0.7919951485748938	0.8006972690296339	0.8690234202386213	0.8219178082191781	0.9161290322580645	825	RFC	0.7996741129572236	0.7370203160270881	0.8623279098873592	0.861842105263158	0.7894736842105263	0.9342105263157895	0.8015603722035691	0.8558322411533421	0.7472885032537961	0.8779385171790235	0.8571428571428571	0.8987341772151899	Self Other
ssid__geo	0.8356164383561644	0.9035087719298246	0.8341393859351807	0.8184873949579832	0.8497913769123782	0.8837489570779642	0.8358208955223881	0.9316770186335404	826	RFC	0.8329530881177629	0.7829581993569131	0.8829479768786127	0.8948170731707317	0.875	0.9146341463414634	0.83821460937205	0.8573943661971831	0.8190348525469169	0.8746835443037975	0.8	0.9493670886075949	Self Other
ssid__geo	0.8647140864714087	0.9122807017543859	0.8644269005847953	0.8581871345029238	0.8706666666666667	0.8952205882352942	0.8529411764705883	0.9375000000000001	827	RFC	0.8656114663623145	0.8787425149700598	0.8524804177545692	0.9023569023569024	0.8787878787878788	0.9259259259259259	0.8641086025690929	0.8385714285714285	0.8896457765667575	0.8889692585895117	0.8285714285714286	0.9493670886075949	Self Other
ssid__geo	0.8875502008032129	0.9298245614035088	0.8869372810747698	0.8786127167630059	0.8952618453865338	0.9161764705882353	0.8823529411764706	0.95	828	RFC	0.889561081668705	0.9088191330343797	0.8703030303030304	0.9236812570145903	0.9090909090909091	0.9382716049382716	0.886022065226173	0.8503496503496504	0.9216944801026957	0.9095840867992766	0.8571428571428571	0.9620253164556962	Self Other
ssid__geo	0.8624511082138201	0.9035087719298246	0.8613451839819191	0.8489620615604867	0.8737283064033514	0.8856986601039104	0.8405797101449276	0.9308176100628932	829	RFC	0.8605667988513606	0.8352112676056338	0.8859223300970874	0.8889705882352941	0.8529411764705882	0.925	0.86251931210248	0.8631732168850073	0.8618654073199528	0.8826401446654611	0.8285714285714286	0.9367088607594937	Self Other
ssid__geo	0.8558897243107769	0.9210526315789473	0.855627642972211	0.849476439790576	0.8617788461538461	0.9048855103365161	0.8656716417910447	0.9440993788819876	830	RFC	0.8557416437000919	0.8163522012578617	0.8951310861423221	0.9165396341463414	0.90625	0.926829268292683	0.8581125835666376	0.8854024556616644	0.8308227114716107	0.8952983725135624	0.8285714285714286	0.9620253164556962	Self Other
ssid__geo	0.8758842443729904	0.9298245614035088	0.874043147194274	0.8588149231894661	0.8892713711990821	0.9161764705882353	0.8823529411764706	0.95	831	RFC	0.8748742442034569	0.8670605612998523	0.8826879271070615	0.9236812570145903	0.9090909090909091	0.9382716049382716	0.8733391974532965	0.8507246376811595	0.8959537572254336	0.9095840867992766	0.8571428571428571	0.9620253164556962	Self Other
ssid__geo	0.859181141439206	0.9385964912280702	0.8591524683267803	0.8611620795107034	0.8571428571428571	0.9260220635950681	0.8955223880597014	0.9565217391304348	832	RFC	0.8603688410932733	0.9002557544757033	0.8204819277108434	0.9382621951219512	0.9375	0.9390243902439024	0.8612777965701153	0.8253223915592028	0.8972332015810277	0.9159132007233273	0.8571428571428571	0.9746835443037974	Self Other
ssid__geo	0.8764367816091954	0.9298245614035088	0.8754160188324622	0.8641390205371247	0.8866930171277997	0.9175406871609403	0.8857142857142857	0.9493670886075949	833	RFC	0.8749698577284784	0.8573667711598746	0.8925729442970822	0.9175406871609403	0.8857142857142857	0.9493670886075949	0.8759545803181379	0.8710191082802548	0.8808900523560209	0.9175406871609403	0.8857142857142857	0.9493670886075949	Self Other
ssid__geo	0.885090909090909	0.9210526315789473	0.883453072225298	0.8696369636963697	0.8972691807542263	0.9079572979276935	0.8732394366197184	0.9426751592356688	834	RFC	0.8848182644154793	0.8827470686767169	0.8868894601542416	0.9049145299145299	0.8611111111111112	0.9487179487179487	0.8824026529738982	0.8569105691056911	0.9078947368421053	0.9112115732368897	0.8857142857142857	0.9367088607594937	Self Other
ssid__geo	0.8568450312717165	0.9122807017543859	0.8564339652613919	0.8487518355359766	0.8641160949868074	0.8985042735042735	0.8611111111111112	0.9358974358974359	835	RFC	0.8580488127315922	0.8731117824773413	0.842985842985843	0.8929448929448929	0.8378378378378378	0.948051948051948	0.8560235839938141	0.8257142857142857	0.8863328822733424	0.9048824593128391	0.8857142857142857	0.9240506329113924	Self Other
ssid__geo	0.8643933386201428	0.9298245614035088	0.857776045304613	0.827098078867543	0.8884540117416829	0.9161764705882353	0.8823529411764706	0.95	836	RFC	0.8562099485240047	0.8163672654690619	0.8960526315789473	0.9236812570145903	0.9090909090909091	0.9382716049382716	0.8595489682522851	0.8381147540983607	0.8809831824062095	0.9095840867992766	0.8571428571428571	0.9620253164556962	Self Other
ssid__geo	0.8620236530880421	0.9210526315789473	0.861376399377534	0.8519040902679831	0.8708487084870848	0.9093239063190455	0.8767123287671234	0.9419354838709677	837	RFC	0.8609936648321943	0.8435754189944135	0.8784119106699751	0.9013157894736842	0.8421052631578947	0.9605263157894737	0.861906747272601	0.8603988603988604	0.8634146341463415	0.9191681735985533	0.9142857142857143	0.9240506329113924	Self Other
ssid__geo	0.8911411411411412	0.9385964912280702	0.8886045461387926	0.8717948717948717	0.9054142204827135	0.9272627837024884	0.8985507246376812	0.9559748427672956	838	RFC	0.8914297658862875	0.8931159420289855	0.8897435897435897	0.9308823529411765	0.9117647058823529	0.95	0.8865573973535907	0.8514680483592401	0.9216467463479415	0.923869801084991	0.8857142857142857	0.9620253164556962	Self Other
ssid__geo	0.8898830006882312	0.9649122807017544	0.8873708892893823	0.8705501618122976	0.9041916167664671	0.9587703435804702	0.9428571428571428	0.9746835443037974	839	RFC	0.8873708892893823	0.8705501618122977	0.9041916167664671	0.9587703435804702	0.9428571428571428	0.9746835443037974	0.8873708892893823	0.8705501618122977	0.9041916167664671	0.9587703435804702	0.9428571428571428	0.9746835443037974	Self Other
ssid__geo	0.832735104091888	0.9035087719298246	0.8300839766869283	0.8088597210828548	0.8513082322910018	0.8793650793650793	0.8253968253968255	0.9333333333333332	840	RFC	0.8282708045709344	0.7800632911392406	0.8764783180026281	0.9119601328903655	0.9285714285714286	0.8953488372093024	0.8337035690582979	0.8398637137989778	0.8275434243176178	0.8587703435804701	0.7428571428571429	0.9746835443037974	Self Other
ssid__geo	0.8431860609831985	0.9210526315789473	0.8431685100845803	0.8415094339622641	0.8448275862068965	0.9048855103365161	0.8656716417910447	0.9440993788819876	841	RFC	0.845297587414652	0.8825857519788918	0.8080094228504122	0.9165396341463414	0.90625	0.926829268292683	0.8446239143920595	0.8040865384615384	0.8851612903225806	0.8952983725135624	0.8285714285714286	0.9620253164556962	Self Other
ssid__geo	0.8491694352159468	0.9298245614035088	0.8457524643892202	0.8227946916471507	0.8687102371312899	0.9161764705882353	0.8823529411764706	0.95	842	RFC	0.8455462181840497	0.8208722741433022	0.8702201622247973	0.9236812570145903	0.9090909090909091	0.9382716049382716	0.8459658386552313	0.8247261345852895	0.8672055427251733	0.9095840867992766	0.8571428571428571	0.9620253164556962	Self Other
ssid__geo	0.85578231292517	0.9210526315789473	0.8504330932379095	0.8221476510067115	0.8787185354691075	0.9048855103365161	0.8656716417910447	0.9440993788819876	843	RFC	0.8588505494850047	0.8718861209964412	0.8458149779735683	0.9165396341463414	0.90625	0.926829268292683	0.846031746031746	0.7777777777777778	0.9142857142857143	0.8952983725135624	0.8285714285714286	0.9620253164556962	Self Other
ssid__geo	0.8413307741522713	0.9122807017543859	0.8407910993112876	0.8315217391304349	0.8500604594921403	0.8952205882352942	0.8529411764705883	0.9375000000000001	844	RFC	0.8405758647798742	0.796875	0.8842767295597485	0.9023569023569024	0.8787878787878788	0.9259259259259259	0.8438558313048999	0.8693181818181818	0.8183934807916181	0.8889692585895117	0.8285714285714286	0.9493670886075949	Self Other
ssid__geo	0.8520671834625323	0.9035087719298246	0.8519732268017604	0.8482438701126573	0.8557025834908633	0.8875033641338477	0.8450704225352113	0.9299363057324842	845	RFC	0.8519248079868134	0.845442536327609	0.8584070796460177	0.8846153846153846	0.8333333333333334	0.9358974358974359	0.8520394525820592	0.851063829787234	0.8530150753768844	0.8905967450271248	0.8571428571428571	0.9240506329113924	Self Other
ssid__geo	0.8805159538357095	0.9385964912280702	0.8803610654754213	0.876056338028169	0.8846657929226737	0.9272627837024884	0.8985507246376812	0.9559748427672956	846	RFC	0.8838273360989071	0.9228486646884273	0.8448060075093867	0.9308823529411765	0.9117647058823529	0.95	0.8811266691497247	0.8337801608579088	0.9284731774415406	0.923869801084991	0.8857142857142857	0.9620253164556962	Self Other
ssid__geo	0.8768011527377522	0.9210526315789473	0.8729056838170919	0.850655021834061	0.8951563458001226	0.9031618688060405	0.8615384615384616	0.9447852760736196	847	RFC	0.874698753701026	0.8634751773049646	0.8859223300970874	0.925	0.9333333333333333	0.9166666666666666	0.8713974325341728	0.8382099827882961	0.9045848822800495	0.8873417721518988	0.8	0.9746835443037974	Self Other
ssid__geo	0.8828229027962716	0.9649122807017544	0.8826479153348958	0.8781163434903047	0.8871794871794871	0.9587703435804702	0.9428571428571428	0.9746835443037974	848	RFC	0.884740167137275	0.9109195402298851	0.858560794044665	0.9587703435804702	0.9428571428571428	0.9746835443037974	0.8826827330884126	0.8475935828877005	0.9177718832891246	0.9587703435804702	0.9428571428571428	0.9746835443037974	Self Other
ssid__geo	0.8468286099865048	0.9210526315789473	0.8412838301656684	0.8116182572614108	0.8709494030699261	0.9048855103365161	0.8656716417910447	0.9440993788819876	849	RFC	0.844927536231884	0.8358974358974359	0.8539576365663322	0.9165396341463414	0.90625	0.926829268292683	0.838670383953297	0.7887096774193548	0.888631090487239	0.8952983725135624	0.8285714285714286	0.9620253164556962	Self Other
ssid__geo	0.8403973509933775	0.9122807017543859	0.8384210005190454	0.8205510052122114	0.8562909958258795	0.8913871951219513	0.8437500000000001	0.9390243902439025	850	RFC	0.8488062552659867	0.8944805194805194	0.8031319910514542	0.9184584178498986	0.9310344827586207	0.9058823529411765	0.8374475837123467	0.7579092159559835	0.9169859514687101	0.8730560578661845	0.7714285714285715	0.9746835443037974	Self Other
ssid__geo	0.8609660574412533	0.9210526315789473	0.8608849127429226	0.8575250836120402	0.864244741873805	0.9093239063190455	0.8767123287671234	0.9419354838709677	851	RFC	0.8630019864430383	0.8073047858942065	0.9186991869918699	0.9013157894736842	0.8421052631578947	0.9605263157894737	0.865146232561014	0.9144079885877318	0.8158844765342961	0.9191681735985533	0.9142857142857143	0.9240506329113924	Self Other
ssid__geo	0.8485507246376811	0.8596491228070176	0.8427521910395682	0.8125560538116592	0.8729483282674773	0.8227749708511465	0.7419354838709677	0.9036144578313253	852	RFC	0.8588005657708628	0.897029702970297	0.8205714285714286	0.8569604086845466	0.8518518518518519	0.8620689655172413	0.8375452416436022	0.7426229508196721	0.9324675324675324	0.8032549728752261	0.6571428571428571	0.9493670886075949	Self Other
ssid__geo	0.8853948287910552	0.9473684210526315	0.8852602964759261	0.881331403762663	0.8891891891891892	0.9381555153707053	0.9142857142857143	0.9620253164556962	853	RFC	0.885260296475926	0.8813314037626628	0.8891891891891892	0.9381555153707053	0.9142857142857143	0.9620253164556962	0.885260296475926	0.8813314037626628	0.8891891891891892	0.9381555153707053	0.9142857142857143	0.9620253164556962	Self Other
ssid__geo	0.8646464646464647	0.9035087719298246	0.8619378425420255	0.8425998433829288	0.8812758417011223	0.8816422840962718	0.8307692307692307	0.9325153374233128	854	RFC	0.8675068043277774	0.8834154351395731	0.8515981735159818	0.9023809523809524	0.9	0.9047619047619048	0.8592429583916622	0.8053892215568862	0.9130966952264382	0.8667269439421339	0.7714285714285715	0.9620253164556962	Self Other
ssid__geo	0.8328736900165472	0.9385964912280702	0.8313912320457302	0.8472012102874433	0.8155812538040171	0.9284112317215394	0.9014084507042254	0.9554140127388535	855	RFC	0.833592602195143	0.8275862068965517	0.8395989974937343	0.9252136752136753	0.8888888888888888	0.9615384615384616	0.830334001662673	0.8677685950413223	0.7928994082840237	0.9318264014466546	0.9142857142857143	0.9493670886075949	Self Other
ssid__geo	0.8983402489626556	0.9298245614035088	0.8983293083482926	0.8972746331236898	0.8993839835728953	0.91997191997192	0.8918918918918919	0.948051948051948	856	RFC	0.8983903805529192	0.901685393258427	0.8950953678474114	0.9097435897435897	0.8461538461538461	0.9733333333333334	0.8983103538653143	0.8929068150208623	0.9037138927097662	0.9334538878842676	0.9428571428571428	0.9240506329113924	Self Other
ssid__geo	0.8638132295719845	0.9385964912280702	0.8620156571449997	0.8462664714494874	0.8777648428405121	0.9272627837024884	0.8985507246376812	0.9559748427672956	857	RFC	0.8723838844320773	0.918918918918919	0.8258488499452354	0.9308823529411765	0.9117647058823529	0.95	0.8604532391683593	0.7842605156037992	0.9366459627329192	0.923869801084991	0.8857142857142857	0.9620253164556962	Self Other
ssid__geo	0.8728590250329381	0.9473684210526315	0.8723800189486752	0.8645614035087719	0.8801986343885786	0.9371323529411765	0.9117647058823529	0.9625	858	RFC	0.8736843300939996	0.8837876614060258	0.8635809987819733	0.9450056116722784	0.9393939393939394	0.9506172839506173	0.871811100292113	0.8461538461538461	0.8974683544303798	0.9301989150090415	0.8857142857142857	0.9746835443037974	Self Other
ssid__geo	0.8431758530183727	0.9298245614035088	0.8427093126143559	0.8341429562803607	0.851275668948351	0.9161764705882353	0.8823529411764706	0.95	859	RFC	0.8426062451769375	0.7992021276595744	0.8860103626943006	0.9236812570145903	0.9090909090909091	0.9382716049382716	0.8457201706891008	0.872278664731495	0.8191616766467066	0.9095840867992766	0.8571428571428571	0.9620253164556962	Self Other
ssid__geo	0.868815592203898	0.9122807017543859	0.8648323939054434	0.8416289592760181	0.8880358285348687	0.8969258589511754	0.8571428571428571	0.9367088607594937	860	RFC	0.8694186207203471	0.8724202626641651	0.8664169787765293	0.8969258589511754	0.8571428571428571	0.9367088607594937	0.8618491088963529	0.8129370629370629	0.910761154855643	0.8969258589511754	0.8571428571428571	0.9367088607594937	Self Other
ssid__geo	0.8926598263614838	0.9473684210526315	0.8884902515039501	0.8669275929549903	0.91005291005291	0.936026936026936	0.909090909090909	0.962962962962963	861	RFC	0.8927463809045647	0.8931451612903226	0.8923476005188068	0.9537504858142247	0.967741935483871	0.9397590361445783	0.885340178466054	0.8422053231939164	0.9284750337381916	0.9222423146473779	0.8571428571428571	0.9873417721518988	Self Other
ssid__geo	0.860512129380054	0.9298245614035088	0.8598630052621855	0.8503253796095445	0.8694006309148266	0.9161764705882353	0.8823529411764706	0.95	862	RFC	0.8599660497207315	0.8521739130434782	0.8677581863979849	0.9236812570145903	0.9090909090909091	0.9382716049382716	0.859767076581236	0.8484848484848485	0.8710493046776233	0.9095840867992766	0.8571428571428571	0.9620253164556962	Self Other
ssid__geo	0.8326210826210826	0.8947368421052632	0.8319759101304869	0.8215641609719059	0.8423876592890679	0.8742647058823529	0.823529411764706	0.9249999999999999	863	RFC	0.8327821869488536	0.8348765432098766	0.8306878306878307	0.8810325476992144	0.8484848484848485	0.9135802469135802	0.8315457124553858	0.8086696562032885	0.854421768707483	0.8683544303797468	0.8	0.9367088607594937	Self Other
ssid__geo	0.8435374149659864	0.9298245614035088	0.8433413832663946	0.8377997179125528	0.8488830486202364	0.9161764705882353	0.8823529411764706	0.95	864	RFC	0.8482116323795746	0.8959276018099548	0.8004956629491945	0.9236812570145903	0.9090909090909091	0.9382716049382716	0.8451257351919603	0.7867549668874172	0.9034965034965035	0.9095840867992766	0.8571428571428571	0.9620253164556962	Self Other
ssid__geo	0.8429189857761287	0.9298245614035088	0.8428684452959775	0.8456865127582017	0.8400503778337532	0.914702581369248	0.8787878787878788	0.9506172839506173	865	RFC	0.8460687169261446	0.9074315514993481	0.7847058823529411	0.931597357170618	0.9354838709677419	0.927710843373494	0.847801455830258	0.7918088737201365	0.9037940379403794	0.901627486437613	0.8285714285714286	0.9746835443037974	Self Other
ssid__geo	0.8967828418230563	0.9473684210526315	0.8966667925906338	0.8932038834951457	0.9001297016861219	0.9391025641025641	0.9166666666666667	0.9615384615384615	866	RFC	0.8964847085812088	0.8834019204389575	0.90956749672346	0.932958932958933	0.8918918918918919	0.974025974025974	0.8970557787071929	0.9032258064516129	0.8908857509627728	0.9461121157323689	0.9428571428571428	0.9493670886075949	Self Other
ssid__geo	0.8507556675062973	0.956140350877193	0.850683133116632	0.8473921442369607	0.8539741219963033	0.9488651655153852	0.9295774647887323	0.9681528662420382	867	RFC	0.8508882966910949	0.8245614035087719	0.8772151898734177	0.9455128205128205	0.9166666666666666	0.9743589743589743	0.8517279759585954	0.871523178807947	0.8319327731092437	0.9524412296564195	0.9428571428571428	0.9620253164556962	Self Other
ssid__geo	0.8165846802529867	0.8859649122807017	0.8121765647401518	0.7834024896265559	0.8409506398537477	0.8626124038194123	0.8059701492537314	0.9192546583850932	868	RFC	0.8187440062890234	0.8295254833040422	0.8079625292740047	0.8730945121951219	0.84375	0.9024390243902439	0.8094427529109027	0.7421383647798742	0.8767471410419314	0.8540687160940326	0.7714285714285715	0.9367088607594937	Self Other
ssid__geo	0.8712288447387785	0.9298245614035088	0.8670834821361206	0.8436103663985701	0.8905565978736711	0.9161764705882353	0.8823529411764706	0.95	869	RFC	0.8725686090608816	0.8789571694599627	0.8661800486618005	0.9236812570145903	0.9090909090909091	0.9382716049382716	0.8636707399593997	0.8109965635738832	0.9163449163449163	0.9095840867992766	0.8571428571428571	0.9620253164556962	Self Other
ssid__geo	0.8554735547355473	0.9210526315789473	0.8549573784754184	0.8463047743623283	0.8636099825885085	0.9064807219031994	0.8695652173913043	0.9433962264150944	870	RFC	0.8565805354399825	0.8696236559139785	0.8435374149659864	0.9099264705882353	0.8823529411764706	0.9375	0.8544324696865273	0.824203821656051	0.8846611177170036	0.9032549728752259	0.8571428571428571	0.9493670886075949	Self Other
ssid__geo	0.8692411924119241	0.9210526315789473	0.8673768628800191	0.851652574942352	0.8831011508176863	0.9012987012987013	0.8571428571428572	0.9454545454545454	871	RFC	0.877180945285357	0.920265780730897	0.834096109839817	0.9356312292358804	0.9642857142857143	0.9069767441860465	0.8653923696842152	0.7925608011444921	0.9382239382239382	0.8793851717902351	0.7714285714285715	0.9873417721518988	Self Other
ssid__geo	0.8667122351332878	0.9298245614035088	0.8639624625376412	0.8446215139442231	0.8833034111310593	0.9175406871609403	0.8857142857142857	0.9493670886075949	872	RFC	0.8637496997632419	0.8426073131955485	0.8848920863309353	0.9175406871609403	0.8857142857142857	0.9493670886075949	0.8641828987598337	0.8466453674121406	0.8817204301075269	0.9175406871609403	0.8857142857142857	0.9493670886075949	Self Other
ssid__geo	0.8650904033379694	0.9210526315789473	0.8633125390749788	0.847723704866562	0.8789013732833957	0.9048855103365161	0.8656716417910447	0.9440993788819876	873	RFC	0.8613639546282034	0.8108108108108109	0.9119170984455959	0.9165396341463414	0.90625	0.926829268292683	0.8681753329105897	0.8881578947368421	0.8481927710843373	0.8952983725135624	0.8285714285714286	0.9620253164556962	Self Other
ssid__geo	0.8849177984274482	0.9385964912280702	0.8835794264850227	0.8710968775020016	0.8960619754680438	0.9284112317215394	0.9014084507042254	0.9554140127388535	874	RFC	0.8847257467947123	0.8831168831168831	0.8863346104725415	0.9252136752136753	0.8888888888888888	0.9615384615384616	0.8827024529881744	0.8593996840442338	0.9060052219321149	0.9318264014466546	0.9142857142857143	0.9493670886075949	Self Other
ssid__geo	0.8202792956891317	0.8859649122807017	0.8196275873091984	0.8087855297157622	0.8304696449026345	0.8649165983046212	0.8115942028985507	0.9182389937106918	875	RFC	0.8194597696729095	0.8046272493573264	0.8342922899884925	0.8680147058823529	0.8235294117647058	0.9125	0.8198344414992078	0.812987012987013	0.8266818700114025	0.8620253164556962	0.8	0.9240506329113924	Self Other
ssid__geo	0.8857142857142857	0.9210526315789473	0.8839486837589304	0.8696343402225755	0.8982630272952854	0.9031618688060405	0.8615384615384616	0.9447852760736196	876	RFC	0.8869472295933771	0.8952536824877251	0.8786407766990292	0.925	0.9333333333333333	0.9166666666666666	0.882111110239371	0.8454404945904173	0.9187817258883249	0.8873417721518988	0.8	0.9746835443037974	Self Other
ssid__geo	0.8278852568378919	0.9385964912280702	0.8273035305381007	0.8172804532577904	0.8373266078184111	0.9284112317215394	0.9014084507042254	0.9554140127388535	877	RFC	0.8269809633730167	0.7882513661202186	0.8657105606258149	0.9252136752136753	0.8888888888888888	0.9615384615384616	0.8296371112547583	0.8485294117647059	0.8107448107448108	0.9318264014466546	0.9142857142857143	0.9493670886075949	Self Other
ssid__geo	0.8145604395604396	0.9035087719298246	0.8084524171480694	0.7742474916387959	0.8426573426573427	0.8816422840962718	0.8307692307692307	0.9325153374233128	878	RFC	0.8089362574298011	0.7781512605042017	0.8397212543554007	0.9023809523809524	0.9	0.9047619047619048	0.8079983652976034	0.7703826955074875	0.8456140350877193	0.8667269439421339	0.7714285714285715	0.9620253164556962	Self Other
ssid__geo	0.8584131326949385	0.9385964912280702	0.8579553215007356	0.8498912255257433	0.8660194174757281	0.9272627837024884	0.8985507246376812	0.9559748427672956	879	RFC	0.8611759392415015	0.8892261001517451	0.8331257783312578	0.9308823529411765	0.9117647058823529	0.95	0.8577530697813717	0.8138888888888889	0.9016172506738545	0.923869801084991	0.8857142857142857	0.9620253164556962	Self Other
ssid__geo	0.8670798898071626	0.9035087719298246	0.8669157046364089	0.8622412562455388	0.8715901530272788	0.8875033641338477	0.8450704225352113	0.9299363057324842	880	RFC	0.867471185667009	0.8753623188405797	0.8595800524934383	0.8846153846153846	0.8333333333333334	0.9358974358974359	0.8667241781832056	0.849507735583685	0.8839406207827261	0.8905967450271248	0.8571428571428571	0.9240506329113924	Self Other
ssid__geo	0.8426527958387516	0.8947368421052632	0.8426397570149093	0.8412073490813649	0.8440721649484537	0.8763110307414106	0.8285714285714286	0.9240506329113924	881	RFC	0.8446752612377607	0.8817056396148556	0.8076448828606658	0.8763110307414106	0.8285714285714286	0.9240506329113924	0.8441033091366579	0.8042659974905897	0.8839406207827261	0.8763110307414106	0.8285714285714286	0.9240506329113924	Self Other
ssid__geo	0.8513719512195121	0.8947368421052632	0.8453450267581395	0.8148148148148149	0.8758752387014641	0.8696646341463414	0.8125	0.926829268292683	882	RFC	0.8463625782045686	0.8218390804597702	0.8708860759493671	0.8953346855983773	0.896551724137931	0.8941176470588236	0.844415749763088	0.807909604519774	0.8809218950064021	0.8524412296564196	0.7428571428571429	0.9620253164556962	Self Other
ssid__geo	0.8386861313868613	0.9385964912280702	0.8354198703993312	0.8122344944774851	0.8586052463211772	0.9272627837024884	0.8985507246376812	0.9559748427672956	883	RFC	0.8327557477981339	0.757527733755943	0.9079837618403248	0.9308823529411765	0.9117647058823529	0.95	0.8448891319036951	0.8754578754578755	0.8143203883495146	0.923869801084991	0.8857142857142857	0.9620253164556962	Self Other
ssid__geo	0.8583690987124464	0.8947368421052632	0.8461758216959911	0.8028673835125448	0.8894842598794374	0.8696646341463414	0.8125	0.926829268292683	884	RFC	0.8499113853637081	0.8215158924205379	0.8783068783068783	0.8953346855983773	0.896551724137931	0.8941176470588236	0.8429982627220736	0.7850467289719626	0.9009497964721845	0.8524412296564196	0.7428571428571429	0.9620253164556962	Self Other
ssid__geo	0.8757807078417765	0.9385964912280702	0.8738117520783177	0.8580491673275178	0.8895743368291178	0.9260220635950681	0.8955223880597014	0.9565217391304348	885	RFC	0.8802315288924877	0.9061976549413735	0.8542654028436019	0.9382621951219512	0.9375	0.9390243902439024	0.8713434820362531	0.8147590361445783	0.9279279279279279	0.9159132007233273	0.8571428571428571	0.9746835443037974	Self Other
ssid__geo	0.8848920863309353	0.9298245614035088	0.8805164440318394	0.8576512455516014	0.9033816425120773	0.913109756097561	0.8750000000000001	0.9512195121951219	886	RFC	0.8862962962962964	0.8925925925925926	0.88	0.9415821501014199	0.9655172413793104	0.9176470588235294	0.8766910839933376	0.8253424657534246	0.9280397022332506	0.8936708860759495	0.8	0.9873417721518988	Self Other
ssid__geo	0.8763440860215054	0.9035087719298246	0.8744660755059559	0.8591117917304747	0.8898203592814371	0.8837489570779642	0.8358208955223881	0.9316770186335404	887	RFC	0.8778244410268543	0.8876582278481012	0.8679906542056075	0.8948170731707317	0.875	0.9146341463414634	0.8725603132131322	0.8323442136498517	0.9127764127764127	0.8746835443037975	0.8	0.9493670886075949	Self Other
ssid__geo	0.8389166072701354	0.9210526315789473	0.8384793284023065	0.8300751879699247	0.8468834688346883	0.9079572979276935	0.8732394366197184	0.9426751592356688	888	RFC	0.8397258790303793	0.8505392912172574	0.8289124668435013	0.9049145299145299	0.8611111111111112	0.9487179487179487	0.8381118283768777	0.8105726872246696	0.8656509695290858	0.9112115732368897	0.8857142857142857	0.9367088607594937	Self Other
ssid__geo	0.8927173061863743	0.9473684210526315	0.8887209675829191	0.8676328502415458	0.9098090849242924	0.9381555153707053	0.9142857142857143	0.9620253164556962	889	RFC	0.8936589446589447	0.898	0.8893178893178894	0.9381555153707053	0.9142857142857143	0.9620253164556962	0.885259591404892	0.8392523364485981	0.931266846361186	0.9381555153707053	0.9142857142857143	0.9620253164556962	Self Other
ssid__geo	0.8335483870967741	0.9385964912280702	0.8325780716209157	0.8198324022346369	0.8453237410071943	0.9284112317215394	0.9014084507042254	0.9554140127388535	890	RFC	0.831823162402998	0.7900403768506057	0.8736059479553904	0.9252136752136753	0.8888888888888888	0.9615384615384616	0.8353873462018884	0.8519593613933236	0.818815331010453	0.9318264014466546	0.9142857142857143	0.9493670886075949	Self Other
ssid__geo	0.8847505270555165	0.956140350877193	0.8844464250346604	0.8785185185185186	0.8903743315508023	0.9471586168536201	0.9253731343283582	0.968944099378882	891	RFC	0.8863938233457805	0.9067278287461774	0.8660598179453837	0.959984756097561	0.96875	0.9512195121951219	0.8840525146642635	0.8520114942528736	0.9160935350756534	0.9365280289330922	0.8857142857142857	0.9873417721518988	Self Other
ssid__geo	0.8330058939096268	0.9122807017543859	0.8327809969367768	0.8266485384092455	0.8389134554643082	0.8999648999648999	0.8648648648648648	0.935064935064935	892	RFC	0.8355390641104927	0.7676767676767676	0.9034013605442177	0.8902564102564102	0.8205128205128205	0.96	0.8392266651846501	0.8954344624447718	0.7830188679245284	0.9128390596745026	0.9142857142857143	0.9113924050632911	Self Other
ssid__geo	0.8775649794801642	0.9385964912280702	0.8753008503146092	0.8584980237154151	0.8921036769138034	0.9260220635950681	0.8955223880597014	0.9565217391304348	893	RFC	0.8764549581839904	0.8688	0.8841099163679809	0.9382621951219512	0.9375	0.9390243902439024	0.8743404045012165	0.8484375	0.9002433090024331	0.9159132007233273	0.8571428571428571	0.9746835443037974	Self Other
ssid__geo	0.8609068627450981	0.9035087719298246	0.8604339438042283	0.852309694209499	0.8685581933989577	0.8793650793650793	0.8253968253968255	0.9333333333333332	894	RFC	0.8645279338647125	0.8984910836762688	0.8305647840531561	0.9119601328903655	0.9285714285714286	0.8953488372093024	0.8604188695568586	0.8106435643564357	0.9101941747572816	0.8587703435804701	0.7428571428571429	0.9746835443037974	Self Other
ssid__geo	0.8173198482932996	0.8947368421052632	0.814322491403443	0.7907313540912382	0.8379136287156478	0.8763110307414106	0.8285714285714286	0.9240506329113924	895	RFC	0.817832749813465	0.8210526315789474	0.8146128680479825	0.8763110307414106	0.8285714285714286	0.9240506329113924	0.812578218741533	0.7625698324022346	0.8625866050808314	0.8763110307414106	0.8285714285714286	0.9240506329113924	Self Other
ssid__geo	0.9001436781609196	0.9210526315789473	0.8983874906455551	0.8850289495450785	0.9117460317460317	0.9031618688060405	0.8615384615384616	0.9447852760736196	896	RFC	0.9010207532017414	0.9067796610169492	0.8952618453865336	0.925	0.9333333333333333	0.9166666666666666	0.8965729476453905	0.864297253634895	0.9288486416558862	0.8873417721518988	0.8	0.9746835443037974	Self Other
ssid__geo	0.8103448275862069	0.8859649122807017	0.8081305442606614	0.787518573551263	0.8287425149700598	0.8690234202386213	0.8219178082191781	0.9161290322580645	897	RFC	0.8070027827621084	0.7670043415340086	0.847001223990208	0.861842105263158	0.7894736842105263	0.9342105263157895	0.810207350796023	0.8091603053435115	0.8112543962485346	0.8779385171790235	0.8571428571428571	0.8987341772151899	Self Other
ssid__geo	0.8952306489444879	0.9298245614035088	0.8913071603610369	0.8706563706563707	0.911957950065703	0.914702581369248	0.8787878787878788	0.9506172839506173	898	RFC	0.9000012932929826	0.9204081632653062	0.8795944233206591	0.931597357170618	0.9354838709677419	0.927710843373494	0.8864006616394065	0.826007326007326	0.946793997271487	0.901627486437613	0.8285714285714286	0.9746835443037974	Self Other
ssid__geo	0.8857715430861723	0.9210526315789473	0.8857315671416933	0.8835942818243703	0.8878688524590164	0.9079572979276935	0.8732394366197184	0.9426751592356688	899	RFC	0.885673354993038	0.8770270270270271	0.8943196829590488	0.9049145299145299	0.8611111111111112	0.9487179487179487	0.8858855238340192	0.8902606310013718	0.8815104166666666	0.9112115732368897	0.8857142857142857	0.9367088607594937	Self Other
ssid__geo	0.8735440931780366	0.9473684210526315	0.866824500839709	0.8369098712446352	0.8967391304347827	0.9348323170731707	0.90625	0.9634146341463414	900	RFC	0.8874255443804315	0.9330143540669856	0.8418367346938775	0.9647058823529412	1.0	0.9294117647058824	0.8590285946973124	0.7587548638132295	0.9593023255813954	0.9142857142857144	0.8285714285714286	1.0	Self Other
ssid__geo	0.846244131455399	0.8596491228070176	0.8462337519201493	0.8449704142011835	0.8474970896391152	0.8294051627384961	0.7575757575757576	0.9012345679012346	901	RFC	0.8487936590889296	0.8913857677902621	0.8062015503875969	0.8429848425961912	0.8064516129032258	0.8795180722891566	0.848200570020772	0.8031496062992126	0.8932515337423312	0.8191681735985534	0.7142857142857143	0.9240506329113924	Self Other
ssid__geo	0.8346153846153846	0.8947368421052632	0.8340127121649777	0.8240109140518418	0.8440145102781137	0.8720538720538721	0.8181818181818182	0.9259259259259259	902	RFC	0.8337517038365372	0.8173207036535859	0.8501827040194885	0.8872910998834046	0.8709677419354839	0.9036144578313253	0.8343733642012513	0.8308115543328748	0.8379351740696278	0.8603978300180832	0.7714285714285715	0.9493670886075949	Self Other
ssid__geo	0.8965748824714573	0.9649122807017544	0.8962040557667935	0.8900000000000001	0.9024081115335869	0.9580882352941177	0.9411764705882354	0.975	903	RFC	0.8986831954118357	0.9215976331360947	0.8757687576875769	0.9663299663299663	0.9696969696969697	0.9629629629629629	0.8956080959087134	0.8604972375690608	0.930718954248366	0.9508137432188065	0.9142857142857143	0.9873417721518988	Self Other
ssid__geo	0.8300733496332519	0.8859649122807017	0.8287465734855559	0.8136729222520107	0.8438202247191012	0.854520467262197	0.7868852459016394	0.9221556886227545	904	RFC	0.8417014307345261	0.9059701492537313	0.777432712215321	0.8990384615384616	0.9230769230769231	0.875	0.8305236224944255	0.7384428223844283	0.9226044226044227	0.8301989150090416	0.6857142857142857	0.9746835443037974	Self Other
ssid__geo	0.8733528550512445	0.9210526315789473	0.871949550990595	0.8585445625511039	0.8853545394300861	0.9064807219031994	0.8695652173913043	0.9433962264150944	905	RFC	0.8709504546554645	0.8440514469453376	0.8978494623655914	0.9099264705882353	0.8823529411764706	0.9375	0.8733733537785608	0.8735440931780366	0.873202614379085	0.9032549728752259	0.8571428571428571	0.9493670886075949	Self Other
ssid__geo	0.8984034833091437	0.9298245614035088	0.8981838601468871	0.893455098934551	0.9029126213592232	0.9175406871609403	0.8857142857142857	0.9493670886075949	906	RFC	0.8985004816711454	0.9003067484662577	0.8966942148760331	0.9175406871609403	0.8857142857142857	0.9493670886075949	0.8979624128677277	0.8867069486404834	0.909217877094972	0.9175406871609403	0.8857142857142857	0.9493670886075949	Self Other
ssid__geo	0.8640483383685801	0.9035087719298246	0.8593494380351414	0.833641404805915	0.885057471264368	0.8793650793650793	0.8253968253968255	0.9333333333333332	907	RFC	0.8692463059423834	0.8913043478260869	0.8471882640586798	0.9119601328903655	0.9285714285714286	0.8953488372093024	0.8547283496732027	0.7829861111111112	0.9264705882352942	0.8587703435804701	0.7428571428571429	0.9746835443037974	Self Other
ssid__geo	0.8814363143631436	0.9210526315789473	0.8797848134197939	0.8656945510360706	0.8938750758035172	0.9048855103365161	0.8656716417910447	0.9440993788819876	908	RFC	0.886527293844367	0.9170731707317074	0.8559814169570267	0.9165396341463414	0.90625	0.926829268292683	0.8775233148388619	0.8197674418604651	0.9352791878172588	0.8952983725135624	0.8285714285714286	0.9620253164556962	Self Other
ssid__geo	0.8422375864236329	0.9298245614035088	0.835672756945333	0.8028279654359779	0.8685175484546883	0.9161764705882353	0.8823529411764706	0.95	909	RFC	0.8318347163805843	0.7684210526315789	0.8952483801295896	0.9236812570145903	0.9090909090909091	0.9382716049382716	0.841898625314558	0.8404605263157895	0.8433367243133265	0.9095840867992766	0.8571428571428571	0.9620253164556962	Self Other
ssid__geo	0.8382886149383612	0.9035087719298246	0.8327931354909711	0.8024800708591675	0.8631062001227747	0.8837489570779642	0.8358208955223881	0.9316770186335404	910	RFC	0.8433630195080577	0.8645038167938931	0.8222222222222222	0.8948170731707317	0.875	0.9146341463414634	0.8285145322143208	0.7487603305785124	0.9082687338501292	0.8746835443037975	0.8	0.9493670886075949	Self Other
ssid__geo	0.8907875185735513	0.956140350877193	0.8844595387654591	0.8574199806013578	0.9114990969295604	0.9471586168536201	0.9253731343283582	0.968944099378882	911	RFC	0.8927918914734222	0.90020366598778	0.8853801169590644	0.959984756097561	0.96875	0.9512195121951219	0.8788622369267531	0.8185185185185185	0.9392059553349876	0.9365280289330922	0.8857142857142857	0.9873417721518988	Self Other
ssid__geo	0.874439461883408	0.9298245614035088	0.8743527827058283	0.8710526315789474	0.8776529338327091	0.914702581369248	0.8787878787878788	0.9506172839506173	912	RFC	0.8787403411045542	0.9284712482468443	0.8290094339622641	0.931597357170618	0.9354838709677419	0.927710843373494	0.8763414618112735	0.8203221809169765	0.9323607427055703	0.901627486437613	0.8285714285714286	0.9746835443037974	Self Other
ssid__geo	0.835799859055673	0.9035087719298246	0.8350129269240807	0.8236184708554125	0.8464073829927489	0.8837489570779642	0.8358208955223881	0.9316770186335404	913	RFC	0.8380967885870024	0.8593996840442338	0.816793893129771	0.8948170731707317	0.875	0.9146341463414634	0.8344733242134063	0.7906976744186046	0.8782489740082079	0.8746835443037975	0.8	0.9493670886075949	Self Other
ssid__geo	0.9032258064516129	0.9473684210526315	0.9029699597223628	0.9079524107701942	0.8979875086745316	0.9381555153707053	0.9142857142857143	0.9620253164556962	914	RFC	0.9029430372046622	0.9085213032581454	0.897364771151179	0.9381555153707053	0.9142857142857143	0.9620253164556962	0.9029976706994856	0.9073842302878599	0.8986111111111111	0.9381555153707053	0.9142857142857143	0.9620253164556962	Self Other
ssid__geo	0.8682926829268293	0.9122807017543859	0.8650032926026194	0.8439306358381502	0.8860759493670886	0.8952205882352942	0.8529411764705883	0.9375000000000001	915	RFC	0.871399438947096	0.8871527777777778	0.8556461001164144	0.9023569023569024	0.8787878787878788	0.9259259259259259	0.8617372047244094	0.8047244094488188	0.91875	0.8889692585895117	0.8285714285714286	0.9493670886075949	Self Other
ssid__geo	0.886184681460272	0.9473684210526315	0.8846718784803187	0.8714632174616006	0.8978805394990367	0.9371323529411765	0.9117647058823529	0.9625	916	RFC	0.8941780517440654	0.9390243902439024	0.8493317132442284	0.9450056116722784	0.9393939393939394	0.9506172839506173	0.8826437093386925	0.8129713423831071	0.952316076294278	0.9301989150090415	0.8857142857142857	0.9746835443037974	Self Other
ssid__geo	0.9042553191489362	0.9649122807017544	0.9039971062957571	0.9089759797724399	0.8990182328190743	0.9587703435804702	0.9428571428571428	0.9746835443037974	917	RFC	0.9036029916434934	0.9386422976501305	0.8685636856368564	0.9587703435804702	0.9428571428571428	0.9746835443037974	0.90640674874601	0.8811274509803921	0.9316860465116279	0.9587703435804702	0.9428571428571428	0.9746835443037974	Self Other
ssid__geo	0.8568435754189944	0.8947368421052632	0.8499469682448406	0.8177777777777778	0.8821161587119034	0.8742647058823529	0.823529411764706	0.9249999999999999	918	RFC	0.8498376075888048	0.8170515097690941	0.8826237054085155	0.8810325476992144	0.8484848484848485	0.9135802469135802	0.8500572667402954	0.8185053380782918	0.8816091954022989	0.8683544303797468	0.8	0.9367088607594937	Self Other
ssid__geo	0.8962765957446809	0.9210526315789473	0.8960514213713429	0.8912133891213389	0.900889453621347	0.9093239063190455	0.8767123287671234	0.9419354838709677	919	RFC	0.8958160890266076	0.8611859838274932	0.9304461942257218	0.9013157894736842	0.8421052631578947	0.9605263157894737	0.8982815569919417	0.9234104046242775	0.8731527093596059	0.9191681735985533	0.9142857142857143	0.9240506329113924	Self Other
ssid__geo	0.8649289099526066	0.8947368421052632	0.8618499267725355	0.8412256267409471	0.8824742268041237	0.8720538720538721	0.8181818181818182	0.9259259259259259	920	RFC	0.8630815799717277	0.8515037593984962	0.8746594005449592	0.8872910998834046	0.8709677419354839	0.9036144578313253	0.8608113094707911	0.8311926605504587	0.8904299583911235	0.8603978300180832	0.7714285714285715	0.9493670886075949	Self Other
ssid__geo	0.8598629093678599	0.9122807017543859	0.856768165433504	0.8357142857142856	0.8778220451527224	0.8969258589511754	0.8571428571428571	0.9367088607594937	921	RFC	0.859471037437139	0.8571428571428571	0.8617992177314211	0.8969258589511754	0.8571428571428571	0.9367088607594937	0.8548914862819612	0.8153310104529616	0.8944519621109608	0.8969258589511754	0.8571428571428571	0.9367088607594937	Self Other
ssid__geo	0.8253861652115514	0.9210526315789473	0.8226484450015026	0.8006134969325153	0.8446833930704898	0.9048855103365161	0.8656716417910447	0.9440993788819876	922	RFC	0.8208373798326113	0.7699115044247787	0.8717632552404438	0.9165396341463414	0.90625	0.926829268292683	0.8265505203262266	0.8338658146964856	0.8192352259559675	0.8952983725135624	0.8285714285714286	0.9620253164556962	Self Other
ssid__geo	0.9034526854219949	0.9385964912280702	0.9022000880416206	0.913268236645606	0.8911319394376352	0.9284112317215394	0.9014084507042254	0.9554140127388535	923	RFC	0.9026315789473685	0.9096109839816934	0.8956521739130435	0.9252136752136753	0.8888888888888888	0.9615384615384616	0.9018060595830871	0.916955017301038	0.8866571018651362	0.9318264014466546	0.9142857142857143	0.9493670886075949	Self Other
ssid__geo	0.829219479653102	0.9298245614035088	0.8246879739780348	0.7965023847376789	0.8528735632183908	0.9161764705882353	0.8823529411764706	0.95	924	RFC	0.8215704133900873	0.7545180722891566	0.888622754491018	0.9236812570145903	0.9090909090909091	0.9382716049382716	0.8316619230983872	0.8434343434343434	0.8198895027624309	0.9095840867992766	0.8571428571428571	0.9620253164556962	Self Other
ssid__geo	0.8781484002722941	0.9035087719298246	0.8766105210305645	0.8628352490421455	0.8903857930189835	0.8856986601039104	0.8405797101449276	0.9308176100628932	925	RFC	0.8771663208072059	0.8688271604938271	0.8855054811205847	0.8889705882352941	0.8529411764705882	0.925	0.8761228078067946	0.8569254185692542	0.895320197044335	0.8826401446654611	0.8285714285714286	0.9367088607594937	Self Other
ssid__geo	0.8608507570295602	0.9385964912280702	0.8583580302373707	0.8395677472984205	0.8771483131763208	0.9260220635950681	0.8955223880597014	0.9565217391304348	926	RFC	0.8696699060281612	0.9132007233273056	0.8261390887290168	0.9382621951219512	0.9375	0.9390243902439024	0.8558970879866402	0.7769230769230769	0.9348710990502035	0.9159132007233273	0.8571428571428571	0.9746835443037974	Self Other
ssid__geo	0.8602305475504323	0.9210526315789473	0.8551478688976106	0.8280141843971631	0.8822815533980582	0.9093239063190455	0.8767123287671234	0.9419354838709677	927	RFC	0.8557615417278266	0.8324420677361853	0.879081015719468	0.9013157894736842	0.8421052631578947	0.9605263157894737	0.8545693190435375	0.8236331569664903	0.8855054811205847	0.9191681735985533	0.9142857142857143	0.9240506329113924	Self Other
ssid__geo	0.8859111791730475	0.9385964912280702	0.8847155746003873	0.8729752770673487	0.8964558721334259	0.9246814535158093	0.8923076923076922	0.9570552147239264	928	RFC	0.8906886913544703	0.9225225225225225	0.8588548601864181	0.9476190476190476	0.9666666666666667	0.9285714285714286	0.8829894822006472	0.8284789644012945	0.9375	0.9079566003616637	0.8285714285714286	0.9873417721518988	Self Other
ssid__geo	0.8289655172413793	0.9473684210526315	0.8257822840543311	0.8022328548644337	0.8493317132442284	0.9371323529411765	0.9117647058823529	0.9625	929	RFC	0.8243705273550868	0.7847113884555382	0.8640296662546354	0.9450056116722784	0.9393939393939394	0.9506172839506173	0.8278400486472897	0.8205546492659054	0.8351254480286738	0.9301989150090415	0.8857142857142857	0.9746835443037974	Self Other
ssid__geo	0.8697158697158697	0.9385964912280702	0.8688536953242836	0.8582202111613877	0.8794871794871795	0.9294741493592577	0.904109589041096	0.9548387096774194	930	RFC	0.867860445403406	0.8330893118594437	0.9026315789473685	0.9210526315789473	0.868421052631579	0.9736842105263158	0.8712072317262831	0.8849144634525661	0.8575	0.9397830018083182	0.9428571428571428	0.9367088607594937	Self Other
ssid__geo	0.8916083916083916	0.9385964912280702	0.8915434205536594	0.89419795221843	0.888888888888889	0.9272627837024884	0.8985507246376812	0.9559748427672956	931	RFC	0.8921252139887503	0.9290780141843972	0.8551724137931035	0.9308823529411765	0.9117647058823529	0.95	0.8936076197957581	0.8618421052631579	0.9253731343283582	0.923869801084991	0.8857142857142857	0.9620253164556962	Self Other
ssid__geo	0.8262573481384716	0.9210526315789473	0.825527813003393	0.8142458100558658	0.8368098159509202	0.9093239063190455	0.8767123287671234	0.9419354838709677	932	RFC	0.8250187924966685	0.7878378378378378	0.8621997471554994	0.9013157894736842	0.8421052631578947	0.9605263157894737	0.8276790081779162	0.8424855491329479	0.8128724672228844	0.9191681735985533	0.9142857142857143	0.9240506329113924	Self Other
ssid__geo	0.8549723756906077	0.9122807017543859	0.8541910017319854	0.8435171385991058	0.8648648648648648	0.8969258589511754	0.8571428571428571	0.9367088607594937	933	RFC	0.8545055257262534	0.848575712143928	0.8604353393085787	0.8969258589511754	0.8571428571428571	0.9367088607594937	0.8539293756887547	0.8385185185185186	0.869340232858991	0.8969258589511754	0.8571428571428571	0.9367088607594937	Self Other
ssid__geo	0.8280207561156412	0.9122807017543859	0.8205639797818569	0.7839851024208566	0.8571428571428571	0.8952205882352942	0.8529411764705883	0.9375000000000001	934	RFC	0.8156454380480092	0.7309027777777778	0.9003880983182406	0.9023569023569024	0.8787878787878788	0.9259259259259259	0.8316214328524438	0.8453815261044176	0.81786133960047	0.8889692585895117	0.8285714285714286	0.9493670886075949	Self Other
ssid__geo	0.8878314072059823	0.9473684210526315	0.8877641852539485	0.8850174216027875	0.8905109489051095	0.9391025641025641	0.9166666666666667	0.9615384615384615	935	RFC	0.8877291524872015	0.8831710709318498	0.8922872340425532	0.932958932958933	0.8918918918918919	0.974025974025974	0.8878066151170965	0.8868715083798883	0.8887417218543047	0.9461121157323689	0.9428571428571428	0.9493670886075949	Self Other
ssid__geo	0.8655844155844156	0.9210526315789473	0.865571662010437	0.8642622950819672	0.8668810289389067	0.9079572979276935	0.8732394366197184	0.9426751592356688	936	RFC	0.866446587248906	0.8893387314439946	0.8435544430538173	0.9049145299145299	0.8611111111111112	0.9487179487179487	0.8660478080120937	0.8405612244897959	0.8915343915343915	0.9112115732368897	0.8857142857142857	0.9367088607594937	Self Other
ssid__geo	0.898176291793313	0.9385964912280702	0.8976541189307148	0.8903436988543373	0.9049645390070922	0.9260220635950681	0.8955223880597014	0.9565217391304348	937	RFC	0.8997407127601034	0.9158249158249159	0.8836565096952909	0.9382621951219512	0.9375	0.9390243902439024	0.8967838098059546	0.8662420382165605	0.9273255813953488	0.9159132007233273	0.8571428571428571	0.9746835443037974	Self Other
ssid__geo	0.8780177890724269	0.9385964912280702	0.8779135156098508	0.8743455497382199	0.8814814814814815	0.9260220635950681	0.8955223880597014	0.9565217391304348	938	RFC	0.8778868448904078	0.873202614379085	0.8825710754017305	0.9382621951219512	0.9375	0.9390243902439024	0.8779430277976641	0.8754914809960681	0.8803945745992602	0.9159132007233273	0.8571428571428571	0.9746835443037974	Self Other
ssid__geo	0.8742182070882557	0.9035087719298246	0.8742143194164943	0.8735150244584207	0.8749136143745679	0.8837489570779642	0.8358208955223881	0.9316770186335404	939	RFC	0.875653198835661	0.9084302325581395	0.8428761651131824	0.8948170731707317	0.875	0.9146341463414634	0.8753335731192278	0.8411843876177658	0.9094827586206896	0.8746835443037975	0.8	0.9493670886075949	Self Other
ssid__geo	0.850936329588015	0.9210526315789473	0.8470800060554395	0.8227960819234195	0.8713639301874595	0.9079572979276935	0.8732394366197184	0.9426751592356688	940	RFC	0.848874174024099	0.8369565217391305	0.8607918263090677	0.9049145299145299	0.8611111111111112	0.9487179487179487	0.8456528915010866	0.809106830122592	0.8821989528795812	0.9112115732368897	0.8857142857142857	0.9367088607594937	Self Other
ssid__geo	0.8804195804195805	0.9122807017543859	0.8798200618371563	0.8713318284424381	0.8883082952318746	0.8933782267115601	0.8484848484848486	0.9382716049382716	941	RFC	0.8812820512820513	0.8907692307692308	0.8717948717948718	0.9094442285270112	0.9032258064516129	0.9156626506024096	0.8790919912379959	0.8527245949926362	0.9054593874833555	0.8810126582278481	0.8	0.9620253164556962	Self Other
ssid__geo	0.8700947225981055	0.9298245614035088	0.8692327117291312	0.8586156111929308	0.8798498122653317	0.9175406871609403	0.8857142857142857	0.9493670886075949	942	RFC	0.8702119836443893	0.8714499252615845	0.8689740420271941	0.9175406871609403	0.8857142857142857	0.9493670886075949	0.8685775567904845	0.8461538461538461	0.8910012674271229	0.9175406871609403	0.8857142857142857	0.9493670886075949	Self Other
ssid__geo	0.8195488721804511	0.8771929824561403	0.8134274717121128	0.7796327212020033	0.8472222222222223	0.8479420731707318	0.7812500000000001	0.9146341463414634	943	RFC	0.8106857761406971	0.7520128824476651	0.8693586698337292	0.8722109533468559	0.8620689655172413	0.8823529411764706	0.8177719268732566	0.8093587521663779	0.8261851015801355	0.8318264014466545	0.7142857142857143	0.9493670886075949	Self Other
ssid__geo	0.8786084381939304	0.9035087719298246	0.8764393584510026	0.8600682593856656	0.8928104575163398	0.8816422840962718	0.8307692307692307	0.9325153374233128	944	RFC	0.8817319848293299	0.9	0.8634639696586599	0.9023809523809524	0.9	0.9047619047619048	0.8738756666401337	0.8235294117647058	0.9242219215155616	0.8667269439421339	0.7714285714285715	0.9620253164556962	Self Other
ssid__geo	0.8256055363321799	0.8947368421052632	0.8252069828883906	0.8168604651162791	0.8335535006605019	0.8763110307414106	0.8285714285714286	0.9240506329113924	945	RFC	0.8268163476102566	0.8425787106446777	0.8110539845758354	0.8763110307414106	0.8285714285714286	0.9240506329113924	0.8250013414484577	0.7926657263751763	0.8573369565217391	0.8763110307414106	0.8285714285714286	0.9240506329113924	Self Other
ssid__geo	0.868421052631579	0.8771929824561403	0.8602822927990904	0.8265609514370663	0.8940036341611145	0.8381338742393509	0.7586206896551724	0.9176470588235295	946	RFC	0.8759295104142534	0.9006479481641468	0.8512110726643599	0.9068322981366459	0.9565217391304348	0.8571428571428571	0.8525313971742543	0.7637362637362637	0.9413265306122449	0.8079566003616636	0.6285714285714286	0.9873417721518988	Self Other
ssid__geo	0.8520625889046942	0.9298245614035088	0.8495414958594689	0.8300653594771242	0.8690176322418136	0.9161764705882353	0.8823529411764706	0.95	947	RFC	0.851373035566584	0.8466666666666667	0.8560794044665012	0.9236812570145903	0.9090909090909091	0.9382716049382716	0.8482277526395173	0.8141025641025641	0.8823529411764706	0.9095840867992766	0.8571428571428571	0.9620253164556962	Self Other
ssid__geo	0.8661186142102173	0.9385964912280702	0.8658443550727642	0.8597785977859779	0.8719101123595506	0.9272627837024884	0.8985507246376812	0.9559748427672956	948	RFC	0.8660416522998414	0.8223529411764706	0.9097303634232122	0.9308823529411765	0.9117647058823529	0.95	0.8689410747450483	0.9007731958762887	0.837108953613808	0.923869801084991	0.8857142857142857	0.9620253164556962	Self Other
ssid__geo	0.8558282208588958	0.9298245614035088	0.8551319885436841	0.8450889914304549	0.8651749856569133	0.913109756097561	0.8750000000000001	0.9512195121951219	949	RFC	0.8636754922095011	0.9183381088825215	0.8090128755364807	0.9415821501014199	0.9655172413793104	0.9176470588235294	0.8561890910842822	0.7826617826617827	0.9297163995067818	0.8936708860759495	0.8	0.9873417721518988	Self Other
ssid__geo	0.8479899497487438	0.9298245614035088	0.847787918296393	0.8422425032594524	0.8533333333333335	0.913109756097561	0.8750000000000001	0.9512195121951219	950	RFC	0.8477879182963929	0.8422425032594524	0.8533333333333334	0.9415821501014199	0.9655172413793104	0.9176470588235294	0.8477879182963929	0.8422425032594524	0.8533333333333334	0.8936708860759495	0.8	0.9873417721518988	Self Other
ssid__geo	0.8727272727272727	0.8947368421052632	0.8660716340687618	0.8362156663275687	0.8959276018099547	0.8696646341463414	0.8125	0.926829268292683	951	RFC	0.873467818838328	0.8763326226012793	0.8706030150753769	0.8953346855983773	0.896551724137931	0.8941176470588236	0.8611902677104976	0.7996108949416343	0.9227696404793608	0.8524412296564196	0.7428571428571429	0.9620253164556962	Self Other
ssid__geo	0.8008534850640113	0.9122807017543859	0.7918768093416481	0.7486535008976661	0.83510011778563	0.8952205882352942	0.8529411764705883	0.9375000000000001	952	RFC	0.7872283607874071	0.6758508914100486	0.8986058301647655	0.9023569023569024	0.8787878787878788	0.9259259259259259	0.8095061015155841	0.8390342052313883	0.7799779977997799	0.8889692585895117	0.8285714285714286	0.9493670886075949	Self Other
ssid__geo	0.8707627118644068	0.9210526315789473	0.8696124067673459	0.8573655494933748	0.8818592640413169	0.9048855103365161	0.8656716417910447	0.9440993788819876	953	RFC	0.8705822181063234	0.8688783570300158	0.8722860791826309	0.9165396341463414	0.90625	0.926829268292683	0.8688993773850171	0.8461538461538461	0.891644908616188	0.8952983725135624	0.8285714285714286	0.9620253164556962	Self Other
ssid__geo	0.8979591836734694	0.9122807017543859	0.8966955474813492	0.8852701702442635	0.908120924718435	0.8933782267115601	0.8484848484848486	0.9382716049382716	954	RFC	0.8985694493896013	0.9033232628398792	0.8938156359393232	0.9094442285270112	0.9032258064516129	0.9156626506024096	0.8954080472834736	0.8679245283018868	0.9228915662650602	0.8810126582278481	0.8	0.9620253164556962	Self Other
ssid__geo	0.8739255014326648	0.9298245614035088	0.8708915303044634	0.8510998307952622	0.8906832298136647	0.913109756097561	0.8750000000000001	0.9512195121951219	955	RFC	0.8791238437821172	0.9046762589928058	0.8535714285714285	0.9415821501014199	0.9655172413793104	0.9176470588235294	0.8673416040828181	0.8035143769968051	0.9311688311688312	0.8936708860759495	0.8	0.9873417721518988	Self Other
ssid__geo	0.8466666666666667	0.9210526315789473	0.8461126722868995	0.8368794326241134	0.8553459119496855	0.9064807219031994	0.8695652173913043	0.9433962264150944	956	RFC	0.8476173541963016	0.7763157894736842	0.918918918918919	0.9099264705882353	0.8823529411764706	0.9375	0.8538461538461539	0.9076923076923077	0.8	0.9032549728752259	0.8571428571428571	0.9493670886075949	Self Other
ssid__geo	0.8679245283018868	0.956140350877193	0.8676300062438675	0.8613861386138614	0.8738738738738738	0.9480448455017774	0.9275362318840579	0.9685534591194969	957	RFC	0.8678427736989635	0.8662873399715505	0.8693982074263764	0.9518382352941177	0.9411764705882353	0.9625	0.8674679723363956	0.8565400843881856	0.8783958602846055	0.9444846292947559	0.9142857142857143	0.9746835443037974	Self Other
ssid__geo	0.860931899641577	0.8947368421052632	0.85875968636227	0.8412438625204582	0.8762755102040817	0.8696646341463414	0.8125	0.926829268292683	958	RFC	0.859307445287216	0.8467874794069192	0.8718274111675127	0.8953346855983773	0.896551724137931	0.8941176470588236	0.8582707942464041	0.8357723577235773	0.8807692307692307	0.8524412296564196	0.7428571428571429	0.9620253164556962	Self Other
ssid__geo	0.8816526610644257	0.956140350877193	0.8804538485734879	0.8684824902723736	0.8924252068746021	0.9480448455017774	0.9275362318840579	0.9685534591194969	959	RFC	0.8837871287128714	0.9	0.8675742574257426	0.9518382352941177	0.9411764705882353	0.9625	0.8789197765054839	0.8390977443609022	0.9187418086500655	0.9444846292947559	0.9142857142857143	0.9746835443037974	Self Other
ssid__geo	0.8807339449541285	0.9385964912280702	0.8801335513152283	0.8716502115655852	0.8886168910648714	0.9260220635950681	0.8955223880597014	0.9565217391304348	960	RFC	0.8843347695521608	0.9155555555555556	0.8531139835487661	0.9382621951219512	0.9375	0.9390243902439024	0.8794830938052732	0.8317631224764468	0.9272030651340997	0.9159132007233273	0.8571428571428571	0.9746835443037974	Self Other
ssid__geo	0.8784213876511776	0.9210526315789473	0.8776591992791514	0.8680027643400138	0.8873156342182891	0.9093239063190455	0.8767123287671234	0.9419354838709677	961	RFC	0.8767326459544279	0.8284960422163589	0.9249692496924969	0.9013157894736842	0.8421052631578947	0.9605263157894737	0.8820368011742674	0.9114658925979681	0.8526077097505669	0.9191681735985533	0.9142857142857143	0.9240506329113924	Self Other
ssid__geo	0.8719384184744576	0.9385964912280702	0.8705875366514493	0.857365549493375	0.8838095238095237	0.9294741493592577	0.904109589041096	0.9548387096774194	962	RFC	0.8714897922742695	0.8675078864353313	0.8754716981132076	0.9210526315789473	0.868421052631579	0.9736842105263158	0.8698826597131681	0.847457627118644	0.8923076923076924	0.9397830018083182	0.9428571428571428	0.9367088607594937	Self Other
ssid__geo	0.8998599439775911	0.9385964912280702	0.898697027197976	0.8878431372549019	0.9095509171410501	0.9246814535158093	0.8923076923076922	0.9570552147239264	963	RFC	0.9006649445082281	0.907051282051282	0.8942786069651741	0.9476190476190476	0.9666666666666667	0.9285714285714286	0.8973927844895586	0.869431643625192	0.9253539253539254	0.9079566003616637	0.8285714285714286	0.9873417721518988	Self Other
ssid__geo	0.8633496846531185	0.9385964912280702	0.861335147216014	0.844621513944223	0.8780487804878049	0.9232323232323233	0.888888888888889	0.9575757575757576	964	RFC	0.8670135439633659	0.889261744966443	0.8447653429602888	0.9593023255813953	1.0	0.9186046511627907	0.8591556809559939	0.8042488619119879	0.9140625	0.9	0.8	1.0	Self Other
ssid__geo	0.9100294985250738	0.956140350877193	0.9095175274512506	0.9027113237639554	0.9163237311385459	0.9488651655153852	0.9295774647887323	0.9681528662420382	965	RFC	0.9113430318363904	0.9248366013071896	0.8978494623655914	0.9455128205128205	0.9166666666666666	0.9743589743589743	0.9085970836932904	0.881619937694704	0.9355742296918768	0.9524412296564195	0.9428571428571428	0.9620253164556962	Self Other
ssid__geo	0.8928035982008995	0.9298245614035088	0.8892486508924865	0.869406392694064	0.9090909090909091	0.913109756097561	0.8750000000000001	0.9512195121951219	966	RFC	0.9017133766924484	0.9388560157790927	0.8645707376058042	0.9415821501014199	0.9655172413793104	0.9176470588235294	0.8839844248691433	0.8095238095238095	0.9584450402144772	0.8936708860759495	0.8	0.9873417721518988	Self Other
ssid__geo	0.863950276243094	0.9298245614035088	0.8633867402918026	0.8546125461254612	0.872160934458144	0.914702581369248	0.8787878787878788	0.9506172839506173	967	RFC	0.8655533998521803	0.8826219512195121	0.8484848484848485	0.931597357170618	0.9354838709677419	0.927710843373494	0.8627612209698768	0.8283261802575107	0.897196261682243	0.901627486437613	0.8285714285714286	0.9746835443037974	Self Other
ssid__geo	0.8475052705551651	0.9210526315789473	0.8431167234419812	0.8168776371308017	0.8693558097531606	0.9079572979276935	0.8732394366197184	0.9426751592356688	968	RFC	0.846808912309214	0.8432055749128919	0.850412249705536	0.9049145299145299	0.8611111111111112	0.9487179487179487	0.840653293881467	0.7921440261865794	0.8891625615763546	0.9112115732368897	0.8857142857142857	0.9367088607594937	Self Other
ssid__geo	0.868943606036537	0.9385964912280702	0.8629160246406029	0.8341708542713567	0.891661195009849	0.9260220635950681	0.8955223880597014	0.9565217391304348	969	RFC	0.8717808699404039	0.8829787234042553	0.8605830164765526	0.9382621951219512	0.9375	0.9390243902439024	0.8577721551835993	0.7904761904761904	0.9250681198910081	0.9159132007233273	0.8571428571428571	0.9746835443037974	Self Other
ssid__geo	0.8666180758017493	0.9122807017543859	0.8629987640881671	0.8407310704960835	0.8852664576802508	0.8933782267115601	0.8484848484848486	0.9382716049382716	970	RFC	0.8690914889093615	0.8813868613138686	0.8567961165048543	0.9094442285270112	0.9032258064516129	0.9156626506024096	0.859677234872273	0.8036605657237936	0.9156939040207522	0.8810126582278481	0.8	0.9620253164556962	Self Other
ssid__geo	0.8865110246433203	0.9649122807017544	0.8864227045159444	0.8832555036691128	0.889589905362776	0.957351290684624	0.9393939393939393	0.9753086419753086	971	RFC	0.889586435630161	0.9297752808988764	0.8493975903614458	0.9759036144578312	1.0	0.9518072289156626	0.887471915312571	0.841168996188056	0.9337748344370861	0.9428571428571428	0.8857142857142857	1.0	Self Other
ssid__geo	0.8786407766990292	0.9035087719298246	0.8717753648246767	0.8421052631578948	0.9014454664914585	0.8837489570779642	0.8358208955223881	0.9316770186335404	972	RFC	0.8767929179740026	0.8695652173913043	0.884020618556701	0.8948170731707317	0.875	0.9146341463414634	0.8679487880943262	0.8163265306122449	0.9195710455764075	0.8746835443037975	0.8	0.9493670886075949	Self Other
ssid__geo	0.8502604166666666	0.9298245614035088	0.8500886025243233	0.8450134770889488	0.8551637279596976	0.91997191997192	0.8918918918918919	0.948051948051948	973	RFC	0.8500886025243233	0.8450134770889488	0.8551637279596978	0.9097435897435897	0.8461538461538461	0.9733333333333334	0.8500886025243233	0.8450134770889488	0.8551637279596978	0.9334538878842676	0.9428571428571428	0.9240506329113924	Self Other
ssid__geo	0.8749126484975541	0.9298245614035088	0.8743471446546434	0.8659176029962546	0.8827766863130322	0.9161764705882353	0.8823529411764706	0.95	974	RFC	0.8783018867924528	0.9088050314465409	0.8477987421383648	0.9236812570145903	0.9090909090909091	0.9382716049382716	0.8738302962076971	0.82689556509299	0.9207650273224044	0.9095840867992766	0.8571428571428571	0.9620253164556962	Self Other
ssid__geo	0.8546637744034707	0.9210526315789473	0.8485440543095394	0.8180995475113122	0.8789885611077666	0.9031618688060405	0.8615384615384616	0.9447852760736196	975	RFC	0.854316618372448	0.8528301886792453	0.8558030480656507	0.925	0.9333333333333333	0.9166666666666666	0.8447761515281963	0.7860869565217391	0.9034653465346535	0.8873417721518988	0.8	0.9746835443037974	Self Other
ssid__geo	0.8098159509202454	0.9122807017543859	0.8073491915635107	0.7855495772482706	0.8291488058787507	0.8969258589511754	0.8571428571428571	0.9367088607594937	976	RFC	0.8058571508578043	0.745985401459854	0.8657289002557544	0.8969258589511754	0.8571428571428571	0.9367088607594937	0.8125400598226685	0.8295454545454546	0.7955346650998825	0.8969258589511754	0.8571428571428571	0.9367088607594937	Self Other
ssid__geo	0.8639542275905913	0.9035087719298246	0.8631973795435334	0.853021978021978	0.8733727810650888	0.8856986601039104	0.8405797101449276	0.9308176100628932	977	RFC	0.862943704801076	0.8483606557377049	0.8775267538644471	0.8889705882352941	0.8529411764705882	0.925	0.8634963785799348	0.8577348066298343	0.8692579505300353	0.8826401446654611	0.8285714285714286	0.9367088607594937	Self Other
ssid__geo	0.8450620934358368	0.9210526315789473	0.845052935811132	0.8438617401668653	0.8462441314553989	0.9064807219031994	0.8695652173913043	0.9433962264150944	978	RFC	0.8461342429232337	0.8119266055045872	0.8803418803418803	0.9099264705882353	0.8823529411764706	0.9375	0.8465505881033492	0.8784119106699751	0.8146892655367232	0.9032549728752259	0.8571428571428571	0.9493670886075949	Self Other
ssid__geo	0.8825194621372965	0.9385964912280702	0.8789995088955929	0.8583617747440273	0.8996372430471584	0.9246814535158093	0.8923076923076922	0.9570552147239264	979	RFC	0.8873501829345221	0.9095840867992767	0.8651162790697674	0.9476190476190476	0.9666666666666667	0.9285714285714286	0.8748143385569478	0.8126009693053312	0.9370277078085643	0.9079566003616637	0.8285714285714286	0.9873417721518988	Self Other
ssid__geo	0.8499641062455133	0.9210526315789473	0.8469337808544857	0.8253968253968254	0.8684707363121461	0.9048855103365161	0.8656716417910447	0.9440993788819876	980	RFC	0.8500059350703306	0.8502581755593803	0.8497536945812808	0.9165396341463414	0.90625	0.926829268292683	0.84498946998947	0.801948051948052	0.888030888030888	0.8952983725135624	0.8285714285714286	0.9620253164556962	Self Other
ssid__geo	0.896877269426289	0.9385964912280702	0.8915570039221254	0.8675373134328359	0.9155766944114149	0.9260220635950681	0.8955223880597014	0.9565217391304348	981	RFC	0.8929358496614177	0.8757062146892656	0.9101654846335697	0.9382621951219512	0.9375	0.9390243902439024	0.89028602004086	0.8595194085027726	0.9210526315789473	0.9159132007233273	0.8571428571428571	0.9746835443037974	Self Other
ssid__geo	0.8956706884315118	0.9649122807017544	0.8950072918995284	0.8866615265998458	0.9033530571992111	0.9587703435804702	0.9428571428571428	0.9746835443037974	982	RFC	0.8966958379973542	0.9069400630914827	0.8864516129032258	0.9587703435804702	0.9428571428571428	0.9746835443037974	0.8940907565335889	0.8672699849170438	0.920911528150134	0.9587703435804702	0.9428571428571428	0.9746835443037974	Self Other
ssid__geo	0.8409893992932862	0.8771929824561403	0.838314540493352	0.8175182481751824	0.8591108328115216	0.8556962025316457	0.8000000000000002	0.9113924050632911	983	RFC	0.8366568784660934	0.7949526813880127	0.8783610755441741	0.8556962025316456	0.8	0.9113924050632911	0.8410443058692592	0.8414023372287145	0.8406862745098039	0.8556962025316456	0.8	0.9113924050632911	Self Other
ssid__geo	0.8553615960099751	0.9298245614035088	0.8542190631547113	0.8413132694938441	0.8671248568155784	0.9175406871609403	0.8857142857142857	0.9493670886075949	984	RFC	0.8627480361150786	0.9097633136094675	0.8157327586206896	0.9175406871609403	0.8857142857142857	0.9493670886075949	0.8539353104761194	0.7824427480916031	0.9254278728606357	0.9175406871609403	0.8857142857142857	0.9493670886075949	Self Other
ssid__geo	0.8837209302325582	0.9385964912280702	0.8813158437658566	0.8644207066557107	0.8982109808760025	0.9284112317215394	0.9014084507042254	0.9554140127388535	985	RFC	0.8798788368336026	0.8497576736672051	0.91	0.9252136752136753	0.8888888888888888	0.9615384615384616	0.883161085062266	0.8795986622073578	0.8867235079171741	0.9318264014466546	0.9142857142857143	0.9493670886075949	Self Other
ssid__geo	0.8756633813495072	0.8947368421052632	0.8696634033712685	0.8416988416988417	0.8976279650436954	0.8642857142857143	0.7999999999999999	0.9285714285714286	986	RFC	0.8793326231480934	0.8934426229508197	0.865222623345367	0.9182022471910112	0.96	0.8764044943820225	0.8640877805864031	0.7956204379562044	0.9325551232166018	0.8365280289330923	0.6857142857142857	0.9873417721518988	Self Other
ssid__geo	0.8900445765230312	0.9473684210526315	0.8869125878492683	0.8680926916221033	0.9057324840764331	0.936026936026936	0.909090909090909	0.962962962962963	987	RFC	0.893487905781486	0.9102803738317757	0.8766954377311961	0.9537504858142247	0.967741935483871	0.9397590361445783	0.8832005710014746	0.8296422487223168	0.9367588932806324	0.9222423146473779	0.8571428571428571	0.9873417721518988	Self Other
ssid__geo	0.8540419161676647	0.8947368421052632	0.852624969240299	0.8381742738589211	0.8670756646216768	0.8763110307414106	0.8285714285714286	0.9240506329113924	988	RFC	0.8557875779371031	0.8691910499139415	0.8423841059602649	0.8763110307414106	0.8285714285714286	0.9240506329113924	0.8512766493805819	0.8092948717948718	0.8932584269662921	0.8763110307414106	0.8285714285714286	0.9240506329113924	Self Other
ssid__geo	0.9023545706371191	0.9473684210526315	0.9014935814846405	0.8922841864018335	0.9107029765674477	0.9381555153707053	0.9142857142857143	0.9620253164556962	989	RFC	0.9021242162591698	0.8998459167950693	0.9044025157232705	0.9381555153707053	0.9142857142857143	0.9620253164556962	0.9009701607915894	0.8848484848484849	0.9170918367346939	0.9381555153707053	0.9142857142857143	0.9620253164556962	Self Other
ssid__geo	0.8570407433881344	0.868421052631579	0.8546614307382243	0.8360655737704918	0.8732572877059569	0.8441345365053323	0.782608695652174	0.9056603773584907	990	RFC	0.8546614307382243	0.8360655737704918	0.8732572877059569	0.8470588235294118	0.7941176470588235	0.9	0.8546614307382243	0.8360655737704918	0.8732572877059569	0.8414104882459312	0.7714285714285715	0.9113924050632911	Self Other
ssid__geo	0.8738548273431994	0.9122807017543859	0.87385457675149	0.8736767819336627	0.8740323715693175	0.8969258589511754	0.8571428571428571	0.9367088607594937	991	RFC	0.8739633790168442	0.8830242510699001	0.8649025069637883	0.8969258589511754	0.8571428571428571	0.9367088607594937	0.8739410904582913	0.8645251396648045	0.883357041251778	0.8969258589511754	0.8571428571428571	0.9367088607594937	Self Other
ssid__geo	0.8793456032719836	0.9298245614035088	0.8787594814363457	0.8703296703296705	0.887189292543021	0.9188034188034189	0.888888888888889	0.9487179487179488	992	RFC	0.8779693643512451	0.84375	0.9121887287024901	0.912951912951913	0.8648648648648649	0.961038961038961	0.8810809999136582	0.8986384266263238	0.8635235732009926	0.925497287522604	0.9142857142857143	0.9367088607594937	Self Other
ssid__geo	0.8636959370904325	0.9210526315789473	0.8636950005582611	0.8633377135348227	0.8640522875816994	0.9031618688060405	0.8615384615384616	0.9447852760736196	993	RFC	0.8652010050251256	0.9	0.8304020100502513	0.925	0.9333333333333333	0.9166666666666666	0.86504520683676	0.8295454545454546	0.9005449591280654	0.8873417721518988	0.8	0.9746835443037974	Self Other
ssid__geo	0.8473282442748091	0.868421052631579	0.8458566019264394	0.8307952622673435	0.8609179415855354	0.8441345365053323	0.782608695652174	0.9056603773584907	994	RFC	0.844746193369337	0.8102310231023102	0.8792613636363636	0.8470588235294118	0.7941176470588235	0.9	0.8478774031183772	0.8524305555555556	0.8433242506811989	0.8414104882459312	0.7714285714285715	0.9113924050632911	Self Other
[truncated: 5 more rows]
