# Supplementary material for: Inferring transportation mode from smartphone sensors: Evaluating the potential of Wi-Fi and Bluetooth
Source: PLoS One. 2020 Jul 2;15(7):e0234003. doi: 10.1371/journal.pone.0234003 (PMC7332005; doi:10.1371/journal.pone.0234003)
Supplement: S1 File — This compressed folder of files contains the dataset, code for training and evaluating models as well as model output. (GZ) [file pone.0234003.s008.tar.gz › transport_public/output/RFC_Self Other_ssid__no_geo.csv]

X_label	acc	acc_m	f1	f1_NOSELF	f1_SELF	f1_m	f1_m_NOSELF	f1_m_SELF	iteration	model	prec	prec_NOSELF	prec_SELF	prec_m	prec_m_NOSELF	prec_m_SELF	rec	rec_NOSELF	rec_SELF	rec_m	rec_m_NOSELF	rec_m_SELF	y_var
ssid__no_geo	0.8749116607773851	0.9298245614035088	0.8738796308465784	0.8624708624708625	0.8852883992222942	0.9175406871609403	0.8857142857142857	0.9493670886075949	0	RFC	0.873124444819589	0.8499234303215927	0.8963254593175853	0.9175406871609403	0.8857142857142857	0.9493670886075949	0.8749570840586969	0.8753943217665615	0.8745198463508322	0.9175406871609403	0.8857142857142857	0.9493670886075949	Self Other
ssid__no_geo	0.8732624693376942	0.9122807017543859	0.869780020869269	0.8484848484848485	0.8910751932536894	0.8933782267115601	0.8484848484848486	0.9382716049382716	1	RFC	0.8744088471477396	0.8803245436105477	0.8684931506849315	0.9094442285270112	0.9032258064516129	0.9156626506024096	0.8668654196956084	0.8188679245283019	0.9148629148629148	0.8810126582278481	0.8	0.9620253164556962	Self Other
ssid__no_geo	0.8511029411764706	0.9035087719298246	0.8507168172073774	0.8583090379008746	0.8431245965138799	0.8856986601039104	0.8405797101449276	0.9308176100628932	2	RFC	0.8510561342592593	0.8518518518518519	0.8502604166666666	0.8889705882352941	0.8529411764705882	0.925	0.8504862096411392	0.8648648648648649	0.8361075544174136	0.8826401446654611	0.8285714285714286	0.9367088607594937	Self Other
ssid__no_geo	0.8356423173803527	0.9035087719298246	0.8356313018649059	0.8342857142857143	0.8369768894440974	0.8856986601039104	0.8405797101449276	0.9308176100628932	3	RFC	0.8357047682497383	0.8233082706766918	0.8481012658227848	0.8889705882352941	0.8529411764705882	0.925	0.835850206380416	0.8455598455598455	0.8261405672009864	0.8826401446654611	0.8285714285714286	0.9367088607594937	Self Other
ssid__no_geo	0.846441947565543	0.8596491228070176	0.8419935001838863	0.8154815481548155	0.868505452212957	0.8323529411764705	0.7647058823529412	0.8999999999999999	4	RFC	0.8462291950759344	0.8451492537313433	0.8473091364205256	0.8383838383838383	0.7878787878787878	0.8888888888888888	0.8393077803203661	0.7878260869565218	0.8907894736842106	0.827124773960217	0.7428571428571429	0.9113924050632911	Self Other
ssid__no_geo	0.8621413575927221	0.9210526315789473	0.8610954449798067	0.8490421455938698	0.8731487443657437	0.9064807219031994	0.8695652173913043	0.9433962264150944	5	RFC	0.8624702946768061	0.865625	0.8593155893536122	0.9099264705882353	0.8823529411764706	0.9375	0.8602586308703697	0.8330827067669173	0.887434554973822	0.9032549728752259	0.8571428571428571	0.9493670886075949	Self Other
ssid__no_geo	0.8178740690589031	0.8859649122807017	0.8100370590128083	0.7714528462192014	0.8486212718064152	0.860122699386503	0.8	0.920245398773006	6	RFC	0.8070739975634302	0.7454844006568144	0.868663594470046	0.8797619047619047	0.8666666666666667	0.8928571428571429	0.8143893614713584	0.7992957746478874	0.8294829482948295	0.8461121157323689	0.7428571428571429	0.9493670886075949	Self Other
ssid__no_geo	0.8768347160178686	0.9035087719298246	0.8756648310197606	0.8636042402826856	0.8877254217568354	0.8816422840962718	0.8307692307692307	0.9325153374233128	7	RFC	0.8779064769845704	0.8867924528301887	0.8690205011389521	0.9023809523809524	0.9	0.9047619047619048	0.8744255330300083	0.8415977961432507	0.9072532699167658	0.8667269439421339	0.7714285714285715	0.9620253164556962	Self Other
ssid__no_geo	0.8460912052117264	0.9122807017543859	0.8391555130811064	0.8057553956834532	0.8725556304787594	0.8969258589511754	0.8571428571428571	0.9367088607594937	8	RFC	0.8390362654385134	0.8049281314168378	0.873144399460189	0.8969258589511754	0.8571428571428571	0.9367088607594937	0.8392760085632203	0.8065843621399177	0.871967654986523	0.8969258589511754	0.8571428571428571	0.9367088607594937	Self Other
ssid__no_geo	0.8137595552466991	0.8947368421052632	0.807119221859008	0.771331058020478	0.8429073856975381	0.8742647058823529	0.823529411764706	0.9249999999999999	9	RFC	0.804321837988473	0.743421052631579	0.865222623345367	0.8810325476992144	0.8484848484848485	0.9135802469135802	0.8115663627152989	0.8014184397163121	0.8217142857142857	0.8683544303797468	0.8	0.9367088607594937	Self Other
ssid__no_geo	0.8405238828967643	0.9035087719298246	0.830943112255973	0.7906976744186045	0.8711885500933415	0.8856986601039104	0.8405797101449276	0.9308176100628932	10	RFC	0.8276859370370093	0.768172888015717	0.8871989860583016	0.8889705882352941	0.8529411764705882	0.925	0.8351645273023635	0.8145833333333333	0.8557457212713936	0.8826401446654611	0.8285714285714286	0.9367088607594937	Self Other
ssid__no_geo	0.8850325379609545	0.9035087719298246	0.8831399899984749	0.8682684341342171	0.8980115458627326	0.8816422840962718	0.8307692307692307	0.9325153374233128	11	RFC	0.890715458394539	0.9225352112676056	0.8588957055214724	0.9023809523809524	0.9	0.9047619047619048	0.8804457569791508	0.8200312989045383	0.9408602150537635	0.8667269439421339	0.7714285714285715	0.9620253164556962	Self Other
ssid__no_geo	0.8667621776504298	0.8947368421052632	0.8667159444393113	0.869198312236287	0.8642335766423358	0.8782051282051282	0.8333333333333334	0.923076923076923	12	RFC	0.8666732361056366	0.8728813559322034	0.8604651162790697	0.872937872937873	0.8108108108108109	0.935064935064935	0.8667907045516154	0.865546218487395	0.8680351906158358	0.8842676311030742	0.8571428571428571	0.9113924050632911	Self Other
ssid__no_geo	0.8545727136431784	0.9035087719298246	0.851496420480498	0.830122591943958	0.872870249017038	0.8856986601039104	0.8405797101449276	0.9308176100628932	13	RFC	0.8566547665532438	0.8681318681318682	0.8451776649746193	0.8889705882352941	0.8529411764705882	0.925	0.8488705189065313	0.7953020134228188	0.9024390243902439	0.8826401446654611	0.8285714285714286	0.9367088607594937	Self Other
ssid__no_geo	0.8603531300160514	0.9210526315789473	0.8603337783596938	0.858689767190038	0.8619777895293496	0.9079572979276935	0.8732394366197184	0.9426751592356688	14	RFC	0.861529450369908	0.8880179171332587	0.8350409836065574	0.9049145299145299	0.8611111111111112	0.9487179487179487	0.8609736398941472	0.8312368972746331	0.8907103825136612	0.9112115732368897	0.8857142857142857	0.9367088607594937	Self Other
ssid__no_geo	0.8758480325644504	0.9035087719298246	0.8718294366267454	0.8491343775762573	0.8945244956772335	0.8837489570779642	0.8358208955223881	0.9316770186335404	15	RFC	0.8766163844904002	0.8803418803418803	0.8728908886389202	0.8948170731707317	0.875	0.9146341463414634	0.868660688741323	0.8200636942675159	0.91725768321513	0.8746835443037975	0.8	0.9493670886075949	Self Other
ssid__no_geo	0.8789514263685428	0.9473684210526315	0.8775244209552577	0.8643042350907519	0.8907446068197634	0.9391025641025641	0.9166666666666667	0.9615384615384615	16	RFC	0.8810462651747737	0.8960573476702509	0.8660351826792964	0.932958932958933	0.8918918918918919	0.974025974025974	0.8758149925137886	0.8347245409015025	0.9169054441260746	0.9461121157323689	0.9428571428571428	0.9493670886075949	Self Other
ssid__no_geo	0.8591648973814578	0.9298245614035088	0.8559216037917121	0.8343047460449626	0.8775384615384615	0.9161764705882353	0.8823529411764706	0.95	17	RFC	0.8629146178848237	0.8820422535211268	0.8437869822485207	0.9236812570145903	0.9090909090909091	0.9382716049382716	0.8527858792076801	0.7914691943127962	0.9141025641025641	0.9095840867992766	0.8571428571428571	0.9620253164556962	Self Other
ssid__no_geo	0.8794854434664862	0.8859649122807017	0.8782797511018926	0.8661654135338346	0.8903940886699506	0.8626124038194123	0.8059701492537314	0.9192546583850932	18	RFC	0.8781784250341587	0.8648648648648649	0.8914919852034525	0.8730945121951219	0.84375	0.9024390243902439	0.878384386253501	0.8674698795180723	0.8892988929889298	0.8540687160940326	0.7714285714285715	0.9367088607594937	Self Other
ssid__no_geo	0.8211875843454791	0.9035087719298246	0.817045134270787	0.7895154884829229	0.844574780058651	0.8816422840962718	0.8307692307692307	0.9325153374233128	19	RFC	0.8196526355507916	0.8107667210440457	0.8285385500575374	0.9023809523809524	0.9	0.9047619047619048	0.8152969321699972	0.7693498452012384	0.861244019138756	0.8667269439421339	0.7714285714285715	0.9620253164556962	Self Other
ssid__no_geo	0.8505821474773609	0.8596491228070176	0.8459885105702151	0.8193901485535575	0.8725868725868726	0.8262195121951219	0.75	0.9024390243902438	20	RFC	0.8559131049099258	0.8791946308724832	0.8326315789473684	0.8490872210953346	0.8275862068965517	0.8705882352941177	0.8418868090982968	0.767203513909224	0.9165701042873696	0.8112115732368896	0.6857142857142857	0.9367088607594937	Self Other
ssid__no_geo	0.8134328358208955	0.868421052631579	0.8113467473312325	0.7915087187263078	0.8311847759361571	0.8414758505608604	0.7761194029850748	0.9068322981366461	21	RFC	0.81063142355792	0.7802690582959642	0.8409937888198757	0.8513719512195121	0.8125	0.8902439024390244	0.8123394324122479	0.803076923076923	0.8216019417475728	0.8334538878842677	0.7428571428571429	0.9240506329113924	Self Other
ssid__no_geo	0.8406130268199233	0.8421052631578947	0.8330931146605538	0.7976653696498055	0.8685208596713021	0.808080808080808	0.7272727272727272	0.8888888888888888	22	RFC	0.8388510576644451	0.8316430020283976	0.8460591133004927	0.8208317139525845	0.7741935483870968	0.8674698795180723	0.829281466197354	0.7663551401869159	0.8922077922077922	0.7985533453887884	0.6857142857142857	0.9113924050632911	Self Other
ssid__no_geo	0.8396946564885496	0.9122807017543859	0.8365395584963778	0.8138297872340425	0.8592493297587132	0.8952205882352942	0.8529411764705883	0.9375000000000001	23	RFC	0.8385840885625788	0.8315217391304348	0.8456464379947229	0.9023569023569024	0.8787878787878788	0.9259259259259259	0.8350860013623977	0.796875	0.8732970027247956	0.8889692585895117	0.8285714285714286	0.9493670886075949	Self Other
ssid__no_geo	0.8136200716845878	0.8771929824561403	0.8079838890700639	0.7750865051903114	0.8408812729498164	0.8533088235294117	0.7941176470588236	0.9125	24	RFC	0.8054088050314465	0.7466666666666667	0.8641509433962264	0.8597081930415265	0.8181818181818182	0.9012345679012346	0.8122936692362439	0.8057553956834532	0.8188319427890346	0.8477396021699819	0.7714285714285715	0.9240506329113924	Self Other
ssid__no_geo	0.8533440773569702	0.8421052631578947	0.8464476460862376	0.8139059304703476	0.8789893617021276	0.808080808080808	0.7272727272727272	0.8888888888888888	25	RFC	0.8628782483864039	0.8963963963963963	0.8293601003764115	0.8208317139525845	0.7741935483870968	0.8674698795180723	0.84012735141893	0.7453183520599251	0.9349363507779349	0.7985533453887884	0.6857142857142857	0.9113924050632911	Self Other
ssid__no_geo	0.8911174785100286	0.9122807017543859	0.8903339307827	0.8810641627543035	0.8996036988110964	0.8933782267115601	0.8484848484848486	0.9382716049382716	26	RFC	0.8908567028490524	0.88801261829653	0.8937007874015748	0.9094442285270112	0.9032258064516129	0.9156626506024096	0.8899043544337254	0.8742236024844721	0.9055851063829787	0.8810126582278481	0.8	0.9620253164556962	Self Other
ssid__no_geo	0.8701825557809331	0.9210526315789473	0.8690256996845194	0.8567164179104477	0.8813349814585909	0.9079572979276935	0.8732394366197184	0.9426751592356688	27	RFC	0.8733481078665077	0.896875	0.8498212157330155	0.9049145299145299	0.8611111111111112	0.9487179487179487	0.8676379974326058	0.82	0.9152759948652118	0.9112115732368897	0.8857142857142857	0.9367088607594937	Self Other
ssid__no_geo	0.8905937291527685	0.9210526315789473	0.8903747226324764	0.8854748603351955	0.8952745849297573	0.9048855103365161	0.8656716417910447	0.9440993788819876	28	RFC	0.8932184365575434	0.924198250728863	0.8622386223862238	0.9165396341463414	0.90625	0.926829268292683	0.8904044234144743	0.8498659517426274	0.9309428950863213	0.8952983725135624	0.8285714285714286	0.9620253164556962	Self Other
ssid__no_geo	0.8173352435530086	0.868421052631579	0.8153982099880365	0.7964884277733439	0.834307992202729	0.8414758505608604	0.7761194029850748	0.9068322981366461	29	RFC	0.8200767947628489	0.838655462184874	0.8014981273408239	0.8513719512195121	0.8125	0.8902439024390244	0.8141386809004868	0.7583586626139818	0.8699186991869918	0.8334538878842677	0.7428571428571429	0.9240506329113924	Self Other
ssid__no_geo	0.890068233510235	0.9473684210526315	0.8868632936147609	0.8678213309024613	0.9059052563270604	0.9371323529411765	0.9117647058823529	0.9625	30	RFC	0.8911043238024224	0.896421845574388	0.8857868020304569	0.9450056116722784	0.9393939393939394	0.9506172839506173	0.8839741153172938	0.8409893992932862	0.9269588313413014	0.9301989150090415	0.8857142857142857	0.9746835443037974	Self Other
ssid__no_geo	0.8885976408912188	0.9298245614035088	0.8883888621188132	0.89321608040201	0.8835616438356165	0.9175406871609403	0.8857142857142857	0.9493670886075949	31	RFC	0.888589876033058	0.88875	0.8884297520661157	0.9175406871609403	0.8857142857142857	0.9493670886075949	0.8882369333663611	0.8977272727272727	0.8787465940054496	0.9175406871609403	0.8857142857142857	0.9493670886075949	Self Other
ssid__no_geo	0.8308321964529332	0.9210526315789473	0.8281840728306566	0.8068535825545172	0.8495145631067961	0.9064807219031994	0.8695652173913043	0.9433962264150944	32	RFC	0.8269158386028305	0.7896341463414634	0.8641975308641975	0.9099264705882353	0.8823529411764706	0.9375	0.8300814800176337	0.8248407643312102	0.8353221957040573	0.9032549728752259	0.8571428571428571	0.9493670886075949	Self Other
ssid__no_geo	0.8726993865030674	0.9298245614035088	0.869938160781967	0.850987432675045	0.888888888888889	0.9188034188034189	0.888888888888889	0.9487179487179488	33	RFC	0.8729649107514698	0.8745387453874539	0.8713910761154856	0.912951912951913	0.8648648648648649	0.961038961038961	0.8678875769039703	0.8286713286713286	0.907103825136612	0.925497287522604	0.9142857142857143	0.9367088607594937	Self Other
ssid__no_geo	0.8803752931978108	0.9122807017543859	0.8725983652184104	0.8411214953271029	0.9040752351097179	0.8933782267115601	0.8484848484848486	0.9382716049382716	34	RFC	0.877968790417518	0.869098712446352	0.8868388683886839	0.9094442285270112	0.9032258064516129	0.9156626506024096	0.8684421104632913	0.8148893360160966	0.921994884910486	0.8810126582278481	0.8	0.9620253164556962	Self Other
ssid__no_geo	0.793563579277865	0.8859649122807017	0.779569549385376	0.7240293809024135	0.8351097178683387	0.8626124038194123	0.8059701492537314	0.9192546583850932	35	RFC	0.7746140673885334	0.6831683168316832	0.8660598179453837	0.8730945121951219	0.84375	0.9024390243902439	0.7881923426150121	0.7700892857142857	0.8062953995157385	0.8540687160940326	0.7714285714285715	0.9367088607594937	Self Other
ssid__no_geo	0.8659139026111503	0.8947368421052632	0.8657785373285526	0.8700410396716826	0.8615160349854226	0.8742647058823529	0.823529411764706	0.9249999999999999	36	RFC	0.8658126247594458	0.8945147679324894	0.8371104815864022	0.8810325476992144	0.8484848484848485	0.9135802469135802	0.8671291131344394	0.8468708388814914	0.8873873873873874	0.8683544303797468	0.8	0.9367088607594937	Self Other
ssid__no_geo	0.8142186452045607	0.9035087719298246	0.8112817771197883	0.7877394636015326	0.8348240906380441	0.8856986601039104	0.8405797101449276	0.9308176100628932	37	RFC	0.8094175758562666	0.744927536231884	0.8739076154806492	0.8889705882352941	0.8529411764705882	0.925	0.8174295578572224	0.8357723577235773	0.7990867579908676	0.8826401446654611	0.8285714285714286	0.9367088607594937	Self Other
ssid__no_geo	0.8171589310829818	0.9122807017543859	0.8120699751134534	0.7811447811447811	0.8429951690821256	0.8969258589511754	0.8571428571428571	0.9367088607594937	38	RFC	0.8090096596551413	0.7400318979266348	0.8779874213836478	0.8969258589511754	0.8571428571428571	0.9367088607594937	0.8188898619314688	0.8270944741532977	0.81068524970964	0.8969258589511754	0.8571428571428571	0.9367088607594937	Self Other
ssid__no_geo	0.7769130998702983	0.8859649122807017	0.7690800780807867	0.7265500794912559	0.8116100766703176	0.8649165983046212	0.8115942028985507	0.9182389937106918	39	RFC	0.7676840258959969	0.7129485179407177	0.8224195338512763	0.8680147058823529	0.8235294117647058	0.9125	0.77088089710456	0.7406807131280388	0.8010810810810811	0.8620253164556962	0.8	0.9240506329113924	Self Other
ssid__no_geo	0.806970509383378	0.8771929824561403	0.805400822785842	0.7879234167893961	0.8228782287822879	0.8533088235294117	0.7941176470588236	0.9125	40	RFC	0.8045423783871579	0.7675753228120517	0.8415094339622642	0.8597081930415265	0.8181818181818182	0.9012345679012346	0.807216939654937	0.8093797276853253	0.8050541516245487	0.8477396021699819	0.7714285714285715	0.9240506329113924	Self Other
ssid__no_geo	0.8584379358437936	0.8947368421052632	0.8574228038683167	0.8453922315308454	0.8694533762057879	0.8720538720538721	0.8181818181818182	0.9259259259259259	41	RFC	0.8585005736197766	0.8591331269349846	0.8578680203045685	0.8872910998834046	0.8709677419354839	0.9036144578313253	0.8567199451121896	0.8320839580209896	0.8813559322033898	0.8603978300180832	0.7714285714285715	0.9493670886075949	Self Other
ssid__no_geo	0.8680445151033387	0.9035087719298246	0.8580374817812004	0.8203463203463203	0.8957286432160805	0.8816422840962718	0.8307692307692307	0.9325153374233128	42	RFC	0.8697655539225978	0.8752886836027713	0.8642424242424243	0.9023809523809524	0.9	0.9047619047619048	0.8507449607936335	0.7718940936863544	0.9295958279009127	0.8667269439421339	0.7714285714285715	0.9620253164556962	Self Other
ssid__no_geo	0.8324291742013261	0.9035087719298246	0.8313777823276494	0.818062827225131	0.8446927374301676	0.8856986601039104	0.8405797101449276	0.9308176100628932	43	RFC	0.8305834511507237	0.7961783439490446	0.8649885583524027	0.8889705882352941	0.8529411764705882	0.925	0.8332559492673982	0.8411843876177658	0.8253275109170306	0.8826401446654611	0.8285714285714286	0.9367088607594937	Self Other
ssid__no_geo	0.8542955326460481	0.8947368421052632	0.8486504839887266	0.8194207836456558	0.8778801843317972	0.8720538720538721	0.8181818181818182	0.9259259259259259	44	RFC	0.864852067872824	0.9041353383458647	0.8255687973997833	0.8872910998834046	0.8709677419354839	0.9036144578313253	0.843245278247175	0.7492211838006231	0.9372693726937269	0.8603978300180832	0.7714285714285715	0.9493670886075949	Self Other
ssid__no_geo	0.8816053511705686	0.9210526315789473	0.8800543940166583	0.8664150943396227	0.8936936936936938	0.9031618688060405	0.8615384615384616	0.9447852760736196	45	RFC	0.891128927635505	0.9425287356321839	0.8397291196388262	0.925	0.9333333333333333	0.9166666666666666	0.8783732904956219	0.8016759776536313	0.9550706033376123	0.8873417721518988	0.8	0.9746835443037974	Self Other
ssid__no_geo	0.8665689149560117	0.9122807017543859	0.8651069480941482	0.8510638297872342	0.8791500664010624	0.8969258589511754	0.8571428571428571	0.9367088607594937	46	RFC	0.8695644538110292	0.8904109589041096	0.8487179487179487	0.8969258589511754	0.8571428571428571	0.9367088607594937	0.863446375985561	0.8150470219435737	0.9118457300275482	0.8969258589511754	0.8571428571428571	0.9367088607594937	Self Other
ssid__no_geo	0.8912052117263843	0.9649122807017544	0.8907599480273978	0.883785664578984	0.8977342314758114	0.9587703435804702	0.9428571428571428	0.9746835443037974	47	RFC	0.8926174439219391	0.9084406294706724	0.8767942583732058	0.9587703435804702	0.9428571428571428	0.9746835443037974	0.8900662375507067	0.8604336043360433	0.9196988707653702	0.9587703435804702	0.9428571428571428	0.9746835443037974	Self Other
ssid__no_geo	0.867911479944675	0.8947368421052632	0.8666795391956439	0.8538638102524865	0.8794952681388012	0.8782051282051282	0.8333333333333334	0.923076923076923	48	RFC	0.8668309870037552	0.8558282208588958	0.8778337531486146	0.872937872937873	0.8108108108108109	0.935064935064935	0.8665357408247363	0.8519083969465648	0.8811630847029077	0.8842676311030742	0.8571428571428571	0.9113924050632911	Self Other
ssid__no_geo	0.8088445078459344	0.9210526315789473	0.80317240801274	0.7697594501718213	0.8365853658536586	0.9064807219031994	0.8695652173913043	0.9433962264150944	49	RFC	0.802734624276852	0.7658119658119659	0.8396572827417381	0.9099264705882353	0.8823529411764706	0.9375	0.8036418427884	0.7737478411053541	0.8335358444714459	0.9032549728752259	0.8571428571428571	0.9493670886075949	Self Other
ssid__no_geo	0.8613569321533924	0.9035087719298246	0.8596854304635762	0.8443708609271523	0.875	0.8816422840962718	0.8307692307692307	0.9325153374233128	50	RFC	0.8692699490662139	0.9139784946236559	0.8245614035087719	0.9023809523809524	0.9	0.9047619047619048	0.8583133580300719	0.7846153846153846	0.9320113314447592	0.8667269439421339	0.7714285714285715	0.9620253164556962	Self Other
ssid__no_geo	0.8260061919504644	0.9122807017543859	0.8222096595180701	0.7962291515591009	0.8481901674770395	0.8952205882352942	0.8529411764705883	0.9375000000000001	51	RFC	0.820195944852987	0.7710674157303371	0.8693244739756367	0.9023569023569024	0.8787878787878788	0.9259259259259259	0.8255737637510359	0.823088455772114	0.8280590717299579	0.8889692585895117	0.8285714285714286	0.9493670886075949	Self Other
ssid__no_geo	0.8405535499398316	0.8771929824561403	0.8405174645742226	0.8381185094685399	0.8429164196799053	0.8556962025316457	0.8000000000000002	0.9113924050632911	52	RFC	0.8405728683966636	0.8245192307692307	0.8566265060240964	0.8556962025316456	0.8	0.9113924050632911	0.8409060930444929	0.8521739130434782	0.8296382730455076	0.8556962025316456	0.8	0.9113924050632911	Self Other
ssid__no_geo	0.8598326359832636	0.9473684210526315	0.8543998440110183	0.8262748487467588	0.8825248392752777	0.9371323529411765	0.9117647058823529	0.9625	53	RFC	0.8592514852457407	0.8566308243727598	0.8618721461187214	0.9450056116722784	0.9393939393939394	0.9506172839506173	0.8510941389341518	0.7979966611018364	0.9041916167664671	0.9301989150090415	0.8857142857142857	0.9746835443037974	Self Other
ssid__no_geo	0.8067729083665338	0.9122807017543859	0.8008837072997856	0.7666399358460304	0.835127478753541	0.8952205882352942	0.8529411764705883	0.9375000000000001	54	RFC	0.7977356482667559	0.7253414264036419	0.8701298701298701	0.9023569023569024	0.8787878787878788	0.9259259259259259	0.8078787070383708	0.8129251700680272	0.8028322440087146	0.8889692585895117	0.8285714285714286	0.9493670886075949	Self Other
ssid__no_geo	0.8484092326887087	0.9122807017543859	0.8482616047857727	0.8435286542176433	0.8529945553539021	0.8933782267115601	0.8484848484848486	0.9382716049382716	55	RFC	0.8518239512358783	0.8923705722070845	0.8112773302646721	0.9094442285270112	0.9032258064516129	0.9156626506024096	0.8494952468166754	0.7997557997557998	0.8992346938775511	0.8810126582278481	0.8	0.9620253164556962	Self Other
ssid__no_geo	0.791015625	0.8421052631578947	0.7841985637922817	0.7458432304038004	0.822553897180763	0.808080808080808	0.7272727272727272	0.8888888888888888	56	RFC	0.7816556797107548	0.7168949771689498	0.8464163822525598	0.8208317139525845	0.7741935483870968	0.8674698795180723	0.7886138613861386	0.7772277227722773	0.8	0.7985533453887884	0.6857142857142857	0.9113924050632911	Self Other
ssid__no_geo	0.8784258608573436	0.9298245614035088	0.876623340825772	0.8617106314948042	0.8915360501567398	0.914702581369248	0.8787878787878788	0.9506172839506173	57	RFC	0.8792609223643706	0.8850574712643678	0.8734643734643734	0.931597357170618	0.9354838709677419	0.927710843373494	0.8749675908751859	0.839563862928349	0.910371318822023	0.901627486437613	0.8285714285714286	0.9746835443037974	Self Other
ssid__no_geo	0.8584905660377359	0.9122807017543859	0.8554143352400856	0.8343245539507221	0.876504116529449	0.8952205882352942	0.8529411764705883	0.9375000000000001	58	RFC	0.8621913111172826	0.881508078994614	0.8428745432399513	0.9023569023569024	0.8787878787878788	0.9259259259259259	0.8524321218827134	0.7919354838709678	0.9129287598944591	0.8889692585895117	0.8285714285714286	0.9493670886075949	Self Other
ssid__no_geo	0.8968437259430331	0.9210526315789473	0.8943646073552616	0.8781818181818183	0.9105473965287049	0.9064807219031994	0.8695652173913043	0.9433962264150944	59	RFC	0.8974797539171768	0.9011194029850746	0.8938401048492791	0.9099264705882353	0.8823529411764706	0.9375	0.8921370675929947	0.8563829787234043	0.927891156462585	0.9032549728752259	0.8571428571428571	0.9493670886075949	Self Other
ssid__no_geo	0.8247557003257329	0.9035087719298246	0.8236045981607527	0.8093550673281361	0.8378541289933694	0.8793650793650793	0.8253968253968255	0.9333333333333332	60	RFC	0.8233247972684592	0.8042253521126761	0.8424242424242424	0.9119601328903655	0.9285714285714286	0.8953488372093024	0.8239419876367096	0.8145506419400856	0.8333333333333334	0.8587703435804701	0.7428571428571429	0.9746835443037974	Self Other
ssid__no_geo	0.85553772070626	0.9122807017543859	0.8433155513576803	0.7995545657015589	0.8870765370138017	0.8952205882352942	0.8529411764705883	0.9375000000000001	61	RFC	0.8399629383781392	0.7804347826086957	0.8994910941475827	0.9023569023569024	0.8787878787878788	0.9259259259259259	0.8473173515981736	0.819634703196347	0.875	0.8889692585895117	0.8285714285714286	0.9493670886075949	Self Other
ssid__no_geo	0.8631503920171062	0.9210526315789473	0.8623497669855287	0.851851851851852	0.8728476821192054	0.9031618688060405	0.8615384615384616	0.9447852760736196	62	RFC	0.8695864427860697	0.9154228855721394	0.82375	0.925	0.9333333333333333	0.9166666666666666	0.8623529053106518	0.7965367965367965	0.928169014084507	0.8873417721518988	0.8	0.9746835443037974	Self Other
ssid__no_geo	0.8808038808038808	0.9298245614035088	0.8804635123680358	0.8740849194729137	0.886842105263158	0.9161764705882353	0.8823529411764706	0.95	63	RFC	0.8820341341786342	0.8977443609022556	0.8663239074550129	0.9236812570145903	0.9090909090909091	0.9382716049382716	0.8799981543501583	0.8516405135520685	0.9083557951482479	0.9095840867992766	0.8571428571428571	0.9620253164556962	Self Other
ssid__no_geo	0.856020942408377	0.868421052631579	0.8547307575296623	0.8410404624277457	0.868421052631579	0.8414758505608604	0.7761194029850748	0.9068322981366461	64	RFC	0.8568092898491302	0.8635014836795252	0.8501170960187353	0.8513719512195121	0.8125	0.8902439024390244	0.8536244361031716	0.819718309859155	0.8875305623471883	0.8334538878842677	0.7428571428571429	0.9240506329113924	Self Other
ssid__no_geo	0.7699180938198064	0.8508771929824561	0.7566134307848494	0.6997084548104956	0.8135184067592033	0.8233524747060432	0.7536231884057971	0.8930817610062892	65	RFC	0.7519129652217211	0.6463195691202872	0.8575063613231552	0.8261029411764705	0.7647058823529411	0.8875	0.7682675280702096	0.7627118644067796	0.7738231917336394	0.8207956600361663	0.7428571428571429	0.8987341772151899	Self Other
ssid__no_geo	0.8586466165413534	0.8859649122807017	0.8509622720683605	0.8171206225680934	0.8848039215686275	0.8626124038194123	0.8059701492537314	0.9192546583850932	66	RFC	0.8583333333333334	0.8571428571428571	0.8595238095238096	0.8730945121951219	0.84375	0.9024390243902439	0.8461426532987871	0.7806691449814126	0.9116161616161617	0.8540687160940326	0.7714285714285715	0.9367088607594937	Self Other
ssid__no_geo	0.8718535469107551	0.9210526315789473	0.8636809269162211	0.8303030303030303	0.8970588235294118	0.9048855103365161	0.8656716417910447	0.9440993788819876	67	RFC	0.8708202894605508	0.8670886075949367	0.8745519713261649	0.9165396341463414	0.90625	0.926829268292683	0.8586331724440543	0.7965116279069767	0.9207547169811321	0.8952983725135624	0.8285714285714286	0.9620253164556962	Self Other
ssid__no_geo	0.8898176291793313	0.9122807017543859	0.8879700815184686	0.8735832606800348	0.9023569023569024	0.8913871951219513	0.8437500000000001	0.9390243902439025	68	RFC	0.892040081623173	0.9059674502712477	0.8781127129750983	0.9184584178498986	0.9310344827586207	0.9058823529411765	0.8857060913847618	0.8434343434343434	0.9279778393351801	0.8730560578661845	0.7714285714285715	0.9746835443037974	Self Other
ssid__no_geo	0.8712288447387785	0.9210526315789473	0.8653484125748419	0.8372093023255814	0.8934875228241023	0.9012987012987013	0.8571428571428572	0.9454545454545454	69	RFC	0.8819617798462731	0.9202453987730062	0.8436781609195402	0.9356312292358804	0.9642857142857143	0.9069767441860465	0.8587326536829603	0.7679180887372014	0.9495472186287193	0.8793851717902351	0.7714285714285715	0.9873417721518988	Self Other
ssid__no_geo	0.8730794923179692	0.9035087719298246	0.8683755067286156	0.8434925864909391	0.8932584269662922	0.8837489570779642	0.8358208955223881	0.9316770186335404	70	RFC	0.8721562984695308	0.8677966101694915	0.87651598676957	0.8948170731707317	0.875	0.9146341463414634	0.86558287073751	0.8205128205128205	0.9106529209621993	0.8746835443037975	0.8	0.9493670886075949	Self Other
ssid__no_geo	0.8541820873427091	0.9035087719298246	0.8445679946037651	0.8059113300492611	0.8832246591582691	0.8816422840962718	0.8307692307692307	0.9325153374233128	71	RFC	0.8597451565189981	0.8776824034334764	0.8418079096045198	0.9023809523809524	0.9	0.9047619047619048	0.8369592866649406	0.7449908925318761	0.928927680798005	0.8667269439421339	0.7714285714285715	0.9620253164556962	Self Other
ssid__no_geo	0.8629032258064516	0.9122807017543859	0.8614957538724355	0.8475336322869955	0.8754578754578753	0.8952205882352942	0.8529411764705883	0.9375000000000001	72	RFC	0.8657281839622641	0.8859375	0.8455188679245284	0.9023569023569024	0.8787878787878788	0.9259259259259259	0.8599579268071524	0.8123209169054442	0.9075949367088607	0.8889692585895117	0.8285714285714286	0.9493670886075949	Self Other
ssid__no_geo	0.8865710560625815	0.9122807017543859	0.885291751471478	0.8731778425655976	0.8974056603773585	0.8952205882352942	0.8529411764705883	0.9375000000000001	73	RFC	0.8877297368311875	0.8967065868263473	0.8787528868360277	0.9023569023569024	0.8787878787878788	0.9259259259259259	0.8838598713033954	0.8508522727272727	0.9168674698795181	0.8889692585895117	0.8285714285714286	0.9493670886075949	Self Other
ssid__no_geo	0.8651266766020864	0.9122807017543859	0.8626836781476639	0.8443680137575237	0.8809993425378042	0.8933782267115601	0.8484848484848486	0.9382716049382716	74	RFC	0.8682676977771262	0.8862815884476535	0.850253807106599	0.9094442285270112	0.9032258064516129	0.9156626506024096	0.8601457895102342	0.80623973727422	0.9140518417462483	0.8810126582278481	0.8	0.9620253164556962	Self Other
ssid__no_geo	0.8858108108108108	0.9473684210526315	0.8848238950355747	0.874162323157111	0.8954854669140383	0.936026936026936	0.909090909090909	0.962962962962963	75	RFC	0.8932497603642464	0.9407051282051282	0.8457943925233645	0.9537504858142247	0.967741935483871	0.9397590361445783	0.8838957231810132	0.8164116828929068	0.9513797634691196	0.9222423146473779	0.8571428571428571	0.9873417721518988	Self Other
ssid__no_geo	0.8449931412894376	0.8859649122807017	0.8417728691476591	0.8192000000000002	0.8643457382953182	0.8670494303400018	0.8169014084507044	0.9171974522292994	76	RFC	0.8436537737579274	0.835236541598695	0.8520710059171598	0.8643162393162394	0.8055555555555556	0.9230769230769231	0.840373477227488	0.8037676609105181	0.876979293544458	0.8699819168173599	0.8285714285714286	0.9113924050632911	Self Other
ssid__no_geo	0.8519003931847968	0.9210526315789473	0.8502955230514925	0.8347953216374269	0.8657957244655581	0.9048855103365161	0.8656716417910447	0.9440993788819876	77	RFC	0.8487602407580878	0.8008415147265077	0.8966789667896679	0.9165396341463414	0.90625	0.926829268292683	0.8543623631694726	0.8717557251908397	0.8369690011481056	0.8952983725135624	0.8285714285714286	0.9620253164556962	Self Other
ssid__no_geo	0.8372252747252747	0.8947368421052632	0.8334574500174954	0.8084074373484236	0.8585074626865671	0.8696646341463414	0.8125	0.926829268292683	78	RFC	0.8449831874127649	0.8802816901408451	0.8096846846846847	0.8953346855983773	0.896551724137931	0.8941176470588236	0.8304900446911034	0.7473841554559043	0.9135959339263025	0.8524412296564196	0.7428571428571429	0.9620253164556962	Self Other
ssid__no_geo	0.8588082901554405	0.8859649122807017	0.8584089260865249	0.8508891928864569	0.8659286592865929	0.8626124038194123	0.8059701492537314	0.9192546583850932	79	RFC	0.8596706152340454	0.8711484593837535	0.8481927710843373	0.8730945121951219	0.84375	0.9024390243902439	0.8579864563459006	0.8315508021390374	0.8844221105527639	0.8540687160940326	0.7714285714285715	0.9367088607594937	Self Other
ssid__no_geo	0.8210445468509985	0.9122807017543859	0.8134320601955063	0.7757459095283927	0.8511182108626197	0.8985042735042735	0.8611111111111112	0.9358974358974359	80	RFC	0.8153109467814281	0.7886497064579256	0.8419721871049305	0.8929448929448929	0.8378378378378378	0.948051948051948	0.8118613460183228	0.7632575757575758	0.8604651162790697	0.9048824593128391	0.8857142857142857	0.9240506329113924	Self Other
ssid__no_geo	0.8742709008425146	0.9385964912280702	0.8728165586346842	0.8592162554426707	0.8864168618266978	0.9246814535158093	0.8923076923076922	0.9570552147239264	81	RFC	0.8767553350182263	0.8942598187311178	0.8592508513053349	0.9476190476190476	0.9666666666666667	0.9285714285714286	0.8710861767308641	0.8268156424581006	0.9153567110036276	0.9079566003616637	0.8285714285714286	0.9873417721518988	Self Other
ssid__no_geo	0.8753799392097265	0.9210526315789473	0.8742636092468308	0.8624161073825504	0.8861111111111112	0.9012987012987013	0.8571428571428572	0.9454545454545454	82	RFC	0.8803722967424035	0.9145907473309609	0.8461538461538461	0.9356312292358804	0.9642857142857143	0.9069767441860465	0.8729510851959832	0.8158730158730159	0.9300291545189504	0.8793851717902351	0.7714285714285715	0.9873417721518988	Self Other
ssid__no_geo	0.8714918759231906	0.8771929824561403	0.8710188153676355	0.8632075471698113	0.8788300835654596	0.8533088235294117	0.7941176470588236	0.9125	83	RFC	0.8765757453051253	0.9195979899497487	0.8335535006605019	0.8597081930415265	0.8181818181818182	0.9012345679012346	0.8713205694648993	0.8133333333333334	0.9293078055964654	0.8477396021699819	0.7714285714285715	0.9240506329113924	Self Other
ssid__no_geo	0.8619430241051863	0.9122807017543859	0.8577146109493448	0.8331862312444838	0.8822429906542056	0.8933782267115601	0.8484848484848486	0.9382716049382716	84	RFC	0.8658996613514545	0.8838951310861424	0.8479041916167664	0.9094442285270112	0.9032258064516129	0.9156626506024096	0.8537302430457689	0.7879799666110183	0.9194805194805195	0.8810126582278481	0.8	0.9620253164556962	Self Other
ssid__no_geo	0.8667676003028009	0.9035087719298246	0.8634798498663548	0.8422939068100359	0.8846657929226738	0.8837489570779642	0.8358208955223881	0.9316770186335404	85	RFC	0.8686416494256974	0.8785046728971962	0.8587786259541985	0.8948170731707317	0.875	0.9146341463414634	0.860556124110341	0.8089500860585198	0.9121621621621622	0.8746835443037975	0.8	0.9493670886075949	Self Other
ssid__no_geo	0.8598679383712399	0.9035087719298246	0.8577580860806912	0.8404344193817879	0.8750817527795944	0.8875033641338477	0.8450704225352113	0.9299363057324842	86	RFC	0.8645702962035878	0.8918439716312057	0.83729662077597	0.8846153846153846	0.8333333333333334	0.9358974358974359	0.8555335540695534	0.7946287519747235	0.9164383561643835	0.8905967450271248	0.8571428571428571	0.9240506329113924	Self Other
ssid__no_geo	0.8489304812834224	0.9035087719298246	0.8475957620211898	0.8333333333333331	0.8618581907090465	0.8875033641338477	0.8450704225352113	0.9299363057324842	87	RFC	0.8506032673044375	0.863914373088685	0.83729216152019	0.8846153846153846	0.8333333333333334	0.9358974358974359	0.8463763123712746	0.8048433048433048	0.8879093198992444	0.8905967450271248	0.8571428571428571	0.9240506329113924	Self Other
ssid__no_geo	0.8457059679767104	0.868421052631579	0.8445595191338946	0.8312101910828025	0.8579088471849867	0.8488731771984093	0.7945205479452055	0.9032258064516129	88	RFC	0.8449358974358975	0.8365384615384616	0.8533333333333334	0.8421052631578947	0.7631578947368421	0.9210526315789473	0.8442415299054897	0.8259493670886076	0.862533692722372	0.8573236889692586	0.8285714285714286	0.8860759493670886	Self Other
ssid__no_geo	0.8294524858401511	0.9298245614035088	0.8273826536441057	0.8084805653710248	0.8462847419171866	0.9175406871609403	0.8857142857142857	0.9493670886075949	89	RFC	0.8259768047729744	0.7824897400820794	0.8694638694638694	0.9175406871609403	0.8857142857142857	0.9493670886075949	0.8302833511033569	0.8362573099415205	0.8243093922651934	0.9175406871609403	0.8857142857142857	0.9493670886075949	Self Other
ssid__no_geo	0.8547523427041499	0.8947368421052632	0.8535920521941682	0.8405584129316679	0.8666256914566687	0.8696646341463414	0.8125	0.926829268292683	90	RFC	0.8592152604098109	0.8909657320872274	0.8274647887323944	0.8953346855983773	0.896551724137931	0.8941176470588236	0.8526133967427879	0.7955493741307371	0.9096774193548387	0.8524412296564196	0.7428571428571429	0.9620253164556962	Self Other
ssid__no_geo	0.8712797619047619	0.8859649122807017	0.8709779808236008	0.8647380766223612	0.8772178850248403	0.8690234202386213	0.8219178082191781	0.9161290322580645	91	RFC	0.870776397515528	0.8586956521739131	0.8828571428571429	0.861842105263158	0.7894736842105263	0.9342105263157895	0.8712581766489345	0.8708661417322835	0.8716502115655853	0.8779385171790235	0.8571428571428571	0.8987341772151899	Self Other
ssid__no_geo	0.8321678321678322	0.8596491228070176	0.8317874640489816	0.8237885462555067	0.8397863818424566	0.8376068376068375	0.7777777777777778	0.8974358974358974	92	RFC	0.8332212204179255	0.8474320241691843	0.8190104166666666	0.8329238329238329	0.7567567567567568	0.9090909090909091	0.8315362035225049	0.8014285714285714	0.8616438356164383	0.8430379746835444	0.8	0.8860759493670886	Self Other
ssid__no_geo	0.8694481830417228	0.9035087719298246	0.8692625143987012	0.8643356643356643	0.874189364461738	0.8837489570779642	0.8358208955223881	0.9316770186335404	93	RFC	0.8697959517258289	0.8765957446808511	0.8629961587708067	0.8948170731707317	0.875	0.9146341463414634	0.8690452671167701	0.8524137931034482	0.885676741130092	0.8746835443037975	0.8	0.9493670886075949	Self Other
ssid__no_geo	0.8604135893648449	0.9122807017543859	0.8582573540774565	0.8407750631844988	0.8757396449704142	0.8933782267115601	0.8484848484848486	0.9382716049382716	94	RFC	0.869088419830994	0.9139194139194139	0.8242574257425742	0.9094442285270112	0.9032258064516129	0.9156626506024096	0.8562762426345581	0.7784711388455539	0.9340813464235624	0.8810126582278481	0.8	0.9620253164556962	Self Other
ssid__no_geo	0.8792991563919533	0.9649122807017544	0.8791867722780289	0.8828715365239295	0.8755020080321284	0.9594017094017093	0.9444444444444445	0.9743589743589742	95	RFC	0.879186772278029	0.8828715365239295	0.8755020080321285	0.952965952965953	0.918918918918919	0.987012987012987	0.879186772278029	0.8828715365239295	0.8755020080321285	0.9667269439421338	0.9714285714285714	0.9620253164556962	Self Other
ssid__no_geo	0.8872366790582404	0.9210526315789473	0.8871283567774936	0.8836317135549873	0.8906249999999999	0.9012987012987013	0.8571428571428572	0.9454545454545454	96	RFC	0.8929408280077972	0.9504814305364512	0.8354002254791432	0.9356312292358804	0.9642857142857143	0.9069767441860465	0.8896177283274057	0.8255675029868578	0.9536679536679536	0.8793851717902351	0.7714285714285715	0.9873417721518988	Self Other
ssid__no_geo	0.8878085265519821	0.9122807017543859	0.8855208899402232	0.8693379790940766	0.9017038007863696	0.8913871951219513	0.8437500000000001	0.9390243902439025	97	RFC	0.8939719428441233	0.9257884972170687	0.8621553884711779	0.9184584178498986	0.9310344827586207	0.9058823529411765	0.8822154856637615	0.819376026272578	0.945054945054945	0.8730560578661845	0.7714285714285715	0.9746835443037974	Self Other
ssid__no_geo	0.7985239852398524	0.9035087719298246	0.7914238592633315	0.7529411764705882	0.8299065420560747	0.8837489570779642	0.8358208955223881	0.9316770186335404	98	RFC	0.7885058341835485	0.7209705372616985	0.8560411311053985	0.8948170731707317	0.875	0.9146341463414634	0.7965996115935656	0.7878787878787878	0.8053204353083434	0.8746835443037975	0.8	0.9493670886075949	Self Other
ssid__no_geo	0.8728283530229326	0.9122807017543859	0.8709413877855076	0.8553359683794466	0.8865468071915685	0.8952205882352942	0.8529411764705883	0.9375000000000001	99	RFC	0.8714057194449352	0.8600953895071543	0.8827160493827161	0.9023569023569024	0.8787878787878788	0.9259259259259259	0.8705199448608598	0.85062893081761	0.8904109589041096	0.8889692585895117	0.8285714285714286	0.9493670886075949	Self Other
ssid__no_geo	0.8191293684855917	0.8947368421052632	0.8183909607846468	0.8068107400130977	0.8299711815561959	0.8742647058823529	0.823529411764706	0.9249999999999999	100	RFC	0.8179267487802011	0.7917737789203085	0.8440797186400938	0.8810325476992144	0.8484848484848485	0.9135802469135802	0.8193782185771505	0.822429906542056	0.8163265306122449	0.8683544303797468	0.8	0.9367088607594937	Self Other
ssid__no_geo	0.8704297626683771	0.9385964912280702	0.8700434456780464	0.8629579375848032	0.8771289537712895	0.9272627837024884	0.8985507246376812	0.9559748427672956	101	RFC	0.8749762622644967	0.9164265129682997	0.8335260115606936	0.9308823529411765	0.9117647058823529	0.95	0.8704650933149007	0.8153846153846154	0.9255455712451861	0.923869801084991	0.8857142857142857	0.9620253164556962	Self Other
ssid__no_geo	0.8562753036437247	0.9298245614035088	0.8560471497503468	0.8503162333099086	0.8617780661907851	0.9161764705882353	0.8823529411764706	0.95	102	RFC	0.8585483870967742	0.8870967741935484	0.83	0.9236812570145903	0.9090909090909091	0.9382716049382716	0.8562753036437247	0.8164642375168691	0.8960863697705803	0.9095840867992766	0.8571428571428571	0.9620253164556962	Self Other
ssid__no_geo	0.867704280155642	0.9035087719298246	0.8653192633219563	0.8473967684021543	0.8832417582417583	0.8875033641338477	0.8450704225352113	0.9299363057324842	103	RFC	0.8705678538976924	0.8872180451127819	0.8539176626826029	0.8846153846153846	0.8333333333333334	0.9358974358974359	0.8628240285863726	0.8109965635738832	0.914651493598862	0.8905967450271248	0.8571428571428571	0.9240506329113924	Self Other
ssid__no_geo	0.8917525773195877	0.9122807017543859	0.8914388729820784	0.8856031128404669	0.8972746331236897	0.8933782267115601	0.8484848484848486	0.9382716049382716	104	RFC	0.8939830491801128	0.9192245557350566	0.8687415426251691	0.9094442285270112	0.9032258064516129	0.9156626506024096	0.8910500095471194	0.8543543543543544	0.9277456647398844	0.8810126582278481	0.8	0.9620253164556962	Self Other
ssid__no_geo	0.8412162162162162	0.9210526315789473	0.8408289707748626	0.8329779673063255	0.8486799742433999	0.9093239063190455	0.8767123287671234	0.9419354838709677	105	RFC	0.8405617720940854	0.8082758620689655	0.8728476821192053	0.9013157894736842	0.8421052631578947	0.9605263157894737	0.8425260364988718	0.8592375366568915	0.8258145363408521	0.9191681735985533	0.9142857142857143	0.9240506329113924	Self Other
ssid__no_geo	0.8233082706766918	0.9210526315789473	0.8224649286265402	0.810228802153432	0.8347010550996484	0.9079572979276935	0.8732394366197184	0.9426751592356688	106	RFC	0.8223032805040694	0.768837803320562	0.8757687576875769	0.9049145299145299	0.8611111111111112	0.9487179487179487	0.8268212221179747	0.8563300142247511	0.7973124300111982	0.9112115732368897	0.8857142857142857	0.9367088607594937	Self Other
ssid__no_geo	0.8597122302158273	0.8859649122807017	0.8555117432357586	0.8308759757155247	0.8801475107559926	0.8690234202386213	0.8219178082191781	0.9161290322580645	107	RFC	0.856359105442235	0.8374125874125874	0.8753056234718827	0.861842105263158	0.7894736842105263	0.9342105263157895	0.8547419414546762	0.8244406196213425	0.8850432632880099	0.8779385171790235	0.8571428571428571	0.8987341772151899	Self Other
ssid__no_geo	0.8340643274853801	0.8596491228070176	0.8269700422634487	0.7919340054995417	0.8620060790273557	0.8227749708511465	0.7419354838709677	0.9036144578313253	108	RFC	0.8482456469001434	0.8962655601659751	0.8002257336343115	0.8569604086845466	0.8518518518518519	0.8620689655172413	0.8217417265393278	0.7093596059113301	0.9341238471673254	0.8032549728752261	0.6571428571428571	0.9493670886075949	Self Other
ssid__no_geo	0.884435537742151	0.9298245614035088	0.8812282359998405	0.8617106314948042	0.9007458405048766	0.913109756097561	0.8750000000000001	0.9512195121951219	109	RFC	0.8933576438960658	0.9325259515570934	0.8541893362350381	0.9415821501014199	0.9655172413793104	0.9176470588235294	0.8767807166866227	0.8008915304606241	0.9526699029126213	0.8936708860759495	0.8	0.9873417721518988	Self Other
ssid__no_geo	0.8335654596100278	0.8947368421052632	0.8285755100593335	0.7993282955499579	0.8578227245687091	0.8763110307414106	0.8285714285714286	0.9240506329113924	110	RFC	0.8250051677806105	0.7543581616481775	0.8956521739130435	0.8763110307414106	0.8285714285714286	0.9240506329113924	0.8365296803652968	0.85	0.8230593607305936	0.8763110307414106	0.8285714285714286	0.9240506329113924	Self Other
ssid__no_geo	0.8541498791297341	0.9210526315789473	0.8467898099511832	0.8132094943240454	0.8803701255783212	0.9079572979276935	0.8732394366197184	0.9426751592356688	111	RFC	0.850402790328624	0.8347457627118644	0.8660598179453837	0.9049145299145299	0.8611111111111112	0.9487179487179487	0.8439589147789965	0.7927565392354124	0.8951612903225806	0.9112115732368897	0.8857142857142857	0.9367088607594937	Self Other
ssid__no_geo	0.7788819875776397	0.8421052631578947	0.7777677829199598	0.7620320855614974	0.7935034802784223	0.8044969512195121	0.71875	0.8902439024390243	112	RFC	0.7774525110590684	0.753968253968254	0.8009367681498829	0.8259634888438134	0.7931034482758621	0.8588235294117647	0.7782385834109973	0.7702702702702703	0.7862068965517242	0.7905967450271247	0.6571428571428571	0.9240506329113924	Self Other
ssid__no_geo	0.8656099241902137	0.9035087719298246	0.8647752227699705	0.8541510845175767	0.8753993610223643	0.8875033641338477	0.8450704225352113	0.9299363057324842	113	RFC	0.8654656351136559	0.8638426626323752	0.8670886075949367	0.8846153846153846	0.8333333333333334	0.9358974358974359	0.8642727619774766	0.8446745562130178	0.8838709677419355	0.8905967450271248	0.8571428571428571	0.9240506329113924	Self Other
ssid__no_geo	0.8318789994182665	0.9035087719298246	0.8306574244668323	0.8162746344564528	0.8450402144772118	0.8856986601039104	0.8405797101449276	0.9308176100628932	114	RFC	0.8312999079358228	0.8251928020565553	0.8374070138150903	0.8889705882352941	0.8529411764705882	0.925	0.8301805113125869	0.8075471698113208	0.8528138528138528	0.8826401446654611	0.8285714285714286	0.9367088607594937	Self Other
ssid__no_geo	0.8479657387580299	0.8771929824561403	0.8471871941892697	0.8362797847809378	0.8580946035976016	0.8579059829059829	0.8055555555555555	0.9102564102564102	115	RFC	0.8492436248379196	0.8621236133122029	0.8363636363636363	0.8529308529308529	0.7837837837837838	0.922077922077922	0.8464626253139229	0.8119402985074626	0.8809849521203831	0.8636528028933093	0.8285714285714286	0.8987341772151899	Self Other
ssid__no_geo	0.8732498157700811	0.9035087719298246	0.8716177861873227	0.8571428571428572	0.8860927152317881	0.8875033641338477	0.8450704225352113	0.9299363057324842	116	RFC	0.872744482836226	0.8686868686868687	0.8768020969855832	0.8846153846153846	0.8333333333333334	0.9358974358974359	0.8707419843307658	0.8459016393442623	0.8955823293172691	0.8905967450271248	0.8571428571428571	0.9240506329113924	Self Other
ssid__no_geo	0.826265389876881	0.8859649122807017	0.8254487544678026	0.8135095447870778	0.8373879641485276	0.860122699386503	0.8	0.920245398773006	117	RFC	0.8285503294705749	0.8496932515337423	0.8074074074074075	0.8797619047619047	0.8666666666666667	0.8928571428571429	0.8249812706023374	0.780281690140845	0.8696808510638298	0.8461121157323689	0.7428571428571429	0.9493670886075949	Self Other
ssid__no_geo	0.8569157392686805	0.8859649122807017	0.8492317771794278	0.8151950718685832	0.8832684824902725	0.854520467262197	0.7868852459016394	0.9221556886227545	118	RFC	0.8679149248625331	0.9043280182232346	0.8315018315018315	0.8990384615384616	0.9230769230769231	0.875	0.8419823942296506	0.7420560747663552	0.941908713692946	0.8301989150090416	0.6857142857142857	0.9746835443037974	Self Other
ssid__no_geo	0.8483804272915231	0.9122807017543859	0.8426458293898668	0.8126064735945484	0.8726851851851851	0.8913871951219513	0.8437500000000001	0.9390243902439025	119	RFC	0.8540751264673454	0.8768382352941176	0.8313120176405733	0.9184584178498986	0.9310344827586207	0.9058823529411765	0.8377675308856795	0.7571428571428571	0.9183922046285018	0.8730560578661845	0.7714285714285715	0.9746835443037974	Self Other
ssid__no_geo	0.8564631245043616	0.9210526315789473	0.8533405300511159	0.8319405756731661	0.8747404844290657	0.9064807219031994	0.8695652173913043	0.9433962264150944	120	RFC	0.8588231004432776	0.8715953307392996	0.8460508701472557	0.9099264705882353	0.8823529411764706	0.9375	0.8505906243161125	0.7957371225577264	0.9054441260744985	0.9032549728752259	0.8571428571428571	0.9493670886075949	Self Other
ssid__no_geo	0.8848022206800833	0.9210526315789473	0.882179390185277	0.8646003262642741	0.8997584541062801	0.9093239063190455	0.8767123287671234	0.9419354838709677	121	RFC	0.8812728716358305	0.8562197092084006	0.9063260340632603	0.9013157894736842	0.8421052631578947	0.9605263157894737	0.8832159972186995	0.8731466227347611	0.8932853717026379	0.9191681735985533	0.9142857142857143	0.9240506329113924	Self Other
ssid__no_geo	0.8228882833787466	0.8859649122807017	0.822437089099662	0.8134863701578193	0.8313878080415046	0.8690234202386213	0.8219178082191781	0.9161290322580645	122	RFC	0.8223942246864884	0.8123209169054442	0.8324675324675325	0.861842105263158	0.7894736842105263	0.9342105263157895	0.8224830266214043	0.8146551724137931	0.8303108808290155	0.8779385171790235	0.8571428571428571	0.8987341772151899	Self Other
ssid__no_geo	0.8717607973421927	0.9385964912280702	0.8717027951842777	0.8689748811948405	0.8744307091737151	0.9272627837024884	0.8985507246376812	0.9559748427672956	123	RFC	0.8733457347860749	0.9014084507042254	0.8452830188679246	0.9308823529411765	0.9117647058823529	0.95	0.8722273053240683	0.8387942332896461	0.9056603773584906	0.923869801084991	0.8857142857142857	0.9620253164556962	Self Other
ssid__no_geo	0.8713720316622692	0.9122807017543859	0.8709470128393797	0.8635409377186845	0.8783530879600749	0.8969258589511754	0.8571428571428571	0.9367088607594937	124	RFC	0.8732515703407376	0.8942028985507247	0.8523002421307506	0.8969258589511754	0.8571428571428571	0.9367088607594937	0.8704804746753326	0.8349120433017592	0.9060489060489061	0.8969258589511754	0.8571428571428571	0.9367088607594937	Self Other
ssid__no_geo	0.7889518413597734	0.8771929824561403	0.782234091003188	0.7439862542955327	0.8204819277108434	0.8533088235294117	0.7941176470588236	0.9125	125	RFC	0.7804379772070988	0.7252931323283082	0.8355828220858895	0.8597081930415265	0.8181818181818182	0.9012345679012346	0.7847927950492053	0.763668430335097	0.8059171597633136	0.8477396021699819	0.7714285714285715	0.9240506329113924	Self Other
ssid__no_geo	0.8746556473829201	0.9035087719298246	0.8741281124551554	0.865979381443299	0.8822768434670119	0.8816422840962718	0.8307692307692307	0.9325153374233128	126	RFC	0.8771702453987731	0.901840490797546	0.8525	0.9023809523809524	0.9	0.9047619047619048	0.8735351525416006	0.8328611898016998	0.9142091152815014	0.8667269439421339	0.7714285714285715	0.9620253164556962	Self Other
ssid__no_geo	0.8434974283614989	0.8947368421052632	0.8350497337914953	0.7977207977207976	0.872378669862193	0.86708122813836	0.8064516129032259	0.927710843373494	127	RFC	0.8524759056164839	0.8823529411764706	0.8225988700564971	0.9054916985951469	0.9259259259259259	0.8850574712643678	0.8282371874226293	0.7279029462738301	0.9285714285714286	0.8444846292947559	0.7142857142857143	0.9746835443037974	Self Other
ssid__no_geo	0.8550819672131148	0.9298245614035088	0.8538854694459028	0.8406633020908435	0.8671076368009621	0.9161764705882353	0.8823529411764706	0.95	128	RFC	0.8530604585845378	0.8257790368271954	0.8803418803418803	0.9236812570145903	0.9090909090909091	0.9382716049382716	0.8551796911427995	0.856093979441997	0.8542654028436019	0.9095840867992766	0.8571428571428571	0.9620253164556962	Self Other
ssid__no_geo	0.8039950062421972	0.8947368421052632	0.802442817644841	0.784931506849315	0.819954128440367	0.8763110307414106	0.8285714285714286	0.9240506329113924	129	RFC	0.8015481207534187	0.7589403973509934	0.8441558441558441	0.8763110307414106	0.8285714285714286	0.9240506329113924	0.8049337033610854	0.8127659574468085	0.7971014492753623	0.8763110307414106	0.8285714285714286	0.9240506329113924	Self Other
ssid__no_geo	0.8640350877192983	0.9035087719298246	0.8617992687171265	0.8442211055276382	0.8793774319066148	0.8816422840962718	0.8307692307692307	0.9325153374233128	130	RFC	0.8651000832201832	0.8719723183391004	0.8582278481012658	0.9023809523809524	0.9	0.9047619047619048	0.8598887814313346	0.8181818181818182	0.901595744680851	0.8667269439421339	0.7714285714285715	0.9620253164556962	Self Other
ssid__no_geo	0.7920353982300885	0.8508771929824561	0.7813323451910409	0.7329545454545455	0.8297101449275363	0.8170835299669656	0.7384615384615385	0.8957055214723927	131	RFC	0.7775822177408465	0.6985559566787004	0.8566084788029925	0.8345238095238096	0.8	0.8690476190476191	0.7876829916866492	0.7709163346613546	0.8044496487119438	0.8048824593128391	0.6857142857142857	0.9240506329113924	Self Other
ssid__no_geo	0.882313829787234	0.9298245614035088	0.8819714869061897	0.8756148981026002	0.8883280757097792	0.9175406871609403	0.8857142857142857	0.9493670886075949	132	RFC	0.8837602775448883	0.9015918958031838	0.8659286592865929	0.9175406871609403	0.8857142857142857	0.9493670886075949	0.8815049973102296	0.8510928961748634	0.9119170984455959	0.9175406871609403	0.8857142857142857	0.9493670886075949	Self Other
ssid__no_geo	0.847457627118644	0.9210526315789473	0.846527715279036	0.8345813478556842	0.8584740827023879	0.9079572979276935	0.8732394366197184	0.9426751592356688	133	RFC	0.8476072256111978	0.768170426065163	0.9270440251572327	0.9049145299145299	0.8611111111111112	0.9487179487179487	0.8564555443844943	0.9135618479880775	0.7993492407809111	0.9112115732368897	0.8857142857142857	0.9367088607594937	Self Other
ssid__no_geo	0.8325642715886619	0.8596491228070176	0.8305597379845071	0.812130177514793	0.8489892984542212	0.8350813743218807	0.7714285714285715	0.8987341772151899	134	RFC	0.831076724693746	0.8181818181818182	0.8439716312056738	0.8350813743218807	0.7714285714285715	0.8987341772151899	0.8301171932634952	0.8061674008810573	0.854066985645933	0.8350813743218807	0.7714285714285715	0.8987341772151899	Self Other
ssid__no_geo	0.8474984930681133	0.9473684210526315	0.847492951953378	0.8465736810187993	0.8484122228879569	0.9381555153707053	0.9142857142857143	0.9620253164556962	135	RFC	0.8485571047823	0.8154205607476636	0.8816936488169365	0.9381555153707053	0.9142857142857143	0.9620253164556962	0.848876864248083	0.880201765447667	0.8175519630484989	0.9381555153707053	0.9142857142857143	0.9620253164556962	Self Other
ssid__no_geo	0.8329238329238329	0.9122807017543859	0.8304665294521218	0.8100558659217877	0.8508771929824561	0.8969258589511754	0.8571428571428571	0.9367088607594937	136	RFC	0.8376244068725698	0.8643815201192251	0.8108672936259144	0.8969258589511754	0.8571428571428571	0.9367088607594937	0.8285977141107661	0.7621550591327201	0.895040369088812	0.8969258589511754	0.8571428571428571	0.9367088607594937	Self Other
ssid__no_geo	0.845247446975648	0.9035087719298246	0.8343863277801001	0.791974656810982	0.8767979987492183	0.8837489570779642	0.8358208955223881	0.9316770186335404	137	RFC	0.8442246273472109	0.8408071748878924	0.8476420798065296	0.8948170731707317	0.875	0.9146341463414634	0.8282670410474389	0.7485029940119761	0.9080310880829016	0.8746835443037975	0.8	0.9493670886075949	Self Other
ssid__no_geo	0.868071818891491	0.868421052631579	0.8639105850256321	0.8401135288552508	0.8877076411960133	0.8386031146767342	0.7692307692307692	0.9079754601226993	138	RFC	0.8700163315300602	0.8792079207920792	0.8608247422680413	0.8571428571428572	0.8333333333333334	0.8809523809523809	0.8603357786127512	0.8043478260869565	0.9163237311385459	0.825497287522604	0.7142857142857143	0.9367088607594937	Self Other
ssid__no_geo	0.8425925925925926	0.8859649122807017	0.8415267433749287	0.8285302593659943	0.854523227383863	0.860122699386503	0.8	0.920245398773006	139	RFC	0.8473462690826081	0.8819018404907976	0.8127906976744186	0.8797619047619047	0.8666666666666667	0.8928571428571429	0.8410115979381443	0.78125	0.9007731958762887	0.8461121157323689	0.7428571428571429	0.9493670886075949	Self Other
ssid__no_geo	0.8455971049457177	0.9210526315789473	0.8455962062578121	0.845223700120919	0.8459687123947052	0.9105882352941177	0.88	0.9411764705882353	140	RFC	0.8496371171092156	0.7898305084745763	0.9094437257438551	0.8989864864864865	0.825	0.972972972972973	0.8498744223942098	0.9089726918075423	0.7907761529808774	0.927124773960217	0.9428571428571428	0.9113924050632911	Self Other
ssid__no_geo	0.8656614119259767	0.8947368421052632	0.8652663915116564	0.8579710144927536	0.8725617685305592	0.8720538720538721	0.8181818181818182	0.9259259259259259	141	RFC	0.8662511758283687	0.8744460856720827	0.8580562659846548	0.8872910998834046	0.8709677419354839	0.9036144578313253	0.8648357003620162	0.8421052631578947	0.8875661375661376	0.8603978300180832	0.7714285714285715	0.9493670886075949	Self Other
ssid__no_geo	0.8560775540641312	0.8947368421052632	0.8541031429948505	0.8371308016877638	0.8710754843019372	0.8696646341463414	0.8125	0.926829268292683	142	RFC	0.8592787316191572	0.8794326241134752	0.8391248391248392	0.8953346855983773	0.896551724137931	0.8941176470588236	0.8521336553945249	0.7987117552334944	0.9055555555555556	0.8524412296564196	0.7428571428571429	0.9620253164556962	Self Other
ssid__no_geo	0.8451202263083452	0.8596491228070176	0.8424228731240182	0.821806346623271	0.8630393996247655	0.8350813743218807	0.7714285714285715	0.8987341772151899	143	RFC	0.8443120632374843	0.8388704318936877	0.8497536945812808	0.8350813743218807	0.7714285714285715	0.8987341772151899	0.8410848942849211	0.8054226475279107	0.8767471410419314	0.8350813743218807	0.7714285714285715	0.8987341772151899	Self Other
ssid__no_geo	0.8701117318435754	0.9210526315789473	0.8690655969797074	0.857361963190184	0.8807692307692309	0.9031618688060405	0.8615384615384616	0.9447852760736196	144	RFC	0.8736316866912481	0.9001610305958132	0.8471023427866831	0.925	0.9333333333333333	0.9166666666666666	0.8678354936889987	0.8184480234260615	0.9172229639519359	0.8873417721518988	0.8	0.9746835443037974	Self Other
ssid__no_geo	0.9043876882776686	0.9210526315789473	0.9041178959971925	0.8990318118948825	0.9092039800995025	0.9048855103365161	0.8656716417910447	0.9440993788819876	145	RFC	0.905993265993266	0.9259259259259259	0.8860606060606061	0.9165396341463414	0.90625	0.926829268292683	0.9036223375767314	0.8736559139784946	0.933588761174968	0.8952983725135624	0.8285714285714286	0.9620253164556962	Self Other
ssid__no_geo	0.8178829717291256	0.868421052631579	0.8165009231203428	0.8005759539236862	0.8324258923169994	0.8414758505608604	0.7761194029850748	0.9068322981366461	146	RFC	0.8158535949529884	0.7875354107648725	0.8441717791411043	0.8513719512195121	0.8125	0.8902439024390244	0.8175290117654459	0.8140556368960469	0.8210023866348448	0.8334538878842677	0.7428571428571429	0.9240506329113924	Self Other
ssid__no_geo	0.8659717051377513	0.8947368421052632	0.8617383426445759	0.8375451263537905	0.8859315589353612	0.8720538720538721	0.8181818181818182	0.9259259259259259	147	RFC	0.8704799865502892	0.8905950095969289	0.8503649635036497	0.8872910998834046	0.8709677419354839	0.9036144578313253	0.8575315702658122	0.7904599659284497	0.9246031746031746	0.8603978300180832	0.7714285714285715	0.9493670886075949	Self Other
ssid__no_geo	0.8784067085953878	0.9210526315789473	0.877109910806297	0.8644859813084114	0.8897338403041825	0.9079572979276935	0.8732394366197184	0.9426751592356688	148	RFC	0.8807634435567657	0.8980582524271845	0.8634686346863468	0.9049145299145299	0.8611111111111112	0.9487179487179487	0.8754901960784314	0.8333333333333334	0.9176470588235294	0.9112115732368897	0.8857142857142857	0.9367088607594937	Self Other
ssid__no_geo	0.8247354497354498	0.8859649122807017	0.8168885029762245	0.7789824854045037	0.8547945205479452	0.8649165983046212	0.8115942028985507	0.9182389937106918	149	RFC	0.8185458313353946	0.7901861252115059	0.8469055374592834	0.8680147058823529	0.8235294117647058	0.9125	0.8154619818351188	0.7680921052631579	0.8628318584070797	0.8620253164556962	0.8	0.9240506329113924	Self Other
ssid__no_geo	0.8384560400285919	0.8771929824561403	0.8363420845583668	0.817741935483871	0.8549422336328626	0.850729517396184	0.787878787878788	0.9135802469135801	150	RFC	0.8424242424242425	0.8666666666666667	0.8181818181818182	0.865137971239798	0.8387096774193549	0.891566265060241	0.834603545924649	0.7740458015267175	0.8951612903225806	0.8397830018083183	0.7428571428571429	0.9367088607594937	Self Other
ssid__no_geo	0.8788752703677001	0.8947368421052632	0.8770934869295526	0.8622950819672132	0.8918918918918919	0.8720538720538721	0.8181818181818182	0.9259259259259259	151	RFC	0.8799055734195336	0.8870151770657673	0.8727959697732998	0.8872910998834046	0.8709677419354839	0.9036144578313253	0.8753787878787879	0.8389154704944178	0.9118421052631579	0.8603978300180832	0.7714285714285715	0.9493670886075949	Self Other
ssid__no_geo	0.8771796815769523	0.8859649122807017	0.8726409021552547	0.8485981308411216	0.8966836734693878	0.860122699386503	0.8	0.920245398773006	152	RFC	0.888148290623582	0.930327868852459	0.8459687123947052	0.8797619047619047	0.8666666666666667	0.8928571428571429	0.8669678785081154	0.7800687285223368	0.9538670284938942	0.8461121157323689	0.7428571428571429	0.9493670886075949	Self Other
ssid__no_geo	0.8565279770444764	0.8947368421052632	0.8508494306813634	0.82174688057041	0.8799519807923168	0.8782051282051282	0.8333333333333334	0.923076923076923	153	RFC	0.8502542083226523	0.8173758865248227	0.8831325301204819	0.872937872937873	0.8108108108108109	0.935064935064935	0.8514795664625885	0.8261648745519713	0.8767942583732058	0.8842676311030742	0.8571428571428571	0.9113924050632911	Self Other
ssid__no_geo	0.8239178283198826	0.9122807017543859	0.8199233716475096	0.7931034482758621	0.846743295019157	0.8933782267115601	0.8484848484848486	0.9382716049382716	154	RFC	0.8191323942177184	0.7849829351535836	0.8532818532818532	0.9094442285270112	0.9032258064516129	0.9156626506024096	0.820848955366251	0.8013937282229965	0.8403041825095057	0.8810126582278481	0.8	0.9620253164556962	Self Other
ssid__no_geo	0.8757357750163506	0.9035087719298246	0.8740863447548908	0.8596750369276218	0.8884976525821596	0.8816422840962718	0.8307692307692307	0.9325153374233128	155	RFC	0.8813993534619367	0.9150943396226415	0.8477043673012318	0.9023809523809524	0.9	0.9047619047619048	0.872000247296058	0.8105849582172702	0.9334155363748459	0.8667269439421339	0.7714285714285715	0.9620253164556962	Self Other
ssid__no_geo	0.8487584650112867	0.9035087719298246	0.8442546343937756	0.8177697189483227	0.8707395498392283	0.8816422840962718	0.8307692307692307	0.9325153374233128	156	RFC	0.8533746674676049	0.874031007751938	0.8327183271832719	0.9023809523809524	0.9	0.9047619047619048	0.8403561900476175	0.768313458262351	0.9123989218328841	0.8667269439421339	0.7714285714285715	0.9620253164556962	Self Other
ssid__no_geo	0.8711484593837535	0.9210526315789473	0.8703509256700745	0.8601823708206686	0.8805194805194806	0.9064807219031994	0.8695652173913043	0.9433962264150944	157	RFC	0.8704345302607654	0.8614916286149162	0.8793774319066148	0.9099264705882353	0.8823529411764706	0.9375	0.870270792922247	0.858877086494689	0.881664499349805	0.9032549728752259	0.8571428571428571	0.9493670886075949	Self Other
ssid__no_geo	0.9012638230647709	0.8947368421052632	0.896595323429572	0.8746238716148446	0.9185667752442996	0.8742647058823529	0.823529411764706	0.9249999999999999	158	RFC	0.8988305630379081	0.8879837067209776	0.9096774193548387	0.8810325476992144	0.8484848484848485	0.9135802469135802	0.894645828999376	0.8616600790513834	0.9276315789473685	0.8683544303797468	0.8	0.9367088607594937	Self Other
ssid__no_geo	0.8347222222222223	0.9210526315789473	0.8341845374371757	0.8247422680412372	0.8436268068331143	0.9064807219031994	0.8695652173913043	0.9433962264150944	159	RFC	0.8337706266326099	0.8011444921316166	0.8663967611336032	0.9099264705882353	0.8823529411764706	0.9375	0.835897714886366	0.849772382397572	0.8220230473751601	0.9032549728752259	0.8571428571428571	0.9493670886075949	Self Other
ssid__no_geo	0.898936170212766	0.9210526315789473	0.8957232520799883	0.8774193548387096	0.914027149321267	0.9031618688060405	0.8615384615384616	0.9447852760736196	160	RFC	0.9021124496244346	0.9171483622350675	0.8870765370138017	0.925	0.9333333333333333	0.9166666666666666	0.8918280329799764	0.8409893992932862	0.9426666666666667	0.8873417721518988	0.8	0.9746835443037974	Self Other
ssid__no_geo	0.865351131746953	0.9298245614035088	0.8653489092795451	0.8658959537572254	0.8648018648018648	0.914702581369248	0.8787878787878788	0.9506172839506173	161	RFC	0.86588460553106	0.8463276836158192	0.8854415274463007	0.931597357170618	0.9354838709677419	0.927710843373494	0.8657465191195698	0.8863905325443787	0.8451025056947609	0.901627486437613	0.8285714285714286	0.9746835443037974	Self Other
ssid__no_geo	0.8705583756345178	0.9122807017543859	0.8703025080722069	0.8645418326693227	0.8760631834750912	0.8933782267115601	0.8484848484848486	0.9382716049382716	162	RFC	0.8740958100177426	0.9117647058823529	0.8364269141531323	0.9094442285270112	0.9032258064516129	0.9156626506024096	0.870806277056277	0.821969696969697	0.9196428571428571	0.8810126582278481	0.8	0.9620253164556962	Self Other
ssid__no_geo	0.9064279902359642	0.9298245614035088	0.9010705948643645	0.8780487804878049	0.9240924092409241	0.913109756097561	0.8750000000000001	0.9512195121951219	163	RFC	0.9115971107544141	0.9303370786516854	0.8928571428571429	0.9415821501014199	0.9655172413793104	0.9176470588235294	0.8944588202330526	0.8313253012048193	0.957592339261286	0.8936708860759495	0.8	0.9873417721518988	Self Other
ssid__no_geo	0.8833580980683506	0.9298245614035088	0.8790158076042071	0.856095325389551	0.9019362898188631	0.9113874854255732	0.870967741935484	0.9518072289156626	164	RFC	0.8892824917679318	0.913894324853229	0.8646706586826347	0.9540229885057472	1.0	0.9080459770114943	0.873865580264698	0.8051724137931034	0.9425587467362925	0.8857142857142857	0.7714285714285715	1.0	Self Other
ssid__no_geo	0.8624161073825504	0.9035087719298246	0.8623565265627795	0.8594928032899246	0.8652202498356345	0.8875033641338477	0.8450704225352113	0.9299363057324842	165	RFC	0.8627953295712039	0.8732590529247911	0.8523316062176166	0.8846153846153846	0.8333333333333334	0.9358974358974359	0.8623292595255212	0.8461538461538461	0.8785046728971962	0.8905967450271248	0.8571428571428571	0.9240506329113924	Self Other
ssid__no_geo	0.8667127071823204	0.9035087719298246	0.864597035867754	0.8476716653512233	0.8815224063842848	0.8793650793650793	0.8253968253968255	0.9333333333333332	166	RFC	0.8694351026551586	0.8861386138613861	0.8527315914489311	0.9119601328903655	0.9285714285714286	0.8953488372093024	0.8623653660946509	0.8124054462934948	0.9123252858958069	0.8587703435804701	0.7428571428571429	0.9746835443037974	Self Other
ssid__no_geo	0.8790496760259179	0.9035087719298246	0.8761369716425895	0.8571428571428571	0.895131086142322	0.8856986601039104	0.8405797101449276	0.9308176100628932	167	RFC	0.8816215018987695	0.8952042628774423	0.8680387409200968	0.8889705882352941	0.8529411764705882	0.925	0.8730775214005819	0.8221859706362153	0.9239690721649485	0.8826401446654611	0.8285714285714286	0.9367088607594937	Self Other
ssid__no_geo	0.865979381443299	0.9035087719298246	0.8622994294883224	0.8397887323943661	0.8848101265822785	0.8837489570779642	0.8358208955223881	0.9316770186335404	168	RFC	0.8664410626355143	0.8688524590163934	0.8640296662546354	0.8948170731707317	0.875	0.9146341463414634	0.8596106297933832	0.8126064735945485	0.9066147859922179	0.8746835443037975	0.8	0.9493670886075949	Self Other
ssid__no_geo	0.8563092633114515	0.9122807017543859	0.8558894227562674	0.8481110254433306	0.8636678200692043	0.9013157894736843	0.868421052631579	0.9342105263157895	169	RFC	0.8556015181884089	0.8396946564885496	0.8715083798882681	0.8887403942532577	0.8048780487804879	0.9726027397260274	0.856332448751971	0.8566978193146417	0.8559670781893004	0.9207956600361664	0.9428571428571428	0.8987341772151899	Self Other
ssid__no_geo	0.8513625103220479	0.8508771929824561	0.8469774572901574	0.8210735586481113	0.8728813559322035	0.8203392973023083	0.7462686567164178	0.8944099378881988	170	RFC	0.8502682278832374	0.8445807770961146	0.8559556786703602	0.8296493902439024	0.78125	0.8780487804878049	0.8446646859792974	0.7988394584139265	0.8904899135446686	0.8128390596745028	0.7142857142857143	0.9113924050632911	Self Other
ssid__no_geo	0.8607407407407407	0.8771929824561403	0.859909344013636	0.8491171749598716	0.8707015130674003	0.8479420731707318	0.7812500000000001	0.9146341463414634	171	RFC	0.8678492716710648	0.9168110918544194	0.8188874514877102	0.8722109533468559	0.8620689655172413	0.8823529411764706	0.8601239274872747	0.7907324364723468	0.9295154185022027	0.8318264014466545	0.7142857142857143	0.9493670886075949	Self Other
ssid__no_geo	0.8665835411471322	0.9122807017543859	0.8657551604652436	0.8552097428958052	0.8763005780346821	0.8969258589511754	0.8571428571428571	0.9367088607594937	172	RFC	0.8671459065796082	0.8729281767955801	0.8613636363636363	0.8969258589511754	0.8571428571428571	0.9367088607594937	0.8649804961772507	0.8381962864721485	0.8917647058823529	0.8969258589511754	0.8571428571428571	0.9367088607594937	Self Other
ssid__no_geo	0.8294573643410853	0.868421052631579	0.8249783897510335	0.796979865771812	0.8529769137302551	0.8386031146767342	0.7692307692307692	0.9079754601226993	173	RFC	0.832721811076002	0.8482142857142857	0.8172293364377182	0.8571428571428572	0.8333333333333334	0.8809523809523809	0.8217885979444454	0.7515822784810127	0.8919949174078781	0.825497287522604	0.7142857142857143	0.9367088607594937	Self Other
ssid__no_geo	0.8654114365411436	0.8859649122807017	0.863649732705944	0.8481510621557828	0.8791484032561052	0.860122699386503	0.8	0.920245398773006	174	RFC	0.8705253556512138	0.9013377926421404	0.8397129186602871	0.8797619047619047	0.8666666666666667	0.8928571428571429	0.8616809820502858	0.8008915304606241	0.9224704336399474	0.8461121157323689	0.7428571428571429	0.9493670886075949	Self Other
ssid__no_geo	0.813350615683733	0.9122807017543859	0.8082773331124387	0.7770897832817336	0.8394648829431437	0.8933782267115601	0.8484848484848486	0.9382716049382716	175	RFC	0.8086910316226024	0.7807153965785381	0.8366666666666667	0.9094442285270112	0.9032258064516129	0.9156626506024096	0.8078897839732784	0.773497688751926	0.8422818791946308	0.8810126582278481	0.8	0.9620253164556962	Self Other
ssid__no_geo	0.8741092636579573	0.9210526315789473	0.8688030533373665	0.8424182358771062	0.8951878707976269	0.9064807219031994	0.8695652173913043	0.9433962264150944	176	RFC	0.8707768806047775	0.8551307847082495	0.8864229765013055	0.9099264705882353	0.8823529411764706	0.9375	0.867102977280293	0.830078125	0.9041278295605859	0.9032549728752259	0.8571428571428571	0.9493670886075949	Self Other
ssid__no_geo	0.8400511836212412	0.9122807017543859	0.8394828946071182	0.8299319727891157	0.8490338164251208	0.8933782267115601	0.8484848484848486	0.9382716049382716	177	RFC	0.8390423542534694	0.8155080213903744	0.8625766871165644	0.9094442285270112	0.9032258064516129	0.9156626506024096	0.8403924888257944	0.8448753462603878	0.835909631391201	0.8810126582278481	0.8	0.9620253164556962	Self Other
ssid__no_geo	0.8589403973509934	0.9035087719298246	0.8576996299916071	0.8444119795471147	0.8709872804360994	0.8856986601039104	0.8405797101449276	0.9308176100628932	178	RFC	0.8618726599788504	0.8837920489296636	0.8399532710280374	0.8889705882352941	0.8529411764705882	0.925	0.8563970620574395	0.8083916083916084	0.9044025157232705	0.8826401446654611	0.8285714285714286	0.9367088607594937	Self Other
ssid__no_geo	0.8606442577030813	0.9035087719298246	0.8576531493962687	0.837018837018837	0.8782874617737003	0.8837489570779642	0.8358208955223881	0.9316770186335404	179	RFC	0.8633533182228071	0.8780068728522337	0.8486997635933806	0.8948170731707317	0.875	0.9146341463414634	0.854849842612923	0.7996870109546166	0.9100126742712294	0.8746835443037975	0.8	0.9493670886075949	Self Other
ssid__no_geo	0.8821165438713998	0.9298245614035088	0.880318460893804	0.8656488549618321	0.8949880668257757	0.9161764705882353	0.8823529411764706	0.95	180	RFC	0.8845307068366164	0.9	0.8690614136732329	0.9236812570145903	0.9090909090909091	0.9382716049382716	0.8781663772520079	0.8338235294117647	0.922509225092251	0.9095840867992766	0.8571428571428571	0.9620253164556962	Self Other
ssid__no_geo	0.8531561461794019	0.8771929824561403	0.8523087402515688	0.8411214953271028	0.8634959851760347	0.8556962025316457	0.8000000000000002	0.9113924050632911	181	RFC	0.8522051720954018	0.8393113342898135	0.8650990099009901	0.8556962025316456	0.8	0.9113924050632911	0.8524191857634755	0.8429394812680115	0.8618988902589396	0.8556962025316456	0.8	0.9113924050632911	Self Other
ssid__no_geo	0.8273894436519258	0.8947368421052632	0.8259839321177107	0.8103448275862067	0.8416230366492146	0.8763110307414106	0.8285714285714286	0.9240506329113924	182	RFC	0.8290046958448387	0.8420195439739414	0.815989847715736	0.8763110307414106	0.8285714285714286	0.9240506329113924	0.8249428431452601	0.7809667673716012	0.8689189189189189	0.8763110307414106	0.8285714285714286	0.9240506329113924	Self Other
ssid__no_geo	0.8691796008869179	0.9298245614035088	0.8669796087723771	0.8498727735368957	0.8840864440078585	0.9175406871609403	0.8857142857142857	0.9493670886075949	183	RFC	0.8731846180882559	0.8962432915921288	0.8501259445843828	0.9175406871609403	0.8857142857142857	0.9493670886075949	0.864468820138186	0.8080645161290323	0.9208731241473397	0.9175406871609403	0.8857142857142857	0.9493670886075949	Self Other
ssid__no_geo	0.8153749212350346	0.9210526315789473	0.8135735514685276	0.7952480782669462	0.831899024670109	0.9079572979276935	0.8732394366197184	0.9426751592356688	184	RFC	0.8124172634332286	0.7668463611859838	0.8579881656804734	0.9049145299145299	0.8611111111111112	0.9487179487179487	0.8165921043699755	0.8258345428156749	0.8073496659242761	0.9112115732368897	0.8857142857142857	0.9367088607594937	Self Other
ssid__no_geo	0.8136762860727729	0.9035087719298246	0.8111876816411927	0.7895109851169382	0.8328643781654473	0.8856986601039104	0.8405797101449276	0.9308176100628932	185	RFC	0.8103168052620111	0.7768479776847977	0.8437856328392246	0.8889705882352941	0.8529411764705882	0.925	0.8124079410822926	0.8025936599423631	0.8222222222222222	0.8826401446654611	0.8285714285714286	0.9367088607594937	Self Other
ssid__no_geo	0.8592870544090057	0.8947368421052632	0.8589160248886603	0.851680949241925	0.8661511005353955	0.8742647058823529	0.823529411764706	0.9249999999999999	186	RFC	0.862274768373785	0.8934993084370678	0.8310502283105022	0.8810325476992144	0.8484848484848485	0.9135802469135802	0.8589749206001533	0.8136020151133502	0.9043478260869565	0.8683544303797468	0.8	0.9367088607594937	Self Other
ssid__no_geo	0.8352578906851424	0.8947368421052632	0.831539155180856	0.806509945750452	0.8565683646112601	0.8782051282051282	0.8333333333333334	0.923076923076923	187	RFC	0.8321930783242258	0.8123861566484517	0.852	0.872937872937873	0.8108108108108109	0.935064935064935	0.8309520583410357	0.800718132854578	0.8611859838274932	0.8842676311030742	0.8571428571428571	0.9113924050632911	Self Other
ssid__no_geo	0.814584511023177	0.8596491228070176	0.8140706351627448	0.8042959427207637	0.823845327604726	0.8350813743218807	0.7714285714285715	0.8987341772151899	188	RFC	0.8138629522501579	0.7773933102652826	0.8503325942350333	0.8350813743218807	0.7714285714285715	0.8987341772151899	0.8160428255047383	0.8331273176761433	0.7989583333333333	0.8350813743218807	0.7714285714285715	0.8987341772151899	Self Other
ssid__no_geo	0.8660714285714286	0.9122807017543859	0.8635219808348176	0.8448687350835322	0.8821752265861028	0.8913871951219513	0.8437500000000001	0.9390243902439025	189	RFC	0.8750601004169589	0.9186851211072664	0.8314350797266514	0.9184584178498986	0.9310344827586207	0.9058823529411765	0.8607716700500205	0.7820324005891016	0.9395109395109396	0.8730560578661845	0.7714285714285715	0.9746835443037974	Self Other
ssid__no_geo	0.8223249669749009	0.9122807017543859	0.8209431758178805	0.8052136133236785	0.8366727383120826	0.8969258589511754	0.8571428571428571	0.9367088607594937	190	RFC	0.8201028513095887	0.7658402203856749	0.8743654822335025	0.8969258589511754	0.8571428571428571	0.9367088607594937	0.8254752108345405	0.8488549618320611	0.8020954598370198	0.8969258589511754	0.8571428571428571	0.9367088607594937	Self Other
ssid__no_geo	0.8606224627875507	0.8947368421052632	0.8589276447475722	0.8434650455927053	0.874390243902439	0.8742647058823529	0.823529411764706	0.9249999999999999	191	RFC	0.858718604134252	0.8409090909090909	0.8765281173594132	0.8810325476992144	0.8484848484848485	0.9135802469135802	0.8591496795442407	0.8460365853658537	0.8722627737226277	0.8683544303797468	0.8	0.9367088607594937	Self Other
ssid__no_geo	0.8269364968597348	0.8596491228070176	0.8181494414265421	0.778175313059034	0.8581235697940502	0.8227749708511465	0.7419354838709677	0.9036144578313253	192	RFC	0.8244335153916336	0.8146067415730337	0.8342602892102335	0.8569604086845466	0.8518518518518519	0.8620689655172413	0.81412761992352	0.7448630136986302	0.8833922261484098	0.8032549728752261	0.6571428571428571	0.9493670886075949	Self Other
ssid__no_geo	0.8119543317662861	0.8947368421052632	0.8060873286078398	0.7723577235772356	0.8398169336384439	0.8763110307414106	0.8285714285714286	0.9240506329113924	193	RFC	0.8025632118763368	0.7207890743550834	0.8843373493975903	0.8763110307414106	0.8285714285714286	0.9240506329113924	0.8157190877907886	0.8318739054290718	0.7995642701525054	0.8763110307414106	0.8285714285714286	0.9240506329113924	Self Other
ssid__no_geo	0.8707581227436824	0.8947368421052632	0.8650015873197384	0.8371246587807096	0.8928785158587672	0.86708122813836	0.8064516129032259	0.927710843373494	194	RFC	0.876481063860252	0.8984375	0.854524627720504	0.9054916985951469	0.9259259259259259	0.8850574712643678	0.859241374304586	0.7836456558773425	0.9348370927318296	0.8444846292947559	0.7142857142857143	0.9746835443037974	Self Other
ssid__no_geo	0.8877005347593583	0.9122807017543859	0.8771264826551299	0.841081081081081	0.9131718842291789	0.8933782267115601	0.8484848484848486	0.9382716049382716	195	RFC	0.8909384370116982	0.9004629629629629	0.8814139110604333	0.9094442285270112	0.9032258064516129	0.9156626506024096	0.8681752873563218	0.7890466531440162	0.9473039215686274	0.8810126582278481	0.8	0.9620253164556962	Self Other
ssid__no_geo	0.875886524822695	0.9210526315789473	0.8724022151078881	0.8513169073916738	0.8934875228241023	0.9079572979276935	0.8732394366197184	0.9426751592356688	196	RFC	0.8740652264229332	0.8637931034482759	0.8843373493975903	0.9049145299145299	0.8611111111111112	0.9487179487179487	0.8710125040948902	0.8391959798994975	0.9028290282902829	0.9112115732368897	0.8857142857142857	0.9367088607594937	Self Other
ssid__no_geo	0.8853809196980096	0.956140350877193	0.884461114680365	0.8741522230595329	0.8947700063011972	0.9480448455017774	0.9275362318840579	0.9685534591194969	197	RFC	0.8860547135640073	0.8923076923076924	0.8798017348203222	0.9518382352941177	0.9411764705882353	0.9625	0.8834886187175699	0.8567208271787297	0.9102564102564102	0.9444846292947559	0.9142857142857143	0.9746835443037974	Self Other
ssid__no_geo	0.8726993865030674	0.9035087719298246	0.870337358635231	0.8528368794326241	0.8878378378378378	0.8816422840962718	0.8307692307692307	0.9325153374233128	198	RFC	0.872115523465704	0.868231046931408	0.876	0.9023809523809524	0.9	0.9047619047619048	0.8689895470383275	0.837979094076655	0.9	0.8667269439421339	0.7714285714285715	0.9620253164556962	Self Other
ssid__no_geo	0.8683559950556242	0.8947368421052632	0.8682448202499125	0.864417568427753	0.872072072072072	0.8782051282051282	0.8333333333333334	0.923076923076923	199	RFC	0.8707490358875594	0.9041278295605859	0.8373702422145328	0.872937872937873	0.8108108108108109	0.935064935064935	0.8689116082890151	0.8280487804878048	0.9097744360902256	0.8842676311030742	0.8571428571428571	0.9113924050632911	Self Other
ssid__no_geo	0.8038095238095239	0.8596491228070176	0.8022017012259084	0.7843684577808793	0.8200349446709376	0.8399438399438399	0.7837837837837838	0.896103896103896	200	RFC	0.8028387300706699	0.7223650385604113	0.8833124215809285	0.8317948717948718	0.7435897435897436	0.92	0.8116163292399602	0.8580152671755725	0.7652173913043478	0.8509945750452079	0.8285714285714286	0.8734177215189873	Self Other
ssid__no_geo	0.8830897703549061	0.9473684210526315	0.8812471469722488	0.8664546899841017	0.896039603960396	0.9371323529411765	0.9117647058823529	0.9625	201	RFC	0.8815228306456376	0.8692185007974481	0.8938271604938272	0.9450056116722784	0.9393939393939394	0.9506172839506173	0.8809857133306855	0.8637083993660856	0.8982630272952854	0.9301989150090415	0.8857142857142857	0.9746835443037974	Self Other
ssid__no_geo	0.8582089552238806	0.9122807017543859	0.8570626543902987	0.8442622950819673	0.8698630136986302	0.8892343567819667	0.8387096774193549	0.9397590361445785	202	RFC	0.8654296317442192	0.911504424778761	0.8193548387096774	0.9297573435504469	0.9629629629629629	0.896551724137931	0.8566334206274029	0.7862595419847328	0.927007299270073	0.8650994575045208	0.7428571428571429	0.9873417721518988	Self Other
ssid__no_geo	0.8134576948700866	0.8771929824561403	0.8100515230950014	0.7846153846153846	0.8354876615746181	0.8533088235294117	0.7941176470588236	0.9125	203	RFC	0.8089934082558894	0.7715582450832073	0.8464285714285714	0.8597081930415265	0.8181818181818182	0.9012345679012346	0.8114740259032929	0.7981220657276995	0.8248259860788864	0.8477396021699819	0.7714285714285715	0.9240506329113924	Self Other
ssid__no_geo	0.8427815570672713	0.9035087719298246	0.836106346483705	0.8030303030303031	0.8691823899371068	0.8816422840962718	0.8307692307692307	0.9325153374233128	204	RFC	0.8448402278075231	0.8531187122736419	0.8365617433414043	0.9023809523809524	0.9	0.9047619047619048	0.831473789208478	0.7584973166368515	0.9044502617801047	0.8667269439421339	0.7714285714285715	0.9620253164556962	Self Other
ssid__no_geo	0.8246173469387755	0.9035087719298246	0.8245796033106939	0.8220064724919095	0.8271527341294783	0.8875033641338477	0.8450704225352113	0.9299363057324842	205	RFC	0.8253892032321286	0.7917705735660848	0.8590078328981723	0.8846153846153846	0.8333333333333334	0.9358974358974359	0.8261095476977038	0.8546433378196501	0.7975757575757576	0.8905967450271248	0.8571428571428571	0.9240506329113924	Self Other
ssid__no_geo	0.8356877323420074	0.8947368421052632	0.8321966547155932	0.8079930495221547	0.8564002599090319	0.87995787995788	0.8378378378378378	0.9220779220779222	206	RFC	0.8328909796042122	0.8143607705779334	0.851421188630491	0.8707692307692307	0.7948717948717948	0.9466666666666667	0.8315810232138833	0.8017241379310345	0.8614379084967321	0.8922242314647377	0.8857142857142857	0.8987341772151899	Self Other
ssid__no_geo	0.8718726307808946	0.9122807017543859	0.8641751438764537	0.8318407960199005	0.8965094917330069	0.8933782267115601	0.8484848484848486	0.9382716049382716	207	RFC	0.8708859441693065	0.8672199170124482	0.8745519713261649	0.9094442285270112	0.9032258064516129	0.9156626506024096	0.8594165857970542	0.7992351816443595	0.9195979899497487	0.8810126582278481	0.8	0.9620253164556962	Self Other
ssid__no_geo	0.85041761579347	0.9122807017543859	0.8410325662387284	0.802407221664995	0.8796579108124618	0.8952205882352942	0.8529411764705883	0.9375000000000001	208	RFC	0.8460754838869978	0.8298755186721992	0.8622754491017964	0.9023569023569024	0.8787878787878788	0.9259259259259259	0.8372273200493912	0.7766990291262136	0.8977556109725686	0.8889692585895117	0.8285714285714286	0.9493670886075949	Self Other
ssid__no_geo	0.8543563068920677	0.8947368421052632	0.8540539807773124	0.8474114441416893	0.8606965174129354	0.8696646341463414	0.8125	0.926829268292683	209	RFC	0.8570330488787992	0.8873038516405135	0.8267622461170848	0.8953346855983773	0.896551724137931	0.8941176470588236	0.854243714033993	0.8109517601043025	0.8975356679636836	0.8524412296564196	0.7428571428571429	0.9620253164556962	Self Other
ssid__no_geo	0.888279643591501	0.9298245614035088	0.8878529044634466	0.8809349890430972	0.8947708198837959	0.9161764705882353	0.8823529411764706	0.95	210	RFC	0.8883522373177116	0.8893805309734514	0.8873239436619719	0.9236812570145903	0.9090909090909091	0.9382716049382716	0.8874960428726484	0.8726483357452967	0.90234375	0.9095840867992766	0.8571428571428571	0.9620253164556962	Self Other
ssid__no_geo	0.893404397068621	0.956140350877193	0.8913782872360443	0.8765432098765432	0.9062133645955452	0.9471586168536201	0.9253731343283582	0.968944099378882	211	RFC	0.89282031451405	0.8888888888888888	0.8967517401392111	0.959984756097561	0.96875	0.9512195121951219	0.8902062729482713	0.8645357686453576	0.9158767772511849	0.9365280289330922	0.8857142857142857	0.9873417721518988	Self Other
ssid__no_geo	0.8370870870870871	0.8771929824561403	0.8276938998022656	0.7874632713026444	0.8679245283018868	0.8533088235294117	0.7941176470588236	0.9125	212	RFC	0.8353302742243698	0.8288659793814434	0.8417945690672963	0.8597081930415265	0.8181818181818182	0.9012345679012346	0.8228643216080402	0.75	0.8957286432160804	0.8477396021699819	0.7714285714285715	0.9240506329113924	Self Other
ssid__no_geo	0.9006982156710628	0.9649122807017544	0.9002847763127995	0.8938640132669984	0.9067055393586007	0.9580882352941177	0.9411764705882354	0.975	213	RFC	0.9021340827132991	0.9182282793867121	0.886039886039886	0.9663299663299663	0.9696969696969697	0.9629629629629629	0.8995587490656571	0.8707592891760905	0.9283582089552239	0.9508137432188065	0.9142857142857143	0.9873417721518988	Self Other
ssid__no_geo	0.87509130752374	0.9035087719298246	0.8737712051531332	0.8608624898291294	0.8866799204771372	0.8837489570779642	0.8358208955223881	0.9316770186335404	214	RFC	0.8790256085856383	0.9058219178082192	0.8522292993630574	0.8948170731707317	0.875	0.9146341463414634	0.8720940939654803	0.8201550387596899	0.9240331491712708	0.8746835443037975	0.8	0.9493670886075949	Self Other
ssid__no_geo	0.8548387096774194	0.9035087719298246	0.8515836745998773	0.82960413080895	0.8735632183908046	0.8891736632788334	0.8493150684931505	0.9290322580645162	215	RFC	0.8519036775463956	0.8324697754749568	0.8713375796178344	0.881578947368421	0.8157894736842105	0.9473684210526315	0.8512792017974053	0.8267581475128645	0.8758002560819462	0.8985533453887884	0.8857142857142857	0.9113924050632911	Self Other
ssid__no_geo	0.8021818181818182	0.9035087719298246	0.7903230146841166	0.7404580152671756	0.8401880141010576	0.8875033641338477	0.8450704225352113	0.9299363057324842	216	RFC	0.7856250851959177	0.7003610108303249	0.8708891595615104	0.8846153846153846	0.8333333333333334	0.9358974358974359	0.7985014268842454	0.7854251012145749	0.811577752553916	0.8905967450271248	0.8571428571428571	0.9240506329113924	Self Other
ssid__no_geo	0.80970625798212	0.8947368421052632	0.8078480137031425	0.7889518413597734	0.8267441860465116	0.8763110307414106	0.8285714285714286	0.9240506329113924	217	RFC	0.8077213725070957	0.7300131061598951	0.8854296388542964	0.8763110307414106	0.8285714285714286	0.9240506329113924	0.8167989340197905	0.8582434514637904	0.7753544165757906	0.8763110307414106	0.8285714285714286	0.9240506329113924	Self Other
ssid__no_geo	0.8969072164948454	0.8947368421052632	0.8960120068610635	0.9056603773584906	0.8863636363636364	0.8742647058823529	0.823529411764706	0.9249999999999999	218	RFC	0.8948717948717949	0.9230769230769231	0.8666666666666667	0.8810325476992144	0.8484848484848485	0.9135802469135802	0.8979328165374676	0.8888888888888888	0.9069767441860465	0.8683544303797468	0.8	0.9367088607594937	Self Other
ssid__no_geo	0.8465244322092222	0.9122807017543859	0.8406052905117991	0.8098891730605285	0.8713214079630698	0.8952205882352942	0.8529411764705883	0.9375000000000001	219	RFC	0.844435144613476	0.8347978910369068	0.8540723981900452	0.9023569023569024	0.8787878787878788	0.9259259259259259	0.8378526743578343	0.7864238410596026	0.889281507656066	0.8889692585895117	0.8285714285714286	0.9493670886075949	Self Other
ssid__no_geo	0.8907103825136612	0.9210526315789473	0.8855899765234255	0.8613861386138615	0.9097938144329896	0.9031618688060405	0.8615384615384616	0.9447852760736196	220	RFC	0.8901480946360845	0.8877551020408163	0.8925410872313527	0.925	0.9333333333333333	0.9166666666666666	0.8821325684827657	0.8365384615384616	0.9277266754270697	0.8873417721518988	0.8	0.9746835443037974	Self Other
ssid__no_geo	0.8712349397590361	0.8859649122807017	0.8673594014210991	0.8446866485013623	0.8900321543408359	0.860122699386503	0.8	0.920245398773006	221	RFC	0.8766897697330737	0.9011627906976745	0.8522167487684729	0.8797619047619047	0.8666666666666667	0.8928571428571429	0.8631155744210925	0.7948717948717948	0.9313593539703903	0.8461121157323689	0.7428571428571429	0.9493670886075949	Self Other
ssid__no_geo	0.8752424046541694	0.9298245614035088	0.874299285170885	0.8634111818825194	0.8851873884592505	0.9161764705882353	0.8823529411764706	0.95	222	RFC	0.8790119047619047	0.9077380952380952	0.8502857142857143	0.9236812570145903	0.9090909090909091	0.9382716049382716	0.873144399460189	0.8232118758434548	0.9230769230769231	0.9095840867992766	0.8571428571428571	0.9620253164556962	Self Other
ssid__no_geo	0.8801874163319946	0.8947368421052632	0.878634429707621	0.8649056603773585	0.8923631990378833	0.8696646341463414	0.8125	0.926829268292683	223	RFC	0.8841600529100528	0.9095238095238095	0.8587962962962963	0.8953346855983773	0.896551724137931	0.8941176470588236	0.8765606288436085	0.8244604316546763	0.9286608260325406	0.8524412296564196	0.7428571428571429	0.9620253164556962	Self Other
ssid__no_geo	0.8496732026143791	0.8947368421052632	0.8476158348787963	0.8299096138044372	0.8653220559531555	0.87995787995788	0.8378378378378378	0.9220779220779222	224	RFC	0.8475568298440066	0.8292282430213465	0.8658854166666666	0.8707692307692307	0.7948717948717948	0.9466666666666667	0.8476757665457532	0.8305921052631579	0.8647594278283485	0.8922242314647377	0.8857142857142857	0.8987341772151899	Self Other
ssid__no_geo	0.8332058148431523	0.868421052631579	0.8280180114925878	0.7981481481481482	0.8578878748370274	0.8386031146767342	0.7692307692307692	0.9079754601226993	225	RFC	0.8311923030081598	0.820952380952381	0.8414322250639387	0.8571428571428572	0.8333333333333334	0.8809523809523809	0.8257882882882883	0.7765765765765765	0.875	0.825497287522604	0.7142857142857143	0.9367088607594937	Self Other
ssid__no_geo	0.8158085569253082	0.8596491228070176	0.8102024847843803	0.7775831873905429	0.8428217821782177	0.8227749708511465	0.7419354838709677	0.9036144578313253	226	RFC	0.8244119877752696	0.8588007736943907	0.7900232018561485	0.8569604086845466	0.8518518518518519	0.8620689655172413	0.8067915119363396	0.7104	0.903183023872679	0.8032549728752261	0.6571428571428571	0.9493670886075949	Self Other
ssid__no_geo	0.8642061281337048	0.8771929824561403	0.8631356224220625	0.8510313216195569	0.8752399232245681	0.8556962025316457	0.8000000000000002	0.9113924050632911	227	RFC	0.863371729059722	0.8542944785276073	0.8724489795918368	0.8556962025316456	0.8	0.9113924050632911	0.8629208894828675	0.84779299847793	0.8780487804878049	0.8556962025316456	0.8	0.9113924050632911	Self Other
ssid__no_geo	0.8319579894973743	0.9122807017543859	0.8228024782206185	0.7825242718446601	0.8630806845965769	0.8952205882352942	0.8529411764705883	0.9375000000000001	228	RFC	0.8400153609831029	0.8666666666666667	0.8133640552995391	0.9023569023569024	0.8787878787878788	0.9259259259259259	0.8162725848082596	0.7132743362831858	0.9192708333333334	0.8889692585895117	0.8285714285714286	0.9493670886075949	Self Other
ssid__no_geo	0.8667979002624672	0.8859649122807017	0.8655123621148726	0.8523636363636364	0.8786610878661087	0.8649165983046212	0.8115942028985507	0.9182389937106918	229	RFC	0.8672089299713823	0.8707280832095097	0.863689776733255	0.8680147058823529	0.8235294117647058	0.9125	0.8644592093497203	0.8347578347578347	0.8941605839416058	0.8620253164556962	0.8	0.9240506329113924	Self Other
ssid__no_geo	0.8685386088066369	0.9035087719298246	0.8684202373964651	0.8644736842105264	0.872366790582404	0.8856986601039104	0.8405797101449276	0.9308176100628932	230	RFC	0.8691634415976747	0.8818791946308725	0.8564476885644768	0.8889705882352941	0.8529411764705882	0.925	0.8683154121863799	0.847741935483871	0.8888888888888888	0.8826401446654611	0.8285714285714286	0.9367088607594937	Self Other
ssid__no_geo	0.8671428571428571	0.9035087719298246	0.8671404168647996	0.866571018651363	0.8677098150782361	0.8875033641338477	0.8450704225352113	0.9299363057324842	231	RFC	0.8672311137147162	0.874095513748191	0.8603667136812412	0.8846153846153846	0.8333333333333334	0.9358974358974359	0.8671771522334084	0.8591749644381224	0.8751793400286944	0.8905967450271248	0.8571428571428571	0.9240506329113924	Self Other
ssid__no_geo	0.881245944192083	0.9298245614035088	0.8811207913730024	0.8849780012570712	0.8772635814889337	0.91997191997192	0.8918918918918919	0.948051948051948	232	RFC	0.8809952189865868	0.9037227214377407	0.8582677165354331	0.9097435897435897	0.8461538461538461	0.9733333333333334	0.8820572077277058	0.8669950738916257	0.897119341563786	0.9334538878842676	0.9428571428571428	0.9240506329113924	Self Other
ssid__no_geo	0.8576248313090419	0.9210526315789473	0.8573332390439974	0.8508833922261484	0.8637830858618464	0.9093239063190455	0.8767123287671234	0.9419354838709677	233	RFC	0.859001640857348	0.8775510204081632	0.8404522613065326	0.9013157894736842	0.8421052631578947	0.9605263157894737	0.85711748342706	0.8257887517146777	0.8884462151394422	0.9191681735985533	0.9142857142857143	0.9240506329113924	Self Other
ssid__no_geo	0.8731343283582089	0.9122807017543859	0.8658514331412783	0.8345945945945945	0.8971082716879623	0.8913871951219513	0.8437500000000001	0.9390243902439025	234	RFC	0.8827286246252055	0.9146919431279621	0.8507653061224489	0.9184584178498986	0.9310344827586207	0.9058823529411765	0.858093261200931	0.7673956262425448	0.9487908961593172	0.8730560578661845	0.7714285714285715	0.9746835443037974	Self Other
ssid__no_geo	0.8622715404699739	0.9035087719298246	0.8619750869242006	0.8555783709787816	0.8683718028696195	0.8875033641338477	0.8450704225352113	0.9299363057324842	235	RFC	0.8619535088663111	0.8549931600547196	0.8689138576779026	0.8846153846153846	0.8333333333333334	0.9358974358974359	0.8619974037508967	0.8561643835616438	0.8678304239401496	0.8905967450271248	0.8571428571428571	0.9240506329113924	Self Other
ssid__no_geo	0.8671820098383697	0.9210526315789473	0.866412518967945	0.8562737642585551	0.8765512736773351	0.9064807219031994	0.8695652173913043	0.9433962264150944	236	RFC	0.8676680416890855	0.8728682170542635	0.8624678663239075	0.9099264705882353	0.8823529411764706	0.9375	0.8657003825494043	0.8402985074626865	0.8911022576361222	0.9032549728752259	0.8571428571428571	0.9493670886075949	Self Other
ssid__no_geo	0.8745901639344262	0.9122807017543859	0.8694976435326665	0.843718079673136	0.8952772073921971	0.8952205882352942	0.8529411764705883	0.9375000000000001	237	RFC	0.8753617021276596	0.8787234042553191	0.872	0.9023569023569024	0.8787878787878788	0.9259259259259259	0.8656130577868411	0.8113948919449901	0.919831223628692	0.8889692585895117	0.8285714285714286	0.9493670886075949	Self Other
ssid__no_geo	0.8680605623648161	0.8947368421052632	0.867065506981626	0.855564325177585	0.8785666887856669	0.8696646341463414	0.8125	0.926829268292683	238	RFC	0.8754195059625214	0.9233390119250426	0.8275	0.8953346855983773	0.896551724137931	0.8941176470588236	0.866704800732174	0.7970588235294118	0.9363507779349364	0.8524412296564196	0.7428571428571429	0.9620253164556962	Self Other
ssid__no_geo	0.8647818070067609	0.9122807017543859	0.8634779743143004	0.8501362397820164	0.8768197088465846	0.8933782267115601	0.8484848484848486	0.9382716049382716	239	RFC	0.8682269313304721	0.8927038626609443	0.84375	0.9094442285270112	0.9032258064516129	0.9156626506024096	0.8620154228086607	0.811443433029909	0.9125874125874126	0.8810126582278481	0.8	0.9620253164556962	Self Other
ssid__no_geo	0.8515509601181684	0.8859649122807017	0.8430566792630837	0.8065447545717036	0.8795686039544638	0.860122699386503	0.8	0.920245398773006	240	RFC	0.8508332548724226	0.8481781376518218	0.8534883720930233	0.8797619047619047	0.8666666666666667	0.8928571428571429	0.8380501468570327	0.7688073394495413	0.907292954264524	0.8461121157323689	0.7428571428571429	0.9493670886075949	Self Other
ssid__no_geo	0.8331081081081081	0.9385964912280702	0.8316656927443014	0.8160833953834697	0.847247990105133	0.9284112317215394	0.9014084507042254	0.9554140127388535	241	RFC	0.8305793458271222	0.7907647907647908	0.8703939008894537	0.9252136752136753	0.8888888888888888	0.9615384615384616	0.8341890639481001	0.8430769230769231	0.8253012048192772	0.9318264014466546	0.9142857142857143	0.9493670886075949	Self Other
ssid__no_geo	0.8773919206236711	0.9122807017543859	0.8743370084544775	0.8547439126784214	0.8939301042305334	0.8892343567819667	0.8387096774193549	0.9397590361445785	242	RFC	0.8818775344348001	0.9040852575488455	0.8596698113207547	0.9297573435504469	0.9629629629629629	0.896551724137931	0.870772018449374	0.8105095541401274	0.9310344827586207	0.8650994575045208	0.7428571428571429	0.9873417721518988	Self Other
ssid__no_geo	0.7989981214777708	0.8859649122807017	0.7960502000163115	0.7715302491103202	0.8205701509223029	0.860122699386503	0.8	0.920245398773006	243	RFC	0.7945125630680867	0.7414500683994528	0.8475750577367206	0.8797619047619047	0.8666666666666667	0.8928571428571429	0.7996936193743148	0.8041543026706232	0.7952329360780065	0.8461121157323689	0.7428571428571429	0.9493670886075949	Self Other
ssid__no_geo	0.8611842105263158	0.8859649122807017	0.8593623861035724	0.8433556050482555	0.8753691671588895	0.8649165983046212	0.8115942028985507	0.9182389937106918	244	RFC	0.863156926039189	0.8765432098765432	0.8497706422018348	0.8680147058823529	0.8235294117647058	0.9125	0.8575736348603102	0.8125894134477826	0.902557856272838	0.8620253164556962	0.8	0.9240506329113924	Self Other
ssid__no_geo	0.836687306501548	0.8859649122807017	0.8282104361032079	0.7900497512437811	0.8663711209626346	0.860122699386503	0.8	0.920245398773006	245	RFC	0.8391938428346195	0.8482905982905983	0.8300970873786407	0.8797619047619047	0.8666666666666667	0.8928571428571429	0.8226263149456756	0.7392923649906891	0.9059602649006623	0.8461121157323689	0.7428571428571429	0.9493670886075949	Self Other
ssid__no_geo	0.8614334470989761	0.9122807017543859	0.8610190085637844	0.8534296028880866	0.8686084142394823	0.8969258589511754	0.8571428571428571	0.9367088607594937	246	RFC	0.8620436055117726	0.8703976435935199	0.8536895674300254	0.8969258589511754	0.8571428571428571	0.9367088607594937	0.8605842263004475	0.8371104815864022	0.8840579710144928	0.8969258589511754	0.8571428571428571	0.9367088607594937	Self Other
ssid__no_geo	0.8341194968553459	0.8859649122807017	0.8204475164622558	0.7709011943539631	0.8699938385705485	0.8574314574314574	0.7936507936507937	0.9212121212121213	247	RFC	0.8374612136863576	0.847255369928401	0.8276670574443142	0.8882890365448506	0.8928571428571429	0.8837209302325582	0.8120272158120764	0.7071713147410359	0.9168831168831169	0.8381555153707052	0.7142857142857143	0.9620253164556962	Self Other
ssid__no_geo	0.8459986550100874	0.9035087719298246	0.8443725392070163	0.8284644194756554	0.860280658938377	0.8816422840962718	0.8307692307692307	0.9325153374233128	248	RFC	0.8520482129249298	0.8890675241157556	0.815028901734104	0.9023809523809524	0.9	0.9047619047619048	0.8432243930547854	0.7755960729312763	0.9108527131782945	0.8667269439421339	0.7714285714285715	0.9620253164556962	Self Other
ssid__no_geo	0.8959276018099548	0.956140350877193	0.892699322612726	0.874087591240876	0.9113110539845759	0.9480448455017774	0.9275362318840579	0.9685534591194969	249	RFC	0.8950403826920537	0.8903345724907064	0.899746192893401	0.9518382352941177	0.9411764705882353	0.9625	0.8908000112007168	0.8584229390681004	0.9231770833333334	0.9444846292947559	0.9142857142857143	0.9746835443037974	Self Other
ssid__no_geo	0.8162274618585298	0.8859649122807017	0.814135037002269	0.7944142746314972	0.8338557993730408	0.860122699386503	0.8	0.920245398773006	250	RFC	0.8233404243063459	0.863406408094435	0.7832744405182568	0.8797619047619047	0.8666666666666667	0.8928571428571429	0.8135265477180981	0.735632183908046	0.8914209115281502	0.8461121157323689	0.7428571428571429	0.9493670886075949	Self Other
ssid__no_geo	0.8553511705685619	0.8771929824561403	0.8492292333868916	0.8188481675392669	0.8796102992345164	0.850729517396184	0.787878787878788	0.9135802469135801	251	RFC	0.8543478260869566	0.85	0.8586956521739131	0.865137971239798	0.8387096774193549	0.891566265060241	0.8457340883874407	0.7898989898989899	0.9015691868758916	0.8397830018083183	0.7428571428571429	0.9367088607594937	Self Other
ssid__no_geo	0.8144690781796966	0.8771929824561403	0.8143110609628468	0.8088942307692308	0.8197278911564626	0.8533088235294117	0.7941176470588236	0.9125	252	RFC	0.8142082531432471	0.8002378121284186	0.8281786941580757	0.8597081930415265	0.8181818181818182	0.9012345679012346	0.8145938935732374	0.8177399756986634	0.8114478114478114	0.8477396021699819	0.7714285714285715	0.9240506329113924	Self Other
ssid__no_geo	0.851877133105802	0.8947368421052632	0.8497080012802276	0.8316524437548488	0.8677635588056063	0.8696646341463414	0.8125	0.926829268292683	253	RFC	0.8571813154271561	0.8874172185430463	0.826945412311266	0.8953346855983773	0.896551724137931	0.8941176470588236	0.8476511323226652	0.7824817518248175	0.9128205128205128	0.8524412296564196	0.7428571428571429	0.9620253164556962	Self Other
ssid__no_geo	0.8825422365245374	0.9122807017543859	0.8709186866962558	0.8321839080459771	0.9096534653465346	0.8933782267115601	0.8484848484848486	0.9382716049382716	254	RFC	0.8746990305767695	0.8497652582159625	0.8996328029375765	0.9094442285270112	0.9032258064516129	0.9156626506024096	0.8676075950794349	0.8153153153153153	0.9198998748435544	0.8810126582278481	0.8	0.9620253164556962	Self Other
ssid__no_geo	0.8715901530272788	0.9298245614035088	0.8709236899541459	0.8616487455197133	0.8801986343885785	0.9161764705882353	0.8823529411764706	0.95	255	RFC	0.8730467702189906	0.8877400295420975	0.8583535108958837	0.9236812570145903	0.9090909090909091	0.9382716049382716	0.870116033568121	0.8370473537604457	0.9031847133757962	0.9095840867992766	0.8571428571428571	0.9620253164556962	Self Other
ssid__no_geo	0.8484464172479391	0.8947368421052632	0.8474094838562625	0.8348306841741535	0.8599882835383713	0.8696646341463414	0.8125	0.926829268292683	256	RFC	0.8476010084643602	0.8377253814147018	0.8574766355140186	0.8953346855983773	0.896551724137931	0.8941176470588236	0.8472353057333295	0.8319559228650137	0.8625146886016452	0.8524412296564196	0.7428571428571429	0.9620253164556962	Self Other
ssid__no_geo	0.8357879234167894	0.8947368421052632	0.8281105349941396	0.7917833800186741	0.8644376899696049	0.8720538720538721	0.8181818181818182	0.9259259259259259	257	RFC	0.8313695026489945	0.8122605363984674	0.8504784688995215	0.8872910998834046	0.8709677419354839	0.9036144578313253	0.8255880452378861	0.7723132969034608	0.8788627935723115	0.8603978300180832	0.7714285714285715	0.9493670886075949	Self Other
ssid__no_geo	0.8143631436314364	0.9122807017543859	0.8110997972853046	0.7862714508580344	0.8359281437125747	0.8933782267115601	0.8484848484848486	0.9382716049382716	258	RFC	0.8099695023808239	0.7718223583460949	0.8481166464155528	0.9094442285270112	0.9032258064516129	0.9156626506024096	0.8126784329992887	0.8012718600953895	0.8240850059031877	0.8810126582278481	0.8	0.9620253164556962	Self Other
ssid__no_geo	0.8856015779092702	0.9298245614035088	0.8850110359929786	0.876770538243626	0.8932515337423312	0.9161764705882353	0.8823529411764706	0.95	259	RFC	0.8878120411160059	0.908957415565345	0.8666666666666667	0.9236812570145903	0.9090909090909091	0.9382716049382716	0.8841521065299832	0.8467852257181943	0.9215189873417722	0.9095840867992766	0.8571428571428571	0.9620253164556962	Self Other
ssid__no_geo	0.8556077904633983	0.9122807017543859	0.8540465623083744	0.8389513108614233	0.8691418137553256	0.8969258589511754	0.8571428571428571	0.9367088607594937	260	RFC	0.8524880056819005	0.8045977011494253	0.9003783102143758	0.8969258589511754	0.8571428571428571	0.9367088607594937	0.8581846635367762	0.8763693270735524	0.84	0.8969258589511754	0.8571428571428571	0.9367088607594937	Self Other
ssid__no_geo	0.8511866581141757	0.9035087719298246	0.8502237814594329	0.8382147838214785	0.8622327790973872	0.8816422840962718	0.8307692307692307	0.9325153374233128	261	RFC	0.8562147186379507	0.8930163447251115	0.8194130925507901	0.9023809523809524	0.9	0.9047619047619048	0.8497623823026687	0.7897503285151117	0.9097744360902256	0.8667269439421339	0.7714285714285715	0.9620253164556962	Self Other
ssid__no_geo	0.8121405750798723	0.9035087719298246	0.8089256882014073	0.7841409691629956	0.833710407239819	0.8837489570779642	0.8358208955223881	0.9316770186335404	262	RFC	0.814704850924933	0.8291925465838509	0.8002171552660152	0.8948170731707317	0.875	0.9146341463414634	0.806931230329559	0.7437325905292479	0.8701298701298701	0.8746835443037975	0.8	0.9493670886075949	Self Other
ssid__no_geo	0.886563133018231	0.9649122807017544	0.8855255166829232	0.8746268656716417	0.8964241676942046	0.9587703435804702	0.9428571428571428	0.9746835443037974	263	RFC	0.885732225585729	0.8772455089820359	0.8942189421894219	0.9587703435804702	0.9428571428571428	0.9746835443037974	0.8853320530931779	0.8720238095238095	0.8986402966625463	0.9587703435804702	0.9428571428571428	0.9746835443037974	Self Other
ssid__no_geo	0.8775226165622826	0.9298245614035088	0.8771880754259609	0.8707782672540381	0.8835978835978836	0.9161764705882353	0.8823529411764706	0.95	264	RFC	0.8781925745388287	0.8877245508982036	0.8686605981794538	0.9236812570145903	0.9090909090909091	0.9382716049382716	0.8767623661377467	0.8544668587896254	0.8990578734858681	0.9095840867992766	0.8571428571428571	0.9620253164556962	Self Other
ssid__no_geo	0.8651162790697674	0.9298245614035088	0.8611616675959971	0.8377298161470824	0.8845935190449118	0.9175406871609403	0.8857142857142857	0.9493670886075949	265	RFC	0.8621286677601604	0.8451612903225807	0.8790960451977401	0.9175406871609403	0.8857142857142857	0.9493670886075949	0.860294037650455	0.8304278922345484	0.8901601830663616	0.9175406871609403	0.8857142857142857	0.9493670886075949	Self Other
ssid__no_geo	0.8895966029723992	0.9298245614035088	0.8880703422053232	0.8750000000000001	0.9011406844106463	0.9161764705882353	0.8823529411764706	0.95	266	RFC	0.8902558030337056	0.8950819672131147	0.8854296388542964	0.9236812570145903	0.9090909090909091	0.9382716049382716	0.886609363939731	0.8557993730407524	0.9174193548387096	0.9095840867992766	0.8571428571428571	0.9620253164556962	Self Other
ssid__no_geo	0.802453195610071	0.8771929824561403	0.8001859895724432	0.7789017341040463	0.8214702450408401	0.8556962025316457	0.8000000000000002	0.9113924050632911	267	RFC	0.7989225329691505	0.7496522948539638	0.8481927710843373	0.8556962025316456	0.8	0.9113924050632911	0.8034532031436056	0.8105263157894737	0.7963800904977375	0.8556962025316456	0.8	0.9113924050632911	Self Other
ssid__no_geo	0.8693259972489684	0.8947368421052632	0.8646591051608454	0.8395270270270271	0.8897911832946637	0.8742647058823529	0.823529411764706	0.9249999999999999	268	RFC	0.8682117660086054	0.8628472222222222	0.8735763097949886	0.8810325476992144	0.8484848484848485	0.9135802469135802	0.8620267979345527	0.8174342105263158	0.9066193853427896	0.8683544303797468	0.8	0.9367088607594937	Self Other
ssid__no_geo	0.8689609530112509	0.9298245614035088	0.8682754794737677	0.8587731811697574	0.8777777777777779	0.9175406871609403	0.8857142857142857	0.9493670886075949	269	RFC	0.8678084408161543	0.849083215796897	0.8865336658354115	0.9175406871609403	0.8857142857142857	0.9493670886075949	0.8689400113605492	0.8686868686868687	0.8691931540342298	0.9175406871609403	0.8857142857142857	0.9493670886075949	Self Other
ssid__no_geo	0.8816608996539792	0.9210526315789473	0.8805069586398698	0.8687643898695318	0.8922495274102079	0.9064807219031994	0.8695652173913043	0.9433962264150944	270	RFC	0.8833838881382463	0.8969889064976229	0.8697788697788698	0.9099264705882353	0.8823529411764706	0.9375	0.8790869679048852	0.8422619047619048	0.9159120310478654	0.9032549728752259	0.8571428571428571	0.9493670886075949	Self Other
ssid__no_geo	0.8366402116402116	0.9122807017543859	0.8356897012168054	0.8231925554760201	0.8481868469575906	0.8969258589511754	0.8571428571428571	0.9367088607594937	271	RFC	0.8368785249649158	0.8394160583941606	0.8343409915356711	0.8969258589511754	0.8571428571428571	0.9367088607594937	0.8350421348314607	0.8075842696629213	0.8625	0.8969258589511754	0.8571428571428571	0.9367088607594937	Self Other
ssid__no_geo	0.8841121495327103	0.9210526315789473	0.884004034777419	0.8804627249357325	0.8875453446191053	0.9031618688060405	0.8615384615384616	0.9447852760736196	272	RFC	0.8871152944852367	0.9256756756756757	0.8485549132947977	0.925	0.9333333333333333	0.9166666666666666	0.8848761462760009	0.8394607843137255	0.9302915082382763	0.8873417721518988	0.8	0.9746835443037974	Self Other
ssid__no_geo	0.8491253644314869	0.9035087719298246	0.8474211584116766	0.8312958435207825	0.8635464733025707	0.8856986601039104	0.8405797101449276	0.9308176100628932	273	RFC	0.8512002723407208	0.865874363327674	0.8365261813537676	0.8889705882352941	0.8529411764705882	0.925	0.8458718064797177	0.799373040752351	0.8923705722070845	0.8826401446654611	0.8285714285714286	0.9367088607594937	Self Other
ssid__no_geo	0.903448275862069	0.9473684210526315	0.9000391502689453	0.8815789473684209	0.9184993531694696	0.936026936026936	0.909090909090909	0.962962962962963	274	RFC	0.9092236285245072	0.9342629482071713	0.8841843088418431	0.9537504858142247	0.967741935483871	0.9397590361445783	0.8950525186437593	0.8345195729537367	0.955585464333782	0.9222423146473779	0.8571428571428571	0.9873417721518988	Self Other
ssid__no_geo	0.8567002323780015	0.8596491228070176	0.8537289666681978	0.8328816621499547	0.8745762711864408	0.8262195121951219	0.75	0.9024390243902438	275	RFC	0.8638421603852533	0.898635477582846	0.8290488431876607	0.8490872210953346	0.8275862068965517	0.8705882352941177	0.8507444120787019	0.7760942760942761	0.9253945480631277	0.8112115732368896	0.6857142857142857	0.9367088607594937	Self Other
ssid__no_geo	0.827851644506648	0.8859649122807017	0.8243060886671144	0.7993474714518759	0.8492647058823529	0.8670494303400018	0.8169014084507044	0.9171974522292994	276	RFC	0.8218661332256954	0.7620528771384136	0.8816793893129771	0.8643162393162394	0.8055555555555556	0.9230769230769231	0.8298146053063757	0.8404802744425386	0.8191489361702128	0.8699819168173599	0.8285714285714286	0.9113924050632911	Self Other
ssid__no_geo	0.8863185723727693	0.9210526315789473	0.8841071517638928	0.8680981595092025	0.900116144018583	0.9048855103365161	0.8656716417910447	0.9440993788819876	277	RFC	0.888051196318467	0.8984126984126984	0.8776896942242356	0.9165396341463414	0.90625	0.926829268292683	0.8817406620146211	0.8397626112759644	0.9237187127532777	0.8952983725135624	0.8285714285714286	0.9620253164556962	Self Other
ssid__no_geo	0.8716119828815977	0.9473684210526315	0.8700439984180344	0.8557692307692307	0.884318766066838	0.9371323529411765	0.9117647058823529	0.9625	278	RFC	0.873927680798005	0.89	0.85785536159601	0.9450056116722784	0.9393939393939394	0.9506172839506173	0.8682704587877002	0.8240740740740741	0.9124668435013262	0.9301989150090415	0.8857142857142857	0.9746835443037974	Self Other
ssid__no_geo	0.8847708894878706	0.9385964912280702	0.8841911236195545	0.8759970993473531	0.8923851478917558	0.9272627837024884	0.8985507246376812	0.9559748427672956	279	RFC	0.8869802711907975	0.9082706766917293	0.8656898656898657	0.9308823529411765	0.9117647058823529	0.95	0.8833587980646804	0.84593837535014	0.9207792207792208	0.923869801084991	0.8857142857142857	0.9620253164556962	Self Other
ssid__no_geo	0.8615160349854227	0.8859649122807017	0.8615016140789337	0.8600883652430044	0.862914862914863	0.8626124038194123	0.8059701492537314	0.9192546583850932	280	RFC	0.8622143738564316	0.8821752265861027	0.8422535211267606	0.8730945121951219	0.84375	0.9024390243902439	0.8618479221927497	0.8390804597701149	0.8846153846153846	0.8540687160940326	0.7714285714285715	0.9367088607594937	Self Other
ssid__no_geo	0.8150638870208473	0.8947368421052632	0.8110018048247286	0.7832939322301024	0.8387096774193549	0.8742647058823529	0.823529411764706	0.9249999999999999	281	RFC	0.8088005203180536	0.753030303030303	0.8645707376058042	0.8810325476992144	0.8484848484848485	0.9135802469135802	0.8152213756447517	0.8160919540229885	0.8143507972665148	0.8683544303797468	0.8	0.9367088607594937	Self Other
ssid__no_geo	0.8647406434668418	0.9210526315789473	0.8623912684961981	0.8444108761329305	0.8803716608594657	0.9079572979276935	0.8732394366197184	0.9426751592356688	282	RFC	0.8639725052495102	0.858678955453149	0.8692660550458715	0.9049145299145299	0.8611111111111112	0.9487179487179487	0.8611869591818897	0.8306092124814265	0.8917647058823529	0.9112115732368897	0.8857142857142857	0.9367088607594937	Self Other
ssid__no_geo	0.8656808379544054	0.8947368421052632	0.8654515446981336	0.8598971722365039	0.8710059171597633	0.8642857142857143	0.7999999999999999	0.9285714285714286	283	RFC	0.8708243269797602	0.9202200825309491	0.8214285714285714	0.9182022471910112	0.96	0.8764044943820225	0.8669742611200408	0.8069963811821471	0.9269521410579346	0.8365280289330923	0.6857142857142857	0.9873417721518988	Self Other
ssid__no_geo	0.896500372300819	0.9298245614035088	0.8956391700419004	0.8861588861588862	0.9051194539249146	0.9188034188034189	0.888888888888889	0.9487179487179488	284	RFC	0.8954818361453107	0.8839869281045751	0.9069767441860465	0.912951912951913	0.8648648648648649	0.961038961038961	0.8958056491411748	0.8883415435139573	0.9032697547683923	0.925497287522604	0.9142857142857143	0.9367088607594937	Self Other
ssid__no_geo	0.8479196556671449	0.8508771929824561	0.8462329337329337	0.8301282051282051	0.8623376623376624	0.8233524747060432	0.7536231884057971	0.8930817610062892	285	RFC	0.8476082656401109	0.8450244698205547	0.8501920614596671	0.8261029411764705	0.7647058823529411	0.8875	0.8452916705569906	0.815748031496063	0.8748353096179183	0.8207956600361663	0.7428571428571429	0.8987341772151899	Self Other
ssid__no_geo	0.8960526315789473	0.9035087719298246	0.8955637193509782	0.9027093596059114	0.8884180790960451	0.8875033641338477	0.8450704225352113	0.9299363057324842	286	RFC	0.8953025920569585	0.9071782178217822	0.8834269662921348	0.8846153846153846	0.8333333333333334	0.9358974358974359	0.8958751114081996	0.8982843137254902	0.8934659090909091	0.8905967450271248	0.8571428571428571	0.9240506329113924	Self Other
ssid__no_geo	0.8707991038088125	0.8771929824561403	0.8679701682240859	0.8486439195100611	0.8872964169381108	0.8556962025316457	0.8000000000000002	0.9113924050632911	287	RFC	0.8746440758008585	0.8948339483394834	0.8544542032622334	0.8556962025316456	0.8	0.9113924050632911	0.8648762901938503	0.8069883527454242	0.9227642276422764	0.8556962025316456	0.8	0.9113924050632911	Self Other
ssid__no_geo	0.8924731182795699	0.9210526315789473	0.8912153468241899	0.8795180722891567	0.9029126213592232	0.9031618688060405	0.8615384615384616	0.9447852760736196	288	RFC	0.8956201125396118	0.9174147217235189	0.8738255033557047	0.925	0.9333333333333333	0.9166666666666666	0.8893154843070064	0.8446280991735537	0.9340028694404591	0.8873417721518988	0.8	0.9746835443037974	Self Other
ssid__no_geo	0.8220735785953177	0.8859649122807017	0.8188641465156616	0.7947530864197531	0.8429752066115701	0.8649165983046212	0.8115942028985507	0.9182389937106918	289	RFC	0.8173385270404928	0.7744360902255639	0.8602409638554217	0.8680147058823529	0.8235294117647058	0.9125	0.8212768533192463	0.8161648177496038	0.8263888888888888	0.8620253164556962	0.8	0.9240506329113924	Self Other
ssid__no_geo	0.8441828254847645	0.8421052631578947	0.8371048891094917	0.8031496062992125	0.8710601719197708	0.8044969512195121	0.71875	0.8902439024390243	290	RFC	0.8426137924718381	0.8360655737704918	0.8491620111731844	0.8259634888438134	0.7931034482758621	0.8588235294117647	0.8334224598930482	0.7727272727272727	0.8941176470588236	0.7905967450271247	0.6571428571428571	0.9240506329113924	Self Other
ssid__no_geo	0.8534743202416919	0.9035087719298246	0.8479667020228805	0.8190298507462687	0.8769035532994923	0.8816422840962718	0.8307692307692307	0.9325153374233128	291	RFC	0.8502577737118462	0.8346007604562737	0.8659147869674185	0.9023809523809524	0.9	0.9047619047619048	0.8461020556136237	0.8040293040293041	0.8881748071979434	0.8667269439421339	0.7714285714285715	0.9620253164556962	Self Other
ssid__no_geo	0.8269581056466302	0.8771929824561403	0.8269374346722413	0.8250460405156538	0.8288288288288288	0.8533088235294117	0.7941176470588236	0.9125	292	RFC	0.8269517748233435	0.8165249088699879	0.837378640776699	0.8597081930415265	0.8181818181818182	0.9012345679012346	0.8270993706535112	0.8337468982630273	0.8204518430439952	0.8477396021699819	0.7714285714285715	0.9240506329113924	Self Other
ssid__no_geo	0.8590998043052838	0.8947368421052632	0.8590344827586207	0.856	0.8620689655172413	0.8742647058823529	0.823529411764706	0.9249999999999999	293	RFC	0.8592896500727525	0.8652291105121294	0.8533501896333755	0.8810325476992144	0.8484848484848485	0.9135802469135802	0.8589667205719635	0.8469656992084432	0.8709677419354839	0.8683544303797468	0.8	0.9367088607594937	Self Other
ssid__no_geo	0.8576947842884739	0.9035087719298246	0.8574960192157179	0.8628181253879578	0.8521739130434781	0.8875033641338477	0.8450704225352113	0.9299363057324842	294	RFC	0.857671091562844	0.8944658944658944	0.8208762886597938	0.8846153846153846	0.8333333333333334	0.9358974358974359	0.8596430227167362	0.8333333333333334	0.885952712100139	0.8905967450271248	0.8571428571428571	0.9240506329113924	Self Other
ssid__no_geo	0.854587869362364	0.868421052631579	0.8488290445971982	0.8193236714975846	0.878334417696812	0.8386031146767342	0.7692307692307692	0.9079754601226993	295	RFC	0.8563001959804788	0.8635437881873728	0.8490566037735849	0.8571428571428572	0.8333333333333334	0.8809523809523809	0.8445576343745045	0.7794117647058824	0.9097035040431267	0.825497287522604	0.7142857142857143	0.9367088607594937	Self Other
ssid__no_geo	0.8383579217447081	0.9035087719298246	0.8366589057043073	0.8200000000000001	0.8533178114086146	0.8875033641338477	0.8450704225352113	0.9299363057324842	296	RFC	0.8381840708792108	0.8367346938775511	0.8396334478808706	0.8846153846153846	0.8333333333333334	0.9358974358974359	0.8356885949646131	0.803921568627451	0.8674556213017751	0.8905967450271248	0.8571428571428571	0.9240506329113924	Self Other
ssid__no_geo	0.8880597014925373	0.9298245614035088	0.8848417347303577	0.8655913978494623	0.9040920716112532	0.9175406871609403	0.8857142857142857	0.9493670886075949	297	RFC	0.8882896497223705	0.8895027624309392	0.8870765370138017	0.9175406871609403	0.8857142857142857	0.9493670886075949	0.88235253964245	0.8429319371727748	0.9217731421121251	0.9175406871609403	0.8857142857142857	0.9493670886075949	Self Other
ssid__no_geo	0.8009950248756219	0.8947368421052632	0.7976462950102934	0.7716150081566069	0.8236775818639799	0.8720538720538721	0.8181818181818182	0.9259259259259259	298	RFC	0.7961936543205843	0.7496038034865293	0.8427835051546392	0.8872910998834046	0.8709677419354839	0.9036144578313253	0.8001883512025499	0.7949579831932773	0.8054187192118226	0.8603978300180832	0.7714285714285715	0.9493670886075949	Self Other
ssid__no_geo	0.8426635238656452	0.9122807017543859	0.8424394228492202	0.8483816013628619	0.8364972443355787	0.8969258589511754	0.8571428571428571	0.9367088607594937	299	RFC	0.8431289095696513	0.8346368715083798	0.8516209476309227	0.8969258589511754	0.8571428571428571	0.9367088607594937	0.8422439643936046	0.8625866050808314	0.8219013237063778	0.8969258589511754	0.8571428571428571	0.9367088607594937	Self Other
ssid__no_geo	0.8217200251098556	0.9298245614035088	0.8212347279078221	0.8119205298013245	0.8305489260143198	0.9161764705882353	0.8823529411764706	0.95	300	RFC	0.8209163717638295	0.7992177314211213	0.8426150121065376	0.9236812570145903	0.9090909090909091	0.9382716049382716	0.8219285883936347	0.8250336473755047	0.8188235294117647	0.9095840867992766	0.8571428571428571	0.9620253164556962	Self Other
ssid__no_geo	0.8313080771979986	0.8596491228070176	0.8296261894441348	0.8126984126984127	0.8465539661898569	0.8262195121951219	0.75	0.9024390243902438	301	RFC	0.8348851203958311	0.8590604026845637	0.8107098381070984	0.8490872210953346	0.8275862068965517	0.8705882352941177	0.8283993115318417	0.7710843373493976	0.8857142857142857	0.8112115732368896	0.6857142857142857	0.9367088607594937	Self Other
ssid__no_geo	0.8531468531468531	0.8859649122807017	0.8520701314669441	0.8394495412844036	0.8646907216494845	0.8574314574314574	0.7936507936507937	0.9212121212121213	302	RFC	0.8591463414634146	0.9	0.8182926829268292	0.8882890365448506	0.8928571428571429	0.8837209302325582	0.8515998089780324	0.7865329512893983	0.9166666666666666	0.8381555153707052	0.7142857142857143	0.9620253164556962	Self Other
ssid__no_geo	0.8606741573033708	0.9035087719298246	0.8589641352799248	0.8434343434343435	0.874493927125506	0.8816422840962718	0.8307692307692307	0.9325153374233128	303	RFC	0.8627877976545236	0.8774080560420315	0.8481675392670157	0.9023809523809524	0.9	0.9047619047619048	0.8572502404030645	0.8119935170178282	0.9025069637883009	0.8667269439421339	0.7714285714285715	0.9620253164556962	Self Other
ssid__no_geo	0.8730053191489362	0.9122807017543859	0.8713421638991838	0.8567141785446363	0.8859701492537313	0.8952205882352942	0.8529411764705883	0.9375000000000001	304	RFC	0.871285683323213	0.856071964017991	0.8864994026284349	0.9023569023569024	0.8787878787878788	0.9259259259259259	0.871399442401829	0.8573573573573574	0.8854415274463007	0.8889692585895117	0.8285714285714286	0.9493670886075949	Self Other
ssid__no_geo	0.8309859154929577	0.8947368421052632	0.8309582019509363	0.8287937743190661	0.8331226295828065	0.8763110307414106	0.8285714285714286	0.9240506329113924	305	RFC	0.8332331256899543	0.7830882352941176	0.8833780160857909	0.8763110307414106	0.8285714285714286	0.9240506329113924	0.8342214006089603	0.8801652892561983	0.7882775119617225	0.8763110307414106	0.8285714285714286	0.9240506329113924	Self Other
ssid__no_geo	0.8548872180451128	0.9035087719298246	0.8527291493471808	0.8349016253207868	0.8705566733735748	0.8856986601039104	0.8405797101449276	0.9308176100628932	306	RFC	0.8536612861665316	0.8442906574394463	0.863031914893617	0.8889705882352941	0.8529411764705882	0.925	0.8519664612855439	0.8257191201353637	0.878213802435724	0.8826401446654611	0.8285714285714286	0.9367088607594937	Self Other
ssid__no_geo	0.866887417218543	0.9210526315789473	0.8666698295846167	0.8612836438923396	0.8720560152768938	0.9064807219031994	0.8695652173913043	0.9433962264150944	307	RFC	0.8692981154998023	0.899135446685879	0.8394607843137255	0.9099264705882353	0.8823529411764706	0.9375	0.866887417218543	0.8264900662251655	0.9072847682119205	0.9032549728752259	0.8571428571428571	0.9493670886075949	Self Other
ssid__no_geo	0.8259587020648967	0.9035087719298246	0.8256781391444223	0.8186846957590658	0.8326715825297788	0.8816422840962718	0.8307692307692307	0.9325153374233128	308	RFC	0.8254722106899751	0.8062953995157385	0.8446490218642118	0.9023809523809524	0.9	0.9047619047619048	0.8262448784656763	0.8314606741573034	0.8210290827740492	0.8667269439421339	0.7714285714285715	0.9620253164556962	Self Other
ssid__no_geo	0.7935528120713305	0.8508771929824561	0.7916038070491095	0.7714502657555049	0.8117573483427141	0.8261415627523101	0.7605633802816902	0.8917197452229298	309	RFC	0.7907903578425342	0.7548291233283804	0.8267515923566879	0.8237179487179487	0.75	0.8974358974358975	0.7930585865368474	0.7888198757763976	0.7972972972972973	0.82875226039783	0.7714285714285715	0.8860759493670886	Self Other
ssid__no_geo	0.8192848020434227	0.8947368421052632	0.8175431575905114	0.7997169143665959	0.835369400814427	0.8763110307414106	0.8285714285714286	0.9240506329113924	310	RFC	0.8166296884641135	0.7825484764542936	0.8507109004739336	0.8763110307414106	0.8285714285714286	0.9240506329113924	0.8191135001033698	0.8176555716353111	0.8205714285714286	0.8763110307414106	0.8285714285714286	0.9240506329113924	Self Other
ssid__no_geo	0.8743093922651933	0.9298245614035088	0.8733504162765976	0.8623298033282905	0.8843710292249047	0.9188034188034189	0.888888888888889	0.9487179487179488	311	RFC	0.8750916825583102	0.8823529411764706	0.8678304239401496	0.912951912951913	0.8648648648648649	0.961038961038961	0.8723748352086336	0.8431952662721893	0.9015544041450777	0.925497287522604	0.9142857142857143	0.9367088607594937	Self Other
ssid__no_geo	0.8876021798365122	0.9473684210526315	0.88759586858434	0.8867536032944406	0.8884381338742394	0.9371323529411765	0.9117647058823529	0.9625	312	RFC	0.8881754949170679	0.9073033707865169	0.8690476190476191	0.9450056116722784	0.9393939393939394	0.9506172839506173	0.8879138934528947	0.8671140939597315	0.9087136929460581	0.9301989150090415	0.8857142857142857	0.9746835443037974	Self Other
ssid__no_geo	0.8710543989254533	0.9298245614035088	0.8710496878721179	0.8702702702702704	0.8718291054739654	0.9175406871609403	0.8857142857142857	0.9493670886075949	313	RFC	0.871236972400254	0.8552456839309429	0.8872282608695652	0.9175406871609403	0.8857142857142857	0.9493670886075949	0.8713937838237895	0.8858321870701513	0.8569553805774278	0.9175406871609403	0.8857142857142857	0.9493670886075949	Self Other
ssid__no_geo	0.9023890784982935	0.9385964912280702	0.9018152198008981	0.8943089430894309	0.9093214965123653	0.9246814535158093	0.8923076923076922	0.9570552147239264	314	RFC	0.9047490174186588	0.9264931087289433	0.8830049261083743	0.9476190476190476	0.9666666666666667	0.9285714285714286	0.9007703081232493	0.8642857142857143	0.9372549019607843	0.9079566003616637	0.8285714285714286	0.9873417721518988	Self Other
ssid__no_geo	0.8170103092783505	0.8859649122807017	0.8164726887537224	0.8065395095367847	0.8264058679706602	0.8626124038194123	0.8059701492537314	0.9192546583850932	315	RFC	0.8165183308430239	0.8076398362892224	0.8253968253968254	0.8730945121951219	0.84375	0.9024390243902439	0.8164297787658514	0.8054421768707483	0.8274173806609547	0.8540687160940326	0.7714285714285715	0.9367088607594937	Self Other
ssid__no_geo	0.8634076204169662	0.9210526315789473	0.8628711905493247	0.8542944785276074	0.8714479025710419	0.9031618688060405	0.8615384615384616	0.9447852760736196	316	RFC	0.8673983055461326	0.9027552674230146	0.8320413436692506	0.925	0.9333333333333333	0.9166666666666666	0.8627720987164218	0.8107714701601164	0.9147727272727273	0.8873417721518988	0.8	0.9746835443037974	Self Other
ssid__no_geo	0.8510948905109489	0.868421052631579	0.848876142026578	0.8305647840531561	0.8671874999999999	0.8386031146767342	0.7692307692307692	0.9079754601226993	317	RFC	0.8517463139182264	0.8561643835616438	0.8473282442748091	0.8571428571428572	0.8333333333333334	0.8809523809523809	0.8472258064516129	0.8064516129032258	0.888	0.825497287522604	0.7142857142857143	0.9367088607594937	Self Other
ssid__no_geo	0.8854766474728087	0.9122807017543859	0.8854015923033347	0.8824688115561393	0.8883343730505302	0.8952205882352942	0.8529411764705883	0.9375000000000001	318	RFC	0.885544676485146	0.8877146631439894	0.8833746898263027	0.9023569023569024	0.8787878787878788	0.9259259259259259	0.8853173290177592	0.8772845953002611	0.8933500627352572	0.8889692585895117	0.8285714285714286	0.9493670886075949	Self Other
ssid__no_geo	0.8570437196391395	0.9298245614035088	0.8546479971169139	0.8359872611464969	0.8733087330873309	0.914702581369248	0.8787878787878788	0.9506172839506173	319	RFC	0.855786609563475	0.8467741935483871	0.8647990255785627	0.931597357170618	0.9354838709677419	0.927710843373494	0.8537296378764796	0.8254716981132075	0.8819875776397516	0.901627486437613	0.8285714285714286	0.9746835443037974	Self Other
ssid__no_geo	0.8610698365527489	0.8859649122807017	0.8533405972958249	0.8196721311475411	0.8870090634441087	0.8626124038194123	0.8059701492537314	0.9192546583850932	320	RFC	0.8568652362130623	0.8399209486166008	0.8738095238095238	0.8730945121951219	0.84375	0.9024390243902439	0.8504950723833952	0.800376647834275	0.9006134969325154	0.8540687160940326	0.7714285714285715	0.9367088607594937	Self Other
ssid__no_geo	0.8188362327534493	0.8859649122807017	0.8178766883434483	0.8046571798188876	0.831096196868009	0.8649165983046212	0.8115942028985507	0.9182389937106918	321	RFC	0.8177701432084479	0.8025806451612904	0.8329596412556054	0.8680147058823529	0.8235294117647058	0.9125	0.8179927795534556	0.8067444876783398	0.8292410714285714	0.8620253164556962	0.8	0.9240506329113924	Self Other
ssid__no_geo	0.8866057838660578	0.9385964912280702	0.8850056767089302	0.8714408973252803	0.89857045609258	0.9272627837024884	0.8985507246376812	0.9559748427672956	322	RFC	0.8921417124542125	0.924908424908425	0.859375	0.9308823529411765	0.9117647058823529	0.95	0.8826647087707378	0.8238172920065253	0.9415121255349501	0.923869801084991	0.8857142857142857	0.9620253164556962	Self Other
ssid__no_geo	0.8371546149323927	0.9122807017543859	0.8365669475202369	0.8267667292057536	0.84636716583472	0.8985042735042735	0.8611111111111112	0.9358974358974359	323	RFC	0.8360898497427405	0.8090575275397797	0.8631221719457014	0.8929448929448929	0.8378378378378378	0.948051948051948	0.8377594071171545	0.8452685421994884	0.8302502720348205	0.9048824593128391	0.8857142857142857	0.9240506329113924	Self Other
ssid__no_geo	0.8541364296081277	0.8859649122807017	0.8510931010846337	0.829805249788315	0.8723809523809524	0.8574314574314574	0.7936507936507937	0.9212121212121213	324	RFC	0.8600028090072573	0.8892921960072595	0.8307134220072552	0.8882890365448506	0.8928571428571429	0.8837209302325582	0.8481134878193701	0.7777777777777778	0.9184491978609626	0.8381555153707052	0.7142857142857143	0.9620253164556962	Self Other
ssid__no_geo	0.8517964071856288	0.9385964912280702	0.8476656439174061	0.8225806451612903	0.8727506426735219	0.9232323232323233	0.888888888888889	0.9575757575757576	325	RFC	0.8642456552686137	0.9143426294820717	0.8141486810551559	0.9593023255813953	1.0	0.9186046511627907	0.844000108276864	0.747557003257329	0.9404432132963989	0.9	0.8	1.0	Self Other
ssid__no_geo	0.8881069669247009	0.9473684210526315	0.8878650642592505	0.8826568265682657	0.8930733019502354	0.936026936026936	0.909090909090909	0.962962962962963	326	RFC	0.8922835307298336	0.934375	0.8501920614596671	0.9537504858142247	0.967741935483871	0.9397590361445783	0.8884367756889002	0.8363636363636363	0.9405099150141643	0.9222423146473779	0.8571428571428571	0.9873417721518988	Self Other
ssid__no_geo	0.8761840324763194	0.8771929824561403	0.8755316872484796	0.8665207877461706	0.8845425867507887	0.8533088235294117	0.7941176470588236	0.9125	327	RFC	0.8768278092874867	0.8839285714285714	0.869727047146402	0.8597081930415265	0.8181818181818182	0.9012345679012346	0.874828519010286	0.8497854077253219	0.8998716302952503	0.8477396021699819	0.7714285714285715	0.9240506329113924	Self Other
ssid__no_geo	0.8551136363636364	0.8947368421052632	0.8496671272453209	0.8210526315789474	0.8782816229116945	0.8742647058823529	0.823529411764706	0.9249999999999999	328	RFC	0.8518194070080862	0.8357142857142857	0.8679245283018868	0.8810325476992144	0.8484848484848485	0.9135802469135802	0.8478927203065134	0.8068965517241379	0.8888888888888888	0.8683544303797468	0.8	0.9367088607594937	Self Other
ssid__no_geo	0.8815977175463623	0.9035087719298246	0.8813804660948704	0.8763040238450075	0.8864569083447333	0.8875033641338477	0.8450704225352113	0.9299363057324842	329	RFC	0.8863557858376512	0.9333333333333333	0.8393782383419689	0.8846153846153846	0.8333333333333334	0.9358974358974359	0.8824865657059111	0.8258426966292135	0.9391304347826087	0.8905967450271248	0.8571428571428571	0.9240506329113924	Self Other
ssid__no_geo	0.8268974700399467	0.8859649122807017	0.8214651451978641	0.7903225806451613	0.8526077097505669	0.8649165983046212	0.8115942028985507	0.9182389937106918	330	RFC	0.8176898698500583	0.7216494845360825	0.913730255164034	0.8680147058823529	0.8235294117647058	0.9125	0.8362950629000514	0.8734402852049911	0.7991498405951116	0.8620253164556962	0.8	0.9240506329113924	Self Other
ssid__no_geo	0.8745668745668745	0.9122807017543859	0.8734758098777644	0.8617265087853323	0.8852251109701966	0.8952205882352942	0.8529411764705883	0.9375000000000001	331	RFC	0.8786804894389788	0.9082125603864735	0.8491484184914841	0.9023569023569024	0.8787878787878788	0.9259259259259259	0.8721353765593716	0.8197674418604651	0.9245033112582781	0.8889692585895117	0.8285714285714286	0.9493670886075949	Self Other
ssid__no_geo	0.8641887062187277	0.8596491228070176	0.8623196963481388	0.8462783171521036	0.878361075544174	0.8350813743218807	0.7714285714285715	0.8987341772151899	332	RFC	0.8621991632492441	0.8449111470113085	0.8794871794871795	0.8350813743218807	0.7714285714285715	0.8987341772151899	0.8624438853125636	0.8476499189627229	0.8772378516624041	0.8350813743218807	0.7714285714285715	0.8987341772151899	Self Other
ssid__no_geo	0.8696904247660188	0.9035087719298246	0.8611755481133195	0.8267942583732057	0.8955568378534333	0.8856986601039104	0.8405797101449276	0.9308176100628932	333	RFC	0.8642923318129989	0.84375	0.8848346636259977	0.8889705882352941	0.8529411764705882	0.925	0.858524311339447	0.8105065666041276	0.9065420560747663	0.8826401446654611	0.8285714285714286	0.9367088607594937	Self Other
ssid__no_geo	0.8435929648241206	0.9122807017543859	0.8435825347877812	0.8423052564914503	0.8448598130841122	0.8933782267115601	0.8484848484848486	0.9382716049382716	334	RFC	0.8444162617043973	0.8670143415906127	0.8218181818181818	0.9094442285270112	0.9032258064516129	0.9156626506024096	0.8440981432360743	0.8189655172413793	0.8692307692307693	0.8810126582278481	0.8	0.9620253164556962	Self Other
ssid__no_geo	0.8882480173035328	0.9385964912280702	0.8871631519472537	0.8760991207034372	0.8982271831910702	0.9260220635950681	0.8955223880597014	0.9565217391304348	335	RFC	0.888099115818888	0.8867313915857605	0.8894668400520156	0.9382621951219512	0.9375	0.9390243902439024	0.8864403015408082	0.8657187993680885	0.9071618037135278	0.9159132007233273	0.8571428571428571	0.9746835443037974	Self Other
ssid__no_geo	0.9080056179775281	0.9298245614035088	0.9072444167099671	0.8988416988416988	0.9156471345782355	0.9161764705882353	0.8823529411764706	0.95	336	RFC	0.9137813670600556	0.9540983606557377	0.8734643734643734	0.9236812570145903	0.9090909090909091	0.9382716049382716	0.9058729986270656	0.8496350364963504	0.9621109607577808	0.9095840867992766	0.8571428571428571	0.9620253164556962	Self Other
ssid__no_geo	0.7957295373665481	0.8947368421052632	0.7905952612788055	0.7578059071729957	0.8233846153846154	0.8742647058823529	0.823529411764706	0.9249999999999999	337	RFC	0.7895888692974395	0.7470881863560732	0.832089552238806	0.8810325476992144	0.8484848484848485	0.9135802469135802	0.7918477716783742	0.7688356164383562	0.8148599269183922	0.8683544303797468	0.8	0.9367088607594937	Self Other
ssid__no_geo	0.8625429553264605	0.9298245614035088	0.8602842327635876	0.8425196850393701	0.8780487804878049	0.914702581369248	0.8787878787878788	0.9506172839506173	338	RFC	0.8652202293991483	0.8813838550247117	0.8490566037735849	0.931597357170618	0.9354838709677419	0.927710843373494	0.8580145344851227	0.8069381598793364	0.9090909090909091	0.901627486437613	0.8285714285714286	0.9746835443037974	Self Other
ssid__no_geo	0.868302130406714	0.9122807017543859	0.8679586822443965	0.8612244897959183	0.8746928746928747	0.8952205882352942	0.8529411764705883	0.9375000000000001	339	RFC	0.8680616857930075	0.8635743519781719	0.8725490196078431	0.9023569023569024	0.8787878787878788	0.9259259259259259	0.8678673359579175	0.858887381275441	0.8768472906403941	0.8889692585895117	0.8285714285714286	0.9493670886075949	Self Other
ssid__no_geo	0.8404984423676013	0.9298245614035088	0.839293089853186	0.82537517053206	0.8532110091743119	0.914702581369248	0.8787878787878788	0.9506172839506173	340	RFC	0.8382627660866235	0.7939632545931758	0.8825622775800712	0.931597357170618	0.9354838709677419	0.927710843373494	0.8425620837957825	0.859375	0.8257491675915649	0.901627486437613	0.8285714285714286	0.9746835443037974	Self Other
ssid__no_geo	0.8433908045977011	0.8947368421052632	0.8345369087994416	0.7962616822429907	0.8728121353558926	0.8696646341463414	0.8125	0.926829268292683	341	RFC	0.8510751369471017	0.8765432098765432	0.82560706401766	0.8953346855983773	0.896551724137931	0.8941176470588236	0.8275973145259732	0.7294520547945206	0.9257425742574258	0.8524412296564196	0.7428571428571429	0.9620253164556962	Self Other
ssid__no_geo	0.8575803981623277	0.8947368421052632	0.8530218982342008	0.8271375464684015	0.8789062500000001	0.8720538720538721	0.8181818181818182	0.9259259259259259	342	RFC	0.862644803656269	0.8846918489065606	0.8405977584059776	0.8872910998834046	0.8709677419354839	0.9036144578313253	0.848743717396532	0.7766143106457243	0.9208731241473397	0.8603978300180832	0.7714285714285715	0.9493670886075949	Self Other
ssid__no_geo	0.8626062322946175	0.9122807017543859	0.860017987817342	0.8409836065573771	0.8790523690773067	0.8913871951219513	0.8437500000000001	0.9390243902439025	343	RFC	0.8724408853969933	0.9193548387096774	0.8255269320843092	0.9184584178498986	0.9310344827586207	0.9058823529411765	0.8574622356495468	0.7749244712990937	0.94	0.8730560578661845	0.7714285714285715	0.9746835443037974	Self Other
ssid__no_geo	0.7958115183246073	0.9035087719298246	0.7882904646866562	0.7483870967741936	0.8281938325991189	0.8856986601039104	0.8405797101449276	0.9308176100628932	344	RFC	0.7845384933868994	0.6963979416809606	0.8726790450928382	0.8889705882352941	0.8529411764705882	0.925	0.798394446167426	0.8087649402390438	0.7880239520958083	0.8826401446654611	0.8285714285714286	0.9367088607594937	Self Other
ssid__no_geo	0.8607677293428757	0.9122807017543859	0.8607035167366851	0.8636942675159235	0.8577127659574467	0.8969258589511754	0.8571428571428571	0.9367088607594937	345	RFC	0.8617839898348157	0.904	0.8195679796696315	0.8969258589511754	0.8571428571428571	0.9367088607594937	0.863205429125421	0.8268292682926829	0.899581589958159	0.8969258589511754	0.8571428571428571	0.9367088607594937	Self Other
ssid__no_geo	0.8962148962148963	0.9298245614035088	0.8961529683260214	0.8936170212765958	0.898688915375447	0.914702581369248	0.8787878787878788	0.9506172839506173	346	RFC	0.898869233811527	0.937007874015748	0.860730593607306	0.931597357170618	0.9354838709677419	0.927710843373494	0.8971083057905476	0.854066985645933	0.940149625935162	0.901627486437613	0.8285714285714286	0.9746835443037974	Self Other
ssid__no_geo	0.8542914171656687	0.9035087719298246	0.8530885560583671	0.8397951719092905	0.8663819402074436	0.8837489570779642	0.8358208955223881	0.9316770186335404	347	RFC	0.8583054066937266	0.8871715610510046	0.8294392523364486	0.8948170731707317	0.875	0.9146341463414634	0.8519955300127714	0.7972222222222223	0.9067688378033205	0.8746835443037975	0.8	0.9493670886075949	Self Other
ssid__no_geo	0.8620689655172413	0.8947368421052632	0.8584380333432972	0.8357664233576643	0.88110964332893	0.8696646341463414	0.8125	0.926829268292683	348	RFC	0.8646232439335888	0.8773946360153256	0.8518518518518519	0.8953346855983773	0.896551724137931	0.8941176470588236	0.8551790540379509	0.7979094076655052	0.9124487004103967	0.8524412296564196	0.7428571428571429	0.9620253164556962	Self Other
ssid__no_geo	0.8911614317019723	0.9122807017543859	0.890623584073525	0.8829536527886882	0.8982935153583618	0.8952205882352942	0.8529411764705883	0.9375000000000001	349	RFC	0.8913354531001589	0.8934817170111288	0.8891891891891892	0.9023569023569024	0.8787878787878788	0.9259259259259259	0.8901285071749839	0.8726708074534162	0.9075862068965517	0.8889692585895117	0.8285714285714286	0.9493670886075949	Self Other
ssid__no_geo	0.8654390934844193	0.9122807017543859	0.8616391643475875	0.8387096774193549	0.8845686512758201	0.8952205882352942	0.8529411764705883	0.9375000000000001	350	RFC	0.8674608305246796	0.8774422735346359	0.8574793875147232	0.9023569023569024	0.8787878787878788	0.9259259259259259	0.8583386887821199	0.8032520325203252	0.9134253450439147	0.8889692585895117	0.8285714285714286	0.9493670886075949	Self Other
ssid__no_geo	0.8709454796411318	0.8859649122807017	0.8703765095903386	0.8617886178861789	0.8789644012944985	0.8649165983046212	0.8115942028985507	0.9182389937106918	351	RFC	0.8704823428079242	0.8637037037037038	0.8772609819121447	0.8680147058823529	0.8235294117647058	0.9125	0.8702782273337695	0.859882005899705	0.880674448767834	0.8620253164556962	0.8	0.9240506329113924	Self Other
ssid__no_geo	0.8819444444444444	0.9473684210526315	0.879278273442601	0.8613376835236541	0.8972188633615478	0.936026936026936	0.909090909090909	0.962962962962963	352	RFC	0.884425601226406	0.8979591836734694	0.8708920187793427	0.9537504858142247	0.967741935483871	0.9397590361445783	0.8763866196577521	0.8275862068965517	0.9251870324189526	0.9222423146473779	0.8571428571428571	0.9873417721518988	Self Other
ssid__no_geo	0.8565799842395587	0.868421052631579	0.8538640068032032	0.8339416058394161	0.8737864077669902	0.8414758505608604	0.7761194029850748	0.9068322981366461	353	RFC	0.8586251920122888	0.8704761904761905	0.8467741935483871	0.8513719512195121	0.8125	0.8902439024390244	0.8514645296293137	0.8003502626970228	0.9025787965616046	0.8334538878842677	0.7428571428571429	0.9240506329113924	Self Other
ssid__no_geo	0.9030769230769231	0.9298245614035088	0.8998885205503564	0.8820224719101124	0.9177545691906005	0.9161764705882353	0.8823529411764706	0.95	354	RFC	0.9070461155583815	0.925343811394892	0.888748419721871	0.9236812570145903	0.9090909090909091	0.9382716049382716	0.8956469886702445	0.8425760286225402	0.9487179487179487	0.9095840867992766	0.8571428571428571	0.9620253164556962	Self Other
ssid__no_geo	0.8645833333333334	0.8947368421052632	0.8583470580468515	0.8286252354048963	0.8880688806888067	0.8782051282051282	0.8333333333333334	0.923076923076923	355	RFC	0.8551423413669634	0.8043875685557587	0.9058971141781681	0.872937872937873	0.8108108108108109	0.935064935064935	0.8626488809771979	0.8543689320388349	0.8709288299155609	0.8842676311030742	0.8571428571428571	0.9113924050632911	Self Other
ssid__no_geo	0.8945086705202312	0.956140350877193	0.8902703923817468	0.8687050359712231	0.9118357487922706	0.9480448455017774	0.9275362318840579	0.9685534591194969	356	RFC	0.8905030482835067	0.8702702702702703	0.9107358262967431	0.9518382352941177	0.9411764705882353	0.9625	0.8900418766105345	0.8671454219030521	0.9129383313180169	0.9444846292947559	0.9142857142857143	0.9746835443037974	Self Other
ssid__no_geo	0.8335635359116023	0.8947368421052632	0.8299527868616006	0.8051738075990298	0.8547317661241712	0.86708122813836	0.8064516129032259	0.927710843373494	357	RFC	0.83030250999001	0.8084415584415584	0.8521634615384616	0.9054916985951469	0.9259259259259259	0.8850574712643678	0.8296239828493653	0.8019323671497585	0.8573155985489722	0.8444846292947559	0.7142857142857143	0.9746835443037974	Self Other
ssid__no_geo	0.8564425770308123	0.9298245614035088	0.8508297005536433	0.8218940052128584	0.8797653958944281	0.9161764705882353	0.8823529411764706	0.95	358	RFC	0.8580109855221028	0.8647166361974405	0.8513053348467651	0.9236812570145903	0.9090909090909091	0.9382716049382716	0.8466533787693693	0.7831125827814569	0.9101941747572816	0.9095840867992766	0.8571428571428571	0.9620253164556962	Self Other
ssid__no_geo	0.8731543624161073	0.9035087719298246	0.86951015685564	0.8477034649476228	0.8913168487636574	0.8837489570779642	0.8358208955223881	0.9316770186335404	359	RFC	0.873018410390737	0.8723051409618574	0.8737316798196166	0.8948170731707317	0.875	0.9146341463414634	0.8670379119019236	0.8244514106583072	0.9096244131455399	0.8746835443037975	0.8	0.9493670886075949	Self Other
ssid__no_geo	0.8701134930643127	0.8947368421052632	0.869951358537731	0.865359477124183	0.874543239951279	0.8720538720538721	0.8181818181818182	0.9259259259259259	360	RFC	0.87256049960968	0.9043715846994536	0.8407494145199064	0.8872910998834046	0.8709677419354839	0.9036144578313253	0.870370723763724	0.8295739348370927	0.9111675126903553	0.8603978300180832	0.7714285714285715	0.9493670886075949	Self Other
ssid__no_geo	0.8655413271245634	0.9122807017543859	0.8652564116928662	0.8714524207011686	0.8590604026845637	0.8952205882352942	0.8529411764705883	0.9375000000000001	361	RFC	0.8656530831019262	0.9136522753792299	0.8176538908246226	0.9023569023569024	0.8787878787878788	0.9259259259259259	0.868931521085161	0.8329787234042553	0.9048843187660668	0.8889692585895117	0.8285714285714286	0.9493670886075949	Self Other
ssid__no_geo	0.8861454046639232	0.9122807017543859	0.8854936262338764	0.8941326530612246	0.8768545994065282	0.8985042735042735	0.8611111111111112	0.9358974358974359	362	RFC	0.8847006191482936	0.9103896103896104	0.8590116279069767	0.8929448929448929	0.8378378378378378	0.948051948051948	0.886950330371383	0.8784461152882206	0.8954545454545455	0.9048824593128391	0.8857142857142857	0.9240506329113924	Self Other
ssid__no_geo	0.8522483940042827	0.8947368421052632	0.8495974235104671	0.8296296296296297	0.8695652173913043	0.8742647058823529	0.823529411764706	0.9249999999999999	363	RFC	0.8535633484162897	0.8615384615384616	0.8455882352941176	0.8810325476992144	0.8484848484848485	0.9135802469135802	0.8474708171206227	0.8	0.8949416342412452	0.8683544303797468	0.8	0.9367088607594937	Self Other
ssid__no_geo	0.8348369188063844	0.9035087719298246	0.8314252065416996	0.8074433656957929	0.8554070473876064	0.8837489570779642	0.8358208955223881	0.9316770186335404	364	RFC	0.8322876999613678	0.815359477124183	0.8492159227985525	0.8948170731707317	0.875	0.9146341463414634	0.8306842968333177	0.7996794871794872	0.8616891064871481	0.8746835443037975	0.8	0.9493670886075949	Self Other
ssid__no_geo	0.8766318537859008	0.9122807017543859	0.8755167134637634	0.8637346791636625	0.8872987477638641	0.8913871951219513	0.8437500000000001	0.9390243902439025	365	RFC	0.8834868508410849	0.9272445820433437	0.8397291196388262	0.9184584178498986	0.9310344827586207	0.9058823529411765	0.87447430693821	0.8083670715249662	0.9405815423514539	0.8730560578661845	0.7714285714285715	0.9746835443037974	Self Other
ssid__no_geo	0.8440366972477065	0.8947368421052632	0.8433367611738398	0.8328651685393259	0.8538083538083538	0.8742647058823529	0.823529411764706	0.9249999999999999	366	RFC	0.8490678991121436	0.889055472263868	0.8090803259604191	0.8810325476992144	0.8484848484848485	0.9135802469135802	0.843563240702726	0.7833553500660502	0.9037711313394018	0.8683544303797468	0.8	0.9367088607594937	Self Other
ssid__no_geo	0.8785185185185185	0.8508771929824561	0.8746217132087781	0.8525179856115108	0.8967254408060453	0.8170835299669656	0.7384615384615385	0.8957055214723927	367	RFC	0.8819536606945366	0.8977272727272727	0.8661800486618005	0.8345238095238096	0.8	0.8690476190476191	0.8705738760327623	0.8116438356164384	0.9295039164490861	0.8048824593128391	0.6857142857142857	0.9240506329113924	Self Other
ssid__no_geo	0.8568784700801975	0.8947368421052632	0.856320679748151	0.8473684210526317	0.8652729384436703	0.86708122813836	0.8064516129032259	0.927710843373494	368	RFC	0.8655771710924997	0.9266187050359712	0.8045356371490281	0.9054916985951469	0.9259259259259259	0.8850574712643678	0.8582678544236333	0.7806060606060606	0.9359296482412061	0.8444846292947559	0.7142857142857143	0.9746835443037974	Self Other
ssid__no_geo	0.7665505226480837	0.8771929824561403	0.7592432608396249	0.7172995780590717	0.8011869436201781	0.850729517396184	0.787878787878788	0.9135802469135801	369	RFC	0.7570554445554445	0.689935064935065	0.8241758241758241	0.865137971239798	0.8387096774193549	0.891566265060241	0.7631850781525873	0.7469244288224957	0.7794457274826789	0.8397830018083183	0.7428571428571429	0.9367088607594937	Self Other
ssid__no_geo	0.8525730180806675	0.9035087719298246	0.8505818786367415	0.8333333333333334	0.8678304239401496	0.8856986601039104	0.8405797101449276	0.9308176100628932	370	RFC	0.8525156043124645	0.8520900321543409	0.8529411764705882	0.8889705882352941	0.8529411764705882	0.925	0.8493166731745412	0.8153846153846154	0.883248730964467	0.8826401446654611	0.8285714285714286	0.9367088607594937	Self Other
ssid__no_geo	0.8977635782747604	0.9122807017543859	0.8976461893643599	0.8941798941798942	0.9011124845488258	0.8969258589511754	0.8571428571428571	0.9367088607594937	371	RFC	0.8978075685012169	0.898936170212766	0.8966789667896679	0.8969258589511754	0.8571428571428571	0.9367088607594937	0.8975318731611638	0.8894736842105263	0.9055900621118013	0.8969258589511754	0.8571428571428571	0.9367088607594937	Self Other
ssid__no_geo	0.8509777478084963	0.9035087719298246	0.8490404478907817	0.8319391634980988	0.8661417322834646	0.8837489570779642	0.8358208955223881	0.9316770186335404	372	RFC	0.8532360110906418	0.8682539682539683	0.8382180539273154	0.8948170731707317	0.875	0.9146341463414634	0.8472650604613724	0.7985401459854015	0.8959899749373433	0.8746835443037975	0.8	0.9493670886075949	Self Other
ssid__no_geo	0.8607260726072608	0.8947368421052632	0.8605975555457679	0.8563648740639892	0.8648302370275465	0.8763110307414106	0.8285714285714286	0.9240506329113924	373	RFC	0.8604729623701473	0.8488529014844804	0.872093023255814	0.8763110307414106	0.8285714285714286	0.9240506329113924	0.8608492047977436	0.864010989010989	0.8576874205844981	0.8763110307414106	0.8285714285714286	0.9240506329113924	Self Other
ssid__no_geo	0.8850820842255531	0.9649122807017544	0.8846058808994317	0.8771929824561404	0.8920187793427229	0.9594017094017093	0.9444444444444445	0.9743589743589742	374	RFC	0.8862734587753995	0.8998435054773083	0.8727034120734908	0.952965952965953	0.918918918918919	0.987012987012987	0.8839316333529297	0.8556547619047619	0.9122085048010974	0.9667269439421338	0.9714285714285714	0.9620253164556962	Self Other
ssid__no_geo	0.8638083228247163	0.9385964912280702	0.8613779976174445	0.8430232558139535	0.8797327394209354	0.9260220635950681	0.8955223880597014	0.9565217391304348	375	RFC	0.8681623931623932	0.8923076923076924	0.844017094017094	0.9382621951219512	0.9375	0.9390243902439024	0.8587513613940675	0.7988980716253443	0.9186046511627907	0.9159132007233273	0.8571428571428571	0.9746835443037974	Self Other
ssid__no_geo	0.8588483146067416	0.9385964912280702	0.8579538433365244	0.8466819221967963	0.8692257644762523	0.9284112317215394	0.9014084507042254	0.9554140127388535	376	RFC	0.8578372714662476	0.8447488584474886	0.8709256844850065	0.9252136752136753	0.8888888888888888	0.9615384615384616	0.8580781603717383	0.8486238532110092	0.8675324675324675	0.9318264014466546	0.9142857142857143	0.9493670886075949	Self Other
ssid__no_geo	0.8540802213001383	0.9210526315789473	0.85052520910627	0.8274734260016353	0.8735769922109047	0.9031618688060405	0.8615384615384616	0.9447852760736196	377	RFC	0.8615220033549968	0.8955752212389381	0.8274687854710556	0.925	0.9333333333333333	0.9166666666666666	0.8470619320198108	0.7689969604863222	0.9251269035532995	0.8873417721518988	0.8	0.9746835443037974	Self Other
ssid__no_geo	0.835966892400301	0.8947368421052632	0.8287403529678812	0.7935606060606061	0.8639200998751562	0.8720538720538721	0.8181818181818182	0.9259259259259259	378	RFC	0.8329633156139503	0.8199608610567515	0.8459657701711492	0.8872910998834046	0.8709677419354839	0.9036144578313253	0.8257302003370155	0.7688073394495413	0.8826530612244898	0.8603978300180832	0.7714285714285715	0.9493670886075949	Self Other
ssid__no_geo	0.8242894056847545	0.8947368421052632	0.8232971637301246	0.8100558659217877	0.8365384615384616	0.8720538720538721	0.8181818181818182	0.9259259259259259	379	RFC	0.8225849611988225	0.7837837837837838	0.8613861386138614	0.8872910998834046	0.8709677419354839	0.9036144578313253	0.8256172005834368	0.838150289017341	0.8130841121495327	0.8603978300180832	0.7714285714285715	0.9493670886075949	Self Other
ssid__no_geo	0.8613718411552347	0.9122807017543859	0.860896057047682	0.8527607361963191	0.869031377899045	0.8985042735042735	0.8611111111111112	0.9358974358974359	380	RFC	0.8652808026066992	0.9011345218800648	0.8294270833333334	0.8929448929448929	0.8378378378378378	0.948051948051948	0.8609616579705792	0.8093158660844251	0.9126074498567335	0.9048824593128391	0.8857142857142857	0.9240506329113924	Self Other
ssid__no_geo	0.8715728715728716	0.9210526315789473	0.8707588050894339	0.8605015673981191	0.8810160427807487	0.9079572979276935	0.8732394366197184	0.9426751592356688	381	RFC	0.8726010504873656	0.882636655948553	0.862565445026178	0.9049145299145299	0.8611111111111112	0.9487179487179487	0.8698613826640598	0.8394495412844036	0.9002732240437158	0.9112115732368897	0.8857142857142857	0.9367088607594937	Self Other
ssid__no_geo	0.8596112311015118	0.8859649122807017	0.858725206953189	0.8475371383893667	0.8699132755170113	0.8649165983046212	0.8115942028985507	0.9182389937106918	382	RFC	0.8616685707565397	0.8798701298701299	0.8434670116429496	0.8680147058823529	0.8235294117647058	0.9125	0.8577839273026439	0.8174962292609351	0.8980716253443526	0.8620253164556962	0.8	0.9240506329113924	Self Other
ssid__no_geo	0.815224463240078	0.8947368421052632	0.8118110643581431	0.7864661654135339	0.8371559633027522	0.8782051282051282	0.8333333333333334	0.923076923076923	383	RFC	0.8101025033145708	0.7623906705539358	0.8578143360752056	0.872937872937873	0.8108108108108109	0.935064935064935	0.8147905030847238	0.812111801242236	0.8174692049272116	0.8842676311030742	0.8571428571428571	0.9113924050632911	Self Other
ssid__no_geo	0.8427672955974843	0.8596491228070176	0.822903875230768	0.7635933806146572	0.8822143698468787	0.8262195121951219	0.75	0.9024390243902438	384	RFC	0.8435613859638802	0.8455497382198953	0.8415730337078652	0.8490872210953346	0.8275862068965517	0.8705882352941177	0.8115504438374872	0.6961206896551724	0.926980198019802	0.8112115732368896	0.6857142857142857	0.9367088607594937	Self Other
ssid__no_geo	0.8727868852459016	0.9210526315789473	0.8704457873533019	0.8530303030303031	0.8878612716763007	0.9031618688060405	0.8615384615384616	0.9447852760736196	385	RFC	0.8768217792577482	0.8993610223642172	0.8542825361512792	0.925	0.9333333333333333	0.9166666666666666	0.8677134593576712	0.8112391930835735	0.924187725631769	0.8873417721518988	0.8	0.9746835443037974	Self Other
ssid__no_geo	0.8564593301435407	0.8596491228070176	0.8544711642306861	0.8374613003095976	0.8714810281517748	0.8294051627384961	0.7575757575757576	0.9012345679012346	386	RFC	0.8559359427897599	0.8519685039370078	0.8599033816425121	0.8429848425961912	0.8064516129032258	0.8795180722891566	0.8534072840303508	0.8234398782343988	0.8833746898263027	0.8191681735985534	0.7142857142857143	0.9240506329113924	Self Other
ssid__no_geo	0.8749131341209173	0.9122807017543859	0.8730786870979502	0.8578199052132702	0.8883374689826302	0.8952205882352942	0.8529411764705883	0.9375000000000001	387	RFC	0.8777917107437034	0.8960396039603961	0.8595438175270108	0.9023569023569024	0.8787878787878788	0.9259259259259259	0.8709271793674875	0.8227272727272728	0.9191270860077022	0.8889692585895117	0.8285714285714286	0.9493670886075949	Self Other
ssid__no_geo	0.8576512455516014	0.8771929824561403	0.8504160669113953	0.8175182481751826	0.8833138856476079	0.8533088235294117	0.7941176470588236	0.9125	388	RFC	0.852919737761713	0.8327137546468402	0.8731257208765859	0.8597081930415265	0.8181818181818182	0.9012345679012346	0.8483050022639466	0.8028673835125448	0.8937426210153483	0.8477396021699819	0.7714285714285715	0.9240506329113924	Self Other
ssid__no_geo	0.8786373314407381	0.8947368421052632	0.8776589883746613	0.8667186282151208	0.8885993485342019	0.8742647058823529	0.823529411764706	0.9249999999999999	389	RFC	0.8845920989769526	0.9251247920133111	0.844059405940594	0.8810325476992144	0.8484848484848485	0.9135802469135802	0.8766755275163671	0.8152492668621701	0.938101788170564	0.8683544303797468	0.8	0.9367088607594937	Self Other
ssid__no_geo	0.8119873817034701	0.8771929824561403	0.8110939934664989	0.7981029810298103	0.8240850059031877	0.8533088235294117	0.7941176470588236	0.9125	390	RFC	0.8105296825796902	0.7770448548812665	0.8440145102781137	0.8597081930415265	0.8181818181818182	0.9012345679012346	0.8127046165016883	0.8203342618384402	0.8050749711649365	0.8477396021699819	0.7714285714285715	0.9240506329113924	Self Other
ssid__no_geo	0.8727154046997389	0.8771929824561403	0.8719427587475133	0.861995753715499	0.8818897637795277	0.850729517396184	0.787878787878788	0.9135802469135801	391	RFC	0.8744207216153592	0.8903508771929824	0.8584905660377359	0.865137971239798	0.8387096774193549	0.891566265060241	0.87099559778403	0.8353909465020576	0.9066002490660025	0.8397830018083183	0.7428571428571429	0.9367088607594937	Self Other
ssid__no_geo	0.8945371775417299	0.9210526315789473	0.8934189850596225	0.8825021132713441	0.9043358568479009	0.9031618688060405	0.8615384615384616	0.9447852760736196	392	RFC	0.8972842524655018	0.9173989455184535	0.87716955941255	0.925	0.9333333333333333	0.9166666666666666	0.8917007514065739	0.8501628664495114	0.9332386363636364	0.8873417721518988	0.8	0.9746835443037974	Self Other
ssid__no_geo	0.8595317725752508	0.9298245614035088	0.8555898392652124	0.8317307692307693	0.8794489092996555	0.913109756097561	0.8750000000000001	0.9512195121951219	393	RFC	0.8633145564188189	0.8811544991511036	0.8454746136865342	0.9415821501014199	0.9655172413793104	0.9176470588235294	0.8519124234921696	0.787556904400607	0.916267942583732	0.8936708860759495	0.8	0.9873417721518988	Self Other
ssid__no_geo	0.8789473684210526	0.9035087719298246	0.8758219625731931	0.8561215370866846	0.8955223880597015	0.8816422840962718	0.8307692307692307	0.9325153374233128	394	RFC	0.8786957090528519	0.8772893772893773	0.8801020408163265	0.9023809523809524	0.9	0.9047619047619048	0.8737219344293286	0.8359511343804538	0.9114927344782034	0.8667269439421339	0.7714285714285715	0.9620253164556962	Self Other
ssid__no_geo	0.880064829821718	0.9298245614035088	0.8733569100617156	0.8442105263157894	0.9025032938076417	0.9161764705882353	0.8823529411764706	0.95	395	RFC	0.8780029914158152	0.8698481561822126	0.8861578266494179	0.9236812570145903	0.9090909090909091	0.9382716049382716	0.8697519935219116	0.820040899795501	0.9194630872483222	0.9095840867992766	0.8571428571428571	0.9620253164556962	Self Other
ssid__no_geo	0.8261834319526628	0.8947368421052632	0.81923889401876	0.783808647654094	0.854669140383426	0.86708122813836	0.8064516129032259	0.927710843373494	396	RFC	0.8153263403263403	0.7447552447552448	0.8858974358974359	0.9054916985951469	0.9259259259259259	0.8850574712643678	0.8263759845031377	0.8271844660194175	0.8255675029868578	0.8444846292947559	0.7142857142857143	0.9746835443037974	Self Other
ssid__no_geo	0.8422174840085288	0.9035087719298246	0.8407072334870059	0.8251968503937008	0.856217616580311	0.8875033641338477	0.8450704225352113	0.9299363057324842	397	RFC	0.8445631051972861	0.8618421052631579	0.8272841051314143	0.8846153846153846	0.8333333333333334	0.9358974358974359	0.8393945538230703	0.7915407854984894	0.887248322147651	0.8905967450271248	0.8571428571428571	0.9240506329113924	Self Other
ssid__no_geo	0.7707055214723927	0.8947368421052632	0.760514233241506	0.7111111111111111	0.8099173553719008	0.8720538720538721	0.8181818181818182	0.9259259259259259	398	RFC	0.7604286401996325	0.7104247104247104	0.8104325699745547	0.8872910998834046	0.8709677419354839	0.9036144578313253	0.7606008174420404	0.7117988394584139	0.8094027954256671	0.8603978300180832	0.7714285714285715	0.9493670886075949	Self Other
ssid__no_geo	0.7918367346938775	0.868421052631579	0.7905772325020113	0.7743362831858408	0.8068181818181819	0.8414758505608604	0.7761194029850748	0.9068322981366461	399	RFC	0.790775681341719	0.7777777777777778	0.8037735849056604	0.8513719512195121	0.8125	0.8902439024390244	0.7904055208455469	0.7709251101321586	0.8098859315589354	0.8334538878842677	0.7428571428571429	0.9240506329113924	Self Other
ssid__no_geo	0.8684538653366584	0.9122807017543859	0.8682239450038878	0.8627195836044241	0.8737283064033513	0.8933782267115601	0.8484848484848486	0.9382716049382716	400	RFC	0.8711751072692536	0.9032697547683923	0.8390804597701149	0.9094442285270112	0.9032258064516129	0.9156626506024096	0.8685072986288932	0.825653798256538	0.9113607990012484	0.8810126582278481	0.8	0.9620253164556962	Self Other
ssid__no_geo	0.8842173350582148	0.9385964912280702	0.8840911994270193	0.8802675585284281	0.8879148403256105	0.9272627837024884	0.8985507246376812	0.9559748427672956	401	RFC	0.8872794495397391	0.9254571026722925	0.8491017964071856	0.9308823529411765	0.9117647058823529	0.95	0.884865954255718	0.8392857142857143	0.9304461942257218	0.923869801084991	0.8857142857142857	0.9620253164556962	Self Other
ssid__no_geo	0.8069241011984021	0.8771929824561403	0.8055116492976488	0.7889374090247453	0.8220858895705523	0.8556962025316457	0.8000000000000002	0.9113924050632911	402	RFC	0.8046686104394822	0.7612359550561798	0.8481012658227848	0.8556962025316456	0.8	0.9113924050632911	0.8081750827219105	0.8187311178247734	0.7976190476190477	0.8556962025316456	0.8	0.9113924050632911	Self Other
ssid__no_geo	0.8921496698459281	0.9385964912280702	0.8913071663893664	0.8817377312952533	0.9008766014834795	0.9294741493592577	0.904109589041096	0.9548387096774194	403	RFC	0.89259410801964	0.8968903436988543	0.8882978723404256	0.9210526315789473	0.868421052631579	0.9736842105263158	0.8904526485307105	0.8670886075949367	0.9138166894664843	0.9397830018083182	0.9428571428571428	0.9367088607594937	Self Other
ssid__no_geo	0.8821614583333334	0.8947368421052632	0.8819989584248532	0.8863779033270559	0.8776200135226505	0.8720538720538721	0.8181818181818182	0.9259259259259259	404	RFC	0.882114634390317	0.918075422626788	0.8461538461538461	0.8872910998834046	0.8709677419354839	0.9036144578313253	0.8841564852187194	0.8567961165048543	0.9115168539325843	0.8603978300180832	0.7714285714285715	0.9493670886075949	Self Other
ssid__no_geo	0.851150202976996	0.8859649122807017	0.849154567857249	0.8318042813455657	0.8665048543689321	0.860122699386503	0.8	0.920245398773006	405	RFC	0.8557115738090215	0.8831168831168831	0.8283062645011601	0.8797619047619047	0.8666666666666667	0.8928571428571429	0.8472620570974716	0.7861271676300579	0.9083969465648855	0.8461121157323689	0.7428571428571429	0.9493670886075949	Self Other
ssid__no_geo	0.8741312741312741	0.9122807017543859	0.8712416638149945	0.8519527702089009	0.890530557421088	0.8933782267115601	0.8484848484848486	0.9382716049382716	406	RFC	0.8800029355862714	0.9089147286821705	0.8510911424903723	0.9094442285270112	0.9032258064516129	0.9156626506024096	0.8677561093054051	0.8017094017094017	0.9338028169014084	0.8810126582278481	0.8	0.9620253164556962	Self Other
ssid__no_geo	0.8566084788029925	0.9122807017543859	0.8563189740585877	0.8627684964200476	0.8498694516971279	0.8952205882352942	0.8529411764705883	0.9375000000000001	407	RFC	0.8576534040011944	0.9175126903553299	0.7977941176470589	0.9023569023569024	0.8787878787878788	0.9259259259259259	0.8617035331420806	0.8141891891891891	0.909217877094972	0.8889692585895117	0.8285714285714286	0.9493670886075949	Self Other
ssid__no_geo	0.8864902506963789	0.9473684210526315	0.8855081204476408	0.8749040675364543	0.8961121733588273	0.9381555153707053	0.9142857142857143	0.9620253164556962	408	RFC	0.8870382478896802	0.892018779342723	0.8820577164366374	0.9381555153707053	0.9142857142857143	0.9620253164556962	0.8845277482988951	0.858433734939759	0.9106217616580311	0.9381555153707053	0.9142857142857143	0.9620253164556962	Self Other
ssid__no_geo	0.8737201365187713	0.9122807017543859	0.8726865498466038	0.8612153038259565	0.8841577958672511	0.8933782267115601	0.8484848484848486	0.9382716049382716	409	RFC	0.877675370640418	0.9067930489731437	0.8485576923076923	0.9094442285270112	0.9032258064516129	0.9156626506024096	0.8714379084967321	0.82	0.9228758169934641	0.8810126582278481	0.8	0.9620253164556962	Self Other
ssid__no_geo	0.8542746113989638	0.9122807017543859	0.8539996898439006	0.847664184157075	0.8603351955307263	0.8952205882352942	0.8529411764705883	0.9375000000000001	410	RFC	0.8588274892622718	0.9033189033189033	0.8143360752056404	0.9023569023569024	0.8787878787878788	0.9259259259259259	0.85515574650913	0.798469387755102	0.9118421052631579	0.8889692585895117	0.8285714285714286	0.9493670886075949	Self Other
ssid__no_geo	0.8546739984289081	0.9122807017543859	0.8500305345358655	0.8236415633937083	0.8764195056780227	0.8952205882352942	0.8529411764705883	0.9375000000000001	411	RFC	0.8604573457241307	0.8852459016393442	0.8356687898089172	0.9023569023569024	0.8787878787878788	0.9259259259259259	0.8457008952712852	0.7700534759358288	0.9213483146067416	0.8889692585895117	0.8285714285714286	0.9493670886075949	Self Other
ssid__no_geo	0.8570474281897128	0.9035087719298246	0.8569293842333732	0.8528198074277853	0.861038961038961	0.8856986601039104	0.8405797101449276	0.9308176100628932	412	RFC	0.8592599767531964	0.8908045977011494	0.8277153558052435	0.8889705882352941	0.8529411764705882	0.925	0.8575501372817149	0.8179419525065963	0.8971583220568335	0.8826401446654611	0.8285714285714286	0.9367088607594937	Self Other
ssid__no_geo	0.8824	0.8859649122807017	0.8792144303752536	0.8595988538681949	0.8988300068823124	0.860122699386503	0.8	0.920245398773006	413	RFC	0.8856554653915021	0.9018036072144289	0.8695073235685752	0.8797619047619047	0.8666666666666667	0.8928571428571429	0.8756836567055546	0.8211678832116789	0.9301994301994302	0.8461121157323689	0.7428571428571429	0.9493670886075949	Self Other
ssid__no_geo	0.8695976154992549	0.9298245614035088	0.8640539083994829	0.8366013071895426	0.8915065096094233	0.9161764705882353	0.8823529411764706	0.95	414	RFC	0.8681171626427101	0.8615384615384616	0.8746958637469586	0.9236812570145903	0.9090909090909091	0.9382716049382716	0.8610215652038243	0.8130671506352087	0.9089759797724399	0.9095840867992766	0.8571428571428571	0.9620253164556962	Self Other
ssid__no_geo	0.8543689320388349	0.9122807017543859	0.8543215720685355	0.8516949152542372	0.8569482288828337	0.8913871951219513	0.8437500000000001	0.9390243902439025	415	RFC	0.8629930215935229	0.9407176287051482	0.7852684144818977	0.9184584178498986	0.9310344827586207	0.9058823529411765	0.8605465009430768	0.7780645161290323	0.9430284857571214	0.8730560578661845	0.7714285714285715	0.9746835443037974	Self Other
ssid__no_geo	0.8562185478073329	0.9122807017543859	0.8542661973011483	0.83739837398374	0.8711340206185565	0.8933782267115601	0.8484848484848486	0.9382716049382716	416	RFC	0.8584132122981866	0.8728813559322034	0.8439450686641697	0.9094442285270112	0.9032258064516129	0.9156626506024096	0.8524103278961385	0.8046875	0.9001331557922769	0.8810126582278481	0.8	0.9620253164556962	Self Other
ssid__no_geo	0.853103448275862	0.8771929824561403	0.8510316366647872	0.8334636434714621	0.8685996298581123	0.8556962025316457	0.8000000000000002	0.9113924050632911	417	RFC	0.8535773645867313	0.8569131832797428	0.8502415458937198	0.8556962025316456	0.8	0.9113924050632911	0.849515643923908	0.8112633181126332	0.8877679697351829	0.8556962025316456	0.8	0.9113924050632911	Self Other
ssid__no_geo	0.8632727272727273	0.8859649122807017	0.8589392669425673	0.8342151675485009	0.8836633663366337	0.8574314574314574	0.7936507936507937	0.9212121212121213	418	RFC	0.8723515519568151	0.9096153846153846	0.8350877192982457	0.8882890365448506	0.8928571428571429	0.8837209302325582	0.8542987325951196	0.7703583061889251	0.938239159001314	0.8381555153707052	0.7142857142857143	0.9620253164556962	Self Other
ssid__no_geo	0.8305084745762712	0.8245614035087719	0.8292425640056755	0.8145400593471811	0.8439450686641699	0.7904411764705881	0.7058823529411764	0.8749999999999999	419	RFC	0.8318531609323967	0.8433179723502304	0.8203883495145631	0.7957351290684624	0.7272727272727273	0.8641975308641975	0.8282780037841208	0.787661406025825	0.8688946015424165	0.7858951175406872	0.6857142857142857	0.8860759493670886	Self Other
ssid__no_geo	0.8073333333333333	0.8947368421052632	0.8015995606357051	0.7678714859437751	0.8353276353276353	0.8742647058823529	0.823529411764706	0.9249999999999999	420	RFC	0.7987067227635236	0.7320061255742726	0.8654073199527745	0.8810325476992144	0.8484848484848485	0.9135802469135802	0.8073505774496964	0.8074324324324325	0.8072687224669604	0.8683544303797468	0.8	0.9367088607594937	Self Other
ssid__no_geo	0.8738812042310822	0.9122807017543859	0.8640817500165889	0.8275862068965517	0.900577293136626	0.8952205882352942	0.8529411764705883	0.9375000000000001	421	RFC	0.8723164335664335	0.8671328671328671	0.8775	0.9023569023569024	0.8787878787878788	0.9259259259259259	0.8581952737364393	0.7914893617021277	0.924901185770751	0.8889692585895117	0.8285714285714286	0.9493670886075949	Self Other
ssid__no_geo	0.8957307060755336	0.9122807017543859	0.8868628327224934	0.8551881413911061	0.9185375240538808	0.8952205882352942	0.8529411764705883	0.9375000000000001	422	RFC	0.8987156542793979	0.9079903147699758	0.8894409937888199	0.9023569023569024	0.8787878787878788	0.9259259259259259	0.8788958885941645	0.8081896551724138	0.9496021220159151	0.8889692585895117	0.8285714285714286	0.9493670886075949	Self Other
ssid__no_geo	0.8845029239766082	0.9298245614035088	0.8806433015923503	0.8591800356506238	0.9021065675340767	0.9161764705882353	0.8823529411764706	0.95	423	RFC	0.8862075370777767	0.8942486085343229	0.8781664656212304	0.9236812570145903	0.9090909090909091	0.9382716049382716	0.8770733412723558	0.8267581475128645	0.9273885350318471	0.9095840867992766	0.8571428571428571	0.9620253164556962	Self Other
ssid__no_geo	0.870429252782194	0.9122807017543859	0.8571923043440411	0.8137142857142858	0.9006703229737965	0.8933782267115601	0.8484848484848486	0.9382716049382716	424	RFC	0.8677478993520618	0.8599033816425121	0.8755924170616114	0.9094442285270112	0.9032258064516129	0.9156626506024096	0.8497306874749944	0.7722342733188721	0.9272271016311167	0.8810126582278481	0.8	0.9620253164556962	Self Other
ssid__no_geo	0.8342474101157831	0.9210526315789473	0.8326364099949006	0.8162162162162162	0.8490566037735849	0.9031618688060405	0.8615384615384616	0.9447852760736196	425	RFC	0.832557354925776	0.815114709851552	0.85	0.925	0.9333333333333333	0.9166666666666666	0.8327180014941987	0.8173207036535859	0.8481152993348116	0.8873417721518988	0.8	0.9746835443037974	Self Other
ssid__no_geo	0.8442737430167597	0.9035087719298246	0.8379445176056248	0.8059181897302001	0.8699708454810495	0.8816422840962718	0.8307692307692307	0.9325153374233128	426	RFC	0.8419051038727878	0.8312387791741472	0.8525714285714285	0.9023809523809524	0.9	0.9047619047619048	0.8350949163449164	0.7820945945945946	0.888095238095238	0.8667269439421339	0.7714285714285715	0.9620253164556962	Self Other
ssid__no_geo	0.8402555910543131	0.8596491228070176	0.8319711183583632	0.7946611909650924	0.8692810457516341	0.8294051627384961	0.7575757575757576	0.9012345679012346	427	RFC	0.841652560450298	0.8468271334792122	0.8364779874213837	0.8429848425961912	0.8064516129032258	0.8795180722891566	0.8266556138896565	0.7485493230174082	0.9047619047619048	0.8191681735985534	0.7142857142857143	0.9240506329113924	Self Other
ssid__no_geo	0.8072122052704577	0.9122807017543859	0.8026178701345765	0.7725040916530278	0.8327316486161251	0.8999648999648999	0.8648648648648648	0.935064935064935	428	RFC	0.8000852118676891	0.7129909365558912	0.8871794871794871	0.8902564102564102	0.8205128205128205	0.96	0.813718820861678	0.8428571428571429	0.7845804988662132	0.9128390596745026	0.9142857142857143	0.9113924050632911	Self Other
ssid__no_geo	0.876317638791286	0.9298245614035088	0.8735907872209839	0.8550247116968698	0.8921568627450981	0.913109756097561	0.8750000000000001	0.9512195121951219	429	RFC	0.8781991362842262	0.8886986301369864	0.867699642431466	0.9415821501014199	0.9655172413793104	0.9176470588235294	0.8709211553473848	0.8238095238095238	0.9180327868852459	0.8936708860759495	0.8	0.9873417721518988	Self Other
ssid__no_geo	0.8776561493882807	0.9298245614035088	0.8728146551724137	0.848	0.8976293103448275	0.913109756097561	0.8750000000000001	0.9512195121951219	430	RFC	0.8804345154710118	0.8922558922558923	0.8686131386861314	0.9415821501014199	0.9655172413793104	0.9176470588235294	0.8682889441770671	0.8079268292682927	0.9286510590858417	0.8936708860759495	0.8	0.9873417721518988	Self Other
ssid__no_geo	0.8687683284457478	0.9210526315789473	0.8678934624697336	0.8571428571428571	0.8786440677966101	0.9064807219031994	0.8695652173913043	0.9433962264150944	431	RFC	0.8748922023633192	0.9179487179487179	0.8318356867779204	0.9099264705882353	0.8823529411764706	0.9375	0.8674633491637415	0.8038922155688623	0.9310344827586207	0.9032549728752259	0.8571428571428571	0.9493670886075949	Self Other
ssid__no_geo	0.8770604395604396	0.8859649122807017	0.8734780289051323	0.8521882741535921	0.8947677836566725	0.860122699386503	0.8	0.920245398773006	432	RFC	0.8797380804123873	0.8927335640138409	0.8667425968109339	0.8797619047619047	0.8666666666666667	0.8928571428571429	0.8699158666996827	0.8151658767772512	0.9246658566221142	0.8461121157323689	0.7428571428571429	0.9493670886075949	Self Other
ssid__no_geo	0.8670398880335899	0.9035087719298246	0.8652432777980719	0.8496835443037974	0.8808030112923464	0.8837489570779642	0.8358208955223881	0.9316770186335404	433	RFC	0.8704389238612124	0.8920265780730897	0.848851269649335	0.8948170731707317	0.875	0.9146341463414634	0.8632162425111373	0.8111782477341389	0.9152542372881356	0.8746835443037975	0.8	0.9493670886075949	Self Other
ssid__no_geo	0.8180494905385735	0.9035087719298246	0.8089412173030843	0.7672253258845437	0.8506571087216248	0.8856986601039104	0.8405797101449276	0.9308176100628932	434	RFC	0.8053250216754283	0.7370304114490162	0.8736196319018404	0.8889705882352941	0.8529411764705882	0.925	0.8144353899883585	0.8	0.8288707799767171	0.8826401446654611	0.8285714285714286	0.9367088607594937	Self Other
ssid__no_geo	0.8450608930987822	0.8859649122807017	0.8436782819584483	0.8289768483943241	0.8583797155225726	0.860122699386503	0.8	0.920245398773006	435	RFC	0.845159411904338	0.8460365853658537	0.8442822384428224	0.8797619047619047	0.8666666666666667	0.8928571428571429	0.842773741447738	0.8125915080527086	0.8729559748427673	0.8461121157323689	0.7428571428571429	0.9493670886075949	Self Other
ssid__no_geo	0.9031811894882434	0.9298245614035088	0.902837505759484	0.8970588235294118	0.9086161879895562	0.9161764705882353	0.8823529411764706	0.95	436	RFC	0.903213719556132	0.9037037037037037	0.9027237354085603	0.9236812570145903	0.9090909090909091	0.9382716049382716	0.9025485099321868	0.8905109489051095	0.9145860709592641	0.9095840867992766	0.8571428571428571	0.9620253164556962	Self Other
ssid__no_geo	0.8519924098671727	0.956140350877193	0.8508394348933974	0.8377253814147019	0.863953488372093	0.9488651655153852	0.9295774647887323	0.9681528662420382	437	RFC	0.8497610513739546	0.8118279569892473	0.8876941457586619	0.9455128205128205	0.9166666666666666	0.9743589743589743	0.853389558258996	0.8653295128939829	0.8414496036240091	0.9524412296564195	0.9428571428571428	0.9620253164556962	Self Other
ssid__no_geo	0.8371182458888019	0.8771929824561403	0.8338537600832683	0.8105646630236794	0.8571428571428571	0.850729517396184	0.787878787878788	0.9135802469135801	438	RFC	0.8400378518443248	0.8557692307692307	0.8243064729194187	0.865137971239798	0.8387096774193549	0.891566265060241	0.8313000282162852	0.7698961937716263	0.8927038626609443	0.8397830018083183	0.7428571428571429	0.9367088607594937	Self Other
ssid__no_geo	0.8488952245188881	0.9035087719298246	0.8421024691462886	0.8093525179856116	0.8748524203069658	0.8837489570779642	0.8358208955223881	0.9316770186335404	439	RFC	0.8446622185154296	0.8256880733944955	0.8636363636363636	0.8948170731707317	0.875	0.9146341463414634	0.840007215007215	0.7936507936507936	0.8863636363636364	0.8746835443037975	0.8	0.9493670886075949	Self Other
ssid__no_geo	0.88	0.9122807017543859	0.8772839141835975	0.8590272052761748	0.8955406230910201	0.8969258589511754	0.8571428571428571	0.9367088607594937	440	RFC	0.8791794512673958	0.8741610738255033	0.8841978287092883	0.8969258589511754	0.8571428571428571	0.9367088607594937	0.8757933228493028	0.8444084278768234	0.9071782178217822	0.8969258589511754	0.8571428571428571	0.9367088607594937	Self Other
ssid__no_geo	0.8637830858618464	0.8947368421052632	0.8637646895035049	0.8653477983407786	0.8621815806662312	0.8742647058823529	0.823529411764706	0.9249999999999999	441	RFC	0.8668947114998796	0.9249658935879945	0.8088235294117647	0.8810325476992144	0.8484848484848485	0.9135802469135802	0.8680132816823465	0.8129496402877698	0.9230769230769231	0.8683544303797468	0.8	0.9367088607594937	Self Other
ssid__no_geo	0.8667157584683358	0.9473684210526315	0.8614394294279566	0.8344007319304665	0.8884781269254468	0.9381555153707053	0.9142857142857143	0.9620253164556962	442	RFC	0.8607088208820882	0.8290909090909091	0.8923267326732673	0.9381555153707053	0.9142857142857143	0.9620253164556962	0.8622207911059891	0.8397790055248618	0.8846625766871166	0.9381555153707053	0.9142857142857143	0.9620253164556962	Self Other
ssid__no_geo	0.847953216374269	0.9385964912280702	0.8473214285714286	0.8374999999999999	0.8571428571428572	0.9284112317215394	0.9014084507042254	0.9554140127388535	443	RFC	0.8467634777610603	0.8093959731543624	0.8841309823677582	0.9252136752136753	0.8888888888888888	0.9615384615384616	0.8496897268914726	0.8676258992805755	0.8317535545023697	0.9318264014466546	0.9142857142857143	0.9493670886075949	Self Other
ssid__no_geo	0.8268497330282227	0.9122807017543859	0.8184495213205002	0.7793974732750243	0.8575015693659761	0.8933782267115601	0.8484848484848486	0.9382716049382716	444	RFC	0.8302005233231017	0.842436974789916	0.8179640718562874	0.9094442285270112	0.9032258064516129	0.9156626506024096	0.8130955164203887	0.7251356238698011	0.9010554089709762	0.8810126582278481	0.8	0.9620253164556962	Self Other
ssid__no_geo	0.7993311036789298	0.8947368421052632	0.7980079121449264	0.7816593886462883	0.8143564356435644	0.8763110307414106	0.8285714285714286	0.9240506329113924	445	RFC	0.7973052217045589	0.7521008403361344	0.8425096030729834	0.8763110307414106	0.8285714285714286	0.9240506329113924	0.8008301578660859	0.8136363636363636	0.7880239520958083	0.8763110307414106	0.8285714285714286	0.9240506329113924	Self Other
ssid__no_geo	0.7823082239115411	0.8596491228070176	0.7791883152272645	0.7529411764705882	0.8054354539839408	0.8323529411764705	0.7647058823529412	0.8999999999999999	446	RFC	0.7779550315010693	0.730593607305936	0.8253164556962025	0.8383838383838383	0.7878787878787878	0.8888888888888888	0.781594387904482	0.7766990291262136	0.7864897466827503	0.827124773960217	0.7428571428571429	0.9113924050632911	Self Other
ssid__no_geo	0.8084393837910248	0.8859649122807017	0.8043053034886065	0.7758620689655172	0.8327485380116959	0.8649165983046212	0.8115942028985507	0.9182389937106918	447	RFC	0.8019424833472937	0.7377049180327869	0.8661800486618005	0.8680147058823529	0.8235294117647058	0.9125	0.80999180999181	0.8181818181818182	0.8018018018018018	0.8620253164556962	0.8	0.9240506329113924	Self Other
ssid__no_geo	0.8176513493800146	0.8859649122807017	0.8154122056827728	0.7950819672131149	0.8357424441524309	0.8649165983046212	0.8115942028985507	0.9182389937106918	448	RFC	0.8140704324914851	0.7698412698412699	0.8582995951417004	0.8680147058823529	0.8235294117647058	0.9125	0.8181872436467805	0.8220338983050848	0.8143405889884763	0.8620253164556962	0.8	0.9240506329113924	Self Other
ssid__no_geo	0.8070422535211268	0.9122807017543859	0.8031370167982189	0.7754098360655737	0.8308641975308642	0.8969258589511754	0.8571428571428571	0.9367088607594937	449	RFC	0.8011033652640553	0.7448818897637796	0.8573248407643312	0.8969258589511754	0.8571428571428571	0.9367088607594937	0.8072675162495522	0.8085470085470086	0.8059880239520958	0.8969258589511754	0.8571428571428571	0.9367088607594937	Self Other
ssid__no_geo	0.8452151573538856	0.9298245614035088	0.8451413131893822	0.8417596848325671	0.8485229415461973	0.9161764705882353	0.8823529411764706	0.95	450	RFC	0.8457222781509415	0.8113924050632911	0.8800521512385919	0.9236812570145903	0.9090909090909091	0.9382716049382716	0.8468315805507358	0.8744884038199181	0.8191747572815534	0.9095840867992766	0.8571428571428571	0.9620253164556962	Self Other
ssid__no_geo	0.8320610687022901	0.9122807017543859	0.8302131336405529	0.8125	0.847926267281106	0.8952205882352942	0.8529411764705883	0.9375000000000001	451	RFC	0.8293478828381977	0.7988826815642458	0.8598130841121495	0.9023569023569024	0.8787878787878788	0.9259259259259259	0.8314766158696794	0.8265895953757225	0.8363636363636363	0.8889692585895117	0.8285714285714286	0.9493670886075949	Self Other
ssid__no_geo	0.8175223214285714	0.8596491228070176	0.8171847872375275	0.80932944606414	0.8250401284109149	0.8323529411764705	0.7647058823529412	0.8999999999999999	452	RFC	0.8170906359976597	0.8060394889663183	0.8281417830290011	0.8383838383838383	0.7878787878787878	0.8888888888888888	0.8173039952462512	0.8126463700234192	0.8219616204690832	0.827124773960217	0.7428571428571429	0.9113924050632911	Self Other
ssid__no_geo	0.8819628647214854	0.8947368421052632	0.8815595326344028	0.8746478873239436	0.8884711779448621	0.8763110307414106	0.8285714285714286	0.9240506329113924	453	RFC	0.8836252127056154	0.9026162790697675	0.8646341463414634	0.8763110307414106	0.8285714285714286	0.9240506329113924	0.8810102247760689	0.8483606557377049	0.913659793814433	0.8763110307414106	0.8285714285714286	0.9240506329113924	Self Other
ssid__no_geo	0.8205128205128205	0.8859649122807017	0.8129978204874183	0.7755102040816327	0.8504854368932039	0.8649165983046212	0.8115942028985507	0.9182389937106918	454	RFC	0.8146449704142011	0.7869822485207101	0.8423076923076923	0.8680147058823529	0.8235294117647058	0.9125	0.8115956727518594	0.764367816091954	0.8588235294117647	0.8620253164556962	0.8	0.9240506329113924	Self Other
ssid__no_geo	0.834214002642008	0.868421052631579	0.833689792999561	0.8243526941917425	0.8430268918073797	0.846595496546156	0.7887323943661971	0.9044585987261147	455	RFC	0.8341448324333229	0.8330975954738331	0.8351920693928129	0.844017094017094	0.7777777777777778	0.9102564102564102	0.8333997873471557	0.8157894736842105	0.851010101010101	0.849367088607595	0.8	0.8987341772151899	Self Other
ssid__no_geo	0.8715596330275229	0.9210526315789473	0.8696085598458164	0.8536585365853658	0.885558583106267	0.9093239063190455	0.8767123287671234	0.9419354838709677	456	RFC	0.8754914809960681	0.8990825688073395	0.8519003931847968	0.9013157894736842	0.8421052631578947	0.9605263157894737	0.8672947320136903	0.8126036484245439	0.9219858156028369	0.9191681735985533	0.9142857142857143	0.9240506329113924	Self Other
ssid__no_geo	0.9016602809706258	0.9210526315789473	0.9016331658291458	0.9032663316582915	0.9	0.9048855103365161	0.8656716417910447	0.9440993788819876	457	RFC	0.9016099040908201	0.9147582697201018	0.8884615384615384	0.9165396341463414	0.90625	0.926829268292683	0.9019508293065169	0.892059553349876	0.9118421052631579	0.8952983725135624	0.8285714285714286	0.9620253164556962	Self Other
ssid__no_geo	0.8114035087719298	0.9035087719298246	0.8113767764556679	0.8091312618896639	0.8136222910216717	0.8875033641338477	0.8450704225352113	0.9299363057324842	458	RFC	0.8118622448979591	0.7857142857142857	0.8380102040816326	0.8846153846153846	0.8333333333333334	0.9358974358974359	0.8123003232580638	0.8339869281045752	0.7906137184115524	0.8905967450271248	0.8571428571428571	0.9240506329113924	Self Other
ssid__no_geo	0.8592268417213713	0.8771929824561403	0.8557783655829818	0.8334771354616048	0.8780795957043587	0.850729517396184	0.787878787878788	0.9135802469135801	459	RFC	0.8585750675245394	0.8548672566371681	0.8622828784119106	0.865137971239798	0.8387096774193549	0.891566265060241	0.8537986037986038	0.8131313131313131	0.8944658944658944	0.8397830018083183	0.7428571428571429	0.9367088607594937	Self Other
ssid__no_geo	0.774	0.8508771929824561	0.7718682353996792	0.7498154981549815	0.7939209726443769	0.8135642135642136	0.73015873015873	0.8969696969696971	460	RFC	0.7728681919329401	0.7627627627627628	0.7829736211031175	0.8409468438538206	0.8214285714285714	0.8604651162790697	0.7712396135144663	0.737300435413643	0.8051787916152897	0.7969258589511754	0.6571428571428571	0.9367088607594937	Self Other
ssid__no_geo	0.8666224286662243	0.9298245614035088	0.8631515792774084	0.8413575374901343	0.8849456210646824	0.914702581369248	0.8787878787878788	0.9506172839506173	461	RFC	0.8750788450407397	0.9126712328767124	0.8374864572047671	0.931597357170618	0.9354838709677419	0.927710843373494	0.8592437348078864	0.780380673499268	0.9381067961165048	0.901627486437613	0.8285714285714286	0.9746835443037974	Self Other
ssid__no_geo	0.9009186351706037	0.9649122807017544	0.9009182512280592	0.9011132940406024	0.9007232084155161	0.9587703435804702	0.9428571428571428	0.9746835443037974	462	RFC	0.9014681555004136	0.9247311827956989	0.8782051282051282	0.9587703435804702	0.9428571428571428	0.9746835443037974	0.9015491129828698	0.8786717752234994	0.9244264507422402	0.9587703435804702	0.9428571428571428	0.9746835443037974	Self Other
ssid__no_geo	0.8650568181818182	0.9210526315789473	0.864102329645321	0.8527131782945736	0.8754914809960682	0.9064807219031994	0.8695652173913043	0.9433962264150944	463	RFC	0.8658138491043376	0.873015873015873	0.8586118251928021	0.9099264705882353	0.8823529411764706	0.9375	0.8631907308377897	0.8333333333333334	0.893048128342246	0.9032549728752259	0.8571428571428571	0.9493670886075949	Self Other
ssid__no_geo	0.8527799530148786	0.9035087719298246	0.8437493491617203	0.8061855670103093	0.8813131313131314	0.8816422840962718	0.8307692307692307	0.9325153374233128	464	RFC	0.8546750632958822	0.8612334801762115	0.8481166464155528	0.9023809523809524	0.9	0.9047619047619048	0.8374830649186606	0.7577519379844961	0.9172141918528253	0.8667269439421339	0.7714285714285715	0.9620253164556962	Self Other
ssid__no_geo	0.8264812575574365	0.8947368421052632	0.8264806867109672	0.8267954133977067	0.8261659600242277	0.8763110307414106	0.8285714285714286	0.9240506329113924	465	RFC	0.8277268466990804	0.7965116279069767	0.8589420654911839	0.8763110307414106	0.8285714285714286	0.9240506329113924	0.8276361618613558	0.8594730238393977	0.7957992998833139	0.8763110307414106	0.8285714285714286	0.9240506329113924	Self Other
ssid__no_geo	0.8471428571428572	0.868421052631579	0.8443962929338467	0.8237232289950577	0.8650693568726356	0.8386031146767342	0.7692307692307692	0.9079754601226993	466	RFC	0.8535494926872307	0.8865248226950354	0.8205741626794258	0.8571428571428572	0.8333333333333334	0.8809523809523809	0.841948717948718	0.7692307692307693	0.9146666666666666	0.825497287522604	0.7142857142857143	0.9367088607594937	Self Other
ssid__no_geo	0.900990099009901	0.9298245614035088	0.9009900558725422	0.9009247027741083	0.9010554089709761	0.9161764705882353	0.8823529411764706	0.95	467	RFC	0.9015116903589415	0.9228687415426252	0.8801546391752577	0.9236812570145903	0.9090909090909091	0.9382716049382716	0.9014864864864864	0.88	0.922972972972973	0.9095840867992766	0.8571428571428571	0.9620253164556962	Self Other
ssid__no_geo	0.8880969351389879	0.9210526315789473	0.8880311785011892	0.885317750182615	0.8907446068197633	0.9064807219031994	0.8695652173913043	0.9433962264150944	468	RFC	0.8882819652120841	0.8938053097345132	0.8827586206896552	0.9099264705882353	0.8823529411764706	0.9375	0.8879331371241809	0.8769898697539797	0.898876404494382	0.9032549728752259	0.8571428571428571	0.9493670886075949	Self Other
ssid__no_geo	0.8677631578947368	0.9035087719298246	0.867727376043121	0.8655518394648829	0.8699029126213592	0.8891736632788334	0.8493150684931505	0.9290322580645162	469	RFC	0.8684671406277094	0.8863013698630137	0.850632911392405	0.881578947368421	0.8157894736842105	0.9473684210526315	0.8679089295762454	0.8457516339869281	0.8900662251655629	0.8985533453887884	0.8857142857142857	0.9113924050632911	Self Other
ssid__no_geo	0.8304973821989529	0.956140350877193	0.8289139386341284	0.8124547429398986	0.8453731343283583	0.9480448455017774	0.9275362318840579	0.9685534591194969	470	RFC	0.828714000570288	0.8095238095238095	0.8479041916167664	0.9518382352941177	0.9411764705882353	0.9625	0.8291320598006644	0.815406976744186	0.8428571428571429	0.9444846292947559	0.9142857142857143	0.9746835443037974	Self Other
ssid__no_geo	0.8709912536443148	0.9385964912280702	0.8652584621274542	0.8374655647382919	0.8930513595166164	0.9260220635950681	0.8955223880597014	0.9565217391304348	471	RFC	0.8670959756464724	0.8491620111731844	0.8850299401197604	0.9382621951219512	0.9375	0.9390243902439024	0.8636532343584306	0.8260869565217391	0.901219512195122	0.9159132007233273	0.8571428571428571	0.9746835443037974	Self Other
ssid__no_geo	0.8746786632390745	0.9122807017543859	0.8734551514830504	0.8610121168923734	0.8858981860737274	0.8913871951219513	0.8437500000000001	0.9390243902439025	472	RFC	0.8752907074159713	0.880466472303207	0.8701149425287357	0.9184584178498986	0.9310344827586207	0.9058823529411765	0.8723317424775128	0.8423988842398884	0.902264600715137	0.8730560578661845	0.7714285714285715	0.9746835443037974	Self Other
ssid__no_geo	0.8596620132255695	0.9210526315789473	0.8559666267175754	0.8328958880139983	0.8790373654211526	0.9079572979276935	0.8732394366197184	0.9426751592356688	473	RFC	0.8560531157862068	0.8336252189141856	0.8784810126582279	0.9049145299145299	0.8611111111111112	0.9487179487179487	0.8558811277442456	0.8321678321678322	0.8795944233206591	0.9112115732368897	0.8857142857142857	0.9367088607594937	Self Other
ssid__no_geo	0.8851711026615969	0.9035087719298246	0.8816761801246492	0.8613406795224976	0.9020116807268008	0.8875033641338477	0.8450704225352113	0.9299363057324842	474	RFC	0.8791551902017019	0.8389982110912343	0.9193121693121693	0.8846153846153846	0.8333333333333334	0.9358974358974359	0.885127989424348	0.8849056603773585	0.8853503184713376	0.8905967450271248	0.8571428571428571	0.9240506329113924	Self Other
ssid__no_geo	0.8227927363807138	0.868421052631579	0.8227702213847774	0.8207726409119697	0.824767801857585	0.8441345365053323	0.782608695652174	0.9056603773584907	475	RFC	0.8236933797909407	0.7902439024390244	0.8571428571428571	0.8470588235294118	0.7941176470588235	0.9	0.8242521720263756	0.8537549407114624	0.7947494033412887	0.8414104882459312	0.7714285714285715	0.9113924050632911	Self Other
ssid__no_geo	0.8248730964467005	0.8771929824561403	0.811484560817136	0.7612456747404844	0.8617234468937877	0.8449280994947532	0.7741935483870968	0.9156626506024097	476	RFC	0.8302738927738929	0.8461538461538461	0.8143939393939394	0.8812260536398467	0.8888888888888888	0.8735632183908046	0.8033587581961729	0.6918238993710691	0.9148936170212766	0.823869801084991	0.6857142857142857	0.9620253164556962	Self Other
ssid__no_geo	0.875515818431912	0.9210526315789473	0.8753964672923658	0.8715400993612491	0.8792528352234823	0.9079572979276935	0.8732394366197184	0.9426751592356688	477	RFC	0.8764662791381761	0.893740902474527	0.8591916558018253	0.9049145299145299	0.8611111111111112	0.9487179487179487	0.8753443682545449	0.850415512465374	0.9002732240437158	0.9112115732368897	0.8857142857142857	0.9367088607594937	Self Other
ssid__no_geo	0.8211963589076723	0.8508771929824561	0.816142189748911	0.7856586126266561	0.8466257668711656	0.8135642135642136	0.73015873015873	0.8969696969696971	478	RFC	0.8326965894140269	0.8780487804878049	0.7873443983402489	0.8409468438538206	0.8214285714285714	0.8604651162790697	0.8132106417404353	0.7108603667136812	0.9155609167671894	0.7969258589511754	0.6571428571428571	0.9367088607594937	Self Other
ssid__no_geo	0.8719723183391004	0.9122807017543859	0.8717361879798349	0.8772395487723955	0.8662328271872741	0.8952205882352942	0.8529411764705883	0.9375000000000001	479	RFC	0.872511734840502	0.9244755244755245	0.8205479452054795	0.9023569023569024	0.8787878787878788	0.9259259259259259	0.8759503534580104	0.8345959595959596	0.9173047473200613	0.8889692585895117	0.8285714285714286	0.9493670886075949	Self Other
ssid__no_geo	0.7872340425531915	0.8771929824561403	0.780938385131727	0.743801652892562	0.818075117370892	0.8416666666666668	0.7666666666666667	0.9166666666666667	480	RFC	0.7846762386613861	0.7718696397941681	0.7974828375286042	0.8925842696629214	0.92	0.8651685393258427	0.7787311927134375	0.7177033492822966	0.8397590361445784	0.8159132007233273	0.6571428571428571	0.9746835443037974	Self Other
ssid__no_geo	0.8730964467005076	0.9122807017543859	0.8715769598981663	0.8576078112286413	0.8855461085676913	0.8913871951219513	0.8437500000000001	0.9390243902439025	481	RFC	0.8782199913644214	0.9101899827288429	0.84625	0.9184584178498986	0.9310344827586207	0.9058823529411765	0.8697193204600613	0.8107692307692308	0.9286694101508917	0.8730560578661845	0.7714285714285715	0.9746835443037974	Self Other
ssid__no_geo	0.8771280532938565	0.9385964912280702	0.8741741249764357	0.8548951048951049	0.8934531450577664	0.9260220635950681	0.8955223880597014	0.9565217391304348	482	RFC	0.8795427275454273	0.8923357664233577	0.8667496886674969	0.9382621951219512	0.9375	0.9390243902439024	0.8711620516467398	0.8204697986577181	0.9218543046357616	0.9159132007233273	0.8571428571428571	0.9746835443037974	Self Other
ssid__no_geo	0.9052774018944519	0.9385964912280702	0.9052211719741955	0.9029126213592232	0.9075297225891678	0.9260220635950681	0.8955223880597014	0.9565217391304348	483	RFC	0.9055963417138498	0.9143258426966292	0.8968668407310705	0.9382621951219512	0.9375	0.9390243902439024	0.9051150098893854	0.8917808219178082	0.9184491978609626	0.9159132007233273	0.8571428571428571	0.9746835443037974	Self Other
ssid__no_geo	0.8218181818181818	0.9122807017543859	0.8181225768798228	0.7921967769296013	0.8440483768300444	0.8933782267115601	0.8484848484848486	0.9382716049382716	484	RFC	0.8242115353399753	0.8369175627240143	0.8115055079559363	0.9094442285270112	0.9032258064516129	0.9156626506024096	0.8156616136376256	0.7520128824476651	0.8793103448275862	0.8810126582278481	0.8	0.9620253164556962	Self Other
ssid__no_geo	0.868421052631579	0.8771929824561403	0.8683681356315628	0.8657289002557546	0.871007371007371	0.850729517396184	0.787878787878788	0.9135802469135801	485	RFC	0.8695179943426787	0.8919631093544137	0.8470728793309439	0.865137971239798	0.8387096774193549	0.891566265060241	0.8686637717803551	0.8409937888198757	0.8963337547408344	0.8397830018083183	0.7428571428571429	0.9367088607594937	Self Other
ssid__no_geo	0.8626062322946175	0.9122807017543859	0.8596772342797193	0.8394039735099338	0.8799504950495048	0.8933782267115601	0.8484848484848486	0.9382716049382716	486	RFC	0.8686897832195906	0.898936170212766	0.8384433962264151	0.9094442285270112	0.9032258064516129	0.9156626506024096	0.8565241653726707	0.7872670807453416	0.92578125	0.8810126582278481	0.8	0.9620253164556962	Self Other
ssid__no_geo	0.837192474674385	0.8508771929824561	0.8348957047396799	0.815422477440525	0.8543689320388349	0.8135642135642136	0.73015873015873	0.8969696969696971	487	RFC	0.8378531073446328	0.8423728813559322	0.8333333333333334	0.8409468438538206	0.8214285714285714	0.8604651162790697	0.833318554082557	0.7901430842607313	0.8764940239043825	0.7969258589511754	0.6571428571428571	0.9367088607594937	Self Other
ssid__no_geo	0.8572474377745242	0.8771929824561403	0.8565239662664075	0.8463356973995273	0.8667122351332877	0.8479420731707318	0.7812500000000001	0.9146341463414634	488	RFC	0.8588389701296002	0.8745928338762216	0.8430851063829787	0.8722109533468559	0.8620689655172413	0.8823529411764706	0.8557745783274819	0.8198473282442749	0.8917018284106891	0.8318264014466545	0.7142857142857143	0.9493670886075949	Self Other
ssid__no_geo	0.870157819225251	0.9210526315789473	0.8683579359377502	0.8529650690495532	0.8837508028259473	0.9064807219031994	0.8695652173913043	0.9433962264150944	489	RFC	0.8771164012728698	0.9162303664921466	0.8380024360535931	0.9099264705882353	0.8823529411764706	0.9375	0.866327474560592	0.7978723404255319	0.9347826086956522	0.9032549728752259	0.8571428571428571	0.9493670886075949	Self Other
ssid__no_geo	0.8745247148288974	0.9122807017543859	0.8736673049801389	0.8632596685082872	0.8840749414519906	0.8969258589511754	0.8571428571428571	0.9367088607594937	490	RFC	0.8748167345667799	0.8778089887640449	0.871824480369515	0.8969258589511754	0.8571428571428571	0.9367088607594937	0.872929683465868	0.8491847826086957	0.8966745843230404	0.8969258589511754	0.8571428571428571	0.9367088607594937	Self Other
ssid__no_geo	0.8050271739130435	0.8859649122807017	0.7982909851543839	0.7614297589359935	0.8351522113727743	0.8670494303400018	0.8169014084507044	0.9171974522292994	491	RFC	0.7951395497398577	0.7258320126782885	0.8644470868014269	0.8643162393162394	0.8055555555555556	0.9230769230769231	0.8042385392385393	0.8006993006993007	0.8077777777777778	0.8699819168173599	0.8285714285714286	0.9113924050632911	Self Other
ssid__no_geo	0.875	0.9035087719298246	0.8738796331152071	0.8619926199261992	0.885766646304215	0.8816422840962718	0.8307692307692307	0.9325153374233128	492	RFC	0.8760366826156301	0.8848484848484849	0.8672248803827751	0.9023809523809524	0.9	0.9047619047619048	0.8727031857659939	0.8402877697841726	0.9051186017478152	0.8667269439421339	0.7714285714285715	0.9620253164556962	Self Other
ssid__no_geo	0.8716654650324441	0.9122807017543859	0.8677383202403453	0.8449477351916376	0.8905289052890529	0.8969258589511754	0.8571428571428571	0.9367088607594937	493	RFC	0.8722994613007657	0.8754512635379061	0.8691476590636255	0.8969258589511754	0.8571428571428571	0.9367088607594937	0.8647434835959427	0.8164983164983165	0.9129886506935687	0.8969258589511754	0.8571428571428571	0.9367088607594937	Self Other
ssid__no_geo	0.838074398249453	0.8596491228070176	0.8327328403355433	0.802841918294849	0.8626237623762376	0.8262195121951219	0.75	0.9024390243902438	494	RFC	0.8424147247551503	0.8609523809523809	0.8238770685579196	0.8490872210953346	0.8275862068965517	0.8705882352941177	0.8286373360416621	0.7520798668885191	0.9051948051948052	0.8112115732368896	0.6857142857142857	0.9367088607594937	Self Other
ssid__no_geo	0.8771580345285525	0.8771929824561403	0.8770838416053175	0.874063989108237	0.880103694102398	0.8533088235294117	0.7941176470588236	0.9125	495	RFC	0.8778384138636713	0.8929068150208623	0.8627700127064803	0.8597081930415265	0.8181818181818182	0.9012345679012346	0.8770740740740741	0.856	0.8981481481481481	0.8477396021699819	0.7714285714285715	0.9240506329113924	Self Other
ssid__no_geo	0.8276566757493188	0.8947368421052632	0.8217604445862837	0.7893422148209824	0.854178674351585	0.8720538720538721	0.8181818181818182	0.9259259259259259	496	RFC	0.8200820047645226	0.7745098039215687	0.8656542056074766	0.8872910998834046	0.8709677419354839	0.9036144578313253	0.8238786165016196	0.8047538200339559	0.8430034129692833	0.8603978300180832	0.7714285714285715	0.9493670886075949	Self Other
ssid__no_geo	0.88420245398773	0.9210526315789473	0.882409920602928	0.8678915135608049	0.8969283276450511	0.9031618688060405	0.8615384615384616	0.9447852760736196	497	RFC	0.8865854834820353	0.9018181818181819	0.8713527851458885	0.925	0.9333333333333333	0.9166666666666666	0.8802377953764382	0.836424957841484	0.9240506329113924	0.8873417721518988	0.8	0.9746835443037974	Self Other
ssid__no_geo	0.8146911519198664	0.8859649122807017	0.7881551152276356	0.7131782945736435	0.8631319358816276	0.8513689700130378	0.7796610169491525	0.9230769230769232	498	RFC	0.8222146827048524	0.8389057750759878	0.8055235903337169	0.9125000000000001	0.9583333333333334	0.8666666666666667	0.7749197964695524	0.6202247191011236	0.9296148738379814	0.822242314647378	0.6571428571428571	0.9873417721518988	Self Other
ssid__no_geo	0.9214908802537668	0.9385964912280702	0.9184888319533651	0.9028459273797841	0.9341317365269461	0.9260220635950681	0.8955223880597014	0.9565217391304348	499	RFC	0.9228710077274046	0.9292929292929293	0.9164490861618799	0.9382621951219512	0.9375	0.9390243902439024	0.9151863859053104	0.8778625954198473	0.9525101763907734	0.9159132007233273	0.8571428571428571	0.9746835443037974	Self Other
ssid__no_geo	0.8678196417541693	0.9210526315789473	0.8678111188435523	0.8667496886674968	0.8688725490196079	0.9048855103365161	0.8656716417910447	0.9440993788819876	500	RFC	0.868428449224001	0.8877551020408163	0.8491017964071856	0.9165396341463414	0.90625	0.926829268292683	0.8681506378847685	0.8467153284671532	0.8895859473023839	0.8952983725135624	0.8285714285714286	0.9620253164556962	Self Other
ssid__no_geo	0.8776881720430108	0.9122807017543859	0.8763984226668614	0.8637724550898204	0.8890243902439025	0.8933782267115601	0.8484848484848486	0.9382716049382716	501	RFC	0.88003901828522	0.8973561430793157	0.8627218934911243	0.9094442285270112	0.9032258064516129	0.9156626506024096	0.8747964823436521	0.8326118326118326	0.9169811320754717	0.8810126582278481	0.8	0.9620253164556962	Self Other
ssid__no_geo	0.8883751651254954	0.9473684210526315	0.8876090400870432	0.8783297336213104	0.896888346552776	0.9381555153707053	0.9142857142857143	0.9620253164556962	502	RFC	0.8920631036977149	0.9214501510574018	0.8626760563380281	0.9381555153707053	0.9142857142857143	0.9620253164556962	0.8864954758288488	0.8390646492434664	0.9339263024142312	0.9381555153707053	0.9142857142857143	0.9620253164556962	Self Other
ssid__no_geo	0.8168927250308261	0.9210526315789473	0.8159017977829521	0.8023952095808383	0.829408385985066	0.9064807219031994	0.8695652173913043	0.9433962264150944	503	RFC	0.815279554175041	0.7730769230769231	0.8574821852731591	0.9099264705882353	0.8823529411764706	0.9375	0.8185697340059725	0.8340248962655602	0.8031145717463849	0.9032549728752259	0.8571428571428571	0.9493670886075949	Self Other
ssid__no_geo	0.8617283950617284	0.9035087719298246	0.8616744225761004	0.8644067796610169	0.8589420654911839	0.8856986601039104	0.8405797101449276	0.9308176100628932	504	RFC	0.8628204600257146	0.9049429657794676	0.8206979542719615	0.8889705882352941	0.8529411764705882	0.925	0.864135584295513	0.8273464658169177	0.9009247027741083	0.8826401446654611	0.8285714285714286	0.9367088607594937	Self Other
ssid__no_geo	0.8677462887989204	0.8947368421052632	0.8662644544997486	0.8521870286576169	0.8803418803418803	0.8742647058823529	0.823529411764706	0.9249999999999999	505	RFC	0.8701123052771405	0.8869701726844584	0.8532544378698225	0.8810325476992144	0.8484848484848485	0.9135802469135802	0.8646172880630041	0.8200290275761973	0.9092055485498108	0.8683544303797468	0.8	0.9367088607594937	Self Other
ssid__no_geo	0.8657517899761337	0.8771929824561403	0.8651387397284964	0.8742314141978759	0.8560460652591171	0.8579059829059829	0.8055555555555555	0.9102564102564102	506	RFC	0.8651095395847279	0.8747203579418344	0.8554987212276215	0.8529308529308529	0.7837837837837838	0.922077922077922	0.8651685634375067	0.8737430167597765	0.8565941101152369	0.8636528028933093	0.8285714285714286	0.8987341772151899	Self Other
ssid__no_geo	0.8851913477537438	0.9298245614035088	0.8834239932532153	0.8690702087286527	0.8977777777777778	0.9188034188034189	0.888888888888889	0.9487179487179488	507	RFC	0.88282659885883	0.8625235404896422	0.9031296572280179	0.912951912951913	0.8648648648648649	0.961038961038961	0.8841029857765188	0.875717017208413	0.8924889543446245	0.925497287522604	0.9142857142857143	0.9367088607594937	Self Other
ssid__no_geo	0.806941431670282	0.8596491228070176	0.8061203755770929	0.7935034802784223	0.8187372708757636	0.8376068376068375	0.7777777777777778	0.8974358974358974	508	RFC	0.8069889077570414	0.7413294797687862	0.8726483357452967	0.8329238329238329	0.7567567567567568	0.9090909090909091	0.8123385576468887	0.8535773710482529	0.7710997442455243	0.8430379746835444	0.8	0.8860759493670886	Self Other
ssid__no_geo	0.8613026819923372	0.8947368421052632	0.8585514949688634	0.8388245770258236	0.8782784129119032	0.87995787995788	0.8378378378378378	0.9220779220779222	509	RFC	0.8631604315117929	0.8738404452690167	0.8524804177545692	0.8707692307692307	0.7948717948717948	0.9466666666666667	0.856096697889157	0.8065068493150684	0.9056865464632455	0.8922242314647377	0.8857142857142857	0.8987341772151899	Self Other
ssid__no_geo	0.842993396918562	0.9122807017543859	0.8373907323164749	0.8072072072072071	0.8675742574257426	0.8913871951219513	0.8437500000000001	0.9390243902439025	510	RFC	0.841466356450733	0.8342644320297952	0.8486682808716707	0.9184584178498986	0.9310344827586207	0.9058823529411765	0.8345958424459319	0.7818499127399651	0.8873417721518987	0.8730560578661845	0.7714285714285715	0.9746835443037974	Self Other
ssid__no_geo	0.8722527472527473	0.9298245614035088	0.8682429868348074	0.8452579034941764	0.8912280701754385	0.9161764705882353	0.8823529411764706	0.95	511	RFC	0.8750514191690663	0.8881118881118881	0.8619909502262444	0.9236812570145903	0.9090909090909091	0.9382716049382716	0.8644336830777508	0.8063492063492064	0.9225181598062954	0.9095840867992766	0.8571428571428571	0.9620253164556962	Self Other
ssid__no_geo	0.8498827208756842	0.9298245614035088	0.8439688913739645	0.8135922330097088	0.87434554973822	0.913109756097561	0.8750000000000001	0.9512195121951219	512	RFC	0.8613245716099006	0.9030172413793104	0.8196319018404908	0.9415821501014199	0.9655172413793104	0.9176470588235294	0.8385845405121445	0.7402826855123675	0.9368863955119214	0.8936708860759495	0.8	0.9873417721518988	Self Other
ssid__no_geo	0.8764792899408284	0.9210526315789473	0.8754143263813132	0.8638956805215974	0.8869329722410291	0.9048855103365161	0.8656716417910447	0.9440993788819876	513	RFC	0.8785561877667141	0.8952702702702703	0.8618421052631579	0.9165396341463414	0.90625	0.926829268292683	0.8740871303220988	0.8346456692913385	0.9135285913528591	0.8952983725135624	0.8285714285714286	0.9620253164556962	Self Other
ssid__no_geo	0.8070978820835718	0.8859649122807017	0.8068546158098397	0.8	0.8137092316196795	0.8649165983046212	0.8115942028985507	0.9182389937106918	514	RFC	0.8067221492418344	0.7855477855477856	0.8278965129358831	0.8680147058823529	0.8235294117647058	0.9125	0.807496977025393	0.814993954050786	0.8	0.8620253164556962	0.8	0.9240506329113924	Self Other
ssid__no_geo	0.8465401785714286	0.9385964912280702	0.8461434231777065	0.8539564524694636	0.8383303938859494	0.9272627837024884	0.8985507246376812	0.9559748427672956	515	RFC	0.8459080177495595	0.860813704496788	0.831002331002331	0.9308823529411765	0.9117647058823529	0.95	0.8464982181405913	0.8472075869336143	0.8457888493475683	0.923869801084991	0.8857142857142857	0.9620253164556962	Self Other
ssid__no_geo	0.8423153692614771	0.8771929824561403	0.840173318203661	0.8216704288939052	0.8586762075134168	0.8449280994947532	0.7741935483870968	0.9156626506024097	516	RFC	0.845490629407232	0.8652931854199684	0.8256880733944955	0.8812260536398467	0.8888888888888888	0.8735632183908046	0.838322447454128	0.7822349570200573	0.8944099378881988	0.823869801084991	0.6857142857142857	0.9620253164556962	Self Other
ssid__no_geo	0.8439024390243902	0.9210526315789473	0.8430297063741345	0.8313253012048193	0.8547341115434499	0.9031618688060405	0.8615384615384616	0.9447852760736196	517	RFC	0.8483901234567901	0.8832	0.8135802469135802	0.925	0.9333333333333333	0.9166666666666666	0.8427397414670926	0.7852062588904695	0.9002732240437158	0.8873417721518988	0.8	0.9746835443037974	Self Other
ssid__no_geo	0.8828220858895706	0.9298245614035088	0.8825734787979368	0.8771704180064308	0.8879765395894428	0.9175406871609403	0.8857142857142857	0.9493670886075949	518	RFC	0.8827953645573098	0.8822768434670116	0.8833138856476079	0.9175406871609403	0.8857142857142857	0.9493670886075949	0.8824057206968103	0.8721227621483376	0.8926886792452831	0.9175406871609403	0.8857142857142857	0.9493670886075949	Self Other
ssid__no_geo	0.809820193637621	0.9122807017543859	0.8052715987414762	0.7755102040816327	0.8350329934013198	0.8933782267115601	0.8484848484848486	0.9382716049382716	519	RFC	0.804481425554733	0.7673667205169629	0.841596130592503	0.9094442285270112	0.9032258064516129	0.9156626506024096	0.8061999057048562	0.7838283828382838	0.8285714285714286	0.8810126582278481	0.8	0.9620253164556962	Self Other
ssid__no_geo	0.8632302405498282	0.9298245614035088	0.8628360527366704	0.8554829339143064	0.8701891715590344	0.9161764705882353	0.8823529411764706	0.95	520	RFC	0.8666603672015485	0.900611620795107	0.83270911360799	0.9236812570145903	0.9090909090909091	0.9382716049382716	0.8629316599777792	0.8146611341632088	0.9112021857923497	0.9095840867992766	0.8571428571428571	0.9620253164556962	Self Other
ssid__no_geo	0.8090778097982709	0.8859649122807017	0.8003000223143633	0.7584320875113948	0.8421679571173318	0.8649165983046212	0.8115942028985507	0.9182389937106918	521	RFC	0.7988201794467957	0.7468581687612208	0.8507821901323707	0.8680147058823529	0.8235294117647058	0.9125	0.802048392732355	0.7703703703703704	0.8337264150943396	0.8620253164556962	0.8	0.9240506329113924	Self Other
ssid__no_geo	0.9060402684563759	0.9298245614035088	0.906038744828978	0.9056603773584906	0.9064171122994652	0.9161764705882353	0.8823529411764706	0.95	522	RFC	0.9060824251859539	0.9105691056910569	0.901595744680851	0.9236812570145903	0.9090909090909091	0.9382716049382716	0.9060473060624405	0.900804289544236	0.9112903225806451	0.9095840867992766	0.8571428571428571	0.9620253164556962	Self Other
ssid__no_geo	0.860252808988764	0.9035087719298246	0.8492320772354673	0.8084696823869105	0.8899944720840243	0.8793650793650793	0.8253968253968255	0.9333333333333332	523	RFC	0.8702639628210034	0.8993576017130621	0.8411703239289446	0.9119601328903655	0.9285714285714286	0.8953488372093024	0.8395507075084541	0.7342657342657343	0.9448356807511737	0.8587703435804701	0.7428571428571429	0.9746835443037974	Self Other
ssid__no_geo	0.859181141439206	0.8947368421052632	0.8591572389547297	0.8609920391916719	0.8573224387177875	0.8742647058823529	0.823529411764706	0.9249999999999999	524	RFC	0.8591541057090784	0.870049504950495	0.8482587064676617	0.8810325476992144	0.8484848484848485	0.9135802469135802	0.8593515844595896	0.8521212121212122	0.866581956797967	0.8683544303797468	0.8	0.9367088607594937	Self Other
ssid__no_geo	0.8435504469987228	0.8859649122807017	0.8433127027915552	0.8372093023255814	0.8494161032575291	0.8649165983046212	0.8115942028985507	0.9182389937106918	525	RFC	0.844335568162283	0.8571428571428571	0.8315282791817088	0.8680147058823529	0.8235294117647058	0.9125	0.8431361352215624	0.8181818181818182	0.8680904522613065	0.8620253164556962	0.8	0.9240506329113924	Self Other
ssid__no_geo	0.8989192625556262	0.9649122807017544	0.8988916392072777	0.9005628517823641	0.8972204266321914	0.9580882352941177	0.9411764705882354	0.975	526	RFC	0.8998059006211181	0.9375	0.8621118012422361	0.9663299663299663	0.9696969696969697	0.9629629629629629	0.9008679829128028	0.8664259927797834	0.9353099730458221	0.9508137432188065	0.9142857142857143	0.9873417721518988	Self Other
ssid__no_geo	0.8628872775214239	0.9210526315789473	0.8615875912408759	0.8481751824817518	0.875	0.9048855103365161	0.8656716417910447	0.9440993788819876	527	RFC	0.8634754773387483	0.8684603886397608	0.8584905660377359	0.9165396341463414	0.90625	0.926829268292683	0.8604864199602809	0.8288159771754636	0.8921568627450981	0.8952983725135624	0.8285714285714286	0.9620253164556962	Self Other
ssid__no_geo	0.8084815321477428	0.9298245614035088	0.8038776046008467	0.7738287560581584	0.833926453143535	0.9175406871609403	0.8857142857142857	0.9493670886075949	528	RFC	0.8026346916971917	0.7603174603174603	0.8449519230769231	0.9175406871609403	0.8857142857142857	0.9493670886075949	0.8055069795390115	0.787828947368421	0.8231850117096019	0.9175406871609403	0.8857142857142857	0.9493670886075949	Self Other
ssid__no_geo	0.8432624113475178	0.8859649122807017	0.8406949892615714	0.8204711616571893	0.8609188168659535	0.8574314574314574	0.7936507936507937	0.9212121212121213	529	RFC	0.8468922755117287	0.8676975945017182	0.8260869565217391	0.8882890365448506	0.8928571428571429	0.8837209302325582	0.8384687652488717	0.7781201848998459	0.8988173455978975	0.8381555153707052	0.7142857142857143	0.9620253164556962	Self Other
ssid__no_geo	0.8224368499257058	0.8947368421052632	0.8167556892524096	0.7844905320108205	0.8490208464939987	0.8696646341463414	0.8125	0.926829268292683	530	RFC	0.8338021821631878	0.8770161290322581	0.7905882352941176	0.8953346855983773	0.896551724137931	0.8941176470588236	0.8132025753957568	0.7096247960848288	0.9167803547066848	0.8524412296564196	0.7428571428571429	0.9620253164556962	Self Other
ssid__no_geo	0.8848600508905853	0.9122807017543859	0.8846377932739031	0.8897014015843998	0.8795741849634066	0.8969258589511754	0.8571428571428571	0.9367088607594937	531	RFC	0.8844732337379396	0.8946078431372549	0.8743386243386243	0.8969258589511754	0.8571428571428571	0.9367088607594937	0.8848606547401728	0.8848484848484849	0.8848728246318608	0.8969258589511754	0.8571428571428571	0.9367088607594937	Self Other
ssid__no_geo	0.8865345181134655	0.8947368421052632	0.8858775741900559	0.8772189349112426	0.8945362134688691	0.8720538720538721	0.8181818181818182	0.9259259259259259	532	RFC	0.8891181757971426	0.9123076923076923	0.8659286592865929	0.8872910998834046	0.8709677419354839	0.9036144578313253	0.8849139496314267	0.8447293447293447	0.9250985545335085	0.8603978300180832	0.7714285714285715	0.9493670886075949	Self Other
ssid__no_geo	0.8729121278140886	0.9385964912280702	0.8683623284913686	0.8438893844781445	0.8928352725045928	0.9272627837024884	0.8985507246376812	0.9559748427672956	533	RFC	0.872873809576419	0.8726937269372693	0.8730538922155688	0.9308823529411765	0.9117647058823529	0.95	0.8652297843053229	0.8169257340241797	0.9135338345864662	0.923869801084991	0.8857142857142857	0.9620253164556962	Self Other
ssid__no_geo	0.8251612903225807	0.8947368421052632	0.8227441925039003	0.8020452885317751	0.8434430964760254	0.8696646341463414	0.8125	0.926829268292683	534	RFC	0.8225994762984559	0.8002915451895044	0.8449074074074074	0.8953346855983773	0.896551724137931	0.8941176470588236	0.8228952936785773	0.8038067349926794	0.8419838523644751	0.8524412296564196	0.7428571428571429	0.9620253164556962	Self Other
ssid__no_geo	0.8907749077490775	0.9035087719298246	0.8850257078251775	0.8593155893536121	0.9107358262967431	0.8793650793650793	0.8253968253968255	0.9333333333333332	535	RFC	0.8927548890020224	0.900398406374502	0.8851113716295428	0.9119601328903655	0.9285714285714286	0.8953488372093024	0.8798531902879729	0.8218181818181818	0.937888198757764	0.8587703435804701	0.7428571428571429	0.9746835443037974	Self Other
ssid__no_geo	0.8886583679114799	0.8771929824561403	0.8884726949581663	0.8839221341023792	0.8930232558139535	0.8533088235294117	0.7941176470588236	0.9125	536	RFC	0.8896637233415224	0.9054652880354506	0.8738621586475943	0.8597081930415265	0.8181818181818182	0.9012345679012346	0.8882118799755052	0.8633802816901408	0.9130434782608695	0.8477396021699819	0.7714285714285715	0.9240506329113924	Self Other
ssid__no_geo	0.8772151898734177	0.9210526315789473	0.8770495091125841	0.8725361366622864	0.8815628815628817	0.9048855103365161	0.8656716417910447	0.9440993788819876	537	RFC	0.8795004029008864	0.9095890410958904	0.8494117647058823	0.9165396341463414	0.90625	0.926829268292683	0.8773137466030867	0.8383838383838383	0.916243654822335	0.8952983725135624	0.8285714285714286	0.9620253164556962	Self Other
ssid__no_geo	0.8563869992441421	0.8947368421052632	0.8519513654610906	0.8263254113345522	0.877577319587629	0.8720538720538721	0.8181818181818182	0.9259259259259259	538	RFC	0.8542974454285118	0.8432835820895522	0.8653113087674714	0.8872910998834046	0.8709677419354839	0.9036144578313253	0.8501159603626396	0.8100358422939068	0.8901960784313725	0.8603978300180832	0.7714285714285715	0.9493670886075949	Self Other
ssid__no_geo	0.8708065667380442	0.9298245614035088	0.8683336993889208	0.8502894954507858	0.8863779033270558	0.914702581369248	0.8787878787878788	0.9506172839506173	539	RFC	0.8774180838353797	0.9113475177304965	0.8434886499402628	0.931597357170618	0.9354838709677419	0.927710843373494	0.8653808293343177	0.7968992248062016	0.9338624338624338	0.901627486437613	0.8285714285714286	0.9746835443037974	Self Other
ssid__no_geo	0.86482661004954	0.9298245614035088	0.8614054953435167	0.8396305625524769	0.8831804281345565	0.9175406871609403	0.8857142857142857	0.9493670886075949	540	RFC	0.8655701981944588	0.8695652173913043	0.8615751789976134	0.9175406871609403	0.8857142857142857	0.9493670886075949	0.8587927129332399	0.8116883116883117	0.9058971141781681	0.9175406871609403	0.8857142857142857	0.9493670886075949	Self Other
ssid__no_geo	0.8783690393918452	0.9473684210526315	0.8778425007099058	0.8698224852071007	0.8858625162127108	0.9371323529411765	0.9117647058823529	0.9625	541	RFC	0.8800418305189297	0.8977099236641222	0.8623737373737373	0.9450056116722784	0.9393939393939394	0.9506172839506173	0.8771410808225729	0.8436154949784792	0.9106666666666666	0.9301989150090415	0.8857142857142857	0.9746835443037974	Self Other
ssid__no_geo	0.8670886075949367	0.9035087719298246	0.8633893280632411	0.8409090909090909	0.8858695652173912	0.8856986601039104	0.8405797101449276	0.9308176100628932	542	RFC	0.8635861575338762	0.8425047438330171	0.8846675712347354	0.8889705882352941	0.8529411764705882	0.925	0.8631971503157029	0.8393194706994329	0.8870748299319728	0.8826401446654611	0.8285714285714286	0.9367088607594937	Self Other
ssid__no_geo	0.8419117647058824	0.8508771929824561	0.8374629997637544	0.8105726872246696	0.8643533123028391	0.8170835299669656	0.7384615384615385	0.8957055214723927	543	RFC	0.840552805280528	0.8333333333333334	0.8477722772277227	0.8345238095238096	0.8	0.8690476190476191	0.8353090900260711	0.7890222984562607	0.8815958815958816	0.8048824593128391	0.6857142857142857	0.9240506329113924	Self Other
ssid__no_geo	0.8601637107776262	0.9298245614035088	0.8579990975219655	0.8404669260700389	0.875531268973892	0.913109756097561	0.8750000000000001	0.9512195121951219	544	RFC	0.8649801787274072	0.8925619834710744	0.8373983739837398	0.9415821501014199	0.9655172413793104	0.9176470588235294	0.8557102230205058	0.7941176470588235	0.9173027989821882	0.8936708860759495	0.8	0.9873417721518988	Self Other
ssid__no_geo	0.8803290949887809	0.9122807017543859	0.8696309297450149	0.8322851153039833	0.9069767441860466	0.8892343567819667	0.8387096774193549	0.9397590361445785	545	RFC	0.89161688161842	0.9232558139534883	0.8599779492833517	0.9297573435504469	0.9629629629629629	0.896551724137931	0.8585215909411003	0.7576335877862596	0.959409594095941	0.8650994575045208	0.7428571428571429	0.9873417721518988	Self Other
ssid__no_geo	0.873821609862219	0.9385964912280702	0.8712470809437138	0.8530405405405406	0.889453621346887	0.9260220635950681	0.8955223880597014	0.9565217391304348	546	RFC	0.8722492887854048	0.8617747440273038	0.8827238335435057	0.9382621951219512	0.9375	0.9390243902439024	0.87038420856547	0.8444816053511706	0.8962868117797695	0.9159132007233273	0.8571428571428571	0.9746835443037974	Self Other
ssid__no_geo	0.8136807817589576	0.8859649122807017	0.81068799332119	0.7868852459016393	0.8344907407407407	0.8649165983046212	0.8115942028985507	0.9182389937106918	547	RFC	0.8088054345039734	0.7489361702127659	0.8686746987951808	0.8680147058823529	0.8235294117647058	0.9125	0.8158903616269191	0.8288854003139717	0.8028953229398663	0.8620253164556962	0.8	0.9240506329113924	Self Other
ssid__no_geo	0.8920765027322405	0.9298245614035088	0.8886724164484829	0.869205298013245	0.9081395348837209	0.914702581369248	0.8787878787878788	0.9506172839506173	548	RFC	0.8901021833504315	0.8793969849246231	0.9008073817762399	0.931597357170618	0.9354838709677419	0.927710843373494	0.8874195819894355	0.8592471358428805	0.9155920281359906	0.901627486437613	0.8285714285714286	0.9746835443037974	Self Other
ssid__no_geo	0.8712	0.9035087719298246	0.8683155845642964	0.8488262910798122	0.8878048780487805	0.8875033641338477	0.8450704225352113	0.9299363057324842	549	RFC	0.8680533760174084	0.846441947565543	0.8896648044692738	0.8846153846153846	0.8333333333333334	0.9358974358974359	0.8685884087807663	0.8512241054613936	0.885952712100139	0.8905967450271248	0.8571428571428571	0.9240506329113924	Self Other
ssid__no_geo	0.8446920052424639	0.9210526315789473	0.8440619385348906	0.834149755073478	0.8539741219963032	0.9064807219031994	0.8695652173913043	0.9433962264150944	550	RFC	0.8435605181498578	0.8043184885290149	0.8828025477707007	0.9099264705882353	0.8823529411764706	0.9375	0.8466240217572293	0.8662790697674418	0.8269689737470167	0.9032549728752259	0.8571428571428571	0.9493670886075949	Self Other
ssid__no_geo	0.847009735744089	0.9210526315789473	0.8460076674902697	0.8335854765506808	0.8584298584298584	0.9079572979276935	0.8732394366197184	0.9426751592356688	551	RFC	0.8450854700854701	0.8055555555555556	0.8846153846153846	0.9049145299145299	0.8611111111111112	0.9487179487179487	0.8486931818181818	0.8636363636363636	0.83375	0.9112115732368897	0.8857142857142857	0.9367088607594937	Self Other
ssid__no_geo	0.8113057324840764	0.9122807017543859	0.8044604551895111	0.7678746327130265	0.8410462776659959	0.8952205882352942	0.8529411764705883	0.9375000000000001	552	RFC	0.8012517248176622	0.7340823970037453	0.868421052631579	0.9023569023569024	0.8787878787878788	0.9259259259259259	0.8101363673989261	0.8049281314168378	0.8153446033810143	0.8889692585895117	0.8285714285714286	0.9493670886075949	Self Other
ssid__no_geo	0.8282828282828283	0.9210526315789473	0.8261854622031806	0.8070921985815603	0.8452787258248009	0.9093239063190455	0.8767123287671234	0.9419354838709677	553	RFC	0.8254309794406844	0.7447643979057592	0.9060975609756098	0.9013157894736842	0.8421052631578947	0.9605263157894737	0.8364579138803989	0.8808049535603715	0.7921108742004265	0.9191681735985533	0.9142857142857143	0.9240506329113924	Self Other
ssid__no_geo	0.8264411027568922	0.8947368421052632	0.8253351228148222	0.8114363512593601	0.8392338943702844	0.8763110307414106	0.8285714285714286	0.9240506329113924	554	RFC	0.8245474088714948	0.7894039735099337	0.8596908442330559	0.8763110307414106	0.8285714285714286	0.9240506329113924	0.8272308923569428	0.834733893557423	0.8197278911564626	0.8763110307414106	0.8285714285714286	0.9240506329113924	Self Other
ssid__no_geo	0.8296344647519582	0.8947368421052632	0.8293079932637079	0.8218430034129693	0.8367729831144464	0.8720538720538721	0.8181818181818182	0.9259259259259259	555	RFC	0.8325908815926965	0.8649425287356322	0.8002392344497608	0.8872910998834046	0.8709677419354839	0.9036144578313253	0.8298184737203599	0.7828348504551366	0.8768020969855832	0.8603978300180832	0.7714285714285715	0.9493670886075949	Self Other
ssid__no_geo	0.8591772151898734	0.9035087719298246	0.8513526727079088	0.8172484599589322	0.8854568854568855	0.8837489570779642	0.8358208955223881	0.9316770186335404	556	RFC	0.8608803908036644	0.8671023965141612	0.8546583850931677	0.8948170731707317	0.875	0.9146341463414634	0.8456868057085823	0.7728155339805826	0.9185580774365821	0.8746835443037975	0.8	0.9493670886075949	Self Other
ssid__no_geo	0.8636032093362509	0.9122807017543859	0.8617673050347852	0.8458367683429514	0.8776978417266188	0.8985042735042735	0.8611111111111112	0.9358974358974359	557	RFC	0.8625029712384122	0.8535773710482529	0.8714285714285714	0.8929448929448929	0.8378378378378378	0.948051948051948	0.8611466325660699	0.8382352941176471	0.8840579710144928	0.9048824593128391	0.8857142857142857	0.9240506329113924	Self Other
ssid__no_geo	0.8005718370264474	0.868421052631579	0.7991428911061058	0.7822014051522248	0.8160843770599868	0.8354978354978355	0.7619047619047619	0.9090909090909091	558	RFC	0.8097964296240159	0.8637931034482759	0.7557997557997558	0.8646179401993355	0.8571428571428571	0.872093023255814	0.8007563897665635	0.7146932952924394	0.8868194842406877	0.8175406871609403	0.6857142857142857	0.9493670886075949	Self Other
ssid__no_geo	0.8359322033898305	0.8771929824561403	0.8359303180731752	0.8353741496598639	0.8364864864864864	0.8556962025316457	0.8000000000000002	0.9113924050632911	559	RFC	0.8359534158521428	0.8387978142076503	0.8331090174966352	0.8556962025316456	0.8	0.9113924050632911	0.835934885807474	0.8319783197831978	0.8398914518317503	0.8556962025316456	0.8	0.9113924050632911	Self Other
ssid__no_geo	0.7970627503337784	0.8859649122807017	0.794539732039732	0.7717717717717718	0.8173076923076923	0.8649165983046212	0.8115942028985507	0.9182389937106918	560	RFC	0.79329959804766	0.747093023255814	0.8395061728395061	0.8680147058823529	0.8235294117647058	0.9125	0.7971947866816007	0.7981366459627329	0.7962529274004684	0.8620253164556962	0.8	0.9240506329113924	Self Other
ssid__no_geo	0.8798798798798799	0.9298245614035088	0.8730010416393543	0.8434442270058707	0.902557856272838	0.9161764705882353	0.8823529411764706	0.95	561	RFC	0.8798196713364681	0.8795918367346939	0.8800475059382423	0.9236812570145903	0.9090909090909091	0.9382716049382716	0.8682001879699248	0.8101503759398496	0.92625	0.9095840867992766	0.8571428571428571	0.9620253164556962	Self Other
ssid__no_geo	0.803909590714722	0.8947368421052632	0.8014554275318375	0.7793814432989692	0.8235294117647058	0.8782051282051282	0.8333333333333334	0.923076923076923	562	RFC	0.800175956153224	0.7344559585492227	0.8658959537572254	0.872937872937873	0.8108108108108109	0.935064935064935	0.8076381790779978	0.8301610541727672	0.7851153039832285	0.8842676311030742	0.8571428571428571	0.9113924050632911	Self Other
ssid__no_geo	0.8436657681940701	0.9035087719298246	0.8424567896489177	0.8286558345642541	0.8562577447335812	0.8816422840962718	0.8307692307692307	0.9325153374233128	563	RFC	0.8488996103173131	0.8848580441640379	0.8129411764705883	0.9023809523809524	0.9	0.9047619047619048	0.8418084642233856	0.7791666666666667	0.9044502617801047	0.8667269439421339	0.7714285714285715	0.9620253164556962	Self Other
ssid__no_geo	0.790454884414616	0.868421052631579	0.774374489930945	0.7141403865717193	0.8346085932901707	0.8321390006871503	0.7540983606557377	0.9101796407185629	564	RFC	0.7729315839871943	0.7048192771084337	0.8410438908659549	0.8741258741258742	0.8846153846153846	0.8636363636363636	0.7759911841217844	0.7237113402061855	0.8282710280373832	0.8095840867992767	0.6571428571428571	0.9620253164556962	Self Other
ssid__no_geo	0.8758127438231469	0.8947368421052632	0.8755006855222365	0.8692676249144421	0.881733746130031	0.8763110307414106	0.8285714285714286	0.9240506329113924	565	RFC	0.8774801410001754	0.8981612446958982	0.8567990373044525	0.8763110307414106	0.8285714285714286	0.9240506329113924	0.87516916580956	0.8421750663129973	0.9081632653061225	0.8763110307414106	0.8285714285714286	0.9240506329113924	Self Other
ssid__no_geo	0.8808479532163743	0.9298245614035088	0.8785293699470993	0.8617472434266328	0.8953114964675658	0.914702581369248	0.8787878787878788	0.9506172839506173	566	RFC	0.8820983680043596	0.8896672504378283	0.8745294855708908	0.931597357170618	0.9354838709677419	0.927710843373494	0.8763157894736842	0.8355263157894737	0.9171052631578948	0.901627486437613	0.8285714285714286	0.9746835443037974	Self Other
ssid__no_geo	0.8670842032011135	0.9298245614035088	0.8638940695805599	0.8430566967953985	0.8847314423657212	0.913109756097561	0.8750000000000001	0.9512195121951219	567	RFC	0.8746039579829885	0.9095744680851063	0.8396334478808706	0.9415821501014199	0.9655172413793104	0.9176470588235294	0.8602769400256274	0.7856049004594181	0.9349489795918368	0.8936708860759495	0.8	0.9873417721518988	Self Other
ssid__no_geo	0.864406779661017	0.9210526315789473	0.8591322189867252	0.8318739054290717	0.8863905325443787	0.9048855103365161	0.8656716417910447	0.9440993788819876	568	RFC	0.867326230339929	0.8796296296296297	0.8550228310502284	0.9165396341463414	0.90625	0.926829268292683	0.8545919824989592	0.7890365448504983	0.9201474201474201	0.8952983725135624	0.8285714285714286	0.9620253164556962	Self Other
ssid__no_geo	0.803633822501747	0.8947368421052632	0.7944803039216337	0.7511071744906997	0.8378534333525677	0.8763110307414106	0.8285714285714286	0.9240506329113924	569	RFC	0.7917024013722127	0.7272727272727273	0.8561320754716981	0.8763110307414106	0.8285714285714286	0.9240506329113924	0.7984478798038119	0.7765567765567766	0.8203389830508474	0.8763110307414106	0.8285714285714286	0.9240506329113924	Self Other
ssid__no_geo	0.8662873399715505	0.8771929824561403	0.8567942650092751	0.8199233716475096	0.8936651583710407	0.8479420731707318	0.7812500000000001	0.9146341463414634	570	RFC	0.8647409019337261	0.8594377510040161	0.8700440528634361	0.8722109533468559	0.8620689655172413	0.8823529411764706	0.8512437175227873	0.7838827838827839	0.9186046511627907	0.8318264014466545	0.7142857142857143	0.9493670886075949	Self Other
ssid__no_geo	0.8365316275764036	0.9210526315789473	0.8330564784053156	0.8089700996677741	0.8571428571428571	0.9048855103365161	0.8656716417910447	0.9440993788819876	571	RFC	0.8391242594625394	0.8528896672504378	0.8253588516746412	0.9165396341463414	0.90625	0.926829268292683	0.8304125794481796	0.7693522906793049	0.8914728682170543	0.8952983725135624	0.8285714285714286	0.9620253164556962	Self Other
ssid__no_geo	0.8322534197264219	0.8596491228070176	0.8293231135794434	0.8069594034797017	0.8516868236791852	0.8227749708511465	0.7419354838709677	0.9036144578313253	572	RFC	0.8348828405707833	0.849912739965096	0.8198529411764706	0.8569604086845466	0.8518518518518519	0.8620689655172413	0.8271157582468089	0.7681388012618297	0.8860927152317881	0.8032549728752261	0.6571428571428571	0.9493670886075949	Self Other
ssid__no_geo	0.8692461641094062	0.9122807017543859	0.8661216827063284	0.8456692913385827	0.8865740740740741	0.8913871951219513	0.8437500000000001	0.9390243902439025	573	RFC	0.874645105427843	0.9010067114093959	0.8482834994462901	0.9184584178498986	0.9310344827586207	0.9058823529411765	0.8626103767646794	0.7967359050445104	0.9284848484848485	0.8730560578661845	0.7714285714285715	0.9746835443037974	Self Other
ssid__no_geo	0.864808362369338	0.8421052631578947	0.8645130079971344	0.8581871345029238	0.8708388814913448	0.8173076923076923	0.75	0.8846153846153846	574	RFC	0.864203037122546	0.8361823361823362	0.8922237380627558	0.812916812916813	0.7297297297297297	0.8961038961038961	0.8659182589611718	0.8813813813813813	0.8504551365409623	0.8224231464737795	0.7714285714285715	0.8734177215189873	Self Other
ssid__no_geo	0.8627450980392157	0.9035087719298246	0.8538338886926301	0.8177434908389586	0.8899242865463016	0.8837489570779642	0.8358208955223881	0.9316770186335404	575	RFC	0.85722641637761	0.8362919132149902	0.8781609195402299	0.8948170731707317	0.875	0.9146341463414634	0.8510035419126328	0.8	0.9020070838252656	0.8746835443037975	0.8	0.9493670886075949	Self Other
ssid__no_geo	0.8799730276466622	0.9385964912280702	0.8783937923129936	0.8645357686453577	0.8922518159806295	0.9246814535158093	0.8923076923076922	0.9570552147239264	576	RFC	0.8853091530545085	0.9176090468497576	0.8530092592592593	0.9476190476190476	0.9666666666666667	0.9285714285714286	0.8762726874338093	0.8172661870503597	0.9352791878172588	0.9079566003616637	0.8285714285714286	0.9873417721518988	Self Other
ssid__no_geo	0.8890410958904109	0.9210526315789473	0.8879510949071092	0.8768996960486323	0.899002493765586	0.9031618688060405	0.8615384615384616	0.9447852760736196	577	RFC	0.8889078822412155	0.8876923076923077	0.8901234567901235	0.925	0.9333333333333333	0.9166666666666666	0.887213409883435	0.8663663663663663	0.9080604534005038	0.8873417721518988	0.8	0.9746835443037974	Self Other
ssid__no_geo	0.7847919655667145	0.8947368421052632	0.7708367581785303	0.7142857142857142	0.8273878020713463	0.8720538720538721	0.8181818181818182	0.9259259259259259	578	RFC	0.7716832331866861	0.7197696737044146	0.8235967926689576	0.8872910998834046	0.8709677419354839	0.9036144578313253	0.7700492804615535	0.7088846880907372	0.8312138728323699	0.8603978300180832	0.7714285714285715	0.9493670886075949	Self Other
ssid__no_geo	0.8422238918106687	0.8947368421052632	0.8357114644020934	0.8030018761726079	0.868421052631579	0.8720538720538721	0.8181818181818182	0.9259259259259259	579	RFC	0.8390555444820942	0.8246628131021194	0.853448275862069	0.8872910998834046	0.8709677419354839	0.9036144578313253	0.8331891486027683	0.7824497257769653	0.8839285714285714	0.8603978300180832	0.7714285714285715	0.9493670886075949	Self Other
ssid__no_geo	0.846211552888222	0.8947368421052632	0.8425233378263823	0.8184233835252436	0.8666232921275211	0.8696646341463414	0.8125	0.926829268292683	580	RFC	0.8552631578947368	0.8953488372093024	0.8151774785801713	0.8953346855983773	0.896551724137931	0.8941176470588236	0.8393352365415987	0.7536704730831973	0.925	0.8524412296564196	0.7428571428571429	0.9620253164556962	Self Other
ssid__no_geo	0.8740100791936645	0.9035087719298246	0.8727905485850352	0.8603351955307262	0.8852459016393442	0.8875033641338477	0.8450704225352113	0.9299363057324842	581	RFC	0.8729539267015707	0.8624	0.8835078534031413	0.8846153846153846	0.8333333333333334	0.9358974358974359	0.8726355281769713	0.85828025477707	0.8869908015768725	0.8905967450271248	0.8571428571428571	0.9240506329113924	Self Other
ssid__no_geo	0.8387692307692308	0.8947368421052632	0.8384431957548603	0.8311855670103093	0.8457008244994112	0.8696646341463414	0.8125	0.926829268292683	582	RFC	0.8382641157964037	0.8248081841432225	0.8517200474495848	0.8953346855983773	0.896551724137931	0.8941176470588236	0.8387142097668414	0.8376623376623377	0.839766081871345	0.8524412296564196	0.7428571428571429	0.9620253164556962	Self Other
ssid__no_geo	0.8607095926412615	0.9122807017543859	0.8596214620835596	0.8472622478386167	0.8719806763285025	0.8969258589511754	0.8571428571428571	0.9367088607594937	583	RFC	0.8613534370674831	0.8672566371681416	0.8554502369668247	0.8969258589511754	0.8571428571428571	0.9367088607594937	0.8586657878304309	0.828169014084507	0.8891625615763546	0.8969258589511754	0.8571428571428571	0.9367088607594937	Self Other
ssid__no_geo	0.8516449410304159	0.9210526315789473	0.8515934769260657	0.8488298545224542	0.8543570993296772	0.9064807219031994	0.8695652173913043	0.9433962264150944	584	RFC	0.8529141818787619	0.8094089264173703	0.8964194373401535	0.9099264705882353	0.8823529411764706	0.9375	0.8541762130631858	0.8922872340425532	0.8160651920838184	0.9032549728752259	0.8571428571428571	0.9493670886075949	Self Other
ssid__no_geo	0.859717868338558	0.9035087719298246	0.8523521430219831	0.8193743693239152	0.8853299167200512	0.8856986601039104	0.8405797101449276	0.9308176100628932	585	RFC	0.8559771186285798	0.8405797101449275	0.8713745271122321	0.8889705882352941	0.8529411764705882	0.925	0.8494760908792651	0.7992125984251969	0.8997395833333334	0.8826401446654611	0.8285714285714286	0.9367088607594937	Self Other
ssid__no_geo	0.8897581792318634	0.9035087719298246	0.888330075247687	0.8757016840417001	0.9009584664536741	0.8837489570779642	0.8358208955223881	0.9316770186335404	586	RFC	0.8917151477977485	0.9054726368159204	0.8779576587795765	0.8948170731707317	0.875	0.9146341463414634	0.8865114686751112	0.8478260869565217	0.9251968503937008	0.8746835443037975	0.8	0.9493670886075949	Self Other
ssid__no_geo	0.8288009888751545	0.8771929824561403	0.828800400318574	0.8291178285009252	0.8284829721362229	0.8556962025316457	0.8000000000000002	0.9113924050632911	587	RFC	0.8293116628952357	0.8096385542168675	0.8489847715736041	0.8556962025316456	0.8	0.9113924050632911	0.8292527634803266	0.8495575221238938	0.8089480048367593	0.8556962025316456	0.8	0.9113924050632911	Self Other
ssid__no_geo	0.8783382789317508	0.9298245614035088	0.8706818288174459	0.8392156862745099	0.9021479713603819	0.914702581369248	0.8787878787878788	0.9506172839506173	588	RFC	0.8826212430830849	0.8972746331236897	0.8679678530424799	0.931597357170618	0.9354838709677419	0.927710843373494	0.8636720313876212	0.7882136279926335	0.9391304347826087	0.901627486437613	0.8285714285714286	0.9746835443037974	Self Other
ssid__no_geo	0.9006896551724138	0.9210526315789473	0.9004303241164622	0.8953488372093024	0.905511811023622	0.9048855103365161	0.8656716417910447	0.9440993788819876	589	RFC	0.901079064543303	0.9072164948453608	0.8949416342412452	0.9165396341463414	0.90625	0.926829268292683	0.9000611613803038	0.8837876614060258	0.9163346613545816	0.8952983725135624	0.8285714285714286	0.9620253164556962	Self Other
ssid__no_geo	0.8744710860366713	0.956140350877193	0.8735349527016194	0.8626543209876544	0.8844155844155844	0.9471586168536201	0.9253731343283582	0.968944099378882	590	RFC	0.8805560974816693	0.9224422442244224	0.8386699507389163	0.959984756097561	0.96875	0.9512195121951219	0.8727922439878961	0.8101449275362319	0.9354395604395604	0.9365280289330922	0.8857142857142857	0.9873417721518988	Self Other
ssid__no_geo	0.8227241615331964	0.9122807017543859	0.8187627073589527	0.7919678714859437	0.8455575432319619	0.8952205882352942	0.8529411764705883	0.9375000000000001	591	RFC	0.8163025544745974	0.7572964669738863	0.8753086419753087	0.9023569023569024	0.8787878787878788	0.9259259259259259	0.823864364521804	0.82996632996633	0.817762399077278	0.8889692585895117	0.8285714285714286	0.9493670886075949	Self Other
ssid__no_geo	0.8576341127922971	0.8859649122807017	0.855911070046222	0.8401544401544402	0.8716676999380037	0.8626124038194123	0.8059701492537314	0.9192546583850932	592	RFC	0.8599720081269222	0.8760064412238325	0.843937575030012	0.8730945121951219	0.84375	0.9024390243902439	0.8542018565015598	0.8071216617210683	0.9012820512820513	0.8540687160940326	0.7714285714285715	0.9367088607594937	Self Other
ssid__no_geo	0.8692115143929913	0.9473684210526315	0.8691335665807107	0.8659397049390635	0.8723274282223579	0.9381555153707053	0.9142857142857143	0.9620253164556962	593	RFC	0.8691823308270676	0.8458646616541353	0.8925	0.9381555153707053	0.9142857142857143	0.9620253164556962	0.8700186982794756	0.8869908015768725	0.8530465949820788	0.9381555153707053	0.9142857142857143	0.9620253164556962	Self Other
ssid__no_geo	0.8963903743315508	0.9385964912280702	0.8959346382642609	0.8890479599141018	0.90282131661442	0.9260220635950681	0.8955223880597014	0.9565217391304348	594	RFC	0.8989467753120666	0.9241071428571429	0.8737864077669902	0.9382621951219512	0.9375	0.9390243902439024	0.895201932107876	0.856551724137931	0.933852140077821	0.9159132007233273	0.8571428571428571	0.9746835443037974	Self Other
ssid__no_geo	0.8278344331133773	0.9035087719298246	0.8269376365758735	0.8144796380090498	0.8393956351426972	0.8875033641338477	0.8450704225352113	0.9299363057324842	595	RFC	0.8271214110493038	0.7645631067961165	0.8896797153024911	0.8846153846153846	0.8333333333333334	0.9358974358974359	0.832930410014769	0.8713692946058091	0.7944915254237288	0.8905967450271248	0.8571428571428571	0.9240506329113924	Self Other
ssid__no_geo	0.8257389162561576	0.8947368421052632	0.8252139701953447	0.8156351791530945	0.8347927612375948	0.8782051282051282	0.8333333333333334	0.923076923076923	596	RFC	0.8256726771953293	0.7718865598027127	0.8794587945879458	0.872937872937873	0.8108108108108109	0.935064935064935	0.8295426642111725	0.8646408839779005	0.7944444444444444	0.8842676311030742	0.8571428571428571	0.9113924050632911	Self Other
ssid__no_geo	0.8378378378378378	0.868421052631579	0.8356560469847103	0.8167202572347266	0.854591836734694	0.8414758505608604	0.7761194029850748	0.9068322981366461	597	RFC	0.8393531242756382	0.8494983277591973	0.8292079207920792	0.8513719512195121	0.8125	0.8902439024390244	0.8339783281733746	0.7863777089783281	0.881578947368421	0.8334538878842677	0.7428571428571429	0.9240506329113924	Self Other
ssid__no_geo	0.8476658476658476	0.9122807017543859	0.8474300605225131	0.8534278959810875	0.8414322250639387	0.8985042735042735	0.8611111111111112	0.9358974358974359	598	RFC	0.8473679756262695	0.8554502369668247	0.8392857142857143	0.8929448929448929	0.8378378378378378	0.948051948051948	0.8475024189646831	0.8514150943396226	0.8435897435897436	0.9048824593128391	0.8857142857142857	0.9240506329113924	Self Other
ssid__no_geo	0.8111111111111111	0.868421052631579	0.8109155019984082	0.8169971671388102	0.8048338368580061	0.8529285284252172	0.8051948051948051	0.9006622516556292	599	RFC	0.8153821307891076	0.7702991452991453	0.8604651162790697	0.8412698412698413	0.7380952380952381	0.9444444444444444	0.8128408473209383	0.8697225572979493	0.7559591373439274	0.873236889692586	0.8857142857142857	0.8607594936708861	Self Other
ssid__no_geo	0.8778371161548731	0.9298245614035088	0.8777778025471317	0.875085324232082	0.8804702808621815	0.9161764705882353	0.8823529411764706	0.95	600	RFC	0.8801629072681705	0.9157142857142857	0.8446115288220551	0.9236812570145903	0.9090909090909091	0.9382716049382716	0.8787086821995738	0.8379084967320262	0.9195088676671214	0.9095840867992766	0.8571428571428571	0.9620253164556962	Self Other
ssid__no_geo	0.8602590320381731	0.9035087719298246	0.8595256189939244	0.8493754592211609	0.869675778766688	0.8856986601039104	0.8405797101449276	0.9308176100628932	601	RFC	0.8606697743436781	0.8652694610778443	0.8560700876095119	0.8889705882352941	0.8529411764705882	0.925	0.858887882143696	0.834054834054834	0.8837209302325582	0.8826401446654611	0.8285714285714286	0.9367088607594937	Self Other
ssid__no_geo	0.8536764705882353	0.9035087719298246	0.8527650883958936	0.8411811652035117	0.8643490115882755	0.8837489570779642	0.8358208955223881	0.9316770186335404	602	RFC	0.854217304235976	0.8597063621533442	0.8487282463186078	0.8948170731707317	0.875	0.9146341463414634	0.8519965277777778	0.8234375	0.8805555555555555	0.8746835443037975	0.8	0.9493670886075949	Self Other
ssid__no_geo	0.8212903225806452	0.8596491228070176	0.8200438500347254	0.8050668543279381	0.8350208457415127	0.8323529411764705	0.7647058823529412	0.8999999999999999	603	RFC	0.8228630660562106	0.8362573099415205	0.8094688221709007	0.8383838383838383	0.7878787878787878	0.8888888888888888	0.8191790126856493	0.7761194029850746	0.8622386223862238	0.827124773960217	0.7428571428571429	0.9113924050632911	Self Other
ssid__no_geo	0.8905579399141631	0.9298245614035088	0.8904233241444813	0.8865826538176427	0.89426399447132	0.914702581369248	0.8787878787878788	0.9506172839506173	604	RFC	0.8962445198113989	0.9522292993630573	0.8402597402597403	0.931597357170618	0.9354838709677419	0.927710843373494	0.8925452299346264	0.8294036061026352	0.9556868537666174	0.901627486437613	0.8285714285714286	0.9746835443037974	Self Other
ssid__no_geo	0.8838878016960209	0.9385964912280702	0.8838766839272401	0.8827404479578393	0.8850129198966409	0.9294741493592577	0.904109589041096	0.9548387096774194	605	RFC	0.8843090995809628	0.8993288590604027	0.8692893401015228	0.9210526315789473	0.868421052631579	0.9736842105263158	0.8840343501055354	0.8667529107373868	0.9013157894736842	0.9397830018083182	0.9428571428571428	0.9367088607594937	Self Other
ssid__no_geo	0.8250636132315522	0.8859649122807017	0.8237638704927396	0.8086290883785665	0.8388986526069127	0.8626124038194123	0.8059701492537314	0.9192546583850932	606	RFC	0.8234706195719641	0.8035961272475796	0.8433451118963486	0.8730945121951219	0.84375	0.9024390243902439	0.8241121623474565	0.8137254901960784	0.8344988344988346	0.8540687160940326	0.7714285714285715	0.9367088607594937	Self Other
ssid__no_geo	0.8723864455659697	0.9122807017543859	0.8716079922389199	0.8616106333072713	0.8816053511705686	0.8913871951219513	0.8437500000000001	0.9390243902439025	607	RFC	0.8763073966121742	0.9077429983525536	0.8448717948717949	0.9184584178498986	0.9310344827586207	0.9058823529411765	0.8708093989343989	0.8199404761904762	0.9216783216783216	0.8730560578661845	0.7714285714285715	0.9746835443037974	Self Other
ssid__no_geo	0.8668076109936576	0.9210526315789473	0.8648215175881575	0.8484362469927827	0.8812067881835324	0.9064807219031994	0.8695652173913043	0.9433962264150944	608	RFC	0.8665142017153826	0.8643790849673203	0.8686493184634448	0.9099264705882353	0.8823529411764706	0.9375	0.8636017596014784	0.8330708661417323	0.8941326530612245	0.9032549728752259	0.8571428571428571	0.9493670886075949	Self Other
ssid__no_geo	0.8767582049564635	0.9298245614035088	0.8765783089226347	0.871866295264624	0.8812903225806452	0.914702581369248	0.8787878787878788	0.9506172839506173	609	RFC	0.8781944504535687	0.8994252873563219	0.8569636135508155	0.931597357170618	0.9354838709677419	0.927710843373494	0.876492229281074	0.845945945945946	0.9070385126162018	0.901627486437613	0.8285714285714286	0.9746835443037974	Self Other
ssid__no_geo	0.8725190839694656	0.9210526315789473	0.868354463895112	0.8449396471680594	0.8917692806221647	0.9031618688060405	0.8615384615384616	0.9447852760736196	610	RFC	0.8796913580246914	0.91	0.8493827160493828	0.925	0.9333333333333333	0.9166666666666666	0.86358499176008	0.7885615251299827	0.9386084583901774	0.8873417721518988	0.8	0.9746835443037974	Self Other
ssid__no_geo	0.8268581081081081	0.868421052631579	0.8133059507189859	0.7630057803468209	0.8636061210911509	0.8414758505608604	0.7761194029850748	0.9068322981366461	611	RFC	0.814092283017704	0.7674418604651163	0.8607427055702918	0.8513719512195121	0.8125	0.8902439024390244	0.8125546705952764	0.7586206896551724	0.8664886515353805	0.8334538878842677	0.7428571428571429	0.9240506329113924	Self Other
ssid__no_geo	0.8495713172252534	0.9210526315789473	0.843829959263938	0.8138862102217936	0.8737737083060824	0.9079572979276935	0.8732394366197184	0.9426751592356688	612	RFC	0.8517976169030033	0.8612244897959184	0.8423707440100883	0.9049145299145299	0.8611111111111112	0.9487179487179487	0.8395447500198713	0.7714808043875686	0.907608695652174	0.9112115732368897	0.8857142857142857	0.9367088607594937	Self Other
ssid__no_geo	0.8217753120665742	0.8859649122807017	0.8199548276547255	0.8018504240555128	0.8380592312539382	0.8626124038194123	0.8059701492537314	0.9192546583850932	613	RFC	0.8187229437229437	0.7738095238095238	0.8636363636363636	0.8730945121951219	0.84375	0.9024390243902439	0.8229767441860465	0.832	0.813953488372093	0.8540687160940326	0.7714285714285715	0.9367088607594937	Self Other
ssid__no_geo	0.8599137931034483	0.9298245614035088	0.8537845843574715	0.8238482384823849	0.8837209302325582	0.913109756097561	0.8750000000000001	0.9512195121951219	614	RFC	0.8696106821106822	0.9047619047619048	0.8344594594594594	0.9415821501014199	0.9655172413793104	0.9176470588235294	0.8476912017857481	0.7562189054726368	0.9391634980988594	0.8936708860759495	0.8	0.9873417721518988	Self Other
ssid__no_geo	0.8597560975609756	0.8859649122807017	0.8596581161247648	0.8559498956158663	0.8633663366336634	0.8626124038194123	0.8059701492537314	0.9192546583850932	615	RFC	0.8605945423588421	0.8773181169757489	0.8438709677419355	0.8730945121951219	0.84375	0.9024390243902439	0.8596908049353702	0.8355978260869565	0.8837837837837837	0.8540687160940326	0.7714285714285715	0.9367088607594937	Self Other
ssid__no_geo	0.8405584129316679	0.868421052631579	0.8356156682668893	0.8071111111111111	0.8641202254226674	0.8414758505608604	0.7761194029850748	0.9068322981366461	616	RFC	0.8370487112422595	0.818018018018018	0.8560794044665012	0.8513719512195121	0.8125	0.8902439024390244	0.8344023776254796	0.7964912280701755	0.8723135271807838	0.8334538878842677	0.7428571428571429	0.9240506329113924	Self Other
ssid__no_geo	0.9107266435986159	0.9473684210526315	0.9107264725785804	0.9108500345542503	0.9106029106029107	0.936026936026936	0.909090909090909	0.962962962962963	617	RFC	0.9115750540702223	0.9400855920114123	0.8830645161290323	0.9537504858142247	0.967741935483871	0.9397590361445783	0.9116460895879599	0.8833780160857909	0.9399141630901288	0.9222423146473779	0.8571428571428571	0.9873417721518988	Self Other
ssid__no_geo	0.8773946360153256	0.9385964912280702	0.8769512833944473	0.8695652173913043	0.8843373493975903	0.9260220635950681	0.8955223880597014	0.9565217391304348	618	RFC	0.8800019764147836	0.9065155807365439	0.8534883720930233	0.9382621951219512	0.9375	0.9390243902439024	0.8765045691906005	0.835509138381201	0.9175	0.9159132007233273	0.8571428571428571	0.9746835443037974	Self Other
ssid__no_geo	0.8427501701837985	0.9210526315789473	0.839719491752383	0.8176795580110497	0.8617594254937163	0.9064807219031994	0.8695652173913043	0.9433962264150944	619	RFC	0.8374641713033215	0.7860394537177542	0.8888888888888888	0.9099264705882353	0.8823529411764706	0.9375	0.8441053090042179	0.8519736842105263	0.8362369337979094	0.9032549728752259	0.8571428571428571	0.9493670886075949	Self Other
ssid__no_geo	0.8548644338118022	0.8859649122807017	0.8485527346082894	0.8176352705410822	0.8794701986754966	0.8574314574314574	0.7936507936507937	0.9212121212121213	620	RFC	0.866268656716418	0.9066666666666666	0.8258706467661692	0.8882890365448506	0.8928571428571429	0.8837209302325582	0.8425177312297099	0.7445255474452555	0.9405099150141643	0.8381555153707052	0.7142857142857143	0.9620253164556962	Self Other
ssid__no_geo	0.8731952291274325	0.9298245614035088	0.8730326704545455	0.8684895833333334	0.8775757575757577	0.9161764705882353	0.8823529411764706	0.95	621	RFC	0.8759097687109363	0.9099590723055935	0.8418604651162791	0.9236812570145903	0.9090909090909091	0.9382716049382716	0.8735454072544414	0.8306351183063512	0.9164556962025316	0.9095840867992766	0.8571428571428571	0.9620253164556962	Self Other
ssid__no_geo	0.8637943015983321	0.9210526315789473	0.863704193390008	0.8601997146932953	0.8672086720867208	0.9079572979276935	0.8732394366197184	0.9426751592356688	622	RFC	0.8642573778422835	0.8751814223512336	0.8533333333333334	0.9049145299145299	0.8611111111111112	0.9487179487179487	0.8636324999323852	0.8457223001402524	0.8815426997245179	0.9112115732368897	0.8857142857142857	0.9367088607594937	Self Other
ssid__no_geo	0.8416230366492147	0.8859649122807017	0.8410959845984598	0.8319444444444444	0.8502475247524751	0.860122699386503	0.8	0.920245398773006	623	RFC	0.8458580600381745	0.883480825958702	0.808235294117647	0.8797619047619047	0.8666666666666667	0.8928571428571429	0.8414780397881074	0.7860892388451444	0.8968668407310705	0.8461121157323689	0.7428571428571429	0.9493670886075949	Self Other
ssid__no_geo	0.8495702005730659	0.8859649122807017	0.844909567613207	0.8180242634315424	0.8717948717948717	0.8626124038194123	0.8059701492537314	0.9192546583850932	624	RFC	0.8484620642515379	0.8428571428571429	0.854066985645933	0.8730945121951219	0.84375	0.9024390243902439	0.8424435544136293	0.7946127946127947	0.8902743142144638	0.8540687160940326	0.7714285714285715	0.9367088607594937	Self Other
ssid__no_geo	0.8306911857958148	0.8947368421052632	0.830429083176774	0.8237623762376237	0.8370957901159243	0.8763110307414106	0.8285714285714286	0.9240506329113924	625	RFC	0.8304573573834408	0.7969348659003831	0.8639798488664987	0.8763110307414106	0.8285714285714286	0.9240506329113924	0.8321466679600349	0.8524590163934426	0.8118343195266272	0.8763110307414106	0.8285714285714286	0.9240506329113924	Self Other
ssid__no_geo	0.8234165067178503	0.8947368421052632	0.8224553697838126	0.8093922651933702	0.8355184743742551	0.8782051282051282	0.8333333333333334	0.923076923076923	626	RFC	0.8218450915266908	0.7771883289124668	0.8665018541409147	0.872937872937873	0.8108108108108109	0.935064935064935	0.8255273708890607	0.8443804034582133	0.806674338319908	0.8842676311030742	0.8571428571428571	0.9113924050632911	Self Other
ssid__no_geo	0.8474697077690663	0.8859649122807017	0.8458684983264544	0.8301587301587302	0.8615782664941786	0.8670494303400018	0.8169014084507044	0.9171974522292994	627	RFC	0.8454047736220472	0.8236220472440945	0.8671875	0.8643162393162394	0.8055555555555556	0.9230769230769231	0.8464205655526993	0.8368	0.8560411311053985	0.8699819168173599	0.8285714285714286	0.9113924050632911	Self Other
ssid__no_geo	0.8726752503576538	0.8859649122807017	0.865635279405444	0.8348794063079776	0.8963911525029103	0.860122699386503	0.8	0.920245398773006	628	RFC	0.8736247398156407	0.8771929824561403	0.8700564971751412	0.8797619047619047	0.8666666666666667	0.8928571428571429	0.8604149624451551	0.7964601769911505	0.9243697478991597	0.8461121157323689	0.7428571428571429	0.9493670886075949	Self Other
ssid__no_geo	0.8287808127914723	0.868421052631579	0.8250218520267386	0.7993754879000781	0.8506682161533992	0.8414758505608604	0.7761194029850748	0.9068322981366461	629	RFC	0.831380791710456	0.8448844884488449	0.8178770949720671	0.8513719512195121	0.8125	0.8902439024390244	0.8223585328670074	0.7585185185185185	0.8861985472154964	0.8334538878842677	0.7428571428571429	0.9240506329113924	Self Other
ssid__no_geo	0.8653846153846154	0.8859649122807017	0.8632105890703943	0.8459657701711492	0.8804554079696395	0.8649165983046212	0.8115942028985507	0.9182389937106918	630	RFC	0.8627689830079143	0.8411669367909238	0.8843710292249047	0.8680147058823529	0.8235294117647058	0.9125	0.8636969897179667	0.8508196721311475	0.8765743073047859	0.8620253164556962	0.8	0.9240506329113924	Self Other
ssid__no_geo	0.8612508986340762	0.9122807017543859	0.8559844431033327	0.8284444444444444	0.8835244417622209	0.8952205882352942	0.8529411764705883	0.9375000000000001	631	RFC	0.8621593588341171	0.8661710037174721	0.8581477139507621	0.9023569023569024	0.8787878787878788	0.9259259259259259	0.8521574410740166	0.7938671209540034	0.9104477611940298	0.8889692585895117	0.8285714285714286	0.9493670886075949	Self Other
ssid__no_geo	0.851373182552504	0.8859649122807017	0.8441795814727258	0.8106995884773663	0.8776595744680852	0.860122699386503	0.8	0.920245398773006	632	RFC	0.8532079274437353	0.8602620087336245	0.8461538461538461	0.8797619047619047	0.8666666666666667	0.8928571428571429	0.8390695874626481	0.7665369649805448	0.9116022099447514	0.8461121157323689	0.7428571428571429	0.9493670886075949	Self Other
ssid__no_geo	0.8677792041078306	0.9035087719298246	0.8677085720598103	0.8646517739816031	0.8707653701380176	0.8837489570779642	0.8358208955223881	0.9316770186335404	633	RFC	0.8686413244543101	0.8867924528301887	0.8504901960784313	0.8948170731707317	0.875	0.9146341463414634	0.8678102959593963	0.8435897435897436	0.8920308483290489	0.8746835443037975	0.8	0.9493670886075949	Self Other
ssid__no_geo	0.8615084525357607	0.8859649122807017	0.8600123153814501	0.8455402465554751	0.8744843842074249	0.854520467262197	0.7868852459016394	0.9221556886227545	634	RFC	0.8656102646628772	0.892802450229709	0.8384180790960452	0.8990384615384616	0.9230769230769231	0.875	0.8584117032392895	0.803030303030303	0.9137931034482759	0.8301989150090416	0.6857142857142857	0.9746835443037974	Self Other
ssid__no_geo	0.8344283837056504	0.8947368421052632	0.8340360569933121	0.8259668508287293	0.8421052631578947	0.8742647058823529	0.823529411764706	0.9249999999999999	635	RFC	0.8428214863249666	0.906060606060606	0.7795823665893271	0.8810325476992144	0.8484848484848485	0.9135802469135802	0.8372072919404141	0.7588832487309645	0.9155313351498637	0.8683544303797468	0.8	0.9367088607594937	Self Other
ssid__no_geo	0.825184192900201	0.9122807017543859	0.8231531567102303	0.8042010502625657	0.8421052631578948	0.8933782267115601	0.8484848484848486	0.9382716049382716	636	RFC	0.8231066065030439	0.8035982008995503	0.8426150121065376	0.9094442285270112	0.9032258064516129	0.9156626506024096	0.823200467698654	0.8048048048048048	0.841596130592503	0.8810126582278481	0.8	0.9620253164556962	Self Other
ssid__no_geo	0.7991004497751124	0.868421052631579	0.7926096086689174	0.75591985428051	0.8292993630573248	0.8509803921568626	0.7999999999999999	0.9019607843137254	637	RFC	0.7899275920929465	0.7255244755244755	0.8543307086614174	0.8412162162162162	0.75	0.9324324324324325	0.7973332266686746	0.7889733840304183	0.8056930693069307	0.8652802893309222	0.8571428571428571	0.8734177215189873	Self Other
ssid__no_geo	0.8746338605741066	0.8947368421052632	0.8745035769940058	0.8785471055618614	0.8704600484261502	0.8763110307414106	0.8285714285714286	0.9240506329113924	638	RFC	0.8744391971664699	0.9	0.8488783943329398	0.8763110307414106	0.8285714285714286	0.9240506329113924	0.8756304141245816	0.8580931263858093	0.893167701863354	0.8763110307414106	0.8285714285714286	0.9240506329113924	Self Other
ssid__no_geo	0.8726474278544541	0.9035087719298246	0.8726469767520575	0.8728866624921728	0.8724072910119421	0.8816422840962718	0.8307692307692307	0.9325153374233128	639	RFC	0.8767999962042914	0.9380888290713324	0.8155111633372503	0.9023809523809524	0.9	0.9047619047619048	0.876998544211659	0.8161592505854801	0.9378378378378378	0.8667269439421339	0.7714285714285715	0.9620253164556962	Self Other
ssid__no_geo	0.8494773519163763	0.868421052631579	0.8477920118796478	0.8317757009345794	0.8638083228247163	0.8441345365053323	0.782608695652174	0.9056603773584907	640	RFC	0.8507133615829268	0.8599033816425121	0.8415233415233415	0.8470588235294118	0.7941176470588235	0.9	0.8463677818676295	0.8054298642533937	0.8873056994818653	0.8414104882459312	0.7714285714285715	0.9113924050632911	Self Other
ssid__no_geo	0.8735936465916612	0.9122807017543859	0.8712467739309081	0.8538638102524867	0.8886297376093295	0.8892343567819667	0.8387096774193549	0.9397590361445785	641	RFC	0.8832217343578486	0.93	0.8364434687156971	0.9297573435504469	0.9629629629629629	0.896551724137931	0.86850577381832	0.7892503536067893	0.9477611940298507	0.8650994575045208	0.7428571428571429	0.9873417721518988	Self Other
ssid__no_geo	0.8771551724137931	0.9122807017543859	0.8718587405622922	0.8458070333633905	0.897910447761194	0.8892343567819667	0.8387096774193549	0.9397590361445785	642	RFC	0.8806988074717699	0.8950381679389313	0.8663594470046083	0.9297573435504469	0.9629629629629629	0.896551724137931	0.8667778730975757	0.8017094017094017	0.9318463444857497	0.8650994575045208	0.7428571428571429	0.9873417721518988	Self Other
ssid__no_geo	0.8790141896938013	0.9385964912280702	0.877283836075219	0.8627118644067797	0.8918558077436582	0.9246814535158093	0.8923076923076922	0.9570552147239264	643	RFC	0.8817294374174319	0.8992932862190812	0.8641655886157826	0.9476190476190476	0.9666666666666667	0.9285714285714286	0.8751847691789285	0.8289902280130294	0.9213793103448276	0.9079566003616637	0.8285714285714286	0.9873417721518988	Self Other
ssid__no_geo	0.8386260531432275	0.8859649122807017	0.8384425676314943	0.8329979879275653	0.8438871473354232	0.8626124038194123	0.8059701492537314	0.9192546583850932	644	RFC	0.8405515999810853	0.86731843575419	0.8137847642079806	0.8730945121951219	0.84375	0.9024390243902439	0.8387962029569893	0.8012903225806451	0.8763020833333334	0.8540687160940326	0.7714285714285715	0.9367088607594937	Self Other
ssid__no_geo	0.8282323547782636	0.8859649122807017	0.827447142643826	0.8158070997990622	0.8390871854885898	0.8626124038194123	0.8059701492537314	0.9192546583850932	645	RFC	0.8268756216104637	0.7971204188481675	0.8566308243727598	0.8730945121951219	0.84375	0.9024390243902439	0.828819326462038	0.8353909465020576	0.8222477064220184	0.8540687160940326	0.7714285714285715	0.9367088607594937	Self Other
ssid__no_geo	0.8521545319465081	0.9122807017543859	0.8486436332670506	0.8255915863277827	0.8716956802063186	0.8933782267115601	0.8484848484848486	0.9382716049382716	646	RFC	0.8648266324073489	0.9181286549707602	0.8115246098439376	0.9094442285270112	0.9032258064516129	0.9156626506024096	0.8457520891364902	0.75	0.9415041782729805	0.8810126582278481	0.8	0.9620253164556962	Self Other
ssid__no_geo	0.8722139673105498	0.8771929824561403	0.8716654138756033	0.8632750397456279	0.8800557880055787	0.8533088235294117	0.7941176470588236	0.9125	647	RFC	0.8766185794111325	0.9141414141414141	0.839095744680851	0.8597081930415265	0.8181818181818182	0.9012345679012346	0.8714955128431614	0.8177710843373494	0.9252199413489736	0.8477396021699819	0.7714285714285715	0.9240506329113924	Self Other
ssid__no_geo	0.8552732871439569	0.8947368421052632	0.8507969325063417	0.8249534450651769	0.8766404199475065	0.8696646341463414	0.8125	0.926829268292683	648	RFC	0.8586008009084932	0.873767258382643	0.8434343434343434	0.8953346855983773	0.896551724137931	0.8941176470588236	0.8469367103246885	0.781305114638448	0.912568306010929	0.8524412296564196	0.7428571428571429	0.9620253164556962	Self Other
ssid__no_geo	0.8695652173913043	0.9122807017543859	0.8693105072962415	0.8635409377186842	0.8750800768737987	0.8969258589511754	0.8571428571428571	0.9367088607594937	649	RFC	0.8695982586662934	0.8702397743300423	0.8689567430025446	0.8969258589511754	0.8571428571428571	0.9367088607594937	0.8691173835125447	0.8569444444444444	0.8812903225806452	0.8969258589511754	0.8571428571428571	0.9367088607594937	Self Other
ssid__no_geo	0.8762662807525325	0.9473684210526315	0.8745207356021567	0.859721082854799	0.8893203883495145	0.936026936026936	0.909090909090909	0.962962962962963	650	RFC	0.8779869272090041	0.8896434634974533	0.8663303909205549	0.9537504858142247	0.967741935483871	0.9397590361445783	0.8726549307666329	0.8317460317460318	0.913563829787234	0.9222423146473779	0.8571428571428571	0.9873417721518988	Self Other
ssid__no_geo	0.866617538688283	0.8771929824561403	0.8634083812288502	0.8424717145343777	0.8843450479233226	0.8449280994947532	0.7741935483870968	0.9156626506024097	651	RFC	0.8698572286735049	0.8864468864468864	0.8532675709001233	0.8812260536398467	0.8888888888888888	0.8735632183908046	0.8602126414787248	0.802653399668325	0.9177718832891246	0.823869801084991	0.6857142857142857	0.9620253164556962	Self Other
ssid__no_geo	0.864244741873805	0.9122807017543859	0.8619103400829289	0.843956043956044	0.8798646362098139	0.8913871951219513	0.8437500000000001	0.9390243902439025	652	RFC	0.8688265905657211	0.8944099378881988	0.8432432432432433	0.9184584178498986	0.9310344827586207	0.9058823529411765	0.859350875356554	0.7988904299583911	0.9198113207547169	0.8730560578661845	0.7714285714285715	0.9746835443037974	Self Other
ssid__no_geo	0.865533230293663	0.9210526315789473	0.8622423881999663	0.8409506398537478	0.8835341365461847	0.9064807219031994	0.8695652173913043	0.9433962264150944	653	RFC	0.8664154600838674	0.8712121212121212	0.8616187989556136	0.9099264705882353	0.8823529411764706	0.9375	0.8596571273249718	0.8127208480565371	0.9065934065934066	0.9032549728752259	0.8571428571428571	0.9493670886075949	Self Other
ssid__no_geo	0.8789297658862876	0.8859649122807017	0.8782946179230453	0.8695025234318674	0.8870867124142233	0.8626124038194123	0.8059701492537314	0.9192546583850932	654	RFC	0.8795786719595813	0.8867647058823529	0.8723926380368098	0.8730945121951219	0.84375	0.9024390243902439	0.8775919198156219	0.8528995756718529	0.9022842639593909	0.8540687160940326	0.7714285714285715	0.9367088607594937	Self Other
ssid__no_geo	0.867244829886591	0.9210526315789473	0.8663301405926175	0.8552727272727273	0.8773875539125077	0.9079572979276935	0.8732394366197184	0.9426751592356688	655	RFC	0.8653174484132936	0.8305084745762712	0.900126422250316	0.9049145299145299	0.8611111111111112	0.9487179487179487	0.8686642255795178	0.881559220389805	0.8557692307692307	0.9112115732368897	0.8857142857142857	0.9367088607594937	Self Other
ssid__no_geo	0.8609129814550642	0.9210526315789473	0.8591466571867972	0.8433734939759037	0.8749198203976908	0.9064807219031994	0.8695652173913043	0.9433962264150944	656	RFC	0.8601202466916664	0.8536585365853658	0.866581956797967	0.9099264705882353	0.8823529411764706	0.9375	0.8583765112262522	0.8333333333333334	0.883419689119171	0.9032549728752259	0.8571428571428571	0.9493670886075949	Self Other
ssid__no_geo	0.8610354223433242	0.9122807017543859	0.8596471494693745	0.8456883509833586	0.8736059479553903	0.8969258589511754	0.8571428571428571	0.9367088607594937	657	RFC	0.8616443904414743	0.8666666666666667	0.8566221142162819	0.8969258589511754	0.8571428571428571	0.9367088607594937	0.858489244771777	0.8257016248153619	0.8912768647281921	0.8969258589511754	0.8571428571428571	0.9367088607594937	Self Other
ssid__no_geo	0.8973977695167287	0.9298245614035088	0.8937564681423953	0.874087591240876	0.9134253450439147	0.914702581369248	0.8787878787878788	0.9506172839506173	658	RFC	0.9025003151363491	0.9247104247104247	0.8802902055622733	0.931597357170618	0.9354838709677419	0.927710843373494	0.8889361327781362	0.828719723183391	0.9491525423728814	0.901627486437613	0.8285714285714286	0.9746835443037974	Self Other
ssid__no_geo	0.8130177514792899	0.8947368421052632	0.8124619860122573	0.8022528160200251	0.8226711560044894	0.8742647058823529	0.823529411764706	0.9249999999999999	659	RFC	0.8123187988672691	0.7982565379825654	0.826381059751973	0.8810325476992144	0.8484848484848485	0.9135802469135802	0.812641860791961	0.8062893081761007	0.8189944134078212	0.8683544303797468	0.8	0.9367088607594937	Self Other
ssid__no_geo	0.8611521418020679	0.9122807017543859	0.8560047064679994	0.8287795992714025	0.8832298136645962	0.8952205882352942	0.8529411764705883	0.9375000000000001	660	RFC	0.8640914702387132	0.8766859344894027	0.8514970059880239	0.9023569023569024	0.8787878787878788	0.9259259259259259	0.8516285029806674	0.7858376511226253	0.9174193548387096	0.8889692585895117	0.8285714285714286	0.9493670886075949	Self Other
ssid__no_geo	0.876844130853111	0.868421052631579	0.875549642441377	0.8628571428571429	0.8882421420256111	0.8285026577073513	0.7457627118644068	0.9112426035502957	661	RFC	0.8817164719716701	0.913767019667171	0.8496659242761693	0.8861111111111111	0.9166666666666666	0.8555555555555555	0.8739042542658173	0.8173207036535859	0.9304878048780488	0.801627486437613	0.6285714285714286	0.9746835443037974	Self Other
ssid__no_geo	0.85932944606414	0.8947368421052632	0.8563681976594388	0.8357446808510638	0.8769917144678139	0.8720538720538721	0.8181818181818182	0.9259259259259259	662	RFC	0.8642585719335454	0.8894927536231884	0.8390243902439024	0.8872910998834046	0.8709677419354839	0.9036144578313253	0.8533400339028818	0.7881219903691814	0.9185580774365821	0.8603978300180832	0.7714285714285715	0.9493670886075949	Self Other
ssid__no_geo	0.8429065743944637	0.8859649122807017	0.8407017543859648	0.8219607843137254	0.8594427244582042	0.8670494303400018	0.8169014084507044	0.9171974522292994	663	RFC	0.8396450839328538	0.753956834532374	0.9253333333333333	0.8643162393162394	0.8055555555555556	0.9230769230769231	0.8528802072951964	0.903448275862069	0.8023121387283237	0.8699819168173599	0.8285714285714286	0.9113924050632911	Self Other
ssid__no_geo	0.8423566878980892	0.9035087719298246	0.832546864899806	0.792016806722689	0.8730769230769231	0.8793650793650793	0.8253968253968255	0.9333333333333332	664	RFC	0.8425902113527071	0.843400447427293	0.8417799752781211	0.9119601328903655	0.9285714285714286	0.8953488372093024	0.8266627994357358	0.7465346534653465	0.9067909454061251	0.8587703435804701	0.7428571428571429	0.9746835443037974	Self Other
ssid__no_geo	0.8758451137062078	0.9210526315789473	0.8755946703005527	0.8811764705882353	0.8700128700128701	0.9064807219031994	0.8695652173913043	0.9433962264150944	665	RFC	0.8752877422555363	0.8937947494033412	0.8567807351077313	0.9099264705882353	0.8823529411764706	0.9375	0.8762848217399876	0.8689095127610209	0.8836601307189542	0.9032549728752259	0.8571428571428571	0.9493670886075949	Self Other
ssid__no_geo	0.8301731244847486	0.8771929824561403	0.8259475860378032	0.798828125	0.8530670470756063	0.850729517396184	0.787878787878788	0.9135802469135801	666	RFC	0.8295658535212853	0.8262626262626263	0.8328690807799443	0.865137971239798	0.8387096774193549	0.891566265060241	0.8237129528294587	0.7731568998109641	0.8742690058479532	0.8397830018083183	0.7428571428571429	0.9367088607594937	Self Other
ssid__no_geo	0.873481057898499	0.9035087719298246	0.8719291848656701	0.8578313253012048	0.8860270444301352	0.8793650793650793	0.8253968253968255	0.9333333333333332	667	RFC	0.875951465350586	0.8929765886287625	0.8589263420724095	0.9119601328903655	0.9285714285714286	0.8953488372093024	0.870120687954224	0.8253477588871716	0.9148936170212766	0.8587703435804701	0.7428571428571429	0.9746835443037974	Self Other
ssid__no_geo	0.8271119842829077	0.9210526315789473	0.8265226731296216	0.8164116828929068	0.8366336633663365	0.9105882352941177	0.88	0.9411764705882353	668	RFC	0.8284015444015445	0.7554697554697555	0.9013333333333333	0.8989864864864865	0.825	0.972972972972973	0.8343244366957476	0.8880484114977307	0.7806004618937644	0.927124773960217	0.9428571428571428	0.9113924050632911	Self Other
ssid__no_geo	0.8661055853098699	0.868421052631579	0.8610207267329344	0.8344370860927152	0.8876043673731535	0.8414758505608604	0.7761194029850748	0.9068322981366461	669	RFC	0.864392713543199	0.8563106796116505	0.8724747474747475	0.8513719512195121	0.8125	0.8902439024390244	0.8584605551937872	0.8136531365313653	0.9032679738562092	0.8334538878842677	0.7428571428571429	0.9240506329113924	Self Other
ssid__no_geo	0.8564356435643564	0.9035087719298246	0.8541502906151062	0.83589329021827	0.8724072910119423	0.8856986601039104	0.8405797101449276	0.9308176100628932	670	RFC	0.8544799498746867	0.8392857142857143	0.8696741854636592	0.8889705882352941	0.8529411764705882	0.925	0.8538429048051286	0.8325281803542673	0.8751576292559899	0.8826401446654611	0.8285714285714286	0.9367088607594937	Self Other
ssid__no_geo	0.8229308005427408	0.9122807017543859	0.8226466500245482	0.815547703180212	0.8297455968688844	0.8952205882352942	0.8529411764705883	0.9375000000000001	671	RFC	0.8226971116315378	0.7882513661202186	0.8571428571428571	0.9023569023569024	0.8787878787878788	0.9259259259259259	0.8244239273081315	0.8448023426061494	0.8040455120101138	0.8889692585895117	0.8285714285714286	0.9493670886075949	Self Other
ssid__no_geo	0.8159552134359692	0.8596491228070176	0.805048456865531	0.7589367552703942	0.8511601584606678	0.8323529411764705	0.7647058823529412	0.8999999999999999	672	RFC	0.8150227229085323	0.8117647058823529	0.8182807399347116	0.8383838383838383	0.7878787878787878	0.8888888888888888	0.7996784983600169	0.7125645438898451	0.8867924528301887	0.827124773960217	0.7428571428571429	0.9113924050632911	Self Other
ssid__no_geo	0.808199121522694	0.8596491228070176	0.7928352624376871	0.7364185110663983	0.8492520138089759	0.8227749708511465	0.7419354838709677	0.9036144578313253	673	RFC	0.8023190173235548	0.7837259100642399	0.8209121245828699	0.8569604086845466	0.8518518518518519	0.8620689655172413	0.787057873631978	0.6944971537001897	0.8796185935637664	0.8032549728752261	0.6571428571428571	0.9493670886075949	Self Other
ssid__no_geo	0.8621908127208481	0.9298245614035088	0.8581786109136551	0.8343245539507221	0.882032667876588	0.9161764705882353	0.8823529411764706	0.95	674	RFC	0.8630742049469964	0.8674911660777385	0.8586572438162544	0.9236812570145903	0.9090909090909091	0.9382716049382716	0.8551585362874661	0.8036006546644845	0.9067164179104478	0.9095840867992766	0.8571428571428571	0.9620253164556962	Self Other
ssid__no_geo	0.8149705634987384	0.868421052631579	0.8060496954094918	0.7644539614561027	0.8476454293628809	0.8488731771984093	0.7945205479452055	0.9032258064516129	675	RFC	0.8092014252777195	0.7846153846153846	0.8337874659400545	0.8421052631578947	0.7631578947368421	0.9210526315789473	0.8036372724866947	0.7453027139874739	0.8619718309859155	0.8573236889692586	0.8285714285714286	0.8860759493670886	Self Other
ssid__no_geo	0.8997789240972734	0.9122807017543859	0.8973913043478261	0.8817391304347827	0.9130434782608695	0.8952205882352942	0.8529411764705883	0.9375000000000001	676	RFC	0.8977655198204937	0.8848167539267016	0.9107142857142857	0.9023569023569024	0.8787878787878788	0.9259259259259259	0.8970337288361552	0.878682842287695	0.9153846153846154	0.8889692585895117	0.8285714285714286	0.9493670886075949	Self Other
ssid__no_geo	0.8696285506190823	0.9210526315789473	0.8652316128590034	0.8408888888888888	0.8895743368291179	0.9048855103365161	0.8656716417910447	0.9440993788819876	677	RFC	0.8641993263931415	0.8327464788732394	0.8956521739130435	0.9165396341463414	0.90625	0.926829268292683	0.8663852659555743	0.8491921005385996	0.883578431372549	0.8952983725135624	0.8285714285714286	0.9620253164556962	Self Other
ssid__no_geo	0.8756906077348067	0.9385964912280702	0.8756564484611628	0.8735955056179776	0.8777173913043479	0.9272627837024884	0.8985507246376812	0.9559748427672956	678	RFC	0.8775662925004066	0.9106881405563689	0.8444444444444444	0.9308823529411765	0.9117647058823529	0.95	0.8765630756250871	0.8394062078272605	0.9137199434229137	0.923869801084991	0.8857142857142857	0.9620253164556962	Self Other
ssid__no_geo	0.8828828828828829	0.9385964912280702	0.8823401981526021	0.8743494423791821	0.8903309539260221	0.9272627837024884	0.8985507246376812	0.9559748427672956	679	RFC	0.8854722236249714	0.9102167182662538	0.8607277289836889	0.9308823529411765	0.9117647058823529	0.95	0.8816223637454428	0.8412017167381974	0.9220430107526881	0.923869801084991	0.8857142857142857	0.9620253164556962	Self Other
ssid__no_geo	0.8218594748048261	0.8596491228070176	0.81606901670029	0.7834339948231235	0.8487040385774564	0.8294051627384961	0.7575757575757576	0.9012345679012346	680	RFC	0.8277176660070078	0.851782363977486	0.8036529680365296	0.8429848425961912	0.8064516129032258	0.8795180722891566	0.8121728095838485	0.7252396166134185	0.8991060025542784	0.8191681735985534	0.7142857142857143	0.9240506329113924	Self Other
ssid__no_geo	0.8638667632150615	0.9035087719298246	0.861379139490084	0.842809364548495	0.8799489144316731	0.8837489570779642	0.8358208955223881	0.9316770186335404	681	RFC	0.8693198121820791	0.8983957219251337	0.8402439024390244	0.8948170731707317	0.875	0.9146341463414634	0.8586466403495809	0.7937007874015748	0.9235924932975871	0.8746835443037975	0.8	0.9493670886075949	Self Other
ssid__no_geo	0.8735719725818736	0.9298245614035088	0.8722211539363469	0.8590831918505942	0.8853591160220995	0.9175406871609403	0.8857142857142857	0.9493670886075949	682	RFC	0.8732976402095501	0.8709122203098106	0.8756830601092896	0.9175406871609403	0.8857142857142857	0.9493670886075949	0.8714112929638883	0.847571189279732	0.8952513966480447	0.9175406871609403	0.8857142857142857	0.9493670886075949	Self Other
ssid__no_geo	0.8350586611456177	0.9210526315789473	0.8330739305237493	0.8148721920991479	0.8512756689483508	0.9031618688060405	0.8615384615384616	0.9447852760736196	683	RFC	0.8316765040902971	0.7897897897897898	0.8735632183908046	0.925	0.9333333333333333	0.9166666666666666	0.8358485436893204	0.8416	0.8300970873786407	0.8873417721518988	0.8	0.9746835443037974	Self Other
ssid__no_geo	0.7972972972972973	0.8771929824561403	0.7938674373168849	0.767277856135402	0.8204570184983678	0.8533088235294117	0.7941176470588236	0.9125	684	RFC	0.79416283114058	0.7705382436260623	0.8177874186550976	0.8597081930415265	0.8181818181818182	0.9012345679012346	0.7935945243118591	0.7640449438202247	0.8231441048034934	0.8477396021699819	0.7714285714285715	0.9240506329113924	Self Other
ssid__no_geo	0.8425	0.9035087719298246	0.8421247997193331	0.8344283837056505	0.8498212157330155	0.8837489570779642	0.8358208955223881	0.9316770186335404	685	RFC	0.8452225605335653	0.8746556473829201	0.8157894736842105	0.8948170731707317	0.875	0.9146341463414634	0.8422773069326733	0.7977386934673367	0.8868159203980099	0.8746835443037975	0.8	0.9493670886075949	Self Other
ssid__no_geo	0.8193308550185874	0.9122807017543859	0.8133890974492199	0.7800904977375566	0.8466876971608833	0.8969258589511754	0.8571428571428571	0.9367088607594937	686	RFC	0.8101829930960466	0.7443868739205527	0.8759791122715405	0.8969258589511754	0.8571428571428571	0.9367088607594937	0.8193417271364039	0.8193916349809885	0.8192918192918193	0.8969258589511754	0.8571428571428571	0.9367088607594937	Self Other
ssid__no_geo	0.8410942956926659	0.9122807017543859	0.8408937096542747	0.8465430016863406	0.8352444176222088	0.8969258589511754	0.8571428571428571	0.9367088607594937	687	RFC	0.8407364011516185	0.8547105561861521	0.8267622461170848	0.8969258589511754	0.8571428571428571	0.9367088607594937	0.8412162529197675	0.8385300668151447	0.8439024390243902	0.8969258589511754	0.8571428571428571	0.9367088607594937	Self Other
ssid__no_geo	0.894919972164231	0.9473684210526315	0.894640574160728	0.9000661813368631	0.8892149669845929	0.9391025641025641	0.9166666666666667	0.9615384615384615	688	RFC	0.8943132339358755	0.9090909090909091	0.8795355587808418	0.932958932958933	0.8918918918918919	0.974025974025974	0.8951643325775578	0.891218872870249	0.8991097922848664	0.9461121157323689	0.9428571428571428	0.9493670886075949	Self Other
ssid__no_geo	0.8970901348474095	0.9385964912280702	0.8951015200408698	0.8806584362139918	0.909544603867748	0.9272627837024884	0.8985507246376812	0.9559748427672956	689	RFC	0.8973685297214709	0.8991596638655462	0.8955773955773956	0.9308823529411765	0.9117647058823529	0.95	0.893428799215013	0.8629032258064516	0.9239543726235742	0.923869801084991	0.8857142857142857	0.9620253164556962	Self Other
ssid__no_geo	0.8751846381093058	0.9035087719298246	0.8701347936212103	0.844526218951242	0.8957433682911784	0.8816422840962718	0.8307692307692307	0.9325153374233128	690	RFC	0.8753264968270027	0.8759541984732825	0.8746987951807229	0.9023809523809524	0.9	0.9047619047619048	0.8665504240646886	0.8152753108348135	0.9178255372945638	0.8667269439421339	0.7714285714285715	0.9620253164556962	Self Other
ssid__no_geo	0.8599857853589197	0.8947368421052632	0.8587424989488972	0.8454901960784313	0.8719948018193632	0.8782051282051282	0.8333333333333334	0.923076923076923	691	RFC	0.8609798335860966	0.8693548387096774	0.8526048284625158	0.872937872937873	0.8108108108108109	0.935064935064935	0.8575939987006659	0.8229007633587786	0.8922872340425532	0.8842676311030742	0.8571428571428571	0.9113924050632911	Self Other
ssid__no_geo	0.8629932985852569	0.8947368421052632	0.8610949971894323	0.8448566610455313	0.8773333333333333	0.8763110307414106	0.8285714285714286	0.9240506329113924	692	RFC	0.8608479755538578	0.8420168067226891	0.8796791443850267	0.8763110307414106	0.8285714285714286	0.9240506329113924	0.8613578680203046	0.8477157360406091	0.875	0.8763110307414106	0.8285714285714286	0.9240506329113924	Self Other
ssid__no_geo	0.8887408394403731	0.9385964912280702	0.888498337040907	0.883298392732355	0.893698281349459	0.9272627837024884	0.8985507246376812	0.9559748427672956	693	RFC	0.891460927436668	0.9226277372262773	0.8602941176470589	0.9308823529411765	0.9117647058823529	0.95	0.8884931555492428	0.8471849865951743	0.9298013245033112	0.923869801084991	0.8857142857142857	0.9620253164556962	Self Other
ssid__no_geo	0.8327477160927618	0.9122807017543859	0.831089330529743	0.8143525741029641	0.8478260869565218	0.8969258589511754	0.8571428571428571	0.9367088607594937	694	RFC	0.8300254105465642	0.7665198237885462	0.8935309973045822	0.8969258589511754	0.8571428571428571	0.9367088607594937	0.837560877855642	0.8685524126455907	0.8065693430656934	0.8969258589511754	0.8571428571428571	0.9367088607594937	Self Other
ssid__no_geo	0.8501845018450185	0.9035087719298246	0.8462782131578226	0.8217734855136084	0.8707829408020368	0.8875033641338477	0.8450704225352113	0.9299363057324842	695	RFC	0.8457171168034707	0.8167539267015707	0.8746803069053708	0.8846153846153846	0.8333333333333334	0.9358974358974359	0.8468876378830832	0.8268551236749117	0.8669201520912547	0.8905967450271248	0.8571428571428571	0.9240506329113924	Self Other
ssid__no_geo	0.8419117647058824	0.8859649122807017	0.8392501271320386	0.8185654008438819	0.8599348534201954	0.8670494303400018	0.8169014084507044	0.9171974522292994	696	RFC	0.8411803713527851	0.8362068965517241	0.8461538461538461	0.8643162393162394	0.8055555555555556	0.9230769230769231	0.8379125389962235	0.8016528925619835	0.8741721854304636	0.8699819168173599	0.8285714285714286	0.9113924050632911	Self Other
ssid__no_geo	0.8901818181818182	0.9210526315789473	0.8880897287257294	0.8727885425442292	0.9033909149072298	0.9012987012987013	0.8571428571428572	0.9454545454545454	697	RFC	0.8939383350731829	0.9151943462897526	0.8726823238566132	0.9356312292358804	0.9642857142857143	0.9069767441860465	0.8852390044294092	0.8341384863123994	0.9363395225464191	0.8793851717902351	0.7714285714285715	0.9873417721518988	Self Other
ssid__no_geo	0.8177995795374913	0.9035087719298246	0.8094331171979652	0.7695035460992907	0.8493626882966395	0.8856986601039104	0.8405797101449276	0.9308176100628932	698	RFC	0.8110684816096606	0.7805755395683454	0.8415614236509759	0.8889705882352941	0.8529411764705882	0.925	0.8080256001308632	0.7587412587412588	0.8573099415204678	0.8826401446654611	0.8285714285714286	0.9367088607594937	Self Other
ssid__no_geo	0.8454137267479154	0.9385964912280702	0.8448735083197186	0.8357191547375596	0.8540278619018776	0.9284112317215394	0.9014084507042254	0.9554140127388535	699	RFC	0.8443834257675666	0.8140770252324038	0.8746898263027295	0.9252136752136753	0.8888888888888888	0.9615384615384616	0.8464314719970829	0.8585434173669467	0.834319526627219	0.9318264014466546	0.9142857142857143	0.9493670886075949	Self Other
ssid__no_geo	0.8703703703703703	0.8771929824561403	0.8627308704859907	0.8303477344573235	0.895114006514658	0.8479420731707318	0.7812500000000001	0.9146341463414634	700	RFC	0.8817166842997102	0.9184149184149184	0.8450184501845018	0.8722109533468559	0.8620689655172413	0.8823529411764706	0.8546079266993394	0.7576923076923077	0.9515235457063712	0.8318264014466545	0.7142857142857143	0.9493670886075949	Self Other
ssid__no_geo	0.896113074204947	0.9473684210526315	0.8960125261899654	0.8927789934354484	0.8992460589444825	0.9391025641025641	0.9166666666666667	0.9615384615384615	701	RFC	0.8964385360249466	0.9039881831610044	0.8888888888888888	0.932958932958933	0.8918918918918919	0.974025974025974	0.8958459072613685	0.8818443804034583	0.9098474341192788	0.9461121157323689	0.9428571428571428	0.9493670886075949	Self Other
ssid__no_geo	0.8384663733500943	0.9035087719298246	0.835258866146897	0.8122717311906501	0.858246001103144	0.8816422840962718	0.8307692307692307	0.9325153374233128	702	RFC	0.8346410590487221	0.8057971014492754	0.8634850166481687	0.9023809523809524	0.9	0.9047619047619048	0.8359607136397695	0.8188512518409425	0.8530701754385965	0.8667269439421339	0.7714285714285715	0.9620253164556962	Self Other
ssid__no_geo	0.8893470790378006	0.9649122807017544	0.8893462427415283	0.8896504455106237	0.8890420399724329	0.9580882352941177	0.9411764705882354	0.975	703	RFC	0.8919907005650146	0.941944847605225	0.8420365535248042	0.9663299663299663	0.9696969696969697	0.9629629629629629	0.8922314911366006	0.8428571428571429	0.9416058394160584	0.9508137432188065	0.9142857142857143	0.9873417721518988	Self Other
ssid__no_geo	0.8127978216473791	0.9035087719298246	0.8117804758614489	0.7979426891991184	0.8256182625237793	0.8837489570779642	0.8358208955223881	0.9316770186335404	704	RFC	0.8120938015326413	0.8032544378698225	0.8209331651954602	0.8948170731707317	0.875	0.9146341463414634	0.8115289363920751	0.7927007299270074	0.8303571428571429	0.8746835443037975	0.8	0.9493670886075949	Self Other
ssid__no_geo	0.8290013679890561	0.868421052631579	0.8253989788587064	0.8003194888178913	0.8504784688995214	0.8321390006871503	0.7540983606557377	0.9101796407185629	705	RFC	0.8418093534372604	0.8962432915921288	0.7873754152823921	0.8741258741258742	0.8846153846153846	0.8636363636363636	0.8237605480778432	0.7229437229437229	0.9245773732119635	0.8095840867992767	0.6571428571428571	0.9620253164556962	Self Other
ssid__no_geo	0.8819294456443485	0.9210526315789473	0.8795056577265842	0.8624161073825504	0.896595208070618	0.9064807219031994	0.8695652173913043	0.9433962264150944	706	RFC	0.8832151608028618	0.8908145580589255	0.875615763546798	0.9099264705882353	0.8823529411764706	0.9375	0.877188504443184	0.8357723577235773	0.9186046511627907	0.9032549728752259	0.8571428571428571	0.9493670886075949	Self Other
ssid__no_geo	0.8722341184867951	0.9473684210526315	0.8703701119159383	0.8548256285482563	0.8859145952836203	0.9371323529411765	0.9117647058823529	0.9625	707	RFC	0.8726262895064013	0.8754152823920266	0.869837296620776	0.9450056116722784	0.9393939393939394	0.9506172839506173	0.8688898264967996	0.8351822503961965	0.9025974025974026	0.9301989150090415	0.8857142857142857	0.9746835443037974	Self Other
ssid__no_geo	0.8931750741839762	0.9210526315789473	0.8909630162225317	0.8754325259515571	0.9064935064935065	0.9048855103365161	0.8656716417910447	0.9440993788819876	708	RFC	0.8959567385796894	0.9117117117117117	0.880201765447667	0.9165396341463414	0.90625	0.926829268292683	0.88816720013721	0.8419301164725458	0.9344042838018741	0.8952983725135624	0.8285714285714286	0.9620253164556962	Self Other
ssid__no_geo	0.8857345635202271	0.956140350877193	0.8837957192992162	0.8687856560717196	0.8988057825267127	0.9480448455017774	0.9275362318840579	0.9685534591194969	709	RFC	0.888918249004174	0.9080068143100511	0.8698296836982968	0.9518382352941177	0.9411764705882353	0.9625	0.8812957168400519	0.8328125	0.929778933680104	0.9444846292947559	0.9142857142857143	0.9746835443037974	Self Other
ssid__no_geo	0.8737300435413643	0.9122807017543859	0.8726310756972111	0.8608	0.8844621513944222	0.8952205882352942	0.8529411764705883	0.9375000000000001	710	RFC	0.8731849519108009	0.867741935483871	0.8786279683377308	0.9023569023569024	0.8787878787878788	0.9259259259259259	0.872171292759528	0.8539682539682539	0.8903743315508021	0.8889692585895117	0.8285714285714286	0.9493670886075949	Self Other
ssid__no_geo	0.8761766835626358	0.9035087719298246	0.8733588062582954	0.854468085106383	0.8922495274102079	0.8837489570779642	0.8358208955223881	0.9316770186335404	711	RFC	0.8785887686902596	0.8916518650088809	0.8655256723716381	0.8948170731707317	0.875	0.9146341463414634	0.8704688203846775	0.8202614379084967	0.9206762028608583	0.8746835443037975	0.8	0.9493670886075949	Self Other
ssid__no_geo	0.8234100135317998	0.8771929824561403	0.8207213474968664	0.7987663839629915	0.8426763110307415	0.8533088235294117	0.7941176470588236	0.9125	712	RFC	0.8234254832675119	0.8235294117647058	0.823321554770318	0.8597081930415265	0.8181818181818182	0.9012345679012346	0.819206032379685	0.7754491017964071	0.8629629629629629	0.8477396021699819	0.7714285714285715	0.9240506329113924	Self Other
ssid__no_geo	0.8827404479578392	0.9122807017543859	0.88267446162183	0.8798920377867746	0.8854568854568854	0.8985042735042735	0.8611111111111112	0.9358974358974359	713	RFC	0.8827947331205688	0.8846675712347354	0.8809218950064021	0.8929448929448929	0.8378378378378378	0.948051948051948	0.8826032975333618	0.8751677852348994	0.890038809831824	0.9048824593128391	0.8857142857142857	0.9240506329113924	Self Other
ssid__no_geo	0.7960264900662252	0.8596491228070176	0.7930862659607599	0.768421052631579	0.8177514792899409	0.8323529411764705	0.7647058823529412	0.8999999999999999	714	RFC	0.7918188833666087	0.7470760233918129	0.8365617433414043	0.8383838383838383	0.7878787878787878	0.8888888888888888	0.7953950951725719	0.7910216718266254	0.7997685185185185	0.827124773960217	0.7428571428571429	0.9113924050632911	Self Other
ssid__no_geo	0.8519805420430855	0.8771929824561403	0.8492404400209534	0.8289156626506025	0.8695652173913043	0.8556962025316457	0.8000000000000002	0.9113924050632911	715	RFC	0.8487949416235376	0.8242811501597445	0.8733087330873309	0.8556962025316456	0.8	0.9113924050632911	0.8497281216754009	0.8336025848142165	0.8658536585365854	0.8556962025316456	0.8	0.9113924050632911	Self Other
ssid__no_geo	0.8832658569500674	0.8859649122807017	0.8821687826736371	0.8707991038088126	0.8935384615384615	0.8649165983046212	0.8115942028985507	0.9182389937106918	716	RFC	0.8885221264811977	0.9239302694136292	0.8531139835487661	0.8680147058823529	0.8235294117647058	0.9125	0.8807154119038234	0.8234463276836158	0.937984496124031	0.8620253164556962	0.8	0.9240506329113924	Self Other
ssid__no_geo	0.866519174041298	0.8771929824561403	0.8658326258782602	0.8562351072279587	0.8754301445285616	0.8533088235294117	0.7941176470588236	0.9125	717	RFC	0.8679258339832379	0.8821603927986906	0.8536912751677852	0.8597081930415265	0.8181818181818182	0.9012345679012346	0.8650476041012765	0.8317901234567902	0.8983050847457628	0.8477396021699819	0.7714285714285715	0.9240506329113924	Self Other
ssid__no_geo	0.8341013824884793	0.8771929824561403	0.8291338582677166	0.8	0.8582677165354331	0.850729517396184	0.787878787878788	0.9135802469135801	718	RFC	0.8415680973301791	0.8727272727272727	0.8104089219330854	0.865137971239798	0.8387096774193549	0.891566265060241	0.8252977148374638	0.7384615384615385	0.9121338912133892	0.8397830018083183	0.7428571428571429	0.9367088607594937	Self Other
ssid__no_geo	0.8583629893238434	0.8771929824561403	0.8549343690803369	0.832632464255677	0.8772362739049968	0.8533088235294117	0.7941176470588236	0.9125	719	RFC	0.8620996441281139	0.8807829181494662	0.8434163701067615	0.8597081930415265	0.8181818181818182	0.9012345679012346	0.8516777161412529	0.7894736842105263	0.9138817480719794	0.8477396021699819	0.7714285714285715	0.9240506329113924	Self Other
ssid__no_geo	0.8764426340801086	0.9298245614035088	0.8758589840002076	0.8673469387755102	0.8843710292249048	0.9161764705882353	0.8823529411764706	0.95	720	RFC	0.8771652621722846	0.8854166666666666	0.8689138576779026	0.9236812570145903	0.9090909090909091	0.9382716049382716	0.8751940491591204	0.85	0.9003880983182406	0.9095840867992766	0.8571428571428571	0.9620253164556962	Self Other
ssid__no_geo	0.8372372372372372	0.8947368421052632	0.8369323042195616	0.8298807281858128	0.8439838802533104	0.8720538720538721	0.8181818181818182	0.9259259259259259	721	RFC	0.836737479848146	0.822139303482587	0.851335656213705	0.8872910998834046	0.8709677419354839	0.9036144578313253	0.8372636595656024	0.8377693282636248	0.83675799086758	0.8603978300180832	0.7714285714285715	0.9493670886075949	Self Other
ssid__no_geo	0.8979744936234059	0.9385964912280702	0.8929423492117484	0.8697318007662835	0.9161528976572133	0.9284112317215394	0.9014084507042254	0.9554140127388535	722	RFC	0.8974896246734578	0.8954635108481263	0.8995157384987893	0.9252136752136753	0.8888888888888888	0.9615384615384616	0.8894273509072363	0.845437616387337	0.9334170854271356	0.9318264014466546	0.9142857142857143	0.9493670886075949	Self Other
ssid__no_geo	0.8433566433566434	0.9122807017543859	0.8386593088219592	0.8111298482293424	0.8661887694145758	0.8952205882352942	0.8529411764705883	0.9375000000000001	723	RFC	0.8422374777523519	0.8365217391304348	0.847953216374269	0.9023569023569024	0.8787878787878788	0.9259259259259259	0.8362299638895383	0.7872340425531915	0.8852258852258852	0.8889692585895117	0.8285714285714286	0.9493670886075949	Self Other
ssid__no_geo	0.8680048661800487	0.9035087719298246	0.8679305423670458	0.8710635769459298	0.8647975077881619	0.8875033641338477	0.8450704225352113	0.9299363057324842	724	RFC	0.8679522851053754	0.8895631067961165	0.8463414634146341	0.8846153846153846	0.8333333333333334	0.9358974358974359	0.8686971222648169	0.8533178114086146	0.8840764331210191	0.8905967450271248	0.8571428571428571	0.9240506329113924	Self Other
ssid__no_geo	0.8743421052631579	0.9035087719298246	0.8729870401456676	0.8598679383712399	0.8861061419200954	0.8816422840962718	0.8307692307692307	0.9325153374233128	725	RFC	0.8788349944629015	0.9085271317829458	0.8491428571428571	0.9023809523809524	0.9	0.9047619047619048	0.8712949520349544	0.8161559888579387	0.92643391521197	0.8667269439421339	0.7714285714285715	0.9620253164556962	Self Other
ssid__no_geo	0.8616666666666667	0.9122807017543859	0.8532116581777023	0.8179824561403508	0.8884408602150538	0.8952205882352942	0.8529411764705883	0.9375000000000001	726	RFC	0.86675032590553	0.8838862559241706	0.8496143958868895	0.9023569023569024	0.8787878787878788	0.9259259259259259	0.846105202644438	0.7612244897959184	0.9309859154929577	0.8889692585895117	0.8285714285714286	0.9493670886075949	Self Other
ssid__no_geo	0.8335714285714285	0.9035087719298246	0.8287461773700306	0.8	0.8574923547400611	0.8856986601039104	0.8405797101449276	0.9308176100628932	727	RFC	0.8260044700868029	0.7702479338842976	0.8817610062893082	0.8889705882352941	0.8529411764705882	0.925	0.8333333333333334	0.8321428571428572	0.8345238095238096	0.8826401446654611	0.8285714285714286	0.9367088607594937	Self Other
ssid__no_geo	0.8561782579338285	0.8947368421052632	0.8551296564614681	0.8428044280442804	0.8674548848786559	0.8696646341463414	0.8125	0.926829268292683	728	RFC	0.8586050171248727	0.8784615384615385	0.838748495788207	0.8953346855983773	0.896551724137931	0.8941176470588236	0.854062477151422	0.8099290780141843	0.8981958762886598	0.8524412296564196	0.7428571428571429	0.9620253164556962	Self Other
ssid__no_geo	0.8812974465148378	0.9210526315789473	0.8781467081794856	0.8585526315789475	0.8977407847800236	0.9012987012987013	0.8571428571428572	0.9454545454545454	729	RFC	0.8896601566102266	0.9271758436944938	0.8521444695259593	0.9356312292358804	0.9642857142857143	0.9069767441860465	0.8739399524421495	0.7993874425727412	0.9484924623115578	0.8793851717902351	0.7714285714285715	0.9873417721518988	Self Other
ssid__no_geo	0.8272181454302868	0.8859649122807017	0.8232717672094955	0.7968627450980391	0.8496807893209518	0.854520467262197	0.7868852459016394	0.9221556886227545	730	RFC	0.8258742053928743	0.8180354267310789	0.8337129840546698	0.8990384615384616	0.9230769230769231	0.875	0.8215152995675226	0.7767584097859327	0.8662721893491124	0.8301989150090416	0.6857142857142857	0.9746835443037974	Self Other
ssid__no_geo	0.8599476439790575	0.9035087719298246	0.8598936365303502	0.8571428571428571	0.8626444159178434	0.8769019338372436	0.819672131147541	0.9341317365269461	731	RFC	0.8676184948062411	0.9399707174231332	0.7952662721893491	0.923951048951049	0.9615384615384616	0.8863636363636364	0.8651132775191663	0.7877300613496933	0.9424964936886395	0.8508137432188065	0.7142857142857143	0.9873417721518988	Self Other
ssid__no_geo	0.8103343465045593	0.8771929824561403	0.8101220865704772	0.8037735849056604	0.8164705882352942	0.8556962025316457	0.8000000000000002	0.9113924050632911	732	RFC	0.8109603562526058	0.7661870503597122	0.8557336621454994	0.8556962025316456	0.8	0.9113924050632911	0.8129452568428946	0.8452380952380952	0.7806524184476941	0.8556962025316456	0.8	0.9113924050632911	Self Other
ssid__no_geo	0.8764525993883792	0.9473684210526315	0.8764470069252823	0.875615763546798	0.8772782503037667	0.9348323170731707	0.90625	0.9634146341463414	733	RFC	0.8806279202004916	0.9379947229551451	0.8232611174458381	0.9647058823529412	1.0	0.9294117647058824	0.8799489153905525	0.8210161662817552	0.9388816644993498	0.9142857142857144	0.8285714285714286	1.0	Self Other
ssid__no_geo	0.84375	0.8947368421052632	0.8411851119865537	0.8210023866348448	0.8613678373382626	0.8696646341463414	0.8125	0.926829268292683	734	RFC	0.8452145188377325	0.8543046357615894	0.8361244019138756	0.8953346855983773	0.896551724137931	0.8941176470588236	0.8391910272401253	0.7901990811638591	0.8881829733163914	0.8524412296564196	0.7428571428571429	0.9620253164556962	Self Other
ssid__no_geo	0.8193803559657218	0.9122807017543859	0.8182238805447974	0.8037249283667621	0.8327228327228328	0.8985042735042735	0.8611111111111112	0.9358974358974359	735	RFC	0.819140316725417	0.8165938864628821	0.8216867469879519	0.8929448929448929	0.8378378378378378	0.948051948051948	0.8176573475401137	0.7912552891396333	0.844059405940594	0.9048824593128391	0.8857142857142857	0.9240506329113924	Self Other
ssid__no_geo	0.8771251931993818	0.9385964912280702	0.8686332161704002	0.8352331606217616	0.9020332717190389	0.9260220635950681	0.8955223880597014	0.9565217391304348	736	RFC	0.882400899189463	0.8995535714285714	0.8652482269503546	0.9382621951219512	0.9375	0.9390243902439024	0.8607910203654885	0.7794970986460348	0.9420849420849421	0.9159132007233273	0.8571428571428571	0.9746835443037974	Self Other
ssid__no_geo	0.8030987734021949	0.8771929824561403	0.8008665945909492	0.779783393501805	0.8219497956800934	0.8579059829059829	0.8055555555555555	0.9102564102564102	737	RFC	0.8010268420104486	0.7142857142857143	0.8877679697351829	0.8529308529308529	0.7837837837837838	0.922077922077922	0.8118614778461326	0.8585055643879174	0.7652173913043478	0.8636528028933093	0.8285714285714286	0.8987341772151899	Self Other
ssid__no_geo	0.8582621082621082	0.8771929824561403	0.8564673088570802	0.8404170008019246	0.8725176169122357	0.850729517396184	0.787878787878788	0.9135802469135801	738	RFC	0.8610082065253505	0.8791946308724832	0.8428217821782178	0.865137971239798	0.8387096774193549	0.891566265060241	0.8546489923562279	0.804915514592934	0.9043824701195219	0.8397830018083183	0.7428571428571429	0.9367088607594937	Self Other
ssid__no_geo	0.8469251336898396	0.868421052631579	0.8451762185711348	0.8287210172026925	0.861631419939577	0.8386031146767342	0.7692307692307692	0.9079754601226993	739	RFC	0.8477077621915834	0.8536209553158706	0.8417945690672963	0.8571428571428572	0.8333333333333334	0.8809523809523809	0.8438291503568962	0.8052325581395349	0.8824257425742574	0.825497287522604	0.7142857142857143	0.9367088607594937	Self Other
ssid__no_geo	0.8440860215053764	0.8859649122807017	0.8428868163936276	0.829160530191458	0.8566131025957973	0.8626124038194123	0.8059701492537314	0.9192546583850932	740	RFC	0.8519063731170335	0.9008	0.8030127462340672	0.8730945121951219	0.84375	0.9024390243902439	0.8429785965324395	0.7680763983628922	0.9178807947019868	0.8540687160940326	0.7714285714285715	0.9367088607594937	Self Other
ssid__no_geo	0.8493524199045671	0.868421052631579	0.8462617808495252	0.8244638602065131	0.8680597014925373	0.8441345365053323	0.782608695652174	0.9056603773584907	741	RFC	0.8467602846147709	0.829073482428115	0.8644470868014269	0.8470588235294118	0.7941176470588235	0.9	0.8458039255799152	0.8199052132701422	0.8717026378896883	0.8414104882459312	0.7714285714285715	0.9113924050632911	Self Other
ssid__no_geo	0.8606340819022457	0.8947368421052632	0.8575435000827214	0.8365608055770721	0.8785261945883707	0.87995787995788	0.8378378378378378	0.9220779220779222	742	RFC	0.8563348114708209	0.8244274809160306	0.8882421420256111	0.8707692307692307	0.7948717948717948	0.9466666666666667	0.8590385524562685	0.8490566037735849	0.8690205011389521	0.8922242314647377	0.8857142857142857	0.8987341772151899	Self Other
ssid__no_geo	0.8345697329376854	0.8771929824561403	0.82862807942293	0.7967183226982679	0.8605378361475922	0.8556962025316457	0.8000000000000002	0.9113924050632911	743	RFC	0.8303722038870553	0.8092592592592592	0.8514851485148515	0.8556962025316456	0.8	0.9113924050632911	0.8271726129005168	0.7845601436265709	0.8697850821744627	0.8556962025316456	0.8	0.9113924050632911	Self Other
ssid__no_geo	0.8821478382147838	0.9298245614035088	0.880861586260634	0.8684824902723736	0.8932406822488945	0.9175406871609403	0.8857142857142857	0.9493670886075949	744	RFC	0.8826916430496994	0.8871224165341812	0.8782608695652174	0.9175406871609403	0.8857142857142857	0.9493670886075949	0.8796750579973667	0.850609756097561	0.9087403598971723	0.9175406871609403	0.8857142857142857	0.9493670886075949	Self Other
ssid__no_geo	0.863667348329925	0.9122807017543859	0.8620052601675879	0.8468606431852986	0.8771498771498772	0.8933782267115601	0.8484848484848486	0.9382716049382716	745	RFC	0.8723067404979383	0.9201331114808652	0.8244803695150116	0.9094442285270112	0.9032258064516129	0.9156626506024096	0.8607025185681577	0.7843971631205674	0.937007874015748	0.8810126582278481	0.8	0.9620253164556962	Self Other
ssid__no_geo	0.8224233983286908	0.8947368421052632	0.8157647012654166	0.7807394668959587	0.8507899356348743	0.8696646341463414	0.8125	0.926829268292683	746	RFC	0.8203114807566863	0.8107142857142857	0.8299086757990868	0.8953346855983773	0.896551724137931	0.8941176470588236	0.8128256277635433	0.7529021558872305	0.8727490996398559	0.8524412296564196	0.7428571428571429	0.9620253164556962	Self Other
ssid__no_geo	0.8947368421052632	0.9122807017543859	0.8904790154655327	0.8688845401174169	0.9120734908136484	0.8933782267115601	0.8484848484848486	0.9382716049382716	747	RFC	0.8968670993301535	0.9061224489795918	0.8876117496807152	0.9094442285270112	0.9032258064516129	0.9156626506024096	0.8862540967804126	0.8345864661654135	0.9379217273954116	0.8810126582278481	0.8	0.9620253164556962	Self Other
ssid__no_geo	0.8937544867193108	0.9473684210526315	0.8936948271594752	0.8911764705882352	0.8962131837307152	0.936026936026936	0.909090909090909	0.962962962962963	748	RFC	0.8972286158631415	0.942457231726283	0.852	0.9537504858142247	0.967741935483871	0.9397590361445783	0.8952272783540888	0.8451882845188284	0.9452662721893491	0.9222423146473779	0.8571428571428571	0.9873417721518988	Self Other
ssid__no_geo	0.8572364112639161	0.9210526315789473	0.8561117681231587	0.8433908045977012	0.8688327316486161	0.9048855103365161	0.8656716417910447	0.9440993788819876	749	RFC	0.860508840288252	0.8853695324283559	0.8356481481481481	0.9165396341463414	0.90625	0.926829268292683	0.8549872623946698	0.8052126200274349	0.9047619047619048	0.8952983725135624	0.8285714285714286	0.9620253164556962	Self Other
ssid__no_geo	0.7906295754026355	0.868421052631579	0.7762758841854498	0.7196078431372549	0.8329439252336448	0.8321390006871503	0.7540983606557377	0.9101796407185629	750	RFC	0.7771831050648037	0.7252964426877471	0.8290697674418605	0.8741258741258742	0.8846153846153846	0.8636363636363636	0.775431121097532	0.7140077821011673	0.8368544600938967	0.8095840867992767	0.6571428571428571	0.9620253164556962	Self Other
ssid__no_geo	0.883736559139785	0.9210526315789473	0.8806577398572013	0.8614891913530824	0.8998262883613202	0.9048855103365161	0.8656716417910447	0.9440993788819876	751	RFC	0.8846054491169286	0.8892561983471075	0.8799546998867497	0.9165396341463414	0.90625	0.926829268292683	0.8780099202260752	0.8354037267080745	0.9206161137440758	0.8952983725135624	0.8285714285714286	0.9620253164556962	Self Other
ssid__no_geo	0.8329283110571082	0.9035087719298246	0.831762834843621	0.8177601060304839	0.8457655636567583	0.8793650793650793	0.8253968253968255	0.9333333333333332	752	RFC	0.836579266899893	0.8641456582633054	0.8090128755364807	0.9119601328903655	0.9285714285714286	0.8953488372093024	0.83105854008233	0.7761006289308177	0.8860164512338425	0.8587703435804701	0.7428571428571429	0.9746835443037974	Self Other
ssid__no_geo	0.8359375	0.9298245614035088	0.8265354324611061	0.7861507128309573	0.8669201520912547	0.9175406871609403	0.8857142857142857	0.9493670886075949	753	RFC	0.8286950806726051	0.7991718426501035	0.8582183186951067	0.9175406871609403	0.8857142857142857	0.9493670886075949	0.8246736751351615	0.7735470941883767	0.8758002560819462	0.9175406871609403	0.8857142857142857	0.9493670886075949	Self Other
ssid__no_geo	0.8923766816143498	0.9210526315789473	0.8912531578983014	0.8801996672212977	0.9023066485753052	0.9093239063190455	0.8767123287671234	0.9419354838709677	754	RFC	0.8925009963046155	0.893581081081081	0.8914209115281502	0.9013157894736842	0.8421052631578947	0.9605263157894737	0.8903373266078184	0.8672131147540983	0.9134615384615384	0.9191681735985533	0.9142857142857143	0.9240506329113924	Self Other
ssid__no_geo	0.8069815195071869	0.8421052631578947	0.8069807056601228	0.8065843621399177	0.8073770491803279	0.8113970588235294	0.7352941176470589	0.8875	755	RFC	0.8070427286356822	0.7989130434782609	0.8151724137931035	0.8170594837261504	0.7575757575757576	0.8765432098765432	0.8070668980691884	0.814404432132964	0.7997293640054127	0.8065099457504521	0.7142857142857143	0.8987341772151899	Self Other
ssid__no_geo	0.8666191155492154	0.9385964912280702	0.8634677526448586	0.8427249789739277	0.8842105263157894	0.9260220635950681	0.8955223880597014	0.9565217391304348	756	RFC	0.8678120993564441	0.8743455497382199	0.8612786489746683	0.9382621951219512	0.9375	0.9390243902439024	0.8608543174382869	0.8133116883116883	0.9083969465648855	0.9159132007233273	0.8571428571428571	0.9746835443037974	Self Other
ssid__no_geo	0.8695965417867435	0.9210526315789473	0.867079562956367	0.8487886382623224	0.8853704876504117	0.9031618688060405	0.8615384615384616	0.9447852760736196	757	RFC	0.8707022251825853	0.8773747841105354	0.8640296662546354	0.925	0.9333333333333333	0.9166666666666666	0.8648993401420586	0.8220064724919094	0.9077922077922078	0.8873417721518988	0.8	0.9746835443037974	Self Other
ssid__no_geo	0.8699132755170114	0.9210526315789473	0.8678790727737462	0.8514851485148515	0.884272997032641	0.9048855103365161	0.8656716417910447	0.9440993788819876	758	RFC	0.8743401963913007	0.9001610305958132	0.8485193621867881	0.9165396341463414	0.90625	0.926829268292683	0.8654878555414688	0.8078034682080925	0.9231722428748451	0.8952983725135624	0.8285714285714286	0.9620253164556962	Self Other
ssid__no_geo	0.8316524437548487	0.8947368421052632	0.8201485939514352	0.7746625129802699	0.8656346749226007	0.8763110307414106	0.8285714285714286	0.9240506329113924	759	RFC	0.8336545125006664	0.8400900900900901	0.8272189349112427	0.8763110307414106	0.8285714285714286	0.9240506329113924	0.8132409979230788	0.7186897880539499	0.9077922077922078	0.8763110307414106	0.8285714285714286	0.9240506329113924	Self Other
ssid__no_geo	0.8810853950518756	0.9210526315789473	0.8781027335591113	0.859035004730369	0.8971704623878536	0.9048855103365161	0.8656716417910447	0.9440993788819876	760	RFC	0.8849475599598942	0.9043824701195219	0.8655126498002663	0.9165396341463414	0.90625	0.926829268292683	0.8746250548542812	0.818018018018018	0.9312320916905444	0.8952983725135624	0.8285714285714286	0.9620253164556962	Self Other
ssid__no_geo	0.8296568627450981	0.9035087719298246	0.8276060705084849	0.8088033012379643	0.8464088397790055	0.8837489570779642	0.8358208955223881	0.9316770186335404	761	RFC	0.8261847195357834	0.7819148936170213	0.8704545454545455	0.8948170731707317	0.875	0.9146341463414634	0.8306313757926661	0.8376068376068376	0.8236559139784946	0.8746835443037975	0.8	0.9493670886075949	Self Other
ssid__no_geo	0.8558863328822733	0.9298245614035088	0.8548812895999041	0.8428044280442805	0.8669581511555277	0.9161764705882353	0.8823529411764706	0.95	762	RFC	0.8567811365488627	0.8651515151515151	0.8484107579462102	0.9236812570145903	0.9090909090909091	0.9382716049382716	0.8539586721427456	0.8215827338129497	0.8863346104725415	0.9095840867992766	0.8571428571428571	0.9620253164556962	Self Other
ssid__no_geo	0.8223552894211577	0.868421052631579	0.8184658616697933	0.7918939984411536	0.845037724898433	0.8321390006871503	0.7540983606557377	0.9101796407185629	763	RFC	0.8198091819384092	0.8037974683544303	0.835820895522388	0.8741258741258742	0.8846153846153846	0.8636363636363636	0.8173990177624889	0.7803379416282642	0.8544600938967136	0.8095840867992767	0.6571428571428571	0.9620253164556962	Self Other
ssid__no_geo	0.8520625889046942	0.9210526315789473	0.8478481644884708	0.8225255972696246	0.8731707317073171	0.9048855103365161	0.8656716417910447	0.9440993788819876	764	RFC	0.8593441817229921	0.8909426987060998	0.8277456647398844	0.9165396341463414	0.90625	0.926829268292683	0.8438689228567047	0.7638668779714739	0.9238709677419354	0.8952983725135624	0.8285714285714286	0.9620253164556962	Self Other
ssid__no_geo	0.8755555555555555	0.9298245614035088	0.8752005705116777	0.8685446009389671	0.8818565400843882	0.914702581369248	0.8787878787878788	0.9506172839506173	765	RFC	0.8787419477074649	0.9113300492610837	0.8461538461538461	0.931597357170618	0.9354838709677419	0.927710843373494	0.8751506291855159	0.8295964125560538	0.920704845814978	0.901627486437613	0.8285714285714286	0.9746835443037974	Self Other
ssid__no_geo	0.8252002913328478	0.8859649122807017	0.8192556968024187	0.7864768683274023	0.8520345252774353	0.8670494303400018	0.8169014084507044	0.9171974522292994	766	RFC	0.8203706312795541	0.7949640287769785	0.8457772337821298	0.8643162393162394	0.8055555555555556	0.9230769230769231	0.8182770536261044	0.778169014084507	0.8583850931677018	0.8699819168173599	0.8285714285714286	0.9113924050632911	Self Other
ssid__no_geo	0.8452639190166306	0.8859649122807017	0.8419924744592886	0.8192567567567568	0.8647281921618204	0.860122699386503	0.8	0.920245398773006	767	RFC	0.8494116266230802	0.8707360861759426	0.8280871670702179	0.8797619047619047	0.8666666666666667	0.8928571428571429	0.8391433128275234	0.773524720893142	0.9047619047619048	0.8461121157323689	0.7428571428571429	0.9493670886075949	Self Other
ssid__no_geo	0.849607982893799	0.8947368421052632	0.8367320713467495	0.7908820614469771	0.8825820812465219	0.8642857142857143	0.7999999999999999	0.9285714285714286	768	RFC	0.8536678318618713	0.8655097613882863	0.8418259023354565	0.9182022471910112	0.96	0.8764044943820225	0.8277937849489905	0.7281021897810219	0.927485380116959	0.8365280289330923	0.6857142857142857	0.9873417721518988	Self Other
ssid__no_geo	0.8440492476060192	0.8771929824561403	0.8413123994325377	0.8204724409448819	0.8621523579201934	0.850729517396184	0.787878787878788	0.9135802469135801	769	RFC	0.8448649884616197	0.8499184339314845	0.839811542991755	0.865137971239798	0.8387096774193549	0.891566265060241	0.8393563818221352	0.7929984779299848	0.8857142857142857	0.8397830018083183	0.7428571428571429	0.9367088607594937	Self Other
ssid__no_geo	0.8730853391684902	0.8947368421052632	0.8636304392563967	0.8277227722772277	0.8995381062355657	0.86708122813836	0.8064516129032259	0.927710843373494	770	RFC	0.8756021132231833	0.8837209302325582	0.8674832962138085	0.9054916985951469	0.9259259259259259	0.8850574712643678	0.8562256340179253	0.7783985102420856	0.934052757793765	0.8444846292947559	0.7142857142857143	0.9746835443037974	Self Other
ssid__no_geo	0.8613046231792274	0.8859649122807017	0.8611299523514069	0.8660550458715596	0.8562048588312541	0.860122699386503	0.8	0.920245398773006	771	RFC	0.8638358717306085	0.9315789473684211	0.796092796092796	0.8797619047619047	0.8666666666666667	0.8928571428571429	0.8676396103896105	0.8091428571428572	0.9261363636363636	0.8461121157323689	0.7428571428571429	0.9493670886075949	Self Other
ssid__no_geo	0.8541666666666666	0.8859649122807017	0.853568965917983	0.844213649851632	0.8629242819843341	0.8649165983046212	0.8115942028985507	0.9182389937106918	772	RFC	0.8559046334098461	0.8740399385560675	0.8377693282636248	0.8680147058823529	0.8235294117647058	0.9125	0.8529962094807395	0.8163558106169297	0.8896366083445492	0.8620253164556962	0.8	0.9240506329113924	Self Other
ssid__no_geo	0.8094248094248094	0.9210526315789473	0.8071711486345632	0.7863247863247863	0.8280175109443402	0.9093239063190455	0.8767123287671234	0.9419354838709677	773	RFC	0.8059831726879783	0.7397660818713451	0.8722002635046113	0.9013157894736842	0.8421052631578947	0.9605263157894737	0.8136164416015161	0.8391376451077943	0.7880952380952381	0.9191681735985533	0.9142857142857143	0.9240506329113924	Self Other
ssid__no_geo	0.8686943620178041	0.9210526315789473	0.8664434342637108	0.8491048593350383	0.8837820091923835	0.9031618688060405	0.8615384615384616	0.9447852760736196	774	RFC	0.8700113136732854	0.8783068783068783	0.8617157490396927	0.925	0.9333333333333333	0.9166666666666666	0.8643951322355955	0.8217821782178217	0.9070080862533693	0.8873417721518988	0.8	0.9746835443037974	Self Other
ssid__no_geo	0.8347457627118644	0.9035087719298246	0.8325068158446243	0.813141683778234	0.8518719479110146	0.8742352823187243	0.8135593220338984	0.9349112426035503	775	RFC	0.8424744897959183	0.8839285714285714	0.8010204081632653	0.9388888888888889	1.0	0.8777777777777778	0.8312346620022999	0.752851711026616	0.9096176129779838	0.8428571428571429	0.6857142857142857	1.0	Self Other
ssid__no_geo	0.8212703101920237	0.8859649122807017	0.8192256341789053	0.8	0.8384512683578104	0.8670494303400018	0.8169014084507044	0.9171974522292994	776	RFC	0.8210088860207614	0.8189509306260575	0.8230668414154653	0.8643162393162394	0.8055555555555556	0.9230769230769231	0.8181640345960679	0.7819063004846527	0.854421768707483	0.8699819168173599	0.8285714285714286	0.9113924050632911	Self Other
ssid__no_geo	0.861038961038961	0.9210526315789473	0.8604739381438411	0.8693528693528693	0.8515950069348128	0.9079572979276935	0.8732394366197184	0.9426751592356688	777	RFC	0.8613927850979282	0.9295039164490861	0.7932816537467701	0.9049145299145299	0.8611111111111112	0.9487179487179487	0.8678377190572982	0.8165137614678899	0.9191616766467066	0.9112115732368897	0.8857142857142857	0.9367088607594937	Self Other
ssid__no_geo	0.8572513287775246	0.9035087719298246	0.8524739024739025	0.825925925925926	0.879021879021879	0.8856986601039104	0.8405797101449276	0.9308176100628932	778	RFC	0.8533046992948191	0.832089552238806	0.8745198463508322	0.8889705882352941	0.8529411764705882	0.925	0.8517117228521421	0.8198529411764706	0.8835705045278137	0.8826401446654611	0.8285714285714286	0.9367088607594937	Self Other
ssid__no_geo	0.8674211802748585	0.956140350877193	0.8603153006758804	0.8288100208768268	0.891820580474934	0.9462010382255781	0.923076923076923	0.9693251533742331	779	RFC	0.872374470642259	0.8901345291479821	0.854614412136536	0.9702380952380952	1.0	0.9404761904761905	0.8539022090517241	0.775390625	0.9324137931034483	0.9285714285714286	0.8571428571428571	1.0	Self Other
ssid__no_geo	0.8908594815825375	0.9298245614035088	0.8899944471958339	0.8802395209580838	0.899749373433584	0.9161764705882353	0.8823529411764706	0.95	780	RFC	0.8902950259543991	0.8842105263157894	0.8963795255930087	0.9236812570145903	0.9090909090909091	0.9382716049382716	0.8897243389665289	0.8763040238450075	0.9031446540880503	0.9095840867992766	0.8571428571428571	0.9620253164556962	Self Other
ssid__no_geo	0.8168642951251647	0.8947368421052632	0.8147014966005512	0.7946824224519942	0.8347205707491082	0.8763110307414106	0.8285714285714286	0.9240506329113924	781	RFC	0.8133379420144127	0.7663817663817664	0.8602941176470589	0.8763110307414106	0.8285714285714286	0.9240506329113924	0.8178884654075576	0.8251533742331288	0.8106235565819861	0.8763110307414106	0.8285714285714286	0.9240506329113924	Self Other
ssid__no_geo	0.8325487558843309	0.9298245614035088	0.8310511784023227	0.8151447661469932	0.8469575906576521	0.9175406871609403	0.8857142857142857	0.9493670886075949	782	RFC	0.8300192483361608	0.7721518987341772	0.8878865979381443	0.9175406871609403	0.8857142857142857	0.9493670886075949	0.8364216349245062	0.8632075471698113	0.8096357226792009	0.9175406871609403	0.8857142857142857	0.9493670886075949	Self Other
ssid__no_geo	0.8738077769625825	0.9210526315789473	0.8688502213092377	0.843351548269581	0.8943488943488943	0.9048855103365161	0.8656716417910447	0.9440993788819876	783	RFC	0.873469868173258	0.871939736346516	0.875	0.9165396341463414	0.90625	0.926829268292683	0.865575673783379	0.8165784832451499	0.914572864321608	0.8952983725135624	0.8285714285714286	0.9620253164556962	Self Other
ssid__no_geo	0.8568714376187461	0.9385964912280702	0.8559976304541521	0.8447802197802199	0.8672150411280845	0.9284112317215394	0.9014084507042254	0.9554140127388535	784	RFC	0.8583670091046303	0.8723404255319149	0.8443935926773455	0.9252136752136753	0.8888888888888888	0.9615384615384616	0.8551062351647079	0.8189081225033289	0.8913043478260869	0.9318264014466546	0.9142857142857143	0.9493670886075949	Self Other
ssid__no_geo	0.8846905537459283	0.9473684210526315	0.8841587970371052	0.8763102725366877	0.8920073215375228	0.9371323529411765	0.9117647058823529	0.9625	785	RFC	0.8842644244055722	0.8781512605042017	0.8903775883069428	0.9450056116722784	0.9393939393939394	0.9506172839506173	0.8840600096162698	0.8744769874476988	0.8936430317848411	0.9301989150090415	0.8857142857142857	0.9746835443037974	Self Other
ssid__no_geo	0.8464912280701754	0.9122807017543859	0.8464906856804335	0.8467792370231395	0.8462021343377275	0.8913871951219513	0.8437500000000001	0.9390243902439025	786	RFC	0.8521229382274288	0.9223433242506812	0.7819025522041764	0.9184584178498986	0.9310344827586207	0.9058823529411765	0.8523417916702909	0.7826589595375723	0.9220246238030095	0.8730560578661845	0.7714285714285715	0.9746835443037974	Self Other
ssid__no_geo	0.8953736654804271	0.9298245614035088	0.8929360664482207	0.8767812238055323	0.9090909090909092	0.913109756097561	0.8750000000000001	0.9512195121951219	787	RFC	0.896799412559675	0.9048442906574394	0.8887545344619106	0.9415821501014199	0.9655172413793104	0.9176470588235294	0.8903931254502419	0.8504065040650407	0.930379746835443	0.8936708860759495	0.8	0.9873417721518988	Self Other
ssid__no_geo	0.8763966480446927	0.9035087719298246	0.8759800071927133	0.8687916975537436	0.8831683168316831	0.8856986601039104	0.8405797101449276	0.9308176100628932	788	RFC	0.8809179545526373	0.9213836477987422	0.8404522613065326	0.8889705882352941	0.8529411764705882	0.925	0.8761691768409842	0.8218793828892006	0.9304589707927677	0.8826401446654611	0.8285714285714286	0.9367088607594937	Self Other
ssid__no_geo	0.8973438621679828	0.956140350877193	0.8956398508983556	0.8823045267489711	0.9089751750477403	0.9480448455017774	0.9275362318840579	0.9685534591194969	789	RFC	0.8965101578808102	0.8903654485049833	0.9026548672566371	0.9518382352941177	0.9411764705882353	0.9625	0.8948864349353746	0.8743882544861338	0.9153846153846154	0.9444846292947559	0.9142857142857143	0.9746835443037974	Self Other
ssid__no_geo	0.8610121168923734	0.9122807017543859	0.8572420000782707	0.8340425531914893	0.880441446965052	0.8913871951219513	0.8437500000000001	0.9390243902439025	790	RFC	0.8633600237247925	0.875	0.8517200474495848	0.9184584178498986	0.9310344827586207	0.9058823529411765	0.8539577400850151	0.7967479674796748	0.9111675126903553	0.8730560578661845	0.7714285714285715	0.9746835443037974	Self Other
ssid__no_geo	0.8868808567603749	0.9210526315789473	0.8867488848071372	0.882882882882883	0.8906148867313916	0.9048855103365161	0.8656716417910447	0.9440993788819876	791	RFC	0.8882493702770782	0.91	0.8664987405541562	0.9165396341463414	0.90625	0.926829268292683	0.8867234893627698	0.857335127860027	0.9161118508655126	0.8952983725135624	0.8285714285714286	0.9620253164556962	Self Other
ssid__no_geo	0.8309859154929577	0.9210526315789473	0.8307836751844946	0.8249336870026526	0.8366336633663366	0.9048855103365161	0.8656716417910447	0.9440993788819876	792	RFC	0.8306794499074379	0.8067444876783398	0.854614412136536	0.9165396341463414	0.90625	0.926829268292683	0.831677973767526	0.8439620081411127	0.8193939393939393	0.8952983725135624	0.8285714285714286	0.9620253164556962	Self Other
ssid__no_geo	0.8399452804377565	0.8421052631578947	0.8383773293245926	0.8224582701062215	0.8542963885429639	0.808080808080808	0.7272727272727272	0.8888888888888888	793	RFC	0.8458492102513675	0.8827361563517915	0.8089622641509434	0.8208317139525845	0.7741935483870968	0.8674698795180723	0.8374497781242505	0.7698863636363636	0.9050131926121372	0.7985533453887884	0.6857142857142857	0.9113924050632911	Self Other
ssid__no_geo	0.8529411764705882	0.8947368421052632	0.8433814858490566	0.8046875	0.8820754716981132	0.8742647058823529	0.823529411764706	0.9249999999999999	794	RFC	0.8423527682868585	0.7984496124031008	0.8862559241706162	0.8810325476992144	0.8484848484848485	0.9135802469135802	0.8444789471738567	0.8110236220472441	0.8779342723004695	0.8683544303797468	0.8	0.9367088607594937	Self Other
ssid__no_geo	0.8573529411764705	0.8859649122807017	0.8427843098931954	0.7949260042283298	0.890642615558061	0.8574314574314574	0.7936507936507937	0.9212121212121213	795	RFC	0.8467927766368746	0.8138528138528138	0.8797327394209354	0.8882890365448506	0.8928571428571429	0.8837209302325582	0.8393429940752481	0.7768595041322314	0.9018264840182648	0.8381555153707052	0.7142857142857143	0.9620253164556962	Self Other
ssid__no_geo	0.9017980636237898	0.9298245614035088	0.9017963728191002	0.9013888888888889	0.9022038567493115	0.9161764705882353	0.8823529411764706	0.95	796	RFC	0.9028163807123032	0.9311334289813487	0.8744993324432577	0.9236812570145903	0.9090909090909091	0.9382716049382716	0.9026035314906888	0.873485868102288	0.9317211948790897	0.9095840867992766	0.8571428571428571	0.9620253164556962	Self Other
ssid__no_geo	0.8995492594977463	0.9385964912280702	0.8995188878013172	0.8977719528178244	0.9012658227848099	0.9272627837024884	0.8985507246376812	0.9559748427672956	797	RFC	0.9000624381430631	0.9145527369826435	0.8855721393034826	0.9308823529411765	0.9117647058823529	0.95	0.899560827395879	0.8815958815958816	0.9175257731958762	0.923869801084991	0.8857142857142857	0.9620253164556962	Self Other
ssid__no_geo	0.8837357052096569	0.9035087719298246	0.8830213613272216	0.892162639952858	0.8738800827015852	0.890718954248366	0.8533333333333333	0.9281045751633986	798	RFC	0.883059989439909	0.8916372202591284	0.8744827586206897	0.8797297297297297	0.8	0.9594594594594594	0.8829834580799418	0.8926886792452831	0.8732782369146006	0.9065099457504521	0.9142857142857143	0.8987341772151899	Self Other
ssid__no_geo	0.8593634344929681	0.9210526315789473	0.8506115446215733	0.814453125	0.8867699642431466	0.9048855103365161	0.8656716417910447	0.9440993788819876	799	RFC	0.8586869723933379	0.8562628336755647	0.8611111111111112	0.9165396341463414	0.90625	0.926829268292683	0.845270613427038	0.776536312849162	0.914004914004914	0.8952983725135624	0.8285714285714286	0.9620253164556962	Self Other
ssid__no_geo	0.8723735408560311	0.8771929824561403	0.868410536148701	0.8455743879472694	0.8912466843501327	0.8556962025316457	0.8000000000000002	0.9113924050632911	800	RFC	0.8704436008295546	0.8601532567049809	0.8807339449541285	0.8556962025316456	0.8	0.9113924050632911	0.8667474521501367	0.8314814814814815	0.9020134228187919	0.8556962025316456	0.8	0.9113924050632911	Self Other
ssid__no_geo	0.7956363636363636	0.868421052631579	0.7866629194064825	0.7429094236047575	0.8304164152082075	0.8414758505608604	0.7761194029850748	0.9068322981366461	801	RFC	0.7834695434237768	0.712280701754386	0.8546583850931677	0.8513719512195121	0.8125	0.8902439024390244	0.7919011840321726	0.7762906309751434	0.8075117370892019	0.8334538878842677	0.7428571428571429	0.9240506329113924	Self Other
ssid__no_geo	0.8750907770515614	0.9122807017543859	0.8718493124001714	0.85146804835924	0.8922305764411028	0.8969258589511754	0.8571428571428571	0.9367088607594937	802	RFC	0.8711757564236058	0.8456260720411664	0.8967254408060453	0.8969258589511754	0.8571428571428571	0.9367088607594937	0.8725859264881275	0.8573913043478261	0.8877805486284289	0.8969258589511754	0.8571428571428571	0.9367088607594937	Self Other
ssid__no_geo	0.8494152046783626	0.9035087719298246	0.8489969135802469	0.8410493827160493	0.8569444444444445	0.8837489570779642	0.8358208955223881	0.9316770186335404	803	RFC	0.854525610041319	0.8993399339933993	0.8097112860892388	0.8948170731707317	0.875	0.9146341463414634	0.849942285494421	0.7898550724637681	0.9100294985250738	0.8746835443037975	0.8	0.9493670886075949	Self Other
ssid__no_geo	0.8058051140290255	0.8947368421052632	0.8020996736599006	0.7750200160128103	0.8291793313069908	0.8763110307414106	0.8285714285714286	0.9240506329113924	804	RFC	0.8004901619430066	0.7527216174183515	0.8482587064676617	0.8763110307414106	0.8285714285714286	0.9240506329113924	0.8048096129470259	0.7986798679867987	0.8109393579072532	0.8763110307414106	0.8285714285714286	0.9240506329113924	Self Other
ssid__no_geo	0.8342391304347826	0.9210526315789473	0.8336713920796077	0.8239538239538239	0.8433889602053916	0.9031618688060405	0.8615384615384616	0.9447852760736196	805	RFC	0.8333752775721688	0.8157142857142857	0.8510362694300518	0.925	0.9333333333333333	0.9166666666666666	0.8341196893152026	0.8323615160349854	0.8358778625954199	0.8873417721518988	0.8	0.9746835443037974	Self Other
ssid__no_geo	0.8541826554105909	0.9210526315789473	0.8485632563579332	0.8193916349809885	0.8777348777348778	0.9079572979276935	0.8732394366197184	0.9426751592356688	806	RFC	0.8543628444285516	0.8551587301587301	0.853566958698373	0.9049145299145299	0.8611111111111112	0.9487179487179487	0.8449038043215547	0.7864963503649635	0.9033112582781457	0.9112115732368897	0.8857142857142857	0.9367088607594937	Self Other
ssid__no_geo	0.8265027322404371	0.8859649122807017	0.8261276156418562	0.818051575931232	0.8342036553524804	0.8670494303400018	0.8169014084507044	0.9171974522292994	807	RFC	0.8258676351896691	0.806497175141243	0.8452380952380952	0.8643162393162394	0.8055555555555556	0.9230769230769231	0.8266977343562695	0.8299418604651163	0.8234536082474226	0.8699819168173599	0.8285714285714286	0.9113924050632911	Self Other
ssid__no_geo	0.8798679867986798	0.9035087719298246	0.8789906362899065	0.8686868686868687	0.8892944038929441	0.8856986601039104	0.8405797101449276	0.9308176100628932	808	RFC	0.880005666460187	0.8814055636896047	0.8786057692307693	0.8889705882352941	0.8529411764705882	0.925	0.8782881598217351	0.8563300142247511	0.9002463054187192	0.8826401446654611	0.8285714285714286	0.9367088607594937	Self Other
ssid__no_geo	0.8697208303507517	0.8771929824561403	0.8650089620958561	0.8397887323943661	0.8902291917973462	0.8416666666666668	0.7666666666666667	0.9166666666666667	809	RFC	0.8798109207736975	0.9190751445086706	0.8405466970387244	0.8925842696629214	0.92	0.8651685393258427	0.85962473507044	0.773095623987034	0.9461538461538461	0.8159132007233273	0.6571428571428571	0.9746835443037974	Self Other
ssid__no_geo	0.854389721627409	0.8771929824561403	0.853469915097822	0.841860465116279	0.8650793650793651	0.850729517396184	0.787878787878788	0.9135802469135801	810	RFC	0.8546912026066351	0.8578199052132701	0.8515625	0.865137971239798	0.8387096774193549	0.891566265060241	0.8527581381646782	0.8264840182648402	0.8790322580645161	0.8397830018083183	0.7428571428571429	0.9367088607594937	Self Other
ssid__no_geo	0.8646464646464647	0.9035087719298246	0.863288540713894	0.8496634255796558	0.8769136558481323	0.8856986601039104	0.8405797101449276	0.9308176100628932	811	RFC	0.865354730849395	0.8711656441717791	0.8595438175270108	0.8889705882352941	0.8529411764705882	0.925	0.8620985401459854	0.8291970802919708	0.895	0.8826401446654611	0.8285714285714286	0.9367088607594937	Self Other
ssid__no_geo	0.8141654978962132	0.9122807017543859	0.8090680668375448	0.7778709136630343	0.8402652200120554	0.8913871951219513	0.8437500000000001	0.9390243902439025	812	RFC	0.808318953004548	0.770764119601329	0.845873786407767	0.9184584178498986	0.9310344827586207	0.9058823529411765	0.8099202610008409	0.7851099830795262	0.8347305389221557	0.8730560578661845	0.7714285714285715	0.9746835443037974	Self Other
ssid__no_geo	0.8345498783454988	0.8596491228070176	0.8201400369541962	0.7692307692307692	0.8710493046776233	0.8227749708511465	0.7419354838709677	0.9036144578313253	813	RFC	0.8397105286913611	0.8542713567839196	0.8251497005988024	0.8569604086845466	0.8518518518518519	0.8620689655172413	0.8109722841985225	0.6995884773662552	0.9223560910307899	0.8032549728752261	0.6571428571428571	0.9493670886075949	Self Other
ssid__no_geo	0.8784810126582279	0.9210526315789473	0.8784529678374757	0.8766066838046273	0.8802992518703242	0.9064807219031994	0.8695652173913043	0.9433962264150944	814	RFC	0.8791080433655992	0.8961892247043364	0.8620268620268621	0.9099264705882353	0.8823529411764706	0.9375	0.8786123462724833	0.8578616352201258	0.8993630573248408	0.9032549728752259	0.8571428571428571	0.9493670886075949	Self Other
ssid__no_geo	0.896875	0.9035087719298246	0.8943989439894399	0.8782287822878229	0.9105691056910569	0.8816422840962718	0.8307692307692307	0.9325153374233128	815	RFC	0.8995015666133083	0.9136276391554703	0.8853754940711462	0.9023809523809524	0.9	0.9047619047619048	0.8913545932207169	0.8454706927175843	0.9372384937238494	0.8667269439421339	0.7714285714285715	0.9620253164556962	Self Other
ssid__no_geo	0.8589901477832512	0.9210526315789473	0.8589900943172661	0.8590769230769231	0.8589032655576093	0.9064807219031994	0.8695652173913043	0.9433962264150944	816	RFC	0.8596378593327869	0.8835443037974684	0.8357314148681055	0.9099264705882353	0.8823529411764706	0.9375	0.8596624242010276	0.8359281437125748	0.8833967046894804	0.9032549728752259	0.8571428571428571	0.9493670886075949	Self Other
ssid__no_geo	0.8974358974358975	0.9298245614035088	0.8944914243694974	0.876865671641791	0.9121171770972037	0.913109756097561	0.8750000000000001	0.9512195121951219	817	RFC	0.8987573759633911	0.905587668593449	0.8919270833333334	0.9415821501014199	0.9655172413793104	0.9176470588235294	0.8915760454493942	0.8499095840867993	0.9332425068119891	0.8936708860759495	0.8	0.9873417721518988	Self Other
ssid__no_geo	0.8491467576791809	0.9035087719298246	0.8466752445623733	0.8272087568412821	0.8661417322834646	0.8875033641338477	0.8450704225352113	0.9299363057324842	818	RFC	0.8489673846763621	0.8477564102564102	0.8501783590963139	0.8846153846153846	0.8333333333333334	0.9358974358974359	0.8451748185844878	0.8076335877862595	0.8827160493827161	0.8905967450271248	0.8571428571428571	0.9240506329113924	Self Other
ssid__no_geo	0.8607260726072608	0.8947368421052632	0.8593098695007881	0.8451944240645636	0.8734253149370126	0.8763110307414106	0.8285714285714286	0.9240506329113924	819	RFC	0.8597737456065825	0.8508124076809453	0.8687350835322196	0.8763110307414106	0.8285714285714286	0.9240506329113924	0.8589083056969126	0.8396501457725948	0.8781664656212304	0.8763110307414106	0.8285714285714286	0.9240506329113924	Self Other
ssid__no_geo	0.8818249813014211	0.9122807017543859	0.8814109473381657	0.8744038155802861	0.8884180790960452	0.8999648999648999	0.8648648648648648	0.935064935064935	820	RFC	0.8808668952688317	0.8566978193146417	0.9050359712230216	0.8902564102564102	0.8205128205128205	0.96	0.882628294036061	0.8928571428571429	0.8723994452149791	0.9128390596745026	0.9142857142857143	0.9113924050632911	Self Other
ssid__no_geo	0.8672922252010724	0.9122807017543859	0.8671869801735377	0.8709256844850065	0.863448275862069	0.8969258589511754	0.8571428571428571	0.9367088607594937	821	RFC	0.8682092645755549	0.9138166894664843	0.8226018396846255	0.8969258589511754	0.8571428571428571	0.9367088607594937	0.8702217916485169	0.8318804483188045	0.9085631349782293	0.8969258589511754	0.8571428571428571	0.9367088607594937	Self Other
ssid__no_geo	0.7962340282447882	0.8859649122807017	0.7943050529278914	0.774385703648548	0.8142244022072348	0.8649165983046212	0.8115942028985507	0.9182389937106918	822	RFC	0.7933030733616551	0.7492795389048992	0.8373266078184111	0.8680147058823529	0.8235294117647058	0.9125	0.7967977170679327	0.8012326656394453	0.7923627684964201	0.8620253164556962	0.8	0.9240506329113924	Self Other
ssid__no_geo	0.8711656441717791	0.9122807017543859	0.8711656441717791	0.8711656441717791	0.8711656441717791	0.8933782267115601	0.8484848484848486	0.9382716049382716	823	RFC	0.8731650933146624	0.9149484536082474	0.8313817330210773	0.9094442285270112	0.9032258064516129	0.9156626506024096	0.8731650933146624	0.8313817330210773	0.9149484536082474	0.8810126582278481	0.8	0.9620253164556962	Self Other
ssid__no_geo	0.8665239114917915	0.8771929824561403	0.8646694956622355	0.8488278092158448	0.8805111821086262	0.850729517396184	0.787878787878788	0.9135802469135801	824	RFC	0.8654046008231134	0.8564437194127243	0.8743654822335025	0.865137971239798	0.8387096774193549	0.891566265060241	0.8640450202950203	0.8413461538461539	0.8867438867438867	0.8397830018083183	0.7428571428571429	0.9367088607594937	Self Other
ssid__no_geo	0.7869436201780415	0.8508771929824561	0.7862784938748703	0.7743557510999373	0.7982012366498032	0.8233524747060432	0.7536231884057971	0.8930817610062892	825	RFC	0.7862163822794943	0.7439613526570048	0.8284714119019837	0.8261029411764705	0.7647058823529411	0.8875	0.7887022627315967	0.8073394495412844	0.7700650759219089	0.8207956600361663	0.7428571428571429	0.8987341772151899	Self Other
ssid__no_geo	0.8158295281582952	0.8771929824561403	0.813527397260274	0.7928082191780822	0.8342465753424658	0.8479420731707318	0.7812500000000001	0.9146341463414634	826	RFC	0.8123039215686274	0.7716666666666666	0.8529411764705882	0.8722109533468559	0.8620689655172413	0.8823529411764706	0.8157473662349431	0.8151408450704225	0.8163538873994638	0.8318264014466545	0.7142857142857143	0.9493670886075949	Self Other
ssid__no_geo	0.8507670850767085	0.868421052631579	0.8499780009190727	0.8390977443609022	0.8608582574772432	0.8386031146767342	0.7692307692307692	0.9079754601226993	827	RFC	0.8545486851457	0.8857142857142857	0.8233830845771144	0.8571428571428572	0.8333333333333334	0.8809523809523809	0.849525107045543	0.7971428571428572	0.9019073569482289	0.825497287522604	0.7142857142857143	0.9367088607594937	Self Other
ssid__no_geo	0.8835341365461847	0.8859649122807017	0.8828277546899368	0.8737300435413643	0.8919254658385093	0.860122699386503	0.8	0.920245398773006	828	RFC	0.8860066103642235	0.9079939668174962	0.8640192539109507	0.8797619047619047	0.8666666666666667	0.8928571428571429	0.8818262610303689	0.8419580419580419	0.9216944801026957	0.8461121157323689	0.7428571428571429	0.9493670886075949	Self Other
ssid__no_geo	0.8468057366362451	0.8859649122807017	0.8448322096807587	0.8273328434974283	0.862331575864089	0.8649165983046212	0.8115942028985507	0.9182389937106918	829	RFC	0.8455627630943344	0.8353115727002968	0.8558139534883721	0.8680147058823529	0.8235294117647058	0.9125	0.8442271635999306	0.8195050946142649	0.8689492325855962	0.8620253164556962	0.8	0.9240506329113924	Self Other
ssid__no_geo	0.8364661654135338	0.9122807017543859	0.835612675814555	0.823767724510466	0.8474576271186441	0.8933782267115601	0.8484848484848486	0.9382716049382716	830	RFC	0.8352304257895269	0.8155080213903744	0.8549528301886793	0.9094442285270112	0.9032258064516129	0.9156626506024096	0.8361445764086384	0.8321964529331515	0.8400926998841252	0.8810126582278481	0.8	0.9620253164556962	Self Other
ssid__no_geo	0.8662379421221865	0.8947368421052632	0.8632194679666962	0.8429003021148035	0.883538633818589	0.8720538720538721	0.8181818181818182	0.9259259259259259	831	RFC	0.8684018536976336	0.8801261829652997	0.8566775244299675	0.8872910998834046	0.8709677419354839	0.9036144578313253	0.8604171902488063	0.808695652173913	0.9121387283236995	0.8603978300180832	0.7714285714285715	0.9493670886075949	Self Other
ssid__no_geo	0.8616625310173698	0.9035087719298246	0.861597285508634	0.864602307225258	0.8585922637920101	0.8837489570779642	0.8358208955223881	0.9316770186335404	832	RFC	0.862176901332118	0.8967254408060453	0.8276283618581907	0.8948170731707317	0.875	0.9146341463414634	0.863332082227031	0.8347010550996483	0.8919631093544137	0.8746835443037975	0.8	0.9493670886075949	Self Other
ssid__no_geo	0.860632183908046	0.9035087719298246	0.8590387104856558	0.8440514469453375	0.874025974025974	0.8837489570779642	0.8358208955223881	0.9316770186335404	833	RFC	0.8597703842549204	0.8522727272727273	0.8672680412371134	0.8948170731707317	0.875	0.9146341463414634	0.8584386567512589	0.8359872611464968	0.8808900523560209	0.8746835443037975	0.8	0.9493670886075949	Self Other
ssid__no_geo	0.8756363636363637	0.9035087719298246	0.873002952867014	0.854715378079864	0.8912905276541639	0.8856986601039104	0.8405797101449276	0.9308176100628932	834	RFC	0.878628207990265	0.895017793594306	0.8622386223862238	0.8889705882352941	0.8529411764705882	0.925	0.87012729995721	0.8178861788617886	0.9223684210526316	0.8826401446654611	0.8285714285714286	0.9367088607594937	Self Other
ssid__no_geo	0.8290479499652537	0.868421052631579	0.828531155545222	0.8191176470588236	0.8379446640316205	0.8488731771984093	0.7945205479452055	0.9032258064516129	835	RFC	0.8301853580736764	0.843939393939394	0.8164313222079589	0.8421052631578947	0.7631578947368421	0.9210526315789473	0.8281683742509183	0.7957142857142857	0.8606224627875507	0.8573236889692586	0.8285714285714286	0.8860759493670886	Self Other
ssid__no_geo	0.8398096748612213	0.8947368421052632	0.8297167137295169	0.7882599580712787	0.8711734693877551	0.8742647058823529	0.823529411764706	0.9249999999999999	836	RFC	0.8329932248225227	0.8068669527896996	0.8591194968553459	0.8810325476992144	0.8484848484848485	0.9135802469135802	0.8270311539032511	0.7704918032786885	0.8835705045278137	0.8683544303797468	0.8	0.9367088607594937	Self Other
ssid__no_geo	0.8574244415243101	0.9035087719298246	0.856225265686414	0.8430947216196673	0.8693558097531608	0.8856986601039104	0.8405797101449276	0.9308176100628932	837	RFC	0.8572978815164801	0.856093979441997	0.8585017835909632	0.8889705882352941	0.8529411764705882	0.925	0.8554860676811896	0.8304843304843305	0.8804878048780488	0.8826401446654611	0.8285714285714286	0.9367088607594937	Self Other
ssid__no_geo	0.8566066066066066	0.8859649122807017	0.8523949015983416	0.8274616079494128	0.8773281952472703	0.860122699386503	0.8	0.920245398773006	838	RFC	0.8584633649932157	0.8674242424242424	0.849502487562189	0.8797619047619047	0.8666666666666667	0.8928571428571429	0.849028755444543	0.7910189982728842	0.9070385126162018	0.8461121157323689	0.7428571428571429	0.9493670886075949	Self Other
ssid__no_geo	0.8816242257398486	0.9385964912280702	0.8778624014262647	0.8564273789649416	0.8992974238875878	0.9260220635950681	0.8955223880597014	0.9565217391304348	839	RFC	0.8821039222656712	0.8844827586206897	0.8797250859106529	0.9382621951219512	0.9375	0.9390243902439024	0.8749287832102784	0.8300970873786407	0.9197604790419162	0.9159132007233273	0.8571428571428571	0.9746835443037974	Self Other
ssid__no_geo	0.8262742282842785	0.9298245614035088	0.8238021266720468	0.8029315960912052	0.8446726572528884	0.914702581369248	0.8787878787878788	0.9506172839506173	840	RFC	0.8220553822152886	0.7691107644305772	0.875	0.931597357170618	0.9354838709677419	0.927710843373494	0.8281204425074293	0.8398637137989778	0.8163771712158809	0.901627486437613	0.8285714285714286	0.9746835443037974	Self Other
ssid__no_geo	0.8630989421281892	0.9122807017543859	0.8630988891160636	0.863013698630137	0.8631840796019901	0.8952205882352942	0.8529411764705883	0.9375000000000001	841	RFC	0.8642410452553114	0.8953488372093024	0.8331332533013205	0.9023569023569024	0.8787878787878788	0.9259259259259259	0.8642082816377171	0.8329326923076923	0.895483870967742	0.8889692585895117	0.8285714285714286	0.9493670886075949	Self Other
ssid__no_geo	0.8445182724252491	0.9298245614035088	0.8404263995824088	0.8148734177215189	0.8659793814432989	0.91997191997192	0.8918918918918919	0.948051948051948	842	RFC	0.8415454545454546	0.824	0.8590909090909091	0.9097435897435897	0.8461538461538461	0.9733333333333334	0.8394630033214426	0.8059467918622848	0.8729792147806005	0.9334538878842676	0.9428571428571428	0.9240506329113924	Self Other
ssid__no_geo	0.8408163265306122	0.9210526315789473	0.8349119991399567	0.8036912751677852	0.8661327231121283	0.9079572979276935	0.8732394366197184	0.9426751592356688	843	RFC	0.8430068038942105	0.8523131672597865	0.8337004405286343	0.9049145299145299	0.8611111111111112	0.9487179487179487	0.8307539682539682	0.7603174603174603	0.9011904761904762	0.9112115732368897	0.8857142857142857	0.9367088607594937	Self Other
ssid__no_geo	0.8323736404350608	0.9210526315789473	0.8317255378951002	0.8212824010914052	0.8421686746987952	0.9064807219031994	0.8695652173913043	0.9433962264150944	844	RFC	0.8313427113745613	0.7900262467191601	0.8726591760299626	0.9099264705882353	0.8823529411764706	0.9375	0.8344252698698276	0.8551136363636364	0.8137369033760187	0.9032549728752259	0.8571428571428571	0.9493670886075949	Self Other
ssid__no_geo	0.8617571059431525	0.8859649122807017	0.8617180964657285	0.8593955321944811	0.8640406607369758	0.8670494303400018	0.8169014084507044	0.9171974522292994	845	RFC	0.8616933195339365	0.8493506493506493	0.8740359897172236	0.8643162393162394	0.8055555555555556	0.9230769230769231	0.8619761039238747	0.8696808510638298	0.8542713567839196	0.8699819168173599	0.8285714285714286	0.9113924050632911	Self Other
ssid__no_geo	0.8811948404616429	0.9385964912280702	0.8810685490847434	0.8771929824561403	0.8849441157133465	0.9272627837024884	0.8985507246376812	0.9559748427672956	846	RFC	0.8840391670963745	0.9204712812960235	0.8476070528967254	0.9308823529411765	0.9117647058823529	0.95	0.8817618771918826	0.8378016085790885	0.9257221458046767	0.923869801084991	0.8857142857142857	0.9620253164556962	Self Other
ssid__no_geo	0.8551873198847262	0.8947368421052632	0.8500463586303646	0.8222811671087533	0.8778115501519758	0.8720538720538721	0.8181818181818182	0.9259259259259259	847	RFC	0.8535148622260794	0.8454545454545455	0.8615751789976134	0.8872910998834046	0.8709677419354839	0.9036144578313253	0.8475079286876662	0.8003442340791739	0.8946716232961586	0.8603978300180832	0.7714285714285715	0.9493670886075949	Self Other
ssid__no_geo	0.8974700399467377	0.9473684210526315	0.8973652216355328	0.8940852819807429	0.9006451612903226	0.936026936026936	0.909090909090909	0.962962962962963	848	RFC	0.8987821543980525	0.9206798866855525	0.8768844221105527	0.9537504858142247	0.967741935483871	0.9397590361445783	0.8973567000950369	0.8689839572192514	0.9257294429708223	0.9222423146473779	0.8571428571428571	0.9873417721518988	Self Other
ssid__no_geo	0.8313090418353576	0.8859649122807017	0.8235902456118966	0.7866894197952218	0.8604910714285714	0.860122699386503	0.8	0.920245398773006	849	RFC	0.8320885928003741	0.8351449275362319	0.8290322580645161	0.8797619047619047	0.8666666666666667	0.8928571428571429	0.8189899708105681	0.7435483870967742	0.894431554524362	0.8461121157323689	0.7428571428571429	0.9493670886075949	Self Other
ssid__no_geo	0.8470198675496688	0.8859649122807017	0.8452162406463457	0.8285077951002228	0.8619246861924686	0.8574314574314574	0.7936507936507937	0.9212121212121213	850	RFC	0.8550561797752809	0.9	0.8101123595505618	0.8882890365448506	0.8928571428571429	0.8837209302325582	0.8441775978891191	0.7675378266850069	0.9208173690932312	0.8381555153707052	0.7142857142857143	0.9620253164556962	Self Other
ssid__no_geo	0.8537859007832899	0.9210526315789473	0.8534439610035753	0.8463648834019204	0.8605230386052303	0.9064807219031994	0.8695652173913043	0.9433962264150944	851	RFC	0.853336174202071	0.8150594451783355	0.8916129032258064	0.9099264705882353	0.8823529411764706	0.9375	0.8558497316022666	0.8801711840228246	0.8315282791817088	0.9032549728752259	0.8571428571428571	0.9493670886075949	Self Other
ssid__no_geo	0.836231884057971	0.8859649122807017	0.8288821927308401	0.793418647166362	0.864345738295318	0.8574314574314574	0.7936507936507937	0.9212121212121213	852	RFC	0.8501328217237308	0.8966942148760331	0.8035714285714286	0.8882890365448506	0.8928571428571429	0.8837209302325582	0.8232701724505003	0.7114754098360656	0.935064935064935	0.8381555153707052	0.7142857142857143	0.9620253164556962	Self Other
ssid__no_geo	0.883298392732355	0.9385964912280702	0.8829325141413008	0.8763878608438194	0.8894771674387822	0.9272627837024884	0.8985507246376812	0.9559748427672956	853	RFC	0.8842825138544983	0.896969696969697	0.8715953307392996	0.9308823529411765	0.9117647058823529	0.95	0.8824187429107835	0.8567293777134588	0.9081081081081082	0.923869801084991	0.8857142857142857	0.9620253164556962	Self Other
ssid__no_geo	0.8397306397306398	0.8771929824561403	0.8360330986464368	0.8114104595879557	0.860655737704918	0.850729517396184	0.787878787878788	0.9135802469135801	854	RFC	0.8434343434343434	0.8619528619528619	0.8249158249158249	0.865137971239798	0.8387096774193549	0.891566265060241	0.8330499344029201	0.7664670658682635	0.8996328029375765	0.8397830018083183	0.7428571428571429	0.9367088607594937	Self Other
ssid__no_geo	0.8284611141753999	0.9122807017543859	0.8271483336169012	0.8422120750887874	0.8120845921450152	0.8969258589511754	0.8571428571428571	0.9367088607594937	855	RFC	0.8285735386433293	0.827517447657029	0.8296296296296296	0.8969258589511754	0.8571428571428571	0.9367088607594937	0.8263521443591373	0.8574380165289256	0.7952662721893491	0.8969258589511754	0.8571428571428571	0.9367088607594937	Self Other
ssid__no_geo	0.8692946058091287	0.9298245614035088	0.869249019346116	0.8668076109936576	0.8716904276985743	0.9188034188034189	0.888888888888889	0.9487179487179488	856	RFC	0.8695806204519341	0.8785714285714286	0.8605898123324397	0.912951912951913	0.8648648648648649	0.961038961038961	0.8692179073411221	0.8553546592489569	0.8830811554332875	0.925497287522604	0.9142857142857143	0.9367088607594937	Self Other
ssid__no_geo	0.8683527885862516	0.9210526315789473	0.8670781664085593	0.8540618260244428	0.8800945067926758	0.9048855103365161	0.8656716417910447	0.9440993788819876	857	RFC	0.8736104223489545	0.908256880733945	0.838963963963964	0.9165396341463414	0.90625	0.926829268292683	0.865717993881524	0.8059701492537313	0.9254658385093167	0.8952983725135624	0.8285714285714286	0.9620253164556962	Self Other
ssid__no_geo	0.8596837944664032	0.9385964912280702	0.8590347972612116	0.849469964664311	0.8685996298581121	0.9260220635950681	0.8955223880597014	0.9565217391304348	858	RFC	0.86099506565983	0.8748180494905385	0.8471720818291215	0.9382621951219512	0.9375	0.9390243902439024	0.8583443455278899	0.8255494505494505	0.8911392405063291	0.9159132007233273	0.8571428571428571	0.9746835443037974	Self Other
ssid__no_geo	0.84251968503937	0.9298245614035088	0.8419182794955354	0.8321678321678323	0.8516687268232386	0.9175406871609403	0.8857142857142857	0.9493670886075949	859	RFC	0.8414589376476853	0.8029689608636977	0.879948914431673	0.9175406871609403	0.8857142857142857	0.9493670886075949	0.8443600462355405	0.8635703918722787	0.8251497005988024	0.9175406871609403	0.8857142857142857	0.9493670886075949	Self Other
ssid__no_geo	0.8605697151424287	0.9122807017543859	0.8549755919649871	0.8264925373134329	0.8834586466165413	0.8933782267115601	0.8484848484848486	0.9382716049382716	860	RFC	0.8656618705035971	0.886	0.8453237410071942	0.9094442285270112	0.9032258064516129	0.9156626506024096	0.8498361874346126	0.7744755244755245	0.9251968503937008	0.8810126582278481	0.8	0.9620253164556962	Self Other
ssid__no_geo	0.8792423046566693	0.9298245614035088	0.873407975550266	0.8462311557788945	0.9005847953216375	0.913109756097561	0.8750000000000001	0.9512195121951219	861	RFC	0.8830378184266636	0.8976545842217484	0.868421052631579	0.9415821501014199	0.9655172413793104	0.9176470588235294	0.8678014501008298	0.8003802281368821	0.9352226720647774	0.8936708860759495	0.8	0.9873417721518988	Self Other
ssid__no_geo	0.862533692722372	0.9035087719298246	0.861299261083744	0.8482142857142858	0.8743842364532021	0.8816422840962718	0.8307692307692307	0.9325153374233128	862	RFC	0.8639584866204546	0.8755760368663594	0.8523409363745498	0.9023809523809524	0.9	0.9047619047619048	0.8600543998774087	0.8225108225108225	0.8975979772439949	0.8667269439421339	0.7714285714285715	0.9620253164556962	Self Other
ssid__no_geo	0.8411680911680912	0.8421052631578947	0.8408269280337327	0.8334578043315907	0.8481960517358748	0.8113970588235294	0.7352941176470589	0.8875	863	RFC	0.8408048314286877	0.8328358208955224	0.8487738419618529	0.8170594837261504	0.7575757575757576	0.8765432098765432	0.8408498825539183	0.8340807174887892	0.8476190476190476	0.8065099457504521	0.7142857142857143	0.8987341772151899	Self Other
ssid__no_geo	0.8605442176870748	0.9122807017543859	0.8605364083971567	0.8594928032899246	0.861580013504389	0.8969258589511754	0.8571428571428571	0.9367088607594937	864	RFC	0.8617615861618799	0.890625	0.8328981723237598	0.8969258589511754	0.8571428571428571	0.9367088607594937	0.8613856342333164	0.8304635761589404	0.8923076923076924	0.8969258589511754	0.8571428571428571	0.9367088607594937	Self Other
ssid__no_geo	0.8509585652442795	0.9035087719298246	0.8509138625925579	0.8534954407294834	0.8483322844556325	0.8837489570779642	0.8358208955223881	0.9316770186335404	865	RFC	0.8542292434334664	0.9164490861618799	0.7920094007050529	0.8948170731707317	0.875	0.9146341463414634	0.8559569725390086	0.7986348122866894	0.9132791327913279	0.8746835443037975	0.8	0.9493670886075949	Self Other
ssid__no_geo	0.8679624664879356	0.9122807017543859	0.8674694503474867	0.8593861527480371	0.8755527479469363	0.8985042735042735	0.8611111111111112	0.9358974358974359	866	RFC	0.8684701492537313	0.875	0.8619402985074627	0.8929448929448929	0.8378378378378378	0.948051948051948	0.8669609147556745	0.844319775596073	0.889602053915276	0.9048824593128391	0.8857142857142857	0.9240506329113924	Self Other
ssid__no_geo	0.8356423173803527	0.9122807017543859	0.8356234793006418	0.8338637810311904	0.8373831775700934	0.8985042735042735	0.8611111111111112	0.9358974358974359	867	RFC	0.8365811998374479	0.8026960784313726	0.8704663212435233	0.8929448929448929	0.8378378378378378	0.948051948051948	0.8371361789749012	0.8675496688741722	0.8067226890756303	0.9048824593128391	0.8857142857142857	0.9240506329113924	Self Other
ssid__no_geo	0.8397751229796205	0.8771929824561403	0.8355913651565825	0.8093645484949833	0.8618181818181817	0.850729517396184	0.787878787878788	0.9135802469135801	868	RFC	0.8440779672239695	0.8642857142857143	0.8238702201622248	0.865137971239798	0.8387096774193549	0.891566265060241	0.832218519495257	0.7610062893081762	0.9034307496823379	0.8397830018083183	0.7428571428571429	0.9367088607594937	Self Other
ssid__no_geo	0.8719646799116998	0.9210526315789473	0.8674428773235869	0.8429602888086644	0.8919254658385094	0.9048855103365161	0.8656716417910447	0.9440993788819876	869	RFC	0.8748887387654681	0.8878326996197718	0.8619447779111644	0.9165396341463414	0.90625	0.926829268292683	0.8632362111743555	0.802405498281787	0.924066924066924	0.8952983725135624	0.8285714285714286	0.9620253164556962	Self Other
ssid__no_geo	0.8690036900369004	0.9035087719298246	0.868644731517368	0.8617780661907852	0.8755113968439509	0.8837489570779642	0.8358208955223881	0.9316770186335404	870	RFC	0.8696132092683817	0.8783068783068783	0.860919540229885	0.8948170731707317	0.875	0.9146341463414634	0.8682331467694662	0.845859872611465	0.8906064209274673	0.8746835443037975	0.8	0.9493670886075949	Self Other
ssid__no_geo	0.8468834688346883	0.8859649122807017	0.8445719269994633	0.8256172839506173	0.8635265700483092	0.860122699386503	0.8	0.920245398773006	871	RFC	0.8547858747663231	0.8961474036850922	0.8134243458475541	0.8797619047619047	0.8666666666666667	0.8928571428571429	0.8427925166122591	0.765379113018598	0.9202059202059202	0.8461121157323689	0.7428571428571429	0.9493670886075949	Self Other
ssid__no_geo	0.8550922761449077	0.9035087719298246	0.851187026197102	0.8270799347471451	0.8752941176470588	0.8875033641338477	0.8450704225352113	0.9299363057324842	872	RFC	0.8535544611819235	0.845	0.8621089223638471	0.8846153846153846	0.8333333333333334	0.9358974358974359	0.8493965211217607	0.8099041533546326	0.8888888888888888	0.8905967450271248	0.8571428571428571	0.9240506329113924	Self Other
ssid__no_geo	0.844923504867872	0.9298245614035088	0.8417064900664868	0.8191403081914032	0.8642726719415703	0.9161764705882353	0.8823529411764706	0.95	873	RFC	0.8406543665436654	0.808	0.8733087330873309	0.9236812570145903	0.9090909090909091	0.9382716049382716	0.843006896005073	0.8305921052631579	0.8554216867469879	0.9095840867992766	0.8571428571428571	0.9620253164556962	Self Other
ssid__no_geo	0.8949249463902788	0.9298245614035088	0.8938924968410711	0.8834258524980174	0.9043591411841249	0.9161764705882353	0.8823529411764706	0.95	874	RFC	0.8941846968532884	0.8869426751592356	0.9014267185473411	0.9236812570145903	0.9090909090909091	0.9382716049382716	0.8936237569037985	0.8799368088467614	0.9073107049608355	0.9095840867992766	0.8571428571428571	0.9620253164556962	Self Other
ssid__no_geo	0.806314511232544	0.8508771929824561	0.8051742608556354	0.7902695595003287	0.820078962210942	0.8203392973023083	0.7462686567164178	0.8944099378881988	875	RFC	0.8058251200779913	0.800266311584554	0.8113839285714286	0.8296493902439024	0.78125	0.8780487804878049	0.8047409261206296	0.7805194805194805	0.8289623717217788	0.8128390596745028	0.7142857142857143	0.9113924050632911	Self Other
ssid__no_geo	0.8926829268292683	0.9298245614035088	0.8908691358024691	0.8767999999999999	0.9049382716049382	0.913109756097561	0.8750000000000001	0.9512195121951219	876	RFC	0.894899500892971	0.9087893864013267	0.8810096153846154	0.9415821501014199	0.9655172413793104	0.9176470588235294	0.8885945676648962	0.8469860896445132	0.9302030456852792	0.8936708860759495	0.8	0.9873417721518988	Self Other
ssid__no_geo	0.8225483655770514	0.9210526315789473	0.8213454893470593	0.806686046511628	0.8360049321824907	0.9079572979276935	0.8732394366197184	0.9426751592356688	877	RFC	0.8208737707733929	0.7974137931034483	0.8443337484433375	0.9049145299145299	0.8611111111111112	0.9487179487179487	0.8220076492135315	0.8161764705882353	0.8278388278388278	0.9112115732368897	0.8857142857142857	0.9367088607594937	Self Other
ssid__no_geo	0.7870879120879121	0.8333333333333334	0.7791521509374878	0.7372881355932204	0.8210161662817552	0.7916305916305917	0.6984126984126985	0.8848484848484849	878	RFC	0.7810068474131666	0.7512953367875648	0.8107183580387686	0.8172757475083057	0.7857142857142857	0.8488372093023255	0.7776863122865401	0.7237936772046589	0.8315789473684211	0.7763110307414105	0.6285714285714286	0.9240506329113924	Self Other
ssid__no_geo	0.844733242134063	0.9210526315789473	0.843897092890623	0.8324723247232473	0.8553218610579987	0.9031618688060405	0.8615384615384616	0.9447852760736196	879	RFC	0.8497776804501613	0.8881889763779528	0.81136638452237	0.925	0.9333333333333333	0.9166666666666666	0.8438230008984726	0.7833333333333333	0.9043126684636119	0.8873417721518988	0.8	0.9746835443037974	Self Other
ssid__no_geo	0.8546831955922864	0.8947368421052632	0.8543542965368429	0.8474331164135936	0.8612754766600921	0.8763110307414106	0.8285714285714286	0.9240506329113924	880	RFC	0.8558836996336996	0.8720238095238095	0.8397435897435898	0.8763110307414106	0.8285714285714286	0.9240506329113924	0.8540659503351042	0.8241912798874824	0.8839406207827261	0.8763110307414106	0.8285714285714286	0.9240506329113924	Self Other
ssid__no_geo	0.8218465539661899	0.8771929824561403	0.8217488922013343	0.8175765645805593	0.8259212198221092	0.850729517396184	0.787878787878788	0.9135802469135801	881	RFC	0.8256170553327714	0.8709219858156029	0.78031212484994	0.865137971239798	0.8387096774193549	0.891566265060241	0.8237909705254353	0.7703889585947302	0.8771929824561403	0.8397830018083183	0.7428571428571429	0.9367088607594937	Self Other
ssid__no_geo	0.8536585365853658	0.8859649122807017	0.8461414425705637	0.8121330724070449	0.8801498127340824	0.8574314574314574	0.7936507936507937	0.9212121212121213	882	RFC	0.8519613704413921	0.845213849287169	0.8587088915956151	0.8882890365448506	0.8928571428571429	0.8837209302325582	0.8421165582779333	0.7815442561205274	0.9026888604353394	0.8381555153707052	0.7142857142857143	0.9620253164556962	Self Other
ssid__no_geo	0.8167883211678832	0.8947368421052632	0.812920034971065	0.7860187553282182	0.839821314613912	0.8782051282051282	0.8333333333333334	0.923076923076923	883	RFC	0.8104230661077017	0.7352472089314195	0.8855989232839838	0.872937872937873	0.8108108108108109	0.935064935064935	0.8214330168213664	0.8443223443223443	0.7985436893203883	0.8842676311030742	0.8571428571428571	0.9113924050632911	Self Other
ssid__no_geo	0.8523605150214593	0.9035087719298246	0.841648912294455	0.8004640371229699	0.8828337874659402	0.8837489570779642	0.8358208955223881	0.9316770186335404	884	RFC	0.840693891960385	0.7949308755760369	0.8864569083447332	0.8948170731707317	0.875	0.9146341463414634	0.8426574645886963	0.8060747663551402	0.8792401628222524	0.8746835443037975	0.8	0.9493670886075949	Self Other
ssid__no_geo	0.8674531575294934	0.9035087719298246	0.8651080361952008	0.8473221422861711	0.8828939301042307	0.8856986601039104	0.8405797101449276	0.9308176100628932	885	RFC	0.8729937083331671	0.9028960817717206	0.8430913348946136	0.8889705882352941	0.8529411764705882	0.925	0.862416848862632	0.7981927710843374	0.9266409266409267	0.8826401446654611	0.8285714285714286	0.9367088607594937	Self Other
ssid__no_geo	0.8755395683453238	0.9210526315789473	0.8703147726396366	0.8442844284428443	0.8963451168364289	0.9012987012987013	0.8571428571428572	0.9454545454545454	886	RFC	0.8783434952869497	0.889943074003795	0.8667439165701043	0.9356312292358804	0.9642857142857143	0.9069767441860465	0.8655609470070362	0.803082191780822	0.9280397022332506	0.8793851717902351	0.7714285714285715	0.9873417721518988	Self Other
ssid__no_geo	0.8508064516129032	0.9035087719298246	0.8483862676702774	0.8292307692307693	0.8675417661097853	0.8837489570779642	0.8358208955223881	0.9316770186335404	887	RFC	0.8522049176074662	0.8610223642172524	0.8433874709976799	0.8948170731707317	0.875	0.9146341463414634	0.8464118286076743	0.7997032640949555	0.8931203931203932	0.8746835443037975	0.8	0.9493670886075949	Self Other
ssid__no_geo	0.8545972915181753	0.9298245614035088	0.8539555863983344	0.8442748091603052	0.8636363636363636	0.9175406871609403	0.8857142857142857	0.9493670886075949	888	RFC	0.8568993069677064	0.8791732909379968	0.834625322997416	0.9175406871609403	0.8857142857142857	0.9493670886075949	0.8533889790555684	0.8120411160058737	0.8947368421052632	0.9175406871609403	0.8857142857142857	0.9493670886075949	Self Other
ssid__no_geo	0.8621769772905247	0.9035087719298246	0.8553719433719433	0.824	0.8867438867438867	0.8837489570779642	0.8358208955223881	0.9316770186335404	889	RFC	0.8672718364320144	0.886021505376344	0.8485221674876847	0.8948170731707317	0.875	0.9146341463414634	0.849332443257677	0.7700934579439253	0.9285714285714286	0.8746835443037975	0.8	0.9493670886075949	Self Other
ssid__no_geo	0.8109677419354838	0.8859649122807017	0.8092046419378406	0.7908636688079943	0.8275456150676869	0.8690234202386213	0.8219178082191781	0.9161290322580645	890	RFC	0.8084960178059049	0.7780898876404494	0.8389021479713604	0.861842105263158	0.7894736842105263	0.9342105263157895	0.8102781556532132	0.8040638606676342	0.8164924506387921	0.8779385171790235	0.8571428571428571	0.8987341772151899	Self Other
ssid__no_geo	0.8791286015460296	0.9298245614035088	0.8786539270047518	0.8710644677661171	0.8862433862433863	0.914702581369248	0.8787878787878788	0.9506172839506173	891	RFC	0.8820807459617036	0.9106583072100314	0.8535031847133758	0.931597357170618	0.9354838709677419	0.927710843373494	0.8781828566459549	0.8347701149425287	0.921595598349381	0.901627486437613	0.8285714285714286	0.9746835443037974	Self Other
ssid__no_geo	0.8185985592665357	0.8947368421052632	0.8181715402408938	0.8093599449415003	0.8269831355402874	0.8782051282051282	0.8333333333333334	0.923076923076923	892	RFC	0.8194199944408413	0.7596899224806202	0.8791500664010624	0.872937872937873	0.8108108108108109	0.935064935064935	0.8233198794008948	0.865979381443299	0.7806603773584906	0.8842676311030742	0.8571428571428571	0.9113924050632911	Self Other
ssid__no_geo	0.8618331053351573	0.9385964912280702	0.8583268091246815	0.8360389610389611	0.8806146572104019	0.9260220635950681	0.8955223880597014	0.9565217391304348	893	RFC	0.8631271357564461	0.8699324324324325	0.8563218390804598	0.9382621951219512	0.9375	0.9390243902439024	0.8555067670316301	0.8046875	0.9063260340632603	0.9159132007233273	0.8571428571428571	0.9746835443037974	Self Other
ssid__no_geo	0.866421568627451	0.8947368421052632	0.8657195697301376	0.8560105680317041	0.8754285714285713	0.86708122813836	0.8064516129032259	0.927710843373494	894	RFC	0.8725304241949596	0.9178470254957507	0.8272138228941684	0.9054916985951469	0.9259259259259259	0.8850574712643678	0.8657959242526194	0.801980198019802	0.9296116504854369	0.8444846292947559	0.7142857142857143	0.9746835443037974	Self Other
ssid__no_geo	0.8034134007585335	0.8596491228070176	0.7985014631109693	0.7670411985018728	0.8299617277200656	0.8323529411764705	0.7647058823529412	0.8999999999999999	895	RFC	0.8076512715212457	0.827140549273021	0.7881619937694704	0.8383838383838383	0.7878787878787878	0.8888888888888888	0.7957636084482692	0.7150837988826816	0.8764434180138568	0.827124773960217	0.7428571428571429	0.9113924050632911	Self Other
ssid__no_geo	0.8886494252873564	0.8947368421052632	0.8867343901500495	0.8720066061106523	0.9014621741894469	0.8720538720538721	0.8181818181818182	0.9259259259259259	896	RFC	0.8890709459459459	0.8918918918918919	0.88625	0.8872910998834046	0.8709677419354839	0.9036144578313253	0.8850971917732352	0.8529886914378029	0.9172056921086675	0.8603978300180832	0.7714285714285715	0.9493670886075949	Self Other
ssid__no_geo	0.7964190981432361	0.8421052631578947	0.7935097008371457	0.7689992475545523	0.8180201541197392	0.8144665461121157	0.7428571428571429	0.8860759493670886	897	RFC	0.7927491834425635	0.7581602373887241	0.8273381294964028	0.8144665461121157	0.7428571428571429	0.8860759493670886	0.7945312010595742	0.7801526717557252	0.8089097303634232	0.8144665461121157	0.7428571428571429	0.8860759493670886	Self Other
ssid__no_geo	0.8694292415949961	0.9035087719298246	0.8635262621518959	0.8351431391905232	0.8919093851132686	0.8793650793650793	0.8253968253968255	0.9333333333333332	898	RFC	0.877151876035063	0.9057815845824411	0.8485221674876847	0.9119601328903655	0.9285714285714286	0.8953488372093024	0.8573489947978352	0.7747252747252747	0.9399727148703957	0.8587703435804701	0.7428571428571429	0.9746835443037974	Self Other
ssid__no_geo	0.8897795591182365	0.9122807017543859	0.889708492497427	0.8869088416723785	0.8925081433224756	0.8985042735042735	0.8611111111111112	0.9358974358974359	899	RFC	0.8896956653747924	0.8863013698630137	0.8930899608865711	0.8929448929448929	0.8378378378378378	0.948051948051948	0.8897221150548698	0.887517146776406	0.8919270833333334	0.9048824593128391	0.8857142857142857	0.9240506329113924	Self Other
ssid__no_geo	0.8843594009983361	0.9210526315789473	0.8798445180382808	0.8565531475748194	0.9031358885017422	0.9012987012987013	0.8571428571428572	0.9454545454545454	900	RFC	0.8897788958029922	0.9120879120879121	0.8674698795180723	0.9356312292358804	0.9642857142857143	0.9069767441860465	0.8746267306126143	0.8073929961089494	0.9418604651162791	0.8793851717902351	0.7714285714285715	0.9873417721518988	Self Other
ssid__no_geo	0.8491784037558685	0.8421052631578947	0.8491771051776921	0.8496196606202457	0.8487345497351384	0.8113970588235294	0.7352941176470589	0.8875	901	RFC	0.8504883566935217	0.8853658536585366	0.8156108597285068	0.8170594837261504	0.7575757575757576	0.8765432098765432	0.8506552478486201	0.8166479190101237	0.8846625766871166	0.8065099457504521	0.7142857142857143	0.8987341772151899	Self Other
ssid__no_geo	0.8282051282051283	0.8859649122807017	0.8275244678621583	0.8166894664842682	0.8383594692400482	0.8626124038194123	0.8059701492537314	0.9192546583850932	902	RFC	0.827334570191713	0.8122448979591836	0.8424242424242424	0.8730945121951219	0.84375	0.9024390243902439	0.8277583385486245	0.8211829436038515	0.8343337334933973	0.8540687160940326	0.7714285714285715	0.9367088607594937	Self Other
ssid__no_geo	0.9053055742108798	0.9473684210526315	0.9051191608688677	0.9009135628952917	0.9093247588424437	0.9371323529411765	0.9117647058823529	0.9625	903	RFC	0.9059805146592781	0.9170243204577968	0.8949367088607595	0.9450056116722784	0.9393939393939394	0.9506172839506173	0.9047710612790236	0.8853591160220995	0.9241830065359478	0.9301989150090415	0.8857142857142857	0.9746835443037974	Self Other
ssid__no_geo	0.8441320293398533	0.8947368421052632	0.8433848513755351	0.8325673013788575	0.8542024013722128	0.8696646341463414	0.8125	0.926829268292683	904	RFC	0.8516763676031949	0.9044222539229672	0.7989304812834225	0.8953346855983773	0.896551724137931	0.8941176470588236	0.8444899777016566	0.7712895377128953	0.9176904176904177	0.8524412296564196	0.7428571428571429	0.9620253164556962	Self Other
ssid__no_geo	0.8535871156661786	0.8859649122807017	0.8514458473350517	0.8336106489184693	0.869281045751634	0.8670494303400018	0.8169014084507044	0.9171974522292994	905	RFC	0.8514458473350517	0.8336106489184693	0.869281045751634	0.8643162393162394	0.8055555555555556	0.9230769230769231	0.8514458473350517	0.8336106489184693	0.869281045751634	0.8699819168173599	0.8285714285714286	0.9113924050632911	Self Other
ssid__no_geo	0.8730043541364296	0.8859649122807017	0.8727550084082477	0.8671222475322702	0.8783877692842252	0.8670494303400018	0.8169014084507044	0.9171974522292994	906	RFC	0.8729456357627781	0.8717557251908397	0.8741355463347165	0.8643162393162394	0.8055555555555556	0.9230769230769231	0.8726096642981316	0.8625377643504532	0.88268156424581	0.8699819168173599	0.8285714285714286	0.9113924050632911	Self Other
ssid__no_geo	0.8632930513595166	0.8859649122807017	0.8581120886316903	0.830999066293184	0.8852251109701966	0.854520467262197	0.7868852459016394	0.9221556886227545	907	RFC	0.8704840930413911	0.898989898989899	0.841978287092883	0.8990384615384616	0.9230769230769231	0.875	0.8528622623291741	0.7725694444444444	0.9331550802139037	0.8301989150090416	0.6857142857142857	0.9746835443037974	Self Other
ssid__no_geo	0.8590785907859079	0.8859649122807017	0.8571386026565012	0.8404907975460122	0.8737864077669902	0.860122699386503	0.8	0.920245398773006	908	RFC	0.8634098459679855	0.8896103896103896	0.8372093023255814	0.8797619047619047	0.8666666666666667	0.8928571428571429	0.8551086058316609	0.7965116279069767	0.9137055837563451	0.8461121157323689	0.7428571428571429	0.9493670886075949	Self Other
ssid__no_geo	0.830923947203017	0.9210526315789473	0.8231290745849218	0.7859984089101034	0.8602597402597403	0.9048855103365161	0.8656716417910447	0.9440993788819876	909	RFC	0.8200759620386091	0.7611710323574731	0.8789808917197452	0.9165396341463414	0.90625	0.926829268292683	0.8274097151576806	0.8125	0.8423194303153612	0.8952983725135624	0.8285714285714286	0.9620253164556962	Self Other
ssid__no_geo	0.8382886149383612	0.8771929824561403	0.8336613944300473	0.8059181897302002	0.8614045991298943	0.8533088235294117	0.7941176470588236	0.9125	910	RFC	0.8405215304684748	0.8511029411764706	0.829940119760479	0.8597081930415265	0.8181818181818182	0.9012345679012346	0.8303190467038247	0.7652892561983471	0.8953488372093024	0.8477396021699819	0.7714285714285715	0.9240506329113924	Self Other
ssid__no_geo	0.8826151560178306	0.9298245614035088	0.874412122500561	0.8423153692614771	0.9065088757396449	0.913109756097561	0.8750000000000001	0.9512195121951219	911	RFC	0.889967875261993	0.9134199134199135	0.8665158371040724	0.9415821501014199	0.9655172413793104	0.9176470588235294	0.865926844959103	0.7814814814814814	0.9503722084367245	0.8936708860759495	0.8	0.9873417721518988	Self Other
ssid__no_geo	0.8853299167200512	0.9122807017543859	0.8852875478124214	0.8830829523187459	0.8874921433060967	0.8952205882352942	0.8529411764705883	0.9375000000000001	912	RFC	0.8885951536994132	0.9337016574585635	0.8434886499402628	0.9023569023569024	0.8787878787878788	0.9259259259259259	0.8870049533426023	0.8376703841387856	0.9363395225464191	0.8889692585895117	0.8285714285714286	0.9493670886075949	Self Other
ssid__no_geo	0.8484848484848485	0.8771929824561403	0.8480716702729216	0.8401486988847584	0.8559946416610849	0.8556962025316457	0.8000000000000002	0.9113924050632911	913	RFC	0.849276117882525	0.8599695585996956	0.8385826771653543	0.8556962025316456	0.8	0.9113924050632911	0.8476829685362517	0.8212209302325582	0.8741450068399452	0.8556962025316456	0.8	0.9113924050632911	Self Other
ssid__no_geo	0.892034233048058	0.956140350877193	0.8918819918476186	0.8959390862944163	0.8878248974008209	0.9488651655153852	0.9295774647887323	0.9681528662420382	914	RFC	0.8916429906995944	0.9086229086229086	0.8746630727762803	0.9455128205128205	0.9166666666666666	0.9743589743589743	0.8924966972604644	0.8836045056320401	0.9013888888888889	0.9524412296564195	0.9428571428571428	0.9620253164556962	Self Other
ssid__no_geo	0.8473867595818816	0.9035087719298246	0.8431442719321756	0.8173477898248539	0.8689407540394973	0.8837489570779642	0.8358208955223881	0.9316770186335404	915	RFC	0.8511595052560439	0.8687943262411347	0.8335246842709529	0.8948170731707317	0.875	0.9146341463414634	0.8395767716535433	0.7716535433070866	0.9075	0.8746835443037975	0.8	0.9493670886075949	Self Other
ssid__no_geo	0.8561202576950608	0.9210526315789473	0.8542078463807803	0.837510105092967	0.8709055876685935	0.9064807219031994	0.8695652173913043	0.9433962264150944	916	RFC	0.8631271671161427	0.9024390243902439	0.8238153098420413	0.9099264705882353	0.8823529411764706	0.9375	0.8525014281545777	0.7812971342383107	0.9237057220708447	0.9032549728752259	0.8571428571428571	0.9493670886075949	Self Other
ssid__no_geo	0.913563829787234	0.9473684210526315	0.9132668994690969	0.9183417085427136	0.9081920903954802	0.9381555153707053	0.9142857142857143	0.9620253164556962	917	RFC	0.9126260337600544	0.9420103092783505	0.8832417582417582	0.9381555153707053	0.9142857142857143	0.9620253164556962	0.9152131782945736	0.8958333333333334	0.934593023255814	0.9381555153707053	0.9142857142857143	0.9620253164556962	Self Other
ssid__no_geo	0.8526536312849162	0.9035087719298246	0.8465765444178656	0.8160418482999128	0.8771112405358183	0.8856986601039104	0.8405797101449276	0.9308176100628932	918	RFC	0.8445100354191264	0.8	0.8890200708382526	0.8889705882352941	0.8529411764705882	0.925	0.8491287274512209	0.8327402135231317	0.8655172413793103	0.8826401446654611	0.8285714285714286	0.9367088607594937	Self Other
ssid__no_geo	0.8783244680851063	0.9035087719298246	0.8780967768938754	0.8728283530229326	0.8833652007648184	0.890718954248366	0.8533333333333333	0.9281045751633986	919	RFC	0.8780759320858953	0.8406961178045516	0.9154557463672391	0.8797297297297297	0.8	0.9594594594594594	0.8804813633645605	0.9075144508670521	0.853448275862069	0.9065099457504521	0.9142857142857143	0.8987341772151899	Self Other
ssid__no_geo	0.8578199052132701	0.8947368421052632	0.8549525419586117	0.8345588235294118	0.8753462603878116	0.8742647058823529	0.823529411764706	0.9249999999999999	920	RFC	0.8551156553036381	0.8360957642725598	0.8741355463347165	0.8810325476992144	0.8484848484848485	0.9135802469135802	0.8547939279033963	0.8330275229357799	0.8765603328710125	0.8683544303797468	0.8	0.9367088607594937	Self Other
ssid__no_geo	0.84996191926885	0.9210526315789473	0.8464705760150526	0.8233183856502242	0.8696227663798809	0.9048855103365161	0.8656716417910447	0.9440993788819876	921	RFC	0.8497325524599427	0.8484288354898336	0.8510362694300518	0.9165396341463414	0.90625	0.926829268292683	0.844345405081733	0.7996515679442509	0.8890392422192152	0.8952983725135624	0.8285714285714286	0.9620253164556962	Self Other
ssid__no_geo	0.8005372733378107	0.8859649122807017	0.7970928912105382	0.7706563706563706	0.8235294117647058	0.8649165983046212	0.8115942028985507	0.9182389937106918	922	RFC	0.7955056691822524	0.7458893871449925	0.8451219512195122	0.8680147058823529	0.8235294117647058	0.9125	0.8000686734365223	0.7971246006389776	0.8030127462340672	0.8620253164556962	0.8	0.9240506329113924	Self Other
ssid__no_geo	0.8919437340153452	0.9122807017543859	0.8909270229171438	0.9014577259475218	0.8803963198867658	0.8952205882352942	0.8529411764705883	0.9375000000000001	923	RFC	0.8901358437862339	0.9115566037735849	0.8687150837988827	0.9023569023569024	0.8787878787878788	0.9259259259259259	0.8919880721298563	0.8915801614763552	0.8923959827833573	0.8889692585895117	0.8285714285714286	0.9493670886075949	Self Other
ssid__no_geo	0.8158772515010007	0.9035087719298246	0.809464597563941	0.7745098039215685	0.8444193912063134	0.8837489570779642	0.8358208955223881	0.9316770186335404	924	RFC	0.8071455970190147	0.7523809523809524	0.8619102416570771	0.8948170731707317	0.875	0.9146341463414634	0.8128020536860316	0.797979797979798	0.8276243093922652	0.8746835443037975	0.8	0.9493670886075949	Self Other
ssid__no_geo	0.8727025187202179	0.9035087719298246	0.8702983671559579	0.8526398739164696	0.8879568603954463	0.8856986601039104	0.8405797101449276	0.9308176100628932	925	RFC	0.8743155177279002	0.8839869281045751	0.8646441073512252	0.8889705882352941	0.8529411764705882	0.925	0.8680007272945394	0.8234398782343988	0.9125615763546798	0.8826401446654611	0.8285714285714286	0.9367088607594937	Self Other
ssid__no_geo	0.8651766402307137	0.9210526315789473	0.8634040883608374	0.8478437754271766	0.8789644012944983	0.9064807219031994	0.8695652173913043	0.9433962264150944	926	RFC	0.870086911540895	0.8998272884283247	0.8403465346534653	0.9099264705882353	0.8823529411764706	0.9375	0.8614205197787288	0.8015384615384615	0.921302578018996	0.9032549728752259	0.8571428571428571	0.9493670886075949	Self Other
ssid__no_geo	0.8695965417867435	0.9035087719298246	0.8648921758593744	0.8396811337466784	0.8901032179720705	0.8891736632788334	0.8493150684931505	0.9290322580645162	927	RFC	0.8654127855376423	0.8434163701067615	0.887409200968523	0.881578947368421	0.8157894736842105	0.9473684210526315	0.8643962389394788	0.8359788359788359	0.8928136419001218	0.8985533453887884	0.8857142857142857	0.9113924050632911	Self Other
ssid__no_geo	0.8728943338437979	0.8859649122807017	0.8716223258105471	0.8588435374149661	0.8844011142061281	0.8626124038194123	0.8059701492537314	0.9192546583850932	928	RFC	0.876974201215188	0.9050179211469535	0.8489304812834224	0.8730945121951219	0.84375	0.9024390243902439	0.8700586099194701	0.8171521035598706	0.9229651162790697	0.8540687160940326	0.7714285714285715	0.9367088607594937	Self Other
ssid__no_geo	0.8131034482758621	0.9210526315789473	0.8085758226319448	0.7791361043194784	0.8380155409444111	0.9048855103365161	0.8656716417910447	0.9440993788819876	929	RFC	0.8085091875379892	0.7785016286644951	0.8385167464114832	0.9165396341463414	0.90625	0.926829268292683	0.8086432746486423	0.7797716150081566	0.8375149342891278	0.8952983725135624	0.8285714285714286	0.9620253164556962	Self Other
ssid__no_geo	0.8641718641718642	0.9122807017543859	0.8630776023330662	0.8508371385083714	0.8753180661577609	0.9013157894736843	0.868421052631579	0.9342105263157895	930	RFC	0.8621383288418029	0.8330849478390462	0.8911917098445595	0.8887403942532577	0.8048780487804879	0.9726027397260274	0.8646811819595646	0.8693623639191291	0.86	0.9207956600361664	0.9428571428571428	0.8987341772151899	Self Other
ssid__no_geo	0.8965034965034965	0.9210526315789473	0.896430361113721	0.899182561307902	0.8936781609195401	0.9031618688060405	0.8615384615384616	0.9447852760736196	931	RFC	0.8968496173529273	0.9322033898305084	0.8614958448753463	0.925	0.9333333333333333	0.9166666666666666	0.8983896307934014	0.868421052631579	0.9283582089552239	0.8873417721518988	0.8	0.9746835443037974	Self Other
ssid__no_geo	0.8203788373612019	0.8947368421052632	0.8193417306549438	0.8056537102473498	0.8330297510625378	0.8763110307414106	0.8285714285714286	0.9240506329113924	932	RFC	0.8186958218643441	0.7883817427385892	0.849009900990099	0.8763110307414106	0.8285714285714286	0.9240506329113924	0.8206697348205612	0.8236994219653179	0.8176400476758046	0.8763110307414106	0.8285714285714286	0.9240506329113924	Self Other
ssid__no_geo	0.8342541436464088	0.8947368421052632	0.8329487771112137	0.8181818181818183	0.8477157360406091	0.8782051282051282	0.8333333333333334	0.923076923076923	933	RFC	0.8345448753221929	0.8372093023255814	0.8318804483188045	0.872937872937873	0.8108108108108109	0.935064935064935	0.8320827943078913	0.8	0.8641655886157826	0.8842676311030742	0.8571428571428571	0.9113924050632911	Self Other
ssid__no_geo	0.8176426982950333	0.9035087719298246	0.8089974168773224	0.768361581920904	0.8496332518337408	0.8856986601039104	0.8405797101449276	0.9308176100628932	934	RFC	0.8043772868952432	0.723404255319149	0.8853503184713376	0.8889705882352941	0.8529411764705882	0.925	0.8179816799512976	0.8192771084337349	0.8166862514688602	0.8826401446654611	0.8285714285714286	0.9367088607594937	Self Other
ssid__no_geo	0.8633582596872875	0.9035087719298246	0.8632126121366417	0.8587491215741391	0.8676761026991442	0.890718954248366	0.8533333333333333	0.9281045751633986	935	RFC	0.8633902189770211	0.8642149929278642	0.862565445026178	0.8797297297297297	0.8	0.9594594594594594	0.8630998187132339	0.8533519553072626	0.8728476821192053	0.9065099457504521	0.9142857142857143	0.8987341772151899	Self Other
ssid__no_geo	0.8688311688311688	0.8947368421052632	0.8688291777072008	0.869340232858991	0.8683181225554107	0.8742647058823529	0.823529411764706	0.9249999999999999	936	RFC	0.8689654474424631	0.8818897637795275	0.8560411311053985	0.8810325476992144	0.8484848484848485	0.9135802469135802	0.8690476190476191	0.8571428571428571	0.8809523809523809	0.8683544303797468	0.8	0.9367088607594937	Self Other
ssid__no_geo	0.8753799392097265	0.9298245614035088	0.8746561849539101	0.8651315789473684	0.8841807909604519	0.914702581369248	0.8787878787878788	0.9506172839506173	937	RFC	0.8772239665096808	0.8945578231292517	0.8598901098901099	0.931597357170618	0.9354838709677419	0.927710843373494	0.8737316693823137	0.8375796178343949	0.9098837209302325	0.901627486437613	0.8285714285714286	0.9746835443037974	Self Other
ssid__no_geo	0.8773824650571792	0.9035087719298246	0.8769891741629565	0.87003367003367	0.8839446782922429	0.8816422840962718	0.8307692307692307	0.9325153374233128	938	RFC	0.8787064492216456	0.8947368421052632	0.8626760563380281	0.9023809523809524	0.9	0.9047619047619048	0.8764732309512228	0.8466579292267365	0.906288532675709	0.8667269439421339	0.7714285714285715	0.9620253164556962	Self Other
ssid__no_geo	0.8679638637943016	0.8947368421052632	0.8679495154784168	0.8693259972489684	0.8665730337078652	0.8742647058823529	0.823529411764706	0.9249999999999999	939	RFC	0.8682081807081807	0.8888888888888888	0.8475274725274725	0.8810325476992144	0.8484848484848485	0.9135802469135802	0.8685499528163241	0.8506056527590848	0.8864942528735632	0.8683544303797468	0.8	0.9367088607594937	Self Other
ssid__no_geo	0.8329588014981273	0.9122807017543859	0.8280304006183177	0.7989179440937781	0.8571428571428571	0.8952205882352942	0.8529411764705883	0.9375000000000001	940	RFC	0.8314089079400914	0.8234200743494424	0.8393977415307403	0.9023569023569024	0.8787878787878788	0.9259259259259259	0.8257431620836047	0.7758318739054291	0.8756544502617801	0.8889692585895117	0.8285714285714286	0.9493670886075949	Self Other
ssid__no_geo	0.8846153846153846	0.9122807017543859	0.8841038865352736	0.8764044943820226	0.8918032786885246	0.8952205882352942	0.8529411764705883	0.9375000000000001	941	RFC	0.8851606321295771	0.8917682926829268	0.8785529715762274	0.9023569023569024	0.8787878787878788	0.9259259259259259	0.8835102533882169	0.8615611192930781	0.9054593874833555	0.8889692585895117	0.8285714285714286	0.9493670886075949	Self Other
ssid__no_geo	0.8795669824086604	0.9385964912280702	0.8782451424678632	0.8655589123867069	0.8909313725490196	0.9284112317215394	0.9014084507042254	0.9554140127388535	942	RFC	0.8823792043788121	0.9023622047244094	0.8623962040332147	0.9252136752136753	0.8888888888888888	0.9615384615384616	0.8765297882164229	0.8316400580551524	0.9214195183776933	0.9318264014466546	0.9142857142857143	0.9493670886075949	Self Other
ssid__no_geo	0.8092959671907041	0.8508771929824561	0.8010411563854911	0.7605150214592274	0.8415672913117547	0.8097575341121036	0.721311475409836	0.8982035928143712	943	RFC	0.8001292517006803	0.7534013605442177	0.8468571428571429	0.8492132867132867	0.8461538461538461	0.8522727272727273	0.8020537066088704	0.7677642980935875	0.8363431151241535	0.7889692585895117	0.6285714285714286	0.9493670886075949	Self Other
ssid__no_geo	0.8726868985936344	0.8771929824561403	0.8702539844196684	0.8524871355060034	0.8880208333333334	0.8479420731707318	0.7812500000000001	0.9146341463414634	944	RFC	0.8764104108819626	0.8971119133574007	0.8557089084065245	0.8722109533468559	0.8620689655172413	0.8823529411764706	0.8674801224052995	0.8120915032679739	0.9228687415426252	0.8318264014466545	0.7142857142857143	0.9493670886075949	Self Other
ssid__no_geo	0.8429065743944637	0.8859649122807017	0.8417787309208588	0.8284202569916855	0.855137204850032	0.860122699386503	0.8	0.920245398773006	945	RFC	0.8493828321907203	0.8925081433224755	0.8062575210589651	0.8797619047619047	0.8666666666666667	0.8928571428571429	0.8416228460170478	0.7729196050775741	0.9103260869565217	0.8461121157323689	0.7428571428571429	0.9493670886075949	Self Other
ssid__no_geo	0.850375939849624	0.8859649122807017	0.8406235115095875	0.8011988011988012	0.8800482218203738	0.854520467262197	0.7868852459016394	0.9221556886227545	946	RFC	0.8578021978021978	0.8813186813186813	0.8342857142857143	0.8990384615384616	0.9230769230769231	0.875	0.8327773417059132	0.7344322344322345	0.9311224489795918	0.8301989150090416	0.6857142857142857	0.9746835443037974	Self Other
ssid__no_geo	0.8520625889046942	0.9210526315789473	0.848349647071513	0.824620573355818	0.8720787207872079	0.9048855103365161	0.8656716417910447	0.9440993788819876	947	RFC	0.8550770774653826	0.8701067615658363	0.840047393364929	0.9165396341463414	0.90625	0.926829268292683	0.8451517312610664	0.7836538461538461	0.9066496163682864	0.8952983725135624	0.8285714285714286	0.9620253164556962	Self Other
ssid__no_geo	0.8432178508514386	0.8947368421052632	0.8426969440653429	0.8336448598130842	0.8517490283176015	0.8742647058823529	0.823529411764706	0.9249999999999999	948	RFC	0.8422853759457647	0.8069963811821471	0.8775743707093822	0.8810325476992144	0.8484848484848485	0.9135802469135802	0.8447568089057931	0.8621134020618557	0.8274002157497303	0.8683544303797468	0.8	0.9367088607594937	Self Other
ssid__no_geo	0.8552147239263803	0.9035087719298246	0.8547914883079742	0.8469520103761349	0.8626309662398136	0.8816422840962718	0.8307692307692307	0.9325153374233128	949	RFC	0.8600801206537139	0.9031811894882434	0.8169790518191842	0.9023809523809524	0.9	0.9047619047619048	0.8555003018628173	0.7973137973137974	0.9136868064118372	0.8667269439421339	0.7714285714285715	0.9620253164556962	Self Other
ssid__no_geo	0.8385678391959799	0.9298245614035088	0.8382087590392271	0.8305866842452209	0.8458308338332333	0.914702581369248	0.8787878787878788	0.9506172839506173	950	RFC	0.8386460807600951	0.84	0.83729216152019	0.931597357170618	0.9354838709677419	0.927710843373494	0.8379637311840702	0.8213820078226858	0.8545454545454545	0.901627486437613	0.8285714285714286	0.9746835443037974	Self Other
ssid__no_geo	0.8466403162055336	0.8771929824561403	0.8381951916787983	0.8012295081967213	0.8751608751608753	0.8479420731707318	0.7812500000000001	0.9146341463414634	951	RFC	0.8465723773942953	0.8463203463203464	0.8468244084682441	0.8722109533468559	0.8620689655172413	0.8823529411764706	0.833079888294207	0.7607003891050583	0.9054593874833555	0.8318264014466545	0.7142857142857143	0.9493670886075949	Self Other
ssid__no_geo	0.8058321479374111	0.9035087719298246	0.7907905730996829	0.7346938775510203	0.8468872686483455	0.8816422840962718	0.8307692307692307	0.9325153374233128	952	RFC	0.7871853546910755	0.7105263157894737	0.8638443935926774	0.9023809523809524	0.9	0.9047619047619048	0.7955732192937603	0.7605633802816901	0.8305830583058306	0.8667269439421339	0.7714285714285715	0.9620253164556962	Self Other
ssid__no_geo	0.876412429378531	0.9035087719298246	0.874990856373171	0.8616600790513834	0.8883216336949584	0.8856986601039104	0.8405797101449276	0.9308176100628932	953	RFC	0.8775463597332602	0.8861788617886179	0.8689138576779026	0.8889705882352941	0.8529411764705882	0.925	0.8735388632255473	0.8384615384615385	0.9086161879895561	0.8826401446654611	0.8285714285714286	0.9367088607594937	Self Other
ssid__no_geo	0.8953258722843976	0.9035087719298246	0.8939341306978	0.8817843866171002	0.9060838747784998	0.8837489570779642	0.8358208955223881	0.9316770186335404	954	RFC	0.8963617768419863	0.9039634146341463	0.8887601390498262	0.8948170731707317	0.875	0.9146341463414634	0.8923820098973543	0.8606676342525399	0.9240963855421687	0.8746835443037975	0.8	0.9493670886075949	Self Other
ssid__no_geo	0.8553008595988538	0.8947368421052632	0.8516156462585034	0.8282312925170068	0.8750000000000001	0.8696646341463414	0.8125	0.926829268292683	955	RFC	0.8605759724908661	0.8854545454545455	0.8356973995271868	0.8953346855983773	0.896551724137931	0.8941176470588236	0.8480685448736567	0.7779552715654952	0.9181818181818182	0.8524412296564196	0.7428571428571429	0.9620253164556962	Self Other
ssid__no_geo	0.8473333333333334	0.9122807017543859	0.8464306870382583	0.8346570397111914	0.8582043343653252	0.8969258589511754	0.8571428571428571	0.9367088607594937	956	RFC	0.8461384553821529	0.7863945578231293	0.9058823529411765	0.8969258589511754	0.8571428571428571	0.9367088607594937	0.8522624434389141	0.8892307692307693	0.8152941176470588	0.8969258589511754	0.8571428571428571	0.9367088607594937	Self Other
ssid__no_geo	0.8955525606469003	0.9210526315789473	0.8953872042387239	0.8912280701754386	0.899546338302009	0.9064807219031994	0.8695652173913043	0.9433962264150944	957	RFC	0.89532722179781	0.8893557422969187	0.9012987012987013	0.9099264705882353	0.8823529411764706	0.9375	0.8954545371841129	0.8931082981715893	0.8978007761966365	0.9032549728752259	0.8571428571428571	0.9493670886075949	Self Other
ssid__no_geo	0.8408602150537634	0.8508771929824561	0.8377546658172567	0.8153078202995008	0.8602015113350125	0.8135642135642136	0.73015873015873	0.8969696969696971	958	RFC	0.8400250054818088	0.8347529812606473	0.8452970297029703	0.8409468438538206	0.8214285714285714	0.8604651162790697	0.8361944965603503	0.7967479674796748	0.8756410256410256	0.7969258589511754	0.6571428571428571	0.9367088607594937	Self Other
ssid__no_geo	0.8704481792717087	0.9473684210526315	0.8686078891965325	0.8530579825258141	0.8841577958672511	0.9371323529411765	0.9117647058823529	0.9625	959	RFC	0.8752815929074922	0.9040404040404041	0.8465227817745803	0.9450056116722784	0.9393939393939394	0.9506172839506173	0.8664068427950611	0.8075187969924812	0.9252948885976409	0.9301989150090415	0.8857142857142857	0.9746835443037974	Self Other
ssid__no_geo	0.8931847968545217	0.9035087719298246	0.8928202244528182	0.8865692414752958	0.8990712074303405	0.8816422840962718	0.8307692307692307	0.9325153374233128	960	RFC	0.8952317945023276	0.9178674351585014	0.8725961538461539	0.9023809523809524	0.9	0.9047619047619048	0.8922690964970633	0.857335127860027	0.9272030651340997	0.8667269439421339	0.7714285714285715	0.9620253164556962	Self Other
ssid__no_geo	0.8720560152768937	0.8771929824561403	0.8708469788792104	0.8583509513742072	0.8833430063842136	0.8579059829059829	0.8055555555555555	0.9102564102564102	961	RFC	0.869560861987523	0.8342465753424657	0.9048751486325802	0.8529308529308529	0.7837837837837838	0.922077922077922	0.8733507432968349	0.8838896952104499	0.86281179138322	0.8636528028933093	0.8285714285714286	0.8987341772151899	Self Other
ssid__no_geo	0.8572428271518544	0.9122807017543859	0.8557987961962651	0.8413685847589424	0.8702290076335878	0.8999648999648999	0.8648648648648648	0.935064935064935	962	RFC	0.8564649636078208	0.8492935635792779	0.8636363636363636	0.8902564102564102	0.8205128205128205	0.96	0.8552566077989807	0.8335901386748844	0.8769230769230769	0.9128390596745026	0.9142857142857143	0.9113924050632911	Self Other
ssid__no_geo	0.8816526610644257	0.9122807017543859	0.8802046129752027	0.8670338316286388	0.8933753943217666	0.8933782267115601	0.8484848484848486	0.9382716049382716	963	RFC	0.8824736505908655	0.8887096774193548	0.8762376237623762	0.9094442285270112	0.9032258064516129	0.9156626506024096	0.8787935400838627	0.8463901689708141	0.9111969111969112	0.8810126582278481	0.8	0.9620253164556962	Self Other
ssid__no_geo	0.8654519971969166	0.8947368421052632	0.8631519641337313	0.8454106280193238	0.8808933002481389	0.8696646341463414	0.8125	0.926829268292683	964	RFC	0.8708734036240072	0.9005145797598628	0.8412322274881516	0.8953346855983773	0.896551724137931	0.8941176470588236	0.8605703875821953	0.7966616084977238	0.9244791666666666	0.8524412296564196	0.7428571428571429	0.9620253164556962	Self Other
ssid__no_geo	0.8886430678466076	0.9210526315789473	0.8880463220398758	0.8798727128082737	0.8962199312714777	0.9079572979276935	0.8732394366197184	0.9426751592356688	965	RFC	0.8895395148283467	0.8991869918699187	0.8798920377867746	0.9049145299145299	0.8611111111111112	0.9487179487179487	0.887267991308673	0.8613707165109035	0.9131652661064426	0.9112115732368897	0.8857142857142857	0.9367088607594937	Self Other
ssid__no_geo	0.8673163418290855	0.9298245614035088	0.8624465863313437	0.8365650969529085	0.8883280757097791	0.913109756097561	0.8750000000000001	0.9512195121951219	966	RFC	0.8771228374327302	0.9151515151515152	0.8390941597139452	0.9415821501014199	0.9655172413793104	0.9176470588235294	0.8570539475843957	0.7704081632653061	0.9436997319034852	0.8936708860759495	0.8	0.9873417721518988	Self Other
ssid__no_geo	0.8687845303867403	0.9473684210526315	0.8681301826199491	0.8588410104011887	0.8774193548387096	0.936026936026936	0.909090909090909	0.962962962962963	967	RFC	0.8711463838671522	0.893353941267388	0.8489388264669163	0.9537504858142247	0.967741935483871	0.9397590361445783	0.8673863673262012	0.82689556509299	0.9078771695594126	0.9222423146473779	0.8571428571428571	0.9873417721518988	Self Other
ssid__no_geo	0.8545326774420239	0.9122807017543859	0.8495883045295437	0.8223175965665235	0.8768590124925639	0.8952205882352942	0.8529411764705883	0.9375000000000001	968	RFC	0.8563611022254718	0.8646209386281588	0.8481012658227848	0.9023569023569024	0.8787878787878788	0.9259259259259259	0.8457980940556142	0.7839607201309329	0.9076354679802956	0.8889692585895117	0.8285714285714286	0.9493670886075949	Self Other
ssid__no_geo	0.8498808578236696	0.9035087719298246	0.8421863155318654	0.8073394495412846	0.8770331815224462	0.8837489570779642	0.8358208955223881	0.9316770186335404	969	RFC	0.8538867405125516	0.868421052631579	0.8393524283935243	0.8948170731707317	0.875	0.9146341463414634	0.8362709225379525	0.7542857142857143	0.9182561307901907	0.8746835443037975	0.8	0.9493670886075949	Self Other
ssid__no_geo	0.869533527696793	0.8859649122807017	0.8660582271591122	0.844483058210252	0.8876333961079724	0.860122699386503	0.8	0.920245398773006	970	RFC	0.8718668436186685	0.8836363636363637	0.8600973236009732	0.8797619047619047	0.8666666666666667	0.8928571428571429	0.8628215835691055	0.8086522462562395	0.9169909208819714	0.8461121157323689	0.7428571428571429	0.9493670886075949	Self Other
ssid__no_geo	0.8994811932555123	0.9473684210526315	0.899480812783487	0.8992852501624433	0.8996763754045308	0.9381555153707053	0.9142857142857143	0.9620253164556962	971	RFC	0.8999798007002424	0.9202127659574468	0.879746835443038	0.9381555153707053	0.9142857142857143	0.9620253164556962	0.899909119213713	0.8792884371029225	0.9205298013245033	0.9381555153707053	0.9142857142857143	0.9620253164556962	Self Other
ssid__no_geo	0.8697411003236246	0.8508771929824561	0.861295028616317	0.8270676691729324	0.8955223880597015	0.8203392973023083	0.7462686567164178	0.8944099378881988	972	RFC	0.8704702006588799	0.873015873015873	0.8679245283018868	0.8296493902439024	0.78125	0.8780487804878049	0.8553236307927996	0.7857142857142857	0.9249329758713136	0.8128390596745028	0.7142857142857143	0.9113924050632911	Self Other
ssid__no_geo	0.8567708333333334	0.8859649122807017	0.8567414444220226	0.8546895640686922	0.858793324775353	0.8725380579685216	0.8311688311688312	0.913907284768212	973	RFC	0.8568686759080921	0.8380829015544041	0.8756544502617801	0.8601190476190477	0.7619047619047619	0.9583333333333334	0.8572684622539668	0.871967654986523	0.8425692695214105	0.8938517179023509	0.9142857142857143	0.8734177215189873	Self Other
ssid__no_geo	0.8651292802236199	0.9035087719298246	0.8647869823267373	0.8579838116261957	0.8715901530272788	0.8875033641338477	0.8450704225352113	0.9299363057324842	974	RFC	0.8664396887159533	0.8833333333333333	0.8495460440985733	0.8846153846153846	0.8333333333333334	0.9358974358974359	0.8644286920424964	0.8340486409155937	0.894808743169399	0.8905967450271248	0.8571428571428571	0.9240506329113924	Self Other
ssid__no_geo	0.853940708604483	0.8947368421052632	0.8479279981535754	0.8176895306859207	0.8781664656212304	0.8696646341463414	0.8125	0.926829268292683	975	RFC	0.85318838980245	0.849906191369606	0.8564705882352941	0.8953346855983773	0.896551724137931	0.8941176470588236	0.8444080929832114	0.7878260869565218	0.900990099009901	0.8524412296564196	0.7428571428571429	0.9620253164556962	Self Other
ssid__no_geo	0.8016359918200409	0.8859649122807017	0.7989999364366379	0.7759815242494227	0.8220183486238531	0.8670494303400018	0.8169014084507044	0.9171974522292994	976	RFC	0.7975318970926584	0.7379209370424598	0.8571428571428571	0.8643162393162394	0.8055555555555556	0.9230769230769231	0.8039205213118257	0.8181818181818182	0.7896592244418331	0.8699819168173599	0.8285714285714286	0.9113924050632911	Self Other
ssid__no_geo	0.8499682136045772	0.9122807017543859	0.8482990506329113	0.8323863636363636	0.8642117376294591	0.8952205882352942	0.8529411764705883	0.9375000000000001	977	RFC	0.8507472750116762	0.8567251461988304	0.8447694038245219	0.9023569023569024	0.8787878787878788	0.9259259259259259	0.8469811738216556	0.8093922651933702	0.8845700824499411	0.8889692585895117	0.8285714285714286	0.9493670886075949	Self Other
ssid__no_geo	0.8332347723240686	0.9122807017543859	0.8331268686800819	0.8288834951456311	0.8373702422145328	0.8952205882352942	0.8529411764705883	0.9375000000000001	978	RFC	0.8331437851992983	0.8111638954869359	0.8551236749116607	0.9023569023569024	0.8787878787878788	0.9259259259259259	0.8338667619968877	0.847394540942928	0.8203389830508474	0.8889692585895117	0.8285714285714286	0.9493670886075949	Self Other
ssid__no_geo	0.861995753715499	0.9210526315789473	0.8570820960358935	0.8305821025195482	0.8835820895522387	0.9012987012987013	0.8571428571428572	0.9454545454545454	979	RFC	0.869225418825156	0.8984962406015038	0.8399545970488081	0.9356312292358804	0.9642857142857143	0.9069767441860465	0.8521015858030544	0.7722132471728594	0.9319899244332494	0.8793851717902351	0.7714285714285715	0.9873417721518988	Self Other
ssid__no_geo	0.8305814788226848	0.8947368421052632	0.8256186002299992	0.7962003454231433	0.855036855036855	0.8696646341463414	0.8125	0.926829268292683	980	RFC	0.8342074225677627	0.8505535055350554	0.81786133960047	0.8953346855983773	0.896551724137931	0.8941176470588236	0.8220647595647596	0.7483766233766234	0.8957528957528957	0.8524412296564196	0.7428571428571429	0.9620253164556962	Self Other
ssid__no_geo	0.8838053740014524	0.9122807017543859	0.8773028001158362	0.8490566037735849	0.9055489964580874	0.8933782267115601	0.8484848484848486	0.9382716049382716	981	RFC	0.8804957085303906	0.8670520231213873	0.8939393939393939	0.9094442285270112	0.9032258064516129	0.9156626506024096	0.8746285454014805	0.8317929759704251	0.9174641148325359	0.8810126582278481	0.8	0.9620253164556962	Self Other
ssid__no_geo	0.8800567778566359	0.9298245614035088	0.8790898773995192	0.8682774746687452	0.8899022801302932	0.914702581369248	0.8787878787878788	0.9506172839506173	982	RFC	0.882019910871254	0.8983870967741936	0.8656527249683144	0.931597357170618	0.9354838709677419	0.927710843373494	0.8778351307526517	0.8401206636500754	0.9155495978552279	0.901627486437613	0.8285714285714286	0.9746835443037974	Self Other
ssid__no_geo	0.8402826855123675	0.9122807017543859	0.8367205434240947	0.812603648424544	0.8608374384236454	0.8985042735042735	0.8611111111111112	0.9358974358974359	983	RFC	0.8361738871580733	0.8072487644151565	0.8650990099009901	0.8929448929448929	0.8378378378378378	0.948051948051948	0.8373238485711479	0.8180300500834724	0.8566176470588235	0.9048824593128391	0.8857142857142857	0.9240506329113924	Self Other
ssid__no_geo	0.8603491271820449	0.9298245614035088	0.8592459920114454	0.8467852257181943	0.8717067583046965	0.914702581369248	0.8787878787878788	0.9506172839506173	984	RFC	0.8678617884105284	0.915680473372781	0.8200431034482759	0.931597357170618	0.9354838709677419	0.927710843373494	0.858924827513267	0.787531806615776	0.9303178484107579	0.901627486437613	0.8285714285714286	0.9746835443037974	Self Other
ssid__no_geo	0.8780831571529246	0.9122807017543859	0.874793755779301	0.8544995794785534	0.8950879320800486	0.8952205882352942	0.8529411764705883	0.9375000000000001	985	RFC	0.875432207753991	0.8595600676818951	0.8913043478260869	0.9023569023569024	0.8787878787878788	0.9259259259259259	0.8742010518211334	0.8494983277591973	0.8989037758830695	0.8889692585895117	0.8285714285714286	0.9493670886075949	Self Other
ssid__no_geo	0.8786959818043972	0.8859649122807017	0.8729287090558767	0.8458574181117535	0.8999999999999999	0.854520467262197	0.7868852459016394	0.9221556886227545	986	RFC	0.8822173260136382	0.8959183673469387	0.8685162846803377	0.8990384615384616	0.9230769230769231	0.875	0.867473515294385	0.801094890510949	0.933852140077821	0.8301989150090416	0.6857142857142857	0.9746835443037974	Self Other
ssid__no_geo	0.8714710252600297	0.9122807017543859	0.8677762818616415	0.8456735057983943	0.8898790579248885	0.8913871951219513	0.8437500000000001	0.9390243902439025	987	RFC	0.8742389439309237	0.8876404494382022	0.8608374384236454	0.9184584178498986	0.9310344827586207	0.9058823529411765	0.8642221788285043	0.807495741056218	0.9209486166007905	0.8730560578661845	0.7714285714285715	0.9746835443037974	Self Other
ssid__no_geo	0.8667664670658682	0.8947368421052632	0.8657892657599187	0.8543371522094926	0.8772413793103448	0.8763110307414106	0.8285714285714286	0.9240506329113924	988	RFC	0.8673491584414172	0.8729096989966555	0.8617886178861789	0.8763110307414106	0.8285714285714286	0.9240506329113924	0.8648984442523768	0.8365384615384616	0.8932584269662921	0.8763110307414106	0.8285714285714286	0.9240506329113924	Self Other
[truncated: 11 more rows]
