# Supplementary material for: Inferring transportation mode from smartphone sensors: Evaluating the potential of Wi-Fi and Bluetooth
Source: PLoS One. 2020 Jul 2;15(7):e0234003. doi: 10.1371/journal.pone.0234003 (PMC7332005; doi:10.1371/journal.pone.0234003)
Supplement: S1 File — This compressed folder of files contains the dataset, code for training and evaluating models as well as model output. (GZ) [file pone.0234003.s008.tar.gz › transport_public/output/RFC_Self Car Public_ssid__no_geo.csv]

X_label	acc	acc_m	f1	f1_CAR	f1_PUBLIC	f1_SELF	f1_m	f1_m_CAR	f1_m_PUBLIC	f1_m_SELF	iteration	model	prec	prec_CAR	prec_PUBLIC	prec_SELF	prec_m	prec_m_CAR	prec_m_PUBLIC	prec_m_SELF	rec	rec_CAR	rec_PUBLIC	rec_SELF	rec_m	rec_m_CAR	rec_m_PUBLIC	rec_m_SELF	y_var
ssid__no_geo	0.8075052119527449	0.8508771929824561	0.7750949775212655	0.7251461988304092	0.7304116865869854	0.8697270471464019	0.7389536938847648	0.5217391304347826	0.7804878048780488	0.9146341463414634	0	RFC	0.7815363864162904	0.7560975609756098	0.7294429708222812	0.8590686274509803	0.7830065359477124	0.6666666666666666	0.8	0.8823529411764706	0.7695551528460696	0.6966292134831461	0.7313829787234043	0.8806532663316583	0.7132810930279284	0.42857142857142855	0.7619047619047619	0.9493670886075949	Self Car Public
ssid__no_geo	0.810379241516966	0.8947368421052632	0.7714026980214032	0.8351648351648352	0.6115107913669066	0.8675324675324676	0.8058361391694726	0.7878787878787878	0.6666666666666667	0.962962962962963	1	RFC	0.7828192335106091	0.8260869565217391	0.68	0.8423707440100883	0.8468787430423448	0.6842105263157895	0.9166666666666666	0.9397590361445783	0.764747880410531	0.8444444444444444	0.5555555555555556	0.8942436412315931	0.8132409081776171	0.9285714285714286	0.5238095238095238	0.9873417721518988	Self Car Public
ssid__no_geo	0.8010316875460575	0.8508771929824561	0.7488214024812351	0.6417910447761194	0.7270306258322238	0.877642536835362	0.7586257309941521	0.6666666666666666	0.6842105263157895	0.9249999999999999	2	RFC	0.7529361076082388	0.645	0.75	0.8638083228247163	0.7677620430888404	0.625	0.7647058823529411	0.9135802469135802	0.7453224337695398	0.6386138613861386	0.7054263565891473	0.8919270833333334	0.7566807313642757	0.7142857142857143	0.6190476190476191	0.9367088607594937	Self Car Public
ssid__no_geo	0.7551839464882943	0.8596491228070176	0.7348075334708585	0.6977886977886978	0.6970172684458399	0.8096166341780378	0.780239099859353	0.6666666666666666	0.7500000000000001	0.9240506329113924	3	RFC	0.7287120002740147	0.6513761467889908	0.6894409937888198	0.8453188602442334	0.7795081057073062	0.625	0.7894736842105263	0.9240506329113924	0.7442975453781772	0.7513227513227513	0.7047619047619048	0.7768079800498753	0.784207353827607	0.7142857142857143	0.7142857142857143	0.9240506329113924	Self Car Public
ssid__no_geo	0.8612051455653351	0.8859649122807017	0.8409806918596129	0.7966666666666669	0.8168316831683168	0.909443725743855	0.8195761818729298	0.7407407407407408	0.7804878048780488	0.9375000000000001	4	RFC	0.8439499264146542	0.8298611111111112	0.7913669064748201	0.9106217616580311	0.8317188983855651	0.7692307692307693	0.8	0.9259259259259259	0.8394280482322474	0.7660256410256411	0.8439897698209718	0.9082687338501292	0.8085191882660236	0.7142857142857143	0.7619047619047619	0.9493670886075949	Self Car Public
ssid__no_geo	0.8108695652173913	0.8859649122807017	0.784768181668633	0.747292418772563	0.7380281690140845	0.8689839572192515	0.8118509958752629	0.6666666666666666	0.8372093023255814	0.9316770186335404	5	RFC	0.7891012447656743	0.7961538461538461	0.6986666666666667	0.87248322147651	0.8442719881744272	0.8	0.8181818181818182	0.9146341463414634	0.7838946115640445	0.7040816326530612	0.7820895522388059	0.8655126498002663	0.7926461723930078	0.5714285714285714	0.8571428571428571	0.9493670886075949	Self Car Public
ssid__no_geo	0.745	0.8245614035087719	0.694154819511725	0.5603715170278638	0.6850393700787402	0.8370535714285714	0.674828345640627	0.5161290322580646	0.5806451612903225	0.927710843373494	6	RFC	0.6940824116945654	0.49184782608695654	0.7352112676056338	0.855188141391106	0.7518819021861618	0.47058823529411764	0.9	0.8850574712643678	0.7040096363719432	0.6510791366906474	0.6412776412776413	0.819672131147541	0.6582278481012658	0.5714285714285714	0.42857142857142855	0.9746835443037974	Self Car Public
ssid__no_geo	0.8254460822342902	0.8947368421052632	0.7537797241152385	0.6580976863753213	0.6964618249534451	0.9067796610169491	0.8190974622296828	0.7692307692307692	0.7368421052631577	0.9512195121951219	7	RFC	0.77689134380224	0.7398843930635838	0.7137404580152672	0.8770491803278688	0.8581699346405228	0.8333333333333334	0.8235294117647058	0.9176470588235294	0.7370630279402209	0.5925925925925926	0.68	0.9385964912280702	0.7894313843680932	0.7142857142857143	0.6666666666666666	0.9873417721518988	Self Car Public
ssid__no_geo	0.8198473282442749	0.8771929824561403	0.7914950739391134	0.8027777777777778	0.6911764705882353	0.8805309734513275	0.8036019584192866	0.689655172413793	0.7894736842105262	0.9316770186335404	8	RFC	0.7931958692603504	0.828080229226361	0.6787003610108303	0.8728070175438597	0.8212179180615334	0.6666666666666666	0.8823529411764706	0.9146341463414634	0.7904961495233384	0.7789757412398922	0.704119850187266	0.8883928571428571	0.7926461723930078	0.7142857142857143	0.7142857142857143	0.9493670886075949	Self Car Public
ssid__no_geo	0.7789400278940027	0.8596491228070176	0.7152125300655952	0.7503828483920367	0.5243445692883895	0.8709101725163593	0.7634036144578312	0.7999999999999999	0.5625	0.927710843373494	9	RFC	0.7329283677987769	0.7248520710059172	0.639269406392694	0.8346636259977195	0.8177464298153954	0.75	0.8181818181818182	0.8850574712643678	0.7108899944720841	0.7777777777777778	0.4444444444444444	0.9104477611940298	0.753465943339361	0.8571428571428571	0.42857142857142855	0.9746835443037974	Self Car Public
ssid__no_geo	0.7828212290502793	0.8508771929824561	0.7399987046470121	0.7275803722504229	0.6309148264984227	0.8615009151921904	0.7471035137701804	0.6153846153846153	0.7	0.9259259259259259	10	RFC	0.7464736252496226	0.7166666666666667	0.6802721088435374	0.8424821002386634	0.76904107658705	0.6666666666666666	0.7368421052631579	0.9036144578313253	0.7361550538075637	0.738831615120275	0.5882352941176471	0.8813982521847691	0.7291541089009442	0.5714285714285714	0.6666666666666666	0.9493670886075949	Self Car Public
ssid__no_geo	0.7945979899497487	0.8859649122807017	0.7635083033416574	0.7170868347338936	0.7030456852791879	0.8703923900118906	0.8224473629351677	0.7200000000000001	0.8205128205128205	0.926829268292683	11	RFC	0.7722359260721113	0.7463556851311953	0.7270341207349081	0.8433179723502304	0.8670627847098435	0.8181818181818182	0.8888888888888888	0.8941176470588236	0.7566265113434923	0.6900269541778976	0.6805896805896806	0.8992628992628993	0.7889290737392004	0.6428571428571429	0.7619047619047619	0.9620253164556962	Self Car Public
ssid__no_geo	0.7778603268945022	0.8508771929824561	0.7401366932265244	0.7412844036697247	0.6312292358803987	0.8478964401294499	0.7653348436480968	0.7692307692307692	0.611111111111111	0.9156626506024097	12	RFC	0.7581617776162503	0.7799227799227799	0.6859205776173285	0.808641975308642	0.8134099616858238	0.8333333333333334	0.7333333333333333	0.8735632183908046	0.7273551844980416	0.7062937062937062	0.5846153846153846	0.891156462585034	0.7333735181836447	0.7142857142857143	0.5238095238095238	0.9620253164556962	Self Car Public
ssid__no_geo	0.810546875	0.8947368421052632	0.7912813030037045	0.7581329561527582	0.7460890493381468	0.8696219035202086	0.8312726509969351	0.7692307692307692	0.7804878048780488	0.9440993788819876	13	RFC	0.8004837099373187	0.8023952095808383	0.7579462102689487	0.8411097099621689	0.8533875338753387	0.8333333333333334	0.8	0.926829268292683	0.7844102562273539	0.7184986595174263	0.7345971563981043	0.9001349527665317	0.8127385975487241	0.7142857142857143	0.7619047619047619	0.9620253164556962	Self Car Public
ssid__no_geo	0.8337468982630273	0.8157894736842105	0.7891064305369527	0.8094059405940595	0.6666666666666666	0.8912466843501325	0.6985842194767145	0.5517241379310344	0.6470588235294118	0.8969696969696971	14	RFC	0.8019059445400009	0.8299492385786802	0.708	0.8677685950413223	0.7466507652554165	0.5333333333333333	0.8461538461538461	0.8604651162790697	0.7785929484163588	0.7898550724637681	0.6298932384341637	0.916030534351145	0.6773156519991964	0.5714285714285714	0.5238095238095238	0.9367088607594937	Self Car Public
ssid__no_geo	0.7958015267175572	0.8947368421052632	0.7489301525151619	0.7389659520807061	0.6306913996627318	0.8771331058020477	0.8213243546576879	0.7407407407407408	0.7777777777777778	0.9454545454545454	15	RFC	0.7637162945986476	0.7834224598930482	0.6678571428571428	0.8398692810457516	0.8698469489167163	0.7692307692307693	0.9333333333333333	0.9069767441860465	0.7381950806201837	0.6992840095465394	0.597444089456869	0.9178571428571428	0.7894313843680932	0.7142857142857143	0.6666666666666666	0.9873417721518988	Self Car Public
ssid__no_geo	0.8145539906103286	0.8771929824561403	0.775647509578544	0.7272727272727273	0.7210031347962382	0.8786666666666667	0.8284286830598367	0.8333333333333333	0.7317073170731706	0.920245398773006	16	RFC	0.7990115262249972	0.7794871794871795	0.782312925170068	0.835234474017744	0.8809523809523809	1.0	0.75	0.8928571428571429	0.7590275244572561	0.6816143497757847	0.6686046511627907	0.9268635724331927	0.7926461723930078	0.7142857142857143	0.7142857142857143	0.9493670886075949	Self Car Public
ssid__no_geo	0.8290909090909091	0.8947368421052632	0.8027553653558933	0.844074844074844	0.684287812041116	0.8799034399517199	0.8348769453063931	0.8571428571428571	0.7027027027027026	0.9447852760736196	17	RFC	0.8075819527868594	0.8529411764705882	0.706060606060606	0.8637440758293838	0.8621031746031745	0.8571428571428571	0.8125	0.9166666666666666	0.7986291923697965	0.8353909465020576	0.6638176638176638	0.8966789667896679	0.8169580068314245	0.8571428571428571	0.6190476190476191	0.9746835443037974	Self Car Public
ssid__no_geo	0.8060522696011004	0.8947368421052632	0.7793911097714518	0.7729083665338645	0.6970172684458398	0.8682476943346509	0.8358341247230135	0.7692307692307692	0.8	0.9382716049382716	18	RFC	0.7859695602341464	0.8083333333333333	0.7025316455696202	0.8470437017994858	0.8637004156978793	0.8333333333333334	0.8421052631578947	0.9156626506024096	0.7741957802848151	0.7404580152671756	0.6915887850467289	0.8905405405405405	0.8127385975487241	0.7142857142857143	0.7619047619047619	0.9620253164556962	Self Car Public
ssid__no_geo	0.7614247311827957	0.8596491228070176	0.7258091891636743	0.6890982503364737	0.6544850498338871	0.8338442673206621	0.7722498821890302	0.689655172413793	0.7058823529411765	0.9212121212121213	19	RFC	0.7292600979313448	0.6432160804020101	0.7060931899641577	0.8384710234278668	0.8244881733253827	0.6666666666666666	0.9230769230769231	0.8837209302325582	0.7270681329777356	0.7420289855072464	0.6099071207430341	0.8292682926829268	0.7492465340566605	0.7142857142857143	0.5714285714285714	0.9620253164556962	Self Car Public
ssid__no_geo	0.8349120433017592	0.8859649122807017	0.8021072514387102	0.7474747474747474	0.7609618104667608	0.8978851963746224	0.7949706120437828	0.6363636363636364	0.8095238095238095	0.9390243902439025	20	RFC	0.8162712752924551	0.8102189781021898	0.7685714285714286	0.870023419203747	0.863468720821662	0.875	0.8095238095238095	0.9058823529411765	0.7916139708067996	0.69375	0.7535014005602241	0.9275905118601748	0.761402451275869	0.5	0.8095238095238095	0.9746835443037974	Self Car Public
ssid__no_geo	0.7782719186785261	0.9298245614035088	0.7609159130206837	0.7335722819593787	0.7229254571026723	0.82625	0.9003052503052503	0.8461538461538461	0.9047619047619048	0.95	21	RFC	0.7597963428385649	0.7469586374695864	0.7041095890410959	0.8283208020050126	0.9199000587889476	0.9166666666666666	0.9047619047619048	0.9382716049382716	0.7625404565512773	0.7206572769953051	0.7427745664739884	0.8241895261845387	0.8841671689772955	0.7857142857142857	0.9047619047619048	0.9620253164556962	Self Car Public
ssid__no_geo	0.8066298342541437	0.8596491228070176	0.7394499914950902	0.6213592233009709	0.7027972027972029	0.8941935483870967	0.7448608895977317	0.5833333333333334	0.7272727272727273	0.9239766081871346	22	RFC	0.7644665923241334	0.6066350710900474	0.8375	0.8492647058823529	0.8528985507246377	0.7	1.0	0.8586956521739131	0.7287930988394317	0.6368159203980099	0.6054216867469879	0.944141689373297	0.6904761904761904	0.5	0.5714285714285714	1.0	Self Car Public
ssid__no_geo	0.7786499215070644	0.8245614035087719	0.709635823114084	0.5760869565217391	0.6861538461538462	0.8666666666666667	0.7251269697882163	0.64	0.6341463414634146	0.9012345679012346	23	RFC	0.7171639889706505	0.6198830409356725	0.6716867469879518	0.8599221789883269	0.7522635998539613	0.7272727272727273	0.65	0.8795180722891566	0.7042822380621109	0.5380710659898477	0.7012578616352201	0.8735177865612648	0.7048422744625276	0.5714285714285714	0.6190476190476191	0.9240506329113924	Self Car Public
ssid__no_geo	0.7599510104102878	0.868421052631579	0.7394660636741562	0.6892230576441103	0.7094430992736078	0.8197320341047503	0.7802469135802469	0.7407407407407408	0.6666666666666666	0.9333333333333332	24	RFC	0.7397731542716194	0.6707317073170732	0.7288557213930348	0.8197320341047503	0.821526535480024	0.7692307692307693	0.8	0.8953488372093024	0.7398442188505817	0.7087628865979382	0.6910377358490566	0.8197320341047503	0.753465943339361	0.7142857142857143	0.5714285714285714	0.9746835443037974	Self Car Public
ssid__no_geo	0.8177233429394812	0.868421052631579	0.768289250609444	0.7332123411978222	0.6722689075630252	0.8993865030674846	0.7680345851077558	0.6428571428571429	0.7222222222222222	0.9390243902439025	25	RFC	0.7790451776927513	0.7481481481481481	0.7142857142857143	0.8747016706443914	0.8051353874883286	0.6428571428571429	0.8666666666666667	0.9058823529411765	0.7597622984633662	0.7188612099644128	0.6349206349206349	0.9255050505050505	0.7455294354028531	0.6428571428571429	0.6190476190476191	0.9746835443037974	Self Car Public
ssid__no_geo	0.8084962913014161	0.868421052631579	0.7756670113076108	0.7044534412955465	0.7517401392111369	0.8708074534161491	0.7808432439372783	0.6666666666666666	0.7441860465116279	0.9316770186335404	26	RFC	0.7927053308713145	0.7767857142857143	0.7587822014051522	0.8425480769230769	0.8139689578713969	0.8	0.7272727272727273	0.9146341463414634	0.7634334360954341	0.6444444444444445	0.7448275862068966	0.9010282776349614	0.7609001406469761	0.5714285714285714	0.7619047619047619	0.9493670886075949	Self Car Public
ssid__no_geo	0.783157894736842	0.8859649122807017	0.7258498528211593	0.6224066390041494	0.6796116504854369	0.8755312689738918	0.8174508595301692	0.7096774193548386	0.8	0.9426751592356688	27	RFC	0.73844547881927	0.6787330316742082	0.6843575418994413	0.8522458628841607	0.8126273451350849	0.6470588235294118	0.8421052631578947	0.9487179487179487	0.7165895390332713	0.5747126436781609	0.6749311294765841	0.9001248439450686	0.8281093027928471	0.7857142857142857	0.7619047619047619	0.9367088607594937	Self Car Public
ssid__no_geo	0.8364632237871674	0.8947368421052632	0.7925609441962846	0.7637051039697543	0.7039106145251396	0.9100671140939598	0.8321473987171973	0.8148148148148148	0.7368421052631577	0.9447852760736196	28	RFC	0.8058241526434259	0.8244897959183674	0.7078651685393258	0.8851174934725848	0.8621166415284062	0.8461538461538461	0.8235294117647058	0.9166666666666666	0.7825772313438643	0.7112676056338029	0.7	0.93646408839779	0.8090214988949166	0.7857142857142857	0.6666666666666666	0.9746835443037974	Self Car Public
ssid__no_geo	0.8498957609451008	0.8859649122807017	0.829191685455033	0.8162650602409638	0.7647867950481432	0.9065232010759919	0.822715758639613	0.7407407407407408	0.7906976744186046	0.9367088607594937	29	RFC	0.8271094363702325	0.8390092879256966	0.7164948453608248	0.9258241758241759	0.8262223009058453	0.7692307692307693	0.7727272727272727	0.9367088607594937	0.8342636482864113	0.7947214076246334	0.8200589970501475	0.8880105401844532	0.8201727948563392	0.7142857142857143	0.8095238095238095	0.9367088607594937	Self Car Public
ssid__no_geo	0.8160753077480087	0.8771929824561403	0.7745128885266096	0.7984344422700587	0.636215334420881	0.8888888888888888	0.8047619047619049	0.8	0.6857142857142857	0.9285714285714286	30	RFC	0.7996582263141173	0.8326530612244898	0.7276119402985075	0.8387096774193549	0.8808794202052629	0.9090909090909091	0.8571428571428571	0.8764044943820225	0.7591964099973253	0.7669172932330827	0.5652173913043478	0.9454545454545454	0.7576853526220614	0.7142857142857143	0.5714285714285714	0.9873417721518988	Self Car Public
ssid__no_geo	0.7886297376093294	0.8508771929824561	0.7504892002601151	0.7276595744680852	0.6646971935007386	0.8591108328115216	0.7840877021599914	0.8	0.6486486486486486	0.9036144578313253	31	RFC	0.7642196985647612	0.7633928571428571	0.6987577639751553	0.8305084745762712	0.8403866248693834	0.9090909090909091	0.75	0.8620689655172413	0.7395594449724298	0.6951219512195121	0.6338028169014085	0.8897535667963683	0.74502712477396	0.7142857142857143	0.5714285714285714	0.9493670886075949	Self Car Public
ssid__no_geo	0.7474150664697193	0.8596491228070176	0.6971670186387445	0.5834797891036907	0.6789667896678967	0.8290544771446462	0.7879244524814145	0.6428571428571429	0.8095238095238095	0.9113924050632911	32	RFC	0.6882228689376865	0.5253164556962026	0.673992673992674	0.865359477124183	0.7879244524814145	0.6428571428571429	0.8095238095238095	0.9113924050632911	0.7119381430083305	0.6561264822134387	0.6840148698884758	0.7956730769230769	0.7879244524814145	0.6428571428571429	0.8095238095238095	0.9113924050632911	Self Car Public
ssid__no_geo	0.8221757322175732	0.9122807017543859	0.7871995767023511	0.7504690431519699	0.7286356821589206	0.882494004796163	0.8625199362041468	0.8	0.8421052631578947	0.9454545454545454	33	RFC	0.8084473864288569	0.8403361344537815	0.7341389728096677	0.8508670520231214	0.9190813746217302	0.9090909090909091	0.9411764705882353	0.9069767441860465	0.77258109219161	0.6779661016949152	0.7232142857142857	0.9165628891656289	0.821177416114125	0.7142857142857143	0.7619047619047619	0.9873417721518988	Self Car Public
ssid__no_geo	0.8163884673748103	0.8596491228070176	0.7943623322715251	0.7734138972809668	0.7336523125996811	0.8760207869339272	0.7639695444573493	0.6428571428571429	0.7222222222222222	0.926829268292683	34	RFC	0.8039852251564072	0.7804878048780488	0.7849829351535836	0.8464849354375896	0.8012138188608776	0.6428571428571429	0.8666666666666667	0.8941176470588236	0.787594042683863	0.7664670658682635	0.688622754491018	0.9076923076923077	0.7413100261201526	0.6428571428571429	0.6190476190476191	0.9620253164556962	Self Car Public
ssid__no_geo	0.7752715121136173	0.8508771929824561	0.7049820617395263	0.6182795698924732	0.6146010186757216	0.8820655966503839	0.7572635291933537	0.7142857142857143	0.6315789473684211	0.9259259259259259	35	RFC	0.7043648268537259	0.5555555555555556	0.688212927756654	0.8693259972489684	0.7745941750194053	0.7142857142857143	0.7058823529411765	0.9036144578313253	0.7157895189578047	0.696969696969697	0.5552147239263804	0.8951841359773371	0.74502712477396	0.7142857142857143	0.5714285714285714	0.9493670886075949	Self Car Public
ssid__no_geo	0.7674961119751167	0.8508771929824561	0.6924046622238729	0.5083798882681564	0.7054161162483488	0.8634179821551132	0.7429407850964737	0.64	0.6666666666666666	0.9221556886227545	36	RFC	0.7197586223480715	0.6319444444444444	0.7007874015748031	0.8265440210249672	0.8007575757575758	0.7272727272727273	0.8	0.875	0.6796918866741483	0.4252336448598131	0.7101063829787234	0.9037356321839081	0.7058468957203133	0.5714285714285714	0.5714285714285714	0.9746835443037974	Self Car Public
ssid__no_geo	0.7768871075484302	0.8421052631578947	0.7286418044462168	0.7615283267457181	0.5745454545454546	0.8498516320474777	0.7381611147636788	0.7407407407407408	0.5625	0.9112426035502957	37	RFC	0.7645565736798808	0.8678678678678678	0.6475409836065574	0.7782608695652173	0.8143227143227144	0.7692307692307693	0.8181818181818182	0.8555555555555555	0.7102304458559637	0.6784037558685446	0.5163398692810458	0.9359477124183007	0.7058468957203133	0.7142857142857143	0.42857142857142855	0.9746835443037974	Self Car Public
ssid__no_geo	0.7481203007518797	0.8596491228070176	0.6924994409191312	0.5869158878504673	0.6626984126984127	0.8278840222085133	0.7807058923524787	0.7407407407407408	0.6857142857142857	0.9156626506024097	38	RFC	0.7017042389799658	0.5322033898305085	0.7455357142857143	0.8273736128236745	0.8333122815881436	0.7692307692307693	0.8571428571428571	0.8735632183908046	0.6929967666078777	0.6541666666666667	0.5964285714285714	0.828395061728395	0.7492465340566605	0.7142857142857143	0.5714285714285714	0.9620253164556962	Self Car Public
ssid__no_geo	0.8048275862068965	0.868421052631579	0.7623298186491017	0.7269230769230769	0.6870229007633587	0.8730434782608696	0.7853682170542635	0.75	0.6875000000000001	0.9186046511627907	39	RFC	0.7991806648949505	0.8181818181818182	0.7653061224489796	0.8140540540540541	0.9164874551971326	0.9	1.0	0.8494623655913979	0.7394993122717558	0.6539792387543253	0.6232686980609419	0.94125	0.7222222222222223	0.6428571428571429	0.5238095238095238	1.0	Self Car Public
ssid__no_geo	0.8092566619915849	0.868421052631579	0.7615558279554925	0.7128309572301426	0.6978297161936561	0.8740068104426788	0.7756421017290581	0.6956521739130435	0.7027027027027026	0.9285714285714286	40	RFC	0.797584915765223	0.8064516129032258	0.7627737226277372	0.8235294117647058	0.8592644610903037	0.8888888888888888	0.8125	0.8764044943820225	0.7376130778079603	0.6386861313868614	0.6430769230769231	0.9310761789600968	0.7259393208760297	0.5714285714285714	0.6190476190476191	0.9873417721518988	Self Car Public
ssid__no_geo	0.8150520416333067	0.8508771929824561	0.7318027561111524	0.5722543352601157	0.7197231833910034	0.9034307496823379	0.7404701830269534	0.5517241379310344	0.742857142857143	0.926829268292683	41	RFC	0.7576253668741696	0.6470588235294118	0.7619047619047619	0.8639125151883353	0.7853408029878618	0.5333333333333333	0.9285714285714286	0.8941176470588236	0.7138860880265386	0.5129533678756477	0.6819672131147541	0.9467376830892144	0.7175005023106289	0.5714285714285714	0.6190476190476191	0.9620253164556962	Self Car Public
ssid__no_geo	0.8028070175438596	0.8508771929824561	0.755991250533676	0.6403940886699506	0.7571265678449258	0.8704530950861519	0.7258558041690572	0.5	0.7619047619047619	0.9156626506024097	42	RFC	0.7825369723460639	0.7471264367816092	0.766743648960739	0.8337408312958435	0.8229337712096333	0.8333333333333334	0.7619047619047619	0.8735632183908046	0.7395466572875531	0.5603448275862069	0.7477477477477478	0.910547396528705	0.6936909785011052	0.35714285714285715	0.7619047619047619	0.9620253164556962	Self Car Public
ssid__no_geo	0.7795128044971893	0.8596491228070176	0.766026273967039	0.7089151450053706	0.7526315789473683	0.8365320979483786	0.7732661215633351	0.6470588235294117	0.7368421052631577	0.9358974358974359	43	RFC	0.7644570780317386	0.650887573964497	0.7647058823529411	0.8777777777777778	0.773860453272218	0.55	0.8235294117647058	0.948051948051948	0.772741050425657	0.7783018867924528	0.7409326424870466	0.7989886219974716	0.7921438617641149	0.7857142857142857	0.6666666666666666	0.9240506329113924	Self Car Public
ssid__no_geo	0.8025016458196181	0.868421052631579	0.7621030296923105	0.8030112923462986	0.6102819237147595	0.8730158730158731	0.7915122136679024	0.7857142857142857	0.6666666666666667	0.9221556886227545	44	RFC	0.7746005709831705	0.837696335078534	0.647887323943662	0.8382180539273154	0.8591269841269842	0.7857142857142857	0.9166666666666666	0.875	0.7529049568880318	0.7710843373493976	0.5768025078369906	0.910828025477707	0.761402451275869	0.7857142857142857	0.5238095238095238	0.9746835443037974	Self Car Public
ssid__no_geo	0.8556771545827634	0.9298245614035088	0.8018703215498793	0.7148936170212765	0.7621861152141802	0.9285312324141812	0.8814554127385517	0.8461538461538461	0.8292682926829269	0.968944099378882	45	RFC	0.8272308996966277	0.8442211055276382	0.7308781869688386	0.9065934065934066	0.9059620596205962	0.9166666666666666	0.85	0.9512195121951219	0.7892598629946316	0.6199261992619927	0.7962962962962963	0.9515570934256056	0.8608599557966646	0.7857142857142857	0.8095238095238095	0.9873417721518988	Self Car Public
ssid__no_geo	0.815418828762046	0.8771929824561403	0.7912707443123438	0.7720739219712526	0.7353361945636624	0.8664021164021164	0.8195631528964862	0.8148148148148148	0.717948717948718	0.9259259259259259	46	RFC	0.8071475381494461	0.8245614035087719	0.7603550295857988	0.8365261813537676	0.8425153605876498	0.8461538461538461	0.7777777777777778	0.9036144578313253	0.7787570556285717	0.7258687258687259	0.7119113573407202	0.8984910836762688	0.8005826803295157	0.7857142857142857	0.6666666666666666	0.9493670886075949	Self Car Public
ssid__no_geo	0.8369497830130193	0.9035087719298246	0.8225017600654255	0.8009205983889528	0.7940298507462686	0.8725548310610551	0.8501201408775221	0.7692307692307692	0.8421052631578947	0.9390243902439025	47	RFC	0.8228419952210274	0.7483870967741936	0.83125	0.8888888888888888	0.8934640522875816	0.8333333333333334	0.9411764705882353	0.9058823529411765	0.8260654610280586	0.8613861386138614	0.76	0.8568102444703143	0.8169580068314245	0.7142857142857143	0.7619047619047619	0.9746835443037974	Self Car Public
ssid__no_geo	0.8167467398764585	0.8421052631578947	0.7903725129419255	0.7692307692307692	0.7345767575322811	0.8673100120627262	0.7261217844350375	0.56	0.7027027027027026	0.9156626506024097	48	RFC	0.8163130888723366	0.8565737051792829	0.7687687687687688	0.8235967926689576	0.7741422849181469	0.6363636363636364	0.8125	0.8735632183908046	0.7724240727425441	0.698051948051948	0.7032967032967034	0.9159235668789809	0.6936909785011052	0.5	0.6190476190476191	0.9620253164556962	Self Car Public
ssid__no_geo	0.7466666666666667	0.8508771929824561	0.6447076625043834	0.4328767123287671	0.6639004149377594	0.8373458602466236	0.7457706153358327	0.5217391304347826	0.8108108108108109	0.9047619047619047	49	RFC	0.6628767815809553	0.41361256544502617	0.7582938388625592	0.8167239404352806	0.8193664169787764	0.6666666666666666	0.9375	0.8539325842696629	0.634488345714367	0.4540229885057471	0.5904059040590406	0.8590361445783132	0.7016274864376131	0.42857142857142855	0.7142857142857143	0.9620253164556962	Self Car Public
ssid__no_geo	0.8202797202797203	0.8771929824561403	0.7781754753691116	0.6896551724137931	0.7565217391304347	0.8883495145631067	0.766006216006216	0.5833333333333334	0.7692307692307692	0.9454545454545454	50	RFC	0.8103288552663903	0.8333333333333334	0.7543352601156069	0.8433179723502304	0.8134366925064599	0.7	0.8333333333333334	0.9069767441860465	0.7618059209372477	0.5882352941176471	0.7587209302325582	0.9384615384615385	0.7338758288125377	0.5	0.7142857142857143	0.9873417721518988	Self Car Public
ssid__no_geo	0.7983425414364641	0.8771929824561403	0.7356322884716945	0.6315789473684211	0.6821480406386067	0.8931698774080559	0.7845959988262302	0.6666666666666666	0.7317073170731706	0.9554140127388535	51	RFC	0.7332026660838545	0.6290322580645161	0.6695156695156695	0.901060070671378	0.7788461538461539	0.625	0.75	0.9615384615384616	0.7382764267731434	0.6341463414634146	0.6952662721893491	0.8854166666666666	0.7926461723930078	0.7142857142857143	0.7142857142857143	0.9493670886075949	Self Car Public
ssid__no_geo	0.787475016655563	0.8771929824561403	0.7549754267806971	0.6579804560260586	0.7627365356622997	0.8442092886537331	0.8033660611424037	0.7407407407407408	0.7368421052631577	0.9325153374233128	52	RFC	0.7597896831180174	0.6121212121212121	0.8264984227129337	0.8407494145199064	0.8325073619191267	0.7692307692307693	0.8235294117647058	0.9047619047619048	0.7556911568435257	0.7112676056338029	0.7081081081081081	0.8476977567886659	0.7809925658026925	0.7142857142857143	0.6666666666666666	0.9620253164556962	Self Car Public
ssid__no_geo	0.7666666666666667	0.8070175438596491	0.7345456870854626	0.6947368421052632	0.6640726329442282	0.8448275862068966	0.7003050858729446	0.5833333333333334	0.6341463414634146	0.8834355828220858	53	RFC	0.7501133160372754	0.791095890410959	0.6416040100250626	0.8176400476758046	0.7357142857142858	0.7	0.65	0.8571428571428571	0.7271201141302953	0.6193029490616622	0.6881720430107527	0.8738853503184714	0.6768133413703034	0.5	0.6190476190476191	0.9113924050632911	Self Car Public
ssid__no_geo	0.7851140456182473	0.9035087719298246	0.7588906797453223	0.6792452830188679	0.7471410419313849	0.8502857142857143	0.8340706807651679	0.689655172413793	0.8571428571428571	0.9554140127388535	54	RFC	0.7507119892954806	0.6122448979591837	0.7424242424242424	0.8974668275030157	0.8284493284493285	0.6666666666666666	0.8571428571428571	0.9615384615384616	0.7741492041837006	0.7627118644067796	0.7519181585677749	0.8078175895765473	0.8402652200120554	0.7142857142857143	0.8571428571428571	0.9493670886075949	Self Car Public
ssid__no_geo	0.8394975575715282	0.868421052631579	0.8046676921815495	0.843915343915344	0.6765249537892791	0.8935627788400256	0.7926847421584263	0.7200000000000001	0.7368421052631577	0.9212121212121213	55	RFC	0.812865015174722	0.8552278820375335	0.7093023255813954	0.8740648379052369	0.8418107200596939	0.8181818181818182	0.8235294117647058	0.8837209302325582	0.7978305793959112	0.8328981723237598	0.6466431095406361	0.9139504563233377	0.7571830419931685	0.6428571428571429	0.6666666666666666	0.9620253164556962	Self Car Public
ssid__no_geo	0.8109215017064847	0.8245614035087719	0.7431134682205235	0.7537537537537539	0.5842217484008528	0.8913649025069637	0.6702715868956277	0.5217391304347826	0.5714285714285714	0.9176470588235295	56	RFC	0.7740372419585064	0.8394648829431438	0.6431924882629108	0.8394543546694648	0.746031746031746	0.6666666666666666	0.7142857142857143	0.8571428571428571	0.7230662401892255	0.6839237057220708	0.53515625	0.9501187648456056	0.6307012256379344	0.42857142857142855	0.47619047619047616	0.9873417721518988	Self Car Public
ssid__no_geo	0.8037249283667621	0.8421052631578947	0.7720446298080105	0.77526395173454	0.6782006920415226	0.8626692456479691	0.7226783924859035	0.6086956521739131	0.6470588235294118	0.9122807017543859	57	RFC	0.7981352344459788	0.8595317725752508	0.725925925925926	0.8089480048367593	0.8239192369627153	0.7777777777777778	0.8461538461538461	0.8478260869565217	0.7554802471929545	0.7060439560439561	0.6363636363636364	0.9240331491712708	0.6703837653204742	0.5	0.5238095238095238	0.9873417721518988	Self Car Public
ssid__no_geo	0.7965034965034965	0.8771929824561403	0.7542964995132104	0.7557003257328989	0.6377295492487479	0.8694596235579842	0.806977441946767	0.7857142857142857	0.7027027027027026	0.9325153374233128	58	RFC	0.762500158041625	0.7785234899328859	0.6586206896551724	0.850356294536817	0.8343253968253967	0.7857142857142857	0.8125	0.9047619047619048	0.7472470621083239	0.7341772151898734	0.6181229773462783	0.8894409937888199	0.7889290737392004	0.7857142857142857	0.6190476190476191	0.9620253164556962	Self Car Public
ssid__no_geo	0.7968536251709987	0.8947368421052632	0.762499240392181	0.6705202312138728	0.7561436672967863	0.8608338226658838	0.8202553485162181	0.6666666666666666	0.8500000000000001	0.9440993788819876	59	RFC	0.7521637755241293	0.6444444444444445	0.7246376811594203	0.887409200968523	0.8379579342352127	0.6923076923076923	0.8947368421052632	0.926829268292683	0.7750376305226313	0.6987951807228916	0.7905138339920948	0.8358038768529077	0.8048020896122162	0.6428571428571429	0.8095238095238095	0.9620253164556962	Self Car Public
ssid__no_geo	0.779430789133247	0.8771929824561403	0.7437742349658115	0.6666666666666666	0.7275494672754946	0.8371065709552734	0.8053934527075333	0.6666666666666666	0.8292682926829269	0.920245398773006	60	RFC	0.7391724985853408	0.6099706744868035	0.7539432176656151	0.8536036036036037	0.8476190476190476	0.8	0.85	0.8928571428571429	0.7530528705171031	0.734982332155477	0.7029411764705882	0.8212351029252438	0.776773156519992	0.5714285714285714	0.8095238095238095	0.9493670886075949	Self Car Public
ssid__no_geo	0.8315958299919808	0.8859649122807017	0.7897701748396254	0.7368421052631579	0.7413793103448276	0.8910891089108911	0.8305749805749806	0.75	0.8205128205128205	0.9212121212121213	61	RFC	0.8162831124991157	0.8546511627906976	0.7288135593220338	0.8653846153846154	0.8908699397071489	0.9	0.8888888888888888	0.8837209302325582	0.7734434681206898	0.6475770925110133	0.7543859649122807	0.9183673469387755	0.7889290737392004	0.6428571428571429	0.7619047619047619	0.9620253164556962	Self Car Public
ssid__no_geo	0.7389380530973452	0.7894736842105263	0.6840668207929644	0.6472919418758256	0.5728643216080401	0.8320441988950277	0.648559670781893	0.6000000000000001	0.4444444444444444	0.9012345679012346	62	RFC	0.683507609577075	0.5990220048899756	0.6063829787234043	0.8451178451178452	0.6584504685408299	0.5625	0.5333333333333333	0.8795180722891566	0.6887496701931433	0.7040229885057471	0.5428571428571428	0.8193688792165397	0.6492867189069721	0.6428571428571429	0.38095238095238093	0.9240506329113924	Self Car Public
ssid__no_geo	0.8173652694610778	0.868421052631579	0.7984375259770458	0.848780487804878	0.6887417218543046	0.8577903682719547	0.8048780487804877	0.75	0.7500000000000001	0.9146341463414634	63	RFC	0.8102642473280838	0.883248730964467	0.7202216066481995	0.8273224043715847	0.8572755417956657	0.9	0.7894736842105263	0.8823529411764706	0.7891293736340609	0.8169014084507042	0.6598984771573604	0.8905882352941177	0.7688366485834841	0.6428571428571429	0.7142857142857143	0.9493670886075949	Self Car Public
ssid__no_geo	0.8336902212705211	0.8859649122807017	0.7927123104041787	0.7537190082644627	0.7169179229480737	0.9075	0.7975769593710184	0.7407407407407408	0.7058823529411765	0.9461077844311377	64	RFC	0.8198451659178393	0.7781569965870307	0.8262548262548263	0.8551236749116607	0.8633449883449883	0.7692307692307693	0.9230769230769231	0.8977272727272727	0.7768721257915153	0.7307692307692307	0.6331360946745562	0.966711051930759	0.7619047619047619	0.7142857142857143	0.5714285714285714	1.0	Self Car Public
ssid__no_geo	0.8277153558052435	0.8596491228070176	0.7984474367650124	0.7837338262476895	0.7272727272727274	0.8843357567746201	0.7762065095398429	0.7407407407407408	0.6666666666666666	0.9212121212121213	65	RFC	0.808424616407696	0.7794117647058824	0.7859649122807018	0.8598971722365039	0.8176505664877759	0.7692307692307693	0.8	0.8837209302325582	0.7916817769909432	0.7881040892193308	0.676737160120846	0.9102040816326531	0.7492465340566605	0.7142857142857143	0.5714285714285714	0.9620253164556962	Self Car Public
ssid__no_geo	0.8030913978494624	0.9035087719298246	0.7590956059492256	0.7403314917127072	0.6407465007776049	0.8962088253573648	0.8348720376653779	0.7586206896551724	0.7894736842105262	0.9565217391304348	66	RFC	0.769106304779259	0.783625730994152	0.65814696485623	0.865546218487395	0.8515702215845687	0.7333333333333333	0.8823529411764706	0.9390243902439024	0.7516456054036342	0.7015706806282722	0.6242424242424243	0.9291237113402062	0.8248945147679324	0.7857142857142857	0.7142857142857143	0.9746835443037974	Self Car Public
ssid__no_geo	0.8385003604902668	0.9210526315789473	0.8012306692633259	0.7032418952618454	0.8087557603686635	0.8916943521594684	0.8686067019400353	0.8333333333333333	0.8095238095238095	0.962962962962963	67	RFC	0.8297426168483373	0.8197674418604651	0.8125	0.8569604086845466	0.9164276152227959	1.0	0.8095238095238095	0.9397590361445783	0.7833764254878424	0.6157205240174672	0.805045871559633	0.9293628808864266	0.8370504319871408	0.7142857142857143	0.8095238095238095	0.9873417721518988	Self Car Public
ssid__no_geo	0.8232484076433121	0.8859649122807017	0.7804208310522226	0.7099767981438516	0.7420965058236273	0.8891891891891892	0.8101930990819879	0.6923076923076924	0.8	0.9382716049382716	68	RFC	0.7837297145029148	0.7183098591549296	0.7508417508417509	0.8820375335120644	0.8359226379201014	0.75	0.8421052631578947	0.9156626506024096	0.7772817532106145	0.7018348623853211	0.7335526315789473	0.896457765667575	0.7889290737392004	0.6428571428571429	0.7619047619047619	0.9620253164556962	Self Car Public
ssid__no_geo	0.7820069204152249	0.8596491228070176	0.747878244614158	0.6543624161073825	0.7451564828614009	0.8441158348736907	0.7863230405703071	0.7586206896551724	0.6857142857142857	0.9146341463414634	69	RFC	0.7485969367835837	0.609375	0.7886435331230284	0.8477722772277227	0.8242763772175538	0.7333333333333333	0.8571428571428571	0.8823529411764706	0.7510757419806614	0.7065217391304348	0.7062146892655368	0.8404907975460123	0.7688366485834841	0.7857142857142857	0.5714285714285714	0.9493670886075949	Self Car Public
ssid__no_geo	0.8142186452045607	0.8596491228070176	0.7853568161064475	0.7955182072829132	0.6884735202492211	0.8720787207872078	0.7584859584859586	0.6666666666666666	0.6857142857142857	0.9230769230769232	70	RFC	0.8061069511249886	0.8255813953488372	0.7673611111111112	0.8253783469150174	0.8412698412698413	0.8	0.8571428571428571	0.8666666666666667	0.7720806856400078	0.7675675675675676	0.6242937853107344	0.924380704041721	0.7100663050030138	0.5714285714285714	0.5714285714285714	0.9873417721518988	Self Car Public
ssid__no_geo	0.8523775727466288	0.9298245614035088	0.8326069514725586	0.8308921438082557	0.767479674796748	0.8994490358126722	0.8795451898111096	0.8275862068965518	0.8421052631578947	0.968944099378882	71	RFC	0.8382334040228777	0.8571428571428571	0.7763157894736842	0.8812415654520918	0.8974653275944524	0.8	0.9411764705882353	0.9512195121951219	0.8278229159950975	0.8062015503875969	0.7588424437299035	0.9184247538677919	0.8687964637331725	0.8571428571428571	0.7619047619047619	0.9873417721518988	Self Car Public
ssid__no_geo	0.8271844660194175	0.9035087719298246	0.7875340093100345	0.8231213872832369	0.6440677966101694	0.8954128440366971	0.839067305629068	0.8387096774193549	0.7272727272727273	0.9512195121951219	72	RFC	0.8014887327643295	0.8416075650118203	0.7037037037037037	0.8591549295774648	0.8941176470588235	0.7647058823529411	1.0	0.9176470588235294	0.7780152548788452	0.8054298642533937	0.59375	0.9348659003831418	0.8291139240506329	0.9285714285714286	0.5714285714285714	0.9873417721518988	Self Car Public
ssid__no_geo	0.7376543209876543	0.8421052631578947	0.6536551558559838	0.41379310344827586	0.728414442700157	0.8187579214195183	0.7310293806806172	0.5	0.7894736842105262	0.9036144578313253	73	RFC	0.6449908129103578	0.3611111111111111	0.7227414330218068	0.8511198945981555	0.7814739688979039	0.6	0.8823529411764706	0.8620689655172413	0.6691386845487011	0.484472049689441	0.7341772151898734	0.7887667887667887	0.6974080771549126	0.42857142857142855	0.7142857142857143	0.9493670886075949	Self Car Public
ssid__no_geo	0.7661659046374918	0.8859649122807017	0.7382819645474719	0.6593707250341997	0.7228571428571428	0.832618025751073	0.8131873912667725	0.7586206896551724	0.7368421052631577	0.9440993788819876	74	RFC	0.7382433779056168	0.599502487562189	0.7643504531722054	0.8508771929824561	0.8278973377969073	0.7333333333333333	0.8235294117647058	0.926829268292683	0.7444285677137717	0.7325227963525835	0.6856368563685636	0.8151260504201681	0.8048020896122162	0.7857142857142857	0.6666666666666666	0.9620253164556962	Self Car Public
ssid__no_geo	0.7852604828462516	0.868421052631579	0.7395645485863452	0.6319218241042346	0.7212681638044913	0.8655036578503095	0.7632275132275131	0.5833333333333334	0.7777777777777778	0.9285714285714286	75	RFC	0.7704490335285298	0.749034749034749	0.7562326869806094	0.8060796645702306	0.8365792759051186	0.7	0.9333333333333333	0.8764044943820225	0.7234197346282983	0.5464788732394367	0.6893939393939394	0.9343863912515188	0.7180028129395217	0.5	0.6666666666666666	0.9873417721518988	Self Car Public
ssid__no_geo	0.8042752171008684	0.8245614035087719	0.7837515333708147	0.7634069400630915	0.7305236270753512	0.8573240329740013	0.7224932249322493	0.6363636363636364	0.6341463414634146	0.8969696969696971	76	RFC	0.7887983574090888	0.7806451612903226	0.7428571428571429	0.8428927680798005	0.79515503875969	0.875	0.65	0.8604651162790697	0.7792548698623877	0.7469135802469136	0.7185929648241206	0.8722580645161291	0.6852521599357043	0.5	0.6190476190476191	0.9367088607594937	Self Car Public
ssid__no_geo	0.7912431587177482	0.868421052631579	0.7487964319269685	0.7066895368782162	0.6642599277978339	0.8754398311048557	0.8009237139671922	0.7142857142857143	0.7692307692307692	0.9192546583850932	77	RFC	0.77075583295679	0.8512396694214877	0.6216216216216216	0.8394062078272605	0.8166860240030972	0.7142857142857143	0.8333333333333334	0.9024390243902439	0.7439965829246974	0.6041055718475073	0.7131782945736435	0.9147058823529411	0.7884267631103073	0.7142857142857143	0.7142857142857143	0.9367088607594937	Self Car Public
ssid__no_geo	0.7879008746355685	0.8859649122807017	0.7176372191023009	0.6228813559322033	0.6534296028880868	0.8766006984866124	0.7937575398653244	0.6923076923076924	0.742857142857143	0.9461077844311377	78	RFC	0.7562529422712693	0.7386934673366834	0.7098039215686275	0.8202614379084967	0.8587662337662337	0.75	0.9285714285714286	0.8977272727272727	0.6950209030100335	0.5384615384615384	0.6053511705685619	0.94125	0.753968253968254	0.6428571428571429	0.6190476190476191	1.0	Self Car Public
ssid__no_geo	0.8232258064516129	0.8859649122807017	0.7877790313951855	0.719806763285024	0.7675438596491229	0.8759864712514093	0.8050547896783317	0.6956521739130435	0.7804878048780488	0.9390243902439025	79	RFC	0.8214525319364029	0.8277777777777777	0.8064516129032258	0.8301282051282052	0.8649237472766885	0.8888888888888888	0.8	0.9058823529411765	0.7653924490684658	0.6367521367521367	0.7322175732217573	0.9272076372315036	0.7693389592123769	0.5714285714285714	0.7619047619047619	0.9746835443037974	Self Car Public
ssid__no_geo	0.7661950856291884	0.8771929824561403	0.7160826982590548	0.6524520255863541	0.647887323943662	0.8479087452471483	0.8137150936726759	0.782608695652174	0.7317073170731706	0.926829268292683	80	RFC	0.7318902555268046	0.7355769230769231	0.6310975609756098	0.828996282527881	0.8813725490196078	1.0	0.75	0.8941176470588236	0.7065020106709441	0.5862068965517241	0.6655948553054662	0.867704280155642	0.7730560578661846	0.6428571428571429	0.7142857142857143	0.9620253164556962	Self Car Public
ssid__no_geo	0.8270958083832335	0.8947368421052632	0.799148882306777	0.7542857142857142	0.7573099415204678	0.885850991114149	0.8197186733772099	0.7857142857142857	0.7222222222222222	0.9512195121951219	81	RFC	0.809327954104312	0.792	0.7731343283582089	0.8628495339547271	0.8566760037348272	0.7857142857142857	0.8666666666666667	0.9176470588235294	0.7907442344633676	0.72	0.7421203438395415	0.9101123595505618	0.7973678923046011	0.7857142857142857	0.6190476190476191	0.9873417721518988	Self Car Public
ssid__no_geo	0.8038490007401925	0.868421052631579	0.7534062985754374	0.7944785276073619	0.5806451612903226	0.8850952068286276	0.7962741184298071	0.8	0.6666666666666666	0.9221556886227545	82	RFC	0.762872372560451	0.8144654088050315	0.6144578313253012	0.8596938775510204	0.8613636363636363	0.9090909090909091	0.8	0.875	0.7459507052619189	0.7754491017964071	0.5503597122302158	0.912043301759134	0.753465943339361	0.7142857142857143	0.5714285714285714	0.9746835443037974	Self Car Public
ssid__no_geo	0.8050314465408805	0.9035087719298246	0.763058833653783	0.7238095238095238	0.6843853820598007	0.8809815950920246	0.8496912583663202	0.8148148148148148	0.7894736842105262	0.9447852760736196	83	RFC	0.7670835981623654	0.7808219178082192	0.64375	0.8766788766788767	0.8817244846656611	0.8461538461538461	0.8823529411764706	0.9166666666666666	0.7634598080028244	0.6745562130177515	0.7304964539007093	0.8853267570900123	0.8248945147679324	0.7857142857142857	0.7142857142857143	0.9746835443037974	Self Car Public
ssid__no_geo	0.7716593245227606	0.8771929824561403	0.733087211312875	0.6688741721854304	0.6927374301675978	0.8376500315855969	0.8239674396169928	0.8148148148148148	0.7368421052631577	0.920245398773006	84	RFC	0.728586271235999	0.6332288401253918	0.6992481203007519	0.8532818532818532	0.8541801335918983	0.8461538461538461	0.8235294117647058	0.8928571428571429	0.7392331461514955	0.7087719298245614	0.6863468634686347	0.8225806451612904	0.8005826803295157	0.7857142857142857	0.6666666666666666	0.9493670886075949	Self Car Public
ssid__no_geo	0.7859424920127795	0.868421052631579	0.7525856066624605	0.7692307692307692	0.6411483253588518	0.8473777253977607	0.7900909039120422	0.7407407407407408	0.7027027027027026	0.926829268292683	85	RFC	0.7671253069504816	0.842391304347826	0.6483870967741936	0.8105975197294251	0.8252828054298642	0.7692307692307693	0.8125	0.8941176470588236	0.7431620928987316	0.7077625570776256	0.6340694006309149	0.8876543209876543	0.7651195499296767	0.7142857142857143	0.6190476190476191	0.9620253164556962	Self Car Public
ssid__no_geo	0.8147304479878512	0.8508771929824561	0.7828732479095812	0.7545126353790614	0.7109004739336492	0.8832066344160331	0.7578467908902692	0.64	0.7142857142857143	0.9192546583850932	86	RFC	0.7963902088487558	0.8293650793650794	0.7009345794392523	0.8588709677419355	0.7813324886495617	0.7272727272727273	0.7142857142857143	0.9024390243902439	0.774056139819472	0.6920529801324503	0.7211538461538461	0.9089615931721194	0.7408077154912598	0.5714285714285714	0.7142857142857143	0.9367088607594937	Self Car Public
ssid__no_geo	0.7987519500780031	0.8859649122807017	0.7567846153168	0.7073170731707317	0.6902356902356902	0.8728010825439783	0.8361346056531485	0.8275862068965518	0.7500000000000001	0.9308176100628932	87	RFC	0.765216875987594	0.7073170731707317	0.737410071942446	0.8509234828496042	0.8381578947368421	0.8	0.7894736842105263	0.925	0.750628194573085	0.7073170731707317	0.6487341772151899	0.8958333333333334	0.836045810729355	0.8571428571428571	0.7142857142857143	0.9367088607594937	Self Car Public
ssid__no_geo	0.8301886792452831	0.8508771929824561	0.7438015531823069	0.5633802816901409	0.7625698324022346	0.9054545454545453	0.7328130806391676	0.6086956521739131	0.6666666666666666	0.9230769230769232	88	RFC	0.7901123800340656	0.7207207207207207	0.7890173410404624	0.8605990783410138	0.8148148148148149	0.7777777777777778	0.8	0.8666666666666667	0.718502850084832	0.4624277456647399	0.7378378378378379	0.9552429667519181	0.6862567811934901	0.5	0.5714285714285714	0.9873417721518988	Self Car Public
ssid__no_geo	0.786849710982659	0.8508771929824561	0.7528914544694953	0.6940639269406391	0.6893491124260354	0.8752613240418118	0.7560778727445395	0.6923076923076924	0.6500000000000001	0.9259259259259259	89	RFC	0.7668995859213251	0.8142857142857143	0.6331521739130435	0.8532608695652174	0.7792749947157049	0.75	0.6842105263157895	0.9036144578313253	0.753231455207184	0.6047745358090185	0.7564935064935064	0.8984263233190272	0.7370906168374521	0.6428571428571429	0.6190476190476191	0.9493670886075949	Self Car Public
ssid__no_geo	0.7996057818659659	0.868421052631579	0.7661323164167971	0.7538200339558573	0.6766304347826088	0.8679464805119255	0.7925444143330322	0.7200000000000001	0.7317073170731706	0.9259259259259259	90	RFC	0.7873007833219435	0.8014440433212996	0.7388724035608308	0.8215859030837004	0.8239320920043812	0.8181818181818182	0.75	0.9036144578313253	0.7518168821465596	0.7115384615384616	0.6240601503759399	0.9198520345252774	0.7688366485834841	0.6428571428571429	0.7142857142857143	0.9493670886075949	Self Car Public
ssid__no_geo	0.7888805409466566	0.8859649122807017	0.7208387126350025	0.5799457994579946	0.7166416791604198	0.8659286592865929	0.8241248976840483	0.75	0.7906976744186046	0.9316770186335404	91	RFC	0.7308323877687587	0.6257309941520468	0.7134328358208956	0.8533333333333334	0.8624538063562454	0.9	0.7727272727272727	0.9146341463414634	0.7130616439199083	0.5404040404040404	0.7198795180722891	0.8789013732833958	0.8005826803295157	0.6428571428571429	0.8095238095238095	0.9493670886075949	Self Car Public
ssid__no_geo	0.8002343292325718	0.8947368421052632	0.7813393596475328	0.7309048178613397	0.7603911980440098	0.8527220630372492	0.8419753086419752	0.8148148148148148	0.7777777777777778	0.9333333333333332	92	RFC	0.787892319209815	0.6760869565217391	0.8382749326145552	0.8493150684931506	0.8916120055654938	0.8461538461538461	0.9333333333333333	0.8953488372093024	0.7824341206264486	0.7953964194373402	0.6957494407158836	0.856156501726122	0.8090214988949166	0.7857142857142857	0.6666666666666666	0.9746835443037974	Self Car Public
ssid__no_geo	0.7898936170212766	0.8771929824561403	0.7374933462971537	0.6973058637083993	0.6352201257861635	0.8799540493968984	0.7708553512294793	0.5833333333333334	0.7894736842105262	0.9397590361445785	93	RFC	0.7581144818059503	0.7457627118644068	0.6941580756013745	0.8344226579520697	0.8263015551048006	0.7	0.8823529411764706	0.896551724137931	0.7236701139680695	0.6547619047619048	0.5855072463768116	0.9307411907654921	0.7338758288125377	0.5	0.7142857142857143	0.9873417721518988	Self Car Public
ssid__no_geo	0.783969465648855	0.8245614035087719	0.6909234752848722	0.4792332268370607	0.727810650887574	0.8657265481299817	0.6860533041255933	0.45454545454545453	0.7	0.9036144578313253	94	RFC	0.7121928759542211	0.5319148936170213	0.7760252365930599	0.8286384976525821	0.7413036902601332	0.625	0.7368421052631579	0.8620689655172413	0.67585779865429	0.436046511627907	0.6852367688022284	0.9062901155327343	0.6577255374723728	0.35714285714285715	0.6666666666666666	0.9493670886075949	Self Car Public
ssid__no_geo	0.8077197998570408	0.8771929824561403	0.7642706824164428	0.7513416815742398	0.6529968454258674	0.8884735202492212	0.7905122351716128	0.689655172413793	0.742857142857143	0.9390243902439025	95	RFC	0.7747140735058172	0.7777777777777778	0.6831683168316832	0.8631961259079903	0.8337068160597573	0.6666666666666666	0.9285714285714286	0.9058823529411765	0.7557657456618868	0.726643598615917	0.6253776435045317	0.9152759948652118	0.7693389592123769	0.7142857142857143	0.6190476190476191	0.9746835443037974	Self Car Public
ssid__no_geo	0.8262682418346073	0.9122807017543859	0.7869698991555373	0.7406143344709898	0.7238689547581904	0.8964264082374317	0.8709129813424292	0.8571428571428571	0.8108108108108109	0.9447852760736196	96	RFC	0.7943582725895032	0.7805755395683454	0.7204968944099379	0.8820023837902264	0.9037698412698413	0.8571428571428571	0.9375	0.9166666666666666	0.7810494103597553	0.7045454545454546	0.7272727272727273	0.9113300492610837	0.8487040385774564	0.8571428571428571	0.7142857142857143	0.9746835443037974	Self Car Public
ssid__no_geo	0.8076347305389222	0.868421052631579	0.7453199454358909	0.6827956989247311	0.6700167504187605	0.8831473869641809	0.7863247863247863	0.7692307692307692	0.6666666666666667	0.9230769230769232	97	RFC	0.7740299935007426	0.7383720930232558	0.7434944237918215	0.8402234636871508	0.8722222222222222	0.8333333333333334	0.9166666666666666	0.8666666666666667	0.7251497222893021	0.635	0.6097560975609756	0.9306930693069307	0.7418123367490456	0.7142857142857143	0.5238095238095238	0.9873417721518988	Self Car Public
ssid__no_geo	0.823045267489712	0.9035087719298246	0.796502920419034	0.726027397260274	0.7846153846153846	0.8788659793814432	0.846035820719365	0.6923076923076924	0.909090909090909	0.9367088607594937	98	RFC	0.8065289394442748	0.7940074906367042	0.7611940298507462	0.8643852978453739	0.8520913593835994	0.75	0.8695652173913043	0.9367088607594937	0.7907112101538055	0.668769716088328	0.8095238095238095	0.8938401048492791	0.843982318665863	0.6428571428571429	0.9523809523809523	0.9367088607594937	Self Car Public
ssid__no_geo	0.756141402037148	0.8771929824561403	0.7183097381267948	0.6102635228848821	0.7081807081807082	0.8364849833147942	0.7941325941325941	0.6923076923076924	0.7567567567567567	0.9333333333333332	99	RFC	0.7167839244590448	0.5655526992287918	0.7360406091370558	0.8487584650112867	0.8401162790697674	0.75	0.875	0.8953488372093024	0.7231883156982937	0.6626506024096386	0.6823529411764706	0.8245614035087719	0.761402451275869	0.6428571428571429	0.6666666666666666	0.9746835443037974	Self Car Public
ssid__no_geo	0.8307692307692308	0.8859649122807017	0.8098761138213589	0.8143712574850299	0.7389443651925821	0.8763127187864643	0.8131105006105006	0.6923076923076924	0.8095238095238095	0.9375000000000001	100	RFC	0.8087545334826579	0.8629441624365483	0.6797900262467191	0.8835294117647059	0.8284832451499118	0.75	0.8095238095238095	0.9259259259259259	0.8165210065507683	0.7709750566893424	0.809375	0.8692129629629629	0.8005826803295157	0.6428571428571429	0.8095238095238095	0.9493670886075949	Self Car Public
ssid__no_geo	0.762532981530343	0.8596491228070176	0.7270956779965706	0.6657496561210454	0.6725925925925926	0.8429447852760736	0.7685142391210409	0.689655172413793	0.6842105263157895	0.9316770186335404	101	RFC	0.7210524475345982	0.605	0.6796407185628742	0.8785166240409207	0.7820022317870237	0.6666666666666666	0.7647058823529411	0.9146341463414634	0.73863060702453	0.7400611620795107	0.6656891495601173	0.8101415094339622	0.7609001406469762	0.7142857142857143	0.6190476190476191	0.9493670886075949	Self Car Public
ssid__no_geo	0.7805970149253731	0.8859649122807017	0.7122481859603106	0.601063829787234	0.6707503828483921	0.8649303452453059	0.8320200125078174	0.8	0.7692307692307692	0.926829268292683	102	RFC	0.7346690927555857	0.70625	0.6517857142857143	0.8459715639810427	0.8788472964943553	0.9090909090909091	0.8333333333333334	0.8941176470588236	0.6995860824920629	0.5231481481481481	0.6908517350157729	0.8847583643122676	0.7968655816757083	0.7142857142857143	0.7142857142857143	0.9620253164556962	Self Car Public
ssid__no_geo	0.7902777777777777	0.8508771929824561	0.7547535939586583	0.6996904024767802	0.6990881458966566	0.8654822335025382	0.7660652105096549	0.6666666666666666	0.717948717948718	0.9135802469135801	103	RFC	0.7588130989806346	0.7508305647840532	0.6666666666666666	0.8589420654911839	0.7872172450485704	0.6923076923076923	0.7777777777777778	0.891566265060241	0.7540065023555377	0.6550724637681159	0.7348242811501597	0.8721227621483376	0.7487442234277677	0.6428571428571429	0.6666666666666666	0.9367088607594937	Self Car Public
ssid__no_geo	0.7893674293405114	0.8596491228070176	0.756016384873357	0.6713780918727916	0.743073047858942	0.8535980148883375	0.785043310555805	0.6666666666666666	0.7804878048780488	0.9079754601226993	104	RFC	0.7791000725659775	0.7818930041152263	0.7412060301507538	0.8142011834319527	0.826984126984127	0.8	0.8	0.8809523809523809	0.7433953642827023	0.5882352941176471	0.7449494949494949	0.8970013037809648	0.7566807313642756	0.5714285714285714	0.7619047619047619	0.9367088607594937	Self Car Public
ssid__no_geo	0.7786509495743288	0.8596491228070176	0.7510383760319228	0.7457240592930444	0.6712328767123288	0.8361581920903954	0.7805555555555554	0.75	0.6666666666666666	0.9249999999999999	105	RFC	0.7511101939238264	0.6714579055441479	0.7101449275362319	0.8717277486910995	0.7934156378600824	0.6666666666666666	0.8	0.9135802469135802	0.7594009127181623	0.8384615384615385	0.6363636363636364	0.8033775633293124	0.7884267631103073	0.8571428571428571	0.5714285714285714	0.9367088607594937	Self Car Public
ssid__no_geo	0.806941431670282	0.8421052631578947	0.7706535868991896	0.7641509433962264	0.6711864406779662	0.8766233766233766	0.7413017103048803	0.6666666666666666	0.6470588235294118	0.9101796407185629	106	RFC	0.7872796479470828	0.7665615141955836	0.7557251908396947	0.8395522388059702	0.8006993006993007	0.6923076923076923	0.8461538461538461	0.8636363636363636	0.7608445292320581	0.7617554858934169	0.6036585365853658	0.9171195652173914	0.709563994374121	0.6428571428571429	0.5238095238095238	0.9620253164556962	Self Car Public
ssid__no_geo	0.78996138996139	0.8421052631578947	0.7196870248667698	0.5799457994579945	0.7062499999999999	0.8728652751423149	0.7419272138254112	0.5384615384615384	0.7804878048780488	0.9068322981366461	107	RFC	0.7369329027951231	0.6858974358974359	0.6569767441860465	0.8679245283018868	0.7578590785907858	0.5833333333333334	0.8	0.8902439024390244	0.7145745089245787	0.5023474178403756	0.7635135135135135	0.8778625954198473	0.7286517982720514	0.5	0.7619047619047619	0.9240506329113924	Self Car Public
ssid__no_geo	0.7660738714090287	0.8771929824561403	0.7407404140664636	0.6778523489932886	0.7272727272727273	0.8170961659333752	0.8401862026862027	0.8461538461538461	0.7619047619047619	0.9125	108	RFC	0.7325846495993419	0.6215384615384615	0.7342465753424657	0.8419689119170984	0.8599353321575544	0.9166666666666666	0.7619047619047619	0.9012345679012346	0.7531561183507379	0.7453874538745388	0.7204301075268817	0.7936507936507936	0.8238898935101466	0.7857142857142857	0.7619047619047619	0.9240506329113924	Self Car Public
ssid__no_geo	0.7914893617021277	0.8596491228070176	0.7514025907170317	0.6994818652849741	0.695322376738306	0.859403530127815	0.779455117768371	0.7200000000000001	0.7027027027027026	0.9156626506024097	109	RFC	0.7685998369072221	0.7180851063829787	0.7724719101123596	0.815242494226328	0.8347483455242077	0.8181818181818182	0.8125	0.8735632183908046	0.7408749994956891	0.6818181818181818	0.632183908045977	0.9086229086229086	0.7413100261201526	0.6428571428571429	0.6190476190476191	0.9620253164556962	Self Car Public
ssid__no_geo	0.8245382585751979	0.8947368421052632	0.7958912842503706	0.7292418772563177	0.7816377171215881	0.8767942583732058	0.8396825396825397	0.7857142857142857	0.8	0.9333333333333332	110	RFC	0.8241758241758242	0.7890625	0.8653846153846154	0.8180803571428571	0.8936877076411959	0.7857142857142857	1.0	0.8953488372093024	0.7783698870390623	0.6778523489932886	0.7126696832579186	0.9445876288659794	0.8090214988949166	0.7857142857142857	0.6666666666666666	0.9746835443037974	Self Car Public
ssid__no_geo	0.7485418016850292	0.868421052631579	0.6936948306974388	0.5228070175438596	0.724269377382465	0.8340080971659919	0.7891332901059073	0.6666666666666666	0.7804878048780488	0.920245398773006	111	RFC	0.6975577892045298	0.5665399239543726	0.7002457002457002	0.8258877434135166	0.830952380952381	0.8	0.8	0.8928571428571429	0.692543913056714	0.48534201954397393	0.75	0.8422897196261683	0.7609001406469761	0.5714285714285714	0.7619047619047619	0.9493670886075949	Self Car Public
ssid__no_geo	0.8313338038108681	0.868421052631579	0.7970188924165007	0.7534883720930232	0.7392739273927393	0.8982943777637397	0.7786866791744841	0.64	0.7692307692307692	0.926829268292683	112	RFC	0.8142756645770927	0.8586572438162544	0.7202572347266881	0.8639125151883353	0.8182412358882947	0.7272727272727273	0.8333333333333334	0.8941176470588236	0.7887063559732743	0.6712707182320442	0.7593220338983051	0.9355263157894737	0.7492465340566605	0.5714285714285714	0.7142857142857143	0.9620253164556962	Self Car Public
ssid__no_geo	0.730225988700565	0.8245614035087719	0.6865190617664964	0.6519823788546256	0.6026365348399247	0.8049382716049384	0.7263374485596708	0.6666666666666666	0.611111111111111	0.9012345679012346	113	RFC	0.6818274718597289	0.570694087403599	0.6324110671936759	0.8423772609819121	0.7459504685408299	0.625	0.7333333333333333	0.8795180722891566	0.7021663733814271	0.7602739726027398	0.5755395683453237	0.7706855791962175	0.7207152903355435	0.7142857142857143	0.5238095238095238	0.9240506329113924	Self Car Public
ssid__no_geo	0.8229243203526818	0.8596491228070176	0.7874171588441063	0.7211895910780669	0.7572815533980582	0.8837803320561941	0.7709790209790209	0.5833333333333334	0.8205128205128205	0.9090909090909091	114	RFC	0.800613332444823	0.754863813229572	0.7905405405405406	0.8564356435643564	0.8203273040482343	0.7	0.8888888888888888	0.872093023255814	0.7766760978344512	0.6903914590747331	0.7267080745341615	0.9129287598944591	0.7370906168374521	0.5	0.7619047619047619	0.9493670886075949	Self Car Public
ssid__no_geo	0.8220986796386379	0.8596491228070176	0.7805630628189909	0.7850467289719626	0.66110183639399	0.8955406230910202	0.7720728858940241	0.7407407407407408	0.6486486486486486	0.926829268292683	115	RFC	0.782645437512581	0.7636363636363637	0.6947368421052632	0.8895631067961165	0.8044494720965308	0.7692307692307693	0.75	0.8941176470588236	0.7799548573633702	0.8076923076923077	0.6305732484076433	0.9015990159901599	0.7492465340566605	0.7142857142857143	0.5714285714285714	0.9620253164556962	Self Car Public
ssid__no_geo	0.8277945619335347	0.8771929824561403	0.7777700453288694	0.6835443037974682	0.7548291233283805	0.8949367088607595	0.8016611902154072	0.7272727272727273	0.7500000000000001	0.927710843373494	116	RFC	0.7986081725225506	0.7584269662921348	0.7720364741641338	0.8653610771113831	0.8915103851582981	1.0	0.7894736842105263	0.8850574712643678	0.7623658044262048	0.6221198156682027	0.7383720930232558	0.926605504587156	0.753465943339361	0.5714285714285714	0.7142857142857143	0.9746835443037974	Self Car Public
ssid__no_geo	0.7982120051085568	0.8333333333333334	0.7636109216622375	0.7885985748218527	0.6435643564356437	0.8586698337292162	0.7027701594764414	0.6153846153846153	0.5806451612903225	0.9122807017543859	117	RFC	0.7813684662974394	0.7649769585253456	0.75	0.8291284403669725	0.8048309178743961	0.6666666666666666	0.9	0.8478260869565217	0.7559011312983103	0.8137254901960784	0.5635838150289018	0.8903940886699507	0.6624472573839663	0.5714285714285714	0.42857142857142855	0.9873417721518988	Self Car Public
ssid__no_geo	0.8278335724533716	0.8508771929824561	0.7940467536871131	0.7164179104477613	0.7838926174496643	0.8818297331639136	0.772637782773819	0.6956521739130435	0.7142857142857143	0.9079754601226993	118	RFC	0.8081725338443256	0.7887323943661971	0.7704485488126649	0.8653366583541147	0.828042328042328	0.8888888888888888	0.7142857142857143	0.8809523809523809	0.7843426460734072	0.65625	0.7978142076502732	0.8989637305699482	0.7408077154912598	0.5714285714285714	0.7142857142857143	0.9367088607594937	Self Car Public
ssid__no_geo	0.7974530018192845	0.8771929824561403	0.7729099528277737	0.7661691542288558	0.6965699208443271	0.8559907834101381	0.8186501017146178	0.7741935483870968	0.7567567567567567	0.9249999999999999	119	RFC	0.7720242057670933	0.7623762376237624	0.6947368421052632	0.8589595375722543	0.831487533284919	0.7058823529411765	0.875	0.9135802469135802	0.7738183927736166	0.77	0.6984126984126984	0.8530424799081515	0.8201727948563392	0.8571428571428571	0.6666666666666666	0.9367088607594937	Self Car Public
ssid__no_geo	0.856743535988819	0.9210526315789473	0.8286369982714317	0.7937984496124032	0.7790143084260731	0.9130982367758187	0.8737788513150834	0.8148148148148148	0.8500000000000001	0.9565217391304348	120	RFC	0.8312584103597324	0.8231511254019293	0.7632398753894081	0.9073842302878599	0.8933050261676705	0.8461538461538461	0.8947368421052632	0.9390243902439024	0.8269354251515404	0.7664670658682635	0.7954545454545454	0.9188846641318125	0.8566405465139643	0.7857142857142857	0.8095238095238095	0.9746835443037974	Self Car Public
ssid__no_geo	0.7948232323232324	0.868421052631579	0.749704937213498	0.7972508591065293	0.5870307167235495	0.8648332358104154	0.7796709488393058	0.7586206896551724	0.6470588235294118	0.9333333333333332	121	RFC	0.766617275722664	0.8426150121065376	0.6370370370370371	0.8201997780244173	0.8249453388988273	0.7333333333333333	0.8461538461538461	0.8953488372093024	0.7384764989982763	0.7565217391304347	0.5443037974683544	0.9146039603960396	0.761402451275869	0.7857142857142857	0.5238095238095238	0.9746835443037974	Self Car Public
ssid__no_geo	0.7597222222222222	0.9035087719298246	0.7057747053146767	0.5330490405117271	0.7571606475716064	0.8271144278606966	0.8309749920861034	0.6923076923076924	0.8500000000000001	0.9506172839506173	122	RFC	0.6979608229787355	0.4716981132075472	0.769620253164557	0.8525641025641025	0.8574825618262524	0.75	0.8947368421052632	0.927710843373494	0.7203277446244197	0.6127450980392157	0.7450980392156863	0.8031400966183575	0.8090214988949166	0.6428571428571429	0.8095238095238095	0.9746835443037974	Self Car Public
ssid__no_geo	0.7400405131667792	0.8421052631578947	0.6983111151266713	0.5679442508710802	0.7120822622107971	0.8149068322981367	0.7646931684040766	0.6666666666666666	0.7317073170731706	0.8957055214723927	123	RFC	0.698831747331142	0.5258064516129032	0.7547683923705722	0.8159203980099502	0.8063492063492065	0.8	0.75	0.8690476190476191	0.701761986933873	0.6174242424242424	0.6739659367396593	0.8138957816377171	0.7365883062085593	0.5714285714285714	0.7142857142857143	0.9240506329113924	Self Car Public
ssid__no_geo	0.7986476333583772	0.8508771929824561	0.7472458442769093	0.7128378378378378	0.6408839779005525	0.8880157170923378	0.7530864197530863	0.6666666666666666	0.6666666666666666	0.9259259259259259	124	RFC	0.7619114231853503	0.6806451612903226	0.7435897435897436	0.8614993646759848	0.7762048192771084	0.625	0.8	0.9036144578313253	0.7425166542291103	0.74822695035461	0.5631067961165048	0.9162162162162162	0.74502712477396	0.7142857142857143	0.5714285714285714	0.9493670886075949	Self Car Public
ssid__no_geo	0.8113750899928006	0.868421052631579	0.780067406071358	0.7186932849364792	0.7405405405405406	0.8809683927370544	0.7742956631845521	0.6666666666666666	0.717948717948718	0.9382716049382716	125	RFC	0.7930395513638754	0.7674418604651163	0.7632311977715878	0.8484455958549223	0.7952493735626266	0.6923076923076923	0.7777777777777778	0.9156626506024096	0.7703373130531767	0.6757679180887372	0.7191601049868767	0.916083916083916	0.7571830419931685	0.6428571428571429	0.6666666666666666	0.9620253164556962	Self Car Public
ssid__no_geo	0.8319559228650137	0.9035087719298246	0.802567196764088	0.7575757575757576	0.7485714285714287	0.9015544041450778	0.8290898798917311	0.7407407407407408	0.7894736842105262	0.9570552147239264	126	RFC	0.8162643692486298	0.7716049382716049	0.8136645962732919	0.8635235732009926	0.8600517129928894	0.7692307692307693	0.8823529411764706	0.9285714285714286	0.7934195810212069	0.7440476190476191	0.6931216931216931	0.943089430894309	0.8053044002411092	0.7142857142857143	0.7142857142857143	0.9873417721518988	Self Car Public
ssid__no_geo	0.8234932349323493	0.9035087719298246	0.8045550858643381	0.7993920972644376	0.740139211136891	0.8741339491916859	0.8689588979223126	0.888888888888889	0.7804878048780488	0.9375000000000001	127	RFC	0.8045617204786755	0.796969696969697	0.7435897435897436	0.8731257208765859	0.8830009496676164	0.9230769230769231	0.8	0.9259259259259259	0.8045647770785735	0.801829268292683	0.7367205542725174	0.8751445086705202	0.8561382358850714	0.8571428571428571	0.7619047619047619	0.9493670886075949	Self Car Public
ssid__no_geo	0.7537655533726261	0.8859649122807017	0.7163767117172823	0.6710700132100397	0.6482982171799028	0.8297619047619046	0.8033191960169647	0.7586206896551724	0.7058823529411765	0.9454545454545454	128	RFC	0.7245932801334506	0.635	0.7168458781362007	0.8219339622641509	0.8544623335321009	0.7333333333333333	0.9230769230769231	0.9069767441860465	0.7136469849280935	0.711484593837535	0.591715976331361	0.8377403846153846	0.7814948764315853	0.7857142857142857	0.5714285714285714	0.9873417721518988	Self Car Public
ssid__no_geo	0.8091715976331361	0.868421052631579	0.7710787025083263	0.7526501766784452	0.6763754045307444	0.8842105263157894	0.8003627702168002	0.7586206896551724	0.7222222222222222	0.920245398773006	129	RFC	0.7795314375116386	0.7370242214532872	0.7411347517730497	0.8604353393085787	0.830952380952381	0.7333333333333333	0.8666666666666667	0.8928571428571429	0.7667712733097095	0.7689530685920578	0.6220238095238095	0.9093369418132612	0.7847096644564999	0.7857142857142857	0.6190476190476191	0.9493670886075949	Self Car Public
ssid__no_geo	0.8274894810659187	0.9210526315789473	0.78563259313963	0.7149532710280374	0.7471116816431321	0.8948328267477204	0.8671199935567753	0.8275862068965518	0.8108108108108109	0.962962962962963	130	RFC	0.7878543764067087	0.7050691244239631	0.776	0.882494004796163	0.8924196787148594	0.8	0.9375	0.9397590361445783	0.7843123638045633	0.7251184834123223	0.7202970297029703	0.9075215782983971	0.8529234478601567	0.8571428571428571	0.7142857142857143	0.9873417721518988	Self Car Public
ssid__no_geo	0.8252058264724509	0.8859649122807017	0.7905880198515384	0.8311688311688311	0.6600331674958541	0.8805620608899298	0.8558404558404559	0.888888888888889	0.7555555555555556	0.923076923076923	131	RFC	0.7877051247647812	0.8627450980392157	0.6104294478527608	0.8899408284023669	0.8554917304917304	0.9230769230769231	0.7083333333333334	0.935064935064935	0.7972042621951155	0.8018223234624146	0.7184115523465704	0.8713789107763615	0.8593530239099859	0.8571428571428571	0.8095238095238095	0.9113924050632911	Self Car Public
ssid__no_geo	0.8148387096774193	0.8596491228070176	0.791458120278202	0.8173719376391984	0.6829971181556196	0.8740053050397878	0.7778150258874362	0.6666666666666667	0.7368421052631577	0.9299363057324842	132	RFC	0.7896091847341058	0.7758985200845666	0.7011834319526628	0.8917456021650879	0.7794580720277314	0.5789473684210527	0.8235294117647058	0.9358974358974359	0.7954056119898318	0.8635294117647059	0.6657303370786517	0.8569570871261378	0.7921438617641149	0.7857142857142857	0.6666666666666666	0.9240506329113924	Self Car Public
ssid__no_geo	0.7858687815428983	0.8333333333333334	0.738347511965792	0.6909667194928685	0.6493955094991364	0.8746803069053709	0.7219520142415501	0.6451612903225806	0.6060606060606061	0.9146341463414634	133	RFC	0.7553947027631239	0.6606060606060606	0.7611336032388664	0.8444444444444444	0.7679738562091503	0.5882352941176471	0.8333333333333334	0.8823529411764706	0.7325597852162812	0.7242524916943521	0.5662650602409639	0.9071618037135278	0.7132810930279284	0.7142857142857143	0.47619047619047616	0.9493670886075949	Self Car Public
ssid__no_geo	0.8463143254520167	0.9035087719298246	0.8137103264570275	0.828804347826087	0.7077464788732393	0.9045801526717557	0.8697775654297392	0.8571428571428571	0.8205128205128205	0.9316770186335404	134	RFC	0.8184969804451291	0.8866279069767442	0.6767676767676768	0.8920953575909661	0.8868886307910698	0.8571428571428571	0.8888888888888888	0.9146341463414634	0.8123926654342251	0.7780612244897959	0.7416974169741697	0.9174193548387096	0.8561382358850714	0.8571428571428571	0.7619047619047619	0.9493670886075949	Self Car Public
ssid__no_geo	0.8171965317919075	0.9035087719298246	0.7698352500922439	0.6820276497695853	0.7385892116182572	0.888888888888889	0.8468992248062014	0.8	0.7906976744186046	0.95	135	RFC	0.7753019922327221	0.7115384615384616	0.7315068493150685	0.8828606658446363	0.873363262252151	0.9090909090909091	0.7727272727272727	0.9382716049382716	0.7652257708343634	0.6548672566371682	0.7458100558659218	0.895	0.82861161342174	0.7142857142857143	0.8095238095238095	0.9620253164556962	Self Car Public
ssid__no_geo	0.771513353115727	0.868421052631579	0.7260641221589169	0.6809338521400778	0.6481178396072013	0.8491406747294716	0.7807469193011363	0.6923076923076924	0.7222222222222222	0.927710843373494	136	RFC	0.7587229964634347	0.7641921397379913	0.7226277372262774	0.7893491124260354	0.8339080459770115	0.75	0.8666666666666667	0.8850574712643678	0.7067683206921916	0.6140350877192983	0.5875370919881305	0.918732782369146	0.7455294354028531	0.6428571428571429	0.6190476190476191	0.9746835443037974	Self Car Public
ssid__no_geo	0.8390052356020943	0.8859649122807017	0.8259005025228454	0.7935578330893118	0.810344827586207	0.8737988468930173	0.8284832451499118	0.75	0.8095238095238095	0.9259259259259259	137	RFC	0.8365464134464831	0.8713826366559485	0.7814726840855107	0.8567839195979899	0.8710460891183783	0.9	0.8095238095238095	0.9036144578313253	0.8204767055645696	0.728494623655914	0.8414322250639387	0.8915032679738563	0.8005826803295157	0.6428571428571429	0.8095238095238095	0.9493670886075949	Self Car Public
ssid__no_geo	0.8199261992619926	0.9210526315789473	0.7684816547979457	0.6984815618221258	0.7002967359050445	0.9066666666666667	0.8866729977841089	0.888888888888889	0.8205128205128205	0.9506172839506173	138	RFC	0.787462639609879	0.7666666666666667	0.7239263803680982	0.8717948717948718	0.9132255517797686	0.9230769230769231	0.8888888888888888	0.927710843373494	0.7546798756442937	0.6414342629482072	0.6781609195402298	0.9444444444444444	0.8645770544504722	0.8571428571428571	0.7619047619047619	0.9746835443037974	Self Car Public
ssid__no_geo	0.7841513897102307	0.868421052631579	0.7529789961636726	0.7302904564315353	0.6821963394342762	0.8464501926252064	0.7939360929557009	0.75	0.7058823529411765	0.9259259259259259	139	RFC	0.7553497790715897	0.6782273603082851	0.721830985915493	0.865990990990991	0.8311193491916384	0.6666666666666666	0.9230769230769231	0.9036144578313253	0.7551569102492671	0.7910112359550562	0.6466876971608833	0.8277717976318623	0.7926461723930078	0.8571428571428571	0.5714285714285714	0.9493670886075949	Self Car Public
ssid__no_geo	0.8041322314049587	0.8157894736842105	0.6843734523773829	0.4308943089430894	0.7228177641653905	0.8994082840236686	0.6893251533742332	0.56	0.6	0.9079754601226993	140	RFC	0.6888544579874871	0.424	0.7588424437299035	0.8837209302325582	0.7162983215614794	0.6363636363636364	0.631578947368421	0.8809523809523809	0.6812458863533978	0.4380165289256198	0.6900584795321637	0.9156626506024096	0.6693791440626883	0.5	0.5714285714285714	0.9367088607594937	Self Car Public
ssid__no_geo	0.850447966919366	0.8947368421052632	0.8202994597907676	0.8543046357615893	0.7052238805970149	0.9013698630136986	0.8183094098883572	0.7200000000000001	0.7894736842105262	0.9454545454545454	141	RFC	0.8349300574098448	0.9020979020979021	0.7470355731225297	0.8556566970091027	0.8691705011814451	0.8181818181818182	0.8823529411764706	0.9069767441860465	0.8104694678632217	0.8113207547169812	0.6678445229681979	0.9522431259044862	0.7814948764315853	0.6428571428571429	0.7142857142857143	0.9873417721518988	Self Car Public
ssid__no_geo	0.8045977011494253	0.8596491228070176	0.7802724459736389	0.7676470588235295	0.7109375000000001	0.8622327790973872	0.7820654894447033	0.7333333333333334	0.6829268292682926	0.9299363057324842	142	RFC	0.7785441582987662	0.75	0.7203166226912929	0.865315852205006	0.774465811965812	0.6875	0.7	0.9358974358974359	0.7823718872691906	0.786144578313253	0.7017994858611826	0.8591715976331361	0.7921438617641149	0.7857142857142857	0.6666666666666666	0.9240506329113924	Self Car Public
ssid__no_geo	0.7570821529745042	0.8596491228070176	0.7032157541877669	0.6153846153846154	0.6427289048473968	0.8515337423312883	0.7576101428225611	0.6875000000000001	0.6470588235294118	0.9382716049382716	143	RFC	0.7098471792757507	0.5226666666666666	0.7306122448979592	0.8762626262626263	0.7909758692891223	0.6111111111111112	0.8461538461538461	0.9156626506024096	0.7166572809802783	0.7480916030534351	0.5737179487179487	0.8281622911694511	0.7571830419931685	0.7857142857142857	0.5238095238095238	0.9620253164556962	Self Car Public
ssid__no_geo	0.7683741648106904	0.8421052631578947	0.7127031177876347	0.6340640809443508	0.6427221172022685	0.861323155216285	0.7251984126984127	0.5714285714285714	0.6875000000000001	0.9166666666666667	144	RFC	0.7415993672883264	0.7230769230769231	0.6995884773662552	0.8021327014218009	0.812199036918138	0.5714285714285714	1.0	0.8651685393258427	0.6963050713050712	0.5645645645645646	0.5944055944055944	0.929945054945055	0.6899738798472975	0.5714285714285714	0.5238095238095238	0.9746835443037974	Self Car Public
ssid__no_geo	0.8080168776371308	0.9122807017543859	0.7650387596899225	0.6651162790697676	0.7499999999999999	0.88	0.869595792820889	0.8333333333333333	0.8260869565217391	0.9493670886075949	145	RFC	0.7666155144703687	0.6842105263157895	0.726457399103139	0.8891786179921773	0.9031223628691983	1.0	0.76	0.9493670886075949	0.7643957935762499	0.6470588235294118	0.7751196172248804	0.8710089399744572	0.8561382358850714	0.7142857142857143	0.9047619047619048	0.9493670886075949	Self Car Public
ssid__no_geo	0.8181818181818182	0.8947368421052632	0.7930314411743807	0.7678795483061479	0.720112517580872	0.8911022576361223	0.8181255608156194	0.7142857142857143	0.7894736842105262	0.9506172839506173	146	RFC	0.8002673098690876	0.8453038674033149	0.6863270777479893	0.8691709844559585	0.8414498329452264	0.7142857142857143	0.8823529411764706	0.927710843373494	0.7916712209653037	0.7034482758620689	0.757396449704142	0.9141689373297003	0.8010849909584087	0.7142857142857143	0.7142857142857143	0.9746835443037974	Self Car Public
ssid__no_geo	0.803763440860215	0.8596491228070176	0.7648636522457277	0.7048611111111112	0.7159090909090908	0.8738207547169812	0.7658777476663655	0.64	0.7317073170731706	0.9259259259259259	147	RFC	0.7704975284762519	0.7689393939393939	0.6666666666666666	0.875886524822695	0.7936290617013508	0.7272727272727273	0.75	0.9036144578313253	0.7651372888309012	0.6506410256410257	0.7730061349693251	0.8717647058823529	0.74502712477396	0.5714285714285714	0.7142857142857143	0.9493670886075949	Self Car Public
ssid__no_geo	0.8227654698242933	0.9035087719298246	0.7525450942751982	0.6051282051282052	0.7543252595155708	0.8981818181818182	0.8279720279720278	0.6666666666666666	0.8717948717948718	0.9454545454545454	148	RFC	0.786059405075248	0.7763157894736842	0.7100977198697068	0.8717647058823529	0.8838070628768303	0.8	0.9444444444444444	0.9069767441860465	0.7421587878693913	0.4957983193277311	0.8044280442804428	0.92625	0.7894313843680932	0.5714285714285714	0.8095238095238095	0.9873417721518988	Self Car Public
ssid__no_geo	0.8271028037383178	0.868421052631579	0.8005323471186144	0.845360824742268	0.686106346483705	0.8701298701298702	0.810717221286327	0.8148148148148148	0.7027027027027026	0.9146341463414634	149	RFC	0.809342824261166	0.8870192307692307	0.6993006993006993	0.8417085427135679	0.8470022624434389	0.8461538461538461	0.8125	0.8823529411764706	0.7937927109181904	0.8074398249452954	0.6734006734006734	0.9005376344086021	0.7847096644564999	0.7857142857142857	0.6190476190476191	0.9493670886075949	Self Car Public
ssid__no_geo	0.8267045454545454	0.9035087719298246	0.8083849933121722	0.8278805120910383	0.7203513909224012	0.8769230769230769	0.8482617586912066	0.8	0.8	0.9447852760736196	150	RFC	0.8210635410604202	0.8926380368098159	0.727810650887574	0.842741935483871	0.8892876129718235	0.9090909090909091	0.8421052631578947	0.9166666666666666	0.7996403121605825	0.7718832891246684	0.7130434782608696	0.9139941690962099	0.8169580068314245	0.7142857142857143	0.7619047619047619	0.9746835443037974	Self Car Public
ssid__no_geo	0.7380812242495586	0.868421052631579	0.7107736971880425	0.6964091403699674	0.6354609929078013	0.8004509582863587	0.8024613220815753	0.7333333333333334	0.7500000000000001	0.9240506329113924	151	RFC	0.7084851703989351	0.6477732793522267	0.6549707602339181	0.8227114716106605	0.8003414390406395	0.6875	0.7894736842105263	0.9240506329113924	0.7164614677566891	0.7529411764705882	0.6170798898071626	0.7793633369923162	0.8080168776371308	0.7857142857142857	0.7142857142857143	0.9240506329113924	Self Car Public
ssid__no_geo	0.8181184668989547	0.9035087719298246	0.7857354816115448	0.7829360100376414	0.6905187835420393	0.8837516512549539	0.825595238095238	0.7142857142857143	0.8	0.9625	152	RFC	0.789950054315562	0.8103896103896104	0.6917562724014337	0.867704280155642	0.835669420464742	0.7142857142857143	0.8421052631578947	0.9506172839506173	0.7823236787299429	0.7572815533980582	0.6892857142857143	0.9004037685060565	0.8169580068314245	0.7142857142857143	0.7619047619047619	0.9746835443037974	Self Car Public
ssid__no_geo	0.785824345146379	0.8947368421052632	0.7145925538352039	0.5924050632911393	0.6778523489932885	0.8735202492211838	0.8277777777777778	0.8	0.742857142857143	0.9404761904761905	153	RFC	0.7531918930311591	0.6763005780346821	0.7709923664122137	0.8122827346465817	0.9084342623668465	0.9090909090909091	0.9285714285714286	0.8876404494382022	0.6921871271662255	0.527027027027027	0.6047904191616766	0.944743935309973	0.7777777777777778	0.7142857142857143	0.6190476190476191	1.0	Self Car Public
ssid__no_geo	0.8179271708683473	0.8596491228070176	0.7818856764283025	0.777027027027027	0.6811145510835913	0.8875154511742892	0.7748073888424766	0.7142857142857143	0.6842105263157895	0.9259259259259259	154	RFC	0.7943219564526619	0.7903780068728522	0.7357859531772575	0.8568019093078759	0.7942020181566604	0.7142857142857143	0.7647058823529411	0.9036144578313253	0.7728793951768282	0.7641196013289037	0.6340057636887608	0.9205128205128205	0.7609001406469762	0.7142857142857143	0.6190476190476191	0.9493670886075949	Self Car Public
ssid__no_geo	0.8267363704256908	0.9210526315789473	0.773878486965396	0.661122661122661	0.7531645569620253	0.9073482428115016	0.8544715447154472	0.75	0.8500000000000001	0.9634146341463414	155	RFC	0.8016507424394016	0.8071065989847716	0.725609756097561	0.8722358722358723	0.9080495356037153	0.9	0.8947368421052632	0.9294117647058824	0.7627200056460426	0.5598591549295775	0.7828947368421053	0.9454061251664447	0.8174603174603176	0.6428571428571429	0.8095238095238095	1.0	Self Car Public
ssid__no_geo	0.8304973821989529	0.9298245614035088	0.8083085000469957	0.8484848484848485	0.7035330261136713	0.8729076255424674	0.9113643558088004	0.962962962962963	0.8205128205128205	0.9506172839506173	156	RFC	0.804888072197568	0.8795811518324608	0.6450704225352113	0.8900126422250316	0.9388665774207943	1.0	0.8888888888888888	0.927710843373494	0.8165361774450255	0.8195121951219512	0.7736486486486487	0.8564476885644768	0.888386578259996	0.9285714285714286	0.7619047619047619	0.9746835443037974	Self Car Public
ssid__no_geo	0.7944444444444444	0.8771929824561403	0.7265151869002028	0.6076555023923444	0.691114245416079	0.8807758128921848	0.7902008106686469	0.6428571428571429	0.7894736842105262	0.9382716049382716	157	RFC	0.7272483855428558	0.5644444444444444	0.7469512195121951	0.8703494926719278	0.8136242448786742	0.6428571428571429	0.8823529411764706	0.9156626506024096	0.7308435576211472	0.6580310880829016	0.6430446194225722	0.8914549653579676	0.7730560578661846	0.6428571428571429	0.7142857142857143	0.9620253164556962	Self Car Public
ssid__no_geo	0.8013605442176871	0.8421052631578947	0.7650238896780048	0.7943595769682726	0.6252100840336133	0.8755020080321285	0.6998076338969322	0.5714285714285714	0.588235294117647	0.9397590361445785	158	RFC	0.7722373940639004	0.8066825775656324	0.6595744680851063	0.8504551365409623	0.7457370215990906	0.5714285714285714	0.7692307692307693	0.896551724137931	0.759575191400868	0.7824074074074074	0.5942492012779552	0.9020689655172414	0.6783202732569821	0.5714285714285714	0.47619047619047616	0.9873417721518988	Self Car Public
ssid__no_geo	0.8069120961682945	0.8596491228070176	0.7670329260093732	0.6936416184971099	0.7313915857605177	0.8760655737704919	0.7745847235676102	0.6666666666666666	0.7368421052631577	0.920245398773006	159	RFC	0.7799437119123831	0.7377049180327869	0.7533333333333333	0.8487928843710292	0.8028980823098469	0.6923076923076923	0.8235294117647058	0.8928571428571429	0.7567954433117802	0.6545454545454545	0.710691823899371	0.9051490514905149	0.7529636327104682	0.6428571428571429	0.6666666666666666	0.9493670886075949	Self Car Public
ssid__no_geo	0.7678697806086341	0.8596491228070176	0.7333136290270733	0.6182965299684542	0.7439613526570049	0.8376830044557607	0.7764726659226778	0.6206896551724138	0.7894736842105262	0.9192546583850932	160	RFC	0.7316027817230601	0.5764705882352941	0.7649006622516556	0.8534370946822308	0.7949306551889048	0.6	0.8823529411764706	0.9024390243902439	0.7377681992337165	0.6666666666666666	0.7241379310344828	0.8225	0.7646172393007836	0.6428571428571429	0.7142857142857143	0.9367088607594937	Self Car Public
ssid__no_geo	0.7767045454545455	0.8771929824561403	0.7669213554899225	0.7168234064785789	0.7703016241299303	0.8136390358612582	0.8154095152062631	0.7407407407407408	0.7804878048780488	0.9249999999999999	161	RFC	0.7647254010779102	0.694331983805668	0.772093023255814	0.8277511961722488	0.8276036720481166	0.7692307692307693	0.8	0.9135802469135802	0.769779750953257	0.7408207343412527	0.7685185185185185	0.8	0.8042997789833234	0.7142857142857143	0.7619047619047619	0.9367088607594937	Self Car Public
ssid__no_geo	0.8003978779840849	0.8508771929824561	0.7730294113865748	0.8066759388038943	0.6575342465753425	0.8548780487804877	0.7485380116959064	0.6666666666666666	0.6666666666666667	0.9122807017543859	162	RFC	0.8067994163285643	0.8630952380952381	0.7714285714285715	0.7858744394618834	0.8548309178743961	0.8	0.9166666666666666	0.8478260869565217	0.7557634097137537	0.7571801566579635	0.5729442970822282	0.9371657754010695	0.694193289129998	0.5714285714285714	0.5238095238095238	0.9873417721518988	Self Car Public
ssid__no_geo	0.7781665500349895	0.8508771929824561	0.744871386888716	0.7307032590051458	0.6514935988620199	0.8524173027989822	0.7476782698339585	0.6923076923076924	0.6285714285714286	0.9221556886227545	163	RFC	0.7743574580485649	0.8352941176470589	0.693939393939394	0.7938388625592417	0.8035714285714285	0.75	0.7857142857142857	0.875	0.7278869776662885	0.649390243902439	0.613941018766756	0.9203296703296703	0.7137834036568215	0.6428571428571429	0.5238095238095238	0.9746835443037974	Self Car Public
ssid__no_geo	0.8430397727272727	0.9122807017543859	0.800773199830184	0.6965174129353234	0.809464508094645	0.8963376784605835	0.8556772544724353	0.7272727272727273	0.9	0.9397590361445785	164	RFC	0.827601711734061	0.8045977011494253	0.8125	0.8657074340527577	0.9479733817301875	1.0	0.9473684210526315	0.896551724137931	0.7832338766124843	0.6140350877192983	0.8064516129032258	0.9292149292149292	0.805304400241109	0.5714285714285714	0.8571428571428571	0.9873417721518988	Self Car Public
ssid__no_geo	0.8113354037267081	0.868421052631579	0.7613060384379452	0.6904761904761905	0.7095709570957097	0.8838709677419355	0.7761145761145761	0.6923076923076924	0.7027027027027026	0.9333333333333332	165	RFC	0.7776915113871636	0.7142857142857143	0.7678571428571429	0.8509316770186336	0.819282945736434	0.75	0.8125	0.8953488372093024	0.7490583515597562	0.6682027649769585	0.6595092024539877	0.9194630872483222	0.7455294354028531	0.6428571428571429	0.6190476190476191	0.9746835443037974	Self Car Public
ssid__no_geo	0.7814465408805031	0.8333333333333334	0.7277155548752555	0.710172744721689	0.6090373280943024	0.8639365918097754	0.748559670781893	0.7333333333333334	0.611111111111111	0.9012345679012346	166	RFC	0.7267427854385837	0.6654676258992805	0.6485355648535565	0.866225165562914	0.7667838018741633	0.6875	0.7333333333333333	0.8795180722891566	0.7323503418511469	0.7613168724279835	0.5740740740740741	0.8616600790513834	0.7445248141450674	0.7857142857142857	0.5238095238095238	0.9240506329113924	Self Car Public
ssid__no_geo	0.7616822429906542	0.8596491228070176	0.6963357162547813	0.4988235294117648	0.7640966628308401	0.8260869565217391	0.7958609604179224	0.7142857142857143	0.7619047619047619	0.9113924050632911	167	RFC	0.6848639574584219	0.4291497975708502	0.7649769585253456	0.8604651162790697	0.7958609604179224	0.7142857142857143	0.7619047619047619	0.9113924050632911	0.7176914304226671	0.5955056179775281	0.7632183908045977	0.7943502824858757	0.7958609604179224	0.7142857142857143	0.7619047619047619	0.9113924050632911	Self Car Public
ssid__no_geo	0.8175535590877678	0.8596491228070176	0.7767519318170139	0.8004778972520907	0.6447876447876448	0.8849902534113061	0.7777777777777778	0.7407407407407408	0.6666666666666666	0.9259259259259259	168	RFC	0.7810655921201537	0.8524173027989822	0.6254681647940075	0.8653113087674714	0.7983558164281056	0.7692307692307693	0.7222222222222222	0.9036144578313253	0.7751427521019366	0.7545045045045045	0.6653386454183267	0.9055851063829787	0.7609001406469762	0.7142857142857143	0.6190476190476191	0.9493670886075949	Self Car Public
ssid__no_geo	0.8165392633773454	0.8771929824561403	0.7912547101986105	0.7503410641200546	0.74051593323217	0.8829071332436069	0.7913896802785692	0.6666666666666666	0.7692307692307692	0.9382716049382716	169	RFC	0.8050493884026818	0.8233532934131736	0.7507692307692307	0.841025641025641	0.813767892081145	0.6923076923076923	0.8333333333333334	0.9156626506024096	0.7829801500182522	0.6892230576441103	0.7305389221556886	0.9291784702549575	0.7730560578661846	0.6428571428571429	0.7142857142857143	0.9620253164556962	Self Car Public
ssid__no_geo	0.797514619883041	0.868421052631579	0.7479069928204263	0.6666666666666666	0.697754749568221	0.8792995622263915	0.7521719309671117	0.56	0.7567567567567567	0.9397590361445785	170	RFC	0.7603965971087541	0.6714801444043321	0.7565543071161048	0.8531553398058253	0.8026384535005224	0.6363636363636364	0.875	0.896551724137931	0.738818126604833	0.6619217081850534	0.6474358974358975	0.9070967741935484	0.7180028129395217	0.5	0.6666666666666666	0.9873417721518988	Self Car Public
ssid__no_geo	0.7445830597504924	0.868421052631579	0.7121673573664316	0.7101449275362318	0.607843137254902	0.8185140073081608	0.8069023402784635	0.7692307692307692	0.7368421052631577	0.9146341463414634	171	RFC	0.7145291542198221	0.7335329341317365	0.5945205479452055	0.8155339805825242	0.8464052287581699	0.8333333333333334	0.8235294117647058	0.8823529411764706	0.7104982146365145	0.6882022471910112	0.6217765042979942	0.8215158924205379	0.776773156519992	0.7142857142857143	0.6666666666666666	0.9493670886075949	Self Car Public
ssid__no_geo	0.8380143696930111	0.9210526315789473	0.8158732010829546	0.8156028368794326	0.7441130298273156	0.8879037365421152	0.878929927781515	0.8387096774193549	0.8421052631578947	0.9559748427672956	172	RFC	0.8176872283810522	0.8023255813953488	0.7645161290322581	0.8862199747155499	0.8852941176470588	0.7647058823529411	0.9411764705882353	0.95	0.8145638246360666	0.8293269230769231	0.7247706422018348	0.8895939086294417	0.8841671689772955	0.9285714285714286	0.7619047619047619	0.9620253164556962	Self Car Public
ssid__no_geo	0.7746686303387335	0.8508771929824561	0.7045628149132197	0.6283367556468172	0.6159420289855073	0.8694096601073346	0.7302019073525363	0.5714285714285714	0.7058823529411765	0.9132947976878613	173	RFC	0.749088566107889	0.7183098591549296	0.7296137339055794	0.7993421052631579	0.8735484373782246	0.8571428571428571	0.9230769230769231	0.8404255319148937	0.6814168991853657	0.5583941605839416	0.5329153605015674	0.9529411764705882	0.6666666666666666	0.42857142857142855	0.5714285714285714	1.0	Self Car Public
ssid__no_geo	0.7239520958083833	0.8421052631578947	0.6780325991219293	0.5920679886685551	0.6327077747989276	0.809322033898305	0.7547657664010531	0.689655172413793	0.6666666666666666	0.9079754601226993	174	RFC	0.6781702783910598	0.5588235294117647	0.6629213483146067	0.8127659574468085	0.7825396825396825	0.6666666666666666	0.8	0.8809523809523809	0.6801844834710474	0.6295180722891566	0.6051282051282051	0.8059071729957806	0.7408077154912598	0.7142857142857143	0.5714285714285714	0.9367088607594937	Self Car Public
ssid__no_geo	0.8259986459038592	0.8771929824561403	0.8030219368279966	0.7806451612903226	0.7476635514018691	0.8807570977917981	0.8053533458411507	0.7200000000000001	0.7692307692307692	0.926829268292683	175	RFC	0.8118854816009927	0.8120805369127517	0.7650273224043715	0.8585485854858549	0.8485442661913251	0.8181818181818182	0.8333333333333334	0.8941176470588236	0.7955894562782714	0.7515527950310559	0.7310704960835509	0.9041450777202072	0.7730560578661846	0.6428571428571429	0.7142857142857143	0.9620253164556962	Self Car Public
ssid__no_geo	0.8350515463917526	0.9035087719298246	0.8144972992927885	0.7940740740740742	0.7627118644067797	0.8867059593975115	0.8630050505050505	0.8333333333333333	0.8181818181818182	0.9375000000000001	176	RFC	0.8200032550277232	0.864516129032258	0.7105263157894737	0.8849673202614379	0.9028448738593666	1.0	0.782608695652174	0.9259259259259259	0.8152895835397788	0.7342465753424657	0.823170731707317	0.8884514435695539	0.8402652200120554	0.7142857142857143	0.8571428571428571	0.9493670886075949	Self Car Public
ssid__no_geo	0.7570621468926554	0.8771929824561403	0.7266602534099689	0.6936114732724902	0.6676691729323309	0.8187001140250855	0.8229009552538965	0.8461538461538461	0.7058823529411765	0.9166666666666667	177	RFC	0.7439195992375472	0.6945169712793734	0.752542372881356	0.7846994535519126	0.9016373763564776	0.9166666666666666	0.9230769230769231	0.8651685393258427	0.7161630082108331	0.6927083333333334	0.6	0.8557806912991657	0.7772754671488848	0.7857142857142857	0.5714285714285714	0.9746835443037974	Self Car Public
ssid__no_geo	0.8073463268365817	0.8771929824561403	0.758157027239419	0.6271929824561403	0.7690058479532164	0.8782722513089005	0.7792216438435965	0.6086956521739131	0.7906976744186046	0.9382716049382716	178	RFC	0.7781579191648538	0.7409326424870466	0.7387640449438202	0.8547770700636943	0.8220559003691533	0.7777777777777778	0.7727272727272727	0.9156626506024096	0.7495503541935205	0.5437262357414449	0.801829268292683	0.9030955585464334	0.7571830419931685	0.5	0.8095238095238095	0.9620253164556962	Self Car Public
ssid__no_geo	0.8364285714285714	0.8596491228070176	0.8113246622008452	0.8345323741007195	0.7115044247787612	0.8879371877230551	0.7693403682183485	0.7096774193548386	0.6666666666666666	0.9316770186335404	179	RFC	0.8152471834923777	0.8529411764705882	0.7204301075268817	0.8723702664796634	0.7872309899569584	0.6470588235294118	0.8	0.9146341463414634	0.8079227928965892	0.8169014084507042	0.7027972027972028	0.9040697674418605	0.7688366485834841	0.7857142857142857	0.5714285714285714	0.9493670886075949	Self Car Public
ssid__no_geo	0.8344722854973424	0.868421052631579	0.8008399963545655	0.7513611615245009	0.75	0.9011588275391955	0.7680345851077558	0.6428571428571429	0.7222222222222222	0.9390243902439025	180	RFC	0.8161416681050189	0.7582417582417582	0.825	0.8651832460732984	0.8051353874883286	0.6428571428571429	0.8666666666666667	0.9058823529411765	0.790786787355322	0.7446043165467626	0.6875	0.9402560455192034	0.7455294354028531	0.6428571428571429	0.6190476190476191	0.9746835443037974	Self Car Public
ssid__no_geo	0.7848176927674836	0.8771929824561403	0.7539400008510841	0.751458576429405	0.6574202496532594	0.8529411764705882	0.8109038737446198	0.7999999999999999	0.7058823529411765	0.926829268292683	181	RFC	0.7779720682414343	0.8193384223918575	0.7225609756097561	0.792016806722689	0.8557315233785823	0.75	0.9230769230769231	0.8941176470588236	0.7403461867330069	0.6939655172413793	0.6030534351145038	0.9240196078431373	0.7968655816757083	0.8571428571428571	0.5714285714285714	0.9620253164556962	Self Car Public
ssid__no_geo	0.8209538702111024	0.8421052631578947	0.7676820918763506	0.8082595870206489	0.6042154566744732	0.8905712319339297	0.739693818007071	0.6923076923076924	0.611111111111111	0.9156626506024097	182	RFC	0.7798160299067739	0.7873563218390804	0.6789473684210526	0.873144399460189	0.7856321839080461	0.75	0.7333333333333333	0.8735632183908046	0.7611048976466414	0.8303030303030303	0.5443037974683544	0.9087078651685393	0.709563994374121	0.6428571428571429	0.5238095238095238	0.9620253164556962	Self Car Public
ssid__no_geo	0.7408854166666666	0.8859649122807017	0.694854687450417	0.5786802030456852	0.6811779769526248	0.8247058823529412	0.8121739625804666	0.7407407407407408	0.7567567567567567	0.9390243902439025	183	RFC	0.6935459989058037	0.5445859872611465	0.7074468085106383	0.8286052009456265	0.8500377073906485	0.7692307692307693	0.875	0.9058823529411765	0.6983205782157601	0.6173285198555957	0.6567901234567901	0.8208430913348946	0.7852119750853928	0.7142857142857143	0.6666666666666666	0.9746835443037974	Self Car Public
ssid__no_geo	0.8187250996015937	0.9210526315789473	0.7971476891759299	0.7600644122383253	0.758282208588957	0.8730964467005077	0.8760210803689065	0.782608695652174	0.9	0.9454545454545454	184	RFC	0.8164052816442556	0.8428571428571429	0.7744360902255639	0.8319226118500604	0.9514483884128926	1.0	0.9473684210526315	0.9069767441860465	0.7844762168039979	0.6920821114369502	0.7427884615384616	0.9185580774365821	0.8291139240506329	0.6428571428571429	0.8571428571428571	0.9873417721518988	Self Car Public
ssid__no_geo	0.7476905311778291	0.8771929824561403	0.7195647268094155	0.7421638018200203	0.6071428571428571	0.8093875214653692	0.8205478742685516	0.7999999999999999	0.7317073170731706	0.9299363057324842	185	RFC	0.7153772392251888	0.6553571428571429	0.6296296296296297	0.8611449451887941	0.8119658119658121	0.75	0.75	0.9358974358974359	0.7350612240386575	0.8554778554778555	0.5862068965517241	0.7634989200863931	0.8318264014466547	0.8571428571428571	0.7142857142857143	0.9240506329113924	Self Car Public
ssid__no_geo	0.7143859649122807	0.8157894736842105	0.6568893194022217	0.5579119086460033	0.6046511627906976	0.8081048867699643	0.7033512200060748	0.5714285714285714	0.6470588235294118	0.891566265060241	186	RFC	0.6613694486027945	0.5119760479041916	0.66015625	0.8119760479041916	0.7560523767420319	0.5714285714285714	0.8461538461538461	0.8505747126436781	0.6583098213391537	0.6129032258064516	0.5577557755775577	0.8042704626334519	0.6773156519991964	0.5714285714285714	0.5238095238095238	0.9367088607594937	Self Car Public
ssid__no_geo	0.8164739884393064	0.9035087719298246	0.7781396991036186	0.731404958677686	0.7146892655367232	0.8883248730964467	0.8574525745257452	0.8333333333333333	0.8	0.9390243902439025	187	RFC	0.7989469283372279	0.8232558139534883	0.7146892655367232	0.8588957055214724	0.9159958720330237	1.0	0.8421052631578947	0.9058823529411765	0.7641747144462906	0.6579925650557621	0.7146892655367232	0.9198423127463863	0.8169580068314245	0.7142857142857143	0.7619047619047619	0.9746835443037974	Self Car Public
ssid__no_geo	0.8053645116918845	0.8596491228070176	0.7672697615073898	0.7898089171974523	0.6289517470881864	0.8830486202365307	0.7466744571039049	0.6666666666666666	0.6285714285714286	0.9447852760736196	188	RFC	0.7688493565651419	0.7808564231738035	0.6472602739726028	0.8784313725490196	0.7757936507936507	0.625	0.7857142857142857	0.9166666666666666	0.766111406915277	0.7989690721649485	0.6116504854368932	0.8877146631439894	0.7375929274663452	0.7142857142857143	0.5238095238095238	0.9746835443037974	Self Car Public
ssid__no_geo	0.7991211550533585	0.9035087719298246	0.7728619002725748	0.6991404011461317	0.7701149425287357	0.8493303571428572	0.8435264324153214	0.6923076923076924	0.9	0.9382716049382716	189	RFC	0.7605985397348429	0.6666666666666666	0.7302452316076294	0.8848837209302326	0.871010357218347	0.75	0.9473684210526315	0.9156626506024096	0.7886843432799515	0.7349397590361446	0.8145896656534954	0.8165236051502146	0.820675105485232	0.6428571428571429	0.8571428571428571	0.9620253164556962	Self Car Public
ssid__no_geo	0.8067796610169492	0.868421052631579	0.7739129391018925	0.7813953488372093	0.671875	0.8684684684684684	0.8064235799678702	0.8148148148148148	0.6842105263157895	0.920245398773006	190	RFC	0.783729904458267	0.7875	0.7190635451505016	0.844626168224299	0.8345722904546434	0.8461538461538461	0.7647058823529411	0.8928571428571429	0.7665263566663144	0.7753846153846153	0.6304985337243402	0.8936959208899876	0.7847096644564999	0.7857142857142857	0.6190476190476191	0.9493670886075949	Self Car Public
ssid__no_geo	0.7790956263899185	0.868421052631579	0.7036205803998535	0.5364705882352941	0.6992366412213741	0.8751545117428925	0.750825861255309	0.5384615384615384	0.7692307692307692	0.9447852760736196	191	RFC	0.7153656394701006	0.5229357798165137	0.7762711864406779	0.84688995215311	0.7777777777777778	0.5833333333333334	0.8333333333333334	0.9166666666666666	0.6974021975940135	0.5507246376811594	0.6361111111111111	0.9053708439897699	0.7296564195298373	0.5	0.7142857142857143	0.9746835443037974	Self Car Public
ssid__no_geo	0.7924781732706514	0.8859649122807017	0.7437223040964148	0.7553041018387553	0.6056338028169015	0.8702290076335878	0.8234567901234567	0.8148148148148148	0.7222222222222222	0.9333333333333332	192	RFC	0.7511138246944181	0.7761627906976745	0.6254545454545455	0.8517241379310345	0.8693897833432717	0.8461538461538461	0.8666666666666667	0.8953488372093024	0.7373745763783752	0.7355371900826446	0.5870307167235495	0.8895558223289316	0.7931484830219007	0.7857142857142857	0.6190476190476191	0.9746835443037974	Self Car Public
ssid__no_geo	0.7896103896103897	0.8947368421052632	0.7553662345441321	0.7166666666666667	0.6862244897959184	0.8632075471698114	0.8526835483357221	0.8571428571428571	0.7692307692307692	0.9316770186335404	193	RFC	0.7636726179442852	0.776173285198556	0.6577017114914425	0.8571428571428571	0.8683701122725513	0.8571428571428571	0.8333333333333334	0.9146341463414634	0.7507755593632212	0.6656346749226006	0.7173333333333334	0.8693586698337292	0.8402652200120554	0.8571428571428571	0.7142857142857143	0.9493670886075949	Self Car Public
ssid__no_geo	0.7857646229739254	0.8421052631578947	0.7382718107530146	0.7565337001375517	0.5901639344262296	0.8681177976952624	0.7273204110340222	0.7096774193548386	0.5454545454545454	0.926829268292683	194	RFC	0.7496950869622836	0.7681564245810056	0.6428571428571429	0.8380716934487021	0.7637254901960784	0.6470588235294118	0.75	0.8941176470588236	0.730370134801191	0.7452574525745257	0.5454545454545454	0.900398406374502	0.7254370102471368	0.7857142857142857	0.42857142857142855	0.9620253164556962	Self Car Public
ssid__no_geo	0.8094170403587444	0.868421052631579	0.7569277375502582	0.7447552447552448	0.6360153256704981	0.8900126422250316	0.7714646161239936	0.689655172413793	0.6857142857142857	0.9390243902439025	195	RFC	0.772636875285882	0.7052980132450332	0.7477477477477478	0.8648648648648649	0.8098972922502333	0.6666666666666666	0.8571428571428571	0.9058823529411765	0.752962962962963	0.7888888888888889	0.5533333333333333	0.9166666666666666	0.753465943339361	0.7142857142857143	0.5714285714285714	0.9746835443037974	Self Car Public
ssid__no_geo	0.7719546742209632	0.8421052631578947	0.7263652703094278	0.6521739130434782	0.6657754010695186	0.8611464968152867	0.7019677455905126	0.6206896551724138	0.5454545454545454	0.9397590361445785	196	RFC	0.7351054491219638	0.6346153846153846	0.7432835820895523	0.8274173806609547	0.7488505747126437	0.6	0.75	0.896551724137931	0.7237932134007198	0.6707317073170732	0.6029055690072639	0.897742363877822	0.6862567811934901	0.6428571428571429	0.42857142857142855	0.9873417721518988	Self Car Public
ssid__no_geo	0.7718032786885246	0.8596491228070176	0.7390166499630705	0.7031963470319635	0.6742424242424243	0.8396111786148237	0.76345868877408	0.6206896551724138	0.742857142857143	0.926829268292683	197	RFC	0.7413042725163453	0.6623655913978495	0.7063492063492064	0.8551980198019802	0.8075630252100839	0.6	0.9285714285714286	0.8941176470588236	0.7396338675426497	0.7493917274939172	0.644927536231884	0.8245823389021479	0.7413100261201526	0.6428571428571429	0.6190476190476191	0.9620253164556962	Self Car Public
ssid__no_geo	0.7625441696113074	0.8245614035087719	0.7128185476833494	0.6690140845070423	0.6198083067092652	0.8496332518337408	0.7228495481127061	0.64	0.6315789473684211	0.8969696969696971	198	RFC	0.7239668558547773	0.7196969696969697	0.6258064516129033	0.8263971462544589	0.7645400654976579	0.7272727272727273	0.7058823529411765	0.8604651162790697	0.704379295703633	0.625	0.6139240506329114	0.8742138364779874	0.6931886678722122	0.5714285714285714	0.5714285714285714	0.9367088607594937	Self Car Public
ssid__no_geo	0.8142857142857143	0.8245614035087719	0.7738140297982791	0.7810650887573964	0.6631016042780749	0.8772753963593659	0.7104615759347217	0.6086956521739131	0.6285714285714286	0.8941176470588236	199	RFC	0.7920221831052684	0.8073394495412844	0.7265625	0.8421645997745209	0.7995522995522996	0.7777777777777778	0.7857142857142857	0.8351648351648352	0.76057474448279	0.7564469914040115	0.6098360655737705	0.9154411764705882	0.6619449467550733	0.5	0.5238095238095238	0.9620253164556962	Self Car Public
ssid__no_geo	0.8041074249605056	0.8596491228070176	0.7363632213872263	0.633257403189066	0.683111954459203	0.89272030651341	0.7513315991576862	0.6086956521739131	0.7222222222222222	0.9230769230769232	200	RFC	0.759931667017609	0.7091836734693877	0.7171314741035857	0.8534798534798534	0.837037037037037	0.7777777777777778	0.8666666666666667	0.8666666666666667	0.7199777819454595	0.5720164609053497	0.6521739130434783	0.9357429718875502	0.7021297970665059	0.5	0.6190476190476191	0.9873417721518988	Self Car Public
ssid__no_geo	0.7815924032140248	0.8596491228070176	0.7178575920086955	0.6845878136200716	0.5939849624060151	0.8750000000000001	0.742371785994553	0.6206896551724138	0.6666666666666667	0.9397590361445785	201	RFC	0.7280421713182377	0.6631944444444444	0.6666666666666666	0.8542654028436019	0.8044061302681992	0.6	0.9166666666666666	0.896551724137931	0.7132555989668731	0.7074074074074074	0.535593220338983	0.8967661691542289	0.7180028129395218	0.6428571428571429	0.5238095238095238	0.9873417721518988	Self Car Public
ssid__no_geo	0.729987293519695	0.8157894736842105	0.6957732424646267	0.6306068601583114	0.6527570789865871	0.8039557882489818	0.7131431709744963	0.6923076923076924	0.5555555555555556	0.891566265060241	202	RFC	0.7058731017220206	0.6240208877284595	0.711038961038961	0.782559456398641	0.7557471264367815	0.75	0.6666666666666666	0.8505747126436781	0.6890647141269151	0.6373333333333333	0.6033057851239669	0.8265550239234449	0.6852521599357043	0.6428571428571429	0.47619047619047616	0.9367088607594937	Self Car Public
ssid__no_geo	0.7948148148148149	0.8859649122807017	0.7537506324608433	0.767479674796748	0.6327683615819208	0.8610038610038611	0.8368952684742159	0.8	0.7894736842105262	0.9212121212121213	203	RFC	0.7767659229795315	0.8838951310861424	0.6245353159851301	0.8218673218673219	0.8917215934999794	0.9090909090909091	0.8823529411764706	0.8837209302325582	0.7411454492133617	0.6781609195402298	0.6412213740458015	0.904054054054054	0.7968655816757083	0.7142857142857143	0.7142857142857143	0.9620253164556962	Self Car Public
ssid__no_geo	0.8495821727019499	0.9035087719298246	0.8284775544999752	0.8241610738255034	0.7588325652841782	0.9024390243902439	0.8484342065642879	0.8148148148148148	0.7804878048780488	0.95	204	RFC	0.8325242807849157	0.8365122615803815	0.771875	0.8891855807743658	0.8614751503640393	0.8461538461538461	0.8	0.9382716049382716	0.8248288040665495	0.8121693121693122	0.7462235649546828	0.9160935350756534	0.8365481213582479	0.7857142857142857	0.7619047619047619	0.9620253164556962	Self Car Public
ssid__no_geo	0.7775015537600994	0.8947368421052632	0.755060103854038	0.764069264069264	0.6705710102489018	0.8305400372439479	0.8591231114002748	0.896551724137931	0.7500000000000001	0.9308176100628932	205	RFC	0.7490836486916969	0.7463002114164905	0.6432584269662921	0.8576923076923076	0.8603801169590644	0.8666666666666667	0.7894736842105263	0.925	0.7626883539334576	0.7827050997782705	0.7003058103975535	0.8050541516245487	0.8598553345388789	0.9285714285714286	0.7142857142857143	0.9367088607594937	Self Car Public
ssid__no_geo	0.8107476635514018	0.868421052631579	0.7635609018036326	0.7357142857142858	0.6604823747680891	0.8944860449285228	0.7839285714285714	0.7142857142857143	0.7	0.9375000000000001	206	RFC	0.7755135363831016	0.7545787545787546	0.7063492063492064	0.8656126482213439	0.7923512484915993	0.7142857142857143	0.7368421052631579	0.9259259259259259	0.7544437355842372	0.7177700348432056	0.6202090592334495	0.9253521126760563	0.776773156519992	0.7142857142857143	0.6666666666666666	0.9493670886075949	Self Car Public
ssid__no_geo	0.8134816753926701	0.8859649122807017	0.7885370880597611	0.7837837837837838	0.7142857142857143	0.8675417661097853	0.792857142857143	0.6	0.8500000000000001	0.9285714285714286	207	RFC	0.8125012004071898	0.903114186851211	0.7063711911357341	0.8280182232346242	0.9237137788290952	1.0	0.8947368421052632	0.8764044943820225	0.7752382882098106	0.6923076923076923	0.7223796033994334	0.9110275689223057	0.7418123367490456	0.42857142857142855	0.8095238095238095	0.9873417721518988	Self Car Public
ssid__no_geo	0.8294515401953418	0.8859649122807017	0.7977607016119134	0.768695652173913	0.7404718693284936	0.8841145833333334	0.8320200125078174	0.8	0.7692307692307692	0.926829268292683	208	RFC	0.8031776177562273	0.7949640287769785	0.7418181818181818	0.8727506426735219	0.8788472964943553	0.9090909090909091	0.8333333333333334	0.8941176470588236	0.7930055143354826	0.7441077441077442	0.7391304347826086	0.895778364116095	0.7968655816757083	0.7142857142857143	0.7142857142857143	0.9620253164556962	Self Car Public
ssid__no_geo	0.8174603174603174	0.8859649122807017	0.7745963831909156	0.6909788867562381	0.7446153846153846	0.8881948782011243	0.798633129007257	0.6666666666666666	0.7894736842105262	0.9397590361445785	209	RFC	0.7849634145254584	0.7142857142857143	0.7756410256410257	0.864963503649635	0.8596348884381338	0.8	0.8823529411764706	0.896551724137931	0.7659433045146015	0.6691449814126395	0.7159763313609467	0.9127086007702182	0.7576853526220614	0.5714285714285714	0.7142857142857143	0.9873417721518988	Self Car Public
ssid__no_geo	0.8099644128113879	0.8771929824561403	0.788295363032205	0.7457142857142859	0.7507507507507507	0.8684210526315789	0.8011859361552612	0.7142857142857143	0.7567567567567567	0.9325153374233128	210	RFC	0.8031041854978813	0.8006134969325154	0.7836990595611285	0.825	0.8313492063492064	0.7142857142857143	0.875	0.9047619047619048	0.7783295747781254	0.6978609625668449	0.7204610951008645	0.9166666666666666	0.7809925658026925	0.7142857142857143	0.6666666666666666	0.9620253164556962	Self Car Public
ssid__no_geo	0.8055754110078628	0.868421052631579	0.7630050989326075	0.710865561694291	0.6964560862865947	0.8816936488169363	0.7761145761145761	0.6923076923076924	0.7027027027027026	0.9333333333333332	211	RFC	0.7728107084777923	0.7394636015325671	0.7197452229299363	0.8592233009708737	0.819282945736434	0.75	0.8125	0.8953488372093024	0.7547982909273264	0.6843971631205674	0.6746268656716418	0.9053708439897699	0.7455294354028531	0.6428571428571429	0.6190476190476191	0.9746835443037974	Self Car Public
ssid__no_geo	0.8036764705882353	0.868421052631579	0.7598111215928842	0.6958762886597938	0.7154929577464789	0.8680641183723798	0.8147704330836861	0.88	0.6486486486486486	0.9156626506024097	212	RFC	0.7764683875794987	0.7142857142857143	0.7839506172839507	0.8311688311688312	0.8745210727969349	1.0	0.75	0.8735632183908046	0.7482700482186967	0.678391959798995	0.6580310880829016	0.9083870967741936	0.7730560578661846	0.7857142857142857	0.5714285714285714	0.9620253164556962	Self Car Public
ssid__no_geo	0.7537220843672456	0.8245614035087719	0.7123804892203515	0.6076794657762938	0.7109375	0.8185245018847604	0.7393939393939394	0.6666666666666666	0.6666666666666666	0.8848484848484849	213	RFC	0.7084312286492563	0.5617283950617284	0.7338709677419355	0.8296943231441049	0.7903531438415158	0.8	0.7222222222222222	0.8488372093023255	0.7196211852853723	0.6618181818181819	0.6893939393939394	0.8076514346439958	0.7048422744625276	0.5714285714285714	0.6190476190476191	0.9240506329113924	Self Car Public
ssid__no_geo	0.8112745098039216	0.8596491228070176	0.7766348649718449	0.6924829157175398	0.7639097744360902	0.8735119047619048	0.7685185185185185	0.6666666666666666	0.7222222222222222	0.9166666666666667	214	RFC	0.7989692979242534	0.7715736040609137	0.7962382445141066	0.8290960451977402	0.8439450686641697	0.8	0.8666666666666667	0.8651685393258427	0.7617197315464203	0.628099173553719	0.7341040462427746	0.9229559748427673	0.7217199115933294	0.5714285714285714	0.6190476190476191	0.9746835443037974	Self Car Public
ssid__no_geo	0.8118105126541207	0.868421052631579	0.79121450476012	0.8168028004667446	0.6910112359550561	0.8658294778585592	0.8076392206826989	0.7857142857142857	0.717948717948718	0.9192546583850932	215	RFC	0.7973172827248421	0.8728179551122195	0.673972602739726	0.8451612903225807	0.8219770292941025	0.7857142857142857	0.7777777777777778	0.9024390243902439	0.7880038175223757	0.7675438596491229	0.7089337175792507	0.8875338753387534	0.7963632710468153	0.7857142857142857	0.6666666666666666	0.9367088607594937	Self Car Public
ssid__no_geo	0.8067278287461773	0.868421052631579	0.7985060648745343	0.8248407643312102	0.7251585623678646	0.8455188679245282	0.8268052810112989	0.896551724137931	0.6666666666666666	0.9171974522292994	216	RFC	0.7956601912818364	0.819620253164557	0.7086776859504132	0.858682634730539	0.8188034188034189	0.8666666666666667	0.6666666666666666	0.9230769230769231	0.8017683535976219	0.8301282051282052	0.7424242424242424	0.8327526132404182	0.8355435001004622	0.9285714285714286	0.6666666666666666	0.9113924050632911	Self Car Public
ssid__no_geo	0.7780040733197556	0.8859649122807017	0.7500475720432899	0.7001321003963012	0.709030100334448	0.8409805153991201	0.8173389720234224	0.7586206896551724	0.7500000000000001	0.9433962264150944	217	RFC	0.736844844958411	0.6725888324873096	0.6483180428134556	0.8896276595744681	0.8201023391812865	0.7333333333333333	0.7894736842105263	0.9375	0.7698977339461631	0.7300275482093664	0.7822878228782287	0.797377830750894	0.8164556962025316	0.7857142857142857	0.7142857142857143	0.9493670886075949	Self Car Public
ssid__no_geo	0.7298606904906118	0.7982456140350878	0.6872097721839934	0.6182380216383307	0.6415094339622641	0.8018818609513853	0.6775793650793651	0.7142857142857143	0.43749999999999994	0.880952380952381	218	RFC	0.6842494422296682	0.5649717514124294	0.6761363636363636	0.8116402116402116	0.7273700082688848	0.7142857142857143	0.6363636363636364	0.8314606741573034	0.6950685462708422	0.6825938566552902	0.6102564102564103	0.7923553719008265	0.6614426361261804	0.7142857142857143	0.3333333333333333	0.9367088607594937	Self Car Public
ssid__no_geo	0.7972871137905049	0.8947368421052632	0.7462890968242469	0.6363636363636365	0.7245508982035928	0.8779527559055118	0.8237110270589655	0.6956521739130435	0.8372093023255814	0.9382716049382716	219	RFC	0.7570177404353992	0.7135922330097088	0.6875	0.8699609882964889	0.8742444525577056	0.8888888888888888	0.8181818181818182	0.9156626506024096	0.7420447500139716	0.57421875	0.7658227848101266	0.8860927152317881	0.7968655816757083	0.5714285714285714	0.8571428571428571	0.9620253164556962	Self Car Public
ssid__no_geo	0.7797660013764625	0.8596491228070176	0.7293726502365455	0.7062314540059347	0.609715242881072	0.87217125382263	0.7690278075801286	0.7741935483870968	0.6060606060606061	0.926829268292683	220	RFC	0.7354155053883314	0.6898550724637681	0.6594202898550725	0.8569711538461539	0.8111111111111112	0.7058823529411765	0.8333333333333334	0.8941176470588236	0.7261009157815899	0.723404255319149	0.5669781931464174	0.887920298879203	0.7651195499296765	0.8571428571428571	0.47619047619047616	0.9620253164556962	Self Car Public
ssid__no_geo	0.8398058252427184	0.9035087719298246	0.815035233335278	0.7804878048780488	0.7593123209169055	0.9053055742108798	0.808488501417142	0.6666666666666666	0.7894736842105262	0.9693251533742331	221	RFC	0.8245058154696708	0.8	0.7981927710843374	0.8753246753246753	0.8383789413201178	0.6923076923076923	0.8823529411764706	0.9404761904761905	0.8077871838217492	0.7619047619047619	0.7240437158469946	0.9374130737134909	0.7857142857142857	0.6428571428571429	0.7142857142857143	1.0	Self Car Public
ssid__no_geo	0.8227091633466136	0.8947368421052632	0.7992177198700675	0.775888717156105	0.7402597402597403	0.8815047021943574	0.834441556688156	0.7692307692307692	0.7906976744186046	0.9433962264150944	222	RFC	0.8137394819191375	0.7606060606060606	0.8407079646017699	0.8399044205495818	0.8478535353535354	0.8333333333333334	0.7727272727272727	0.9375	0.7934972135776405	0.7917981072555205	0.6612529002320185	0.9274406332453826	0.8243922041390395	0.7142857142857143	0.8095238095238095	0.9493670886075949	Self Car Public
ssid__no_geo	0.7829131652661064	0.8508771929824561	0.7343172148135437	0.6972477064220184	0.6354009077155824	0.8703030303030304	0.7593271637273732	0.6956521739130435	0.6666666666666666	0.9156626506024097	223	RFC	0.7470111682353625	0.7569721115537849	0.6363636363636364	0.8476977567886659	0.8282247765006385	0.8888888888888888	0.7222222222222222	0.8735632183908046	0.724948846652041	0.6462585034013606	0.6344410876132931	0.8941469489414695	0.7175005023106289	0.5714285714285714	0.6190476190476191	0.9620253164556962	Self Car Public
ssid__no_geo	0.835820895522388	0.8859649122807017	0.7992328581620164	0.8111273792093704	0.688888888888889	0.8976823063877897	0.8182763014276458	0.8148148148148148	0.7058823529411765	0.9341317365269461	224	RFC	0.8221890237152577	0.860248447204969	0.7534722222222222	0.8528464017185822	0.8851981351981352	0.8461538461538461	0.9230769230769231	0.8863636363636364	0.7831033255933594	0.7673130193905817	0.6345029239766082	0.9474940334128878	0.7814948764315853	0.7857142857142857	0.5714285714285714	0.9873417721518988	Self Car Public
ssid__no_geo	0.7550734779566131	0.8596491228070176	0.6950138482562602	0.574108818011257	0.6711409395973155	0.8397917871602082	0.7606837606837608	0.6923076923076924	0.6666666666666667	0.9230769230769232	225	RFC	0.7176944434001312	0.4811320754716981	0.8403361344537815	0.8316151202749141	0.8444444444444444	0.75	0.9166666666666666	0.8666666666666667	0.7061393219917781	0.7116279069767442	0.5586592178770949	0.8481308411214953	0.7180028129395218	0.6428571428571429	0.5238095238095238	0.9873417721518988	Self Car Public
ssid__no_geo	0.8170988086895585	0.9210526315789473	0.7818669630740501	0.751188589540412	0.7019667170953102	0.8924455825864277	0.8831270262304746	0.8275862068965518	0.8717948717948718	0.95	226	RFC	0.7802443965738318	0.75	0.6925373134328359	0.8981958762886598	0.8942386831275719	0.8	0.9444444444444444	0.9382716049382716	0.7836019473119645	0.7523809523809524	0.7116564417177914	0.8867684478371501	0.8762306610407876	0.8571428571428571	0.8095238095238095	0.9620253164556962	Self Car Public
ssid__no_geo	0.7878378378378378	0.868421052631579	0.7452662218650201	0.7207547169811321	0.6522988505747126	0.8627450980392156	0.7853263552878443	0.6923076923076924	0.7368421052631577	0.926829268292683	227	RFC	0.7591154854344232	0.8025210084033614	0.6219178082191781	0.8529076396807298	0.8225490196078432	0.75	0.8235294117647058	0.8941176470588236	0.7375741095421985	0.6541095890410958	0.6858006042296072	0.8728121353558926	0.7571830419931685	0.6428571428571429	0.6666666666666666	0.9620253164556962	Self Car Public
ssid__no_geo	0.811646297627606	0.9122807017543859	0.7642362051331154	0.6986027944111777	0.7014925373134328	0.8926132836747361	0.8489329348225053	0.7692307692307692	0.8205128205128205	0.9570552147239264	228	RFC	0.7902825857389751	0.7882882882882883	0.7366771159874608	0.8458823529411764	0.8835978835978837	0.8333333333333334	0.8888888888888888	0.9285714285714286	0.7471884247066874	0.6272401433691757	0.6695156695156695	0.9448094612352168	0.821177416114125	0.7142857142857143	0.7619047619047619	0.9873417721518988	Self Car Public
ssid__no_geo	0.8604651162790697	0.8947368421052632	0.8274076876552222	0.8087091757387247	0.7591240875912408	0.9143897996357012	0.8283037475345169	0.75	0.8	0.9349112426035503	229	RFC	0.8497073028520109	0.87248322147651	0.803088803088803	0.8735498839907193	0.9259259259259259	0.9	1.0	0.8777777777777778	0.8108606801955366	0.7536231884057971	0.7197231833910035	0.9592356687898089	0.7698412698412698	0.6428571428571429	0.6666666666666666	1.0	Self Car Public
ssid__no_geo	0.7932203389830509	0.8508771929824561	0.7505290342825978	0.746951219512195	0.6416382252559726	0.8629976580796253	0.7588557459511552	0.689655172413793	0.6666666666666666	0.920245398773006	230	RFC	0.7509250466813729	0.7469512195121951	0.6438356164383562	0.8619883040935673	0.7865079365079365	0.6666666666666666	0.8	0.8928571428571429	0.7501387934962201	0.7469512195121951	0.6394557823129252	0.8640093786635404	0.74502712477396	0.7142857142857143	0.5714285714285714	0.9493670886075949	Self Car Public
ssid__no_geo	0.8147668393782384	0.8508771929824561	0.7606515270083082	0.8004750593824228	0.5909090909090908	0.8905704307334109	0.7177052785923753	0.6451612903225806	0.5625	0.9454545454545454	231	RFC	0.7674633702235671	0.7800925925925926	0.6419753086419753	0.8803222094361335	0.7711312854951706	0.5882352941176471	0.8181818181818182	0.9069767441860465	0.7567932370787349	0.8219512195121951	0.5473684210526316	0.901060070671378	0.7100663050030138	0.7142857142857143	0.42857142857142855	0.9873417721518988	Self Car Public
ssid__no_geo	0.8292682926829268	0.8947368421052632	0.7977409274771272	0.7453416149068324	0.7456647398843931	0.9022164276401564	0.8238140238140237	0.7692307692307692	0.7567567567567567	0.9454545454545454	232	RFC	0.8196049579137062	0.8362369337979094	0.7724550898203593	0.8501228501228502	0.8717700258397932	0.8333333333333334	0.875	0.9069767441860465	0.784683469911863	0.6722689075630253	0.7206703910614525	0.9611111111111111	0.7894313843680932	0.7142857142857143	0.6666666666666666	0.9873417721518988	Self Car Public
ssid__no_geo	0.78748370273794	0.868421052631579	0.7658863233701529	0.7572519083969467	0.6865315852205006	0.8538754764930114	0.7948717948717948	0.7407407407407408	0.717948717948718	0.9259259259259259	233	RFC	0.7734439026205808	0.779874213836478	0.7128712871287128	0.8275862068965517	0.8168743349466241	0.7692307692307693	0.7777777777777778	0.9036144578313253	0.7599545912690516	0.7359050445103857	0.6620689655172414	0.8818897637795275	0.776773156519992	0.7142857142857143	0.6666666666666666	0.9493670886075949	Self Car Public
ssid__no_geo	0.7941176470588235	0.8947368421052632	0.7674326317527869	0.7516778523489932	0.6936572199730094	0.856962822936358	0.8452991452991453	0.8333333333333333	0.7692307692307692	0.9333333333333332	234	RFC	0.8014906691228544	0.8853754940711462	0.7219101123595506	0.7971864009378663	0.909560723514212	1.0	0.8333333333333334	0.8953488372093024	0.7490080699111451	0.6530612244897959	0.6675324675324675	0.9264305177111717	0.8010849909584087	0.7142857142857143	0.7142857142857143	0.9746835443037974	Self Car Public
ssid__no_geo	0.7660996354799514	0.8771929824561403	0.7432477368463971	0.6674786845310597	0.7362784471218206	0.8259860788863109	0.7874826045557753	0.6666666666666666	0.7567567567567567	0.9390243902439025	235	RFC	0.7503472167708628	0.6765432098765433	0.7681564245810056	0.8063420158550396	0.824396681749623	0.6923076923076923	0.875	0.9058823529411765	0.7374019657866239	0.6586538461538461	0.7069408740359897	0.8466111771700356	0.761402451275869	0.6428571428571429	0.6666666666666666	0.9746835443037974	Self Car Public
ssid__no_geo	0.8364576599870718	0.8771929824561403	0.7929776251848938	0.7249466950959487	0.7554980595084088	0.898488120950324	0.8011859361552612	0.7142857142857143	0.7567567567567567	0.9325153374233128	236	RFC	0.800015104347502	0.7112970711297071	0.8111111111111111	0.8776371308016878	0.8313492063492064	0.7142857142857143	0.875	0.9047619047619048	0.7888354029503494	0.7391304347826086	0.7070217917675545	0.9203539823008849	0.7809925658026925	0.7142857142857143	0.6666666666666666	0.9620253164556962	Self Car Public
ssid__no_geo	0.8066260987153482	0.8771929824561403	0.7740193200418793	0.8207440811724915	0.6417112299465241	0.8596026490066224	0.8048509828788838	0.75	0.7368421052631577	0.927710843373494	237	RFC	0.798838067667008	0.8625592417061612	0.7346938775510204	0.7992610837438424	0.8695289610096912	0.9	0.8235294117647058	0.8850574712643678	0.760738459674462	0.7827956989247312	0.569620253164557	0.9297994269340975	0.761402451275869	0.6428571428571429	0.6666666666666666	0.9746835443037974	Self Car Public
ssid__no_geo	0.8547297297297297	0.9122807017543859	0.8333247319497477	0.8418367346938775	0.7503736920777279	0.9077637690776377	0.8662309368191722	0.7999999999999999	0.8444444444444444	0.954248366013072	238	RFC	0.8322707737272204	0.8753315649867374	0.7070422535211267	0.9144385026737968	0.8427177177177176	0.75	0.7916666666666666	0.9864864864864865	0.8371198796288799	0.8108108108108109	0.7993630573248408	0.9011857707509882	0.8953184649387181	0.8571428571428571	0.9047619047619048	0.9240506329113924	Self Car Public
ssid__no_geo	0.8429319371727748	0.8771929824561403	0.8055195001159493	0.7175572519083969	0.7990012484394508	0.9	0.800838445807771	0.7200000000000001	0.7500000000000001	0.9325153374233128	239	RFC	0.825395125530949	0.7747252747252747	0.8421052631578947	0.8593548387096774	0.8374724690514164	0.8181818181818182	0.7894736842105263	0.9047619047619048	0.7910074361459816	0.6682464454976303	0.7600950118764845	0.9446808510638298	0.7730560578661846	0.6428571428571429	0.7142857142857143	0.9620253164556962	Self Car Public
ssid__no_geo	0.7717908082408875	0.8421052631578947	0.6971322850411573	0.5978260869565217	0.6313932980599647	0.8621774701069856	0.7500157500157499	0.6923076923076924	0.6486486486486486	0.9090909090909091	240	RFC	0.7130683259440077	0.650887573964497	0.6509090909090909	0.8374083129584352	0.7906976744186046	0.75	0.75	0.872093023255814	0.6847446892202544	0.5527638190954773	0.613013698630137	0.8884565499351491	0.7212176009644363	0.6428571428571429	0.5714285714285714	0.9493670886075949	Self Car Public
ssid__no_geo	0.8231578947368421	0.8596491228070176	0.783314765402879	0.7817836812144213	0.6771653543307086	0.8909952606635071	0.765453164007381	0.7200000000000001	0.6486486486486486	0.927710843373494	241	RFC	0.8062310430731484	0.8174603174603174	0.7543859649122807	0.8468468468468469	0.8177464298153954	0.8181818181818182	0.75	0.8850574712643678	0.7677922077922078	0.7490909090909091	0.6142857142857143	0.94	0.7296564195298373	0.6428571428571429	0.5714285714285714	0.9746835443037974	Self Car Public
ssid__no_geo	0.8407138136153338	0.9035087719298246	0.8206895519274772	0.7866868381240545	0.7819548872180451	0.8934269304403318	0.8574525745257452	0.8333333333333333	0.8	0.9390243902439025	242	RFC	0.8365370781825617	0.87248322147651	0.7761194029850746	0.8610086100861009	0.9159958720330237	1.0	0.8421052631578947	0.9058823529411765	0.8108380647565601	0.7162534435261708	0.7878787878787878	0.9283819628647215	0.8169580068314245	0.7142857142857143	0.7619047619047619	0.9746835443037974	Self Car Public
ssid__no_geo	0.8224363386097728	0.868421052631579	0.7875572306460317	0.8012232415902141	0.6741935483870968	0.8872549019607844	0.7879219804951237	0.8	0.6451612903225806	0.9186046511627907	243	RFC	0.8113516408428595	0.8370607028753994	0.76	0.8369942196531792	0.9195177582274358	0.9090909090909091	1.0	0.8494623655913979	0.772687655236922	0.7683284457478006	0.6057971014492753	0.9439374185136897	0.7301587301587302	0.7142857142857143	0.47619047619047616	1.0	Self Car Public
ssid__no_geo	0.7953422724064926	0.8245614035087719	0.7630905067827275	0.7516087516087515	0.6602254428341385	0.8774373259052926	0.7055292552368574	0.5714285714285714	0.6315789473684211	0.9135802469135801	244	RFC	0.7707330861607882	0.7786666666666666	0.68561872909699	0.847913862718708	0.7229590631433296	0.5714285714285714	0.7058823529411765	0.891566265060241	0.7573683436759362	0.7263681592039801	0.6366459627329193	0.9090909090909091	0.6931886678722122	0.5714285714285714	0.5714285714285714	0.9367088607594937	Self Car Public
ssid__no_geo	0.7817638266068759	0.8596491228070176	0.7277763424713536	0.6353944562899787	0.676737160120846	0.8711974110032362	0.7701804368471036	0.6666666666666666	0.717948717948718	0.9259259259259259	245	RFC	0.7326966663249849	0.6711711711711712	0.6607669616519174	0.8661518661518661	0.7912333093055985	0.6923076923076923	0.7777777777777778	0.9036144578313253	0.7243464672474929	0.6032388663967612	0.6934984520123839	0.8763020833333334	0.7529636327104682	0.6428571428571429	0.6666666666666666	0.9493670886075949	Self Car Public
ssid__no_geo	0.72052067381317	0.8333333333333334	0.6461080354085417	0.490566037735849	0.6343434343434343	0.8134146341463414	0.7462127910403772	0.6206896551724138	0.717948717948718	0.8999999999999999	246	RFC	0.6409165011452772	0.3979591836734694	0.6652542372881356	0.8595360824742269	0.7555555555555555	0.6	0.7777777777777778	0.8888888888888888	0.672504203071143	0.639344262295082	0.6061776061776062	0.7719907407407407	0.740305404862367	0.6428571428571429	0.6666666666666666	0.9113924050632911	Self Car Public
ssid__no_geo	0.7578018995929444	0.8333333333333334	0.705588864594945	0.5226860254083484	0.7538071065989848	0.8402734617775015	0.7273909519599174	0.5517241379310344	0.717948717948718	0.9125	247	RFC	0.6995405996577774	0.4645161290322581	0.7595907928388747	0.8745148771021992	0.7374485596707819	0.5333333333333333	0.7777777777777778	0.9012345679012346	0.7180778816232093	0.5975103734439834	0.7481108312342569	0.8086124401913876	0.7207152903355435	0.5714285714285714	0.6666666666666666	0.9240506329113924	Self Car Public
ssid__no_geo	0.7588904694167852	0.8421052631578947	0.6723176826890903	0.46842105263157896	0.7096774193548386	0.8388545760808535	0.7480392156862745	0.75	0.588235294117647	0.9058823529411764	248	RFC	0.6756161841128434	0.445	0.75	0.8318485523385301	0.8384615384615385	0.9	0.7692307692307693	0.8461538461538461	0.6712978157161946	0.49444444444444446	0.673469387755102	0.8459796149490374	0.6979103877838054	0.6428571428571429	0.47619047619047616	0.9746835443037974	Self Car Public
ssid__no_geo	0.8069011280690113	0.9035087719298246	0.7803399852180339	0.806060606060606	0.6666666666666666	0.8682926829268293	0.8529713978989341	0.8148148148148148	0.8	0.9440993788819876	249	RFC	0.7850276000322411	0.8085106382978723	0.6938775510204082	0.8526946107784431	0.8716961258681413	0.8461538461538461	0.8421052631578947	0.926829268292683	0.7765356204317366	0.8036253776435045	0.6415094339622641	0.884472049689441	0.8365481213582479	0.7857142857142857	0.7619047619047619	0.9620253164556962	Self Car Public
ssid__no_geo	0.8169611307420495	0.8333333333333334	0.7737601279847776	0.7351351351351352	0.694006309148265	0.8921389396709324	0.7131592992226475	0.64	0.588235294117647	0.9112426035502957	250	RFC	0.8049957338867749	0.8326530612244898	0.7457627118644068	0.8365714285714285	0.7840196840196841	0.7272727272727273	0.7692307692307693	0.8555555555555555	0.7542152149249833	0.6580645161290323	0.6489675516224189	0.9556135770234987	0.6741008639742816	0.5714285714285714	0.47619047619047616	0.9746835443037974	Self Car Public
ssid__no_geo	0.8259493670886076	0.8596491228070176	0.795066469514989	0.812206572769953	0.6889952153110048	0.8839976204640095	0.7882528394428961	0.7096774193548386	0.7368421052631577	0.9182389937106918	251	RFC	0.7911747850156546	0.8257756563245824	0.6525679758308157	0.8951807228915662	0.7943627450980393	0.6470588235294118	0.8235294117647058	0.9125	0.8006321413289984	0.7990762124711316	0.7297297297297297	0.8730904817861339	0.7921438617641149	0.7857142857142857	0.6666666666666666	0.9240506329113924	Self Car Public
ssid__no_geo	0.7676056338028169	0.8596491228070176	0.7082455746227995	0.6722408026755853	0.58603066439523	0.866465256797583	0.7432807060598624	0.7142857142857143	0.5806451612903225	0.9349112426035503	252	RFC	0.7433724552202957	0.7256317689530686	0.7078189300411523	0.7966666666666666	0.8306878306878307	0.7142857142857143	0.9	0.8777777777777778	0.6919456994904168	0.6261682242990654	0.5	0.9496688741721855	0.7142857142857143	0.7142857142857143	0.42857142857142855	1.0	Self Car Public
ssid__no_geo	0.7474892395982783	0.8508771929824561	0.680531396581098	0.474012474012474	0.7355623100303952	0.8320194057004245	0.7529394473838918	0.5833333333333334	0.7619047619047619	0.9135802469135801	253	RFC	0.6846315435415486	0.5022026431718062	0.7311178247734139	0.8205741626794258	0.7844903423216675	0.7	0.7619047619047619	0.891566265060241	0.6775561658672283	0.44881889763779526	0.7400611620795107	0.8437884378843789	0.7328712075547519	0.5	0.7619047619047619	0.9367088607594937	Self Car Public
ssid__no_geo	0.7720861172976986	0.8508771929824561	0.6934185169194845	0.5247813411078717	0.7154742096505823	0.84	0.7972573972573973	0.8461538461538461	0.6486486486486486	0.8969696969696971	254	RFC	0.685181649288855	0.4411764705882353	0.7597173144876325	0.8546511627906976	0.8423772609819121	0.9166666666666666	0.75	0.8604651162790697	0.7164751133161734	0.6474820143884892	0.6761006289308176	0.8258426966292135	0.7646172393007836	0.7857142857142857	0.5714285714285714	0.9367088607594937	Self Car Public
ssid__no_geo	0.8254281949934124	0.9035087719298246	0.7920508670349838	0.8028846153846153	0.6761904761904761	0.8970775095298601	0.841603610779238	0.7741935483870968	0.8	0.9506172839506173	255	RFC	0.8017911959629899	0.8028846153846154	0.7319587628865979	0.8705302096177558	0.8778643987715569	0.7058823529411765	1.0	0.927710843373494	0.7854993626843508	0.8028846153846154	0.6283185840707964	0.9252948885976409	0.8328310227044403	0.8571428571428571	0.6666666666666666	0.9746835443037974	Self Car Public
ssid__no_geo	0.8121368624919303	0.9035087719298246	0.7818886986437104	0.73	0.7430025445292621	0.8726635514018691	0.8471034575329054	0.7857142857142857	0.8108108108108109	0.9447852760736196	256	RFC	0.803000181786421	0.7711267605633803	0.8133704735376045	0.8245033112582781	0.8799603174603173	0.7857142857142857	0.9375	0.9166666666666666	0.7678925771807443	0.6930379746835443	0.6838407494145199	0.9267990074441688	0.8248945147679324	0.7857142857142857	0.7142857142857143	0.9746835443037974	Self Car Public
ssid__no_geo	0.7531411677753141	0.8070175438596491	0.7012295452130669	0.6032388663967612	0.6605783866057838	0.8398713826366558	0.6747619047619047	0.56	0.5714285714285714	0.8928571428571428	257	RFC	0.7191843014972088	0.6995305164319249	0.6458333333333334	0.8121890547263682	0.7311153266209446	0.6363636363636364	0.7142857142857143	0.8426966292134831	0.6919229649826834	0.5302491103202847	0.67601246105919	0.8695073235685752	0.641852521599357	0.5	0.47619047619047616	0.9493670886075949	Self Car Public
ssid__no_geo	0.8034188034188035	0.8947368421052632	0.7571156463755893	0.7392739273927392	0.647457627118644	0.8846153846153847	0.8488306111494518	0.8148148148148148	0.8	0.9316770186335404	258	RFC	0.7737374544808597	0.8296296296296296	0.6366666666666667	0.854916067146283	0.8676310852177348	0.8461538461538461	0.8421052631578947	0.9146341463414634	0.7472465994937406	0.6666666666666666	0.6586206896551724	0.916452442159383	0.8323287120755474	0.7857142857142857	0.7619047619047619	0.9493670886075949	Self Car Public
ssid__no_geo	0.8335974643423137	0.868421052631579	0.7745676842009739	0.6493506493506493	0.7726027397260273	0.9017496635262449	0.7818597040153926	0.6666666666666666	0.7567567567567567	0.9221556886227545	259	RFC	0.7949533985195673	0.6993006993006993	0.8221574344023324	0.8634020618556701	0.85	0.8	0.875	0.875	0.7594682494780759	0.6060606060606061	0.7286821705426356	0.9436619718309859	0.7375929274663452	0.5714285714285714	0.6666666666666666	0.9746835443037974	Self Car Public
ssid__no_geo	0.8311235170969993	0.8771929824561403	0.8088025036197656	0.7881773399014778	0.7480106100795755	0.8902195608782435	0.7980783645180747	0.689655172413793	0.7619047619047619	0.9426751592356688	260	RFC	0.8170447912440796	0.8540925266903915	0.7121212121212122	0.8849206349206349	0.7924297924297923	0.6666666666666666	0.7619047619047619	0.9487179487179487	0.8049997145323813	0.7317073170731707	0.7877094972067039	0.8955823293172691	0.8042997789833234	0.7142857142857143	0.7619047619047619	0.9367088607594937	Self Car Public
ssid__no_geo	0.8058114812189936	0.8596491228070176	0.7793208580844232	0.7689393939393939	0.7021857923497268	0.8668373879641486	0.8001953855160787	0.7857142857142857	0.6976744186046512	0.9171974522292994	261	RFC	0.784495611132456	0.8152610441767069	0.6658031088082902	0.8724226804123711	0.7968697968697969	0.7857142857142857	0.6818181818181818	0.9230769230769231	0.7772320959995058	0.7275985663082437	0.7427745664739884	0.861323155216285	0.8037974683544303	0.7857142857142857	0.7142857142857143	0.9113924050632911	Self Car Public
ssid__no_geo	0.7761976047904192	0.8333333333333334	0.7310474228981115	0.7040618955512572	0.6282051282051283	0.8608752449379491	0.7173487216855103	0.6206896551724138	0.611111111111111	0.920245398773006	262	RFC	0.7451466589195371	0.6867924528301886	0.725925925925926	0.8227215980024969	0.7420634920634921	0.6	0.7333333333333333	0.8928571428571429	0.7262114215446002	0.7222222222222222	0.5536723163841808	0.9027397260273973	0.7053445850914205	0.6428571428571429	0.5238095238095238	0.9493670886075949	Self Car Public
ssid__no_geo	0.7603186097031137	0.8421052631578947	0.6850407129916584	0.5413533834586466	0.6545454545454545	0.8592233009708738	0.7369669152801682	0.6666666666666666	0.6285714285714286	0.9156626506024097	263	RFC	0.6937769725892213	0.5094339622641509	0.7428571428571429	0.8290398126463701	0.7838617321375944	0.6923076923076923	0.7857142857142857	0.8735632183908046	0.6847425881275341	0.5775401069518716	0.585	0.8916876574307305	0.709563994374121	0.6428571428571429	0.5238095238095238	0.9620253164556962	Self Car Public
ssid__no_geo	0.727331189710611	0.8508771929824561	0.6822293343097359	0.6179775280898877	0.6103703703703703	0.8183401044689494	0.7590023961391786	0.7142857142857143	0.6470588235294118	0.9156626506024097	264	RFC	0.6944269194055082	0.5597964376590331	0.7177700348432056	0.8057142857142857	0.8113342596101217	0.7142857142857143	0.8461538461538461	0.8735632183908046	0.6839836439978804	0.6896551724137931	0.5309278350515464	0.8313679245283019	0.7333735181836447	0.7142857142857143	0.5238095238095238	0.9620253164556962	Self Car Public
ssid__no_geo	0.7571884984025559	0.8771929824561403	0.7141403258094167	0.6676470588235295	0.642089093701997	0.8326848249027237	0.8213564213564214	0.8571428571428571	0.6857142857142857	0.9212121212121213	265	RFC	0.7281525354293037	0.6185286103542235	0.7517985611510791	0.8141304347826087	0.8660022148394241	0.8571428571428571	0.8571428571428571	0.8837209302325582	0.7125553322741555	0.7252396166134185	0.5603217158176944	0.8521046643913538	0.7968655816757083	0.8571428571428571	0.5714285714285714	0.9620253164556962	Self Car Public
ssid__no_geo	0.8291354663036079	0.868421052631579	0.7857652441269608	0.7956403269754768	0.65625	0.9054054054054054	0.7715922992724229	0.7999999999999999	0.5806451612903225	0.9341317365269461	266	RFC	0.80500609924585	0.776595744680851	0.7682926829268293	0.8701298701298701	0.8454545454545453	0.75	0.9	0.8863636363636364	0.7773439008862725	0.8156424581005587	0.5727272727272728	0.9436619718309859	0.7576853526220614	0.8571428571428571	0.42857142857142855	0.9873417721518988	Self Car Public
ssid__no_geo	0.8294117647058824	0.8947368421052632	0.8035370538465939	0.8017241379310345	0.7243867243867245	0.8845002992220228	0.8275212441879107	0.8148148148148148	0.7272727272727273	0.9404761904761905	267	RFC	0.8174141558124081	0.8040345821325648	0.7968253968253968	0.8513824884792627	0.9112647651973494	0.8461538461538461	1.0	0.8876404494382022	0.7945823257738581	0.7994269340974212	0.6640211640211641	0.9202988792029888	0.7857142857142857	0.7857142857142857	0.5714285714285714	1.0	Self Car Public
ssid__no_geo	0.7901785714285714	0.8859649122807017	0.7526813635674712	0.674698795180723	0.72809667673716	0.8552486187845304	0.8197736197736196	0.7692307692307692	0.7567567567567567	0.9333333333333332	268	RFC	0.7512183567933263	0.64	0.7507788161993769	0.862876254180602	0.8678940568475454	0.8333333333333334	0.875	0.8953488372093024	0.7559584397323684	0.7133757961783439	0.7067448680351907	0.8477546549835706	0.7852119750853928	0.7142857142857143	0.6666666666666666	0.9746835443037974	Self Car Public
ssid__no_geo	0.8021978021978022	0.868421052631579	0.7803621773592665	0.7568306010928961	0.7384615384615385	0.8457943925233646	0.801986561495764	0.7999999999999999	0.6857142857142857	0.920245398773006	269	RFC	0.7868720080114383	0.6822660098522167	0.8275862068965517	0.8507638072855465	0.8333333333333334	0.75	0.8571428571428571	0.8928571428571429	0.7857475375805466	0.8496932515337423	0.6666666666666666	0.8408826945412311	0.7926461723930078	0.8571428571428571	0.5714285714285714	0.9493670886075949	Self Car Public
ssid__no_geo	0.8414720452937013	0.8947368421052632	0.8166156553616167	0.8423707440100882	0.7226277372262775	0.8848484848484848	0.8465608465608465	0.8333333333333333	0.7777777777777778	0.9285714285714286	270	RFC	0.8356300211103208	0.8954423592493298	0.7734375	0.8380102040816326	0.9365792759051187	1.0	0.9333333333333333	0.8764044943820225	0.803517603994418	0.7952380952380952	0.678082191780822	0.9372325249643366	0.7894313843680932	0.7142857142857143	0.6666666666666666	0.9873417721518988	Self Car Public
ssid__no_geo	0.8291605301914581	0.8596491228070176	0.7926556168026089	0.701923076923077	0.7870036101083032	0.8890401633764466	0.8021842355175689	0.7407407407407408	0.7555555555555556	0.9102564102564102	271	RFC	0.7867346306841251	0.6854460093896714	0.764018691588785	0.9107391910739191	0.7998806748806748	0.7692307692307693	0.7083333333333334	0.922077922077922	0.799659092849813	0.7192118226600985	0.8114143920595533	0.8683510638297872	0.8075145670082379	0.7142857142857143	0.8095238095238095	0.8987341772151899	Self Car Public
ssid__no_geo	0.7927300850734725	0.868421052631579	0.7617337083775927	0.7313432835820896	0.6955128205128205	0.8583450210378681	0.7939279534371559	0.6923076923076924	0.7692307692307692	0.920245398773006	272	RFC	0.7715408246060159	0.7935222672064778	0.678125	0.8429752066115702	0.8253968253968255	0.75	0.8333333333333334	0.8928571428571429	0.7554340652669737	0.6782006920415224	0.7138157894736842	0.8742857142857143	0.7688366485834841	0.6428571428571429	0.7142857142857143	0.9493670886075949	Self Car Public
ssid__no_geo	0.8363509749303621	0.8771929824561403	0.7918254829477295	0.709832134292566	0.7726638772663877	0.8929804372842348	0.8088045769346582	0.7200000000000001	0.7804878048780488	0.9259259259259259	273	RFC	0.7989124538704372	0.7254901960784313	0.7914285714285715	0.8798185941043084	0.8405987586710478	0.8181818181818182	0.8	0.9036144578313253	0.785382043065504	0.6948356807511737	0.7547683923705722	0.9065420560747663	0.7847096644564999	0.6428571428571429	0.7619047619047619	0.9493670886075949	Self Car Public
ssid__no_geo	0.8257142857142857	0.8859649122807017	0.7924559509200707	0.7590361445783133	0.7275862068965518	0.8907455012853471	0.809205287466157	0.7142857142857143	0.7692307692307692	0.9440993788819876	274	RFC	0.7922629693327244	0.7850467289719626	0.7009966777408638	0.890745501285347	0.8248161053039103	0.7142857142857143	0.8333333333333334	0.926829268292683	0.7939039267566864	0.7346938775510204	0.7562724014336918	0.890745501285347	0.7968655816757083	0.7142857142857143	0.7142857142857143	0.9620253164556962	Self Car Public
ssid__no_geo	0.7963997517070143	0.9035087719298246	0.773714331097714	0.7381242387332521	0.7348148148148148	0.8482039397450752	0.8501088283696979	0.7857142857142857	0.8205128205128205	0.9440993788819876	275	RFC	0.7701804216270566	0.714622641509434	0.7337278106508875	0.8621908127208481	0.8671441476319525	0.7857142857142857	0.8888888888888888	0.926829268292683	0.777930950622769	0.7632241813602015	0.7359050445103857	0.8346636259977195	0.8365481213582479	0.7857142857142857	0.7619047619047619	0.9620253164556962	Self Car Public
ssid__no_geo	0.8081312410841655	0.8596491228070176	0.7578133412752105	0.7241379310344829	0.6612111292962357	0.8880909634949131	0.7514465685197392	0.6666666666666666	0.6486486486486486	0.9390243902439025	276	RFC	0.7686752771116948	0.7269230769230769	0.7163120567375887	0.8627906976744186	0.7827300150829563	0.6923076923076923	0.75	0.9058823529411765	0.750091886917995	0.7213740458015268	0.6139817629179332	0.9149198520345253	0.7296564195298373	0.6428571428571429	0.5714285714285714	0.9746835443037974	Self Car Public
ssid__no_geo	0.7971731448763251	0.8947368421052632	0.7455772618636646	0.6832579185520362	0.6761768901569186	0.8772969768820391	0.817102696095715	0.8275862068965518	0.6666666666666666	0.9570552147239264	277	RFC	0.7552739562927234	0.6894977168949772	0.7247706422018348	0.8515535097813579	0.8428571428571429	0.8	0.8	0.9285714285714286	0.738488453729286	0.6771300448430493	0.6336898395721925	0.9046454767726161	0.805304400241109	0.8571428571428571	0.5714285714285714	0.9873417721518988	Self Car Public
ssid__no_geo	0.7682432432432432	0.868421052631579	0.7208730205136783	0.6296296296296297	0.6773618538324421	0.8556275780789628	0.7637503702972251	0.6153846153846153	0.7368421052631577	0.9390243902439025	278	RFC	0.7233979795687175	0.58311345646438	0.7196969696969697	0.8673835125448028	0.7986928104575163	0.6666666666666666	0.8235294117647058	0.9058823529411765	0.7227090708526857	0.6842105263157895	0.6397306397306397	0.8441860465116279	0.7375929274663452	0.5714285714285714	0.6666666666666666	0.9746835443037974	Self Car Public
ssid__no_geo	0.7884002549394519	0.8771929824561403	0.749181450843726	0.7319148936170213	0.6501457725947523	0.8654836863194046	0.8070661447355215	0.8	0.6829268292682926	0.9382716049382716	279	RFC	0.7681899823043365	0.8571428571428571	0.6092896174863388	0.8381374722838137	0.8415845198977728	0.9090909090909091	0.7	0.9156626506024096	0.7433878058663854	0.6386138613861386	0.696875	0.8946745562130177	0.7809925658026925	0.7142857142857143	0.6666666666666666	0.9620253164556962	Self Car Public
ssid__no_geo	0.7465181058495822	0.8333333333333334	0.7227227425288367	0.6925207756232686	0.673015873015873	0.8026315789473685	0.7447563225876479	0.64	0.7027027027027026	0.891566265060241	280	RFC	0.7193990789123813	0.6297229219143576	0.6996699669966997	0.8288043478260869	0.7967824799721351	0.7272727272727273	0.8125	0.8505747126436781	0.7318700121780068	0.7692307692307693	0.6483180428134556	0.7780612244897959	0.709061683745228	0.5714285714285714	0.6190476190476191	0.9367088607594937	Self Car Public
ssid__no_geo	0.8217000691085004	0.8947368421052632	0.7744017522993861	0.6939759036144578	0.7392996108949417	0.8899297423887588	0.8452991452991453	0.8333333333333333	0.7692307692307692	0.9333333333333332	281	RFC	0.8102207681036243	0.8421052631578947	0.7307692307692307	0.8577878103837472	0.909560723514212	1.0	0.8333333333333334	0.8953488372093024	0.7542565465783212	0.5901639344262295	0.7480314960629921	0.9245742092457421	0.8010849909584087	0.7142857142857143	0.7142857142857143	0.9746835443037974	Self Car Public
ssid__no_geo	0.7501794687724336	0.8421052631578947	0.6884739526991015	0.6443148688046647	0.5775862068965517	0.8435207823960881	0.7272437430256655	0.6666666666666666	0.588235294117647	0.926829268292683	282	RFC	0.691891354361613	0.577023498694517	0.6350710900473934	0.8635794743429287	0.7627828054298642	0.625	0.7692307692307693	0.8941176470588236	0.6944633219750213	0.7293729372937293	0.5296442687747036	0.8243727598566308	0.7175005023106289	0.7142857142857143	0.47619047619047616	0.9620253164556962	Self Car Public
ssid__no_geo	0.8180051813471503	0.8771929824561403	0.7878369521442972	0.7534883720930233	0.7253613666228645	0.8846611177170035	0.8017556017556017	0.7692307692307692	0.7027027027027026	0.9333333333333332	283	RFC	0.8111361224641292	0.823728813559322	0.7774647887323943	0.8322147651006712	0.847060723514212	0.8333333333333334	0.8125	0.8953488372093024	0.7727503688329874	0.6942857142857143	0.6798029556650246	0.9441624365482234	0.7693389592123769	0.7142857142857143	0.6190476190476191	0.9746835443037974	Self Car Public
ssid__no_geo	0.8427626745040412	0.9210526315789473	0.821349351294562	0.8298507462686567	0.7396825396825398	0.8945147679324894	0.8729599386783917	0.8275862068965518	0.8292682926829269	0.9620253164556962	284	RFC	0.8218116779843418	0.8348348348348348	0.7373417721518988	0.8932584269662921	0.8706751054852321	0.8	0.85	0.9620253164556962	0.8209128934905241	0.8249258160237388	0.7420382165605095	0.895774647887324	0.8762306610407876	0.8571428571428571	0.8095238095238095	0.9620253164556962	Self Car Public
ssid__no_geo	0.7730446927374302	0.8771929824561403	0.7334811231537834	0.6915052160953801	0.6620689655172414	0.846869187848729	0.809364263080953	0.7741935483870968	0.7222222222222222	0.9316770186335404	285	RFC	0.7350248934053961	0.6219839142091153	0.7218045112781954	0.8612862547288777	0.8290610553164356	0.7058823529411765	0.8666666666666667	0.9146341463414634	0.7409717624513483	0.7785234899328859	0.6114649681528662	0.8329268292682926	0.8085191882660236	0.8571428571428571	0.6190476190476191	0.9493670886075949	Self Car Public
ssid__no_geo	0.7528779739063699	0.8421052631578947	0.6954906265727718	0.5599999999999999	0.6979362101313321	0.8285356695869837	0.7387200865461735	0.6086956521739131	0.7027027027027026	0.9047619047619047	286	RFC	0.6907964109113535	0.5115384615384615	0.7153846153846154	0.8454661558109834	0.8147367873491468	0.7777777777777778	0.8125	0.8539325842696629	0.704064423710593	0.6186046511627907	0.6813186813186813	0.8122699386503067	0.6936909785011052	0.5	0.6190476190476191	0.9620253164556962	Self Car Public
ssid__no_geo	0.8291390728476821	0.8947368421052632	0.810501326630359	0.8	0.7483870967741935	0.8831168831168832	0.8237428485395965	0.7407407407407408	0.7804878048780488	0.95	287	RFC	0.826107545695025	0.831858407079646	0.8100558659217877	0.8364083640836408	0.8358341247230138	0.7692307692307693	0.8	0.9382716049382716	0.8004287349654405	0.7704918032786885	0.6954436450839329	0.9353507565337001	0.8127385975487241	0.7142857142857143	0.7619047619047619	0.9620253164556962	Self Car Public
ssid__no_geo	0.818924438393465	0.8421052631578947	0.7905358008775693	0.782608695652174	0.7087517934002868	0.880246913580247	0.7485695640520668	0.6923076923076924	0.6341463414634146	0.9192546583850932	288	RFC	0.8002825073189127	0.8408304498269896	0.6957746478873239	0.8642424242424243	0.767479674796748	0.75	0.65	0.9024390243902439	0.7836684263258484	0.7319277108433735	0.7222222222222222	0.8968553459119497	0.7328712075547519	0.6428571428571429	0.6190476190476191	0.9367088607594937	Self Car Public
ssid__no_geo	0.7748215444516547	0.8596491228070176	0.7251241045130413	0.5618374558303886	0.7592814371257486	0.8542534205829864	0.7682869277961303	0.6153846153846153	0.7692307692307692	0.920245398773006	289	RFC	0.7200043429388064	0.5179153094462541	0.7675544794188862	0.8745432399512789	0.7976190476190476	0.6666666666666666	0.8333333333333334	0.8928571428571429	0.7333227229843563	0.6138996138996139	0.7511848341232228	0.8348837209302326	0.74502712477396	0.5714285714285714	0.7142857142857143	0.9493670886075949	Self Car Public
ssid__no_geo	0.7968021319120586	0.8947368421052632	0.7655891287578092	0.7292307692307691	0.6970509383378017	0.8704856787048568	0.8417612849626144	0.8	0.782608695652174	0.9426751592356688	290	RFC	0.7816617695294071	0.864963503649635	0.5963302752293578	0.8836915297092288	0.8592696192696193	0.9090909090909091	0.72	0.9487179487179487	0.7755658460039889	0.6303191489361702	0.8387096774193549	0.8576687116564418	0.836045810729355	0.7142857142857143	0.8571428571428571	0.9367088607594937	Self Car Public
ssid__no_geo	0.7878787878787878	0.9035087719298246	0.7725475016444611	0.7736263736263737	0.7133757961783439	0.8306403351286655	0.8591644027610256	0.896551724137931	0.7368421052631577	0.9440993788819876	291	RFC	0.7753603380258024	0.7154471544715447	0.7734806629834254	0.8371531966224367	0.8723417822413518	0.8666666666666667	0.8235294117647058	0.926829268292683	0.7760906086468058	0.8421052631578947	0.6619385342789598	0.8242280285035629	0.8524211372312639	0.9285714285714286	0.6666666666666666	0.9620253164556962	Self Car Public
ssid__no_geo	0.7984068627450981	0.868421052631579	0.7776641202546039	0.7705112960761	0.706033376123235	0.8564476885644768	0.7831679181372433	0.7142857142857143	0.7027027027027026	0.9325153374233128	292	RFC	0.7868918645358898	0.8039702233250621	0.7313829787234043	0.8253223915592028	0.810515873015873	0.7142857142857143	0.8125	0.9047619047619048	0.7707069345391098	0.7397260273972602	0.6823821339950372	0.8900126422250316	0.7651195499296767	0.7142857142857143	0.6190476190476191	0.9620253164556962	Self Car Public
ssid__no_geo	0.8306686046511628	0.8947368421052632	0.7993078038832199	0.7759197324414716	0.7321131447587353	0.8898905344494527	0.8562610229276896	0.8333333333333333	0.8095238095238095	0.9259259259259259	293	RFC	0.8114385022443055	0.8689138576779026	0.6918238993710691	0.8735777496839444	0.9043794224517115	1.0	0.8095238095238095	0.9036144578313253	0.7950385501343681	0.7009063444108762	0.7773851590106007	0.9068241469816273	0.8243922041390395	0.7142857142857143	0.8095238095238095	0.9493670886075949	Self Car Public
ssid__no_geo	0.7918395573997233	0.9122807017543859	0.7585653090052437	0.7567567567567569	0.6534653465346535	0.8654738237243208	0.8657446084346668	0.8571428571428571	0.7894736842105262	0.9506172839506173	294	RFC	0.7658392255365278	0.8121546961325967	0.6449511400651465	0.8404118404118404	0.8890688805642739	0.8571428571428571	0.8823529411764706	0.927710843373494	0.7542391985105105	0.708433734939759	0.6622073578595318	0.8920765027322405	0.8487040385774564	0.8571428571428571	0.7142857142857143	0.9746835443037974	Self Car Public
ssid__no_geo	0.8105117565698479	0.8947368421052632	0.7751732331315161	0.8188105117565698	0.6321070234113711	0.8746021642266074	0.8315312350641312	0.8275862068965518	0.7222222222222222	0.9447852760736196	295	RFC	0.7881150817296829	0.8579710144927536	0.6654929577464789	0.8408812729498164	0.8611111111111112	0.8	0.8666666666666667	0.9166666666666666	0.7653733982162124	0.783068783068783	0.6019108280254777	0.9111405835543767	0.8169580068314245	0.8571428571428571	0.6190476190476191	0.9746835443037974	Self Car Public
ssid__no_geo	0.7852090032154341	0.8333333333333334	0.7458721148338757	0.7131782945736435	0.6551264980026631	0.869311551925321	0.712275557255477	0.5925925925925927	0.6285714285714286	0.9156626506024097	296	RFC	0.7598408394672646	0.749185667752443	0.6988636363636364	0.8314732142857143	0.7582207064965685	0.6153846153846154	0.7857142857142857	0.8735632183908046	0.7359242241249309	0.6804733727810651	0.6165413533834586	0.910757946210269	0.6857544705645973	0.5714285714285714	0.5238095238095238	0.9620253164556962	Self Car Public
ssid__no_geo	0.8203125	0.8771929824561403	0.7531314492320105	0.6112600536193029	0.7582260371959944	0.8899082568807339	0.7946170647502289	0.6666666666666666	0.7894736842105262	0.927710843373494	297	RFC	0.772171430871048	0.6627906976744186	0.7934131736526946	0.8603104212860311	0.8558034708136129	0.8	0.8823529411764706	0.8850574712643678	0.7382689260883297	0.5671641791044776	0.726027397260274	0.9216152019002375	0.753465943339361	0.5714285714285714	0.7142857142857143	0.9746835443037974	Self Car Public
ssid__no_geo	0.7703379224030038	0.9035087719298246	0.7529067203508258	0.7168610816542947	0.7153284671532847	0.826530612244898	0.8400030111412224	0.7407407407407408	0.8292682926829269	0.95	298	RFC	0.7480682479231137	0.7130801687763713	0.6862745098039216	0.8448500651890483	0.8525007913896804	0.7692307692307693	0.85	0.9382716049382716	0.758874095442998	0.720682302771855	0.7469512195121951	0.8089887640449438	0.82861161342174	0.7142857142857143	0.8095238095238095	0.9620253164556962	Self Car Public
ssid__no_geo	0.7937831690674754	0.9035087719298246	0.7428558299526041	0.7307692307692307	0.6222222222222222	0.8755760368663595	0.8600825823291817	0.8461538461538461	0.7906976744186046	0.9433962264150944	299	RFC	0.7443373321733354	0.7702702702702703	0.5900383141762452	0.8727034120734908	0.8756313131313131	0.9166666666666666	0.7727272727272727	0.9375	0.7439030815806923	0.6951219512195121	0.6581196581196581	0.8784676354029062	0.8482017279485635	0.7857142857142857	0.8095238095238095	0.9493670886075949	Self Car Public
ssid__no_geo	0.772133526850508	0.868421052631579	0.7534300629794851	0.717201166180758	0.7291666666666666	0.8139223560910308	0.8186416425410137	0.7407407407407408	0.8095238095238095	0.9056603773584907	300	RFC	0.7454264920871445	0.7068965517241379	0.693069306930693	0.8363136176066025	0.8262515262515263	0.7692307692307693	0.8095238095238095	0.9	0.7632467489051583	0.727810650887574	0.7692307692307693	0.7926988265971316	0.8117339762909382	0.7142857142857143	0.8095238095238095	0.9113924050632911	Self Car Public
ssid__no_geo	0.7861230329041488	0.8245614035087719	0.7307853494582921	0.642023346303502	0.668639053254438	0.8816936488169365	0.6897867564534232	0.5925925925925927	0.5555555555555556	0.9212121212121213	301	RFC	0.7405788906580404	0.6547619047619048	0.7129337539432177	0.8540410132689988	0.72192407076128	0.6153846153846154	0.6666666666666666	0.8837209302325582	0.7234981219862888	0.6297709923664122	0.6295264623955432	0.9111969111969112	0.6698814546915811	0.5714285714285714	0.47619047619047616	0.9620253164556962	Self Car Public
ssid__no_geo	0.8319541693189052	0.8508771929824561	0.8066068691401566	0.8329297820823245	0.6984126984126984	0.8884781269254467	0.757357992262051	0.7096774193548386	0.6315789473684211	0.9308176100628932	302	RFC	0.806455244557377	0.8309178743961353	0.6994219653179191	0.8890258939580764	0.7593137254901962	0.6470588235294118	0.7058823529411765	0.925	0.806762943617025	0.8349514563106796	0.6974063400576369	0.8879310344827587	0.7646172393007836	0.7857142857142857	0.5714285714285714	0.9367088607594937	Self Car Public
ssid__no_geo	0.8367208672086721	0.9210526315789473	0.8123942383140222	0.8288770053475936	0.7130177514792899	0.8952879581151832	0.8858562395147761	0.9285714285714286	0.7777777777777778	0.9512195121951219	303	RFC	0.820794910272637	0.8831908831908832	0.7067448680351907	0.8724489795918368	0.926517273576097	0.9285714285714286	0.9333333333333333	0.9176470588235294	0.8065380823193693	0.7808564231738035	0.7194029850746269	0.9193548387096774	0.8608599557966646	0.9285714285714286	0.6666666666666666	0.9873417721518988	Self Car Public
ssid__no_geo	0.8160843770599868	0.8859649122807017	0.7986095418869857	0.7955665024630543	0.7431192660550459	0.8571428571428571	0.8288740245261984	0.7857142857142857	0.7692307692307692	0.9316770186335404	304	RFC	0.8047809259106034	0.8433420365535248	0.7341389728096677	0.8368617683686177	0.8445605884630275	0.7857142857142857	0.8333333333333334	0.9146341463414634	0.7945557022956403	0.752913752913753	0.7523219814241486	0.8784313725490196	0.8164556962025316	0.7857142857142857	0.7142857142857143	0.9493670886075949	Self Car Public
ssid__no_geo	0.7047619047619048	0.8157894736842105	0.5985401058968289	0.3436754176610978	0.6293929712460063	0.8225519287833828	0.6795634920634921	0.5714285714285714	0.5625	0.9047619047619047	305	RFC	0.6244597171835586	0.277992277992278	0.7848605577689243	0.8105263157894737	0.7478476579600174	0.5714285714285714	0.8181818181818182	0.8539325842696629	0.6034243641231593	0.45	0.5253333333333333	0.8349397590361446	0.6540084388185654	0.5714285714285714	0.42857142857142855	0.9620253164556962	Self Car Public
ssid__no_geo	0.8060224089635855	0.868421052631579	0.7682844253436852	0.7362637362637362	0.6752827140549272	0.8933068257123923	0.7713581599123769	0.6363636363636364	0.7500000000000001	0.927710843373494	306	RFC	0.7889860031677091	0.9054054054054054	0.6040462427745664	0.8575063613231552	0.8498437184916314	0.875	0.7894736842105263	0.8850574712643678	0.7727216561933021	0.6203703703703703	0.7655677655677655	0.9322268326417704	0.7296564195298373	0.5	0.7142857142857143	0.9746835443037974	Self Car Public
ssid__no_geo	0.8240109140518418	0.868421052631579	0.7816542166617121	0.7532894736842105	0.694267515923567	0.8974056603773585	0.7716947058264424	0.7142857142857143	0.6666666666666667	0.9341317365269461	307	RFC	0.8009727146200878	0.760797342192691	0.7841726618705036	0.8579481397970687	0.839105339105339	0.7142857142857143	0.9166666666666666	0.8863636363636364	0.7698176574495511	0.745928338762215	0.6228571428571429	0.9406674907292955	0.7418123367490456	0.7142857142857143	0.5238095238095238	0.9873417721518988	Self Car Public
ssid__no_geo	0.7955338450802513	0.9035087719298246	0.7602944531666113	0.7215363511659808	0.6759689922480622	0.8833780160857908	0.8266712180690675	0.7741935483870968	0.742857142857143	0.962962962962963	308	RFC	0.76792153983413	0.7645348837209303	0.6833855799373041	0.8558441558441559	0.8580709392190612	0.7058823529411765	0.9285714285714286	0.9397590361445783	0.7548569739433564	0.6831168831168831	0.6687116564417178	0.9127423822714681	0.821177416114125	0.8571428571428571	0.6190476190476191	0.9873417721518988	Self Car Public
ssid__no_geo	0.8090971743625086	0.8859649122807017	0.7706782762290111	0.7187499999999999	0.7008797653958944	0.8924050632911391	0.7991273180613995	0.7741935483870968	0.6666666666666666	0.9565217391304348	309	RFC	0.7709514685239293	0.6906906906906907	0.7308868501529052	0.8912768647281921	0.8149689143950263	0.7058823529411765	0.8	0.9390243902439024	0.7719870753483883	0.749185667752443	0.6732394366197183	0.8935361216730038	0.8010849909584086	0.8571428571428571	0.5714285714285714	0.9746835443037974	Self Car Public
ssid__no_geo	0.801779935275081	0.8421052631578947	0.7301805551805551	0.6307692307692307	0.6704545454545455	0.8893178893178894	0.7403460290760543	0.6206896551724138	0.6857142857142857	0.9146341463414634	310	RFC	0.7394753836871611	0.6373056994818653	0.7108433734939759	0.8702770780856424	0.7798319327731091	0.6	0.8571428571428571	0.8823529411764706	0.7226615368999432	0.6243654822335025	0.6344086021505376	0.9092105263157895	0.7212176009644363	0.6428571428571429	0.5714285714285714	0.9493670886075949	Self Car Public
ssid__no_geo	0.7903682719546742	0.8421052631578947	0.7501556973091983	0.6892655367231639	0.6928471248246845	0.8683544303797468	0.7351705736611397	0.56	0.7272727272727272	0.9182389937106918	311	RFC	0.7566528373915141	0.75	0.6482939632545932	0.8716645489199492	0.7481719367588933	0.6363636363636364	0.6956521739130435	0.9125	0.7488919741693332	0.6376306620209059	0.7439759036144579	0.8650693568726355	0.7286517982720514	0.5	0.7619047619047619	0.9240506329113924	Self Car Public
ssid__no_geo	0.8158844765342961	0.8333333333333334	0.7811632714847683	0.7753743760399334	0.6936619718309859	0.8744534665833854	0.755235173824131	0.7200000000000001	0.6500000000000001	0.8957055214723927	312	RFC	0.7873129627300973	0.7871621621621622	0.7137681159420289	0.8610086100861009	0.7904799878484089	0.8181818181818182	0.6842105263157895	0.8690476190476191	0.7756389445241768	0.7639344262295082	0.6746575342465754	0.8883248730964467	0.7286517982720514	0.6428571428571429	0.6190476190476191	0.9240506329113924	Self Car Public
ssid__no_geo	0.7798223350253807	0.8508771929824561	0.7425077174432282	0.7202572347266882	0.6533333333333333	0.8539325842696628	0.7737635839432246	0.8	0.611111111111111	0.9101796407185629	313	RFC	0.753917723952326	0.7750865051903114	0.6533333333333333	0.8333333333333334	0.8353535353535353	0.9090909090909091	0.7333333333333333	0.8636363636363636	0.7338606809574552	0.6726726726726727	0.6533333333333333	0.8755760368663594	0.7333735181836447	0.7142857142857143	0.5238095238095238	0.9620253164556962	Self Car Public
ssid__no_geo	0.7777777777777778	0.8771929824561403	0.7396753489678048	0.6712898751733704	0.6927175843694494	0.8550185873605948	0.7855542235698784	0.689655172413793	0.7222222222222222	0.9447852760736196	314	RFC	0.7362439163661442	0.622107969151671	0.7065217391304348	0.8801020408163265	0.8166666666666665	0.6666666666666666	0.8666666666666667	0.9166666666666666	0.7465611575220743	0.7289156626506024	0.6794425087108014	0.8313253012048193	0.7693389592123769	0.7142857142857143	0.6190476190476191	0.9746835443037974	Self Car Public
ssid__no_geo	0.8386426592797784	0.8947368421052632	0.8096906422962665	0.823529411764706	0.7064846416382253	0.899057873485868	0.8313085676037484	0.8666666666666666	0.6875000000000001	0.9397590361445785	315	RFC	0.81916165401432	0.8772845953002611	0.7137931034482758	0.8664072632944229	0.9030172413793104	0.8125	1.0	0.896551724137931	0.8031905276131605	0.7759815242494227	0.6993243243243243	0.9342657342657342	0.8132409081776171	0.9285714285714286	0.5238095238095238	0.9873417721518988	Self Car Public
ssid__no_geo	0.7605947955390334	0.8333333333333334	0.7049461212443954	0.6918714555765596	0.5719298245614035	0.8510370835952231	0.7275132275132274	0.6666666666666666	0.611111111111111	0.9047619047619047	316	RFC	0.7439124893078444	0.7408906882591093	0.7117903930131004	0.7790563866513234	0.7957553058676653	0.8	0.7333333333333333	0.8539325842696629	0.6882050551697704	0.648936170212766	0.4780058651026393	0.9376731301939059	0.6857544705645973	0.5714285714285714	0.5238095238095238	0.9620253164556962	Self Car Public
ssid__no_geo	0.8062547673531655	0.8245614035087719	0.7600740964823967	0.7123287671232877	0.6763110307414105	0.8915824915824917	0.7020226150660932	0.5714285714285714	0.6153846153846153	0.9192546583850932	317	RFC	0.7699536238970442	0.7482014388489209	0.6951672862453532	0.8664921465968587	0.713511420828494	0.5714285714285714	0.6666666666666666	0.9024390243902439	0.752119491916067	0.6797385620915033	0.6584507042253521	0.9181692094313454	0.6931886678722122	0.5714285714285714	0.5714285714285714	0.9367088607594937	Self Car Public
ssid__no_geo	0.7803433984606276	0.8947368421052632	0.7565012602569401	0.7475538160469668	0.6904376012965964	0.8315123634272571	0.8356878196709058	0.7741935483870968	0.7894736842105262	0.9433962264150944	318	RFC	0.750801092335152	0.7248576850094877	0.6719242902208202	0.855621301775148	0.8419117647058824	0.7058823529411765	0.8823529411764706	0.9375	0.7634806679773124	0.7717171717171717	0.71	0.8087248322147651	0.8402652200120554	0.8571428571428571	0.7142857142857143	0.9493670886075949	Self Car Public
ssid__no_geo	0.8220779220779221	0.8596491228070176	0.7878134330374197	0.7260869565217392	0.7595818815331011	0.8777714610574189	0.7883748985545393	0.7692307692307692	0.6857142857142857	0.9101796407185629	319	RFC	0.7981546801748278	0.7076271186440678	0.8449612403100775	0.8418756815703381	0.8513708513708513	0.8333333333333334	0.8571428571428571	0.8636363636363636	0.7840912466944143	0.7455357142857143	0.689873417721519	0.9168646080760094	0.7492465340566605	0.7142857142857143	0.5714285714285714	0.9620253164556962	Self Car Public
ssid__no_geo	0.7666666666666667	0.8508771929824561	0.6834759426798084	0.5744234800838575	0.5992063492063492	0.8767979987492184	0.7292768959435628	0.5925925925925927	0.6666666666666667	0.9285714285714286	320	RFC	0.6953476222595633	0.545816733067729	0.6832579185520362	0.8569682151589242	0.8028185921444347	0.6153846153846154	0.9166666666666666	0.8764044943820225	0.6791102721233365	0.6061946902654868	0.5335689045936396	0.8975672215108835	0.694193289129998	0.5714285714285714	0.5238095238095238	0.9873417721518988	Self Car Public
ssid__no_geo	0.7901849217638691	0.8508771929824561	0.74530120039543	0.6961832061068702	0.6528662420382165	0.8868541530412034	0.7354872325255232	0.5517241379310344	0.7222222222222222	0.9325153374233128	321	RFC	0.759169759315744	0.6867469879518072	0.740072202166065	0.8506900878293601	0.7682539682539682	0.5333333333333333	0.8666666666666667	0.9047619047619048	0.738719148394494	0.7058823529411765	0.584045584045584	0.9262295081967213	0.7175005023106289	0.5714285714285714	0.6190476190476191	0.9620253164556962	Self Car Public
ssid__no_geo	0.8055744391570361	0.8859649122807017	0.755004244187126	0.7090163934426229	0.6715116279069767	0.8844847112117781	0.8094183864915573	0.7200000000000001	0.7692307692307692	0.9390243902439025	322	RFC	0.7675901501970084	0.7393162393162394	0.7042682926829268	0.8591859185918592	0.852465834818776	0.8181818181818182	0.8333333333333334	0.9058823529411765	0.7446958606545243	0.6811023622047244	0.6416666666666667	0.911318553092182	0.7772754671488848	0.6428571428571429	0.7142857142857143	0.9746835443037974	Self Car Public
ssid__no_geo	0.790200138026225	0.8508771929824561	0.751616209972644	0.7390691114245416	0.6451612903225806	0.8706182281708095	0.7401600206478255	0.5714285714285714	0.7222222222222222	0.926829268292683	323	RFC	0.7678236522074128	0.7638483965014577	0.7117437722419929	0.8278787878787879	0.7774042950513539	0.5714285714285714	0.8666666666666667	0.8941176470588236	0.7412760828995392	0.7158469945355191	0.5899705014749262	0.918010752688172	0.7175005023106289	0.5714285714285714	0.6190476190476191	0.9620253164556962	Self Car Public
ssid__no_geo	0.7735978112175103	0.8333333333333334	0.7318942432781453	0.7223168654173765	0.6261682242990655	0.847197640117994	0.7484330058024508	0.6666666666666666	0.6829268292682926	0.8957055214723927	324	RFC	0.7462541492892864	0.8217054263565892	0.579250720461095	0.8378063010501751	0.7896825396825397	0.8	0.7	0.8690476190476191	0.7275115804024382	0.6443768996960486	0.6813559322033899	0.8568019093078759	0.7207152903355435	0.5714285714285714	0.6666666666666666	0.9240506329113924	Self Car Public
ssid__no_geo	0.7886056971514243	0.8333333333333334	0.7274340560945397	0.6915422885572138	0.6217616580310881	0.8689982216953173	0.7316017316017316	0.7142857142857143	0.5714285714285714	0.9090909090909091	325	RFC	0.7345537033871046	0.6881188118811881	0.6642066420664207	0.851335656213705	0.7668881506090809	0.7142857142857143	0.7142857142857143	0.872093023255814	0.7222749284613691	0.695	0.5844155844155844	0.887409200968523	0.7132810930279284	0.7142857142857143	0.47619047619047616	0.9493670886075949	Self Car Public
ssid__no_geo	0.8130021913805697	0.868421052631579	0.7674185041569425	0.7219917012448133	0.6985172981878088	0.881746513038205	0.797645125958379	0.7272727272727273	0.7500000000000001	0.9156626506024097	326	RFC	0.7833901537705309	0.7372881355932204	0.762589928057554	0.8502923976608188	0.887678967533777	1.0	0.7894736842105263	0.8735632183908046	0.7557703671100855	0.7073170731707317	0.6443768996960486	0.9156171284634761	0.7492465340566605	0.5714285714285714	0.7142857142857143	0.9620253164556962	Self Car Public
ssid__no_geo	0.7460076045627376	0.8070175438596491	0.6696122117921689	0.5174825174825175	0.66147859922179	0.8298755186721992	0.6960555736459352	0.56	0.6486486486486486	0.8795180722891567	327	RFC	0.6625166770398715	0.45867768595041325	0.6772908366533864	0.851581508515815	0.7418146987112504	0.6363636363636364	0.75	0.8390804597701149	0.6830730917711497	0.5935828877005348	0.6463878326996197	0.8092485549132948	0.6651597347799879	0.5	0.5714285714285714	0.9240506329113924	Self Car Public
ssid__no_geo	0.8127914723517655	0.868421052631579	0.7756421682279312	0.8139013452914798	0.6389891696750902	0.8740359897172236	0.7707179048496414	0.6923076923076924	0.6857142857142857	0.9341317365269461	328	RFC	0.7893662792208929	0.8663484486873508	0.6704545454545454	0.8312958435207825	0.8311688311688311	0.75	0.8571428571428571	0.8863636363636364	0.7663986340478214	0.7674418604651163	0.6103448275862069	0.9214092140921409	0.7338758288125377	0.6428571428571429	0.5714285714285714	0.9873417721518988	Self Car Public
ssid__no_geo	0.7696629213483146	0.8245614035087719	0.7124783495634057	0.6949924127465857	0.5709342560553633	0.8715083798882681	0.6927208835341366	0.6000000000000001	0.5625	0.9156626506024097	329	RFC	0.7181790361574952	0.6450704225352113	0.6470588235294118	0.8624078624078624	0.7514150121908744	0.5625	0.8181818181818182	0.8735632183908046	0.7149761327630834	0.7532894736842105	0.5108359133126935	0.8808030112923463	0.6778179626280892	0.6428571428571429	0.42857142857142855	0.9620253164556962	Self Car Public
ssid__no_geo	0.8335500650195059	0.9210526315789473	0.813858725379709	0.822477650063857	0.7378917378917379	0.8812067881835324	0.8797793304155744	0.8461538461538461	0.8372093023255814	0.9559748427672956	330	RFC	0.8175168132962187	0.9044943820224719	0.6607142857142857	0.8873417721518987	0.8949494949494948	0.9166666666666666	0.8181818181818182	0.95	0.8215794288516052	0.7540983606557377	0.8354838709677419	0.8751560549313359	0.8682941531042797	0.7857142857142857	0.8571428571428571	0.9620253164556962	Self Car Public
ssid__no_geo	0.8100147275405007	0.8421052631578947	0.7694568107384475	0.7260034904013961	0.6923076923076923	0.890059249506254	0.7100452488687784	0.56	0.6470588235294118	0.9230769230769232	331	RFC	0.79338780810663	0.7703703703703704	0.7741935483870968	0.8355995055624228	0.7830613830613831	0.6363636363636364	0.8461538461538461	0.8666666666666667	0.7548894264809212	0.6864686468646864	0.6260869565217392	0.952112676056338	0.6703837653204742	0.5	0.5238095238095238	0.9873417721518988	Self Car Public
ssid__no_geo	0.7829949238578681	0.8771929824561403	0.7571533731285062	0.7354988399071924	0.6885245901639344	0.8474366893143916	0.8265099338891478	0.8666666666666666	0.6829268292682926	0.9299363057324842	332	RFC	0.752363225551595	0.7060133630289532	0.6794117647058824	0.8716645489199492	0.8161324786324786	0.8125	0.7	0.9358974358974359	0.7633196355209132	0.7675544794188862	0.6978851963746223	0.8245192307692307	0.8397629093831626	0.9285714285714286	0.6666666666666666	0.9240506329113924	Self Car Public
ssid__no_geo	0.7675544794188862	0.8070175438596491	0.7041476072429905	0.6189111747851003	0.6423841059602649	0.8511475409836066	0.6948586287482308	0.6153846153846153	0.5789473684210527	0.8902439024390243	333	RFC	0.7098548671824534	0.6206896551724138	0.6736111111111112	0.8352638352638353	0.7241830065359477	0.6666666666666666	0.6470588235294118	0.8588235294117647	0.699571322199766	0.6171428571428571	0.6139240506329114	0.8676470588235294	0.6730962427164959	0.5714285714285714	0.5238095238095238	0.9240506329113924	Self Car Public
ssid__no_geo	0.8234362628661916	0.9035087719298246	0.7921658271987603	0.7790262172284644	0.7066666666666668	0.8908045977011494	0.8400162614722001	0.7586206896551724	0.8108108108108109	0.9506172839506173	334	RFC	0.8049665933845683	0.7482014388489209	0.8091603053435115	0.8575380359612724	0.8661813922356091	0.7333333333333333	0.9375	0.927710843373494	0.7888250958921881	0.8125	0.6272189349112426	0.9267563527653214	0.8248945147679324	0.7857142857142857	0.7142857142857143	0.9746835443037974	Self Car Public
ssid__no_geo	0.781021897810219	0.8859649122807017	0.7376063337430708	0.626465661641541	0.7299270072992701	0.8564263322884013	0.7949284253578731	0.64	0.8	0.9447852760736196	335	RFC	0.73673132299241	0.5825545171339563	0.7575757575757576	0.870063694267516	0.8286815523657629	0.7272727272727273	0.8421052631578947	0.9166666666666666	0.7416571535133146	0.677536231884058	0.704225352112676	0.8432098765432099	0.7693389592123769	0.5714285714285714	0.7619047619047619	0.9746835443037974	Self Car Public
ssid__no_geo	0.8115561391989494	0.8596491228070176	0.7800150998393082	0.7355242566510173	0.7265306122448979	0.8779904306220095	0.763290802764487	0.6363636363636364	0.7368421052631577	0.9166666666666667	336	RFC	0.7974499181777815	0.7859531772575251	0.7694524495677233	0.8369441277080958	0.8545659836968494	0.875	0.8235294117647058	0.8651685393258427	0.7675304135789048	0.6911764705882353	0.6881443298969072	0.9232704402515723	0.7137834036568212	0.5	0.6666666666666666	0.9746835443037974	Self Car Public
ssid__no_geo	0.7799307958477508	0.8421052631578947	0.7361790777068618	0.7198581560283687	0.6332288401253918	0.8554502369668247	0.7576387576387577	0.7692307692307692	0.5945945945945946	0.9090909090909091	337	RFC	0.7418097838926224	0.7302158273381295	0.6537216828478964	0.8414918414918415	0.7976421188630493	0.8333333333333334	0.6875	0.872093023255814	0.7312171635934774	0.7097902097902098	0.6139817629179332	0.8698795180722891	0.7291541089009442	0.7142857142857143	0.5238095238095238	0.9493670886075949	Self Car Public
ssid__no_geo	0.7544232130219392	0.8333333333333334	0.7166275314534106	0.6520376175548589	0.6748251748251748	0.8230198019801981	0.7317772606539266	0.6206896551724138	0.6666666666666666	0.9079754601226993	338	RFC	0.7229356919992437	0.574585635359116	0.7598425196850394	0.8343789209535759	0.7603174603174603	0.6	0.8	0.8809523809523809	0.72416907978844	0.7536231884057971	0.6069182389937107	0.811965811965812	0.7169981916817361	0.6428571428571429	0.5714285714285714	0.9367088607594937	Self Car Public
ssid__no_geo	0.7903130537507383	0.8771929824561403	0.7577821484818567	0.7042682926829268	0.7009646302250805	0.8681135225375626	0.8108717016458268	0.7692307692307692	0.7317073170731706	0.9316770186335404	339	RFC	0.7739498521444889	0.791095890410959	0.6884210526315789	0.8423326133909287	0.8326558265582656	0.8333333333333334	0.75	0.9146341463414634	0.7480371906005745	0.6346153846153846	0.7139737991266376	0.8955223880597015	0.7926461723930078	0.7142857142857143	0.7142857142857143	0.9493670886075949	Self Car Public
ssid__no_geo	0.7983668341708543	0.8508771929824561	0.76769554585813	0.789144050104384	0.6528662420382165	0.8610763454317898	0.7604406130268199	0.689655172413793	0.6666666666666666	0.9249999999999999	340	RFC	0.7825607900025972	0.7730061349693251	0.7427536231884058	0.8319226118500604	0.7674897119341564	0.6666666666666666	0.7222222222222222	0.9135802469135802	0.7602347044696339	0.8059701492537313	0.5823863636363636	0.8923476005188068	0.7566807313642757	0.7142857142857143	0.6190476190476191	0.9367088607594937	Self Car Public
ssid__no_geo	0.8146374829001368	0.9298245614035088	0.7723069385706408	0.6985645933014355	0.7225609756097561	0.8957952468007313	0.8677093969491629	0.7857142857142857	0.8421052631578947	0.9753086419753086	341	RFC	0.8003741075895839	0.8264150943396227	0.7337461300309598	0.8409610983981693	0.8928993284060612	0.7857142857142857	0.9411764705882353	0.9518072289156626	0.7583210321762621	0.6049723756906077	0.7117117117117117	0.9582790091264668	0.8492063492063492	0.7857142857142857	0.7619047619047619	1.0	Self Car Public
ssid__no_geo	0.7996894409937888	0.8421052631578947	0.7372726163423837	0.6461538461538462	0.6857142857142856	0.8799497171590195	0.732349505893796	0.5925925925925927	0.6842105263157895	0.920245398773006	342	RFC	0.7575374787836222	0.72	0.7010309278350515	0.851581508515815	0.7576492135315664	0.6153846153846154	0.7647058823529411	0.8928571428571429	0.7224574083771439	0.586046511627907	0.6710526315789473	0.9102730819245773	0.7132810930279284	0.5714285714285714	0.6190476190476191	0.9493670886075949	Self Car Public
ssid__no_geo	0.7711111111111111	0.8508771929824561	0.7328012119881765	0.6959247648902821	0.6528497409326425	0.8496291301416049	0.7570408639184874	0.6666666666666666	0.6842105263157895	0.920245398773006	343	RFC	0.741212696129923	0.7551020408163265	0.6406779661016949	0.8278580814717477	0.7832902391725921	0.6923076923076923	0.7647058823529411	0.8928571428571429	0.7278059907470332	0.6453488372093024	0.6654929577464789	0.8725761772853186	0.7370906168374521	0.6428571428571429	0.6190476190476191	0.9493670886075949	Self Car Public
ssid__no_geo	0.7792536369386465	0.8947368421052632	0.747464142121323	0.7232375979112272	0.6804451510333864	0.8387096774193549	0.8488306111494518	0.8148148148148148	0.8	0.9316770186335404	344	RFC	0.7364444442251936	0.6382488479262672	0.6815286624203821	0.8895558223289316	0.8676310852177348	0.8461538461538461	0.8421052631578947	0.9146341463414634	0.769021437710326	0.8343373493975904	0.6793650793650794	0.7933618843683083	0.8323287120755474	0.7857142857142857	0.7619047619047619	0.9493670886075949	Self Car Public
ssid__no_geo	0.8345916266300618	0.9035087719298246	0.8021183623289906	0.7632711621233861	0.7403846153846153	0.9026993094789705	0.8184927087366112	0.7142857142857143	0.7777777777777778	0.9634146341463414	345	RFC	0.8161546013899237	0.7556818181818182	0.8191489361702128	0.8736330498177399	0.8590102707749766	0.7142857142857143	0.9333333333333333	0.9294117647058824	0.793406441003695	0.7710144927536232	0.6754385964912281	0.9337662337662338	0.7936507936507936	0.7142857142857143	0.6666666666666666	1.0	Self Car Public
ssid__no_geo	0.8129770992366412	0.8859649122807017	0.7870469393713803	0.8081632653061226	0.6778115501519756	0.8751660026560425	0.8266047572499186	0.7878787878787878	0.7500000000000001	0.9419354838709677	346	RFC	0.7832929206485048	0.8048780487804879	0.652046783625731	0.8929539295392954	0.8114035087719298	0.6842105263157895	0.7894736842105263	0.9605263157894737	0.7917481763447926	0.8114754098360656	0.7056962025316456	0.8580729166666666	0.8556359252561784	0.9285714285714286	0.7142857142857143	0.9240506329113924	Self Car Public
ssid__no_geo	0.7972696245733788	0.8596491228070176	0.7660764577527793	0.7321178120617109	0.7015873015873015	0.8645242596093258	0.7551058936601104	0.6153846153846153	0.7222222222222222	0.927710843373494	347	RFC	0.7871729285247543	0.7909090909090909	0.7568493150684932	0.8137603795966786	0.8061302681992336	0.6666666666666666	0.8666666666666667	0.8850574712643678	0.7524504351970029	0.6814621409921671	0.6538461538461539	0.9220430107526881	0.7217199115933294	0.5714285714285714	0.6190476190476191	0.9746835443037974	Self Car Public
ssid__no_geo	0.7762289068231841	0.8245614035087719	0.7363847117794488	0.6933333333333335	0.6616541353383459	0.8541666666666667	0.7201345755693582	0.6250000000000001	0.6285714285714286	0.9068322981366461	348	RFC	0.7369169411645341	0.6476868327402135	0.7166123778501629	0.8464516129032258	0.7438379145696219	0.5555555555555556	0.7857142857142857	0.8902439024390244	0.7408168106990364	0.7459016393442623	0.6145251396648045	0.8620236530880421	0.7207152903355435	0.7142857142857143	0.5238095238095238	0.9240506329113924	Self Car Public
ssid__no_geo	0.8526387936943112	0.9298245614035088	0.8326743935495168	0.8140161725067385	0.7859424920127795	0.8980645161290323	0.8789180990899897	0.75	0.9302325581395349	0.9565217391304348	349	RFC	0.8485975012603418	0.8703170028818443	0.8172757475083057	0.8581997533908755	0.9160384331116038	0.9	0.9090909090909091	0.9390243902439024	0.8210977667040428	0.7645569620253164	0.7569230769230769	0.9418132611637348	0.8566405465139643	0.6428571428571429	0.9523809523809523	0.9746835443037974	Self Car Public
ssid__no_geo	0.795676429567643	0.8333333333333334	0.7685469785351313	0.7500000000000001	0.704791344667697	0.8508495909376967	0.7329512051734275	0.5833333333333334	0.7142857142857143	0.9012345679012346	350	RFC	0.7795893443699757	0.8286713286713286	0.6765578635014837	0.8335388409371147	0.7646012621916235	0.7	0.7142857142857143	0.8795180722891566	0.7631165235920182	0.684971098265896	0.7354838709677419	0.8688946015424165	0.7127787823990356	0.5	0.7142857142857143	0.9240506329113924	Self Car Public
ssid__no_geo	0.8434221146085553	0.8771929824561403	0.8096925643722713	0.7454175152749491	0.7766666666666667	0.9069935111751983	0.7935264324153213	0.6923076923076924	0.7500000000000001	0.9382716049382716	351	RFC	0.823121879009396	0.7956521739130434	0.7952218430034129	0.8784916201117319	0.8183787782709787	0.75	0.7894736842105263	0.9156626506024096	0.7991713118167086	0.7011494252873564	0.758957654723127	0.9374068554396423	0.7730560578661846	0.6428571428571429	0.7142857142857143	0.9620253164556962	Self Car Public
ssid__no_geo	0.781078967943706	0.8771929824561403	0.7222306668465652	0.6034063260340633	0.6901615271659324	0.8731241473396998	0.8078482942633887	0.7200000000000001	0.7727272727272727	0.9308176100628932	352	RFC	0.7450163952880802	0.7126436781609196	0.6791907514450867	0.8432147562582345	0.8274374176548088	0.8181818181818182	0.7391304347826086	0.925	0.7099775562830635	0.5232067510548524	0.7014925373134329	0.9052333804809052	0.7963632710468155	0.6428571428571429	0.8095238095238095	0.9367088607594937	Self Car Public
ssid__no_geo	0.8057347670250896	0.8859649122807017	0.7639707756194746	0.6972477064220184	0.7132018209408194	0.8814627994955864	0.7966329966329967	0.6666666666666666	0.7777777777777778	0.9454545454545454	353	RFC	0.7773417542822222	0.7392996108949417	0.7413249211356467	0.8514007308160779	0.8442059232756907	0.6923076923076923	0.9333333333333333	0.9069767441860465	0.7535274051140924	0.6597222222222222	0.6871345029239766	0.9137254901960784	0.7656218605585695	0.6428571428571429	0.6666666666666666	0.9873417721518988	Self Car Public
ssid__no_geo	0.8105117565698479	0.8596491228070176	0.7508892343856891	0.736842105263158	0.6261859582542696	0.8896396396396397	0.7406566887109873	0.64	0.6470588235294118	0.9349112426035503	354	RFC	0.7812383351997014	0.8157894736842105	0.6875	0.8404255319148937	0.817068117068117	0.7272727272727273	0.8461538461538461	0.8777777777777778	0.7305718646426946	0.6718266253869969	0.5749128919860628	0.9449760765550239	0.6984126984126985	0.5714285714285714	0.5238095238095238	1.0	Self Car Public
ssid__no_geo	0.819560272934041	0.8596491228070176	0.7651860411458759	0.712820512820513	0.6990990990990991	0.8836385115180153	0.7745847235676102	0.6666666666666666	0.7368421052631577	0.920245398773006	355	RFC	0.7779296027652601	0.7277486910994765	0.7432950191570882	0.8627450980392157	0.8028980823098469	0.6923076923076923	0.8235294117647058	0.8928571428571429	0.7546418050512372	0.6984924623115578	0.6598639455782312	0.9055690072639225	0.7529636327104682	0.6428571428571429	0.6666666666666666	0.9493670886075949	Self Car Public
ssid__no_geo	0.8201989288446825	0.8596491228070176	0.7749564332982718	0.7641681901279708	0.6705202312138728	0.8901808785529717	0.7606837606837608	0.6923076923076924	0.6666666666666667	0.9230769230769232	356	RFC	0.7960137374074433	0.7798507462686567	0.7565217391304347	0.8516687268232386	0.8444444444444444	0.75	0.9166666666666666	0.8666666666666667	0.7611736895243278	0.7491039426523297	0.6020761245674741	0.93234100135318	0.7180028129395218	0.6428571428571429	0.5238095238095238	0.9873417721518988	Self Car Public
ssid__no_geo	0.7733333333333333	0.8859649122807017	0.7058309665871952	0.5680000000000001	0.6755852842809363	0.8739076154806491	0.8094834322576355	0.6666666666666666	0.8292682926829269	0.9325153374233128	357	RFC	0.7211394086394086	0.6396396396396397	0.6824324324324325	0.8413461538461539	0.8515873015873016	0.8	0.85	0.9047619047619048	0.6962521493942715	0.5107913669064749	0.6688741721854304	0.9090909090909091	0.7809925658026925	0.5714285714285714	0.8095238095238095	0.9620253164556962	Self Car Public
ssid__no_geo	0.8426738690074275	0.868421052631579	0.8247594842259062	0.8102409638554217	0.7722513089005234	0.8917861799217732	0.787595785440613	0.7586206896551724	0.6666666666666666	0.9375000000000001	358	RFC	0.8307134148605906	0.8276923076923077	0.7908847184986595	0.8735632183908046	0.7938271604938271	0.7333333333333333	0.7222222222222222	0.9259259259259259	0.8195905489943393	0.7935103244837758	0.7544757033248082	0.9107856191744341	0.7847096644564999	0.7857142857142857	0.6190476190476191	0.9493670886075949	Self Car Public
ssid__no_geo	0.8160484481453444	0.8859649122807017	0.7790606852918661	0.7248576850094877	0.7287581699346405	0.8835662009314703	0.8223948425280067	0.75	0.7894736842105262	0.927710843373494	359	RFC	0.793584796560792	0.8059071729957806	0.7147435897435898	0.8601036269430051	0.8891368041469461	0.9	0.8823529411764706	0.8850574712643678	0.7700995854102133	0.6586206896551724	0.7433333333333333	0.908344733242134	0.7772754671488848	0.6428571428571429	0.7142857142857143	0.9746835443037974	Self Car Public
ssid__no_geo	0.8257477243172952	0.8947368421052632	0.7854935598873443	0.8142011834319528	0.6482758620689655	0.8940036341611146	0.8246753246753248	0.7857142857142857	0.742857142857143	0.9454545454545454	360	RFC	0.7920624360719155	0.8210023866348448	0.6787003610108303	0.8764845605700713	0.8737541528239202	0.7857142857142857	0.9285714285714286	0.9069767441860465	0.7800703711103018	0.8075117370892019	0.6204620462046204	0.9122373300370828	0.7973678923046011	0.7857142857142857	0.6190476190476191	0.9873417721518988	Self Car Public
ssid__no_geo	0.8098859315589354	0.8421052631578947	0.7881394273924319	0.8109756097560976	0.6898326898326899	0.8636099825885084	0.7515810276679842	0.6956521739130435	0.6500000000000001	0.9090909090909091	361	RFC	0.7984545970041538	0.869281045751634	0.6767676767676768	0.8493150684931506	0.8150641461534974	0.8888888888888888	0.6842105263157895	0.872093023255814	0.7806021354768671	0.76	0.7034120734908137	0.8783943329397875	0.7132810930279284	0.5714285714285714	0.6190476190476191	0.9493670886075949	Self Car Public
ssid__no_geo	0.7962234461054288	0.8859649122807017	0.7394766452208533	0.6038647342995168	0.7439613526570048	0.8706038487060384	0.7910551296093464	0.5454545454545454	0.9	0.927710843373494	362	RFC	0.7731064789608774	0.7267441860465116	0.7725752508361204	0.82	0.860808630772333	0.75	0.9473684210526315	0.8850574712643678	0.720594814986863	0.5165289256198347	0.717391304347826	0.9278642149929278	0.753465943339361	0.42857142857142855	0.8571428571428571	0.9746835443037974	Self Car Public
ssid__no_geo	0.7867986798679868	0.8859649122807017	0.7424377942290024	0.5988700564971751	0.7787391841779976	0.8497041420118344	0.8131105006105006	0.6923076923076924	0.8095238095238095	0.9375000000000001	363	RFC	0.7325331616962515	0.5426621160409556	0.773955773955774	0.8809815950920246	0.8284832451499118	0.75	0.8095238095238095	0.9259259259259259	0.757406915004808	0.6680672268907563	0.7835820895522388	0.8205714285714286	0.8005826803295157	0.6428571428571429	0.8095238095238095	0.9493670886075949	Self Car Public
ssid__no_geo	0.84765625	0.8859649122807017	0.7917809868192703	0.7735849056603774	0.6831460674157303	0.9186119873817036	0.8104518916000135	0.7857142857142857	0.7058823529411765	0.9397590361445785	364	RFC	0.8020260181082285	0.7295373665480427	0.7676767676767676	0.9088639200998752	0.8684476443097133	0.7857142857142857	0.9230769230769231	0.896551724137931	0.7890830722156025	0.8232931726907631	0.6153846153846154	0.9285714285714286	0.7814948764315853	0.7857142857142857	0.5714285714285714	0.9873417721518988	Self Car Public
ssid__no_geo	0.7642007926023778	0.8333333333333334	0.7280752861100899	0.7219662058371736	0.6242774566473989	0.8379821958456972	0.744079179922234	0.6956521739130435	0.6341463414634146	0.9024390243902438	365	RFC	0.7458331256465452	0.7912457912457912	0.6467065868263473	0.7995469988674971	0.8031590413943355	0.8888888888888888	0.65	0.8705882352941177	0.7158310050290638	0.6638418079096046	0.6033519553072626	0.8802992518703242	0.709061683745228	0.5714285714285714	0.6190476190476191	0.9367088607594937	Self Car Public
ssid__no_geo	0.7800289435600579	0.8596491228070176	0.7366670005376714	0.6785714285714286	0.663677130044843	0.8677524429967427	0.7653995458873507	0.6666666666666666	0.7027027027027026	0.926829268292683	366	RFC	0.7445500618126061	0.7392996108949417	0.6361031518624641	0.8582474226804123	0.7996417797888387	0.6923076923076923	0.8125	0.8941176470588236	0.7327610206672842	0.6270627062706271	0.69375	0.8774703557312253	0.7413100261201526	0.6428571428571429	0.6190476190476191	0.9620253164556962	Self Car Public
ssid__no_geo	0.810320781032078	0.868421052631579	0.7701809782575341	0.7378048780487805	0.693950177935943	0.8787878787878788	0.7889547650417216	0.6956521739130435	0.7500000000000001	0.9212121212121213	367	RFC	0.7887747554641366	0.8013245033112583	0.724907063197026	0.8400926998841252	0.8540278344439911	0.8888888888888888	0.7894736842105263	0.8837209302325582	0.7567882171857411	0.6836158192090396	0.6655290102389079	0.9212198221092758	0.7492465340566605	0.5714285714285714	0.7142857142857143	0.9620253164556962	Self Car Public
ssid__no_geo	0.8220516399162596	0.868421052631579	0.7663375096092272	0.6359649122807016	0.7673130193905818	0.8957345971563981	0.7808432439372783	0.6666666666666666	0.7441860465116279	0.9316770186335404	368	RFC	0.7891178761758791	0.7360406091370558	0.7673130193905817	0.864	0.8139689578713969	0.8	0.7272727272727273	0.9146341463414634	0.7523492927097101	0.5598455598455598	0.7673130193905817	0.9298892988929889	0.7609001406469761	0.5714285714285714	0.7619047619047619	0.9493670886075949	Self Car Public
ssid__no_geo	0.8174659985683608	0.9122807017543859	0.7837938229746468	0.7408695652173912	0.7286821705426357	0.8818297331639136	0.8646943691659139	0.8148148148148148	0.8292682926829269	0.95	369	RFC	0.7994018963379196	0.841897233201581	0.6952662721893491	0.8610421836228288	0.8781418170307059	0.8461538461538461	0.85	0.9382716049382716	0.7768696097555767	0.6614906832298136	0.7654723127035831	0.9036458333333334	0.8524211372312639	0.7857142857142857	0.8095238095238095	0.9620253164556962	Self Car Public
ssid__no_geo	0.8250871080139373	0.8859649122807017	0.7950617787668569	0.7765793528505393	0.72	0.8886059834500318	0.7981729981729981	0.6923076923076924	0.7567567567567567	0.9454545454545454	370	RFC	0.8201725805223101	0.8289473684210527	0.7986348122866894	0.8329355608591885	0.8439922480620154	0.75	0.875	0.9069767441860465	0.7793826635583351	0.7304347826086957	0.6554621848739496	0.9522510231923602	0.7656218605585695	0.6428571428571429	0.6666666666666666	0.9873417721518988	Self Car Public
ssid__no_geo	0.7463352453792225	0.8508771929824561	0.7230901519031857	0.7017937219730943	0.6596385542168676	0.8078381795195955	0.7674897119341564	0.6666666666666666	0.7222222222222222	0.9135802469135801	371	RFC	0.7172729468599034	0.6480331262939959	0.6517857142857143	0.852	0.7944109772423026	0.625	0.8666666666666667	0.891566265060241	0.7336643155257488	0.7652811735941321	0.6676829268292683	0.7680288461538461	0.7566807313642757	0.7142857142857143	0.6190476190476191	0.9367088607594937	Self Car Public
ssid__no_geo	0.8159303882195449	0.8947368421052632	0.7880413044807453	0.7812500000000001	0.7024793388429752	0.8803945745992603	0.8115740740740741	0.75	0.7222222222222222	0.9625	372	RFC	0.7942201138285495	0.764525993883792	0.7589285714285714	0.8592057761732852	0.8279835390946501	0.6666666666666666	0.8666666666666667	0.9506172839506173	0.7850743552770751	0.7987220447284346	0.6538461538461539	0.9026548672566371	0.8169580068314245	0.8571428571428571	0.6190476190476191	0.9746835443037974	Self Car Public
ssid__no_geo	0.8033409263477601	0.8421052631578947	0.7266251173662513	0.562091503267974	0.7477477477477477	0.8700361010830325	0.7359474663822491	0.5454545454545454	0.7555555555555556	0.9068322981366461	373	RFC	0.7353567008198628	0.6142857142857143	0.7238372093023255	0.8679471788715486	0.782859078590786	0.75	0.7083333333333334	0.8902439024390244	0.7211664390518792	0.5180722891566265	0.7732919254658385	0.8721351025331725	0.7207152903355435	0.42857142857142855	0.8095238095238095	0.9240506329113924	Self Car Public
ssid__no_geo	0.7986676535899334	0.8596491228070176	0.7424203727813455	0.647191011235955	0.7025316455696202	0.8775384615384616	0.7686091686091686	0.6666666666666666	0.717948717948718	0.9212121212121213	374	RFC	0.7636319467388221	0.7539267015706806	0.683076923076923	0.8538922155688623	0.8204995693367788	0.8	0.7777777777777778	0.8837209302325582	0.730862605086169	0.5669291338582677	0.7231270358306189	0.9025316455696203	0.7333735181836447	0.5714285714285714	0.6666666666666666	0.9620253164556962	Self Car Public
ssid__no_geo	0.7913413768630234	0.8508771929824561	0.7426653057118185	0.701062215477997	0.6519337016574586	0.875	0.7478349918742625	0.6451612903225806	0.6666666666666666	0.9316770186335404	375	RFC	0.7490638189389004	0.7	0.686046511627907	0.8611449451887941	0.7676231468197035	0.5882352941176471	0.8	0.9146341463414634	0.7374961557513481	0.7021276595744681	0.6210526315789474	0.889308176100629	0.74502712477396	0.7142857142857143	0.5714285714285714	0.9493670886075949	Self Car Public
ssid__no_geo	0.787463976945245	0.8859649122807017	0.7397172873411858	0.7264	0.6202090592334495	0.8725428027901078	0.8047619047619049	0.7142857142857143	0.7500000000000001	0.95	376	RFC	0.7347738055470417	0.7027863777089783	0.6137931034482759	0.8877419354838709	0.8140103344781707	0.7142857142857143	0.7894736842105263	0.9382716049382716	0.7454238513717882	0.7516556291390728	0.6267605633802817	0.85785536159601	0.7968655816757083	0.7142857142857143	0.7142857142857143	0.9620253164556962	Self Car Public
ssid__no_geo	0.8279352226720648	0.868421052631579	0.7884462012965109	0.6987951807228915	0.7732342007434944	0.8933092224231465	0.7777777777777777	0.7142857142857143	0.6857142857142857	0.9333333333333332	377	RFC	0.7983640307483918	0.696	0.8364611260053619	0.8626309662398137	0.8222591362126246	0.7142857142857143	0.8571428571428571	0.8953488372093024	0.7822523041474655	0.7016129032258065	0.7188940092165899	0.92625	0.753465943339361	0.7142857142857143	0.5714285714285714	0.9746835443037974	Self Car Public
ssid__no_geo	0.7769736842105263	0.8333333333333334	0.7409348011203503	0.7267080745341615	0.6582278481012659	0.8378684807256235	0.7152152152152151	0.5	0.7567567567567567	0.888888888888889	378	RFC	0.7686426611276893	0.8327402135231317	0.6819672131147541	0.791220556745182	0.8448067632850242	0.8333333333333334	0.875	0.8260869565217391	0.7236917239560005	0.6446280991735537	0.636085626911315	0.8903614457831325	0.6619449467550733	0.35714285714285715	0.6666666666666666	0.9620253164556962	Self Car Public
ssid__no_geo	0.8308392973324659	0.8859649122807017	0.8171532935235688	0.8168557536466774	0.7604651162790697	0.8741390106449594	0.8485320686540199	0.888888888888889	0.7317073170731706	0.9249999999999999	379	RFC	0.8303498926769041	0.863013698630137	0.7860576923076923	0.841978287092883	0.8622190566635011	0.9230769230769231	0.75	0.9135802469135802	0.8069084228459228	0.7753846153846153	0.7364864864864865	0.9088541666666666	0.836045810729355	0.8571428571428571	0.7142857142857143	0.9367088607594937	Self Car Public
ssid__no_geo	0.7938718662952646	0.8508771929824561	0.7550127611093881	0.6786885245901639	0.7107913669064748	0.8755583918315252	0.7266444888001774	0.4799999999999999	0.7777777777777778	0.9221556886227545	380	RFC	0.761589321066864	0.6854304635761589	0.7439759036144579	0.8553615960099751	0.7845959595959595	0.5454545454545454	0.9333333333333333	0.875	0.7497502398571917	0.672077922077922	0.6804407713498623	0.8967320261437909	0.6899738798472975	0.42857142857142855	0.6666666666666666	0.9746835443037974	Self Car Public
ssid__no_geo	0.7957259585166562	0.9035087719298246	0.7760045331935079	0.7835294117647058	0.7046783625730995	0.8398058252427184	0.8452380952380952	0.7857142857142857	0.8	0.95	381	RFC	0.7710756769182304	0.7025316455696202	0.7325227963525835	0.8781725888324873	0.8553637179368172	0.7857142857142857	0.8421052631578947	0.9382716049382716	0.7897209000332192	0.8856382978723404	0.6788732394366197	0.8046511627906977	0.8365481213582479	0.7857142857142857	0.7619047619047619	0.9620253164556962	Self Car Public
ssid__no_geo	0.731280193236715	0.868421052631579	0.711968921619823	0.6950053134962806	0.6531713900134952	0.7877300613496933	0.7938271604938273	0.7333333333333334	0.7222222222222222	0.9259259259259259	382	RFC	0.7128882260555356	0.638671875	0.6914285714285714	0.8085642317380353	0.819260374832664	0.6875	0.8666666666666667	0.9036144578313253	0.7163687257239553	0.7622377622377622	0.618925831202046	0.7679425837320574	0.7847096644564999	0.7857142857142857	0.6190476190476191	0.9493670886075949	Self Car Public
ssid__no_geo	0.7744468236973591	0.8508771929824561	0.7002821345950475	0.6015037593984962	0.6362204724409449	0.8631221719457014	0.7656154357950765	0.7200000000000001	0.6666666666666666	0.9101796407185629	383	RFC	0.7187613843351549	0.6557377049180327	0.6666666666666666	0.833879781420765	0.8272727272727273	0.8181818181818182	0.8	0.8636363636363636	0.6861597752217676	0.5555555555555556	0.608433734939759	0.8944900351699883	0.7254370102471368	0.6428571428571429	0.5714285714285714	0.9620253164556962	Self Car Public
ssid__no_geo	0.815282392026578	0.8596491228070176	0.7805968914123138	0.7931456548347613	0.6677966101694915	0.8808484092326887	0.7692605497483546	0.7142857142857143	0.6666666666666666	0.926829268292683	384	RFC	0.784175687618839	0.8140703517587939	0.6700680272108843	0.8683886838868389	0.8028011204481792	0.7142857142857143	0.8	0.8941176470588236	0.7774937054513199	0.7732696897374701	0.6655405405405406	0.8936708860759494	0.7492465340566605	0.7142857142857143	0.5714285714285714	0.9620253164556962	Self Car Public
ssid__no_geo	0.799163179916318	0.9035087719298246	0.774010827238104	0.7439613526570048	0.727007299270073	0.8510638297872342	0.8489389920424403	0.8275862068965518	0.7692307692307692	0.95	385	RFC	0.7627539531879997	0.6984126984126984	0.699438202247191	0.8904109589041096	0.8572016460905351	0.8	0.8333333333333334	0.9382716049382716	0.7892505202645284	0.7958656330749354	0.756838905775076	0.8150470219435737	0.8444846292947559	0.8571428571428571	0.7142857142857143	0.9620253164556962	Self Car Public
ssid__no_geo	0.8171262699564587	0.8596491228070176	0.7778240280875736	0.6969072164948453	0.7539118065433855	0.8826530612244897	0.7637701804368472	0.6153846153846153	0.7500000000000001	0.9259259259259259	386	RFC	0.7781419573207659	0.7041666666666667	0.7464788732394366	0.8837803320561941	0.7865849362361729	0.6666666666666666	0.7894736842105263	0.9036144578313253	0.7776062778870975	0.689795918367347	0.7614942528735632	0.8815286624203822	0.74502712477396	0.5714285714285714	0.7142857142857143	0.9493670886075949	Self Car Public
ssid__no_geo	0.817047817047817	0.8771929824561403	0.7787153214318332	0.706896551724138	0.7307171853856562	0.8985322271857051	0.7725618191830869	0.6086956521739131	0.7692307692307692	0.9397590361445785	387	RFC	0.7964788156104409	0.8070866141732284	0.7142857142857143	0.8680641183723797	0.8358876117496807	0.7777777777777778	0.8333333333333334	0.896551724137931	0.7693245749060941	0.6288343558282209	0.7479224376731302	0.9312169312169312	0.7338758288125377	0.5	0.7142857142857143	0.9873417721518988	Self Car Public
ssid__no_geo	0.7998721227621484	0.8771929824561403	0.7759401447494724	0.8149100257069408	0.660968660968661	0.8519417475728154	0.8089430894308943	0.75	0.7500000000000001	0.926829268292683	388	RFC	0.7884650719914993	0.8408488063660478	0.7073170731707317	0.8172293364377182	0.8611971104231166	0.9	0.7894736842105263	0.8941176470588236	0.766859462230741	0.7905236907730673	0.6203208556149733	0.8897338403041825	0.7730560578661846	0.6428571428571429	0.7142857142857143	0.9620253164556962	Self Car Public
ssid__no_geo	0.8214037526059764	0.8596491228070176	0.7805226957343553	0.8175937904269082	0.6380597014925372	0.8859145952836202	0.7863496313295512	0.8148148148148148	0.6285714285714286	0.9156626506024097	389	RFC	0.789682608888449	0.8802228412256268	0.6286764705882353	0.8601485148514851	0.8351437834196455	0.8461538461538461	0.7857142857142857	0.8735632183908046	0.7747614357981152	0.7632850241545893	0.6477272727272727	0.9132720105124835	0.7571830419931685	0.7857142857142857	0.5238095238095238	0.9620253164556962	Self Car Public
ssid__no_geo	0.7966573816155988	0.8859649122807017	0.7344568821360856	0.6666666666666666	0.6553480475382003	0.8813559322033897	0.8077856399141541	0.7407407407407408	0.742857142857143	0.9397590361445785	390	RFC	0.7617526513267162	0.7245762711864406	0.7255639097744361	0.8351177730192719	0.8647846406467097	0.7692307692307693	0.9285714285714286	0.896551724137931	0.7159553645789409	0.6173285198555957	0.5975232198142415	0.9330143540669856	0.7735583684950774	0.7142857142857143	0.6190476190476191	0.9873417721518988	Self Car Public
ssid__no_geo	0.7621658670322139	0.8421052631578947	0.6930907845758227	0.6024096385542168	0.6242774566473989	0.8525852585258527	0.7506280226586739	0.689655172413793	0.6486486486486486	0.9135802469135801	391	RFC	0.693999953764728	0.49295774647887325	0.7012987012987013	0.8877434135166093	0.7694109772423025	0.6666666666666666	0.75	0.891566265060241	0.7189807010972203	0.7743362831858407	0.5625	0.8201058201058201	0.7408077154912598	0.7142857142857143	0.5714285714285714	0.9367088607594937	Self Car Public
ssid__no_geo	0.8035211267605634	0.9122807017543859	0.7541100154706039	0.706645056726094	0.6601626016260164	0.8955223880597014	0.8406784412671713	0.7586206896551724	0.8	0.9634146341463414	392	RFC	0.7694726920079034	0.7364864864864865	0.7147887323943662	0.8571428571428571	0.8875816993464053	0.7333333333333333	1.0	0.9294117647058824	0.7433069257387381	0.6791277258566978	0.6132930513595166	0.9375	0.8174603174603176	0.7857142857142857	0.6666666666666666	1.0	Self Car Public
ssid__no_geo	0.7937888198757764	0.9122807017543859	0.7552826922014598	0.7270588235294119	0.673469387755102	0.8653198653198654	0.8602453146119551	0.8387096774193549	0.7804878048780488	0.9615384615384615	393	RFC	0.7478123921945073	0.6384297520661157	0.6827586206896552	0.9222488038277512	0.8462439521263051	0.7647058823529411	0.8	0.974025974025974	0.7745674653692779	0.8442622950819673	0.6644295302013423	0.8150105708245243	0.8799477596945952	0.9285714285714286	0.7619047619047619	0.9493670886075949	Self Car Public
ssid__no_geo	0.8322368421052632	0.8859649122807017	0.8026558623666479	0.8073394495412843	0.7099841521394611	0.8906439854191981	0.822971268285421	0.7586206896551724	0.7777777777777778	0.9325153374233128	394	RFC	0.8168662678189983	0.8235294117647058	0.7697594501718213	0.8573099415204678	0.8571428571428571	0.7333333333333333	0.9333333333333333	0.9047619047619048	0.7924241343829204	0.7917737789203085	0.6588235294117647	0.9266750948166877	0.8048020896122162	0.7857142857142857	0.6666666666666666	0.9620253164556962	Self Car Public
ssid__no_geo	0.800807537012113	0.8245614035087719	0.7520210027050688	0.7219343696027634	0.6494688922610016	0.8846597462514417	0.6989976091772498	0.6153846153846153	0.5714285714285714	0.9101796407185629	395	RFC	0.7747909131505272	0.7798507462686567	0.7062706270627063	0.8382513661202186	0.7481962481962482	0.6666666666666666	0.7142857142857143	0.8636363636363636	0.7365524184954078	0.6720257234726688	0.601123595505618	0.9365079365079365	0.6698814546915811	0.5714285714285714	0.47619047619047616	0.9620253164556962	Self Car Public
ssid__no_geo	0.8311787072243346	0.8947368421052632	0.7839232891728737	0.6775510204081633	0.7783985102420856	0.8958203368683718	0.8169397540129247	0.64	0.8717948717948718	0.9390243902439025	396	RFC	0.7943674061202218	0.7312775330396476	0.774074074074074	0.8777506112469438	0.8591998415527827	0.7272727272727273	0.9444444444444444	0.9058823529411765	0.7761999747778404	0.6311787072243346	0.7827715355805244	0.9146496815286624	0.7852119750853928	0.5714285714285714	0.8095238095238095	0.9746835443037974	Self Car Public
ssid__no_geo	0.8209255533199196	0.8771929824561403	0.7954627092241772	0.7821067821067821	0.7308868501529052	0.873394495412844	0.7956114797432162	0.75	0.7027027027027026	0.9341317365269461	397	RFC	0.8112801987900555	0.8548895899053628	0.739938080495356	0.8390129259694477	0.8662878787878787	0.9	0.8125	0.8863636363636364	0.7845044490766674	0.7207446808510638	0.7220543806646526	0.9107142857142857	0.7497488446855535	0.6428571428571429	0.6190476190476191	0.9873417721518988	Self Car Public
ssid__no_geo	0.7906474820143885	0.8771929824561403	0.7392651688477128	0.7223168654173765	0.6123128119800333	0.8831658291457286	0.802732138989449	0.7857142857142857	0.6842105263157895	0.9382716049382716	398	RFC	0.7391406315133193	0.7019867549668874	0.6344827586206897	0.8809523809523809	0.822027606223212	0.7857142857142857	0.7647058823529411	0.9156626506024096	0.7402966495723434	0.743859649122807	0.5916398713826366	0.8853904282115869	0.7889290737392004	0.7857142857142857	0.6190476190476191	0.9620253164556962	Self Car Public
ssid__no_geo	0.8047708725674827	0.8508771929824561	0.7801410276953754	0.8039772727272727	0.6692307692307692	0.8672150411280845	0.779837297909587	0.7692307692307692	0.6666666666666666	0.9036144578313253	399	RFC	0.7868077529007591	0.8372781065088757	0.6709511568123393	0.8521939953810623	0.831800766283525	0.8333333333333334	0.8	0.8620689655172413	0.7745061149729165	0.773224043715847	0.6675191815856778	0.8827751196172249	0.74502712477396	0.7142857142857143	0.5714285714285714	0.9493670886075949	Self Car Public
ssid__no_geo	0.7521929824561403	0.8070175438596491	0.6851985919797711	0.5693430656934306	0.6415094339622641	0.8447432762836186	0.6743817374762208	0.5	0.6315789473684211	0.891566265060241	400	RFC	0.6954805490670194	0.5909090909090909	0.6758409785932722	0.8196915776986952	0.7188190218616182	0.6	0.7058823529411765	0.8505747126436781	0.6770558464430602	0.5492957746478874	0.6104972375690608	0.8713745271122321	0.6455696202531646	0.42857142857142855	0.5714285714285714	0.9367088607594937	Self Car Public
ssid__no_geo	0.7680781758957654	0.8596491228070176	0.7258461071935249	0.6322008862629247	0.7019230769230769	0.8434143583945732	0.7496043051598607	0.5925925925925927	0.717948717948718	0.9382716049382716	401	RFC	0.724964073157721	0.6062322946175638	0.7180327868852459	0.8506271379703535	0.7696083479216008	0.6153846153846154	0.7777777777777778	0.9156626506024096	0.7277790244303998	0.6604938271604939	0.6865203761755486	0.8363228699551569	0.7333735181836447	0.5714285714285714	0.6666666666666666	0.9620253164556962	Self Car Public
ssid__no_geo	0.7639344262295082	0.8859649122807017	0.7061467959110713	0.5461393596986818	0.7292517006802721	0.8430493273542602	0.792726278370249	0.6086956521739131	0.8260869565217391	0.9433962264150944	402	RFC	0.696385386004728	0.5160142348754448	0.6997389033942559	0.8734030197444832	0.8250925925925926	0.7777777777777778	0.76	0.9375	0.7186993991923569	0.58	0.7613636363636364	0.8147345612134345	0.7847096644564999	0.5	0.9047619047619048	0.9493670886075949	Self Car Public
ssid__no_geo	0.7676894176581089	0.8596491228070176	0.7417953753113018	0.7315068493150685	0.6693989071038251	0.8244803695150116	0.7926584867075664	0.7200000000000001	0.7500000000000001	0.9079754601226993	403	RFC	0.7419290527446831	0.6881443298969072	0.7122093023255814	0.8254335260115607	0.8295359611149085	0.8181818181818182	0.7894736842105263	0.8809523809523809	0.745224821706581	0.7807017543859649	0.6314432989690721	0.8235294117647058	0.7646172393007836	0.6428571428571429	0.7142857142857143	0.9367088607594937	Self Car Public
ssid__no_geo	0.8243451463790447	0.8947368421052632	0.7938607224179582	0.7670364500792393	0.7325581395348837	0.8819875776397516	0.8092185592185593	0.6666666666666666	0.8205128205128205	0.9404761904761905	404	RFC	0.8175710108362705	0.8736462093862816	0.7470355731225297	0.83203125	0.9255097794423636	1.0	0.8888888888888888	0.8876404494382022	0.7801909963685638	0.6836158192090396	0.7186311787072244	0.9383259911894273	0.753968253968254	0.5	0.7619047619047619	1.0	Self Car Public
ssid__no_geo	0.8356066044508256	0.8508771929824561	0.8073015889712901	0.7458745874587459	0.7811550151975684	0.894875164257556	0.739351408825093	0.56	0.7368421052631577	0.9212121212121213	405	RFC	0.8194325673551451	0.7558528428093646	0.8371335504885994	0.8653113087674714	0.7812046594536334	0.6363636363636364	0.8235294117647058	0.8837209302325582	0.7982935654100537	0.7361563517915309	0.7321937321937322	0.926530612244898	0.709563994374121	0.5	0.6666666666666666	0.9620253164556962	Self Car Public
ssid__no_geo	0.7946175637393768	0.868421052631579	0.7518717898341238	0.7512195121951218	0.6436363636363637	0.860759493670886	0.7857031857031856	0.6666666666666666	0.7692307692307692	0.9212121212121213	406	RFC	0.7761079870873685	0.84	0.6704545454545454	0.8178694158075601	0.8390180878552972	0.8	0.8333333333333334	0.8837209302325582	0.7355632767172956	0.6794117647058824	0.6188811188811189	0.9083969465648855	0.7492465340566605	0.5714285714285714	0.7142857142857143	0.9620253164556962	Self Car Public
ssid__no_geo	0.7909029192124916	0.8859649122807017	0.7527473663255462	0.7734138972809668	0.6144578313253012	0.8703703703703705	0.8294590643274854	0.8666666666666666	0.6842105263157895	0.9375000000000001	407	RFC	0.7551173736951567	0.7804878048780488	0.6219512195121951	0.8629130966952264	0.8343772694262891	0.8125	0.7647058823529411	0.9259259259259259	0.7505225272635657	0.7664670658682635	0.6071428571428571	0.8779576587795765	0.8323287120755475	0.9285714285714286	0.6190476190476191	0.9493670886075949	Self Car Public
ssid__no_geo	0.7837837837837838	0.8508771929824561	0.7192626379195594	0.5849462365591398	0.7018739352640544	0.8709677419354838	0.7370317854188823	0.6428571428571429	0.6451612903225806	0.9230769230769232	408	RFC	0.7537469063525819	0.5991189427312775	0.8477366255144033	0.814385150812065	0.8365079365079365	0.6428571428571429	1.0	0.8666666666666667	0.7020885935769656	0.5714285714285714	0.5988372093023255	0.936	0.7021297970665059	0.6428571428571429	0.47619047619047616	0.9873417721518988	Self Car Public
ssid__no_geo	0.7337615988579586	0.8070175438596491	0.6312919376480814	0.5542725173210162	0.4916820702402958	0.8479212253829322	0.6392877121014358	0.5	0.5161290322580645	0.9017341040462428	409	RFC	0.6776497512721096	0.6557377049180327	0.5990990990990991	0.7781124497991968	0.7432624113475178	0.6	0.8	0.8297872340425532	0.6094727614339683	0.48	0.4169278996865204	0.9314903846153846	0.5989551938919028	0.42857142857142855	0.38095238095238093	0.9873417721518988	Self Car Public
ssid__no_geo	0.8070953436807096	0.8596491228070176	0.7641162087522241	0.6974358974358974	0.7270114942528735	0.8679012345679012	0.7478614200171086	0.5714285714285714	0.7500000000000001	0.9221556886227545	410	RFC	0.8005295823546025	0.8047337278106509	0.7784615384615384	0.8183934807916181	0.8405388471177945	0.8571428571428571	0.7894736842105263	0.875	0.7403699367599895	0.6153846153846154	0.6819407008086253	0.923784494086728	0.7058468957203133	0.42857142857142855	0.7142857142857143	0.9746835443037974	Self Car Public
ssid__no_geo	0.8320839580209896	0.8859649122807017	0.8007652827235745	0.75	0.7610350076103501	0.8912608405603735	0.821949556918882	0.7333333333333334	0.8	0.9325153374233128	411	RFC	0.8043512823946734	0.732824427480916	0.8012820512820513	0.8789473684210526	0.8640873015873015	0.6875	1.0	0.9047619047619048	0.7988539676936451	0.768	0.7246376811594203	0.9039242219215156	0.8048020896122162	0.7857142857142857	0.6666666666666666	0.9620253164556962	Self Car Public
ssid__no_geo	0.8084054388133498	0.8421052631578947	0.7747586987333411	0.7636887608069164	0.6837837837837838	0.8768035516093231	0.7500157500157499	0.6923076923076924	0.6486486486486486	0.9090909090909091	412	RFC	0.7918545527081423	0.8128834355828221	0.7249283667621776	0.8377518557794273	0.7906976744186046	0.75	0.75	0.872093023255814	0.762280519587498	0.720108695652174	0.6470588235294118	0.919674039580908	0.7212176009644363	0.6428571428571429	0.5714285714285714	0.9493670886075949	Self Car Public
ssid__no_geo	0.7650200267022697	0.868421052631579	0.7208000035237251	0.6250000000000001	0.6910197869101979	0.8463802236609771	0.7848720289112996	0.6451612903225806	0.7777777777777778	0.9316770186335404	413	RFC	0.7186745844354423	0.5249343832020997	0.7467105263157895	0.8843788437884379	0.8120675912641478	0.5882352941176471	0.9333333333333333	0.9146341463414634	0.7422575592118816	0.7722007722007722	0.6430594900849859	0.8115124153498872	0.776773156519992	0.7142857142857143	0.6666666666666666	0.9493670886075949	Self Car Public
ssid__no_geo	0.8194271481942715	0.9122807017543859	0.8035639732983774	0.7586933614330875	0.7844408427876823	0.8675577156743621	0.8682079670031477	0.8	0.8648648648648648	0.9397590361445785	414	RFC	0.7999609622778866	0.7964601769911505	0.7400611620795107	0.8633615477629988	0.9352142110762801	0.9090909090909091	1.0	0.896551724137931	0.810207902291438	0.7243460764587525	0.8344827586206897	0.8717948717948718	0.821177416114125	0.7142857142857143	0.7619047619047619	0.9873417721518988	Self Car Public
ssid__no_geo	0.8052044609665427	0.8245614035087719	0.7636751709262309	0.7330316742081447	0.688	0.8699938385705484	0.7355803355803355	0.7692307692307692	0.5405405405405405	0.8969696969696971	415	RFC	0.780747002726573	0.7941176470588235	0.7026143790849673	0.8455089820359282	0.7729328165374678	0.8333333333333334	0.625	0.8604651162790697	0.7501975154748499	0.680672268907563	0.6739811912225705	0.8959390862944162	0.709061683745228	0.7142857142857143	0.47619047619047616	0.9367088607594937	Self Car Public
ssid__no_geo	0.7614442295293359	0.8245614035087719	0.7227006007391187	0.6269592476489029	0.706359945872801	0.8347826086956521	0.7384669479606188	0.6666666666666666	0.6500000000000001	0.8987341772151899	416	RFC	0.7202760551817157	0.5681818181818182	0.7435897435897436	0.8490566037735849	0.7359815678436598	0.625	0.6842105263157895	0.8987341772151899	0.7309872424690984	0.6993006993006993	0.6726804123711341	0.8209806157354618	0.7440225035161744	0.7142857142857143	0.6190476190476191	0.8987341772151899	Self Car Public
ssid__no_geo	0.7465321563682219	0.8333333333333334	0.707969934950864	0.6476964769647697	0.6536144578313252	0.8225988700564972	0.733160417209497	0.6428571428571429	0.6486486486486486	0.9079754601226993	417	RFC	0.7108681849312766	0.6081424936386769	0.7	0.8244620611551529	0.7579365079365079	0.6428571428571429	0.75	0.8809523809523809	0.7088306848811277	0.6927536231884058	0.6129943502824858	0.8207440811724915	0.7169981916817361	0.6428571428571429	0.5714285714285714	0.9367088607594937	Self Car Public
ssid__no_geo	0.7833109017496636	0.7982456140350878	0.7348944321928683	0.6891891891891893	0.6484018264840183	0.8670922809053975	0.6780849141824752	0.56	0.5853658536585366	0.8888888888888888	418	RFC	0.7458501297882473	0.769811320754717	0.6120689655172413	0.8556701030927835	0.7012778386272362	0.6363636363636364	0.6	0.8674698795180723	0.7306657095901512	0.6238532110091743	0.6893203883495146	0.8788235294117647	0.6609403254972875	0.5	0.5714285714285714	0.9113924050632911	Self Car Public
ssid__no_geo	0.7934936350777935	0.8859649122807017	0.7420342007792485	0.6840148698884758	0.6677577741407529	0.874329958308517	0.8281558667100836	0.8	0.7567567567567567	0.927710843373494	419	RFC	0.7786369079231665	0.847926267281106	0.6623376623376623	0.8256467941507312	0.8897161267850923	0.9090909090909091	0.875	0.8850574712643678	0.7251966578415797	0.573208722741433	0.6732673267326733	0.9291139240506329	0.7852119750853928	0.7142857142857143	0.6666666666666666	0.9746835443037974	Self Car Public
ssid__no_geo	0.7689477557027226	0.8421052631578947	0.7258396127395685	0.6696230598669624	0.6696696696696696	0.8382261086820737	0.7553110994703451	0.6956521739130435	0.6666666666666666	0.9036144578313253	420	RFC	0.7510593735436345	0.766497461928934	0.6840490797546013	0.8026315789473685	0.8243933588761175	0.8888888888888888	0.7222222222222222	0.8620689655172413	0.7091649083080301	0.594488188976378	0.6558823529411765	0.8771241830065359	0.7132810930279284	0.5714285714285714	0.6190476190476191	0.9493670886075949	Self Car Public
ssid__no_geo	0.7758505670446965	0.8596491228070176	0.7301896301896301	0.6153846153846153	0.7297297297297297	0.8454545454545455	0.7838296968731752	0.7142857142857143	0.717948717948718	0.9192546583850932	421	RFC	0.7333597717028529	0.5432098765432098	0.804635761589404	0.852233676975945	0.7981675054845786	0.7142857142857143	0.7777777777777778	0.9024390243902439	0.7386807498546961	0.7096774193548387	0.6675824175824175	0.8387824126268321	0.7725537472372915	0.7142857142857143	0.6666666666666666	0.9367088607594937	Self Car Public
ssid__no_geo	0.8646196789951152	0.9035087719298246	0.8476640650606755	0.873202614379085	0.7707317073170732	0.8990578734858682	0.8735219691741433	0.888888888888889	0.8	0.9316770186335404	422	RFC	0.8574577305669743	0.893048128342246	0.8061224489795918	0.873202614379085	0.8932721108587605	0.9230769230769231	0.8421052631578947	0.9146341463414634	0.8396762302006208	0.8542199488491049	0.7383177570093458	0.926490984743412	0.8561382358850714	0.8571428571428571	0.7619047619047619	0.9493670886075949	Self Car Public
ssid__no_geo	0.8389538885065382	0.8859649122807017	0.8073575025008469	0.7895545314900153	0.741652021089631	0.8908659549228944	0.8116781377650945	0.6956521739130435	0.8108108108108109	0.9285714285714286	423	RFC	0.8234966999399989	0.8566666666666667	0.7535714285714286	0.8602520045819015	0.9009311277569704	0.8888888888888888	0.9375	0.8764044943820225	0.79534559193816	0.7321937321937322	0.7301038062283737	0.923739237392374	0.7576853526220614	0.5714285714285714	0.7142857142857143	0.9873417721518988	Self Car Public
ssid__no_geo	0.8109118086696562	0.8508771929824561	0.7478196283888385	0.6578947368421052	0.6991869918699187	0.8863771564544913	0.7613345052369441	0.6666666666666666	0.7027027027027026	0.9146341463414634	424	RFC	0.7641861629310619	0.7102272727272727	0.7190635451505016	0.8632676709154113	0.7957202111613876	0.6923076923076923	0.8125	0.8823529411764706	0.7346275970283093	0.6127450980392157	0.680379746835443	0.910757946210269	0.7370906168374521	0.6428571428571429	0.6190476190476191	0.9493670886075949	Self Car Public
ssid__no_geo	0.7700325732899023	0.8771929824561403	0.7399566039559641	0.6770708283313325	0.7080979284369116	0.8347010550996482	0.8069783197831978	0.6666666666666666	0.8292682926829269	0.9249999999999999	425	RFC	0.7354801081703539	0.6650943396226415	0.6937269372693727	0.8476190476190476	0.8186293130737575	0.6923076923076923	0.85	0.9135802469135802	0.7449114587790002	0.6894865525672371	0.7230769230769231	0.8221709006928406	0.7963632710468155	0.6428571428571429	0.8095238095238095	0.9367088607594937	Self Car Public
ssid__no_geo	0.8368283093053736	0.8947368421052632	0.8178845008939685	0.817204301075269	0.7468671679197995	0.8895820336868373	0.8637798199201708	0.9285714285714286	0.7368421052631577	0.9259259259259259	426	RFC	0.8270765992827821	0.8664495114006515	0.743142144638404	0.871638141809291	0.8852384327224866	0.9285714285714286	0.8235294117647058	0.9036144578313253	0.8107219305508243	0.7732558139534884	0.7506297229219143	0.9082802547770701	0.8482017279485635	0.9285714285714286	0.6666666666666666	0.9493670886075949	Self Car Public
ssid__no_geo	0.8199595414699933	0.8596491228070176	0.8016432435648772	0.8271954674220963	0.7019867549668874	0.8757475083056478	0.8079605461609191	0.8148148148148148	0.6976744186046512	0.9113924050632911	427	RFC	0.7994945646271341	0.8133704735376045	0.7029177718832891	0.8821954484605087	0.8131214776784397	0.8461538461538461	0.6818181818181818	0.9113924050632911	0.8039832999925665	0.8414985590778098	0.701058201058201	0.8693931398416886	0.8037974683544303	0.7857142857142857	0.7142857142857143	0.9113924050632911	Self Car Public
ssid__no_geo	0.8416848220769789	0.8947368421052632	0.8171738292620928	0.8040638606676342	0.7525423728813561	0.8949152542372881	0.8213243546576879	0.7407407407407408	0.7777777777777778	0.9454545454545454	428	RFC	0.8205055911481232	0.8318318318318318	0.7449664429530202	0.8847184986595175	0.8698469489167163	0.7692307692307693	0.9333333333333333	0.9069767441860465	0.814571218160624	0.7780898876404494	0.7602739726027398	0.9053497942386831	0.7894313843680932	0.7142857142857143	0.6666666666666666	0.9873417721518988	Self Car Public
ssid__no_geo	0.7727882037533512	0.8596491228070176	0.7337368170985806	0.6540145985401459	0.7009966777408637	0.846199175014732	0.783159227603672	0.6666666666666666	0.7692307692307692	0.9135802469135801	429	RFC	0.7256025969258335	0.6005361930294906	0.6963696369636964	0.8799019607843137	0.8057357635670889	0.6923076923076923	0.8333333333333334	0.891566265060241	0.7462057701903726	0.717948717948718	0.705685618729097	0.8149829738933031	0.7646172393007836	0.6428571428571429	0.7142857142857143	0.9367088607594937	Self Car Public
ssid__no_geo	0.812874251497006	0.8596491228070176	0.7839178067170621	0.7832422586520946	0.6926677067082684	0.8758434547908233	0.787361958118685	0.7586206896551724	0.6842105263157895	0.9192546583850932	430	RFC	0.7984176488741754	0.7733812949640287	0.784452296819788	0.8374193548387097	0.8001594133588394	0.7333333333333333	0.7647058823529411	0.9024390243902439	0.7771442967722764	0.7933579335793358	0.6201117318435754	0.917963224893918	0.7804902551737994	0.7857142857142857	0.6190476190476191	0.9367088607594937	Self Car Public
ssid__no_geo	0.7068062827225131	0.7982456140350878	0.6221721703326994	0.45436893203883494	0.5818181818181819	0.8303293971410813	0.6417399804496579	0.5	0.5161290322580645	0.9090909090909091	431	RFC	0.6443812081575048	0.36335403726708076	0.730593607305936	0.8391959798994975	0.7055124892334194	0.4444444444444444	0.8	0.872093023255814	0.63708317295436	0.6062176165803109	0.48338368580060426	0.8216482164821648	0.6339160136628491	0.5714285714285714	0.38095238095238093	0.9493670886075949	Self Car Public
ssid__no_geo	0.8069939475453934	0.8596491228070176	0.7510775146656425	0.7008547008547009	0.66189111747851	0.8904867256637169	0.7474702745116318	0.6153846153846153	0.6829268292682926	0.9440993788819876	432	RFC	0.7637005273775026	0.7522935779816514	0.6657060518731989	0.8731019522776573	0.7644986449864498	0.6666666666666666	0.7	0.926829268292683	0.7408991787411652	0.656	0.6581196581196581	0.9085778781038375	0.7333735181836447	0.5714285714285714	0.6666666666666666	0.9620253164556962	Self Car Public
ssid__no_geo	0.7753807106598984	0.9298245614035088	0.7616776791163443	0.7037037037037038	0.7664670658682634	0.8148622677770658	0.8935747885906954	0.8461538461538461	0.8780487804878048	0.9565217391304348	433	RFC	0.7650651270904435	0.6820512820512821	0.8080808080808081	0.8050632911392405	0.9185636856368564	0.9166666666666666	0.9	0.9390243902439024	0.7602026883284644	0.726775956284153	0.7289293849658315	0.8249027237354085	0.8725135623869801	0.7857142857142857	0.8571428571428571	0.9746835443037974	Self Car Public
ssid__no_geo	0.8125435540069686	0.9122807017543859	0.756595178053459	0.6653696498054475	0.7062404870624047	0.898175397292525	0.8601044890353066	0.8148148148148148	0.8095238095238095	0.9559748427672956	434	RFC	0.7640426619143019	0.6732283464566929	0.7388535031847133	0.8800461361014994	0.8685592185592185	0.8461538461538461	0.8095238095238095	0.95	0.750381485011587	0.6576923076923077	0.6763848396501457	0.9170673076923077	0.8524211372312639	0.7857142857142857	0.8095238095238095	0.9620253164556962	Self Car Public
ssid__no_geo	0.8025751072961373	0.8333333333333334	0.7459892682217809	0.6784140969162996	0.6807131280388978	0.878840579710145	0.7168180800869658	0.6086956521739131	0.6315789473684211	0.9101796407185629	435	RFC	0.7725858827973019	0.7230046948356808	0.7608695652173914	0.8338833883388339	0.782432164785106	0.7777777777777778	0.7058823529411765	0.8636363636363636	0.7279204983770479	0.6390041493775933	0.6158357771260997	0.928921568627451	0.6778179626280892	0.5	0.5714285714285714	0.9620253164556962	Self Car Public
ssid__no_geo	0.8085271317829458	0.868421052631579	0.7615330137664929	0.6553911205073996	0.75	0.8792079207920792	0.7799778221335107	0.64	0.7777777777777778	0.9221556886227545	436	RFC	0.7942074994634462	0.7598039215686274	0.7985611510791367	0.8242574257425742	0.8452020202020202	0.7272727272727273	0.9333333333333333	0.875	0.7417410114761184	0.5762081784386617	0.7070063694267515	0.942008486562942	0.7375929274663452	0.5714285714285714	0.6666666666666666	0.9746835443037974	Self Car Public
ssid__no_geo	0.7654237288135594	0.8245614035087719	0.7190790038906686	0.6833333333333335	0.6136363636363636	0.8602673147023087	0.7039490836592286	0.5925925925925927	0.6	0.9192546583850932	437	RFC	0.7226302713401491	0.6810631229235881	0.6409495548961425	0.8458781362007168	0.7164675290477601	0.6153846153846154	0.631578947368421	0.9024390243902439	0.7164430330501697	0.68561872909699	0.5885558583106267	0.8751545117428925	0.6931886678722122	0.5714285714285714	0.5714285714285714	0.9367088607594937	Self Car Public
ssid__no_geo	0.8211009174311926	0.868421052631579	0.7716893063683529	0.6746411483253589	0.7580372250423012	0.8823895457373988	0.7840087623220153	0.6363636363636364	0.8	0.9156626506024097	438	RFC	0.7942277734369944	0.7747252747252747	0.7516778523489933	0.856280193236715	0.8635561605162332	0.875	0.8421052631578947	0.8735632183908046	0.7573679844159312	0.597457627118644	0.764505119453925	0.9101412066752247	0.7413100261201526	0.5	0.7619047619047619	0.9620253164556962	Self Car Public
ssid__no_geo	0.8103932584269663	0.8421052631578947	0.7747084966320879	0.7673611111111112	0.6851549755301795	0.8716094032549729	0.7403372274326366	0.689655172413793	0.611111111111111	0.920245398773006	439	RFC	0.7909731262960696	0.8154981549815498	0.7167235494880546	0.8406976744186047	0.7642857142857142	0.6666666666666666	0.7333333333333333	0.8928571428571429	0.761907088437049	0.7245901639344262	0.65625	0.904881101376721	0.7291541089009442	0.7142857142857143	0.5238095238095238	0.9493670886075949	Self Car Public
ssid__no_geo	0.8148431522570773	0.8596491228070176	0.7436785827895734	0.5896656534954408	0.7496503496503496	0.89171974522293	0.7679392011311418	0.6086956521739131	0.7804878048780488	0.9146341463414634	440	RFC	0.7725597462705007	0.708029197080292	0.7465181058495822	0.8631319358816276	0.8200435729847495	0.7777777777777778	0.8	0.8823529411764706	0.726761153918274	0.5052083333333334	0.7528089887640449	0.922266139657444	0.7370906168374521	0.5	0.7619047619047619	0.9493670886075949	Self Car Public
ssid__no_geo	0.8317483540599854	0.8947368421052632	0.8102451611343763	0.8	0.7459618208516887	0.8847736625514403	0.8527728898884783	0.8461538461538461	0.7804878048780488	0.9316770186335404	441	RFC	0.8154162649874263	0.8263888888888888	0.7470588235294118	0.8728010825439784	0.87710027100271	0.9166666666666666	0.8	0.9146341463414634	0.8057305372127264	0.7752442996742671	0.7448680351906158	0.8970792767732962	0.8323287120755474	0.7857142857142857	0.7619047619047619	0.9493670886075949	Self Car Public
ssid__no_geo	0.78409825468649	0.8596491228070176	0.7456447388817797	0.7168141592920353	0.6589928057553958	0.8611272515979081	0.7679392011311418	0.6086956521739131	0.7804878048780488	0.9146341463414634	442	RFC	0.7481035894828998	0.7617554858934169	0.6189189189189189	0.8636363636363636	0.8200435729847495	0.7777777777777778	0.8	0.8823529411764706	0.7467094280552548	0.6768802228412256	0.7046153846153846	0.8586326767091541	0.7370906168374521	0.5	0.7619047619047619	0.9493670886075949	Self Car Public
ssid__no_geo	0.78984375	0.8596491228070176	0.7320241683289934	0.6164383561643836	0.7030497592295344	0.8765843895930622	0.7467358817052068	0.5384615384615384	0.7692307692307692	0.9325153374233128	443	RFC	0.7398225357192562	0.6553398058252428	0.7019230769230769	0.8622047244094488	0.7738095238095238	0.5833333333333334	0.8333333333333334	0.9047619047619048	0.7258428159277196	0.5818965517241379	0.7041800643086816	0.8914518317503393	0.7254370102471368	0.5	0.7142857142857143	0.9620253164556962	Self Car Public
ssid__no_geo	0.8159057437407953	0.8771929824561403	0.7778894222203215	0.6772009029345373	0.7823834196891192	0.8740839440373084	0.8187118437118436	0.7692307692307692	0.7619047619047619	0.9249999999999999	444	RFC	0.7912335009761481	0.7352941176470589	0.7864583333333334	0.8519480519480519	0.8362727807172252	0.8333333333333334	0.7619047619047619	0.9135802469135802	0.7677887996729525	0.6276150627615062	0.7783505154639175	0.8974008207934336	0.8042997789833234	0.7142857142857143	0.7619047619047619	0.9367088607594937	Self Car Public
ssid__no_geo	0.7194139194139194	0.8245614035087719	0.6455156469385658	0.5398773006134968	0.583804143126177	0.8128654970760234	0.6967607555842849	0.5384615384615384	0.6470588235294118	0.9047619047619047	445	RFC	0.6526754195634102	0.5096525096525096	0.6458333333333334	0.8025404157043879	0.7611399212522808	0.5833333333333334	0.8461538461538461	0.8539325842696629	0.6433396024093457	0.5739130434782609	0.5326460481099656	0.8234597156398105	0.6619449467550733	0.5	0.5238095238095238	0.9620253164556962	Self Car Public
ssid__no_geo	0.7614247311827957	0.8771929824561403	0.7335264385129904	0.6517571884984025	0.7309782608695653	0.8178438661710037	0.806977441946767	0.7857142857142857	0.7027027027027026	0.9325153374233128	446	RFC	0.7235894273709222	0.6200607902735562	0.6968911917098446	0.8538163001293662	0.8343253968253967	0.7857142857142857	0.8125	0.9047619047619048	0.7467400464071096	0.6868686868686869	0.7685714285714286	0.7847800237812128	0.7889290737392004	0.7857142857142857	0.6190476190476191	0.9620253164556962	Self Car Public
ssid__no_geo	0.7937356760886173	0.8596491228070176	0.7474096776541296	0.6653919694072657	0.7011686143572621	0.875668449197861	0.76345868877408	0.6206896551724138	0.742857142857143	0.926829268292683	447	RFC	0.7599655855197316	0.7219917012448133	0.7094594594594594	0.8484455958549223	0.8075630252100839	0.6	0.9285714285714286	0.8941176470588236	0.7382622387077076	0.6170212765957447	0.693069306930693	0.9046961325966851	0.7413100261201526	0.6428571428571429	0.6190476190476191	0.9620253164556962	Self Car Public
ssid__no_geo	0.8051242236024845	0.8596491228070176	0.7697686613130315	0.7395626242544733	0.7038327526132404	0.8659106070713808	0.7926584867075664	0.7200000000000001	0.7500000000000001	0.9079754601226993	448	RFC	0.7746741480761551	0.775	0.689419795221843	0.8596026490066225	0.8295359611149085	0.8181818181818182	0.7894736842105263	0.8809523809523809	0.7661324575073877	0.7072243346007605	0.7188612099644128	0.8723118279569892	0.7646172393007836	0.6428571428571429	0.7142857142857143	0.9367088607594937	Self Car Public
ssid__no_geo	0.7938461538461539	0.8596491228070176	0.7409274052563622	0.7004048582995952	0.6391752577319587	0.8832020997375328	0.7656743375618879	0.7407407407407408	0.6285714285714286	0.927710843373494	449	RFC	0.7785759316789908	0.8480392156862745	0.6619217081850534	0.8257668711656442	0.813334175403141	0.7692307692307693	0.7857142857142857	0.8850574712643678	0.7212387276646436	0.596551724137931	0.6179401993355482	0.9492242595204513	0.7375929274663452	0.7142857142857143	0.5238095238095238	0.9746835443037974	Self Car Public
ssid__no_geo	0.8503507404520655	0.9035087719298246	0.8125757199689406	0.7716186252771619	0.7597173144876325	0.9063912201420272	0.8449760765550239	0.8	0.7894736842105262	0.9454545454545454	450	RFC	0.8352731197216783	0.8743718592964824	0.7517482517482518	0.8796992481203008	0.8994735314844754	0.9090909090909091	0.8823529411764706	0.9069767441860465	0.797695665039207	0.6904761904761905	0.7678571428571429	0.9347536617842876	0.8053044002411092	0.7142857142857143	0.7142857142857143	0.9873417721518988	Self Car Public
ssid__no_geo	0.780040733197556	0.8508771929824561	0.7520591565664244	0.6645056726094003	0.7581329561527581	0.8335388409371147	0.7633260313983206	0.6363636363636364	0.7500000000000001	0.9036144578313253	451	RFC	0.7512876940970586	0.6212121212121212	0.7928994082840237	0.8397515527950311	0.8421808832425892	0.875	0.7894736842105263	0.8620689655172413	0.7559967859397659	0.7142857142857143	0.7262872628726287	0.8274173806609547	0.7212176009644363	0.5	0.7142857142857143	0.9493670886075949	Self Car Public
ssid__no_geo	0.7598522167487685	0.8333333333333334	0.7147195822768685	0.6334405144694533	0.6765899864682002	0.8341282458929519	0.7244444444444444	0.64	0.6285714285714286	0.9047619047619047	452	RFC	0.7202116911206139	0.5644699140401146	0.7668711656441718	0.8292939936775553	0.7889731990855586	0.7272727272727273	0.7857142857142857	0.8539325842696629	0.7219859292968325	0.7216117216117216	0.6053268765133172	0.8390191897654584	0.6857544705645973	0.5714285714285714	0.5238095238095238	0.9620253164556962	Self Car Public
ssid__no_geo	0.7387830362630609	0.8421052631578947	0.6994661358615709	0.6966046002190579	0.5884297520661157	0.8133640552995391	0.7393945530019236	0.7142857142857143	0.588235294117647	0.9156626506024097	453	RFC	0.70417494547062	0.6385542168674698	0.6472727272727272	0.8266978922716628	0.7856932339690962	0.7142857142857143	0.7692307692307693	0.8735632183908046	0.7020375047913774	0.7662650602409639	0.5393939393939394	0.800453514739229	0.7175005023106289	0.7142857142857143	0.47619047619047616	0.9620253164556962	Self Car Public
ssid__no_geo	0.7935018050541516	0.8596491228070176	0.7552294141397398	0.6626016260162603	0.7452054794520548	0.8578811369509044	0.7448608895977317	0.5833333333333334	0.7272727272727273	0.9239766081871346	454	RFC	0.8077896624115456	0.8402061855670103	0.8047337278106509	0.7784290738569754	0.8528985507246377	0.7	1.0	0.8586956521739131	0.7320843667484859	0.5469798657718121	0.6938775510204082	0.9553956834532374	0.6904761904761904	0.5	0.5714285714285714	1.0	Self Car Public
ssid__no_geo	0.809905316824472	0.8596491228070176	0.771867451234284	0.7164179104477612	0.7252032520325203	0.8739811912225706	0.7746216385240775	0.64	0.7692307692307692	0.9146341463414634	455	RFC	0.7878045790637938	0.75	0.7716262975778547	0.8417874396135265	0.8143196672608437	0.7272727272727273	0.8333333333333334	0.8823529411764706	0.7594995659776776	0.6857142857142857	0.6840490797546013	0.9087353324641461	0.74502712477396	0.5714285714285714	0.7142857142857143	0.9493670886075949	Self Car Public
ssid__no_geo	0.7786633966891477	0.8771929824561403	0.7496423189735854	0.6937590711175616	0.6901709401709402	0.8649969456322542	0.7958843277239503	0.6875000000000001	0.7567567567567567	0.9433962264150944	456	RFC	0.7546855921855923	0.7113095238095238	0.7098901098901099	0.8428571428571429	0.8078703703703703	0.6111111111111112	0.875	0.9375	0.7456342460127902	0.6770538243626062	0.6715176715176715	0.8883312421580929	0.8005826803295157	0.7857142857142857	0.6666666666666666	0.9493670886075949	Self Car Public
ssid__no_geo	0.758257203092059	0.8508771929824561	0.7100437360007229	0.6388888888888888	0.6366279069767442	0.854614412136536	0.7476782698339585	0.6923076923076924	0.6285714285714286	0.9221556886227545	457	RFC	0.7320660416166039	0.7215686274509804	0.6717791411042945	0.8028503562945368	0.8035714285714285	0.75	0.7857142857142857	0.875	0.6972315373151847	0.573208722741433	0.6049723756906077	0.9135135135135135	0.7137834036568215	0.6428571428571429	0.5238095238095238	0.9746835443037974	Self Car Public
ssid__no_geo	0.782495101241019	0.8421052631578947	0.7365908010563854	0.7593582887700535	0.5934489402697495	0.8569651741293532	0.6993641231593039	0.5333333333333333	0.6249999999999999	0.9397590361445785	458	RFC	0.7597634708657233	0.8160919540229885	0.6666666666666666	0.7965317919075144	0.7685475444096134	0.5	0.9090909090909091	0.896551724137931	0.724014630377349	0.71	0.5347222222222222	0.927321668909825	0.6783202732569821	0.5714285714285714	0.47619047619047616	0.9873417721518988	Self Car Public
ssid__no_geo	0.8066502463054187	0.868421052631579	0.7740664925009377	0.8250497017892644	0.6366559485530547	0.8604938271604939	0.7967642439187155	0.8148148148148148	0.6486486486486486	0.926829268292683	459	RFC	0.7826066837671611	0.8943965517241379	0.6285714285714286	0.8248520710059172	0.8300904977375566	0.8461538461538461	0.75	0.8941176470588236	0.7699962118671307	0.7656826568265682	0.6449511400651465	0.8993548387096775	0.7730560578661846	0.7857142857142857	0.5714285714285714	0.9620253164556962	Self Car Public
ssid__no_geo	0.7692307692307693	0.8596491228070176	0.7349971339942338	0.6445182724252492	0.734744707347447	0.8257284222100054	0.7841942880967272	0.7200000000000001	0.717948717948718	0.9146341463414634	460	RFC	0.7356362707948078	0.6298701298701299	0.7544757033248082	0.8225629791894852	0.8261041790453555	0.8181818181818182	0.7777777777777778	0.8823529411764706	0.7349338951165884	0.6598639455782312	0.7160194174757282	0.8289183222958058	0.7529636327104682	0.6428571428571429	0.6666666666666666	0.9493670886075949	Self Car Public
ssid__no_geo	0.8252969951083159	0.8947368421052632	0.7997135966234549	0.7661290322580645	0.7451612903225806	0.8878504672897196	0.8029537612146308	0.56	0.9047619047619048	0.9440993788819876	461	RFC	0.812505898759294	0.8357771260997068	0.752442996742671	0.8492975734355045	0.8226516031394081	0.6363636363636364	0.9047619047619048	0.926829268292683	0.7917617097252262	0.707196029776675	0.7380191693290735	0.9300699300699301	0.7889290737392004	0.5	0.9047619047619048	0.9620253164556962	Self Car Public
ssid__no_geo	0.8515050167224081	0.8947368421052632	0.8238101379024377	0.7845528455284553	0.7853535353535354	0.9015240328253225	0.8442675398976212	0.8148148148148148	0.7804878048780488	0.9375000000000001	462	RFC	0.8234983212523573	0.8041666666666667	0.7530266343825666	0.9133016627078385	0.8573599240265907	0.8461538461538461	0.8	0.9259259259259259	0.8254999290344497	0.7658730158730159	0.820580474934037	0.8900462962962963	0.8323287120755474	0.7857142857142857	0.7619047619047619	0.9493670886075949	Self Car Public
ssid__no_geo	0.807863031071655	0.8771929824561403	0.784588599501202	0.8021978021978023	0.6776406035665296	0.873927392739274	0.8244131917125622	0.8125000000000001	0.7317073170731706	0.9290322580645162	463	RFC	0.7859586706697774	0.8333333333333334	0.6569148936170213	0.8676277850589778	0.8065302144249512	0.7222222222222222	0.75	0.9473684210526315	0.7844469825209842	0.7733050847457628	0.6997167138810199	0.8803191489361702	0.851416515973478	0.9285714285714286	0.7142857142857143	0.9113924050632911	Self Car Public
ssid__no_geo	0.8070671378091873	0.8947368421052632	0.7615357872917521	0.7732962447844228	0.6270871985157699	0.8842239185750635	0.8526835483357221	0.8571428571428571	0.7692307692307692	0.9316770186335404	464	RFC	0.7691091574461462	0.8249258160237388	0.6190476190476191	0.8633540372670807	0.8683701122725513	0.8571428571428571	0.8333333333333334	0.9146341463414634	0.756404935832896	0.7277486910994765	0.6353383458646616	0.9061277705345502	0.8402652200120554	0.8571428571428571	0.7142857142857143	0.9493670886075949	Self Car Public
ssid__no_geo	0.8294689603590127	0.8947368421052632	0.7939351200412302	0.7373572593800979	0.75046904315197	0.8939790575916231	0.8161769886563799	0.6666666666666666	0.8421052631578947	0.9397590361445785	465	RFC	0.8125092660445835	0.8793774319066148	0.6968641114982579	0.8612862547288777	0.8792427315753888	0.8	0.9411764705882353	0.896551724137931	0.79236376381191	0.6348314606741573	0.8130081300813008	0.9292517006802721	0.7735583684950774	0.5714285714285714	0.7619047619047619	0.9873417721518988	Self Car Public
ssid__no_geo	0.8208168642951251	0.9210526315789473	0.7930532879141506	0.7782426778242678	0.7180232558139535	0.8828939301042306	0.8891866028708133	0.88	0.8421052631578947	0.9454545454545454	466	RFC	0.8083176088007255	0.8403614457831325	0.7395209580838323	0.8450704225352113	0.9493844049247606	1.0	0.9411764705882353	0.9069767441860465	0.7822257706224548	0.7246753246753247	0.6977401129943502	0.9242618741976893	0.8449869399236487	0.7857142857142857	0.7619047619047619	0.9873417721518988	Self Car Public
ssid__no_geo	0.7945109078114004	0.8421052631578947	0.7624315235646192	0.7577807848443843	0.6633825944170771	0.8661311914323963	0.7351928723296548	0.6428571428571429	0.6470588235294118	0.9156626506024097	467	RFC	0.7774399304104557	0.7650273224043715	0.73992673992674	0.8273657289002557	0.787524735800598	0.6428571428571429	0.8461538461538461	0.8735632183908046	0.7535228608819596	0.7506702412868632	0.6011904761904762	0.9087078651685393	0.709563994374121	0.6428571428571429	0.5238095238095238	0.9620253164556962	Self Car Public
ssid__no_geo	0.7793660658794282	0.8596491228070176	0.7491300760699584	0.7203065134099619	0.6819484240687679	0.8451352907311456	0.7551058936601104	0.6153846153846153	0.7222222222222222	0.927710843373494	468	RFC	0.7717919409128063	0.7943661971830986	0.7300613496932515	0.790948275862069	0.8061302681992336	0.6666666666666666	0.8666666666666667	0.8850574712643678	0.73531880172466	0.6588785046728972	0.6397849462365591	0.907292954264524	0.7217199115933294	0.5714285714285714	0.6190476190476191	0.9746835443037974	Self Car Public
ssid__no_geo	0.780448717948718	0.8771929824561403	0.6943545843883908	0.559322033898305	0.6375838926174496	0.8861578266494179	0.7989870212092435	0.7407407407407408	0.717948717948718	0.9382716049382716	469	RFC	0.6949544990897886	0.5469613259668509	0.657439446366782	0.8804627249357326	0.8208903992036523	0.7692307692307693	0.7777777777777778	0.9156626506024096	0.6943579755789239	0.5722543352601156	0.6188925081433225	0.8919270833333334	0.7809925658026925	0.7142857142857143	0.6666666666666666	0.9620253164556962	Self Car Public
ssid__no_geo	0.7845588235294118	0.8771929824561403	0.7568476018673763	0.7169179229480737	0.6913580246913581	0.8622668579626973	0.8042997789833234	0.7142857142857143	0.7619047619047619	0.9367088607594937	470	RFC	0.7668631944548011	0.7670250896057348	0.7	0.8335644937586685	0.8042997789833234	0.7142857142857143	0.7619047619047619	0.9367088607594937	0.7496330496120572	0.6729559748427673	0.6829268292682927	0.8930163447251115	0.8042997789833234	0.7142857142857143	0.7619047619047619	0.9367088607594937	Self Car Public
ssid__no_geo	0.8466476462196861	0.8859649122807017	0.8193323952330164	0.8144927536231884	0.7495361781076066	0.893968253968254	0.8065390416521638	0.7200000000000001	0.7647058823529412	0.9349112426035503	471	RFC	0.8339884485581527	0.8808777429467085	0.7593984962406015	0.8616891064871481	0.8986531986531987	0.8181818181818182	1.0	0.8777777777777778	0.8086996777692251	0.7574123989218329	0.73992673992674	0.9287598944591029	0.753968253968254	0.6428571428571429	0.6190476190476191	1.0	Self Car Public
ssid__no_geo	0.8051282051282052	0.8596491228070176	0.686700684369061	0.4444444444444445	0.7379679144385026	0.8776896942242355	0.7524420024420024	0.5714285714285714	0.7692307692307692	0.9166666666666667	472	RFC	0.746257763836252	0.64	0.7645429362880887	0.8342303552206674	0.8518815766006776	0.8571428571428571	0.8333333333333334	0.8651685393258427	0.659843250804821	0.3404255319148936	0.7131782945736435	0.9259259259259259	0.7058468957203133	0.42857142857142855	0.7142857142857143	0.9746835443037974	Self Car Public
ssid__no_geo	0.8335579514824798	0.8596491228070176	0.8082508116052609	0.7959183673469388	0.7430167597765364	0.8858173076923076	0.7682869277961303	0.6153846153846153	0.7692307692307692	0.920245398773006	473	RFC	0.8241560317227788	0.850909090909091	0.7665706051873199	0.8549883990719258	0.7976190476190476	0.6666666666666666	0.8333333333333334	0.8928571428571429	0.7958078869972556	0.7476038338658147	0.7208672086720868	0.9189526184538653	0.74502712477396	0.5714285714285714	0.7142857142857143	0.9493670886075949	Self Car Public
ssid__no_geo	0.7888815354070152	0.868421052631579	0.7657668573704507	0.6742209631728044	0.7793296089385475	0.8437500000000001	0.7928201627126358	0.7096774193548386	0.742857142857143	0.9259259259259259	474	RFC	0.769370236860731	0.6071428571428571	0.8454545454545455	0.8555133079847909	0.826414903310722	0.6470588235294118	0.9285714285714286	0.9036144578313253	0.771021835405019	0.7579617834394905	0.7227979274611399	0.8323057953144266	0.7847096644564999	0.7857142857142857	0.6190476190476191	0.9493670886075949	Self Car Public
ssid__no_geo	0.8599167822468793	0.868421052631579	0.8206964542948675	0.8613333333333333	0.686046511627907	0.9147095179233622	0.7837375837375836	0.7692307692307692	0.6486486486486486	0.9333333333333332	475	RFC	0.8292439968417508	0.8849315068493151	0.708	0.8948004836759371	0.8262273901808787	0.8333333333333334	0.75	0.8953488372093024	0.813299741711479	0.8389610389610389	0.6654135338345865	0.9355246523388117	0.753465943339361	0.7142857142857143	0.5714285714285714	0.9746835443037974	Self Car Public
ssid__no_geo	0.8416126709863211	0.868421052631579	0.8111876900778766	0.7985989492119089	0.7392739273927392	0.8956901936289818	0.7922764227642277	0.75	0.7	0.926829268292683	476	RFC	0.81324920460512	0.8172043010752689	0.7296416938110749	0.8929016189290162	0.8436532507739938	0.9	0.7368421052631579	0.8941176470588236	0.8094940126694617	0.7808219178082192	0.7491638795986622	0.8984962406015038	0.7571830419931685	0.6428571428571429	0.6666666666666666	0.9620253164556962	Self Car Public
ssid__no_geo	0.786833855799373	0.868421052631579	0.7304747634393153	0.5825242718446602	0.7378640776699028	0.8710359408033826	0.7803362573099415	0.6666666666666666	0.7368421052631577	0.9375000000000001	477	RFC	0.7381984145222384	0.5714285714285714	0.8012048192771084	0.8419618528610354	0.7914851125635439	0.625	0.8235294117647058	0.9259259259259259	0.726684604737283	0.594059405940594	0.6838046272493573	0.9021897810218978	0.776773156519992	0.7142857142857143	0.6666666666666666	0.9493670886075949	Self Car Public
ssid__no_geo	0.8280456852791879	0.8947368421052632	0.8046831822962167	0.8009650180940894	0.7291066282420748	0.8839779005524862	0.8290854395148873	0.7857142857142857	0.7567567567567567	0.9447852760736196	478	RFC	0.8075120381598467	0.8238213399503722	0.7249283667621776	0.8737864077669902	0.8591269841269841	0.7857142857142857	0.875	0.9166666666666666	0.802361998075409	0.7793427230046949	0.7333333333333333	0.8944099378881988	0.8090214988949166	0.7857142857142857	0.6666666666666666	0.9746835443037974	Self Car Public
ssid__no_geo	0.8304182509505703	0.8596491228070176	0.8112749185520625	0.8029739776951672	0.7548872180451128	0.8759635599159075	0.7762065095398429	0.7407407407407408	0.6666666666666666	0.9212121212121213	479	RFC	0.8272577280428671	0.8537549407114624	0.786833855799373	0.8411843876177658	0.8176505664877759	0.7692307692307693	0.8	0.8837209302325582	0.7990236509707153	0.7578947368421053	0.7254335260115607	0.9137426900584795	0.7492465340566605	0.7142857142857143	0.5714285714285714	0.9620253164556962	Self Car Public
ssid__no_geo	0.7940536620739667	0.8333333333333334	0.7530072101835925	0.7518796992481203	0.6399999999999999	0.8671419313026572	0.712275557255477	0.5925925925925927	0.6285714285714286	0.9156626506024097	480	RFC	0.768514661220075	0.7530120481927711	0.7183673469387755	0.8341645885286783	0.7582207064965685	0.6153846153846154	0.7857142857142857	0.8735632183908046	0.7435446463919285	0.7507507507507507	0.5770491803278689	0.902834008097166	0.6857544705645973	0.5714285714285714	0.5238095238095238	0.9620253164556962	Self Car Public
ssid__no_geo	0.7906137184115524	0.8508771929824561	0.7419439631734761	0.6951456310679611	0.6582278481012658	0.8724584103512014	0.7613345052369441	0.6666666666666666	0.7027027027027026	0.9146341463414634	481	RFC	0.7597603414023698	0.7782608695652173	0.6561514195583596	0.8448687350835322	0.7957202111613876	0.6923076923076923	0.8125	0.8823529411764706	0.7300994879271782	0.6280701754385964	0.6603174603174603	0.9019108280254777	0.7370906168374521	0.6428571428571429	0.6190476190476191	0.9493670886075949	Self Car Public
ssid__no_geo	0.771180787191461	0.8421052631578947	0.7332842038933958	0.7661822985468956	0.5842349304482226	0.849435382685069	0.7442869157755617	0.689655172413793	0.6285714285714286	0.9146341463414634	482	RFC	0.7414602820353496	0.7512953367875648	0.6494845360824743	0.8236009732360098	0.7782446311858076	0.6666666666666666	0.7857142857142857	0.8823529411764706	0.7298376802051637	0.7816711590296496	0.5308988764044944	0.8769430051813472	0.7291541089009442	0.7142857142857143	0.5238095238095238	0.9493670886075949	Self Car Public
ssid__no_geo	0.8365650969529086	0.8596491228070176	0.813685097005633	0.8094575799721836	0.7415384615384616	0.890059249506254	0.7449990437942245	0.6666666666666666	0.6285714285714286	0.9397590361445785	483	RFC	0.8266293106183179	0.8314285714285714	0.7927631578947368	0.8556962025316456	0.7915245673866363	0.6923076923076923	0.7857142857142857	0.896551724137931	0.8041491153749284	0.7886178861788617	0.6965317919075145	0.9272976680384087	0.7180028129395218	0.6428571428571429	0.5238095238095238	0.9873417721518988	Self Car Public
ssid__no_geo	0.8064743138634765	0.8859649122807017	0.7496797288514706	0.5857142857142857	0.7948717948717948	0.8684531059683314	0.7776453328443059	0.5263157894736842	0.8780487804878048	0.9285714285714286	484	RFC	0.7904864709338981	0.7192982456140351	0.8446866485013624	0.8074745186862967	0.9254681647940074	1.0	0.9	0.8764044943820225	0.7279917232949703	0.4939759036144578	0.7506053268765133	0.9393939393939394	0.7338758288125377	0.35714285714285715	0.8571428571428571	0.9873417721518988	Self Car Public
ssid__no_geo	0.7519329896907216	0.8596491228070176	0.7182878152682379	0.7304347826086958	0.6140939597315437	0.8103347034644744	0.8045889886380683	0.8571428571428571	0.6486486486486486	0.9079754601226993	485	RFC	0.7166144360008522	0.6758620689655173	0.6466431095406361	0.8273381294964028	0.8293650793650794	0.8571428571428571	0.75	0.8809523809523809	0.7244250806025384	0.7945945945945946	0.5846645367412141	0.7940161104718066	0.7884267631103073	0.8571428571428571	0.5714285714285714	0.9367088607594937	Self Car Public
ssid__no_geo	0.7822277847309136	0.8947368421052632	0.7566347731973773	0.7008760951188987	0.7306501547987616	0.8383780696744717	0.8301919805984848	0.7407407407407408	0.8108108108108109	0.9390243902439025	486	RFC	0.7624347671184052	0.6698564593301436	0.7814569536423841	0.835990888382688	0.8708710407239818	0.7692307692307693	0.9375	0.9058823529411765	0.7539111904546655	0.7349081364829396	0.686046511627907	0.8407789232531501	0.8010849909584087	0.7142857142857143	0.7142857142857143	0.9746835443037974	Self Car Public
ssid__no_geo	0.7660649819494585	0.7982456140350878	0.7012863223419874	0.6320541760722348	0.618657937806874	0.8531468531468531	0.6496296296296297	0.56	0.5	0.888888888888889	487	RFC	0.7282973928460806	0.6796116504854369	0.7	0.8052805280528053	0.7299077733860343	0.6363636363636364	0.7272727272727273	0.8260869565217391	0.6840108986725237	0.5907172995780591	0.5542521994134897	0.9070631970260223	0.6143258991360258	0.5	0.38095238095238093	0.9620253164556962	Self Car Public
ssid__no_geo	0.8191763191763192	0.9210526315789473	0.7874873813953268	0.7823691460055097	0.6901408450704226	0.8899521531100478	0.8912314023425134	0.923076923076923	0.8	0.9506172839506173	488	RFC	0.7992080813739514	0.8304093567251462	0.708092485549133	0.859122401847575	0.9232720355104629	1.0	0.8421052631578947	0.927710843373494	0.77857905982906	0.7395833333333334	0.6730769230769231	0.9230769230769231	0.8645770544504722	0.8571428571428571	0.7619047619047619	0.9746835443037974	Self Car Public
ssid__no_geo	0.808135593220339	0.8421052631578947	0.7566000239665512	0.6903353057199211	0.6895565092989986	0.889908256880734	0.7384944980037004	0.6666666666666666	0.6285714285714286	0.920245398773006	489	RFC	0.7704737574138938	0.6809338521400778	0.77491961414791	0.8555678059536935	0.7678571428571428	0.625	0.7857142857142857	0.8928571428571429	0.7494182298915698	0.7	0.6211340206185567	0.927120669056153	0.7291541089009442	0.7142857142857143	0.5238095238095238	0.9493670886075949	Self Car Public
ssid__no_geo	0.8099934253780408	0.8421052631578947	0.7745330192950788	0.7777777777777778	0.6717557251908397	0.8740655549166187	0.7283359914938862	0.6666666666666666	0.6060606060606061	0.9122807017543859	490	RFC	0.7835184072081347	0.7924528301886793	0.7051282051282052	0.8529741863075196	0.8270531400966185	0.8	0.8333333333333334	0.8478260869565217	0.7670873985467748	0.7636363636363637	0.641399416909621	0.8962264150943396	0.6783202732569821	0.5714285714285714	0.47619047619047616	0.9873417721518988	Self Car Public
ssid__no_geo	0.8266871165644172	0.9122807017543859	0.7956131956131957	0.742857142857143	0.7555555555555554	0.8884268884268884	0.8707070707070708	0.888888888888889	0.7777777777777778	0.9454545454545454	491	RFC	0.8121216095613685	0.8125	0.7657657657657657	0.85809906291834	0.9211290001987676	0.9230769230769231	0.9333333333333333	0.9069767441860465	0.783600524299254	0.6842105263157895	0.7456140350877193	0.9209770114942529	0.8370504319871408	0.8571428571428571	0.6666666666666666	0.9873417721518988	Self Car Public
ssid__no_geo	0.7669699090272918	0.8771929824561403	0.6927979947474756	0.5273437500000001	0.6934306569343066	0.8576195773081202	0.7874826045557753	0.6666666666666666	0.7567567567567567	0.9390243902439025	492	RFC	0.6894717447297625	0.4909090909090909	0.7063197026022305	0.8711864406779661	0.824396681749623	0.6923076923076923	0.875	0.9058823529411765	0.698364207207256	0.569620253164557	0.6810035842293907	0.8444687842278203	0.761402451275869	0.6428571428571429	0.6666666666666666	0.9746835443037974	Self Car Public
ssid__no_geo	0.8144631117604091	0.9035087719298246	0.773524212304665	0.7401574803149606	0.6905187835420393	0.8898963730569948	0.8342570212488912	0.7407407407407408	0.8108108108108109	0.9512195121951219	493	RFC	0.7911474726022413	0.818815331010453	0.7043795620437956	0.8502475247524752	0.8747926093514328	0.7692307692307693	0.9375	0.9176470588235294	0.7619680839404858	0.6752873563218391	0.6771929824561403	0.9334239130434783	0.8053044002411092	0.7142857142857143	0.7142857142857143	0.9873417721518988	Self Car Public
ssid__no_geo	0.80548128342246	0.8596491228070176	0.7723069570897364	0.7806896551724137	0.6722408026755852	0.8639904134212103	0.7860258632616356	0.7407407407407408	0.7027027027027026	0.9146341463414634	494	RFC	0.7868357111436696	0.8498498498498499	0.6790540540540541	0.831603229527105	0.8213612368024132	0.7692307692307693	0.8125	0.8823529411764706	0.762168061061025	0.7219387755102041	0.6655629139072847	0.899002493765586	0.7609001406469762	0.7142857142857143	0.6190476190476191	0.9493670886075949	Self Car Public
ssid__no_geo	0.8104624715693708	0.9035087719298246	0.7894927140939227	0.7450980392156863	0.7590361445783134	0.8643439584877688	0.8603762492651382	0.8333333333333333	0.8095238095238095	0.9382716049382716	495	RFC	0.8012349304056351	0.7880184331797235	0.7816377171215881	0.8340486409155937	0.9083954867087397	1.0	0.8095238095238095	0.9156626506024096	0.780413188401266	0.7066115702479339	0.7377049180327869	0.8969230769230769	0.82861161342174	0.7142857142857143	0.8095238095238095	0.9620253164556962	Self Car Public
ssid__no_geo	0.8212074303405573	0.868421052631579	0.7662586802866622	0.6552567237163813	0.7542087542087542	0.8893105629348514	0.7849810848411645	0.5925925925925927	0.8421052631578947	0.920245398773006	496	RFC	0.7702689917609273	0.6175115207373272	0.8145454545454546	0.87875	0.8164727429433313	0.6153846153846154	0.9411764705882353	0.8928571428571429	0.766746355002183	0.6979166666666666	0.7021943573667712	0.9001280409731114	0.7609001406469761	0.5714285714285714	0.7619047619047619	0.9493670886075949	Self Car Public
ssid__no_geo	0.8089639970609845	0.8508771929824561	0.7881481319461122	0.7838616714697406	0.7151702786377709	0.8654124457308249	0.7444986449864498	0.64	0.6666666666666666	0.926829268292683	497	RFC	0.8055780328259892	0.8242424242424242	0.7777777777777778	0.8147138964577657	0.7812041988512576	0.7272727272727273	0.7222222222222222	0.8941176470588236	0.7773277903013657	0.7472527472527473	0.66189111747851	0.9228395061728395	0.7175005023106289	0.5714285714285714	0.6190476190476191	0.9620253164556962	Self Car Public
ssid__no_geo	0.7758257203092059	0.8421052631578947	0.7246705499770872	0.6357615894039735	0.6743886743886743	0.8638613861386139	0.7626780626780626	0.6666666666666666	0.7111111111111111	0.9102564102564102	498	RFC	0.7234144342459091	0.6233766233766234	0.6840731070496083	0.8627935723114957	0.7603507603507603	0.6923076923076923	0.6666666666666666	0.922077922077922	0.7261850380941581	0.6486486486486487	0.6649746192893401	0.8649318463444857	0.7678320273256981	0.6428571428571429	0.7619047619047619	0.8987341772151899	Self Car Public
ssid__no_geo	0.824771287825475	0.9035087719298246	0.8056378824920795	0.7848484848484848	0.7606461086637298	0.871419053964024	0.8578664134219688	0.8148148148148148	0.8205128205128205	0.9382716049382716	499	RFC	0.8265108213304654	0.8662207357859532	0.7896341463414634	0.8236775818639799	0.8835684618817149	0.8461538461538461	0.8888888888888888	0.9156626506024096	0.7920659774610904	0.7174515235457064	0.7337110481586402	0.925035360678925	0.8365481213582479	0.7857142857142857	0.7619047619047619	0.9620253164556962	Self Car Public
ssid__no_geo	0.7966919365954515	0.8771929824561403	0.7648706799869242	0.74884437596302	0.6784660766961651	0.8673015873015872	0.8096575511209658	0.7272727272727273	0.7804878048780488	0.9212121212121213	500	RFC	0.7796110806002199	0.8321917808219178	0.6686046511627907	0.838036809815951	0.8945736434108528	1.0	0.8	0.8837209302325582	0.7559930779749656	0.680672268907563	0.688622754491018	0.8986842105263158	0.7651195499296765	0.5714285714285714	0.7619047619047619	0.9620253164556962	Self Car Public
ssid__no_geo	0.8086158192090396	0.8859649122807017	0.757661084201099	0.6757281553398059	0.7104851330203443	0.8867699642431467	0.8094183864915573	0.7200000000000001	0.7692307692307692	0.9390243902439025	501	RFC	0.7688408748678789	0.6877470355731226	0.7566666666666667	0.8621089223638471	0.852465834818776	0.8181818181818182	0.8333333333333334	0.9058823529411765	0.7488740307204812	0.6641221374045801	0.6696165191740413	0.912883435582822	0.7772754671488848	0.6428571428571429	0.7142857142857143	0.9746835443037974	Self Car Public
ssid__no_geo	0.8359643102264928	0.9122807017543859	0.7967125043607952	0.8067700987306065	0.6879699248120301	0.8953974895397491	0.8537812379164226	0.8148148148148148	0.7894736842105262	0.9570552147239264	502	RFC	0.7933890868456199	0.8194842406876791	0.658273381294964	0.9024096385542169	0.8856927386339152	0.8461538461538461	0.8823529411764706	0.9285714285714286	0.8011367870238048	0.7944444444444444	0.7204724409448819	0.8884934756820878	0.8291139240506329	0.7857142857142857	0.7142857142857143	0.9873417721518988	Self Car Public
ssid__no_geo	0.7972665148063781	0.868421052631579	0.7340849500986466	0.6707070707070707	0.6452830188679245	0.8862647607209446	0.7742956631845521	0.6666666666666666	0.717948717948718	0.9382716049382716	503	RFC	0.7424977545288939	0.6484375	0.7095435684647303	0.8695121951219512	0.7952493735626266	0.6923076923076923	0.7777777777777778	0.9156626506024096	0.7299772366142326	0.694560669456067	0.5916955017301038	0.9036755386565273	0.7571830419931685	0.6428571428571429	0.6666666666666666	0.9620253164556962	Self Car Public
ssid__no_geo	0.829126213592233	0.8947368421052632	0.8033060741145547	0.7745803357314148	0.7362318840579711	0.8991060025542784	0.809521328557473	0.7200000000000001	0.7567567567567567	0.9518072289156626	504	RFC	0.8188650162005725	0.8433420365535248	0.7650602409638554	0.8481927710843373	0.8670759317311042	0.8181818181818182	0.875	0.9080459770114943	0.7940683995353214	0.7161862527716186	0.7094972067039106	0.9565217391304348	0.7698412698412698	0.6428571428571429	0.6666666666666666	1.0	Self Car Public
ssid__no_geo	0.8354978354978355	0.9122807017543859	0.8080281900692775	0.7819063004846527	0.7425149700598803	0.8996632996632997	0.8619816397594174	0.8148148148148148	0.8205128205128205	0.9506172839506173	505	RFC	0.8167574650512152	0.7960526315789473	0.779874213836478	0.8743455497382199	0.8875845261387431	0.8461538461538461	0.8888888888888888	0.927710843373494	0.8011054605229363	0.7682539682539683	0.7085714285714285	0.926490984743412	0.8407675306409482	0.7857142857142857	0.7619047619047619	0.9746835443037974	Self Car Public
ssid__no_geo	0.8144023756495917	0.8771929824561403	0.7891156985287525	0.7560975609756097	0.7374631268436577	0.8737864077669903	0.8069783197831978	0.6666666666666666	0.8292682926829269	0.9249999999999999	506	RFC	0.7963029364898523	0.7587412587412588	0.778816199376947	0.8513513513513513	0.8186293130737575	0.6923076923076923	0.85	0.9135802469135802	0.7837294105676458	0.7534722222222222	0.7002801120448179	0.8974358974358975	0.7963632710468155	0.6428571428571429	0.8095238095238095	0.9367088607594937	Self Car Public
ssid__no_geo	0.782258064516129	0.868421052631579	0.7226526730960834	0.6213151927437641	0.6787878787878787	0.8678549477566072	0.7684915684915684	0.6153846153846153	0.7567567567567567	0.9333333333333332	507	RFC	0.74363976494032	0.7061855670103093	0.6892307692307692	0.8355029585798817	0.8123385012919897	0.6666666666666666	0.875	0.8953488372093024	0.7087086286986638	0.5546558704453441	0.6686567164179105	0.9028132992327366	0.7375929274663452	0.5714285714285714	0.6666666666666666	0.9746835443037974	Self Car Public
ssid__no_geo	0.8145315487571702	0.8859649122807017	0.785219806507798	0.804780876494024	0.6753623188405797	0.8755162241887905	0.8187846529163894	0.8	0.7222222222222222	0.9341317365269461	508	RFC	0.7905705466807561	0.8037135278514589	0.7082066869300911	0.8597914252607184	0.8873737373737374	0.9090909090909091	0.8666666666666667	0.8863636363636364	0.7810357832625323	0.8058510638297872	0.6454293628808865	0.8918269230769231	0.7735583684950774	0.7142857142857143	0.6190476190476191	0.9873417721518988	Self Car Public
ssid__no_geo	0.7655726724715338	0.8859649122807017	0.7350594649196326	0.6320907617504052	0.7458492975734354	0.8272383354350568	0.8281093027928471	0.7857142857142857	0.7619047619047619	0.9367088607594937	509	RFC	0.7239592877649502	0.5803571428571429	0.7156862745098039	0.8758344459279038	0.8281093027928471	0.7857142857142857	0.7619047619047619	0.9367088607594937	0.7521227793438409	0.693950177935943	0.7786666666666666	0.7837514934289128	0.8281093027928471	0.7857142857142857	0.7619047619047619	0.9367088607594937	Self Car Public
ssid__no_geo	0.812125748502994	0.8333333333333334	0.7552598369439204	0.7514910536779325	0.6292585170340681	0.8850299401197604	0.7204255618967096	0.6666666666666666	0.5789473684210527	0.9156626506024097	510	RFC	0.7805456696454552	0.8362831858407079	0.6569037656903766	0.8484500574052812	0.7735406806400723	0.8	0.6470588235294118	0.8735632183908046	0.7370209186086886	0.6823104693140795	0.6038461538461538	0.9249061326658323	0.6857544705645973	0.5714285714285714	0.5238095238095238	0.9620253164556962	Self Car Public
ssid__no_geo	0.7657657657657657	0.8333333333333334	0.727935926846811	0.6829268292682927	0.654434250764526	0.8464467005076143	0.7242798353909464	0.5925925925925927	0.6666666666666666	0.9135802469135801	511	RFC	0.7359412166575154	0.6607669616519174	0.7205387205387206	0.8265179677819083	0.7430577008890262	0.6153846153846154	0.7222222222222222	0.891566265060241	0.7244748632170056	0.7066246056782335	0.5994397759103641	0.8673602080624188	0.709061683745228	0.5714285714285714	0.6190476190476191	0.9367088607594937	Self Car Public
ssid__no_geo	0.83	0.9035087719298246	0.793958810470582	0.8019925280199254	0.6882882882882883	0.8915956151035322	0.8329385919747364	0.7692307692307692	0.7777777777777778	0.9518072289156626	512	RFC	0.8231084787144095	0.8496042216358839	0.7860082304526749	0.8337129840546698	0.8915708812260537	0.8333333333333334	0.9333333333333333	0.9080459770114943	0.7765762108965705	0.7594339622641509	0.6121794871794872	0.9581151832460733	0.7936507936507936	0.7142857142857143	0.6666666666666666	1.0	Self Car Public
ssid__no_geo	0.8106427090532136	0.868421052631579	0.7534456458419004	0.7962962962962963	0.5803757828810021	0.8836648583484027	0.7708754533942868	0.7333333333333334	0.6451612903225806	0.9341317365269461	513	RFC	0.7999529719801974	0.7900262467191601	0.7853107344632768	0.8245219347581553	0.8579545454545454	0.6875	1.0	0.8863636363636364	0.7382932064256568	0.8026666666666666	0.4602649006622517	0.951948051948052	0.7497488446855535	0.7857142857142857	0.47619047619047616	0.9873417721518988	Self Car Public
ssid__no_geo	0.8184338184338185	0.8771929824561403	0.7792778826354715	0.7024029574861369	0.7458563535911601	0.8895743368291178	0.7964664748290478	0.7142857142857143	0.7368421052631577	0.9382716049382716	514	RFC	0.7904025459949238	0.7450980392156863	0.7605633802816901	0.865546218487395	0.8178259255509431	0.7142857142857143	0.8235294117647058	0.9156626506024096	0.7703392002327251	0.6643356643356644	0.7317073170731707	0.9149746192893401	0.7809925658026925	0.7142857142857143	0.6666666666666666	0.9620253164556962	Self Car Public
ssid__no_geo	0.8194161575016972	0.8947368421052632	0.7781436938241093	0.6715063520871144	0.7774647887323944	0.885459940652819	0.8127572016460904	0.6363636363636364	0.8636363636363636	0.9382716049382716	515	RFC	0.7881557382176682	0.7429718875502008	0.75	0.8714953271028038	0.8722498690413829	0.875	0.8260869565217391	0.9156626506024096	0.7731598993516139	0.6125827814569537	0.8070175438596491	0.8998793727382388	0.7889290737392004	0.5	0.9047619047619048	0.9620253164556962	Self Car Public
ssid__no_geo	0.8090849242922976	0.8421052631578947	0.7749794986759723	0.6944444444444445	0.7497034400948992	0.8807906114885731	0.7343619397360884	0.6086956521739131	0.6842105263157895	0.9101796407185629	516	RFC	0.7958576289687512	0.8	0.7417840375586855	0.8457888493475683	0.8020400079223609	0.7777777777777778	0.7647058823529411	0.8636363636363636	0.7633683768310126	0.6134969325153374	0.7577937649880095	0.9188144329896907	0.6936909785011052	0.5	0.6190476190476191	0.9620253164556962	Self Car Public
ssid__no_geo	0.8013750954927426	0.9035087719298246	0.7753524154830803	0.6969696969696969	0.7723440134907251	0.856743535988819	0.8623401627433886	0.8387096774193549	0.8108108108108109	0.9375000000000001	517	RFC	0.7674096278956918	0.6349693251533742	0.7762711864406779	0.8909883720930233	0.8760439360929557	0.7647058823529411	0.9375	0.9259259259259259	0.7886260276386411	0.7723880597014925	0.7684563758389261	0.8250336473755047	0.8640747438215793	0.9285714285714286	0.7142857142857143	0.9493670886075949	Self Car Public
ssid__no_geo	0.7358370464672184	0.7982456140350878	0.6819316067344344	0.5397412199630314	0.6927939317319848	0.8132596685082873	0.6485689928145171	0.43478260869565216	0.6285714285714286	0.8823529411764706	518	RFC	0.6899674029609552	0.477124183006536	0.791907514450867	0.8008705114254625	0.721815221815222	0.5555555555555556	0.7857142857142857	0.8241758241758241	0.687681697398275	0.6212765957446809	0.6157303370786517	0.8260381593714927	0.6101064898533253	0.35714285714285715	0.5238095238095238	0.9493670886075949	Self Car Public
ssid__no_geo	0.8083714846304775	0.8771929824561403	0.784921081960288	0.7596281540504647	0.712121212121212	0.8830138797091871	0.7827913279132791	0.6666666666666666	0.7317073170731706	0.95	519	RFC	0.7944758138814979	0.8242074927953891	0.705	0.8542199488491049	0.7935264324153213	0.6923076923076923	0.75	0.9382716049382716	0.7792126473684903	0.7044334975369458	0.7193877551020408	0.9138166894664843	0.7730560578661846	0.6428571428571429	0.7142857142857143	0.9620253164556962	Self Car Public
ssid__no_geo	0.8197633959638135	0.8947368421052632	0.7662839745219608	0.6407322654462243	0.7692307692307692	0.8888888888888888	0.8264109067850348	0.75	0.7894736842105262	0.9397590361445785	520	RFC	0.7911072866495958	0.7253886010362695	0.7988980716253443	0.8490351872871736	0.8929682217714672	0.9	0.8823529411764706	0.896551724137931	0.7493756001733259	0.5737704918032787	0.7416879795396419	0.9326683291770573	0.7814948764315853	0.6428571428571429	0.7142857142857143	0.9873417721518988	Self Car Public
ssid__no_geo	0.8265524625267666	0.8859649122807017	0.7915645774989492	0.7344262295081967	0.7418856259659969	0.8983818770226537	0.7915476452061817	0.6666666666666666	0.7567567567567567	0.9512195121951219	521	RFC	0.7976092033405543	0.7466666666666667	0.7643312101910829	0.8818297331639136	0.828318250377074	0.6923076923076923	0.875	0.9176470588235294	0.7862895494013036	0.7225806451612903	0.7207207207207207	0.9155672823218998	0.7656218605585695	0.6428571428571429	0.6666666666666666	0.9873417721518988	Self Car Public
ssid__no_geo	0.8287560581583199	0.8947368421052632	0.7846502185317551	0.7711711711711711	0.6849894291754757	0.8977900552486187	0.7956126858565883	0.6666666666666666	0.7567567567567567	0.9634146341463414	522	RFC	0.791323392442458	0.7955390334572491	0.6952789699570815	0.8831521739130435	0.8322398190045249	0.6923076923076923	0.875	0.9294117647058824	0.7787243655221183	0.7482517482517482	0.675	0.9129213483146067	0.7698412698412698	0.6428571428571429	0.6666666666666666	1.0	Self Car Public
ssid__no_geo	0.7741730279898219	0.868421052631579	0.7540399693278007	0.7212741751990898	0.7065527065527065	0.8342930262316058	0.7990066876475218	0.6875000000000001	0.7804878048780488	0.9290322580645162	523	RFC	0.7475972508810936	0.6921397379912664	0.6813186813186813	0.8693333333333333	0.786159844054581	0.6111111111111112	0.8	0.9473684210526315	0.7628883171570756	0.7529691211401425	0.7337278106508875	0.8019680196801968	0.8196704842274461	0.7857142857142857	0.7619047619047619	0.9113924050632911	Self Car Public
ssid__no_geo	0.7956989247311828	0.868421052631579	0.7507711241875313	0.6666666666666666	0.7165109034267914	0.8691358024691358	0.7694645865377572	0.6666666666666666	0.7027027027027026	0.9390243902439025	524	RFC	0.7661364940841809	0.6692015209125475	0.7931034482758621	0.836104513064133	0.8035633484162896	0.6923076923076923	0.8125	0.9058823529411765	0.740814784357128	0.6641509433962264	0.6534090909090909	0.9048843187660668	0.7455294354028531	0.6428571428571429	0.6190476190476191	0.9746835443037974	Self Car Public
ssid__no_geo	0.8255080588647512	0.9210526315789473	0.7838607181253221	0.7252032520325203	0.7132243684992571	0.913154533844189	0.8530229143726076	0.7692307692307692	0.8205128205128205	0.9693251533742331	525	RFC	0.7903829603850663	0.7770034843205574	0.6936416184971098	0.9005037783375315	0.8875661375661377	0.8333333333333334	0.8888888888888888	0.9404761904761905	0.7799962686725789	0.6798780487804879	0.7339449541284404	0.9261658031088082	0.8253968253968255	0.7142857142857143	0.7619047619047619	1.0	Self Car Public
ssid__no_geo	0.8338804990151018	0.8859649122807017	0.8055493388936031	0.8251572327044024	0.7028753993610224	0.8886153846153847	0.8320200125078174	0.8	0.7692307692307692	0.926829268292683	526	RFC	0.8107702508786994	0.8586387434554974	0.7006369426751592	0.8730350665054414	0.8788472964943553	0.9090909090909091	0.8333333333333334	0.8941176470588236	0.8013596572918606	0.7941888619854721	0.7051282051282052	0.9047619047619048	0.7968655816757083	0.7142857142857143	0.7142857142857143	0.9620253164556962	Self Car Public
ssid__no_geo	0.8263428991905813	0.9210526315789473	0.7759161577259391	0.671462829736211	0.7657657657657657	0.890519877675841	0.8597902097902098	0.75	0.8717948717948718	0.9575757575757576	527	RFC	0.8074207730784885	0.8045977011494253	0.7611940298507462	0.8564705882352941	0.9210163652024117	0.9	0.9444444444444444	0.9186046511627907	0.7579709905064528	0.5761316872427984	0.770392749244713	0.9273885350318471	0.8174603174603176	0.6428571428571429	0.8095238095238095	1.0	Self Car Public
ssid__no_geo	0.8004246284501062	0.9210526315789473	0.7667229919391304	0.722972972972973	0.7031700288184439	0.874025974025974	0.8563400799173158	0.7407407407407408	0.8648648648648648	0.9634146341463414	528	RFC	0.7790593923201503	0.7697841726618705	0.7240356083086054	0.843358395989975	0.8995475113122172	0.7692307692307693	1.0	0.9294117647058824	0.7573367126764978	0.6815286624203821	0.6834733893557423	0.9070080862533693	0.8253968253968255	0.7142857142857143	0.7619047619047619	1.0	Self Car Public
ssid__no_geo	0.7914590747330961	0.8508771929824561	0.7382348128714856	0.6340425531914895	0.7070422535211268	0.8736196319018406	0.7417286638843525	0.6363636363636364	0.6666666666666666	0.9221556886227545	529	RFC	0.7672952085564457	0.7233009708737864	0.7583081570996979	0.8202764976958525	0.8240740740740741	0.875	0.7222222222222222	0.875	0.7203487569270921	0.5643939393939394	0.662269129287599	0.9343832020997376	0.6979103877838054	0.5	0.6190476190476191	0.9746835443037974	Self Car Public
ssid__no_geo	0.8078155028827675	0.868421052631579	0.7792587252810543	0.7515923566878981	0.7164634146341463	0.8697204045211183	0.7952493735626266	0.6923076923076924	0.7777777777777778	0.9156626506024097	530	RFC	0.806602535569537	0.7887700534759359	0.818815331010453	0.8122222222222222	0.8522988505747127	0.75	0.9333333333333333	0.8735632183908046	0.7635324797285344	0.7177615571776156	0.6368563685636857	0.9359795134443022	0.7571830419931685	0.6428571428571429	0.6666666666666666	0.9620253164556962	Self Car Public
ssid__no_geo	0.792995622263915	0.9122807017543859	0.7696165510389323	0.734475374732334	0.7099567099567099	0.8644175684277531	0.8407998709885502	0.7333333333333334	0.8205128205128205	0.9685534591194969	531	RFC	0.771389188541292	0.6660194174757281	0.75	0.8981481481481481	0.8462962962962962	0.6875	0.8888888888888888	0.9625	0.7752390629618434	0.8186157517899761	0.673972602739726	0.8331288343558282	0.8407675306409482	0.7857142857142857	0.7619047619047619	0.9746835443037974	Self Car Public
ssid__no_geo	0.8511422254974208	0.9210526315789473	0.7998413183900234	0.6876790830945558	0.8037634408602151	0.9080814312152992	0.8510759771629336	0.6956521739130435	0.9	0.9575757575757576	532	RFC	0.8240001685257159	0.8	0.7766233766233767	0.8953771289537713	0.9182873203681036	0.8888888888888888	0.9473684210526315	0.9186046511627907	0.7856785318186508	0.6030150753768844	0.8328690807799443	0.9211514392991239	0.8095238095238094	0.5714285714285714	0.8571428571428571	1.0	Self Car Public
ssid__no_geo	0.7700404858299595	0.8245614035087719	0.7146936365321946	0.6132596685082872	0.6807866868381242	0.8500345542501728	0.7400141392718275	0.6956521739130435	0.6341463414634146	0.8902439024390243	533	RFC	0.7389860961669786	0.7025316455696202	0.7009345794392523	0.8134920634920635	0.7992374727668845	0.8888888888888888	0.65	0.8588235294117647	0.6986322749070685	0.5441176470588235	0.6617647058823529	0.8900144717800289	0.7048422744625276	0.5714285714285714	0.6190476190476191	0.9240506329113924	Self Car Public
ssid__no_geo	0.7858642407277817	0.868421052631579	0.7542023096167908	0.7229254571026723	0.6816	0.8580814717477003	0.7786246612466124	0.6666666666666666	0.7317073170731706	0.9375000000000001	534	RFC	0.7574882105305404	0.7514619883040936	0.6740506329113924	0.8469520103761349	0.7894112060778727	0.6923076923076923	0.75	0.9259259259259259	0.7517682255625792	0.6964769647696477	0.6893203883495146	0.8695073235685752	0.7688366485834841	0.6428571428571429	0.7142857142857143	0.9493670886075949	Self Car Public
ssid__no_geo	0.8227049754730204	0.8596491228070176	0.7790680046355822	0.7158671586715867	0.7242424242424241	0.8970944309927359	0.7535668885362137	0.5714285714285714	0.7567567567567567	0.9325153374233128	535	RFC	0.7877817988660013	0.7238805970149254	0.7635782747603834	0.875886524822695	0.7837301587301587	0.5714285714285714	0.875	0.9047619047619048	0.772048280902132	0.708029197080292	0.6887608069164265	0.9193548387096774	0.7333735181836447	0.5714285714285714	0.6666666666666666	0.9620253164556962	Self Car Public
ssid__no_geo	0.7984962406015037	0.8508771929824561	0.7443996590060703	0.6827309236947791	0.66553480475382	0.8849332485696122	0.7483519564259682	0.689655172413793	0.6285714285714286	0.926829268292683	536	RFC	0.7709582406614098	0.6640625	0.8132780082987552	0.8355342136854742	0.7821661998132586	0.6666666666666666	0.7857142857142857	0.8941176470588236	0.7354127567293712	0.7024793388429752	0.5632183908045977	0.9405405405405406	0.7333735181836447	0.7142857142857143	0.5238095238095238	0.9620253164556962	Self Car Public
ssid__no_geo	0.7726285300506879	0.8947368421052632	0.7081561374581815	0.5632183908045977	0.7007299270072993	0.8605200945626478	0.8213243546576879	0.7407407407407408	0.7777777777777778	0.9454545454545454	537	RFC	0.7234807872495613	0.5034246575342466	0.8135593220338984	0.8534583821805393	0.8698469489167163	0.7692307692307693	0.9333333333333333	0.9069767441860465	0.7074048975328967	0.6391304347826087	0.6153846153846154	0.867699642431466	0.7894313843680932	0.7142857142857143	0.6666666666666666	0.9873417721518988	Self Car Public
ssid__no_geo	0.8199595414699933	0.8771929824561403	0.7823779813522865	0.7515337423312883	0.6995515695067264	0.896048632218845	0.8154972778161182	0.8148148148148148	0.7	0.9316770186335404	538	RFC	0.7928258584450015	0.813953488372093	0.6902654867256637	0.8742586002372479	0.8325433659194892	0.8461538461538461	0.7368421052631579	0.9146341463414634	0.7753497418501575	0.698005698005698	0.7090909090909091	0.9189526184538653	0.8005826803295157	0.7857142857142857	0.6666666666666666	0.9493670886075949	Self Car Public
ssid__no_geo	0.7960301163586585	0.9035087719298246	0.7603527145281447	0.7078189300411524	0.7020506634499397	0.8711885500933416	0.8193840579710144	0.6956521739130435	0.7999999999999999	0.9625	539	RFC	0.7910572529203512	0.8557213930348259	0.6689655172413793	0.8484848484848485	0.8631687242798355	0.8888888888888888	0.75	0.9506172839506173	0.745742705698169	0.6035087719298246	0.7385786802030457	0.8951406649616368	0.8010849909584086	0.5714285714285714	0.8571428571428571	0.9746835443037974	Self Car Public
ssid__no_geo	0.8270440251572327	0.8771929824561403	0.8078052245794182	0.8162162162162162	0.7303225806451613	0.876876876876877	0.8012281835811249	0.7692307692307692	0.7058823529411765	0.9285714285714286	540	RFC	0.8234181343770386	0.8273972602739726	0.8085714285714286	0.8342857142857143	0.8776049169307596	0.8333333333333334	0.9230769230769231	0.8764044943820225	0.7984221063953006	0.8053333333333333	0.6658823529411765	0.9240506329113924	0.7576853526220614	0.7142857142857143	0.5714285714285714	0.9873417721518988	Self Car Public
ssid__no_geo	0.8035971223021583	0.8947368421052632	0.7622347988486018	0.717687074829932	0.6910299003322259	0.8779874213836478	0.8315541941272935	0.7142857142857143	0.8421052631578947	0.9382716049382716	541	RFC	0.7754755836483899	0.7535714285714286	0.7247386759581882	0.8481166464155528	0.857041611825453	0.7142857142857143	0.9411764705882353	0.9156626506024096	0.7518071696037798	0.685064935064935	0.6603174603174603	0.910039113428944	0.8127385975487241	0.7142857142857143	0.7619047619047619	0.9620253164556962	Self Car Public
ssid__no_geo	0.8291182501708817	0.9035087719298246	0.7991183305208168	0.7457098283931356	0.7587209302325582	0.8929242329367565	0.8337398373983739	0.75	0.8	0.9512195121951219	542	RFC	0.8184006734006735	0.8690909090909091	0.725	0.8611111111111112	0.8865841073271413	0.9	0.8421052631578947	0.9176470588235294	0.791971775081327	0.6530054644808743	0.7957317073170732	0.9271781534460338	0.7973678923046011	0.6428571428571429	0.7619047619047619	0.9873417721518988	Self Car Public
ssid__no_geo	0.8078602620087336	0.8859649122807017	0.7553295923372451	0.6452905811623246	0.7238372093023254	0.8968609865470851	0.785556371445942	0.6428571428571429	0.7567567567567567	0.9570552147239264	543	RFC	0.7663110594596044	0.6544715447154471	0.778125	0.8663366336633663	0.8154761904761904	0.6428571428571429	0.875	0.9285714285714286	0.7475363149947422	0.6363636363636364	0.6766304347826086	0.9296148738379814	0.7656218605585695	0.6428571428571429	0.6666666666666666	0.9873417721518988	Self Car Public
ssid__no_geo	0.8195439739413681	0.8859649122807017	0.7826596727072946	0.7827476038338659	0.6763425253991291	0.888888888888889	0.7990874932903917	0.7407407407407408	0.7	0.9565217391304348	544	RFC	0.783462793230597	0.7980456026058632	0.6619318181818182	0.8904109589041096	0.8150324215792765	0.7692307692307693	0.7368421052631579	0.9390243902439024	0.7822639169251641	0.768025078369906	0.6913946587537092	0.8873720136518771	0.7852119750853928	0.7142857142857143	0.6666666666666666	0.9746835443037974	Self Car Public
ssid__no_geo	0.8257627118644068	0.9035087719298246	0.8033501572282438	0.8265162200282089	0.7045123726346434	0.879021879021879	0.8355553876949805	0.8275862068965518	0.7272727272727273	0.9518072289156626	545	RFC	0.8133583197908685	0.8027397260273973	0.7857142857142857	0.8516209476309227	0.9026819923371647	0.8	1.0	0.9080459770114943	0.7995037647794029	0.8517441860465116	0.6385224274406333	0.9082446808510638	0.8095238095238094	0.8571428571428571	0.5714285714285714	1.0	Self Car Public
ssid__no_geo	0.7690140845070422	0.8508771929824561	0.7453598659367794	0.6605222734254992	0.7496463932107497	0.8259109311740891	0.7661077109352972	0.6206896551724138	0.7555555555555556	0.9220779220779222	546	RFC	0.7319026677115202	0.6090651558073654	0.6919060052219321	0.8947368421052632	0.7516666666666666	0.6	0.7083333333333334	0.9466666666666667	0.7687650126226994	0.7214765100671141	0.8179012345679012	0.7669172932330827	0.7837050431987141	0.6428571428571429	0.8095238095238095	0.8987341772151899	Self Car Public
ssid__no_geo	0.8007067137809187	0.8333333333333334	0.7682220238182312	0.7102473498233216	0.7283072546230441	0.866111467008328	0.7417134064427144	0.5925925925925927	0.7368421052631577	0.8957055214723927	547	RFC	0.7713795790525045	0.7472118959107806	0.7013698630136986	0.8655569782330346	0.7693205487323134	0.6153846153846154	0.8235294117647058	0.8690476190476191	0.7669435977128285	0.6767676767676768	0.757396449704142	0.8666666666666667	0.7207152903355435	0.5714285714285714	0.6666666666666666	0.9240506329113924	Self Car Public
ssid__no_geo	0.768	0.868421052631579	0.7053863932078793	0.5596707818930041	0.7124304267161411	0.8440579710144928	0.7668392869724512	0.5833333333333334	0.7894736842105262	0.927710843373494	548	RFC	0.7037276970728089	0.5037037037037037	0.75	0.8574793875147232	0.8224701374802795	0.7	0.8823529411764706	0.8850574712643678	0.713041695874037	0.6296296296296297	0.6784452296819788	0.8310502283105022	0.7296564195298373	0.5	0.7142857142857143	0.9746835443037974	Self Car Public
ssid__no_geo	0.7895910780669145	0.8508771929824561	0.7360812794724497	0.6519823788546256	0.6919275123558484	0.8643339472068754	0.7590023961391786	0.7142857142857143	0.6470588235294118	0.9156626506024097	549	RFC	0.7400779278179047	0.6351931330472103	0.7317073170731707	0.8533333333333334	0.8113342596101217	0.7142857142857143	0.8461538461538461	0.8735632183908046	0.7338517161552719	0.669683257918552	0.65625	0.8756218905472637	0.7333735181836447	0.7142857142857143	0.5238095238095238	0.9620253164556962	Self Car Public
ssid__no_geo	0.7660455486542443	0.868421052631579	0.7248287959899239	0.6707132018209407	0.6678635547576302	0.8359096313912011	0.7807469193011363	0.6923076923076924	0.7222222222222222	0.927710843373494	550	RFC	0.7242754873210281	0.6480938416422287	0.6838235294117647	0.8409090909090909	0.8339080459770115	0.75	0.8666666666666667	0.8850574712643678	0.726189799848656	0.6949685534591195	0.6526315789473685	0.8309692671394799	0.7455294354028531	0.6428571428571429	0.6190476190476191	0.9746835443037974	Self Car Public
ssid__no_geo	0.8560663149962321	0.9035087719298246	0.8270565242443785	0.833810888252149	0.7302158273381294	0.9171428571428571	0.8448876226654004	0.8148148148148148	0.7692307692307692	0.9506172839506173	551	RFC	0.8290395505057488	0.8151260504201681	0.7574626865671642	0.9145299145299145	0.8690660076202246	0.8461538461538461	0.8333333333333334	0.927710843373494	0.8260014395892251	0.8533724340175953	0.7048611111111112	0.9197707736389685	0.8248945147679324	0.7857142857142857	0.7142857142857143	0.9746835443037974	Self Car Public
ssid__no_geo	0.8153724247226625	0.8596491228070176	0.7619679089729464	0.7853577371048253	0.6033755274261603	0.8971704623878537	0.7648066997760249	0.7333333333333334	0.6285714285714286	0.9325153374233128	552	RFC	0.781107200525311	0.8027210884353742	0.6842105263157895	0.8563899868247694	0.7926587301587301	0.6875	0.7857142857142857	0.9047619047619048	0.7501270895701637	0.7687296416938111	0.539622641509434	0.9420289855072463	0.7571830419931685	0.7857142857142857	0.5238095238095238	0.9620253164556962	Self Car Public
ssid__no_geo	0.7759418374091209	0.8947368421052632	0.7538942160572734	0.7018404907975461	0.728171334431631	0.8316708229426434	0.8356878196709058	0.7741935483870968	0.7894736842105262	0.9433962264150944	553	RFC	0.749163120983956	0.6574712643678161	0.7293729372937293	0.8606451612903225	0.8419117647058824	0.7058823529411765	0.8823529411764706	0.9375	0.761396366368273	0.7526315789473684	0.7269736842105263	0.804583835946924	0.8402652200120554	0.8571428571428571	0.7142857142857143	0.9493670886075949	Self Car Public
ssid__no_geo	0.8110236220472441	0.868421052631579	0.7916781947143808	0.7656967840735068	0.7484355444305382	0.8609022556390977	0.7925444143330322	0.7200000000000001	0.7317073170731706	0.9259259259259259	554	RFC	0.8142476124633142	0.8591065292096219	0.770618556701031	0.8130177514792899	0.8239320920043812	0.8181818181818182	0.75	0.9036144578313253	0.777627315008104	0.6906077348066298	0.7274939172749392	0.914780292942743	0.7688366485834841	0.6428571428571429	0.7142857142857143	0.9493670886075949	Self Car Public
ssid__no_geo	0.8302169035153328	0.9035087719298246	0.7933028100933077	0.7666666666666667	0.7207547169811319	0.8924870466321244	0.8594252935570301	0.8333333333333333	0.8108108108108109	0.9341317365269461	555	RFC	0.8200768838935973	0.8984375	0.7153558052434457	0.8464373464373465	0.9412878787878788	1.0	0.9375	0.8863636363636364	0.7795586696820046	0.6686046511627907	0.7262357414448669	0.9438356164383561	0.8053044002411092	0.7142857142857143	0.7142857142857143	0.9873417721518988	Self Car Public
ssid__no_geo	0.8206796818510484	0.8947368421052632	0.7945380396296491	0.7977099236641222	0.7088235294117647	0.8770806658130601	0.8445032333921222	0.8333333333333333	0.7619047619047619	0.9382716049382716	556	RFC	0.7949443363742633	0.806949806949807	0.6985507246376812	0.8793324775353016	0.8925224708357238	1.0	0.7619047619047619	0.9156626506024096	0.7943075293188747	0.7886792452830189	0.7194029850746269	0.8748403575989783	0.8127385975487241	0.7142857142857143	0.7619047619047619	0.9620253164556962	Self Car Public
ssid__no_geo	0.8229238160603981	0.8421052631578947	0.7908701942315388	0.717687074829932	0.7703081232492996	0.8846153846153847	0.7246703224964094	0.6086956521739131	0.6486486486486486	0.9166666666666667	557	RFC	0.8187199304206395	0.8307086614173228	0.792507204610951	0.8329439252336449	0.7976487723678735	0.7777777777777778	0.75	0.8651685393258427	0.7747256737192397	0.6317365269461078	0.7493188010899182	0.9431216931216931	0.6820373719107896	0.5	0.5714285714285714	0.9746835443037974	Self Car Public
ssid__no_geo	0.7829131652661064	0.8245614035087719	0.7326647368003437	0.6166219839142092	0.7393939393939394	0.8419782870928829	0.7007648741752788	0.5454545454545454	0.6666666666666667	0.8901734104046243	558	RFC	0.7497575170989804	0.625	0.8265582655826558	0.7977142857142857	0.8286052009456264	0.75	0.9166666666666666	0.8191489361702128	0.7229228082978839	0.6084656084656085	0.668859649122807	0.8914431673052363	0.64235483222825	0.42857142857142855	0.5238095238095238	0.9746835443037974	Self Car Public
ssid__no_geo	0.8625088589652729	0.9385964912280702	0.8342358587118336	0.8156424581005586	0.7765451664025358	0.9105199516324063	0.9025336955582359	0.896551724137931	0.8421052631578947	0.968944099378882	559	RFC	0.8501799218549871	0.8521400778210116	0.8166666666666667	0.8817330210772834	0.9196875498166746	0.8666666666666667	0.9411764705882353	0.9512195121951219	0.8211913753416775	0.7821428571428571	0.7401812688821753	0.94125	0.8926059875426965	0.9285714285714286	0.7619047619047619	0.9873417721518988	Self Car Public
ssid__no_geo	0.8118206521739131	0.868421052631579	0.7804125896265691	0.7831632653061225	0.6822742474916388	0.8758002560819461	0.7773764123457374	0.6428571428571429	0.7567567567567567	0.9325153374233128	560	RFC	0.7897943200117113	0.7752525252525253	0.7391304347826086	0.855	0.8075396825396824	0.6428571428571429	0.875	0.9047619047619048	0.7741384271161532	0.7912371134020618	0.6335403726708074	0.8976377952755905	0.7571830419931685	0.6428571428571429	0.6666666666666666	0.9620253164556962	Self Car Public
ssid__no_geo	0.8285109386026818	0.9122807017543859	0.7930951096710475	0.7568438003220612	0.7278688524590163	0.8945726762320649	0.8674730674730675	0.8461538461538461	0.8108108108108109	0.9454545454545454	561	RFC	0.8105242914063746	0.818815331010453	0.7551020408163265	0.8576555023923444	0.9203811369509043	0.9166666666666666	0.9375	0.9069767441860465	0.7803118039003274	0.7035928143712575	0.7025316455696202	0.9348109517601043	0.8291139240506329	0.7857142857142857	0.7142857142857143	0.9873417721518988	Self Car Public
ssid__no_geo	0.8041606886657102	0.8596491228070176	0.7675654101768302	0.6965376782077393	0.7348586810228801	0.8712998712998713	0.7910884829123823	0.7407407407407408	0.7142857142857143	0.9182389937106918	562	RFC	0.7760600313423799	0.75	0.7146596858638743	0.8635204081632653	0.7986721611721612	0.7692307692307693	0.7142857142857143	0.9125	0.7618811934232766	0.6501901140684411	0.7562326869806094	0.8792207792207792	0.784207353827607	0.7142857142857143	0.7142857142857143	0.9240506329113924	Self Car Public
ssid__no_geo	0.7986970684039087	0.8859649122807017	0.7691094390462672	0.6635220125786164	0.7804878048780489	0.8633184996821359	0.7978743961352657	0.64	0.8095238095238095	0.9440993788819876	563	RFC	0.7848477890775504	0.7757352941176471	0.7384615384615385	0.8403465346534653	0.8212086016964065	0.7272727272727273	0.8095238095238095	0.926829268292683	0.7649460786377622	0.5796703296703297	0.8275862068965517	0.8875816993464052	0.7809925658026925	0.5714285714285714	0.8095238095238095	0.9620253164556962	Self Car Public
ssid__no_geo	0.8129277566539924	0.9035087719298246	0.7697170461971498	0.7353535353535354	0.693950177935943	0.8798474253019707	0.8517094017094017	0.75	0.8717948717948718	0.9333333333333332	564	RFC	0.7826106567589841	0.7520661157024794	0.7414448669201521	0.854320987654321	0.9132644272179157	0.9	0.9444444444444444	0.8953488372093024	0.7594959222402382	0.7193675889328063	0.6521739130434783	0.9069462647444299	0.8090214988949166	0.6428571428571429	0.8095238095238095	0.9746835443037974	Self Car Public
ssid__no_geo	0.768334475668266	0.8596491228070176	0.7319537806125527	0.7184466019417476	0.6265432098765431	0.8508715300193673	0.753138231399101	0.6666666666666666	0.6486486486486486	0.9440993788819876	565	RFC	0.742610551193406	0.7708333333333334	0.6383647798742138	0.8186335403726708	0.7672764227642276	0.625	0.75	0.926829268292683	0.7245438253502771	0.6727272727272727	0.6151515151515151	0.885752688172043	0.7492465340566605	0.7142857142857143	0.5714285714285714	0.9620253164556962	Self Car Public
ssid__no_geo	0.8009797917942437	0.8596491228070176	0.7833453122648136	0.7503045066991473	0.7533512064343163	0.8463802236609771	0.7922865611219546	0.7586206896551724	0.7	0.9182389937106918	566	RFC	0.7838116623895067	0.6875	0.8028571428571428	0.8610778443113772	0.7942251461988303	0.7333333333333333	0.7368421052631579	0.9125	0.7891697169791451	0.8257372654155496	0.7095959595959596	0.8321759259259259	0.7921438617641149	0.7857142857142857	0.6666666666666666	0.9240506329113924	Self Car Public
ssid__no_geo	0.8264840182648402	0.9210526315789473	0.7915515449279052	0.7400881057268722	0.7462686567164178	0.8882978723404256	0.8915950920245398	0.88	0.8500000000000001	0.9447852760736196	567	RFC	0.8295455244776763	0.9130434782608695	0.7246376811594203	0.8509554140127389	0.9371345029239766	1.0	0.8947368421052632	0.9166666666666666	0.7735070472205381	0.6222222222222222	0.7692307692307693	0.9290681502086231	0.8566405465139643	0.7857142857142857	0.8095238095238095	0.9746835443037974	Self Car Public
ssid__no_geo	0.795088257866462	0.8947368421052632	0.7438281063779072	0.6266666666666666	0.7323076923076923	0.8725099601593626	0.8013833992094862	0.6086956521739131	0.8500000000000001	0.9454545454545454	568	RFC	0.7699955343249334	0.7540106951871658	0.7190332326283988	0.8369426751592357	0.8598304546896958	0.7777777777777778	0.8947368421052632	0.9069767441860465	0.7311458581257622	0.5361216730038023	0.7460815047021944	0.9112343966712899	0.7656218605585695	0.5	0.8095238095238095	0.9873417721518988	Self Car Public
ssid__no_geo	0.8167020523708421	0.8947368421052632	0.790249838338846	0.8069620253164558	0.6904024767801857	0.8733850129198965	0.8496664760815705	0.8	0.8181818181818182	0.9308176100628932	569	RFC	0.807834573997182	0.9107142857142857	0.6656716417910448	0.8471177944862155	0.8722332015810276	0.9090909090909091	0.782608695652174	0.925	0.7809356507194128	0.7244318181818182	0.7170418006430869	0.9013333333333333	0.836045810729355	0.7142857142857143	0.8571428571428571	0.9367088607594937	Self Car Public
ssid__no_geo	0.8329032258064516	0.8771929824561403	0.8075642654442216	0.7716312056737588	0.7566137566137566	0.8944478340451494	0.7941559445624486	0.7407407407407408	0.7027027027027026	0.9390243902439025	570	RFC	0.8158762009921393	0.8143712574850299	0.7606382978723404	0.8726190476190476	0.8292043740573152	0.7692307692307693	0.8125	0.9058823529411765	0.8010606545646001	0.7331536388140162	0.7526315789473684	0.9173967459324155	0.7693389592123769	0.7142857142857143	0.6190476190476191	0.9746835443037974	Self Car Public
ssid__no_geo	0.733596837944664	0.8157894736842105	0.6311953160508873	0.5023923444976076	0.558252427184466	0.8329411764705882	0.6805268640641277	0.6206896551724138	0.5161290322580645	0.9047619047619047	571	RFC	0.6428104887956415	0.45064377682403434	0.6497175141242938	0.8280701754385965	0.7513108614232209	0.6	0.8	0.8539325842696629	0.6315996973934781	0.5675675675675675	0.48936170212765956	0.8378698224852071	0.6619449467550733	0.6428571428571429	0.38095238095238093	0.9620253164556962	Self Car Public
ssid__no_geo	0.713915857605178	0.8070175438596491	0.6694225702862441	0.5932452276064611	0.6209048361934477	0.7941176470588234	0.7064300072430153	0.5925925925925927	0.6486486486486486	0.8780487804878048	572	RFC	0.6635109253292542	0.5358090185676393	0.6317460317460317	0.8229777256740914	0.7374811463046758	0.6153846153846154	0.75	0.8470588235294118	0.6807054156057951	0.6644736842105263	0.6104294478527608	0.7672131147540984	0.6847498493068113	0.5714285714285714	0.5714285714285714	0.9113924050632911	Self Car Public
ssid__no_geo	0.7758501040943789	0.8245614035087719	0.7198686731184482	0.6217228464419474	0.6601941747572815	0.8776889981561156	0.6875841992307855	0.5185185185185186	0.6285714285714286	0.9156626506024097	573	RFC	0.7297406228814681	0.6360153256704981	0.7062314540059347	0.8469750889679716	0.7325796808555429	0.5384615384615384	0.7857142857142857	0.8735632183908046	0.7128548534798534	0.608058608058608	0.6197916666666666	0.9107142857142857	0.6619449467550733	0.5	0.5238095238095238	0.9620253164556962	Self Car Public
ssid__no_geo	0.7821011673151751	0.8508771929824561	0.7350016680594735	0.6938053097345133	0.6333907056798623	0.877808988764045	0.7229856053448778	0.5925925925925927	0.6315789473684211	0.9447852760736196	574	RFC	0.7400445625535556	0.6877192982456141	0.6715328467153284	0.8608815426997245	0.7459778783308195	0.6153846153846154	0.7058823529411765	0.9166666666666666	0.7315880023271081	0.7	0.5993485342019544	0.8954154727793696	0.7058468957203133	0.5714285714285714	0.5714285714285714	0.9746835443037974	Self Car Public
ssid__no_geo	0.833729216152019	0.9035087719298246	0.7587470340991868	0.6190476190476191	0.7381703470031546	0.9190231362467866	0.8366413218788057	0.7692307692307692	0.7894736842105262	0.9512195121951219	575	RFC	0.770600087402921	0.6227544910179641	0.7986348122866894	0.8904109589041096	0.8777777777777778	0.8333333333333334	0.8823529411764706	0.9176470588235294	0.7503789389151168	0.6153846153846154	0.6862170087976539	0.949535192563081	0.8053044002411092	0.7142857142857143	0.7142857142857143	0.9873417721518988	Self Car Public
ssid__no_geo	0.810394060536836	0.8947368421052632	0.7926281431191873	0.783910196445276	0.7404129793510325	0.8535612535612536	0.834005638690089	0.7586206896551724	0.8	0.9433962264150944	576	RFC	0.7900482262941889	0.7236614853195165	0.7537537537537538	0.8927294398092968	0.8376461988304094	0.7333333333333333	0.8421052631578947	0.9375	0.800107954073345	0.8551020408163266	0.7275362318840579	0.8176855895196506	0.8323287120755474	0.7857142857142857	0.7619047619047619	0.9493670886075949	Self Car Public
ssid__no_geo	0.73992673992674	0.8421052631578947	0.6916998314829911	0.5614035087719299	0.696132596685083	0.8175633889919603	0.7261072261072261	0.5	0.7692307692307692	0.9090909090909091	577	RFC	0.6936393909042492	0.54421768707483	0.7186311787072244	0.818069306930693	0.7684754521963825	0.6	0.8333333333333334	0.872093023255814	0.6905894137809546	0.5797101449275363	0.675	0.8170580964153276	0.6974080771549126	0.42857142857142855	0.7142857142857143	0.9493670886075949	Self Car Public
ssid__no_geo	0.8143621084797555	0.8508771929824561	0.7724497094997801	0.6778242677824268	0.7587301587301587	0.8807947019867549	0.7410848632405518	0.6153846153846153	0.6857142857142857	0.9221556886227545	578	RFC	0.791935591128153	0.7431192660550459	0.7887788778877888	0.8439086294416244	0.7996031746031745	0.6666666666666666	0.8571428571428571	0.875	0.7583388016029252	0.6230769230769231	0.7308868501529052	0.9210526315789473	0.7058468957203133	0.5714285714285714	0.5714285714285714	0.9746835443037974	Self Car Public
ssid__no_geo	0.7900837089504186	0.8947368421052632	0.7677833231726859	0.6746666666666665	0.7782101167315175	0.8504731861198739	0.8264757653292686	0.6923076923076924	0.8444444444444444	0.9426751592356688	579	RFC	0.7593062292637724	0.6693121693121693	0.7194244604316546	0.8891820580474934	0.830128205128205	0.75	0.7916666666666666	0.9487179487179487	0.7808530360170503	0.6801075268817204	0.847457627118644	0.814993954050786	0.8281093027928471	0.6428571428571429	0.9047619047619048	0.9367088607594937	Self Car Public
ssid__no_geo	0.7774108322324967	0.8508771929824561	0.7577524053474409	0.759231905465288	0.6851851851851852	0.8288401253918495	0.76904107658705	0.6666666666666666	0.7368421052631577	0.9036144578313253	580	RFC	0.788364369568996	0.8237179487179487	0.7824773413897281	0.7588978185993112	0.8285327924273158	0.8	0.8235294117647058	0.8620689655172413	0.7421682597204476	0.7041095890410959	0.6094117647058823	0.9129834254143646	0.7291541089009442	0.5714285714285714	0.6666666666666666	0.9493670886075949	Self Car Public
ssid__no_geo	0.8306962025316456	0.8771929824561403	0.7786466559319553	0.6531645569620252	0.7924528301886793	0.8903225806451612	0.7701899489851298	0.56	0.8108108108108109	0.9397590361445785	581	RFC	0.7997519384029387	0.7329545454545454	0.8048780487804879	0.8614232209737828	0.8234717868338558	0.6363636363636364	0.9375	0.896551724137931	0.7635582685672303	0.589041095890411	0.7804054054054054	0.9212283044058746	0.7338758288125377	0.5	0.7142857142857143	0.9873417721518988	Self Car Public
ssid__no_geo	0.7711864406779662	0.868421052631579	0.7261837165296563	0.7037974683544304	0.6033690658499233	0.8713846153846153	0.7726550258705234	0.689655172413793	0.6842105263157895	0.9440993788819876	582	RFC	0.7331937352277572	0.710997442455243	0.6416938110749185	0.84688995215311	0.7860672724374301	0.6666666666666666	0.7647058823529411	0.926829268292683	0.7211481398427092	0.6967418546365914	0.569364161849711	0.8973384030418251	0.7651195499296767	0.7142857142857143	0.6190476190476191	0.9620253164556962	Self Car Public
ssid__no_geo	0.8099415204678363	0.8596491228070176	0.7569253960009275	0.68997668997669	0.6956521739130435	0.8851473241130488	0.7575051124744375	0.64	0.7	0.9325153374233128	583	RFC	0.7762529665945449	0.783068783068783	0.6787878787878788	0.866902237926973	0.7896255790992632	0.7272727272727273	0.7368421052631579	0.9047619047619048	0.7447397890073049	0.6166666666666667	0.7133757961783439	0.9041769041769042	0.7333735181836447	0.5714285714285714	0.6666666666666666	0.9620253164556962	Self Car Public
ssid__no_geo	0.7970830691185796	0.8771929824561403	0.7636727372041096	0.7747551686615888	0.643076923076923	0.8731861198738171	0.8072368421052633	0.7999999999999999	0.6842105263157895	0.9375000000000001	584	RFC	0.7648686479199975	0.8202764976958525	0.60932944606414	0.865	0.8135439360929557	0.75	0.7647058823529411	0.9259259259259259	0.7654436799782459	0.734020618556701	0.6807817589576547	0.8815286624203822	0.8085191882660236	0.8571428571428571	0.6190476190476191	0.9493670886075949	Self Car Public
ssid__no_geo	0.7681818181818182	0.8333333333333334	0.7359426294681538	0.6731571627260083	0.6956521739130433	0.83901855176541	0.7216938671676255	0.6666666666666666	0.588235294117647	0.9101796407185629	585	RFC	0.7345950810981386	0.6095717884130982	0.7361963190184049	0.8580171358629131	0.7750582750582752	0.6923076923076923	0.7692307692307693	0.8636363636363636	0.7439121819022033	0.7515527950310559	0.6593406593406593	0.8208430913348946	0.6936909785011052	0.6428571428571429	0.47619047619047616	0.9620253164556962	Self Car Public
ssid__no_geo	0.8072453861927547	0.8771929824561403	0.7701964100745414	0.7538461538461538	0.6870748299319728	0.8696682464454976	0.8016460905349794	0.7999999999999999	0.6666666666666666	0.9382716049382716	586	RFC	0.7890891675374433	0.768025078369906	0.7651515151515151	0.8340909090909091	0.8218875502008033	0.75	0.8	0.9156626506024096	0.7573513001965968	0.7401812688821753	0.6234567901234568	0.9084158415841584	0.7968655816757083	0.8571428571428571	0.5714285714285714	0.9620253164556962	Self Car Public
ssid__no_geo	0.8155006858710563	0.8859649122807017	0.7924179139399309	0.7685950413223139	0.7381316998468607	0.8705270006506182	0.8265904641664129	0.7586206896551724	0.7894736842105262	0.9316770186335404	587	RFC	0.7997508762388205	0.7971428571428572	0.753125	0.8489847715736041	0.8434401402837558	0.7333333333333333	0.8823529411764706	0.9146341463414634	0.7863119738492577	0.7420212765957447	0.7237237237237237	0.8931909212283045	0.8164556962025316	0.7857142857142857	0.7142857142857143	0.9493670886075949	Self Car Public
ssid__no_geo	0.7767175572519084	0.8421052631578947	0.7327222023251415	0.6206896551724137	0.7315789473684212	0.8458980044345897	0.7434920634920634	0.64	0.6857142857142857	0.9047619047619047	588	RFC	0.7412048077007242	0.547112462006079	0.8398791540785498	0.8366228070175439	0.8127827228950824	0.7272727272727273	0.8571428571428571	0.8539325842696629	0.7401770960138387	0.7171314741035857	0.6480186480186481	0.8553811659192825	0.7016274864376131	0.5714285714285714	0.5714285714285714	0.9620253164556962	Self Car Public
ssid__no_geo	0.7301943198804185	0.8333333333333334	0.6402379859654058	0.4835164835164836	0.5952813067150634	0.8419161676646706	0.7140527923660454	0.6153846153846153	0.611111111111111	0.9156626506024097	589	RFC	0.6381224870059822	0.44	0.6212121212121212	0.8531553398058253	0.7578544061302681	0.6666666666666666	0.7333333333333333	0.8735632183908046	0.6463277348072366	0.5365853658536586	0.5714285714285714	0.8309692671394799	0.6857544705645973	0.5714285714285714	0.5238095238095238	0.9620253164556962	Self Car Public
ssid__no_geo	0.8068783068783069	0.9122807017543859	0.7568742611245094	0.6278195488721804	0.7628032345013476	0.8800000000000001	0.8533971291866029	0.7200000000000001	0.8947368421052632	0.9454545454545454	590	RFC	0.7755192332284843	0.7136752136752137	0.7648648648648648	0.8480176211453745	0.9083861874559549	0.8181818181818182	1.0	0.9069767441860465	0.7452148946332323	0.5604026845637584	0.760752688172043	0.9144893111638955	0.8132409081776171	0.6428571428571429	0.8095238095238095	0.9873417721518988	Self Car Public
ssid__no_geo	0.8502202643171806	0.8947368421052632	0.8315081843241443	0.8229027962716378	0.7755644090305444	0.8960573476702508	0.8290854395148873	0.7857142857142857	0.7567567567567567	0.9447852760736196	591	RFC	0.8416167920306764	0.8535911602209945	0.8021978021978022	0.8690614136732329	0.8591269841269841	0.7857142857142857	0.875	0.9166666666666666	0.8232571211818641	0.794344473007712	0.7506426735218509	0.9247842170160296	0.8090214988949166	0.7857142857142857	0.6666666666666666	0.9746835443037974	Self Car Public
ssid__no_geo	0.8061224489795918	0.8596491228070176	0.7522484928558999	0.6963906581740976	0.6877323420074349	0.8726224783861672	0.7607063585324454	0.6086956521739131	0.7567567567567567	0.9166666666666667	592	RFC	0.7719500442217592	0.7387387387387387	0.7341269841269841	0.8429844097995546	0.8393154390345402	0.7777777777777778	0.875	0.8651685393258427	0.7366360781958657	0.6586345381526104	0.6468531468531469	0.9044205495818399	0.7137834036568212	0.5	0.6666666666666666	0.9746835443037974	Self Car Public
ssid__no_geo	0.8436532507739938	0.9210526315789473	0.8056870287847873	0.7508896797153025	0.7495621716287215	0.9166092350103376	0.8563400799173158	0.7407407407407408	0.8648648648648648	0.9634146341463414	593	RFC	0.8177512193621111	0.7757352941176471	0.7896678966789668	0.8878504672897196	0.8995475113122172	0.7692307692307693	1.0	0.9294117647058824	0.7960709958411109	0.7275862068965517	0.7133333333333334	0.9472934472934473	0.8253968253968255	0.7142857142857143	0.7619047619047619	1.0	Self Car Public
ssid__no_geo	0.790986283474853	0.8859649122807017	0.7521658256245445	0.7054673721340389	0.6839378238341969	0.8670922809053976	0.8159207941816637	0.7857142857142857	0.717948717948718	0.9440993788819876	594	RFC	0.7606579564587189	0.746268656716418	0.6839378238341969	0.8517673888255416	0.8301071105949155	0.7857142857142857	0.7777777777777778	0.926829268292683	0.7452709561028955	0.6688963210702341	0.6839378238341969	0.8829787234042553	0.8048020896122162	0.7857142857142857	0.6666666666666666	0.9620253164556962	Self Car Public
ssid__no_geo	0.8321678321678322	0.8859649122807017	0.7962492468231496	0.8239277652370204	0.683111954459203	0.8817080207732256	0.8193137534454898	0.8571428571428571	0.6666666666666667	0.9341317365269461	595	RFC	0.8272534610749713	0.8732057416267942	0.782608695652174	0.825945945945946	0.8867243867243867	0.8571428571428571	0.9166666666666666	0.8863636363636364	0.7771732301435271	0.7799145299145299	0.6060606060606061	0.9455445544554455	0.7894313843680932	0.8571428571428571	0.5238095238095238	0.9873417721518988	Self Car Public
ssid__no_geo	0.8098705501618123	0.8947368421052632	0.7561816221203316	0.702325581395349	0.6750902527075813	0.8911290322580646	0.8410475751793118	0.8461538461538461	0.742857142857143	0.9341317365269461	596	RFC	0.7710931463358648	0.7330097087378641	0.7192307692307692	0.861038961038961	0.9105339105339105	0.9166666666666666	0.9285714285714286	0.8863636363636364	0.7445199644388861	0.6741071428571429	0.6360544217687075	0.9233983286908078	0.7973678923046011	0.7857142857142857	0.6190476190476191	0.9873417721518988	Self Car Public
ssid__no_geo	0.7960339943342776	0.8508771929824561	0.7586549225109058	0.7275803722504232	0.6837881219903692	0.8645962732919255	0.7561404663201071	0.6153846153846153	0.742857142857143	0.9101796407185629	597	RFC	0.7738779976344764	0.7239057239057239	0.7661870503597122	0.8315412186379928	0.8196248196248197	0.6666666666666666	0.9285714285714286	0.8636363636363636	0.7496906398909564	0.7312925170068028	0.6173913043478261	0.9003880983182406	0.7175005023106289	0.5714285714285714	0.6190476190476191	0.9620253164556962	Self Car Public
ssid__no_geo	0.8	0.8245614035087719	0.7657313892172869	0.8422222222222223	0.6021505376344085	0.8528214077952299	0.7006102796148045	0.7200000000000001	0.47058823529411764	0.9112426035502957	598	RFC	0.7916755191053246	0.8834498834498834	0.7	0.7915766738660908	0.7630406630406631	0.8181818181818182	0.6153846153846154	0.8555555555555555	0.7524369189561543	0.8046709129511678	0.5283018867924528	0.9243379571248423	0.6661643560377737	0.6428571428571429	0.38095238095238093	0.9746835443037974	Self Car Public
ssid__no_geo	0.8038461538461539	0.8771929824561403	0.7389476263191975	0.6413301662707839	0.6862068965517242	0.8893058161350844	0.779059829059829	0.5833333333333334	0.8205128205128205	0.9333333333333332	599	RFC	0.7614879439786489	0.6716417910447762	0.7653846153846153	0.8474374255065554	0.8280792420327304	0.7	0.8888888888888888	0.8953488372093024	0.723679226475279	0.6136363636363636	0.621875	0.9355263157894737	0.7455294354028531	0.5	0.7619047619047619	0.9746835443037974	Self Car Public
ssid__no_geo	0.8078668683812406	0.8596491228070176	0.7577402120713742	0.7178423236514523	0.6778398510242085	0.8775384615384615	0.7633986928104575	0.6666666666666666	0.7058823529411765	0.9176470588235295	600	RFC	0.7832963541238667	0.8046511627906977	0.7054263565891473	0.839811542991755	0.8600732600732601	0.8	0.9230769230769231	0.8571428571428571	0.7396947523333335	0.6479400749063671	0.6523297491039427	0.9188144329896907	0.7100663050030138	0.5714285714285714	0.5714285714285714	0.9873417721518988	Self Car Public
ssid__no_geo	0.8629550321199143	0.9122807017543859	0.8392082142856072	0.806282722513089	0.7988338192419826	0.9125081011017497	0.8489329348225053	0.7692307692307692	0.8205128205128205	0.9570552147239264	601	RFC	0.8514494163266431	0.8619402985074627	0.8035190615835777	0.8888888888888888	0.8835978835978837	0.8333333333333334	0.8888888888888888	0.9285714285714286	0.8296655751202932	0.7573770491803279	0.7942028985507247	0.9374167776298269	0.821177416114125	0.7142857142857143	0.7619047619047619	0.9873417721518988	Self Car Public
ssid__no_geo	0.8047921071176886	0.8771929824561403	0.7811132037184585	0.7286821705426356	0.747945205479452	0.8667122351332878	0.8127386001547793	0.7272727272727273	0.7906976744186046	0.920245398773006	602	RFC	0.8030783975844663	0.8736059479553904	0.7036082474226805	0.8320209973753281	0.8885281385281386	1.0	0.7727272727272727	0.8928571428571429	0.7758892893193515	0.625	0.7982456140350878	0.9044222539229672	0.776773156519992	0.5714285714285714	0.8095238095238095	0.9493670886075949	Self Car Public
ssid__no_geo	0.8321358589157414	0.8508771929824561	0.8124536068290498	0.7836456558773425	0.7759036144578314	0.8778115501519757	0.7575276214300605	0.64	0.717948717948718	0.9146341463414634	603	RFC	0.8389085606962904	0.8614232209737828	0.8320413436692506	0.8232611174458381	0.7958011487423252	0.7272727272727273	0.7777777777777778	0.8823529411764706	0.7952388230499121	0.71875	0.7268623024830699	0.9401041666666666	0.7291541089009442	0.5714285714285714	0.6666666666666666	0.9493670886075949	Self Car Public
ssid__no_geo	0.8092105263157895	0.9035087719298246	0.7635756336785192	0.7246891651865008	0.6792452830188679	0.8867924528301886	0.8501088283696979	0.7857142857142857	0.8205128205128205	0.9440993788819876	604	RFC	0.7797987108036112	0.7669172932330827	0.72	0.8524788391777509	0.8671441476319525	0.7857142857142857	0.8888888888888888	0.926829268292683	0.7512367007779851	0.6868686868686869	0.6428571428571429	0.9239842726081258	0.8365481213582479	0.7857142857142857	0.7619047619047619	0.9620253164556962	Self Car Public
ssid__no_geo	0.8287002253944402	0.8596491228070176	0.7971355319462888	0.7973856209150326	0.7095588235294117	0.8844621513944223	0.7882113821138211	0.75	0.7	0.9146341463414634	605	RFC	0.8121690466313028	0.8442906574394463	0.7394636015325671	0.852752880921895	0.8397316821465428	0.9	0.7368421052631579	0.8823529411764706	0.7853391482993638	0.7554179566563467	0.6819787985865724	0.9186206896551724	0.7529636327104682	0.6428571428571429	0.6666666666666666	0.9493670886075949	Self Car Public
ssid__no_geo	0.7974522292993631	0.8421052631578947	0.7678721986416189	0.7329032258064515	0.7052023121387283	0.8655110579796772	0.7406169745351031	0.5714285714285714	0.7368421052631577	0.9135802469135801	606	RFC	0.7783966446601988	0.8137535816618912	0.6834733893557423	0.8379629629629629	0.7621747494178394	0.5714285714285714	0.8235294117647058	0.891566265060241	0.7633189634850059	0.6666666666666666	0.7283582089552239	0.8949320148331273	0.724934699618244	0.5714285714285714	0.6666666666666666	0.9367088607594937	Self Car Public
ssid__no_geo	0.8234875444839858	0.868421052631579	0.7929032410604844	0.7958579881656804	0.6908517350157728	0.892	0.7903880812207137	0.7586206896551724	0.6857142857142857	0.926829268292683	607	RFC	0.8050226598692335	0.7958579881656804	0.7604166666666666	0.858793324775353	0.8281979458450047	0.7333333333333333	0.8571428571428571	0.8941176470588236	0.7855613041132387	0.7958579881656804	0.6329479768786127	0.9278779472954231	0.7730560578661846	0.7857142857142857	0.5714285714285714	0.9620253164556962	Self Car Public
ssid__no_geo	0.8706603131381893	0.9035087719298246	0.8421496360837247	0.8661971830985916	0.7408759124087592	0.9193758127438232	0.8465020576131687	0.8666666666666666	0.7222222222222222	0.9506172839506173	608	RFC	0.8450204462502443	0.9111111111111111	0.7198581560283688	0.9040920716112532	0.8689591700133869	0.8125	0.8666666666666667	0.927710843373494	0.8412821452089084	0.825503355704698	0.7631578947368421	0.9351851851851852	0.8407675306409484	0.9285714285714286	0.6190476190476191	0.9746835443037974	Self Car Public
ssid__no_geo	0.8169979437971213	0.9122807017543859	0.7755861756485034	0.7132352941176471	0.7256894049346879	0.8878338278931751	0.8630047672193267	0.8275862068965518	0.8108108108108109	0.9506172839506173	609	RFC	0.7803670478266697	0.7132352941176471	0.7530120481927711	0.8748538011695907	0.8884036144578312	0.8	0.9375	0.927710843373494	0.7715734084798577	0.7132352941176471	0.7002801120448179	0.9012048192771084	0.8487040385774564	0.8571428571428571	0.7142857142857143	0.9746835443037974	Self Car Public
ssid__no_geo	0.8132780082987552	0.8508771929824561	0.7731428862761326	0.691511387163561	0.7513368983957219	0.876580373269115	0.7452793630663003	0.5833333333333334	0.7368421052631577	0.9156626506024097	610	RFC	0.8062021560999802	0.7990430622009569	0.7960339943342776	0.8235294117647058	0.7990308767185036	0.7	0.8235294117647058	0.8735632183908046	0.7526061310317061	0.6094890510948905	0.7113924050632912	0.9369369369369369	0.709563994374121	0.5	0.6666666666666666	0.9620253164556962	Self Car Public
ssid__no_geo	0.8024590163934426	0.8771929824561403	0.7407564988835387	0.6421404682274248	0.7075928917609046	0.8725361366622865	0.8179402722880984	0.782608695652174	0.7500000000000001	0.9212121212121213	611	RFC	0.7559696856024195	0.7058823529411765	0.7019230769230769	0.8601036269430051	0.8910648714810282	1.0	0.7894736842105263	0.8837209302325582	0.7292151458026641	0.588957055214724	0.7133550488599348	0.8853333333333333	0.7730560578661846	0.6428571428571429	0.7142857142857143	0.9620253164556962	Self Car Public
ssid__no_geo	0.7931034482758621	0.8596491228070176	0.7653839206188698	0.725	0.7115135834411384	0.8596381784154711	0.7762065095398429	0.7407407407407408	0.6666666666666666	0.9212121212121213	612	RFC	0.7768074720569934	0.7811447811447811	0.7161458333333334	0.8331318016928658	0.8176505664877759	0.7692307692307693	0.8	0.8837209302325582	0.7570707705414265	0.6763848396501457	0.7069408740359897	0.8878865979381443	0.7492465340566605	0.7142857142857143	0.5714285714285714	0.9620253164556962	Self Car Public
ssid__no_geo	0.8457675753228121	0.8859649122807017	0.790202263975055	0.7053763440860215	0.7439613526570048	0.9212690951821387	0.7915476452061817	0.6666666666666666	0.7567567567567567	0.9512195121951219	613	RFC	0.7963492820431304	0.703862660944206	0.7777777777777778	0.9074074074074074	0.828318250377074	0.6923076923076923	0.875	0.9176470588235294	0.7851401246252149	0.7068965517241379	0.7129629629629629	0.9355608591885441	0.7656218605585695	0.6428571428571429	0.6666666666666666	0.9873417721518988	Self Car Public
ssid__no_geo	0.804630969609262	0.8859649122807017	0.7565178018612979	0.7376311844077961	0.6496062992125985	0.8823159219634991	0.7974094913621035	0.7586206896551724	0.6875000000000001	0.9461077844311377	614	RFC	0.7786790261433612	0.7028571428571428	0.7783018867924528	0.8548780487804878	0.8770202020202019	0.7333333333333333	1.0	0.8977272727272727	0.7483437136890349	0.7760252365930599	0.5574324324324325	0.9115734720416124	0.7698412698412698	0.7857142857142857	0.5238095238095238	1.0	Self Car Public
ssid__no_geo	0.7812293456708526	0.8508771929824561	0.7331109546619606	0.6340425531914894	0.704784130688448	0.8605061801059447	0.7308384458077709	0.56	0.7	0.9325153374233128	615	RFC	0.756197393963954	0.7487437185929648	0.6786516853932584	0.8411967779056386	0.759322548796233	0.6363636363636364	0.7368421052631579	0.9047619047619048	0.7211826994863703	0.5498154981549815	0.7330097087378641	0.880722891566265	0.709563994374121	0.5	0.6666666666666666	0.9620253164556962	Self Car Public
ssid__no_geo	0.8351254480286738	0.868421052631579	0.7882928334955789	0.7799352750809061	0.6855983772819473	0.8993448481238832	0.788125970281659	0.7200000000000001	0.7222222222222222	0.9221556886227545	616	RFC	0.808377152619889	0.7578616352201258	0.7934272300469484	0.8738425925925926	0.8532828282828283	0.8181818181818182	0.8666666666666667	0.875	0.7777617100009738	0.8033333333333333	0.6035714285714285	0.9263803680981595	0.7455294354028531	0.6428571428571429	0.6190476190476191	0.9746835443037974	Self Car Public
ssid__no_geo	0.8154533844189017	0.8859649122807017	0.783839781162874	0.7752956636005256	0.6968325791855203	0.8793911007025762	0.8159207941816637	0.7857142857142857	0.717948717948718	0.9440993788819876	617	RFC	0.7955060980177935	0.8625730994152047	0.6695652173913044	0.8543799772468714	0.8301071105949155	0.7857142857142857	0.7777777777777778	0.926829268292683	0.7787943698007321	0.7040572792362768	0.7264150943396226	0.9059107358262968	0.8048020896122162	0.7857142857142857	0.6666666666666666	0.9620253164556962	Self Car Public
ssid__no_geo	0.8157534246575342	0.8596491228070176	0.7400514864640426	0.5777777777777777	0.7500000000000001	0.8923766816143498	0.7207863325510383	0.4761904761904762	0.7567567567567567	0.9294117647058824	618	RFC	0.7667568656658968	0.6419753086419753	0.8105849582172702	0.8477103301384451	0.8191391941391942	0.7142857142857143	0.875	0.8681318681318682	0.7217020287302524	0.5252525252525253	0.697841726618705	0.9420118343195266	0.6746031746031745	0.35714285714285715	0.6666666666666666	1.0	Self Car Public
ssid__no_geo	0.7757533286615277	0.8596491228070176	0.7245217091360528	0.6591276252019387	0.6384976525821596	0.8759398496240602	0.7469328010645375	0.64	0.6666666666666666	0.9341317365269461	619	RFC	0.7481547219051322	0.7756653992395437	0.6435331230283912	0.8252656434474617	0.8045454545454546	0.7272727272727273	0.8	0.8863636363636364	0.7132728021012221	0.5730337078651685	0.6335403726708074	0.9332443257676902	0.7100663050030138	0.5714285714285714	0.5714285714285714	0.9873417721518988	Self Car Public
ssid__no_geo	0.7924242424242425	0.8421052631578947	0.7203327900143083	0.6902654867256637	0.5942622950819672	0.8764705882352941	0.739693818007071	0.6923076923076924	0.611111111111111	0.9156626506024097	620	RFC	0.7510722380916267	0.7647058823529411	0.6561085972850679	0.8324022346368715	0.7856321839080461	0.75	0.7333333333333333	0.8735632183908046	0.6991897525408407	0.6290322580645161	0.5430711610486891	0.9254658385093167	0.709563994374121	0.6428571428571429	0.5238095238095238	0.9620253164556962	Self Car Public
ssid__no_geo	0.7655228758169934	0.8245614035087719	0.7045926918386227	0.6652360515021459	0.5849056603773585	0.8636363636363636	0.7505674835538204	0.7586206896551724	0.6	0.8930817610062892	621	RFC	0.703841088804405	0.6595744680851063	0.5871212121212122	0.8648275862068966	0.7508040935672513	0.7333333333333333	0.631578947368421	0.8875	0.7053836186899244	0.670995670995671	0.5827067669172933	0.8624484181568088	0.7519590114526823	0.7857142857142857	0.5714285714285714	0.8987341772151899	Self Car Public
ssid__no_geo	0.8420256991685563	0.8859649122807017	0.7894842960009233	0.6706948640483384	0.797886393659181	0.8998716302952504	0.7793902884264331	0.6363636363636364	0.7500000000000001	0.9518072289156626	622	RFC	0.8150819359141211	0.7762237762237763	0.7905759162303665	0.8784461152882206	0.8575065537406735	0.875	0.7894736842105263	0.9080459770114943	0.7727090954336195	0.5904255319148937	0.8053333333333333	0.9223684210526316	0.7380952380952381	0.5	0.7142857142857143	1.0	Self Car Public
ssid__no_geo	0.8269096005606167	0.8947368421052632	0.7997588283646421	0.779050736497545	0.7406249999999999	0.8796007485963817	0.8339285714285715	0.7142857142857143	0.8500000000000001	0.9375000000000001	623	RFC	0.809522842731202	0.8235294117647058	0.7452830188679245	0.8597560975609756	0.8449828274389678	0.7142857142857143	0.8947368421052632	0.9259259259259259	0.7918461404218525	0.7391304347826086	0.7360248447204969	0.9003831417624522	0.8243922041390395	0.7142857142857143	0.8095238095238095	0.9493670886075949	Self Car Public
ssid__no_geo	0.7875481386392811	0.8333333333333334	0.7522207050549442	0.6654611211573237	0.7354260089686099	0.8557749850388989	0.728590785907859	0.5833333333333334	0.7	0.9024390243902438	624	RFC	0.7654654967862607	0.7159533073929961	0.7557603686635944	0.8246828143021915	0.7691434468524251	0.7	0.7368421052631579	0.8705882352941177	0.742360769816287	0.6216216216216216	0.7161572052401747	0.8893034825870647	0.7011251758087201	0.5	0.6666666666666666	0.9367088607594937	Self Car Public
ssid__no_geo	0.8324528301886792	0.8859649122807017	0.7779760505831265	0.7194860813704498	0.704225352112676	0.9102167182662539	0.7906584320475178	0.7142857142857143	0.7058823529411765	0.9518072289156626	625	RFC	0.7960022288509406	0.672	0.8368200836820083	0.8791866028708134	0.8484695381247106	0.7142857142857143	0.9230769230769231	0.9080459770114943	0.7752045379531828	0.7741935483870968	0.60790273556231	0.9435173299101413	0.7619047619047619	0.7142857142857143	0.5714285714285714	1.0	Self Car Public
ssid__no_geo	0.7513333333333333	0.8508771929824561	0.6951053137320286	0.6084337349397589	0.6330434782608696	0.8438387279954571	0.736587375141592	0.6153846153846153	0.6666666666666666	0.927710843373494	626	RFC	0.7029952337256787	0.5287958115183246	0.7222222222222222	0.8579676674364896	0.7839080459770115	0.6666666666666666	0.8	0.8850574712643678	0.7033157155876711	0.7163120567375887	0.5634674922600619	0.8301675977653631	0.7058468957203133	0.5714285714285714	0.5714285714285714	0.9746835443037974	Self Car Public
ssid__no_geo	0.8181154127100073	0.8859649122807017	0.7751969739768335	0.738404452690167	0.6938110749185668	0.8933753943217666	0.8222672977236871	0.8275862068965518	0.7058823529411765	0.9333333333333332	627	RFC	0.7979680638722555	0.796	0.75	0.8479041916167664	0.8728085867620751	0.8	0.9230769230769231	0.8953488372093024	0.7593452867778128	0.6885813148788927	0.6454545454545455	0.944	0.8010849909584086	0.8571428571428571	0.5714285714285714	0.9746835443037974	Self Car Public
ssid__no_geo	0.8095605242868157	0.8421052631578947	0.7682067789148451	0.6954314720812182	0.735930735930736	0.8732581287325811	0.7534625807796539	0.64	0.717948717948718	0.9024390243902438	628	RFC	0.7854633972333187	0.7445652173913043	0.770392749244713	0.8414322250639387	0.7918795801148742	0.7272727272727273	0.7777777777777778	0.8705882352941177	0.7547956829267556	0.6523809523809524	0.7044198895027625	0.9075862068965517	0.724934699618244	0.5714285714285714	0.6666666666666666	0.9367088607594937	Self Car Public
ssid__no_geo	0.7860696517412935	0.8157894736842105	0.7002729963084963	0.49645390070921985	0.7523364485981308	0.8520286396181384	0.6979345955249571	0.5	0.7142857142857143	0.8795180722891567	629	RFC	0.756904893397604	0.7	0.7648456057007126	0.8058690744920993	0.7955665024630543	0.8333333333333334	0.7142857142857143	0.8390804597701149	0.6762142460090955	0.38461538461538464	0.7402298850574712	0.9037974683544304	0.6651597347799879	0.35714285714285715	0.7142857142857143	0.9240506329113924	Self Car Public
ssid__no_geo	0.8132530120481928	0.8596491228070176	0.7791073990026715	0.7186932849364792	0.7459016393442623	0.8727272727272727	0.7644986449864498	0.6666666666666666	0.7	0.926829268292683	630	RFC	0.7996686694854488	0.8114754098360656	0.7459016393442623	0.8416289592760181	0.8103199174406605	0.8	0.7368421052631579	0.8941176470588236	0.7656882386906717	0.6449511400651465	0.7459016393442623	0.9062119366626066	0.7333735181836447	0.5714285714285714	0.6666666666666666	0.9620253164556962	Self Car Public
ssid__no_geo	0.81	0.8947368421052632	0.7887331774841798	0.7784891165172855	0.7154696132596685	0.8722408026755853	0.8362202041924393	0.8275862068965518	0.7317073170731706	0.9493670886075949	631	RFC	0.7925323847781925	0.8042328042328042	0.7154696132596685	0.8578947368421053	0.8331223628691983	0.8	0.75	0.9493670886075949	0.7856289583178094	0.7543424317617866	0.7154696132596685	0.8870748299319728	0.8402652200120554	0.8571428571428571	0.7142857142857143	0.9493670886075949	Self Car Public
ssid__no_geo	0.8306233062330624	0.8508771929824561	0.8133159809118388	0.8290155440414508	0.7408536585365855	0.8700787401574802	0.784313961658135	0.7200000000000001	0.7317073170731706	0.9012345679012346	632	RFC	0.825205697080697	0.8791208791208791	0.759375	0.8371212121212122	0.8158999634903249	0.8181818181818182	0.75	0.8795180722891566	0.8044219053741716	0.7843137254901961	0.7232142857142857	0.9057377049180327	0.7603978300180833	0.6428571428571429	0.7142857142857143	0.9240506329113924	Self Car Public
ssid__no_geo	0.7913385826771654	0.8508771929824561	0.7490300718396813	0.6738794435857804	0.7157534246575342	0.8574573472757292	0.7537144702842378	0.6666666666666666	0.6875000000000001	0.9069767441860466	633	RFC	0.7498151870211128	0.6546546546546547	0.7359154929577465	0.8588754134509372	0.8795698924731182	0.8	1.0	0.8387096774193549	0.7489927128780631	0.6942675159235668	0.6966666666666667	0.856043956043956	0.694193289129998	0.5714285714285714	0.5238095238095238	0.9873417721518988	Self Car Public
ssid__no_geo	0.8418043202033036	0.8947368421052632	0.826320475582942	0.8363636363636364	0.7614213197969544	0.8811764705882352	0.8330148112756808	0.7857142857142857	0.7692307692307692	0.9440993788819876	634	RFC	0.8419895920199542	0.8903225806451613	0.7874015748031497	0.8482446206115515	0.848625629113434	0.7857142857142857	0.8333333333333334	0.926829268292683	0.8141469438409463	0.7885714285714286	0.7371007371007371	0.9167686658506732	0.820675105485232	0.7857142857142857	0.7142857142857143	0.9620253164556962	Self Car Public
ssid__no_geo	0.8394736842105263	0.9122807017543859	0.8194595797400882	0.7843137254901962	0.786697247706422	0.8873677660236465	0.8646038443506798	0.8	0.8444444444444444	0.9493670886075949	635	RFC	0.8246285318776025	0.8178438661710037	0.7725225225225225	0.8835192069392813	0.8833748881217236	0.9090909090909091	0.7916666666666666	0.9493670886075949	0.8153588422310416	0.7534246575342466	0.8014018691588785	0.89125	0.8561382358850714	0.7142857142857143	0.9047619047619048	0.9493670886075949	Self Car Public
ssid__no_geo	0.7877862595419848	0.868421052631579	0.7528379197769853	0.7120000000000001	0.6801736613603473	0.8663400979706088	0.7608205796157604	0.64	0.7027027027027026	0.9397590361445785	636	RFC	0.764109886533637	0.7235772357723578	0.7389937106918238	0.8297587131367292	0.8121081504702193	0.7272727272727273	0.8125	0.896551724137931	0.7457033217508773	0.7007874015748031	0.6300268096514745	0.9062957540263543	0.7259393208760297	0.5714285714285714	0.6190476190476191	0.9873417721518988	Self Car Public
ssid__no_geo	0.7570977917981072	0.8508771929824561	0.6957195695307107	0.5133928571428571	0.7391304347826086	0.8346354166666666	0.7641969482460279	0.6153846153846153	0.7692307692307692	0.9079754601226993	637	RFC	0.6914248885786002	0.45098039215686275	0.7640449438202247	0.8592493297587132	0.7936507936507936	0.6666666666666666	0.8333333333333334	0.8809523809523809	0.7076789336757647	0.5958549222797928	0.7157894736842105	0.8113924050632911	0.7408077154912598	0.5714285714285714	0.7142857142857143	0.9367088607594937	Self Car Public
ssid__no_geo	0.8036649214659686	0.8859649122807017	0.7439402606834585	0.6435185185185186	0.691699604743083	0.8966026587887739	0.7955049066160177	0.6666666666666666	0.7692307692307692	0.9506172839506173	638	RFC	0.7570738198020145	0.7128205128205128	0.6862745098039216	0.8721264367816092	0.8177839563381731	0.6923076923076923	0.8333333333333334	0.927710843373494	0.7354004822965501	0.5864978902953587	0.6972111553784861	0.9224924012158054	0.7772754671488848	0.6428571428571429	0.7142857142857143	0.9746835443037974	Self Car Public
ssid__no_geo	0.7839889579020014	0.8771929824561403	0.7364083163884555	0.6971428571428572	0.6315789473684211	0.8805031446540881	0.7867816827898783	0.7096774193548386	0.7058823529411765	0.9447852760736196	639	RFC	0.7484872839378767	0.6853932584269663	0.7084870848708487	0.851581508515815	0.8289341377576672	0.6470588235294118	0.9230769230769231	0.9166666666666666	0.7301645322000629	0.7093023255813954	0.56973293768546	0.9114583333333334	0.7772754671488848	0.7857142857142857	0.5714285714285714	0.9746835443037974	Self Car Public
ssid__no_geo	0.8423452768729641	0.8859649122807017	0.8166462221987029	0.7900874635568512	0.7581521739130435	0.9016990291262137	0.8370555592112479	0.8461538461538461	0.742857142857143	0.9221556886227545	640	RFC	0.8175832131386981	0.8041543026706232	0.7479892761394102	0.9006060606060606	0.9067460317460317	0.9166666666666666	0.9285714285714286	0.875	0.8159646643408457	0.7765042979942693	0.768595041322314	0.9027946537059538	0.7931484830219007	0.7857142857142857	0.6190476190476191	0.9746835443037974	Self Car Public
ssid__no_geo	0.8063814358230602	0.8947368421052632	0.7613276277832147	0.7345575959933223	0.6666666666666667	0.8827586206896552	0.836865320605158	0.8148148148148148	0.7567567567567567	0.9390243902439025	641	RFC	0.7909055300359649	0.8333333333333334	0.7121212121212122	0.827262044653349	0.8756787330316742	0.8461538461538461	0.875	0.9058823529411765	0.7432065479056331	0.6567164179104478	0.6266666666666667	0.946236559139785	0.8090214988949166	0.7857142857142857	0.6666666666666666	0.9746835443037974	Self Car Public
ssid__no_geo	0.7603787327021122	0.8070175438596491	0.6956829323123168	0.6078028747433265	0.618066561014263	0.8611793611793612	0.6788307569849316	0.5217391304347826	0.6190476190476191	0.8957055214723927	642	RFC	0.709862540894347	0.6981132075471698	0.5838323353293413	0.8476420798065296	0.7182539682539683	0.6666666666666666	0.6190476190476191	0.8690476190476191	0.6899678432262702	0.5381818181818182	0.6565656565656566	0.8751560549313359	0.65722322684348	0.42857142857142855	0.6190476190476191	0.9240506329113924	Self Car Public
ssid__no_geo	0.7239475500345065	0.8333333333333334	0.6489078300380277	0.4952380952380953	0.616793893129771	0.8346915017462166	0.7031229836107884	0.5714285714285714	0.611111111111111	0.926829268292683	643	RFC	0.647581683938702	0.429042904290429	0.6601307189542484	0.8535714285714285	0.7329598506069094	0.5714285714285714	0.7333333333333333	0.8941176470588236	0.6603369495949011	0.5855855855855856	0.5787965616045845	0.816628701594533	0.6857544705645973	0.5714285714285714	0.5238095238095238	0.9620253164556962	Self Car Public
ssid__no_geo	0.7669826224328594	0.8070175438596491	0.6759270763616926	0.5561497326203209	0.599264705882353	0.8723667905824039	0.6772486772486772	0.5833333333333334	0.5555555555555556	0.8928571428571428	644	RFC	0.7008983668160539	0.6046511627906976	0.6707818930041153	0.827262044653349	0.73645443196005	0.7	0.6666666666666666	0.8426966292134831	0.6596844603232611	0.5148514851485149	0.5415282392026578	0.9226736566186108	0.641852521599357	0.5	0.47619047619047616	0.9493670886075949	Self Car Public
ssid__no_geo	0.7814207650273224	0.8596491228070176	0.7080483181701505	0.6483050847457628	0.6051502145922748	0.8706896551724138	0.7677026898583784	0.7142857142857143	0.6666666666666667	0.9221556886227545	645	RFC	0.7261325261510585	0.7183098591549296	0.618421052631579	0.8416666666666667	0.8353174603174603	0.7142857142857143	0.9166666666666666	0.875	0.6949854266030737	0.5907335907335908	0.592436974789916	0.9017857142857143	0.7375929274663452	0.7142857142857143	0.5238095238095238	0.9746835443037974	Self Car Public
ssid__no_geo	0.766016713091922	0.8245614035087719	0.7165515249389678	0.6718446601941748	0.6240928882438318	0.8537170263788969	0.692636423405654	0.6666666666666666	0.5	0.9112426035502957	646	RFC	0.7437097464937109	0.6865079365079365	0.7517482517482518	0.7928730512249443	0.7583786583786584	0.6923076923076923	0.7272727272727273	0.8555555555555555	0.7053229202622063	0.6577946768060836	0.533498759305211	0.9246753246753247	0.6661643560377737	0.6428571428571429	0.38095238095238093	0.9746835443037974	Self Car Public
ssid__no_geo	0.8416149068322981	0.8771929824561403	0.8264453058934175	0.8455882352941176	0.7546666666666667	0.879081015719468	0.8074725864580937	0.7407407407407408	0.7500000000000001	0.9316770186335404	647	RFC	0.8228383711142332	0.8497536945812808	0.7256410256410256	0.8931203931203932	0.8244461999275864	0.7692307692307693	0.7894736842105263	0.9146341463414634	0.8310169054071492	0.8414634146341463	0.7861111111111111	0.8654761904761905	0.7926461723930078	0.7142857142857143	0.7142857142857143	0.9493670886075949	Self Car Public
ssid__no_geo	0.7955665024630542	0.868421052631579	0.6970867311074165	0.5379310344827587	0.6666666666666666	0.8866624921728241	0.7608205796157604	0.64	0.7027027027027026	0.9397590361445785	648	RFC	0.7074815161770185	0.5492957746478874	0.7065637065637066	0.8665850673194615	0.8121081504702193	0.7272727272727273	0.8125	0.896551724137931	0.6885846058259851	0.527027027027027	0.6310344827586207	0.9076923076923077	0.7259393208760297	0.5714285714285714	0.6190476190476191	0.9873417721518988	Self Car Public
ssid__no_geo	0.7514950166112957	0.8421052631578947	0.7356279801725618	0.6946902654867256	0.7047913446676971	0.8074023303632626	0.7417057668629997	0.5925925925925927	0.7142857142857143	0.9182389937106918	649	RFC	0.7274804015714372	0.6840958605664488	0.6532951289398281	0.8450502152080345	0.74739010989011	0.6153846153846154	0.7142857142857143	0.9125	0.7478948426447071	0.7056179775280899	0.7651006711409396	0.7729658792650919	0.7365883062085593	0.5714285714285714	0.7142857142857143	0.9240506329113924	Self Car Public
ssid__no_geo	0.7263969171483622	0.8157894736842105	0.6867009078641253	0.6127527216174182	0.6455172413793103	0.8018327605956472	0.7244785276073619	0.64	0.6500000000000001	0.8834355828220858	650	RFC	0.6823240742659441	0.5710144927536231	0.6591549295774648	0.8168028004667445	0.7562087035771247	0.7272727272727273	0.6842105263157895	0.8571428571428571	0.6936359442463126	0.6610738255033557	0.6324324324324324	0.7874015748031497	0.7006228651798271	0.5714285714285714	0.6190476190476191	0.9113924050632911	Self Car Public
ssid__no_geo	0.810403832991102	0.9035087719298246	0.777097990623132	0.7811993517017829	0.6686131386861314	0.8814814814814815	0.8554112554112554	0.7999999999999999	0.8181818181818182	0.948051948051948	651	RFC	0.7768431213214146	0.7850162866449512	0.661849710982659	0.8836633663366337	0.8353140096618358	0.75	0.782608695652174	0.9733333333333334	0.7774153079516956	0.7774193548387097	0.6755162241887905	0.8793103448275862	0.8794454490657021	0.8571428571428571	0.8571428571428571	0.9240506329113924	Self Car Public
ssid__no_geo	0.8578745198463509	0.9298245614035088	0.8431286704821762	0.8577827547592385	0.7812971342383108	0.8903061224489796	0.8916679775575481	0.8461538461538461	0.8717948717948718	0.9570552147239264	652	RFC	0.8569910781588425	0.8784403669724771	0.8381877022653722	0.8543451652386781	0.9298941798941799	0.9166666666666666	0.9444444444444444	0.9285714285714286	0.8330467488072527	0.838074398249453	0.731638418079096	0.929427430093209	0.8608599557966646	0.7857142857142857	0.8095238095238095	0.9873417721518988	Self Car Public
ssid__no_geo	0.8205861329521087	0.8947368421052632	0.7910073975767408	0.7727272727272727	0.7111111111111112	0.8891838088918381	0.8331223628691983	0.7999999999999999	0.7500000000000001	0.9493670886075949	653	RFC	0.7905497737685648	0.7727272727272727	0.7079646017699115	0.8909574468085106	0.8296135909393737	0.75	0.7894736842105263	0.9493670886075949	0.7914767351853444	0.7727272727272727	0.7142857142857143	0.8874172185430463	0.8402652200120554	0.8571428571428571	0.7142857142857143	0.9493670886075949	Self Car Public
ssid__no_geo	0.8594202898550725	0.8771929824561403	0.82321338450929	0.8277945619335347	0.7272727272727273	0.9145728643216081	0.8013113920371985	0.7096774193548386	0.7567567567567567	0.9375000000000001	654	RFC	0.8312216326957133	0.8303030303030303	0.7634854771784232	0.899876390605686	0.8159949164851126	0.6470588235294118	0.875	0.9259259259259259	0.8164660570037445	0.8253012048192772	0.6943396226415094	0.929757343550447	0.8005826803295157	0.7857142857142857	0.6666666666666666	0.9493670886075949	Self Car Public
ssid__no_geo	0.7971409121851599	0.8859649122807017	0.7571023126539483	0.7856315179606025	0.6082474226804123	0.8774279973208304	0.807456040692506	0.7407407407407408	0.7368421052631577	0.9447852760736196	655	RFC	0.7635724332342728	0.8329238329238329	0.6082474226804123	0.8495460440985733	0.8364756158873806	0.7692307692307693	0.8235294117647058	0.9166666666666666	0.7529568971261577	0.743421052631579	0.6082474226804123	0.907202216066482	0.7852119750853928	0.7142857142857143	0.6666666666666666	0.9746835443037974	Self Car Public
ssid__no_geo	0.7961346633416458	0.9035087719298246	0.762836339017015	0.7124352331606219	0.7165605095541401	0.8595132743362831	0.8497890295358651	0.7999999999999999	0.8	0.9493670886075949	656	RFC	0.7567926696479383	0.6532066508313539	0.7281553398058253	0.8890160183066361	0.8471574505884965	0.75	0.8421052631578947	0.9493670886075949	0.7735702395551272	0.7834757834757835	0.7053291536050157	0.8319057815845824	0.8561382358850714	0.8571428571428571	0.7619047619047619	0.9493670886075949	Self Car Public
ssid__no_geo	0.8519328956965718	0.9210526315789473	0.8185209600864861	0.7611111111111111	0.7928843710292249	0.9015673981191222	0.8750029608925315	0.8571428571428571	0.8108108108108109	0.9570552147239264	657	RFC	0.8330135725787899	0.7828571428571428	0.8478260869565217	0.8683574879227053	0.9077380952380952	0.8571428571428571	0.9375	0.9285714285714286	0.807529708609762	0.7405405405405405	0.7446300715990454	0.9374185136897001	0.8529234478601567	0.8571428571428571	0.7142857142857143	0.9873417721518988	Self Car Public
ssid__no_geo	0.7859600825877495	0.8333333333333334	0.7574255377560958	0.7688098495212039	0.6581059390048155	0.845360824742268	0.7481334520709572	0.7586206896551724	0.5789473684210527	0.9068322981366461	658	RFC	0.7726118080721708	0.8074712643678161	0.7044673539518901	0.8058968058968059	0.7568786864339231	0.7333333333333333	0.6470588235294118	0.8902439024390244	0.7466800768493177	0.7336814621409922	0.6174698795180723	0.8888888888888888	0.7445248141450674	0.7857142857142857	0.5238095238095238	0.9240506329113924	Self Car Public
ssid__no_geo	0.8155006858710563	0.8245614035087719	0.7820809147027875	0.8190184049079755	0.6565656565656565	0.8706586826347305	0.7177018511995618	0.6666666666666666	0.588235294117647	0.8982035928143712	659	RFC	0.815967583840239	0.8697068403908795	0.7677165354330708	0.810479375696767	0.7712703962703964	0.6923076923076923	0.7692307692307693	0.8522727272727273	0.7626446821486904	0.7739130434782608	0.5735294117647058	0.9404915912031048	0.6894715692184047	0.6428571428571429	0.47619047619047616	0.9493670886075949	Self Car Public
ssid__no_geo	0.8035853468433359	0.868421052631579	0.7268623127511259	0.5797101449275363	0.7154471544715447	0.8854296388542965	0.7809239158932412	0.6923076923076924	0.717948717948718	0.9325153374233128	660	RFC	0.7482387986640721	0.6756756756756757	0.7051282051282052	0.8639125151883353	0.8108465608465608	0.75	0.7777777777777778	0.9047619047619048	0.7139109324900633	0.5076142131979695	0.7260726072607261	0.9080459770114943	0.7571830419931685	0.6428571428571429	0.6666666666666666	0.9620253164556962	Self Car Public
ssid__no_geo	0.75	0.8596491228070176	0.6829027654494809	0.5349650349650351	0.6741154562383612	0.8396278051450464	0.7644511644511645	0.6153846153846153	0.7567567567567567	0.9212121212121213	661	RFC	0.6894246174279496	0.4935483870967742	0.7327935222672065	0.8419319429198683	0.8084625322997416	0.6666666666666666	0.875	0.8837209302325582	0.6818145470749407	0.583969465648855	0.6241379310344828	0.8373362445414847	0.7333735181836447	0.5714285714285714	0.6666666666666666	0.9620253164556962	Self Car Public
ssid__no_geo	0.8237490664675131	0.8333333333333334	0.772179771209423	0.7511177347242921	0.6682134570765661	0.897208121827411	0.6937028657616894	0.5384615384615384	0.6249999999999999	0.9176470588235295	662	RFC	0.8023832575985032	0.7924528301886793	0.7659574468085106	0.8487394957983193	0.7831890331890331	0.5833333333333334	0.9090909090909091	0.8571428571428571	0.7526737972319458	0.7138810198300283	0.5925925925925926	0.9515477792732167	0.6545107494474584	0.5	0.47619047619047616	0.9873417721518988	Self Car Public
ssid__no_geo	0.8	0.9298245614035088	0.7812692555942468	0.7156862745098039	0.7683453237410073	0.8597761685319291	0.8887667887667887	0.7999999999999999	0.9047619047619048	0.9615384615384615	663	RFC	0.7747135783463545	0.7227722772277227	0.717741935483871	0.8836265223274695	0.8762626262626263	0.75	0.9047619047619048	0.974025974025974	0.7908475794180204	0.7087378640776699	0.826625386996904	0.8371794871794872	0.9037572835041189	0.8571428571428571	0.9047619047619048	0.9493670886075949	Self Car Public
ssid__no_geo	0.7367688022284122	0.8771929824561403	0.6487798078706016	0.4172043010752688	0.6887218045112781	0.8404133180252582	0.7580178562521822	0.5	0.8292682926829269	0.9447852760736196	664	RFC	0.6426937818256652	0.4127659574468085	0.6561604584527221	0.8591549295774648	0.7888888888888889	0.6	0.85	0.9166666666666666	0.6562981949503132	0.4217391304347826	0.7246835443037974	0.8224719101123595	0.7375929274663452	0.42857142857142855	0.8095238095238095	0.9746835443037974	Self Car Public
ssid__no_geo	0.8386866523911491	0.8947368421052632	0.7800188908780757	0.625	0.8139013452914798	0.9011553273427472	0.8245410628019324	0.7200000000000001	0.8095238095238095	0.9440993788819876	665	RFC	0.8014963390725471	0.7284768211920529	0.7840172786177105	0.8919949174078781	0.8515116319994368	0.8181818181818182	0.8095238095238095	0.926829268292683	0.7679744547739205	0.5472636815920398	0.8461538461538461	0.9105058365758755	0.8048020896122162	0.6428571428571429	0.8095238095238095	0.9620253164556962	Self Car Public
ssid__no_geo	0.7697790449037776	0.868421052631579	0.7164684131519055	0.6208251473477406	0.686106346483705	0.8424737456242708	0.7977151977151977	0.7692307692307692	0.7027027027027026	0.9212121212121213	666	RFC	0.7111919662544278	0.5703971119133574	0.7067137809187279	0.8564650059311981	0.843184754521964	0.8333333333333334	0.8125	0.8837209302325582	0.7255444703977899	0.6810344827586207	0.6666666666666666	0.8289322617680827	0.7651195499296767	0.7142857142857143	0.6190476190476191	0.9620253164556962	Self Car Public
ssid__no_geo	0.7792857142857142	0.8333333333333334	0.7149982216714744	0.6420824295010846	0.6344605475040257	0.868451688009313	0.7375791216282014	0.7333333333333334	0.5714285714285714	0.9079754601226993	667	RFC	0.7351731803832644	0.6040816326530613	0.7725490196078432	0.8288888888888889	0.7609126984126985	0.6875	0.7142857142857143	0.8809523809523809	0.7118056638010678	0.6851851851851852	0.5382513661202186	0.9119804400977995	0.7328712075547519	0.7857142857142857	0.47619047619047616	0.9367088607594937	Self Car Public
ssid__no_geo	0.7904191616766467	0.868421052631579	0.7436607710565468	0.6871609403254973	0.6762589928057554	0.8675623800383876	0.7660307898259706	0.7333333333333334	0.6249999999999999	0.9397590361445785	668	RFC	0.7634281898314228	0.7251908396946565	0.7372549019607844	0.8278388278388278	0.8310475444096134	0.6875	0.9090909090909091	0.896551724137931	0.7295986674626437	0.6529209621993127	0.6245847176079734	0.9112903225806451	0.7497488446855535	0.7857142857142857	0.47619047619047616	0.9873417721518988	Self Car Public
ssid__no_geo	0.7532097004279601	0.8245614035087719	0.6926429341800641	0.5689655172413793	0.6676258992805755	0.8413373860182372	0.7100618582654511	0.5833333333333334	0.6486486486486486	0.8982035928143712	669	RFC	0.7166826579129125	0.6439024390243903	0.7116564417177914	0.7944890929965557	0.7674242424242425	0.7	0.75	0.8522727272727273	0.6774785481535339	0.5096525096525096	0.6287262872628726	0.8940568475452196	0.6735985533453888	0.5	0.5714285714285714	0.9493670886075949	Self Car Public
ssid__no_geo	0.8475734791524265	0.9210526315789473	0.81777564114411	0.7543859649122806	0.7915567282321899	0.9073842302878597	0.8483363444745559	0.7407407407407408	0.8292682926829269	0.975	670	RFC	0.8159797662050305	0.7413793103448276	0.7957559681697612	0.9108040201005025	0.8607312440645773	0.7692307692307693	0.85	0.9629629629629629	0.8197495808659828	0.7678571428571429	0.7874015748031497	0.9039900249376559	0.8370504319871408	0.7142857142857143	0.8095238095238095	0.9873417721518988	Self Car Public
ssid__no_geo	0.8772160210111621	0.9385964912280702	0.8645021076550803	0.8831168831168831	0.8005698005698005	0.9098196392785571	0.9209242320255923	0.923076923076923	0.8837209302325582	0.9559748427672956	671	RFC	0.8604635589998937	0.8862559241706162	0.7698630136986301	0.9252717391304348	0.9378787878787879	1.0	0.8636363636363636	0.95	0.8695676858108766	0.88	0.8338278931750742	0.8948751642575559	0.9079766927868193	0.8571428571428571	0.9047619047619048	0.9620253164556962	Self Car Public
ssid__no_geo	0.7912388774811773	0.8596491228070176	0.7557500236353638	0.7248576850094877	0.6925373134328358	0.8498550724637681	0.7972332015810277	0.782608695652174	0.7	0.9090909090909091	672	RFC	0.7818173806166101	0.8127659574468085	0.7227414330218068	0.8099447513812155	0.8696450428396574	1.0	0.7368421052631579	0.872093023255814	0.7375894916856301	0.6541095890410958	0.664756446991404	0.8939024390243903	0.7529636327104682	0.6428571428571429	0.6666666666666666	0.9493670886075949	Self Car Public
ssid__no_geo	0.7782747603833866	0.8596491228070176	0.7553311893394546	0.6845965770171148	0.7375886524822695	0.8438083385189795	0.7679392011311418	0.6086956521739131	0.7804878048780488	0.9146341463414634	673	RFC	0.7512456530205865	0.693069306930693	0.7046070460704607	0.8560606060606061	0.8200435729847495	0.7777777777777778	0.8	0.8823529411764706	0.7606799555719267	0.6763285024154589	0.7738095238095238	0.8319018404907975	0.7370906168374521	0.5	0.7619047619047619	0.9493670886075949	Self Car Public
ssid__no_geo	0.7572540693559802	0.8421052631578947	0.7099135410529831	0.5532710280373832	0.7477744807121661	0.8286951144094	0.7545964591029586	0.6206896551724138	0.7317073170731706	0.9113924050632911	674	RFC	0.694653973107564	0.47435897435897434	0.7138810198300283	0.8957219251336899	0.7537974683544304	0.6	0.75	0.9113924050632911	0.739908336588264	0.6636771300448431	0.7850467289719626	0.7710011507479861	0.7561784207353828	0.6428571428571429	0.7142857142857143	0.9113924050632911	Self Car Public
ssid__no_geo	0.8333333333333334	0.8508771929824561	0.7993171784329971	0.8477987421383647	0.6715063520871144	0.8786464410735123	0.7560145343277874	0.6666666666666666	0.6857142857142857	0.9156626506024097	675	RFC	0.8234779997367033	0.884514435695538	0.7520325203252033	0.8338870431893688	0.8076712559471181	0.6923076923076923	0.8571428571428571	0.8735632183908046	0.7830167975896742	0.8140096618357487	0.6065573770491803	0.9284833538840938	0.7254370102471368	0.6428571428571429	0.5714285714285714	0.9620253164556962	Self Car Public
ssid__no_geo	0.8108680310515173	0.868421052631579	0.7790557499289129	0.7233273056057866	0.736986301369863	0.8768536428110896	0.7515463360613673	0.5714285714285714	0.7441860465116279	0.9390243902439025	676	RFC	0.7926831124413586	0.8032128514056225	0.7173333333333334	0.8575031525851198	0.8300993124522535	0.8571428571428571	0.7272727272727273	0.9058823529411765	0.7709129470150534	0.6578947368421053	0.7577464788732394	0.8970976253298153	0.7217199115933294	0.42857142857142855	0.7619047619047619	0.9746835443037974	Self Car Public
ssid__no_geo	0.8080229226361032	0.868421052631579	0.7740751357397334	0.7732919254658385	0.6744186046511628	0.8745148771021991	0.8057966990920189	0.7096774193548386	0.7894736842105262	0.9182389937106918	677	RFC	0.7762450120792886	0.8006430868167203	0.656957928802589	0.8711340206185567	0.8139705882352941	0.6470588235294118	0.8823529411764706	0.9125	0.7728341967249817	0.7477477477477478	0.6928327645051194	0.8779220779220779	0.8080168776371308	0.7857142857142857	0.7142857142857143	0.9240506329113924	Self Car Public
ssid__no_geo	0.7777777777777778	0.8508771929824561	0.7056015981428446	0.6380597014925373	0.6146788990825688	0.864066193853428	0.7721661054994389	0.7407407407407408	0.6666666666666666	0.9090909090909091	678	RFC	0.7108236481346067	0.5570032573289903	0.6979166666666666	0.8775510204081632	0.8137745974955278	0.7692307692307693	0.8	0.872093023255814	0.7156315804664538	0.7467248908296943	0.5491803278688525	0.8509895227008148	0.74502712477396	0.7142857142857143	0.5714285714285714	0.9493670886075949	Self Car Public
ssid__no_geo	0.831140350877193	0.8596491228070176	0.7979611684511188	0.7483221476510067	0.75	0.8955613577023498	0.7615740740740741	0.6250000000000001	0.7222222222222222	0.9375000000000001	679	RFC	0.8094406245465636	0.7335526315789473	0.8231046931407943	0.8716645489199492	0.782716049382716	0.5555555555555556	0.8666666666666667	0.9259259259259259	0.7911085838434547	0.7636986301369864	0.6888217522658611	0.9208053691275168	0.7609001406469762	0.7142857142857143	0.6190476190476191	0.9493670886075949	Self Car Public
ssid__no_geo	0.7965335342878673	0.8421052631578947	0.7249620982366741	0.6056338028169014	0.6741214057507988	0.8951310861423221	0.7127572016460905	0.5333333333333333	0.6666666666666666	0.9382716049382716	680	RFC	0.7303843100328645	0.5972222222222222	0.7152542372881356	0.8786764705882353	0.7385542168674699	0.5	0.8	0.9156626506024096	0.7213205634644254	0.6142857142857143	0.6374622356495468	0.9122137404580153	0.7016274864376131	0.5714285714285714	0.5714285714285714	0.9620253164556962	Self Car Public
ssid__no_geo	0.8364741641337387	0.8859649122807017	0.8197097004877326	0.8459459459459461	0.7368421052631579	0.8763410502540937	0.8064191982168385	0.6956521739130435	0.7894736842105262	0.9341317365269461	681	RFC	0.8289416244501832	0.871866295264624	0.7612732095490716	0.8536853685368537	0.8858684888096652	0.8888888888888888	0.8823529411764706	0.8863636363636364	0.811894892177159	0.821522309711286	0.7139303482587065	0.9002320185614849	0.7576853526220614	0.5714285714285714	0.7142857142857143	0.9873417721518988	Self Car Public
ssid__no_geo	0.8121041520056298	0.9035087719298246	0.7833705346082036	0.7575757575757577	0.7195301027900146	0.8730057434588385	0.8501201408775221	0.7692307692307692	0.8421052631578947	0.9390243902439025	682	RFC	0.7951506236620864	0.7894736842105263	0.7515337423312883	0.8444444444444444	0.8934640522875816	0.8333333333333334	0.9411764705882353	0.9058823529411765	0.77395429852546	0.7281553398058253	0.6901408450704225	0.9035667107001321	0.8169580068314245	0.7142857142857143	0.7619047619047619	0.9746835443037974	Self Car Public
ssid__no_geo	0.8358702845797485	0.8859649122807017	0.8146654548745653	0.8356164383561644	0.7248908296943232	0.8834890965732086	0.8096618357487922	0.6956521739130435	0.8	0.9333333333333332	683	RFC	0.8301634016662117	0.8944281524926686	0.75	0.8460620525059666	0.875447663085362	0.8888888888888888	0.8421052631578947	0.8953488372093024	0.8032836171346814	0.7840616966580977	0.7014084507042253	0.924380704041721	0.7693389592123769	0.5714285714285714	0.7619047619047619	0.9746835443037974	Self Car Public
ssid__no_geo	0.7559055118110236	0.8070175438596491	0.7056883912806002	0.5920303605313093	0.6828675577156743	0.8421672555948174	0.6684804490207569	0.5185185185185186	0.5789473684210527	0.9079754601226993	684	RFC	0.7256111937696414	0.6638297872340425	0.7150127226463104	0.7979910714285714	0.6888242476477769	0.5384615384615384	0.6470588235294118	0.8809523809523809	0.6930853814809902	0.5342465753424658	0.6534883720930232	0.8915211970074813	0.6535061281896725	0.5	0.5238095238095238	0.9367088607594937	Self Car Public
ssid__no_geo	0.8093306288032455	0.8771929824561403	0.7665210439113285	0.7758846657929226	0.6415770609318997	0.882101405009163	0.796358930490667	0.7692307692307692	0.6857142857142857	0.9341317365269461	685	RFC	0.7790352272438551	0.7935656836461126	0.6911196911196911	0.8524203069657615	0.858946608946609	0.8333333333333334	0.8571428571428571	0.8863636363636364	0.7571868723217099	0.7589743589743589	0.5986622073578596	0.9139240506329114	0.7576853526220614	0.7142857142857143	0.5714285714285714	0.9873417721518988	Self Car Public
ssid__no_geo	0.8124087591240876	0.8421052631578947	0.7793719337197489	0.7091633466135459	0.7523680649526389	0.8765843895930621	0.7578329882677709	0.6666666666666666	0.7	0.9068322981366461	686	RFC	0.7877628729252341	0.7672413793103449	0.7258485639686684	0.8701986754966887	0.7731312333366248	0.6923076923076923	0.7368421052631579	0.8902439024390244	0.7744075505975953	0.6592592592592592	0.7808988764044944	0.8830645161290323	0.7445248141450674	0.6428571428571429	0.6666666666666666	0.9240506329113924	Self Car Public
ssid__no_geo	0.7498424700693131	0.868421052631579	0.7137637188125255	0.678851174934726	0.6395173453996985	0.8229226361031519	0.7914592760180996	0.7692307692307692	0.6875000000000001	0.9176470588235295	687	RFC	0.730061066829936	0.6615776081424937	0.7361111111111112	0.7924944812362031	0.8968253968253969	0.8333333333333334	1.0	0.8571428571428571	0.7060549876567669	0.6970509383378016	0.5653333333333334	0.8557806912991657	0.7418123367490456	0.7142857142857143	0.5238095238095238	0.9873417721518988	Self Car Public
ssid__no_geo	0.7950138504155124	0.8596491228070176	0.7432231915656607	0.7076350093109869	0.6530612244897959	0.8689733408961996	0.7741269841269842	0.7200000000000001	0.6857142857142857	0.9166666666666667	688	RFC	0.7751316126339169	0.8370044052863436	0.6620689655172414	0.8263214670981661	0.8468310715501727	0.8181818181818182	0.8571428571428571	0.8651685393258427	0.7244888234678687	0.6129032258064516	0.6442953020134228	0.916267942583732	0.7296564195298373	0.6428571428571429	0.5714285714285714	0.9746835443037974	Self Car Public
ssid__no_geo	0.8388305847076462	0.9210526315789473	0.8154032465958833	0.8299120234604106	0.7362428842504745	0.8800548320767648	0.8988148648806126	0.923076923076923	0.8292682926829269	0.9440993788819876	689	RFC	0.8351970058610568	0.930921052631579	0.7376425855513308	0.8370273794002607	0.925609756097561	1.0	0.85	0.926829268292683	0.803757132755206	0.7486772486772487	0.7348484848484849	0.9277456647398844	0.8762306610407876	0.8571428571428571	0.8095238095238095	0.9620253164556962	Self Car Public
ssid__no_geo	0.7762237762237763	0.8421052631578947	0.7322398059354609	0.7003257328990229	0.6319018404907976	0.8644918444165621	0.7413849466244322	0.6206896551724138	0.6842105263157895	0.9192546583850932	690	RFC	0.7360723534117771	0.7214765100671141	0.6319018404907976	0.8548387096774194	0.755714968914395	0.6	0.7647058823529411	0.9024390243902439	0.7288823565199144	0.680379746835443	0.6319018404907976	0.8743654822335025	0.7328712075547519	0.6428571428571429	0.6190476190476191	0.9367088607594937	Self Car Public
ssid__no_geo	0.7684587813620072	0.8333333333333334	0.6904344689165782	0.5967078189300412	0.6068222621184919	0.8677733257012019	0.7022873275141878	0.6428571428571429	0.5517241379310345	0.9122807017543859	691	RFC	0.7281449096650038	0.6359649122807017	0.7412280701754386	0.8072417465388712	0.8302277432712216	0.6428571428571429	1.0	0.8478260869565217	0.6712707091024365	0.562015503875969	0.513677811550152	0.9381188118811881	0.6703837653204742	0.6428571428571429	0.38095238095238093	0.9873417721518988	Self Car Public
ssid__no_geo	0.7640243902439025	0.8859649122807017	0.7385070612356942	0.6735870818915801	0.7057220708446866	0.8362120309708159	0.8008658008658008	0.7142857142857143	0.742857142857143	0.9454545454545454	692	RFC	0.7413057993526943	0.6347826086956522	0.7463976945244957	0.8427370948379351	0.8499446290143964	0.7142857142857143	0.9285714285714286	0.9069767441860465	0.7388275324940343	0.7174447174447175	0.6692506459948321	0.8297872340425532	0.7735583684950774	0.7142857142857143	0.6190476190476191	0.9873417721518988	Self Car Public
ssid__no_geo	0.8391608391608392	0.8771929824561403	0.8097801626911516	0.8282504012841092	0.7045813586097947	0.8965087281795511	0.8193972415529301	0.8333333333333333	0.7027027027027026	0.9221556886227545	693	RFC	0.8235830082883151	0.8865979381443299	0.7147435897435898	0.8694074969770254	0.8958333333333334	1.0	0.8125	0.875	0.7990554696443674	0.7771084337349398	0.6947040498442367	0.9253539253539254	0.7693389592123769	0.7142857142857143	0.6190476190476191	0.9746835443037974	Self Car Public
ssid__no_geo	0.8266860043509789	0.8421052631578947	0.7701191186691755	0.6116504854368933	0.8057366362451107	0.8929702343255225	0.7385559226050024	0.5384615384615384	0.7692307692307692	0.9079754601226993	694	RFC	0.7790778912495099	0.6461538461538462	0.8153034300791556	0.8757763975155279	0.7658730158730158	0.5833333333333334	0.8333333333333334	0.8809523809523809	0.7626298756819789	0.5806451612903226	0.7963917525773195	0.9108527131782945	0.7169981916817361	0.5	0.7142857142857143	0.9367088607594937	Self Car Public
ssid__no_geo	0.8230277185501066	0.8771929824561403	0.7558664183660291	0.6194225721784776	0.7510668563300142	0.8971098265895954	0.7682617586912066	0.56	0.8	0.9447852760736196	695	RFC	0.7765191851018622	0.7023809523809523	0.7542857142857143	0.8728908886389202	0.7983785220627325	0.6363636363636364	0.8421052631578947	0.9166666666666666	0.7415256742334195	0.5539906103286385	0.7478753541076487	0.9227110582639715	0.7455294354028531	0.5	0.7619047619047619	0.9746835443037974	Self Car Public
ssid__no_geo	0.833943833943834	0.8947368421052632	0.8149974906114256	0.8181818181818181	0.7433155080213903	0.883495145631068	0.8249999003416288	0.7407407407407408	0.7894736842105262	0.9447852760736196	696	RFC	0.8297284272993015	0.8450704225352113	0.8034682080924855	0.8406466512702079	0.8560834590246355	0.7692307692307693	0.8823529411764706	0.9166666666666666	0.8051467073225121	0.7929515418502202	0.6915422885572139	0.9309462915601023	0.8010849909584087	0.7142857142857143	0.7142857142857143	0.9746835443037974	Self Car Public
ssid__no_geo	0.825494205862304	0.8508771929824561	0.798716987049645	0.7524115755627011	0.7624466571834994	0.8812927284027345	0.730983750548968	0.5217391304347826	0.7500000000000001	0.9212121212121213	697	RFC	0.8235153944486896	0.8478260869565217	0.7905604719764012	0.8321596244131455	0.7799537603699171	0.6666666666666666	0.7894736842105263	0.8837209302325582	0.7830520413579493	0.6763005780346821	0.7362637362637363	0.9365918097754293	0.7016274864376131	0.42857142857142855	0.7142857142857143	0.9620253164556962	Self Car Public
ssid__no_geo	0.7884057971014493	0.8421052631578947	0.7393278901689556	0.670859538784067	0.6797583081570997	0.8673658235657001	0.734098893608096	0.6153846153846153	0.6666666666666666	0.920245398773006	698	RFC	0.7513384204141111	0.7079646017699115	0.703125	0.842925659472422	0.7605820105820106	0.6666666666666666	0.7222222222222222	0.8928571428571429	0.7295368338278886	0.6374501992031872	0.6578947368421053	0.8932655654383735	0.7132810930279284	0.5714285714285714	0.6190476190476191	0.9493670886075949	Self Car Public
ssid__no_geo	0.7569485511531638	0.868421052631579	0.7288273519086833	0.6306068601583112	0.7363304981773997	0.8195446973903387	0.7661738847281017	0.56	0.8108108108108109	0.927710843373494	699	RFC	0.7388813128084687	0.5915841584158416	0.8211382113821138	0.803921568627451	0.8196403692093347	0.6363636363636364	0.9375	0.8850574712643678	0.7261097378209485	0.6751412429378532	0.6674008810572687	0.8357870894677236	0.7296564195298373	0.5	0.7142857142857143	0.9746835443037974	Self Car Public
ssid__no_geo	0.8311284046692607	0.9035087719298246	0.7947113178724318	0.7356321839080461	0.7588785046728972	0.8896232650363517	0.8382617586912066	0.7200000000000001	0.8500000000000001	0.9447852760736196	700	RFC	0.8042014355881166	0.7933884297520661	0.7463235294117647	0.8728923476005188	0.876528442317916	0.8181818181818182	0.8947368421052632	0.9166666666666666	0.7881951632794592	0.6857142857142857	0.7718631178707225	0.9070080862533693	0.8090214988949166	0.6428571428571429	0.8095238095238095	0.9746835443037974	Self Car Public
ssid__no_geo	0.7398692810457517	0.8421052631578947	0.7136876958189434	0.660621761658031	0.6744525547445256	0.8059887710542732	0.7493251533742331	0.64	0.7	0.9079754601226993	701	RFC	0.7080372487436181	0.6675392670157068	0.6294277929155313	0.8271446862996159	0.7816890711627553	0.7272727272727273	0.7368421052631579	0.8809523809523809	0.722049775348219	0.6538461538461539	0.7264150943396226	0.7858880778588808	0.724934699618244	0.5714285714285714	0.6666666666666666	0.9367088607594937	Self Car Public
ssid__no_geo	0.8332225913621263	0.8421052631578947	0.8045401304419997	0.8083832335329342	0.720125786163522	0.8851113716295428	0.7380764293472893	0.6153846153846153	0.6842105263157895	0.9146341463414634	702	RFC	0.8366654606909746	0.8823529411764706	0.8006993006993007	0.8269441401971522	0.7712418300653594	0.6666666666666666	0.7647058823529411	0.8823529411764706	0.7840742580186472	0.7458563535911602	0.6542857142857142	0.9520807061790668	0.7132810930279284	0.5714285714285714	0.6190476190476191	0.9493670886075949	Self Car Public
ssid__no_geo	0.8173719376391982	0.8596491228070176	0.7691481026959802	0.7364485981308412	0.6829268292682927	0.8880688806888068	0.7614593036149923	0.64	0.7222222222222222	0.9221556886227545	703	RFC	0.7866459067727193	0.7725490196078432	0.7309236947791165	0.8564650059311981	0.8229797979797979	0.7272727272727273	0.8666666666666667	0.875	0.7555036690984562	0.7035714285714286	0.6408450704225352	0.9220945083014048	0.7217199115933294	0.5714285714285714	0.6190476190476191	0.9746835443037974	Self Car Public
ssid__no_geo	0.7584715212689257	0.8245614035087719	0.7005105920975341	0.6142857142857142	0.6432532347504621	0.8439928272564257	0.6969416006696285	0.6000000000000001	0.5806451612903225	0.9101796407185629	704	RFC	0.7097452766656552	0.5276073619631901	0.75	0.8516284680337757	0.7753787878787879	0.5625	0.9	0.8636363636363636	0.7115474740515002	0.7350427350427351	0.5631067961165048	0.8364928909952607	0.6778179626280892	0.6428571428571429	0.42857142857142855	0.9620253164556962	Self Car Public
ssid__no_geo	0.8103715170278638	0.8421052631578947	0.7372307940255188	0.584795321637427	0.7413249211356466	0.8855721393034826	0.7493251533742331	0.64	0.7	0.9079754601226993	705	RFC	0.7532276512340822	0.6410256410256411	0.7556270096463023	0.863030303030303	0.7816890711627553	0.7272727272727273	0.7368421052631579	0.8809523809523809	0.7248372347961274	0.5376344086021505	0.7275541795665634	0.909323116219668	0.724934699618244	0.5714285714285714	0.6666666666666666	0.9367088607594937	Self Car Public
ssid__no_geo	0.7942464040025016	0.868421052631579	0.7600521706746909	0.689075630252101	0.7248018120045301	0.8662790697674418	0.7873071232297612	0.75	0.6842105263157895	0.927710843373494	706	RFC	0.7819837577301599	0.7976653696498055	0.7158836689038032	0.8324022346368715	0.8499211178724363	0.9	0.7647058823529411	0.8850574712643678	0.7478280442994629	0.606508875739645	0.7339449541284404	0.9030303030303031	0.7455294354028531	0.6428571428571429	0.6190476190476191	0.9746835443037974	Self Car Public
ssid__no_geo	0.803088803088803	0.8421052631578947	0.745459386096098	0.649616368286445	0.7147766323024055	0.8719851576994435	0.7197999505691812	0.5454545454545454	0.7027027027027026	0.9112426035502957	707	RFC	0.7611294933816354	0.7383720930232558	0.6842105263157895	0.8608058608058609	0.8060185185185186	0.75	0.8125	0.8555555555555555	0.7371895870881829	0.5799086757990868	0.7482014388489209	0.8834586466165414	0.6741008639742817	0.42857142857142855	0.6190476190476191	0.9746835443037974	Self Car Public
ssid__no_geo	0.8159645232815964	0.8333333333333334	0.7771779335516781	0.7871148459383753	0.6601941747572816	0.8842247799593771	0.7166103522801892	0.5925925925925927	0.6470588235294118	0.9101796407185629	708	RFC	0.7929147806861317	0.8144927536231884	0.7172995780590717	0.8469520103761349	0.7750582750582752	0.6153846153846154	0.8461538461538461	0.8636363636363636	0.7659858616711044	0.7615176151761518	0.6115107913669064	0.9249291784702549	0.6857544705645973	0.5714285714285714	0.5238095238095238	0.9620253164556962	Self Car Public
ssid__no_geo	0.7946103423160962	0.8508771929824561	0.7587494625606782	0.7363636363636364	0.6613672496025437	0.8785175017158544	0.7635724331926864	0.6666666666666666	0.7	0.9240506329113924	709	RFC	0.7598328129065833	0.7232142857142857	0.6819672131147541	0.8743169398907104	0.7619642460581835	0.625	0.7368421052631579	0.9240506329113924	0.7582446431105435	0.75	0.6419753086419753	0.8827586206896552	0.7683343379545912	0.7142857142857143	0.6666666666666666	0.9240506329113924	Self Car Public
ssid__no_geo	0.8039702233250621	0.8157894736842105	0.7065796499758764	0.5645645645645646	0.6545454545454547	0.9006289308176101	0.6590731335451999	0.5185185185185186	0.5517241379310345	0.9069767441860466	710	RFC	0.7348583393788432	0.5766871165644172	0.7714285714285715	0.8564593301435407	0.7923904052936311	0.5384615384615384	1.0	0.8387096774193549	0.6903214503726941	0.5529411764705883	0.5684210526315789	0.9496021220159151	0.6227647177014265	0.5	0.38095238095238093	0.9873417721518988	Self Car Public
ssid__no_geo	0.7850187265917603	0.8596491228070176	0.7232086580180382	0.6174496644295303	0.6749611197511663	0.8772151898734177	0.7368072069916195	0.5217391304347826	0.7647058823529412	0.9239766081871346	711	RFC	0.7576311449336873	0.7076923076923077	0.7508650519031141	0.8143360752056404	0.8417874396135265	0.6666666666666666	1.0	0.8586956521739131	0.7037435606173835	0.5476190476190477	0.6129943502824858	0.9506172839506173	0.6825396825396824	0.42857142857142855	0.6190476190476191	1.0	Self Car Public
ssid__no_geo	0.7575539568345324	0.8421052631578947	0.6864618608217011	0.5143953934740884	0.688695652173913	0.8562945368171021	0.7255518850610875	0.5384615384615384	0.717948717948718	0.920245398773006	712	RFC	0.6876563728402094	0.47686832740213525	0.7226277372262774	0.8634730538922155	0.7513227513227513	0.5833333333333334	0.7777777777777778	0.8928571428571429	0.6884583452358125	0.5583333333333333	0.6578073089700996	0.8492343934040048	0.7053445850914205	0.5	0.6666666666666666	0.9493670886075949	Self Car Public
ssid__no_geo	0.7335820895522388	0.7894736842105263	0.6543718292015116	0.49387755102040815	0.6317757009345796	0.8374622356495468	0.6296426136916934	0.4666666666666667	0.5142857142857143	0.9079754601226993	713	RFC	0.6553046232869226	0.40878378378378377	0.689795918367347	0.867334167709637	0.6537698412698413	0.4375	0.6428571428571429	0.8809523809523809	0.6720164667160592	0.6237113402061856	0.5827586206896552	0.8095794392523364	0.6217600964436407	0.5	0.42857142857142855	0.9367088607594937	Self Car Public
ssid__no_geo	0.8015161957270848	0.8771929824561403	0.7668364438263136	0.7012987012987013	0.7264833574529668	0.8727272727272727	0.7925925925925926	0.6666666666666666	0.7777777777777778	0.9333333333333332	714	RFC	0.7823252075991806	0.7105263157894737	0.8019169329073482	0.8345323741007195	0.8403299542834427	0.6923076923076923	0.9333333333333333	0.8953488372093024	0.7569716424293734	0.6923076923076923	0.6640211640211641	0.9145860709592641	0.761402451275869	0.6428571428571429	0.6666666666666666	0.9746835443037974	Self Car Public
ssid__no_geo	0.8498563218390804	0.9122807017543859	0.8353304068063964	0.7808	0.8431952662721893	0.8819959541469994	0.8690108633504859	0.8	0.8636363636363636	0.9433962264150944	715	RFC	0.8520349118866068	0.8937728937728938	0.8096590909090909	0.8526727509778357	0.8908926218708828	0.9090909090909091	0.8260869565217391	0.9375	0.8287397563468327	0.6931818181818182	0.8796296296296297	0.9134078212290503	0.8561382358850714	0.7142857142857143	0.9047619047619048	0.9493670886075949	Self Car Public
ssid__no_geo	0.8185654008438819	0.8596491228070176	0.776163902616755	0.6990740740740741	0.7445255474452555	0.8848920863309353	0.7475051124744376	0.56	0.7500000000000001	0.9325153374233128	716	RFC	0.7916943194946292	0.7905759162303665	0.7183098591549296	0.8661971830985915	0.7768664084453558	0.6363636363636364	0.7894736842105263	0.9047619047619048	0.7678983513435552	0.6265560165975104	0.7727272727272727	0.9044117647058824	0.7254370102471368	0.5	0.7142857142857143	0.9620253164556962	Self Car Public
ssid__no_geo	0.8118380062305296	0.8771929824561403	0.784539166431948	0.7861409796893669	0.6971935007385525	0.8702830188679246	0.8037695756571259	0.7407407407407408	0.742857142857143	0.927710843373494	717	RFC	0.8053645470051376	0.8004866180048662	0.7919463087248322	0.8236607142857143	0.8609532230221886	0.7692307692307693	0.9285714285714286	0.8850574712643678	0.7724972541198526	0.7723004694835681	0.6226912928759895	0.9225	0.7693389592123769	0.7142857142857143	0.6190476190476191	0.9746835443037974	Self Car Public
ssid__no_geo	0.8462515883100381	0.8859649122807017	0.823922588487675	0.84077892325315	0.7290780141843971	0.9019108280254777	0.8149689143950263	0.7999999999999999	0.7058823529411765	0.9390243902439025	718	RFC	0.8264004731161071	0.835990888382688	0.749271137026239	0.8939393939393939	0.8596530920060332	0.75	0.9230769230769231	0.9058823529411765	0.8218641927125859	0.8456221198156681	0.7099447513812155	0.910025706940874	0.8010849909584086	0.8571428571428571	0.5714285714285714	0.9746835443037974	Self Car Public
ssid__no_geo	0.8407523510971787	0.9035087719298246	0.8210134013053721	0.8035714285714286	0.75669099756691	0.9027777777777777	0.8261134697916308	0.7586206896551724	0.7567567567567567	0.962962962962963	719	RFC	0.8294867396643449	0.813953488372093	0.8036175710594315	0.8708891595615104	0.849364123159304	0.7333333333333333	0.875	0.9397590361445783	0.815161280950333	0.7934508816120907	0.7149425287356321	0.9370904325032765	0.8132409081776171	0.7857142857142857	0.6666666666666666	0.9873417721518988	Self Car Public
ssid__no_geo	0.8476912474155754	0.9122807017543859	0.8178449271297983	0.8156606851549755	0.7320061255742726	0.9058679706601467	0.8660330091364573	0.8275862068965518	0.8205128205128205	0.95	720	RFC	0.8239951646225047	0.7936507936507936	0.7887788778877888	0.8895558223289316	0.8757201646090534	0.8	0.8888888888888888	0.9382716049382716	0.8148576188605609	0.8389261744966443	0.6828571428571428	0.9227895392278954	0.8603576451677718	0.8571428571428571	0.7619047619047619	0.9620253164556962	Self Car Public
ssid__no_geo	0.8151558073654391	0.868421052631579	0.7868315940766529	0.7364746945898778	0.7462277091906722	0.8777923784494087	0.793070818070818	0.6923076923076924	0.7619047619047619	0.9249999999999999	721	RFC	0.7945882146955188	0.7589928057553957	0.768361581920904	0.8564102564102564	0.8084950029394474	0.75	0.7619047619047619	0.9135802469135802	0.7802857041334815	0.7152542372881356	0.7253333333333334	0.9002695417789758	0.7804902551737994	0.6428571428571429	0.7619047619047619	0.9367088607594937	Self Car Public
ssid__no_geo	0.8251445086705202	0.8947368421052632	0.7901557161278161	0.7779527559055119	0.6976744186046511	0.8948399738732854	0.8183753154442202	0.7096774193548386	0.7894736842105262	0.9559748427672956	722	RFC	0.7963640853346169	0.7791798107255521	0.7317073170731707	0.8782051282051282	0.8264705882352942	0.6470588235294118	0.8823529411764706	0.95	0.7851711345040994	0.7767295597484277	0.6666666666666666	0.9121171770972037	0.820675105485232	0.7857142857142857	0.7142857142857143	0.9620253164556962	Self Car Public
ssid__no_geo	0.7833014659018483	0.868421052631579	0.751242949055206	0.753939393939394	0.6431718061674009	0.8566176470588236	0.7834175639053688	0.6666666666666666	0.7567567567567567	0.926829268292683	723	RFC	0.7618268942632236	0.7913486005089059	0.6717791411042945	0.8223529411764706	0.820475113122172	0.6923076923076923	0.875	0.8941176470588236	0.743556902813744	0.7199074074074074	0.6169014084507042	0.8938618925831202	0.7571830419931685	0.6428571428571429	0.6666666666666666	0.9620253164556962	Self Car Public
ssid__no_geo	0.8101822752985544	0.8859649122807017	0.7772208036101098	0.7628865979381444	0.688	0.8807758128921849	0.8320200125078174	0.8	0.7692307692307692	0.926829268292683	724	RFC	0.7921603685947636	0.8354838709677419	0.6898395721925134	0.8511576626240352	0.8788472964943553	0.9090909090909091	0.8333333333333334	0.8941176470588236	0.7668655941878567	0.7018970189701897	0.6861702127659575	0.9125295508274232	0.7968655816757083	0.7142857142857143	0.7142857142857143	0.9620253164556962	Self Car Public
ssid__no_geo	0.7541818181818182	0.8333333333333334	0.7054646955907308	0.5457809694793536	0.738831615120275	0.8317815021725635	0.7086443381180222	0.4799999999999999	0.7368421052631577	0.9090909090909091	725	RFC	0.7018050633944962	0.5170068027210885	0.7413793103448276	0.8470290771175727	0.747025660158355	0.5454545454545454	0.8235294117647058	0.872093023255814	0.7104404362185192	0.5779467680608364	0.7363013698630136	0.8170731707317073	0.6815350612818967	0.42857142857142855	0.6666666666666666	0.9493670886075949	Self Car Public
ssid__no_geo	0.8671023965141612	0.9298245614035088	0.8445417268568677	0.8098591549295774	0.8123076923076923	0.9114583333333334	0.8945203498879492	0.8275862068965518	0.9	0.9559748427672956	726	RFC	0.8559366384051798	0.8712121212121212	0.8048780487804879	0.89171974522293	0.899122807017544	0.8	0.9473684210526315	0.95	0.8361817565682284	0.756578947368421	0.8198757763975155	0.9320905459387483	0.8921036769138034	0.8571428571428571	0.8571428571428571	0.9620253164556962	Self Car Public
ssid__no_geo	0.8099352051835853	0.8859649122807017	0.7704433934573435	0.7475728155339806	0.6885245901639344	0.8752327746741154	0.831718898385565	0.7692307692307692	0.8	0.9259259259259259	727	RFC	0.7712189460116207	0.78839590443686	0.6494845360824743	0.8757763975155279	0.8596843514408512	0.8333333333333334	0.8421052631578947	0.9036144578313253	0.772672398868948	0.7107692307692308	0.7325581395348837	0.8746898263027295	0.8085191882660236	0.7142857142857143	0.7619047619047619	0.9493670886075949	Self Car Public
ssid__no_geo	0.7845263919016631	0.8947368421052632	0.7327647593972051	0.6194331983805669	0.7099567099567099	0.8689043698543382	0.8325762812283992	0.7692307692307692	0.7894736842105262	0.9390243902439025	728	RFC	0.7392753418660831	0.59765625	0.7711598746081505	0.849009900990099	0.8738562091503268	0.8333333333333334	0.8823529411764706	0.9058823529411765	0.7301215734495661	0.6428571428571429	0.6577540106951871	0.8897535667963683	0.8010849909584087	0.7142857142857143	0.7142857142857143	0.9746835443037974	Self Car Public
ssid__no_geo	0.7847604084838963	0.8421052631578947	0.7178736284005929	0.5683060109289618	0.7198795180722891	0.8654353562005278	0.7366431472122529	0.5925925925925927	0.7027027027027026	0.9146341463414634	729	RFC	0.733028988151427	0.6190476190476191	0.7422360248447205	0.8378033205619413	0.770079185520362	0.6153846153846154	0.8125	0.8823529411764706	0.706345061877481	0.5252525252525253	0.6988304093567251	0.8949522510231923	0.7132810930279284	0.5714285714285714	0.6190476190476191	0.9493670886075949	Self Car Public
ssid__no_geo	0.744866210329807	0.8859649122807017	0.7116816320018867	0.6325966850828729	0.6888888888888889	0.8135593220338982	0.8274031007751939	0.7200000000000001	0.8372093023255814	0.9249999999999999	730	RFC	0.7094472372928209	0.6010498687664042	0.7025495750708215	0.8247422680412371	0.8499812944257389	0.8181818181818182	0.8181818181818182	0.9135802469135802	0.7153544626834618	0.6676384839650146	0.6757493188010899	0.802675585284281	0.8122362869198313	0.6428571428571429	0.8571428571428571	0.9367088607594937	Self Car Public
ssid__no_geo	0.8392282958199357	0.9035087719298246	0.8070821624101798	0.8678304239401495	0.6593406593406593	0.8940754039497306	0.8435281971867337	0.8571428571428571	0.7222222222222222	0.9512195121951219	731	RFC	0.8125017163414886	0.8877551020408163	0.670926517571885	0.8788235294117647	0.880485527544351	0.8571428571428571	0.8666666666666667	0.9176470588235294	0.8022648843351338	0.848780487804878	0.6481481481481481	0.9098660170523751	0.821177416114125	0.8571428571428571	0.6190476190476191	0.9873417721518988	Self Car Public
ssid__no_geo	0.8326585695006747	0.8859649122807017	0.7932497809360171	0.7704160246533128	0.7062600321027287	0.9030732860520096	0.8156536327268035	0.7857142857142857	0.7222222222222222	0.9390243902439025	732	RFC	0.8037422798372368	0.7987220447284346	0.7333333333333333	0.8791714614499425	0.8527544351073763	0.7857142857142857	0.8666666666666667	0.9058823529411765	0.7844910757464504	0.7440476190476191	0.6811145510835913	0.928311057108141	0.7931484830219007	0.7857142857142857	0.6190476190476191	0.9746835443037974	Self Car Public
ssid__no_geo	0.8249832999331997	0.8771929824561403	0.8099598903143238	0.7826086956521738	0.7770114942528734	0.8702594810379242	0.8187118437118436	0.7692307692307692	0.7619047619047619	0.9249999999999999	733	RFC	0.8207683119712027	0.8154362416107382	0.8105515587529976	0.8363171355498721	0.8362727807172252	0.8333333333333334	0.7619047619047619	0.9135802469135802	0.8018441185938562	0.7523219814241486	0.7461368653421634	0.9070735090152566	0.8042997789833234	0.7142857142857143	0.7619047619047619	0.9367088607594937	Self Car Public
ssid__no_geo	0.848093083387201	0.8771929824561403	0.8220360706293829	0.8482238966630785	0.7170418006430869	0.9008425145819832	0.8015873015873015	0.7857142857142857	0.6857142857142857	0.9333333333333332	734	RFC	0.8308735882460967	0.8914027149321267	0.7335526315789473	0.867665418227216	0.8460686600221484	0.7857142857142857	0.8571428571428571	0.8953488372093024	0.8156501503911522	0.8090349075975359	0.7012578616352201	0.9366576819407008	0.7772754671488848	0.7857142857142857	0.5714285714285714	0.9746835443037974	Self Car Public
ssid__no_geo	0.7625637290604516	0.8070175438596491	0.7049410291947158	0.6282051282051282	0.6314199395770392	0.8551980198019802	0.6878787878787879	0.6666666666666666	0.5	0.8969696969696971	735	RFC	0.7140928640162952	0.6504424778761062	0.6593059936908517	0.8325301204819278	0.7175909361955872	0.6923076923076923	0.6	0.8604651162790697	0.6974566593430306	0.6074380165289256	0.6057971014492753	0.8791348600508906	0.6693791440626883	0.6428571428571429	0.42857142857142855	0.9367088607594937	Self Car Public
ssid__no_geo	0.8112324492979719	0.8771929824561403	0.775820059781291	0.7352941176470588	0.7202680067001674	0.8718980549966466	0.8078482942633887	0.7200000000000001	0.7727272727272727	0.9308176100628932	736	RFC	0.789747502793143	0.8101851851851852	0.7049180327868853	0.8541392904073587	0.8274374176548088	0.8181818181818182	0.7391304347826086	0.925	0.7665964172813489	0.6730769230769231	0.7363013698630136	0.8904109589041096	0.7963632710468155	0.6428571428571429	0.8095238095238095	0.9367088607594937	Self Car Public
ssid__no_geo	0.788546255506608	0.8508771929824561	0.7502430783719779	0.6701208981001726	0.7123287671232877	0.8682795698924731	0.7586257309941521	0.6666666666666666	0.6842105263157895	0.9249999999999999	737	RFC	0.7480706908798348	0.6576271186440678	0.7112462006079028	0.8753387533875339	0.7677620430888404	0.625	0.7647058823529411	0.9135802469135802	0.7526155196763235	0.6830985915492958	0.7134146341463414	0.8613333333333333	0.7566807313642757	0.7142857142857143	0.6190476190476191	0.9367088607594937	Self Car Public
ssid__no_geo	0.7895863052781741	0.8333333333333334	0.7489777179775229	0.7090301003344481	0.6666666666666666	0.8712363869314542	0.7192323787415812	0.6428571428571429	0.5945945945945946	0.920245398773006	738	RFC	0.7480143612948614	0.660436137071651	0.7095709570957096	0.8740359897172236	0.7410714285714285	0.6428571428571429	0.6875	0.8928571428571429	0.7541508642023841	0.7653429602888087	0.6286549707602339	0.8684546615581098	0.7053445850914205	0.6428571428571429	0.5238095238095238	0.9493670886075949	Self Car Public
ssid__no_geo	0.8423529411764706	0.8859649122807017	0.8318186145059796	0.8338028169014083	0.7777777777777778	0.8838752488387525	0.8116133732075762	0.7407407407407408	0.7500000000000001	0.9440993788819876	739	RFC	0.8369523456323452	0.8757396449704142	0.7834549878345499	0.8516624040920716	0.8285112405779929	0.7692307692307693	0.7894736842105263	0.926829268292683	0.8288339561943325	0.7956989247311828	0.7721822541966427	0.9186206896551724	0.7968655816757083	0.7142857142857143	0.7142857142857143	0.9620253164556962	Self Car Public
ssid__no_geo	0.8264642082429501	0.9035087719298246	0.7896623985276761	0.7465753424657534	0.7252396166134186	0.897172236503856	0.8348720376653779	0.7586206896551724	0.7894736842105262	0.9565217391304348	740	RFC	0.80018013023631	0.7622377622377622	0.7668918918918919	0.8714107365792759	0.8515702215845687	0.7333333333333333	0.8823529411764706	0.9390243902439024	0.7813085744327134	0.7315436241610739	0.6878787878787879	0.9245033112582781	0.8248945147679324	0.7857142857142857	0.7142857142857143	0.9746835443037974	Self Car Public
ssid__no_geo	0.7825802226588081	0.8596491228070176	0.747361690264067	0.7615658362989325	0.6335616438356164	0.8469575906576521	0.7551058936601104	0.6153846153846153	0.7222222222222222	0.927710843373494	741	RFC	0.7817726157876086	0.8251928020565553	0.7459677419354839	0.7741573033707865	0.8061302681992336	0.6666666666666666	0.8666666666666667	0.8850574712643678	0.7308382650984071	0.7070484581497798	0.5505952380952381	0.9348710990502035	0.7217199115933294	0.5714285714285714	0.6190476190476191	0.9746835443037974	Self Car Public
ssid__no_geo	0.802846975088968	0.8421052631578947	0.7574381997007418	0.6929982046678635	0.7033333333333333	0.8759830611010284	0.7325386840296243	0.5454545454545454	0.7441860465116279	0.9079754601226993	742	RFC	0.7715060581897232	0.7942386831275721	0.6614420062695925	0.8588374851720048	0.786075036075036	0.75	0.7272727272727273	0.8809523809523809	0.7531221739125974	0.6146496815286624	0.7508896797153025	0.8938271604938272	0.709061683745228	0.42857142857142855	0.7619047619047619	0.9367088607594937	Self Car Public
ssid__no_geo	0.8052781740370899	0.8508771929824561	0.7404487979410521	0.7266187050359713	0.608	0.8867276887871852	0.7597399192491218	0.6923076923076924	0.6666666666666666	0.920245398773006	743	RFC	0.7412436923068468	0.7372262773722628	0.6007905138339921	0.8857142857142857	0.7883597883597884	0.75	0.7222222222222222	0.8928571428571429	0.7398133618796044	0.7163120567375887	0.6153846153846154	0.8877434135166093	0.7370906168374521	0.6428571428571429	0.6190476190476191	0.9493670886075949	Self Car Public
ssid__no_geo	0.7801916932907348	0.868421052631579	0.7659490047128236	0.7168894289185905	0.7568306010928962	0.8241269841269842	0.7860580987701636	0.689655172413793	0.7368421052631577	0.9316770186335404	744	RFC	0.7640374880927302	0.676605504587156	0.7737430167597765	0.8417639429312581	0.8016100749242786	0.6666666666666666	0.8235294117647058	0.9146341463414634	0.770043181128997	0.7622739018087855	0.7406417112299465	0.8072139303482587	0.776773156519992	0.7142857142857143	0.6666666666666666	0.9493670886075949	Self Car Public
ssid__no_geo	0.7214521452145215	0.8157894736842105	0.6834512010818425	0.5900709219858156	0.653179190751445	0.807103490508267	0.7002244668911336	0.5925925925925927	0.611111111111111	0.8969696969696971	745	RFC	0.692291978284878	0.5892351274787535	0.7040498442367601	0.7835909631391201	0.7363943549990063	0.6153846153846154	0.7333333333333333	0.8604651162790697	0.6773814061549911	0.5909090909090909	0.6091644204851752	0.8320707070707071	0.6773156519991964	0.5714285714285714	0.5238095238095238	0.9367088607594937	Self Car Public
ssid__no_geo	0.783661119515885	0.8508771929824561	0.7199827351851659	0.5820105820105821	0.7155172413793104	0.8624203821656051	0.7796889101236927	0.7142857142857143	0.717948717948718	0.9068322981366461	746	RFC	0.7206781893452535	0.5759162303664922	0.7280701754385965	0.8580481622306717	0.7941024648341721	0.7142857142857143	0.7777777777777778	0.8902439024390244	0.7194875041967568	0.5882352941176471	0.7033898305084746	0.8668373879641486	0.7683343379545912	0.7142857142857143	0.6666666666666666	0.9240506329113924	Self Car Public
ssid__no_geo	0.800601956358164	0.8508771929824561	0.7672393997938468	0.7232323232323232	0.7079136690647482	0.8705722070844687	0.7722958807864467	0.75	0.6486486486486486	0.9182389937106918	747	RFC	0.7705450571655378	0.7217741935483871	0.7321428571428571	0.8577181208053691	0.7763888888888889	0.6666666666666666	0.75	0.9125	0.7645835174878081	0.7246963562753036	0.6852367688022284	0.8838174273858921	0.784207353827607	0.8571428571428571	0.5714285714285714	0.9240506329113924	Self Car Public
ssid__no_geo	0.7971976401179941	0.8596491228070176	0.7553928919753913	0.7133105802047781	0.679245283018868	0.8736228127025276	0.7692605497483546	0.7142857142857143	0.6666666666666666	0.926829268292683	748	RFC	0.7704667497494798	0.7572463768115942	0.7148014440433214	0.8393524283935243	0.8028011204481792	0.7142857142857143	0.8	0.8941176470588236	0.7440210609091066	0.6741935483870968	0.6470588235294118	0.9108108108108108	0.7492465340566605	0.7142857142857143	0.5714285714285714	0.9620253164556962	Self Car Public
ssid__no_geo	0.7919293820933165	0.9035087719298246	0.7547620266134188	0.6897637795275591	0.7048567870485678	0.8696655132641293	0.8439547664341577	0.75	0.8421052631578947	0.9397590361445785	749	RFC	0.7872148621277663	0.8051470588235294	0.7526595744680851	0.8038379530916845	0.9125760649087221	0.9	0.9411764705882353	0.896551724137931	0.7377684773568814	0.6033057851239669	0.6627634660421545	0.9472361809045227	0.7973678923046011	0.6428571428571429	0.7619047619047619	0.9873417721518988	Self Car Public
ssid__no_geo	0.7970260223048327	0.8508771929824561	0.7534548141340419	0.718954248366013	0.6718995290423861	0.8695106649937263	0.7693272795069203	0.7692307692307692	0.6285714285714286	0.9101796407185629	750	RFC	0.7799587877505205	0.7783018867924528	0.740484429065744	0.8210900473933649	0.8275613275613276	0.8333333333333334	0.7857142857142857	0.8636363636363636	0.7356529076892052	0.6680161943319838	0.6149425287356322	0.924	0.7333735181836447	0.7142857142857143	0.5238095238095238	0.9620253164556962	Self Car Public
ssid__no_geo	0.7953135768435562	0.8596491228070176	0.7620865898083826	0.7573415765069553	0.6698412698412698	0.8590769230769231	0.7636152709505604	0.6086956521739131	0.7619047619047619	0.920245398773006	751	RFC	0.7701178002838223	0.8006535947712419	0.6677215189873418	0.841978287092883	0.8108465608465608	0.7777777777777778	0.7619047619047619	0.8928571428571429	0.7557780059057765	0.718475073313783	0.6719745222929936	0.8768844221105527	0.7370906168374521	0.5	0.7619047619047619	0.9493670886075949	Self Car Public
ssid__no_geo	0.7532133676092545	0.7982456140350878	0.7229652877070242	0.7434554973821991	0.5945945945945945	0.8308457711442786	0.6719422340111995	0.5517241379310344	0.5641025641025642	0.8999999999999999	752	RFC	0.7268055726153526	0.7244897959183674	0.6432748538011696	0.8126520681265207	0.6777777777777777	0.5333333333333333	0.6111111111111112	0.8888888888888888	0.7220258176158089	0.7634408602150538	0.5527638190954773	0.8498727735368957	0.6688768334337954	0.5714285714285714	0.5238095238095238	0.9113924050632911	Self Car Public
ssid__no_geo	0.8056975894813733	0.8421052631578947	0.7790061173087564	0.7746113989637305	0.7020872865275142	0.8603196664350242	0.7340139284583729	0.5384615384615384	0.7500000000000001	0.9135802469135801	753	RFC	0.7816511854386189	0.8191780821917808	0.6801470588235294	0.8456284153005464	0.7547910942013668	0.5833333333333334	0.7894736842105263	0.891566265060241	0.7785547803020139	0.7346437346437347	0.7254901960784313	0.8755304101838756	0.7169981916817361	0.5	0.7142857142857143	0.9367088607594937	Self Car Public
ssid__no_geo	0.8154670750382849	0.8859649122807017	0.7682683923494197	0.7235772357723578	0.6898954703832753	0.8913324708926261	0.8064191982168385	0.6956521739130435	0.7894736842105262	0.9341317365269461	754	RFC	0.78842125382263	0.8165137614678899	0.6875	0.86125	0.8858684888096652	0.8888888888888888	0.8823529411764706	0.8863636363636364	0.75517840736721	0.6496350364963503	0.6923076923076923	0.9235924932975871	0.7576853526220614	0.5714285714285714	0.7142857142857143	0.9873417721518988	Self Car Public
ssid__no_geo	0.8387323943661972	0.9473684210526315	0.8129365612374343	0.7742857142857144	0.761904761904762	0.9026192075218267	0.9144488653109343	0.896551724137931	0.8717948717948718	0.975	755	RFC	0.8230443734420404	0.8262195121951219	0.7701863354037267	0.8727272727272727	0.9246913580246914	0.8666666666666667	0.9444444444444444	0.9629629629629629	0.80564181609946	0.728494623655914	0.7537993920972644	0.9346314325452016	0.9084790034157123	0.9285714285714286	0.8095238095238095	0.9873417721518988	Self Car Public
ssid__no_geo	0.7884615384615384	0.8771929824561403	0.7375094126391016	0.6629001883239172	0.6830769230769231	0.8665511265164645	0.7900837900837901	0.6363636363636364	0.8108108108108109	0.9230769230769232	756	RFC	0.7826383254950658	0.8148148148148148	0.7326732673267327	0.80042689434365	0.8930555555555556	0.875	0.9375	0.8666666666666667	0.714361331350421	0.5587301587301587	0.6397694524495677	0.9445843828715366	0.7338758288125377	0.5	0.7142857142857143	0.9873417721518988	Self Car Public
ssid__no_geo	0.8365963855421686	0.8947368421052632	0.7938864945568697	0.7352185089974292	0.7492447129909366	0.8971962616822431	0.8407859078590786	0.8333333333333333	0.7500000000000001	0.9390243902439025	757	RFC	0.8098678048680442	0.7647058823529411	0.797427652733119	0.8674698795180723	0.8984520123839009	1.0	0.7894736842105263	0.9058823529411765	0.781168585565477	0.7079207920792079	0.7065527065527065	0.9290322580645162	0.8010849909584087	0.7142857142857143	0.7142857142857143	0.9746835443037974	Self Car Public
ssid__no_geo	0.8159235668789809	0.8596491228070176	0.7957963530349561	0.8010899182561307	0.7228260869565218	0.8634730538922155	0.7777777777777777	0.75	0.6666666666666666	0.9166666666666667	758	RFC	0.8197562253226125	0.8521739130434782	0.7987987987987988	0.8082959641255605	0.855056179775281	0.9	0.8	0.8651685393258427	0.7808563026657396	0.7557840616966581	0.6600496277915633	0.9267352185089974	0.7296564195298373	0.6428571428571429	0.5714285714285714	0.9746835443037974	Self Car Public
ssid__no_geo	0.8386666666666667	0.9035087719298246	0.8141765178034753	0.8043478260869565	0.7441217150760718	0.8940600122473975	0.8551030391977008	0.8333333333333333	0.782608695652174	0.9493670886075949	759	RFC	0.8283783489246593	0.886986301369863	0.727027027027027	0.8711217183770883	0.8897890295358649	1.0	0.72	0.9493670886075949	0.8053580361042679	0.7357954545454546	0.7620396600566572	0.9182389937106918	0.8402652200120554	0.7142857142857143	0.8571428571428571	0.9493670886075949	Self Car Public
ssid__no_geo	0.8205882352941176	0.8596491228070176	0.7819904966249774	0.7549407114624506	0.7027027027027027	0.8883280757097791	0.7762065095398429	0.7407407407407408	0.6666666666666666	0.9212121212121213	760	RFC	0.7915588967681654	0.7892561983471075	0.7152103559870551	0.8702101359703337	0.8176505664877759	0.7692307692307693	0.8	0.8837209302325582	0.7737754477767363	0.7234848484848485	0.690625	0.9072164948453608	0.7492465340566605	0.7142857142857143	0.5714285714285714	0.9620253164556962	Self Car Public
ssid__no_geo	0.8498498498498499	0.9035087719298246	0.8105151573018347	0.7775891341256366	0.7386363636363638	0.9153199741435035	0.8382371918957284	0.7857142857142857	0.7777777777777778	0.9512195121951219	761	RFC	0.8386630277934626	0.8807692307692307	0.7707509881422925	0.8644688644688645	0.8788982259570495	0.7857142857142857	0.9333333333333333	0.9176470588235294	0.7925556712790756	0.6960486322188449	0.7090909090909091	0.9725274725274725	0.8132409081776171	0.7857142857142857	0.6666666666666666	0.9873417721518988	Self Car Public
ssid__no_geo	0.7743785850860421	0.9122807017543859	0.7575754590424517	0.6992665036674817	0.7435897435897435	0.8298701298701299	0.8747370556641147	0.8387096774193549	0.8421052631578947	0.9433962264150944	762	RFC	0.7533124562751583	0.6635730858468677	0.7397959183673469	0.8565683646112601	0.8811274509803922	0.7647058823529411	0.9411764705882353	0.9375	0.7637422208247392	0.7390180878552972	0.7474226804123711	0.8047858942065491	0.8799477596945952	0.9285714285714286	0.7619047619047619	0.9493670886075949	Self Car Public
ssid__no_geo	0.854225352112676	0.9298245614035088	0.8297417916982015	0.8147100424328148	0.7591463414634146	0.915368991198375	0.8738350528609414	0.7692307692307692	0.8837209302325582	0.9685534591194969	763	RFC	0.8325322338744284	0.8597014925373134	0.7280701754385965	0.9098250336473755	0.886489898989899	0.8333333333333334	0.8636363636363636	0.9625	0.829389368463621	0.7741935483870968	0.7929936305732485	0.9209809264305178	0.8645770544504722	0.7142857142857143	0.9047619047619048	0.9746835443037974	Self Car Public
ssid__no_geo	0.7702156334231806	0.868421052631579	0.7278351086070497	0.6058732612055642	0.7341337907375641	0.8434982738780207	0.7734416750023979	0.6086956521739131	0.7894736842105262	0.9221556886227545	764	RFC	0.7317347714745613	0.5781710914454278	0.7725631768953068	0.8444700460829493	0.8450435729847494	0.7777777777777778	0.8823529411764706	0.875	0.7260795924081928	0.6363636363636364	0.6993464052287581	0.8425287356321839	0.7296564195298373	0.5	0.7142857142857143	0.9746835443037974	Self Car Public
ssid__no_geo	0.8200782268578879	0.8421052631578947	0.7925663290942159	0.773405698778833	0.7197724039829302	0.8845208845208845	0.7369669152801682	0.6666666666666666	0.6285714285714286	0.9156626506024097	765	RFC	0.801260208208141	0.7640750670241286	0.7784615384615384	0.861244019138756	0.7838617321375944	0.6923076923076923	0.7857142857142857	0.8735632183908046	0.7871233704567038	0.782967032967033	0.6693121693121693	0.9090909090909091	0.709563994374121	0.6428571428571429	0.5238095238095238	0.9620253164556962	Self Car Public
ssid__no_geo	0.8035143769968051	0.8596491228070176	0.7413675148379316	0.6589327146171694	0.6808510638297872	0.8843187660668381	0.7769410077102384	0.6923076923076924	0.7272727272727273	0.9112426035502957	766	RFC	0.7673741531377377	0.7395833333333334	0.7183673469387755	0.8441717791411043	0.8685185185185186	0.75	1.0	0.8555555555555555	0.7232253722272765	0.5941422594142259	0.6470588235294118	0.9284750337381916	0.7296564195298373	0.6428571428571429	0.5714285714285714	0.9746835443037974	Self Car Public
ssid__no_geo	0.7782204515272244	0.8771929824561403	0.743354790078992	0.693950177935943	0.6824408468244084	0.8536733454766241	0.8006723053567555	0.7586206896551724	0.7	0.9433962264150944	767	RFC	0.7474125868649762	0.6543624161073825	0.7569060773480663	0.8309692671394799	0.8025584795321636	0.7333333333333333	0.7368421052631579	0.9375	0.7458681634042791	0.7386363636363636	0.6213151927437641	0.8776529338327091	0.8005826803295157	0.7857142857142857	0.6666666666666666	0.9493670886075949	Self Car Public
ssid__no_geo	0.8069828722002635	0.868421052631579	0.7761256225012825	0.7856191744340878	0.6750392464678179	0.8677184466019418	0.7900909039120422	0.7407407407407408	0.7027027027027026	0.926829268292683	768	RFC	0.7874362742613318	0.8016304347826086	0.7214765100671141	0.8392018779342723	0.8252828054298642	0.7692307692307693	0.8125	0.8941176470588236	0.7675648273536221	0.7702349869451697	0.6342182890855457	0.8982412060301508	0.7651195499296767	0.7142857142857143	0.6190476190476191	0.9620253164556962	Self Car Public
ssid__no_geo	0.7485226526592252	0.8333333333333334	0.7196791161554269	0.6492829204693612	0.689655172413793	0.8200992555831266	0.7470884556774128	0.6428571428571429	0.7027027027027026	0.8957055214723927	769	RFC	0.7199931003370219	0.6	0.7232704402515723	0.8367088607594937	0.7748015873015873	0.6428571428571429	0.8125	0.8690476190476191	0.723516134881114	0.7073863636363636	0.6590257879656161	0.8041362530413625	0.7286517982720514	0.6428571428571429	0.6190476190476191	0.9240506329113924	Self Car Public
ssid__no_geo	0.7826409495548962	0.868421052631579	0.740223146602588	0.69281045751634	0.6696165191740413	0.858242463117383	0.8006509052820588	0.75	0.7317073170731706	0.920245398773006	770	RFC	0.7686348491149216	0.828125	0.6467236467236467	0.831055900621118	0.8476190476190476	0.9	0.75	0.8928571428571429	0.725654374977765	0.5955056179775281	0.6941896024464832	0.8872679045092838	0.7688366485834841	0.6428571428571429	0.7142857142857143	0.9493670886075949	Self Car Public
ssid__no_geo	0.7716436637390214	0.868421052631579	0.7316692445036619	0.7315968289920725	0.6088328075709778	0.8545780969479353	0.7879704836226575	0.7142857142857143	0.717948717948718	0.9316770186335404	771	RFC	0.7378594725768441	0.7975308641975308	0.5848484848484848	0.8311990686845169	0.8022325461349852	0.7142857142857143	0.7777777777777778	0.9146341463414634	0.7299703278178131	0.6757322175732218	0.6348684210526315	0.8793103448275862	0.776773156519992	0.7142857142857143	0.6666666666666666	0.9493670886075949	Self Car Public
ssid__no_geo	0.7418712674187127	0.8245614035087719	0.6909138978147306	0.6045694200351495	0.6492307692307692	0.8189415041782729	0.7030071732957982	0.6923076923076924	0.5161290322580645	0.9005847953216375	772	RFC	0.7017235185936629	0.5165165165165165	0.7728937728937729	0.8157602663706992	0.7956521739130435	0.75	0.8	0.8369565217391305	0.7035476359804925	0.7288135593220338	0.5596816976127321	0.8221476510067114	0.6661643560377737	0.6428571428571429	0.38095238095238093	0.9746835443037974	Self Car Public
ssid__no_geo	0.8392741412832145	0.9035087719298246	0.8172270526018375	0.7835420393559929	0.7818831942789034	0.8862559241706162	0.8533899638194117	0.8461538461538461	0.7692307692307692	0.9447852760736196	773	RFC	0.8317656237783101	0.8171641791044776	0.8261964735516373	0.8519362186788155	0.8888888888888888	0.9166666666666666	0.8333333333333334	0.9166666666666666	0.8060385192249622	0.7525773195876289	0.7420814479638009	0.9234567901234568	0.8248945147679324	0.7857142857142857	0.7142857142857143	0.9746835443037974	Self Car Public
[truncated: 226 more rows]
