# Supplementary material for: Inferring transportation mode from smartphone sensors: Evaluating the potential of Wi-Fi and Bluetooth
Source: PLoS One. 2020 Jul 2;15(7):e0234003. doi: 10.1371/journal.pone.0234003 (PMC7332005; doi:10.1371/journal.pone.0234003)
Supplement: S1 File — This compressed folder of files contains the dataset, code for training and evaluating models as well as model output. (GZ) [file pone.0234003.s008.tar.gz › transport_public/output/RFC_Self Car Public_ssid__geo.csv]

X_label	acc	acc_m	f1	f1_CAR	f1_PUBLIC	f1_SELF	f1_m	f1_m_CAR	f1_m_PUBLIC	f1_m_SELF	iteration	model	prec	prec_CAR	prec_PUBLIC	prec_SELF	prec_m	prec_m_CAR	prec_m_PUBLIC	prec_m_SELF	rec	rec_CAR	rec_PUBLIC	rec_SELF	rec_m	rec_m_CAR	rec_m_PUBLIC	rec_m_SELF	y_var
ssid__geo	0.826963168867269	0.8771929824561403	0.7930763049131451	0.7353535353535355	0.7595628415300547	0.884312537855845	0.7717263950678133	0.5454545454545454	0.8372093023255814	0.9325153374233128	0	RFC	0.8109818866767418	0.7982456140350878	0.7808988764044944	0.8538011695906432	0.8243145743145743	0.75	0.8181818181818182	0.9047619047619048	0.7793650231127481	0.6816479400749064	0.7393617021276596	0.9170854271356784	0.7492465340566605	0.42857142857142855	0.8571428571428571	0.9620253164556962	Self Car Public
ssid__geo	0.8436460412508316	0.9122807017543859	0.8184881465090106	0.8771526980482205	0.698466780238501	0.8798449612403101	0.8657446084346668	0.8571428571428571	0.7894736842105262	0.9506172839506173	1	RFC	0.8290293509643997	0.9073634204275535	0.7295373665480427	0.850187265917603	0.8890688805642739	0.8571428571428571	0.8823529411764706	0.927710843373494	0.810156705252382	0.8488888888888889	0.6699346405228758	0.9116465863453815	0.8487040385774564	0.8571428571428571	0.7142857142857143	0.9746835443037974	Self Car Public
ssid__geo	0.8246131171702284	0.868421052631579	0.7795287786652266	0.6732186732186732	0.7774869109947643	0.8878807517822425	0.7871821770326886	0.6451612903225806	0.7804878048780488	0.9358974358974359	2	RFC	0.7799873530522762	0.6682926829268293	0.7877984084880637	0.8838709677419355	0.7787624140565317	0.5882352941176471	0.8	0.948051948051948	0.7791955885268761	0.6782178217821783	0.7674418604651163	0.8919270833333334	0.8000803697006229	0.7142857142857143	0.7619047619047619	0.9240506329113924	Self Car Public
ssid__geo	0.7752508361204014	0.8947368421052632	0.7623098074046105	0.7312883435582822	0.7444794952681388	0.8111615833874108	0.834005638690089	0.7586206896551724	0.8	0.9433962264150944	3	RFC	0.7558238640357647	0.6819221967963387	0.7398119122257053	0.8457374830852503	0.8376461988304094	0.7333333333333333	0.8421052631578947	0.9375	0.7722892944006826	0.7883597883597884	0.7492063492063492	0.7793017456359103	0.8323287120755474	0.7857142857142857	0.7619047619047619	0.9493670886075949	Self Car Public
ssid__geo	0.8733920108327691	0.9035087719298246	0.8556328535332135	0.8118811881188118	0.8403990024937654	0.9146183699870634	0.8400030111412224	0.7407407407407408	0.8292682926829269	0.95	4	RFC	0.8574963802951182	0.8367346938775511	0.8199513381995134	0.9158031088082902	0.8525007913896804	0.7692307692307693	0.85	0.9382716049382716	0.8545969380294011	0.7884615384615384	0.8618925831202046	0.91343669250646	0.82861161342174	0.7142857142857143	0.8095238095238095	0.9620253164556962	Self Car Public
ssid__geo	0.8304347826086956	0.9122807017543859	0.8116787356074258	0.782608695652174	0.7799442896935933	0.87248322147651	0.8587912087912087	0.7692307692307692	0.8571428571428571	0.95	5	RFC	0.8159489269392642	0.8372093023255814	0.7310704960835509	0.8795669824086604	0.876249265138154	0.8333333333333334	0.8571428571428571	0.9382716049382716	0.8120091409578917	0.7346938775510204	0.835820895522388	0.8655126498002663	0.8444846292947559	0.7142857142857143	0.8571428571428571	0.9620253164556962	Self Car Public
ssid__geo	0.780625	0.8596491228070176	0.7437004455229451	0.6312594840667678	0.7490445859872611	0.8507972665148064	0.753138231399101	0.6666666666666666	0.6486486486486486	0.9440993788819876	6	RFC	0.7373126119837478	0.5459317585301837	0.7777777777777778	0.8882282996432818	0.7672764227642276	0.625	0.75	0.926829268292683	0.7623178679435313	0.7482014388489209	0.7223587223587223	0.8163934426229508	0.7492465340566605	0.7142857142857143	0.5714285714285714	0.9620253164556962	Self Car Public
ssid__geo	0.8409619860356866	0.9035087719298246	0.7879358375054671	0.7154046997389035	0.7450980392156863	0.9033047735618115	0.8494550494550493	0.8461538461538461	0.7567567567567567	0.9454545454545454	7	RFC	0.8113012106078604	0.8203592814371258	0.7307692307692307	0.8827751196172249	0.8995478036175709	0.9166666666666666	0.875	0.9069767441860465	0.7730237631114824	0.6342592592592593	0.76	0.924812030075188	0.8132409081776171	0.7857142857142857	0.6666666666666666	0.9873417721518988	Self Car Public
ssid__geo	0.8557251908396947	0.9210526315789473	0.8345595152432729	0.8595744680851064	0.7486033519553073	0.895500725689405	0.8915950920245398	0.88	0.8500000000000001	0.9447852760736196	8	RFC	0.841855916746928	0.907185628742515	0.7444444444444445	0.8739376770538244	0.9371345029239766	1.0	0.8947368421052632	0.9166666666666666	0.8292251136551009	0.816711590296496	0.7528089887640449	0.9181547619047619	0.8566405465139643	0.7857142857142857	0.8095238095238095	0.9746835443037974	Self Car Public
ssid__geo	0.806136680613668	0.8947368421052632	0.7503655230143583	0.7719821162444113	0.5902255639097745	0.888888888888889	0.8062817719680465	0.75	0.7058823529411765	0.962962962962963	9	RFC	0.7701653771832079	0.7275280898876404	0.7235023041474654	0.859465737514518	0.8431675419627228	0.6666666666666666	0.9230769230769231	0.9397590361445783	0.7470109768617231	0.8222222222222222	0.4984126984126984	0.9203980099502488	0.805304400241109	0.8571428571428571	0.5714285714285714	0.9873417721518988	Self Car Public
ssid__geo	0.8428770949720671	0.9122807017543859	0.82207885552192	0.8257839721254355	0.7576687116564417	0.8827838827838829	0.8739183521792216	0.8571428571428571	0.8205128205128205	0.9440993788819876	10	RFC	0.8309739267364936	0.8374558303886925	0.7916666666666666	0.8637992831541219	0.8909536714414763	0.8571428571428571	0.8888888888888888	0.926829268292683	0.8145084335908193	0.8144329896907216	0.7264705882352941	0.9026217228464419	0.8603576451677718	0.8571428571428571	0.7619047619047619	0.9620253164556962	Self Car Public
ssid__geo	0.8410804020100503	0.9210526315789473	0.8229222944045794	0.8129205921938089	0.765743073047859	0.8901032179720705	0.873245969656462	0.7857142857142857	0.8780487804878048	0.9559748427672956	11	RFC	0.8257698845146128	0.8118279569892473	0.7855297157622739	0.879951980792317	0.8785714285714286	0.7857142857142857	0.9	0.95	0.8204787733089619	0.8140161725067385	0.7469287469287469	0.9004914004914005	0.8682941531042797	0.7857142857142857	0.8571428571428571	0.9620253164556962	Self Car Public
ssid__geo	0.8112927191679049	0.8596491228070176	0.7851882879160633	0.775438596491228	0.7109737248840805	0.8691525423728814	0.787361958118685	0.7586206896551724	0.6842105263157895	0.9192546583850932	12	RFC	0.7862236481954792	0.778169014084507	0.7142857142857143	0.8662162162162163	0.8001594133588394	0.7333333333333333	0.7647058823529411	0.9024390243902439	0.7841761413189984	0.7727272727272727	0.7076923076923077	0.8721088435374149	0.7804902551737994	0.7857142857142857	0.6190476190476191	0.9367088607594937	Self Car Public
ssid__geo	0.8235677083333334	0.8947368421052632	0.8072004736433006	0.7707736389684814	0.7773851590106007	0.8734426229508198	0.8245410628019324	0.7200000000000001	0.8095238095238095	0.9440993788819876	13	RFC	0.816671942421357	0.8276923076923077	0.7728337236533958	0.8494897959183674	0.8515116319994368	0.8181818181818182	0.8095238095238095	0.926829268292683	0.800651857031036	0.7211796246648794	0.7819905213270142	0.8987854251012146	0.8048020896122162	0.6428571428571429	0.8095238095238095	0.9620253164556962	Self Car Public
ssid__geo	0.8244416873449132	0.8596491228070176	0.786370331054613	0.7780678851174935	0.7030965391621129	0.8779465688842326	0.7563197586726998	0.64	0.7058823529411765	0.9230769230769232	14	RFC	0.8038327424461271	0.8465909090909091	0.7201492537313433	0.844758064516129	0.839005439005439	0.7272727272727273	0.9230769230769231	0.8666666666666667	0.7734963375893013	0.7198067632850241	0.6868327402135231	0.9138495092693566	0.7100663050030138	0.5714285714285714	0.5714285714285714	0.9873417721518988	Self Car Public
ssid__geo	0.8365139949109415	0.9210526315789473	0.8054058101227911	0.7857142857142857	0.7295597484276729	0.9009433962264151	0.8643051871500148	0.7586206896551724	0.8717948717948718	0.9625	15	RFC	0.8074981509871829	0.811704834605598	0.718266253869969	0.8925233644859814	0.8761316872427983	0.7333333333333333	0.9444444444444444	0.9506172839506173	0.8040247941816411	0.7613365155131265	0.7412140575079872	0.9095238095238095	0.8566405465139643	0.7857142857142857	0.8095238095238095	0.9746835443037974	Self Car Public
ssid__geo	0.8364632237871674	0.8947368421052632	0.804339556242994	0.7641509433962265	0.7581903276131046	0.8906773977196512	0.8237110270589655	0.6956521739130435	0.8372093023255814	0.9382716049382716	16	RFC	0.8251446729058669	0.8059701492537313	0.8181818181818182	0.8512820512820513	0.8742444525577056	0.8888888888888888	0.8181818181818182	0.9156626506024096	0.7889162230593473	0.726457399103139	0.7063953488372093	0.9338959212376934	0.7968655816757083	0.5714285714285714	0.8571428571428571	0.9620253164556962	Self Car Public
ssid__geo	0.8315151515151515	0.9298245614035088	0.8146046784583616	0.8316831683168316	0.7443181818181819	0.8678126852400712	0.9029556516300948	0.923076923076923	0.8292682926829269	0.9565217391304348	17	RFC	0.8244517523745447	0.8936170212765957	0.7422096317280453	0.8375286041189931	0.9296747967479675	1.0	0.85	0.9390243902439024	0.8081951759688537	0.7777777777777778	0.7464387464387464	0.9003690036900369	0.880450070323488	0.8571428571428571	0.8095238095238095	0.9746835443037974	Self Car Public
ssid__geo	0.8314993122420908	0.9035087719298246	0.8099211800104658	0.8054421768707483	0.7441130298273155	0.8802083333333334	0.8502690724912947	0.7407407407407408	0.8717948717948718	0.9382716049382716	18	RFC	0.8215811023930568	0.8654970760233918	0.75	0.8492462311557789	0.8764459547592077	0.7692307692307693	0.9444444444444444	0.9156626506024096	0.8016706440334892	0.7531806615776081	0.7383177570093458	0.9135135135135135	0.82861161342174	0.7142857142857143	0.8095238095238095	0.9620253164556962	Self Car Public
ssid__geo	0.780241935483871	0.8859649122807017	0.7541373183407042	0.7095926412614981	0.7167235494880546	0.8360957642725598	0.8164609053497941	0.7333333333333334	0.7777777777777778	0.9382716049382716	19	RFC	0.7630991747563515	0.6490384615384616	0.7984790874524715	0.8417799752781211	0.8454986613119143	0.6875	0.9333333333333333	0.9156626506024096	0.7544170997639442	0.782608695652174	0.6501547987616099	0.8304878048780487	0.8048020896122162	0.7857142857142857	0.6666666666666666	0.9620253164556962	Self Car Public
ssid__geo	0.8281461434370772	0.8947368421052632	0.793348341508191	0.6944444444444444	0.7977839335180055	0.8878166465621231	0.8137022397891963	0.6956521739130435	0.8	0.9454545454545454	20	RFC	0.8097002991746721	0.78125	0.7890410958904109	0.8588098016336057	0.87932363207761	0.8888888888888888	0.8421052631578947	0.9069767441860465	0.7835247082603329	0.625	0.8067226890756303	0.9188514357053683	0.7735583684950774	0.5714285714285714	0.7619047619047619	0.9873417721518988	Self Car Public
ssid__geo	0.783989834815756	0.9035087719298246	0.7675213206312527	0.7292161520190024	0.7455089820359281	0.8278388278388277	0.8584795321637427	0.8	0.8421052631578947	0.9333333333333332	21	RFC	0.7740924931285343	0.7379807692307693	0.7732919254658385	0.8110047846889952	0.9152054056294823	0.9090909090909091	0.9411764705882353	0.8953488372093024	0.7618989966172974	0.7206572769953051	0.7196531791907514	0.8453865336658354	0.8169580068314245	0.7142857142857143	0.7619047619047619	0.9746835443037974	Self Car Public
ssid__geo	0.8232044198895028	0.8947368421052632	0.7670808313470235	0.6633663366336633	0.7407407407407407	0.8971354166666666	0.8072975663337109	0.6923076923076924	0.7777777777777778	0.9518072289156626	22	RFC	0.7862984743483549	0.6600985221674877	0.8396946564885496	0.8591022443890274	0.8637931034482759	0.75	0.9333333333333333	0.9080459770114943	0.7560031223896494	0.6666666666666666	0.6626506024096386	0.9386920980926431	0.7698412698412698	0.6428571428571429	0.6666666666666666	1.0	Self Car Public
ssid__geo	0.8139717425431711	0.868421052631579	0.7541146969121257	0.61455525606469	0.7647058823529412	0.8830829523187459	0.7770732051011061	0.6666666666666666	0.7368421052631577	0.927710843373494	23	RFC	0.7612896208915636	0.6551724137931034	0.7530487804878049	0.8756476683937824	0.8361956276763579	0.8	0.8235294117647058	0.8850574712643678	0.7486851163639577	0.5786802030456852	0.7767295597484277	0.8906455862977603	0.7375929274663452	0.5714285714285714	0.6666666666666666	0.9746835443037974	Self Car Public
ssid__geo	0.7893447642375995	0.8947368421052632	0.776270442060009	0.7383863080684597	0.7623762376237623	0.8280487804878048	0.836865320605158	0.8148148148148148	0.7567567567567567	0.9390243902439025	24	RFC	0.7778229145961705	0.7023255813953488	0.8020833333333334	0.8290598290598291	0.8756787330316742	0.8461538461538461	0.875	0.9058823529411765	0.7772686015626092	0.7783505154639175	0.7264150943396226	0.8270401948842875	0.8090214988949166	0.7857142857142857	0.6666666666666666	0.9746835443037974	Self Car Public
ssid__geo	0.8321325648414986	0.9122807017543859	0.7910764146059072	0.7404718693284936	0.7343485617597294	0.8984088127294981	0.8665068294100552	0.8387096774193549	0.8108108108108109	0.95	25	RFC	0.8045071354531234	0.7555555555555555	0.7862318840579711	0.8717339667458432	0.8801591624304042	0.7647058823529411	0.9375	0.9382716049382716	0.7805450711144662	0.7259786476868327	0.6888888888888889	0.9267676767676768	0.8682941531042797	0.9285714285714286	0.7142857142857143	0.9620253164556962	Self Car Public
ssid__geo	0.8401888064733648	0.9122807017543859	0.8108997532493442	0.7338709677419355	0.8098016336056009	0.889026658400496	0.8406819517930629	0.6666666666666666	0.9047619047619048	0.9506172839506173	26	RFC	0.8287557502534669	0.8053097345132744	0.8222748815165877	0.858682634730539	0.877490916045133	0.8	0.9047619047619048	0.927710843373494	0.7977896846111839	0.674074074074074	0.7977011494252874	0.9215938303341902	0.8169580068314245	0.5714285714285714	0.9047619047619048	0.9746835443037974	Self Car Public
ssid__geo	0.8063157894736842	0.9122807017543859	0.7569233906888013	0.6313559322033898	0.7601572739187418	0.8792569659442725	0.8620121862501907	0.7586206896551724	0.8780487804878048	0.9493670886075949	27	RFC	0.7677990032255435	0.7061611374407583	0.725	0.8722358722358723	0.8609001406469762	0.7333333333333333	0.9	0.9493670886075949	0.7520571025554998	0.5708812260536399	0.7988980716253443	0.8863920099875156	0.8640747438215793	0.7857142857142857	0.8571428571428571	0.9493670886075949	Self Car Public
ssid__geo	0.8528951486697965	0.9122807017543859	0.811622298326928	0.7904411764705881	0.7251461988304092	0.9192795196797866	0.8537812379164226	0.8148148148148148	0.7894736842105262	0.9570552147239264	28	RFC	0.8271291445843417	0.8269230769230769	0.7654320987654321	0.8890322580645161	0.8856927386339152	0.8461538461538461	0.8823529411764706	0.9285714285714286	0.7991962003245172	0.7570422535211268	0.6888888888888889	0.9516574585635359	0.8291139240506329	0.7857142857142857	0.7142857142857143	0.9873417721518988	Self Car Public
ssid__geo	0.857539958304378	0.8859649122807017	0.8430233878000415	0.8473053892215568	0.783448275862069	0.8983164983164984	0.8307548054383499	0.8	0.7555555555555556	0.9367088607594937	29	RFC	0.8399758342607955	0.8654434250764526	0.7357512953367875	0.918732782369146	0.8513777010612453	0.9090909090909091	0.7083333333333334	0.9367088607594937	0.8488193381142283	0.8299120234604106	0.8377581120943953	0.8787878787878788	0.8201727948563392	0.7142857142857143	0.8095238095238095	0.9367088607594937	Self Car Public
ssid__geo	0.8428674873280232	0.8859649122807017	0.811706703801042	0.8396039603960396	0.7016949152542372	0.8938212357528494	0.8226456269934531	0.782608695652174	0.7567567567567567	0.9285714285714286	30	RFC	0.8541578377384921	0.8870292887029289	0.8448979591836735	0.830546265328874	0.9171348314606741	1.0	0.875	0.8764044943820225	0.788174982911825	0.7969924812030075	0.6	0.9675324675324676	0.7656218605585695	0.6428571428571429	0.6666666666666666	0.9873417721518988	Self Car Public
ssid__geo	0.8053935860058309	0.8771929824561403	0.7736663910107976	0.7407407407407408	0.7165932452276064	0.8636651870640456	0.801489200043417	0.7200000000000001	0.7567567567567567	0.927710843373494	31	RFC	0.7811264696778254	0.75	0.7484662576687117	0.8449131513647643	0.859413096482062	0.8181818181818182	0.875	0.8850574712643678	0.767433247741805	0.7317073170731707	0.6873239436619718	0.8832684824902723	0.761402451275869	0.6428571428571429	0.6666666666666666	0.9746835443037974	Self Car Public
ssid__geo	0.7607090103397341	0.8771929824561403	0.7072502566604794	0.5798165137614678	0.6996336996336996	0.8423005565862709	0.7962185627668351	0.6666666666666666	0.7894736842105262	0.9325153374233128	32	RFC	0.6993808332994719	0.541095890410959	0.6895306859205776	0.867515923566879	0.826474179415356	0.6923076923076923	0.8823529411764706	0.9047619047619048	0.7176842396531867	0.6245059288537549	0.7100371747211895	0.8185096153846154	0.7730560578661846	0.6428571428571429	0.7142857142857143	0.9620253164556962	Self Car Public
ssid__geo	0.8556485355648535	0.9385964912280702	0.8316389458216374	0.8139534883720929	0.7853881278538813	0.8955752212389381	0.9057392721166475	0.8333333333333333	0.9268292682926829	0.9570552147239264	33	RFC	0.8682871410291493	0.9502262443438914	0.8037383177570093	0.850896860986547	0.9595238095238096	1.0	0.95	0.9285714285714286	0.8083090096962863	0.711864406779661	0.7678571428571429	0.9452054794520548	0.8687964637331725	0.7142857142857143	0.9047619047619048	0.9873417721518988	Self Car Public
ssid__geo	0.8414264036418816	0.9035087719298246	0.8232761900370068	0.8031496062992126	0.7779527559055118	0.8887262079062956	0.8482099986165027	0.7407407407407408	0.8648648648648648	0.9390243902439025	34	RFC	0.8385131498357431	0.8471760797342193	0.8205980066445183	0.8477653631284916	0.8917043740573152	0.7692307692307693	1.0	0.9058823529411765	0.8122800552740673	0.7634730538922155	0.7395209580838323	0.9338461538461539	0.8169580068314245	0.7142857142857143	0.7619047619047619	0.9746835443037974	Self Car Public
ssid__geo	0.8061821219715957	0.8859649122807017	0.7460851661232071	0.6759776536312848	0.6689536878216124	0.8933241569167241	0.8249954599647852	0.7857142857142857	0.7567567567567567	0.9325153374233128	35	RFC	0.7515021455327751	0.6269430051813472	0.7587548638132295	0.8688085676037484	0.8551587301587301	0.7857142857142857	0.875	0.9047619047619048	0.7502520995421462	0.7333333333333333	0.598159509202454	0.9192634560906515	0.8048020896122162	0.7857142857142857	0.6666666666666666	0.9620253164556962	Self Car Public
ssid__geo	0.7993779160186625	0.8508771929824561	0.7275899077125215	0.5360230547550432	0.7682291666666667	0.8785175017158544	0.7407407407407408	0.5833333333333334	0.7222222222222222	0.9166666666666667	36	RFC	0.7642659422161561	0.6992481203007519	0.7525510204081632	0.8409986859395532	0.8106117353308364	0.7	0.8666666666666667	0.8651685393258427	0.7128980457408334	0.43457943925233644	0.7845744680851063	0.9195402298850575	0.6979103877838054	0.5	0.6190476190476191	0.9746835443037974	Self Car Public
ssid__geo	0.7875751503006012	0.8859649122807017	0.746297563460915	0.7660130718954248	0.6172839506172839	0.8555956678700362	0.8337046319502459	0.7857142857142857	0.7894736842105262	0.9259259259259259	37	RFC	0.7758156698067274	0.8643067846607669	0.6704980842911877	0.7926421404682275	0.8572272282406939	0.7857142857142857	0.8823529411764706	0.9036144578313253	0.7297002055908436	0.687793427230047	0.5718954248366013	0.9294117647058824	0.8164556962025316	0.7857142857142857	0.7142857142857143	0.9493670886075949	Self Car Public
ssid__geo	0.7601503759398496	0.868421052631579	0.7077472011111096	0.5909090909090908	0.6987951807228916	0.8335373317013465	0.7826263035334616	0.7142857142857143	0.7058823529411765	0.927710843373494	38	RFC	0.722096038320319	0.5416666666666666	0.7981651376146789	0.8264563106796117	0.8408067028756684	0.7142857142857143	0.9230769230769231	0.8850574712643678	0.7040564373897708	0.65	0.6214285714285714	0.8407407407407408	0.753465943339361	0.7142857142857143	0.5714285714285714	0.9746835443037974	Self Car Public
ssid__geo	0.8468965517241379	0.9385964912280702	0.821958863153969	0.789980732177264	0.786743515850144	0.8891523414344992	0.9046620046620046	0.8333333333333333	0.923076923076923	0.9575757575757576	39	RFC	0.8522236515227055	0.8913043478260869	0.8198198198198198	0.8455467869222097	0.9728682170542635	1.0	1.0	0.9186046511627907	0.8010250825114142	0.7093425605536332	0.7562326869806094	0.9375	0.8571428571428571	0.7142857142857143	0.8571428571428571	1.0	Self Car Public
ssid__geo	0.832398316970547	0.9122807017543859	0.7892417801173606	0.7122153209109732	0.7635239567233384	0.8919860627177701	0.84164015553199	0.6956521739130435	0.8780487804878048	0.9512195121951219	40	RFC	0.8160492703926221	0.8229665071770335	0.7670807453416149	0.8581005586592179	0.9021786492374727	0.8888888888888888	0.9	0.9176470588235294	0.7721316751839528	0.6277372262773723	0.76	0.9286577992744861	0.805304400241109	0.5714285714285714	0.8571428571428571	0.9873417721518988	Self Car Public
ssid__geo	0.8582866293034428	0.8947368421052632	0.7999598900687728	0.6746987951807228	0.8093645484949833	0.9158163265306122	0.8039107775693141	0.64	0.8205128205128205	0.9512195121951219	41	RFC	0.8368396438788664	0.8057553956834532	0.825938566552901	0.8788249694002448	0.8446028916617152	0.7272727272727273	0.8888888888888888	0.9176470588235294	0.7766040307761456	0.5803108808290155	0.7934426229508197	0.9560585885486018	0.7735583684950774	0.5714285714285714	0.7619047619047619	0.9873417721518988	Self Car Public
ssid__geo	0.8414035087719298	0.9298245614035088	0.8137381341259148	0.7345971563981042	0.8282828282828282	0.878334417696812	0.8789180990899897	0.75	0.9302325581395349	0.9565217391304348	42	RFC	0.8326306047201607	0.8157894736842105	0.825503355704698	0.8565989847715736	0.9160384331116038	0.9	0.9090909090909091	0.9390243902439024	0.8001287104977083	0.6681034482758621	0.831081081081081	0.9012016021361816	0.8566405465139643	0.6428571428571429	0.9523809523809523	0.9746835443037974	Self Car Public
ssid__geo	0.7963772642098689	0.9035087719298246	0.7860731756279282	0.7234513274336283	0.7924528301886792	0.8423153692614771	0.8529965824789532	0.7333333333333334	0.8837209302325582	0.9419354838709677	43	RFC	0.780155364321493	0.68125	0.7701711491442543	0.8890449438202247	0.8372208931419459	0.6875	0.8636363636363636	0.9605263157894737	0.7958471452535916	0.7712264150943396	0.8160621761658031	0.8002528445006322	0.8715089411291942	0.7857142857142857	0.9047619047619048	0.9240506329113924	Self Car Public
ssid__geo	0.8367346938775511	0.868421052631579	0.8091035854494734	0.8492462311557789	0.6939443535188216	0.8841201716738197	0.7770732051011061	0.6666666666666666	0.7368421052631577	0.927710843373494	44	RFC	0.8218041225853279	0.8871391076115486	0.726027397260274	0.8522458628841607	0.8361956276763579	0.8	0.8235294117647058	0.8850574712643678	0.7991686571375854	0.8144578313253013	0.664576802507837	0.9184713375796179	0.7375929274663452	0.5714285714285714	0.6666666666666666	0.9746835443037974	Self Car Public
ssid__geo	0.8755129958960328	0.9385964912280702	0.8410161429908243	0.7965738758029979	0.8023598820058997	0.924114671163575	0.8948245846980024	0.8461538461538461	0.8636363636363636	0.9746835443037974	45	RFC	0.872885654410441	0.9489795918367347	0.768361581920904	0.9013157894736842	0.9058123891640677	0.9166666666666666	0.8260869565217391	0.9746835443037974	0.82464997404043	0.6863468634686347	0.8395061728395061	0.9480968858131488	0.888386578259996	0.7857142857142857	0.9047619047619048	0.9746835443037974	Self Car Public
ssid__geo	0.838398813936249	0.8859649122807017	0.817867344371293	0.7919191919191919	0.7798036465638148	0.8818791946308725	0.8228785103785103	0.7692307692307692	0.7619047619047619	0.9375000000000001	46	RFC	0.8278729717946071	0.8305084745762712	0.7897727272727273	0.8633377135348226	0.8403880070546738	0.8333333333333334	0.7619047619047619	0.9259259259259259	0.8093581423836888	0.7567567567567568	0.7700831024930748	0.9012345679012346	0.8085191882660236	0.7142857142857143	0.7619047619047619	0.9493670886075949	Self Car Public
ssid__geo	0.8505889646621203	0.9122807017543859	0.8397080332645829	0.8182857142857143	0.8221225710014947	0.8787158145065398	0.8594789442742657	0.7857142857142857	0.8421052631578947	0.9506172839506173	47	RFC	0.8400294258661715	0.7600849256900213	0.8620689655172413	0.8979343863912516	0.884867199892005	0.7857142857142857	0.9411764705882353	0.927710843373494	0.8440518590358952	0.8861386138613861	0.7857142857142857	0.860302677532014	0.8407675306409482	0.7857142857142857	0.7619047619047619	0.9746835443037974	Self Car Public
ssid__geo	0.8373369938229238	0.8508771929824561	0.8123604227229904	0.7714808043875685	0.782246879334258	0.8833535844471446	0.7161153882710769	0.4761904761904762	0.7500000000000001	0.9221556886227545	48	RFC	0.8390427232565987	0.8828451882845189	0.7899159663865546	0.8443670150987224	0.7929197994987468	0.7142857142857143	0.7894736842105263	0.875	0.7953016198239128	0.685064935064935	0.7747252747252747	0.9261146496815287	0.6820373719107896	0.35714285714285715	0.7142857142857143	0.9746835443037974	Self Car Public
ssid__geo	0.7615686274509804	0.8596491228070176	0.669821059387926	0.45866666666666667	0.7078891257995735	0.8429073856975381	0.7431794476328889	0.4761904761904762	0.8421052631578947	0.9112426035502957	49	RFC	0.6956735968696712	0.42786069651741293	0.8383838383838383	0.8207762557077626	0.8370059134765017	0.7142857142857143	0.9411764705882353	0.8555555555555555	0.6576880197551457	0.4942528735632184	0.6125461254612546	0.8662650602409638	0.6979103877838054	0.35714285714285715	0.7619047619047619	0.9746835443037974	Self Car Public
ssid__geo	0.8363636363636363	0.9122807017543859	0.7986650389746797	0.72265625	0.7751060820367751	0.8982327848872638	0.8366167485932756	0.6956521739130435	0.8571428571428571	0.9570552147239264	50	RFC	0.8362868686744432	0.8980582524271845	0.7548209366391184	0.8559814169570267	0.8915343915343916	0.8888888888888888	0.8571428571428571	0.9285714285714286	0.7819861953924881	0.6045751633986928	0.7965116279069767	0.9448717948717948	0.805304400241109	0.5714285714285714	0.8571428571428571	0.9873417721518988	Self Car Public
ssid__geo	0.7969613259668509	0.868421052631579	0.7358327612948056	0.6330645161290321	0.6839826839826839	0.8904510837727007	0.7702075702075702	0.6000000000000001	0.7619047619047619	0.9487179487179488	51	RFC	0.7323825817697805	0.628	0.6676056338028169	0.9015421115065243	0.7618145743145743	0.5625	0.7619047619047619	0.961038961038961	0.7396748145653712	0.6382113821138211	0.7011834319526628	0.8796296296296297	0.7804902551737994	0.6428571428571429	0.7619047619047619	0.9367088607594937	Self Car Public
ssid__geo	0.7928047968021319	0.8859649122807017	0.7602352575712653	0.6612377850162867	0.7713004484304933	0.8481675392670157	0.8085427293170047	0.7586206896551724	0.7222222222222222	0.9447852760736196	52	RFC	0.7713456478813479	0.6151515151515151	0.862876254180602	0.8360091743119266	0.8388888888888889	0.7333333333333333	0.8666666666666667	0.9166666666666666	0.7575902664891142	0.7147887323943662	0.6972972972972973	0.8606847697756789	0.7931484830219007	0.7857142857142857	0.6190476190476191	0.9746835443037974	Self Car Public
ssid__geo	0.7784313725490196	0.8421052631578947	0.7431516314540595	0.7099697885196374	0.6630286493860845	0.8564564564564565	0.7493251533742331	0.64	0.7	0.9079754601226993	53	RFC	0.7655020851868085	0.8131487889273357	0.6731301939058172	0.8102272727272727	0.7816890711627553	0.7272727272727273	0.7368421052631579	0.8809523809523809	0.7305109569600524	0.6300268096514745	0.6532258064516129	0.9082802547770701	0.724934699618244	0.5714285714285714	0.6666666666666666	0.9367088607594937	Self Car Public
ssid__geo	0.8157262905162065	0.9298245614035088	0.7931563775843018	0.6981627296587927	0.8153846153846154	0.8659217877094972	0.8630952380952381	0.7142857142857143	0.9	0.975	54	RFC	0.7870903978020379	0.6519607843137255	0.8174807197943444	0.8918296892980437	0.8748723661004362	0.7142857142857143	0.9473684210526315	0.9629629629629629	0.8020627726413357	0.751412429378531	0.8132992327365729	0.8414766558089034	0.8529234478601567	0.7142857142857143	0.8571428571428571	0.9873417721518988	Self Car Public
ssid__geo	0.8353105373342637	0.9035087719298246	0.8127382313982862	0.8165007112375533	0.7464788732394366	0.8752351097178683	0.8382617586912066	0.7200000000000001	0.8500000000000001	0.9447852760736196	55	RFC	0.8279099394016441	0.896875	0.743859649122807	0.8429951690821256	0.876528442317916	0.8181818181818182	0.8947368421052632	0.9166666666666666	0.8028343265628117	0.7493472584856397	0.7491166077738516	0.910039113428944	0.8090214988949166	0.6428571428571429	0.8095238095238095	0.9746835443037974	Self Car Public
ssid__geo	0.868259385665529	0.9035087719298246	0.8256631772710573	0.8260869565217391	0.7276507276507277	0.9232518476407049	0.8287157287157288	0.7857142857142857	0.742857142857143	0.9575757575757576	56	RFC	0.8485423007201184	0.8823529411764706	0.7777777777777778	0.8854961832061069	0.8776301218161683	0.7857142857142857	0.9285714285714286	0.9186046511627907	0.8081770179371593	0.776566757493188	0.68359375	0.9643705463182898	0.8015873015873015	0.7857142857142857	0.6190476190476191	1.0	Self Car Public
ssid__geo	0.8080229226361032	0.8947368421052632	0.7787500118412435	0.7492063492063492	0.7253886010362695	0.8616550852811118	0.8156463917333484	0.6956521739130435	0.8108108108108109	0.9404761904761905	57	RFC	0.8186907478499977	0.8872180451127819	0.7749077490774908	0.7939464493597206	0.9046764461090303	0.8888888888888888	0.9375	0.8876404494382022	0.757386260148691	0.6483516483516484	0.6818181818181818	0.9419889502762431	0.7619047619047619	0.5714285714285714	0.7142857142857143	1.0	Self Car Public
ssid__geo	0.8111888111888111	0.8859649122807017	0.7671827014785443	0.7644151565074135	0.6583629893238434	0.8787699586043761	0.8249954599647852	0.7857142857142857	0.7567567567567567	0.9325153374233128	58	RFC	0.7890255356721618	0.7972508591065293	0.7312252964426877	0.8386004514672686	0.8551587301587301	0.7857142857142857	0.875	0.9047619047619048	0.7519546944225413	0.7341772151898734	0.598705501618123	0.9229813664596274	0.8048020896122162	0.7857142857142857	0.6666666666666666	0.9620253164556962	Self Car Public
ssid__geo	0.8091655266757866	0.9122807017543859	0.7805297431135774	0.6924219910846954	0.7878787878787877	0.8612884503772489	0.8533899638194117	0.6923076923076924	0.923076923076923	0.9447852760736196	59	RFC	0.7722388839204214	0.6832844574780058	0.7563636363636363	0.8770685579196218	0.8888888888888888	0.75	1.0	0.9166666666666666	0.7900025836056807	0.7018072289156626	0.8221343873517787	0.8460661345496009	0.8248945147679324	0.6428571428571429	0.8571428571428571	0.9746835443037974	Self Car Public
ssid__geo	0.7884864165588615	0.8947368421052632	0.757013614623992	0.6698564593301435	0.7617602427921093	0.8394241417497231	0.8315697674418606	0.7200000000000001	0.8372093023255814	0.9375000000000001	60	RFC	0.751912039390436	0.6104651162790697	0.786833855799373	0.8584371460928653	0.8540965207631874	0.8181818181818182	0.8181818181818182	0.9259259259259259	0.7671732890025185	0.7420494699646644	0.7382352941176471	0.8212351029252438	0.8164556962025316	0.6428571428571429	0.8571428571428571	0.9493670886075949	Self Car Public
ssid__geo	0.8436246992782679	0.9122807017543859	0.8083631848766831	0.7710843373493976	0.7598566308243728	0.8941485864562787	0.8757611665185477	0.8461538461538461	0.8421052631578947	0.9390243902439025	61	RFC	0.8309201851511417	0.851063829787234	0.7765567765567766	0.8651399491094147	0.9212418300653594	0.9166666666666666	0.9411764705882353	0.9058823529411765	0.7912918440426638	0.7048458149779736	0.743859649122807	0.9251700680272109	0.8407675306409482	0.7857142857142857	0.7619047619047619	0.9746835443037974	Self Car Public
ssid__geo	0.7730720606826802	0.8508771929824561	0.7346008881003282	0.6961038961038961	0.6644736842105263	0.8432250839865622	0.7602813852813853	0.7272727272727273	0.6285714285714286	0.9249999999999999	62	RFC	0.7310009986652934	0.6350710900473934	0.689419795221843	0.8685121107266436	0.776957826665429	0.631578947368421	0.7857142857142857	0.9135802469135802	0.7435845543383722	0.7701149425287356	0.6412698412698413	0.8193688792165397	0.7725537472372915	0.8571428571428571	0.5238095238095238	0.9367088607594937	Self Car Public
ssid__geo	0.8419161676646707	0.8771929824561403	0.8298444311143086	0.8827930174563591	0.7394736842105262	0.8672665916760406	0.8234151329243354	0.8	0.7500000000000001	0.920245398773006	63	RFC	0.8466892966869665	0.9414893617021277	0.76775956284153	0.8308189655172413	0.8638072453861927	0.9090909090909091	0.7894736842105263	0.8928571428571429	0.8170809028551722	0.8309859154929577	0.7131979695431472	0.9070588235294118	0.7926461723930078	0.7142857142857143	0.7142857142857143	0.9493670886075949	Self Car Public
ssid__geo	0.8493932905067809	0.9122807017543859	0.8159470097755848	0.7816091954022988	0.7549668874172185	0.9112649465072372	0.8555406812434924	0.8148148148148148	0.8	0.9518072289156626	64	RFC	0.840817157444047	0.8013468013468014	0.8571428571428571	0.863961813842482	0.9180666077217802	0.8461538461538461	1.0	0.9080459770114943	0.8004748873078279	0.7628205128205128	0.6745562130177515	0.9640479360852197	0.8174603174603176	0.7857142857142857	0.6666666666666666	1.0	Self Car Public
ssid__geo	0.8359550561797753	0.9035087719298246	0.8043241671613893	0.7700729927007299	0.7440381558028617	0.8988613529805761	0.8348720376653779	0.7586206896551724	0.7894736842105262	0.9565217391304348	65	RFC	0.8089105250562945	0.7562724014336918	0.785234899328859	0.8852242744063324	0.8515702215845687	0.7333333333333333	0.8823529411764706	0.9390243902439024	0.8014201425505942	0.7843866171003717	0.7069486404833837	0.9129251700680272	0.8248945147679324	0.7857142857142857	0.7142857142857143	0.9746835443037974	Self Car Public
ssid__geo	0.8225806451612904	0.9035087719298246	0.7853134740502067	0.7710843373493975	0.6801242236024844	0.9047318611987382	0.8304400913096565	0.7142857142857143	0.8205128205128205	0.9565217391304348	66	RFC	0.7909242274736412	0.7890410958904109	0.697452229299363	0.8862793572311496	0.8473996644728352	0.7142857142857143	0.8888888888888888	0.9390243902439024	0.780510712457331	0.7539267015706806	0.6636363636363637	0.9239690721649485	0.8169580068314245	0.7142857142857143	0.7619047619047619	0.9746835443037974	Self Car Public
ssid__geo	0.859408795962509	0.9210526315789473	0.8295659402101659	0.7481662591687042	0.8395348837209303	0.9009966777408638	0.8558143870975261	0.7692307692307692	0.8292682926829269	0.968944099378882	67	RFC	0.8557718258271283	0.85	0.8514150943396226	0.8659003831417624	0.8781842818428185	0.8333333333333334	0.85	0.9512195121951219	0.8117206979545525	0.6681222707423581	0.8279816513761468	0.9390581717451524	0.8370504319871408	0.7142857142857143	0.8095238095238095	0.9873417721518988	Self Car Public
ssid__geo	0.8439490445859873	0.8596491228070176	0.7986491459505484	0.6968973747016707	0.7939698492462313	0.9050802139037435	0.7475051124744376	0.56	0.7500000000000001	0.9325153374233128	68	RFC	0.8078977743033509	0.7263681592039801	0.8088737201365188	0.8884514435695539	0.7768664084453558	0.6363636363636364	0.7894736842105263	0.9047619047619048	0.790557786016926	0.6697247706422018	0.7796052631578947	0.9223433242506812	0.7254370102471368	0.5	0.7142857142857143	0.9620253164556962	Self Car Public
ssid__geo	0.8013840830449827	0.9035087719298246	0.7744618747339077	0.6937394247038917	0.7804154302670623	0.8492307692307691	0.8666666666666667	0.888888888888889	0.7777777777777778	0.9333333333333332	69	RFC	0.7748401675485009	0.6507936507936508	0.821875	0.8518518518518519	0.9172530312065197	0.9230769230769231	0.9333333333333333	0.8953488372093024	0.7774390810556387	0.7427536231884058	0.7429378531073446	0.8466257668711656	0.8328310227044403	0.8571428571428571	0.6666666666666666	0.9746835443037974	Self Car Public
ssid__geo	0.8195841716968477	0.8947368421052632	0.7913121357919177	0.7718309859154929	0.7212121212121212	0.8808933002481389	0.8161769886563799	0.6666666666666666	0.8421052631578947	0.9397590361445785	70	RFC	0.8079656057031622	0.8058823529411765	0.7777777777777778	0.8402366863905325	0.8792427315753888	0.8	0.9411764705882353	0.896551724137931	0.7795138032426169	0.7405405405405405	0.672316384180791	0.9256844850065189	0.7735583684950774	0.5714285714285714	0.7619047619047619	0.9873417721518988	Self Car Public
ssid__geo	0.8552164655784245	0.9298245614035088	0.8412975978576366	0.810966810966811	0.821917808219178	0.8910081743869209	0.8868536871676896	0.8148148148148148	0.8837209302325582	0.9620253164556962	71	RFC	0.8541946887379318	0.9183006535947712	0.7803468208092486	0.8639365918097754	0.890605175415302	0.8461538461538461	0.8636363636363636	0.9620253164556962	0.8380322058051698	0.7260981912144703	0.8681672025723473	0.919831223628692	0.8841671689772955	0.7857142857142857	0.9047619047619048	0.9620253164556962	Self Car Public
ssid__geo	0.8375404530744337	0.9210526315789473	0.806099078472785	0.8352941176470589	0.6885245901639345	0.8944785276073619	0.8761882499610408	0.8387096774193549	0.8333333333333333	0.9565217391304348	72	RFC	0.8183069133419493	0.8700980392156863	0.7241379310344828	0.8606847697756789	0.9012434241989479	0.7647058823529411	1.0	0.9390243902439024	0.7968173011910334	0.8031674208144797	0.65625	0.9310344827586207	0.8725135623869801	0.9285714285714286	0.7142857142857143	0.9746835443037974	Self Car Public
ssid__geo	0.7592592592592593	0.8508771929824561	0.6896779357543457	0.4690721649484536	0.7758346581875993	0.8241269841269842	0.7675682394664367	0.6153846153846153	0.7804878048780488	0.9068322981366461	73	RFC	0.679633127129761	0.4008810572687225	0.7795527156549521	0.8584656084656085	0.7856368563685637	0.6666666666666666	0.8	0.8902439024390244	0.7099330274894391	0.5652173913043478	0.7721518987341772	0.7924297924297924	0.7524613220815753	0.5714285714285714	0.7619047619047619	0.9240506329113924	Self Car Public
ssid__geo	0.782495101241019	0.9035087719298246	0.7573660355078773	0.673076923076923	0.7556179775280899	0.8434032059186191	0.8501088283696979	0.7857142857142857	0.8205128205128205	0.9440993788819876	74	RFC	0.7550705998591055	0.6140350877192983	0.7842565597667639	0.8669201520912547	0.8671441476319525	0.7857142857142857	0.8888888888888888	0.926829268292683	0.7649355308057606	0.7446808510638298	0.7289972899728997	0.8211284513805522	0.8365481213582479	0.7857142857142857	0.7619047619047619	0.9620253164556962	Self Car Public
ssid__geo	0.8106734434561627	0.8859649122807017	0.7692725767883598	0.6588235294117648	0.7676767676767676	0.8813174332765474	0.8068376068376067	0.6666666666666666	0.8205128205128205	0.9333333333333332	75	RFC	0.8038785150725448	0.8166666666666667	0.7676767676767676	0.8272921108742004	0.8614125753660637	0.8	0.8888888888888888	0.8953488372093024	0.7542271009284512	0.5521126760563381	0.7676767676767676	0.9428918590522479	0.7693389592123769	0.5714285714285714	0.7619047619047619	0.9746835443037974	Self Car Public
ssid__geo	0.779559118236473	0.8596491228070176	0.756801345358333	0.6944908180300501	0.7478474784747847	0.8280657395701644	0.7745847235676102	0.6666666666666666	0.7368421052631577	0.920245398773006	76	RFC	0.7668472787172119	0.7563636363636363	0.7325301204819277	0.8116480793060719	0.8028980823098469	0.6923076923076923	0.8235294117647058	0.8928571428571429	0.750318564813981	0.6419753086419753	0.7638190954773869	0.8451612903225807	0.7529636327104682	0.6428571428571429	0.6666666666666666	0.9493670886075949	Self Car Public
ssid__geo	0.8209538702111024	0.8947368421052632	0.7865680262122258	0.7560137457044673	0.7148014440433214	0.888888888888889	0.8456012788162179	0.8148148148148148	0.7894736842105262	0.9325153374233128	77	RFC	0.8111780036738935	0.9128630705394191	0.668918918918919	0.8517520215633423	0.8777562306974072	0.8461538461538461	0.8823529411764706	0.9047619047619048	0.7806716384978598	0.6451612903225806	0.7674418604651163	0.9294117647058824	0.820675105485232	0.7857142857142857	0.7142857142857143	0.9620253164556962	Self Car Public
ssid__geo	0.8068513119533528	0.9210526315789473	0.736920400382627	0.6157205240174672	0.7031802120141343	0.8918604651162791	0.8563400799173158	0.7407407407407408	0.8648648648648648	0.9634146341463414	78	RFC	0.7803920554653335	0.7621621621621621	0.7453183520599251	0.8336956521739131	0.8995475113122172	0.7692307692307693	1.0	0.9294117647058824	0.7135951186494666	0.5164835164835165	0.6655518394648829	0.95875	0.8253968253968255	0.7142857142857143	0.7619047619047619	1.0	Self Car Public
ssid__geo	0.8619354838709677	0.9385964912280702	0.8349627624466711	0.7780429594272075	0.827968923418424	0.898876404494382	0.9120132953466286	0.923076923076923	0.8500000000000001	0.962962962962963	79	RFC	0.8707115572002412	0.8810810810810811	0.8817966903073287	0.8492569002123143	0.9448319594166139	1.0	0.8947368421052632	0.9397590361445783	0.810523287520721	0.6965811965811965	0.7803347280334728	0.954653937947494	0.8846694796061884	0.8571428571428571	0.8095238095238095	0.9873417721518988	Self Car Public
ssid__geo	0.7997021593447505	0.8947368421052632	0.7558160014881486	0.6752136752136751	0.7220543806646524	0.8701799485861182	0.8185636856368563	0.6666666666666666	0.8500000000000001	0.9390243902439025	80	RFC	0.7688723624106251	0.7632850241545893	0.6809116809116809	0.8624203821656051	0.8668730650154798	0.8	0.8947368421052632	0.9058823529411765	0.7506443819001442	0.6053639846743295	0.7684887459807074	0.8780804150453956	0.7852119750853928	0.5714285714285714	0.8095238095238095	0.9746835443037974	Self Car Public
ssid__geo	0.8532934131736527	0.9210526315789473	0.8326783178137935	0.8022813688212928	0.7988252569750367	0.896928327645051	0.885993272966453	0.896551724137931	0.8108108108108109	0.9506172839506173	81	RFC	0.8441415062641003	0.8406374501992032	0.8192771084337349	0.8725099601593626	0.9106258366800536	0.8666666666666667	0.9375	0.927710843373494	0.8231317212562183	0.7672727272727272	0.7793696275071633	0.922752808988764	0.8725135623869801	0.9285714285714286	0.7142857142857143	0.9746835443037974	Self Car Public
ssid__geo	0.8319763138415989	0.8859649122807017	0.7877272952911151	0.8233532934131736	0.6437246963562754	0.8961038961038961	0.8187846529163894	0.8	0.7222222222222222	0.9341317365269461	82	RFC	0.8069625418326892	0.8233532934131736	0.7361111111111112	0.8614232209737828	0.8873737373737374	0.9090909090909091	0.8666666666666667	0.8863636363636364	0.7763299735941519	0.8233532934131736	0.5719424460431655	0.9336941813261164	0.7735583684950774	0.7142857142857143	0.6190476190476191	0.9873417721518988	Self Car Public
ssid__geo	0.8211041229909154	0.9122807017543859	0.782569162027349	0.7598684210526317	0.6967741935483872	0.8910648714810281	0.8749284253578732	0.88	0.8	0.9447852760736196	83	RFC	0.7930591537564151	0.8555555555555555	0.6390532544378699	0.8845686512758202	0.9195906432748537	1.0	0.8421052631578947	0.9166666666666666	0.7823488709293751	0.6834319526627219	0.7659574468085106	0.8976572133168927	0.8407675306409482	0.7857142857142857	0.7619047619047619	0.9746835443037974	Self Car Public
ssid__geo	0.7878120411160059	0.9122807017543859	0.7579725463305533	0.6782334384858044	0.7504690431519699	0.8452151573538856	0.8696380645656009	0.8148148148148148	0.8500000000000001	0.9440993788819876	84	RFC	0.7518565790268613	0.6160458452722063	0.7633587786259542	0.8761651131824234	0.8892399855172641	0.8461538461538461	0.8947368421052632	0.926829268292683	0.7695901720673207	0.7543859649122807	0.7380073800738007	0.8163771712158809	0.8524211372312639	0.7857142857142857	0.8095238095238095	0.9620253164556962	Self Car Public
ssid__geo	0.7731629392971247	0.8771929824561403	0.7386850529655699	0.7257844474761256	0.6496240601503759	0.8406466512702079	0.8074725864580937	0.7407407407407408	0.7500000000000001	0.9316770186335404	85	RFC	0.7706574743070759	0.9016949152542373	0.6206896551724138	0.789587852494577	0.8244461999275864	0.7692307692307693	0.7894736842105263	0.9146341463414634	0.7291531269300405	0.6073059360730594	0.6813880126182965	0.8987654320987655	0.7926461723930078	0.7142857142857143	0.7142857142857143	0.9493670886075949	Self Car Public
ssid__geo	0.8375094912680334	0.8771929824561403	0.8087972501969766	0.788104089219331	0.7427652733118971	0.8955223880597015	0.7725618191830869	0.6086956521739131	0.7692307692307692	0.9397590361445785	86	RFC	0.8331658344910041	0.8983050847457628	0.7451612903225806	0.8560311284046692	0.8358876117496807	0.7777777777777778	0.8333333333333334	0.896551724137931	0.7937349802546736	0.7019867549668874	0.7403846153846154	0.9388335704125178	0.7338758288125377	0.5	0.7142857142857143	0.9873417721518988	Self Car Public
ssid__geo	0.8299531981279251	0.8859649122807017	0.795217564961688	0.7366255144032922	0.7595356550580431	0.8894915254237288	0.8217838196286472	0.7586206896551724	0.7692307692307692	0.9375000000000001	87	RFC	0.8042056377280898	0.7458333333333333	0.7979094076655052	0.8688741721854305	0.8308641975308642	0.7333333333333333	0.8333333333333334	0.9259259259259259	0.7878123106125576	0.7276422764227642	0.7246835443037974	0.9111111111111111	0.8164556962025316	0.7857142857142857	0.7142857142857143	0.9493670886075949	Self Car Public
ssid__geo	0.8550943396226415	0.8859649122807017	0.7805400182895355	0.6236559139784946	0.7983539094650206	0.9196102314250914	0.7833937375518333	0.6666666666666666	0.7317073170731706	0.9518072289156626	88	RFC	0.8364155506475294	0.8207547169811321	0.8105849582172702	0.877906976744186	0.8860153256704981	1.0	0.75	0.9080459770114943	0.751616601892314	0.5028901734104047	0.7864864864864864	0.9654731457800512	0.7380952380952381	0.5	0.7142857142857143	1.0	Self Car Public
ssid__geo	0.8309248554913294	0.9122807017543859	0.8107910220453824	0.7759882869692533	0.7692307692307693	0.8871540099361249	0.8820906432748538	0.8666666666666666	0.8421052631578947	0.9375000000000001	89	RFC	0.8176055003889017	0.8660130718954249	0.7065217391304348	0.8802816901408451	0.8932007988380537	0.8125	0.9411764705882353	0.9259259259259259	0.8137360312881995	0.7029177718832891	0.8441558441558441	0.894134477825465	0.8799477596945952	0.9285714285714286	0.7619047619047619	0.9493670886075949	Self Car Public
ssid__geo	0.8272010512483574	0.8859649122807017	0.8015663961329489	0.7902097902097902	0.7335092348284961	0.8809801633605601	0.8050547896783317	0.6956521739130435	0.7804878048780488	0.9390243902439025	90	RFC	0.8265686369657348	0.8692307692307693	0.7743732590529248	0.8361018826135105	0.8649237472766885	0.8888888888888888	0.8	0.9058823529411765	0.7840167580416786	0.7243589743589743	0.6967418546365914	0.9309494451294698	0.7693389592123769	0.5714285714285714	0.7619047619047619	0.9746835443037974	Self Car Public
ssid__geo	0.8121712997746056	0.9035087719298246	0.7599692549941306	0.6590909090909091	0.7464387464387465	0.8743781094527363	0.851207729468599	0.8	0.8095238095238095	0.9440993788819876	91	RFC	0.7774941648547596	0.7532467532467533	0.7081081081081081	0.8711276332094176	0.8818146623024671	0.9090909090909091	0.8095238095238095	0.926829268292683	0.750889382065773	0.5858585858585859	0.7891566265060241	0.8776529338327091	0.82861161342174	0.7142857142857143	0.8095238095238095	0.9620253164556962	Self Car Public
ssid__geo	0.8342120679554774	0.9122807017543859	0.8206784449967524	0.7543655413271246	0.8335358444714461	0.874133949191686	0.8511934370830078	0.7857142857142857	0.8108108108108109	0.9570552147239264	92	RFC	0.8272381294650223	0.6923076923076923	0.9122340425531915	0.8771726535341831	0.8839285714285715	0.7857142857142857	0.9375	0.9285714285714286	0.8223661781438806	0.8286445012787724	0.767337807606264	0.8711162255466053	0.8291139240506329	0.7857142857142857	0.7142857142857143	0.9873417721518988	Self Car Public
ssid__geo	0.824468085106383	0.8947368421052632	0.7828672936494488	0.7418397626112759	0.7058823529411765	0.9008797653958944	0.8024691358024691	0.6666666666666666	0.7777777777777778	0.962962962962963	93	RFC	0.7973611368596666	0.7396449704142012	0.7816901408450704	0.8707482993197279	0.8326974564926372	0.625	0.9333333333333333	0.9397590361445783	0.7735657347800092	0.7440476190476191	0.6434782608695652	0.9331713244228432	0.7894313843680932	0.7142857142857143	0.6666666666666666	0.9873417721518988	Self Car Public
ssid__geo	0.8099236641221375	0.8596491228070176	0.7343534601599117	0.5396825396825397	0.7936507936507935	0.869727047146402	0.7403738064919376	0.4761904761904762	0.8292682926829269	0.9156626506024097	94	RFC	0.7530985008215421	0.5944055944055944	0.8233532934131736	0.8415366146458584	0.812616310892173	0.7142857142857143	0.85	0.8735632183908046	0.7200247966329334	0.4941860465116279	0.766016713091922	0.8998716302952503	0.709563994374121	0.35714285714285715	0.8095238095238095	0.9620253164556962	Self Car Public
ssid__geo	0.8749106504646176	0.9473684210526315	0.8501480494485159	0.8350877192982457	0.7943037974683544	0.9210526315789473	0.9163879598662207	0.8571428571428571	0.923076923076923	0.968944099378882	95	RFC	0.8601649783649723	0.8469750889679716	0.8338870431893688	0.8996328029375765	0.9361207897793263	0.8571428571428571	1.0	0.9512195121951219	0.8417849662581817	0.8235294117647058	0.7583081570996979	0.9435173299101413	0.9005424954792044	0.8571428571428571	0.8571428571428571	0.9873417721518988	Self Car Public
ssid__geo	0.8471160528144545	0.8947368421052632	0.8154186787923345	0.7609427609427608	0.7838709677419354	0.9014423076923077	0.8359010351347514	0.7586206896551724	0.8108108108108109	0.9382716049382716	96	RFC	0.8259334834834343	0.7902097902097902	0.8073089700996677	0.8802816901408451	0.8621653279785809	0.7333333333333333	0.9375	0.9156626506024096	0.806389013285565	0.7337662337662337	0.7617554858934169	0.9236453201970444	0.820675105485232	0.7857142857142857	0.7142857142857143	0.9620253164556962	Self Car Public
ssid__geo	0.8315868263473054	0.9035087719298246	0.7833986706057358	0.7439353099730458	0.714765100671141	0.8914956011730205	0.8634326634326634	0.8461538461538461	0.8108108108108109	0.9333333333333332	97	RFC	0.816354112206088	0.8070175438596491	0.7947761194029851	0.8472686733556298	0.9165051679586563	0.9166666666666666	0.9375	0.8953488372093024	0.7599947677694598	0.69	0.649390243902439	0.9405940594059405	0.8248945147679324	0.7857142857142857	0.7142857142857143	0.9746835443037974	Self Car Public
ssid__geo	0.8436213991769548	0.9210526315789473	0.8200510949557787	0.7572463768115942	0.8141592920353983	0.8887476160203434	0.8829537612146309	0.8	0.9047619047619048	0.9440993788819876	98	RFC	0.8439952273465917	0.8893617021276595	0.7796610169491526	0.8629629629629629	0.9135606940484989	0.9090909090909091	0.9047619047619048	0.926829268292683	0.8090928074045797	0.6593059936908517	0.8518518518518519	0.9161205766710354	0.8603576451677718	0.7142857142857143	0.9047619047619048	0.9620253164556962	Self Car Public
ssid__geo	0.7663271420011983	0.8771929824561403	0.7307779446886498	0.6381215469613261	0.710462287104623	0.84375	0.7827517198248906	0.64	0.7692307692307692	0.9390243902439025	99	RFC	0.7279643320575312	0.5892857142857143	0.7355163727959698	0.8590909090909091	0.8221628045157456	0.7272727272727273	0.8333333333333334	0.9058823529411765	0.737263108160195	0.6957831325301205	0.6870588235294117	0.8289473684210527	0.753465943339361	0.5714285714285714	0.7142857142857143	0.9746835443037974	Self Car Public
ssid__geo	0.8369230769230769	0.8947368421052632	0.8210539266671945	0.8124253285543608	0.7768361581920903	0.873900293255132	0.8324514991181657	0.6666666666666666	0.9047619047619048	0.9259259259259259	100	RFC	0.8177329745142977	0.8585858585858586	0.7087628865979382	0.8858501783590963	0.8694587875310767	0.8	0.9047619047619048	0.9036144578313253	0.8308728584026204	0.7709750566893424	0.859375	0.8622685185185185	0.8085191882660236	0.5714285714285714	0.9047619047619048	0.9493670886075949	Self Car Public
ssid__geo	0.7678100263852242	0.868421052631579	0.7378016066621101	0.6765899864682002	0.6982248520710059	0.8385899814471244	0.7786246612466124	0.6666666666666666	0.7317073170731706	0.9375000000000001	101	RFC	0.730979409264986	0.6067961165048543	0.7044776119402985	0.881664499349805	0.7894112060778727	0.6923076923076923	0.75	0.9259259259259259	0.7520454690691784	0.764525993883792	0.6920821114369502	0.7995283018867925	0.7688366485834841	0.6428571428571429	0.7142857142857143	0.9493670886075949	Self Car Public
ssid__geo	0.7970149253731343	0.9035087719298246	0.7355021591126366	0.640625	0.6929133858267716	0.872968091511138	0.8614751503640393	0.8461538461538461	0.8	0.9382716049382716	102	RFC	0.7576376307817694	0.7321428571428571	0.6918238993710691	0.8489461358313818	0.8914781934756569	0.9166666666666666	0.8421052631578947	0.9156626506024096	0.7206132830026091	0.5694444444444444	0.694006309148265	0.8983890954151177	0.8365481213582479	0.7857142857142857	0.7619047619047619	0.9620253164556962	Self Car Public
ssid__geo	0.8194444444444444	0.8859649122807017	0.7865956104940953	0.7275641025641025	0.745156482861401	0.8870662460567823	0.8069352555873737	0.6923076923076924	0.7894736842105262	0.9390243902439025	103	RFC	0.7958036975952089	0.8136200716845878	0.6983240223463687	0.8754669987546699	0.846078431372549	0.75	0.8823529411764706	0.9058823529411765	0.785223347106125	0.6579710144927536	0.7987220447284346	0.8989769820971867	0.7772754671488848	0.6428571428571429	0.7142857142857143	0.9746835443037974	Self Car Public
ssid__geo	0.823014804845222	0.8859649122807017	0.7957772770710555	0.7296296296296297	0.7837837837837838	0.8739184177997529	0.8160658914728683	0.7200000000000001	0.7906976744186046	0.9375000000000001	104	RFC	0.8339264350558363	0.9078341013824884	0.7631578947368421	0.8307873090481787	0.8389450056116723	0.8181818181818182	0.7727272727272727	0.9259259259259259	0.7790786061369049	0.6099071207430341	0.8055555555555556	0.9217731421121251	0.8005826803295157	0.6428571428571429	0.8095238095238095	0.9493670886075949	Self Car Public
ssid__geo	0.8048461034708579	0.868421052631579	0.7887155937687611	0.7616875712656783	0.7574750830564784	0.846984126984127	0.8003414390406395	0.6875000000000001	0.7894736842105262	0.9240506329113924	105	RFC	0.7851479009779424	0.6858316221765913	0.7755102040816326	0.8941018766756033	0.805838228399658	0.6111111111111112	0.8823529411764706	0.9240506329113924	0.8004179442056403	0.8564102564102564	0.7402597402597403	0.804583835946924	0.8080168776371308	0.7857142857142857	0.7142857142857143	0.9240506329113924	Self Car Public
ssid__geo	0.8105567606652205	0.8771929824561403	0.7789616954960628	0.7495682210708118	0.7223168654173765	0.865	0.8012281835811249	0.7692307692307692	0.7058823529411765	0.9285714285714286	106	RFC	0.8180247096913763	0.8346153846153846	0.8185328185328186	0.8009259259259259	0.8776049169307596	0.8333333333333334	0.9230769230769231	0.8764044943820225	0.7556032128060138	0.6802507836990596	0.6463414634146342	0.9402173913043478	0.7576853526220614	0.7142857142857143	0.5714285714285714	0.9873417721518988	Self Car Public
ssid__geo	0.8200772200772201	0.8947368421052632	0.7642630276589237	0.6577540106951872	0.7488000000000001	0.8862350722815839	0.8108436279167986	0.6363636363636364	0.8571428571428571	0.9390243902439025	107	RFC	0.7836659178009779	0.7639751552795031	0.7112462006079028	0.8757763975155279	0.8793417366946779	0.875	0.8571428571428571	0.9058823529411765	0.7549839647194769	0.5774647887323944	0.7905405405405406	0.8969465648854962	0.7772754671488848	0.5	0.8571428571428571	0.9746835443037974	Self Car Public
ssid__geo	0.7818057455540356	0.9035087719298246	0.7566430066430067	0.6689189189189189	0.7727272727272727	0.8282828282828284	0.8546245421245421	0.7692307692307692	0.8571428571428571	0.9375000000000001	108	RFC	0.7476519303508063	0.616822429906542	0.7686170212765957	0.857516339869281	0.8721340388007054	0.8333333333333334	0.8571428571428571	0.9259259259259259	0.7694952758933237	0.7306273062730627	0.7768817204301075	0.800976800976801	0.8402652200120554	0.7142857142857143	0.8571428571428571	0.9493670886075949	Self Car Public
ssid__geo	0.8219858156028369	0.8859649122807017	0.7869731800766283	0.7199999999999999	0.7609195402298851	0.88	0.815347243020199	0.7407407407407408	0.7619047619047619	0.9433962264150944	109	RFC	0.7973508190894144	0.7627118644067796	0.7609195402298851	0.868421052631579	0.8228785103785103	0.7692307692307693	0.7619047619047619	0.9375	0.7782098713133196	0.6818181818181818	0.7609195402298851	0.8918918918918919	0.8085191882660236	0.7142857142857143	0.7619047619047619	0.9493670886075949	Self Car Public
ssid__geo	0.8383905013192612	0.9035087719298246	0.8117214123567905	0.7526501766784452	0.7934918648310388	0.8890221955608878	0.8515246169864644	0.8148148148148148	0.8	0.9397590361445785	110	RFC	0.8381270443752152	0.7947761194029851	0.8879551820728291	0.8316498316498316	0.9142351900972591	0.8461538461538461	1.0	0.896551724137931	0.7956188593411274	0.714765100671141	0.7171945701357466	0.9548969072164949	0.8132409081776171	0.7857142857142857	0.6666666666666666	0.9873417721518988	Self Car Public
ssid__geo	0.7699287103046014	0.8947368421052632	0.7277167857264928	0.59	0.7529411764705883	0.8402091807088901	0.8410714285714286	0.7857142857142857	0.8	0.9375000000000001	111	RFC	0.7293285538269657	0.6040955631399317	0.7480519480519481	0.8358381502890173	0.8512484915993688	0.7857142857142857	0.8421052631578947	0.9259259259259259	0.7263560454455874	0.5765472312703583	0.7578947368421053	0.844626168224299	0.8323287120755474	0.7857142857142857	0.7619047619047619	0.9493670886075949	Self Car Public
ssid__geo	0.8496824276640791	0.9210526315789473	0.8209879240372167	0.7758346581875993	0.7808	0.9063291139240507	0.8706256627783668	0.782608695652174	0.8780487804878048	0.9512195121951219	112	RFC	0.8421407830012927	0.9138576779026217	0.7393939393939394	0.8731707317073171	0.9392156862745097	1.0	0.9	0.9176470588235294	0.8144190187989874	0.6740331491712708	0.8271186440677966	0.9421052631578948	0.8291139240506329	0.6428571428571429	0.8571428571428571	0.9873417721518988	Self Car Public
ssid__geo	0.7274011299435028	0.8508771929824561	0.6805857323841606	0.645550527903469	0.5893186003683242	0.8068880688806889	0.7586257309941521	0.6666666666666666	0.6842105263157895	0.9249999999999999	113	RFC	0.6738728776464625	0.5768194070080862	0.6037735849056604	0.841025641025641	0.7677620430888404	0.625	0.7647058823529411	0.9135802469135802	0.6946099974193384	0.7328767123287672	0.5755395683453237	0.7754137115839244	0.7566807313642757	0.7142857142857143	0.6190476190476191	0.9367088607594937	Self Car Public
ssid__geo	0.8310066127847171	0.8596491228070176	0.799768643801886	0.7509727626459144	0.7636932707355242	0.8846398980242194	0.7673420956553487	0.6363636363636364	0.7500000000000001	0.9156626506024097	114	RFC	0.8179253102436953	0.8283261802575107	0.7697160883280757	0.8557336621454994	0.8460123008671103	0.875	0.7894736842105263	0.8735632183908046	0.7867213325635675	0.6868327402135231	0.7577639751552795	0.9155672823218998	0.7254370102471368	0.5	0.7142857142857143	0.9620253164556962	Self Car Public
ssid__geo	0.8186240444753301	0.868421052631579	0.7786019788406412	0.7744945567651633	0.66996699669967	0.8913443830570902	0.7838543188236441	0.7333333333333334	0.6857142857142857	0.9325153374233128	115	RFC	0.7790590742773954	0.7522658610271903	0.6952054794520548	0.8897058823529411	0.816468253968254	0.6875	0.8571428571428571	0.9047619047619048	0.779187556084282	0.7980769230769231	0.6464968152866242	0.8929889298892989	0.7730560578661846	0.7857142857142857	0.5714285714285714	0.9620253164556962	Self Car Public
ssid__geo	0.8361027190332326	0.9122807017543859	0.7890367824002347	0.6871794871794872	0.7842565597667638	0.8956743002544529	0.84164015553199	0.6956521739130435	0.8780487804878048	0.9512195121951219	116	RFC	0.8104421058537041	0.7745664739884393	0.7865497076023392	0.8702101359703337	0.9021786492374727	0.8888888888888888	0.9	0.9176470588235294	0.7740539738473281	0.6175115207373272	0.7819767441860465	0.9226736566186108	0.805304400241109	0.5714285714285714	0.8571428571428571	0.9873417721518988	Self Car Public
ssid__geo	0.7873563218390804	0.8596491228070176	0.7598202459153365	0.7477592829705506	0.6881720430107527	0.8435294117647059	0.7551058936601104	0.6153846153846153	0.7222222222222222	0.927710843373494	117	RFC	0.7749001616656431	0.7828418230563002	0.7344262295081967	0.8074324324324325	0.8061302681992336	0.6666666666666666	0.8666666666666667	0.8850574712643678	0.7486966815162713	0.7156862745098039	0.6473988439306358	0.8830049261083743	0.7217199115933294	0.5714285714285714	0.6190476190476191	0.9746835443037974	Self Car Public
ssid__geo	0.8500717360114778	0.8947368421052632	0.8198963872520704	0.7505154639175258	0.8111888111888113	0.8979848866498741	0.8441717791411043	0.8	0.8	0.9325153374233128	118	RFC	0.8331599646235626	0.7947598253275109	0.830945558739255	0.8737745098039216	0.8853193590035695	0.9090909090909091	0.8421052631578947	0.9047619047619048	0.8089541187698783	0.7109375	0.7923497267759563	0.9235751295336787	0.8127385975487241	0.7142857142857143	0.7619047619047619	0.9620253164556962	Self Car Public
ssid__geo	0.8065494238932687	0.9035087719298246	0.7880114572347362	0.756544502617801	0.7570332480818414	0.8504566210045662	0.8612345921846316	0.8125000000000001	0.8292682926829269	0.9419354838709677	119	RFC	0.7907530924101879	0.7939560439560439	0.7326732673267327	0.8456299659477866	0.8442495126705652	0.7222222222222222	0.85	0.9605263157894737	0.7869691580761232	0.7225	0.783068783068783	0.8553386911595867	0.8873819570022102	0.9285714285714286	0.8095238095238095	0.9240506329113924	Self Car Public
ssid__geo	0.856743535988819	0.9298245614035088	0.8319817624902371	0.7726495726495727	0.8228043143297381	0.9004914004914005	0.8515605820403035	0.6956521739130435	0.8837209302325582	0.9753086419753086	120	RFC	0.8523495755727196	0.900398406374502	0.782991202346041	0.8736591179976162	0.9014441604803051	0.8888888888888888	0.8636363636363636	0.9518072289156626	0.8241846348617597	0.6766467065868264	0.8668831168831169	0.9290240811153359	0.8253968253968255	0.5714285714285714	0.9047619047619048	1.0	Self Car Public
ssid__geo	0.7948232323232324	0.8859649122807017	0.7577730810920692	0.7660606060606061	0.6507666098807495	0.8564920273348519	0.8324242060154593	0.8275862068965518	0.742857142857143	0.926829268292683	121	RFC	0.7879331392585645	0.8657534246575342	0.7047970479704797	0.7932489451476793	0.8742296918767507	0.8	0.9285714285714286	0.8941176470588236	0.7406933235976322	0.6869565217391305	0.6044303797468354	0.9306930693069307	0.8127385975487241	0.8571428571428571	0.6190476190476191	0.9620253164556962	Self Car Public
ssid__geo	0.78125	0.8859649122807017	0.7273994000188004	0.5431578947368421	0.7957839262187089	0.8432563791008505	0.811111111111111	0.6666666666666666	0.8333333333333333	0.9333333333333332	122	RFC	0.7282747928308907	0.47601476014760147	0.8603988603988604	0.8484107579462102	0.8625521765056648	0.6923076923076923	1.0	0.8953488372093024	0.7369044236051909	0.6323529411764706	0.7401960784313726	0.8381642512077294	0.7772754671488848	0.6428571428571429	0.7142857142857143	0.9746835443037974	Self Car Public
ssid__geo	0.7488183659689399	0.868421052631579	0.7016548145396618	0.5407279029462738	0.7349081364829395	0.829328404189772	0.7824691824691824	0.6153846153846153	0.8108108108108109	0.9212121212121213	123	RFC	0.7066229212226869	0.4984025559105431	0.7977207977207977	0.8237454100367197	0.829295865633075	0.6666666666666666	0.9375	0.8837209302325582	0.7023872969246173	0.5909090909090909	0.681265206812652	0.8349875930521092	0.7492465340566605	0.5714285714285714	0.7142857142857143	0.9620253164556962	Self Car Public
ssid__geo	0.8384673178061608	0.8947368421052632	0.8020126118569838	0.7901234567901234	0.7142857142857142	0.901628664495114	0.8378198582876945	0.7857142857142857	0.7894736842105262	0.9382716049382716	124	RFC	0.8177393042856709	0.7859649122807018	0.796812749003984	0.8704402515723271	0.8612432924977219	0.7857142857142857	0.8823529411764706	0.9156626506024096	0.7922368557361329	0.7943262411347518	0.6472491909385113	0.9351351351351351	0.820675105485232	0.7857142857142857	0.7142857142857143	0.9620253164556962	Self Car Public
ssid__geo	0.843772498200144	0.9122807017543859	0.8198772467378751	0.7659574468085105	0.8	0.8936742934051145	0.8566160177271289	0.7692307692307692	0.8500000000000001	0.9506172839506173	125	RFC	0.8439832659116568	0.8839285714285714	0.7868020304568528	0.8612191958495461	0.8852603396040303	0.8333333333333334	0.8947368421052632	0.927710843373494	0.8060291802411067	0.6757679180887372	0.8136482939632546	0.9286713286713286	0.8328310227044403	0.7142857142857143	0.8095238095238095	0.9746835443037974	Self Car Public
ssid__geo	0.8608815426997245	0.9210526315789473	0.8403590863806101	0.8043478260869567	0.8104196816208393	0.9063097514340344	0.8636669470142978	0.8275862068965518	0.8	0.9634146341463414	126	RFC	0.8636911496249912	0.8409090909090909	0.8945686900958466	0.855595667870036	0.9098039215686274	0.8	1.0	0.9294117647058824	0.8249962360734718	0.7708333333333334	0.7407407407407407	0.9634146341463414	0.8412698412698413	0.8571428571428571	0.6666666666666666	1.0	Self Car Public
ssid__geo	0.8437884378843789	0.9122807017543859	0.8265958343529923	0.8201219512195121	0.7692307692307692	0.8904347826086957	0.8720112517580872	0.8571428571428571	0.8095238095238095	0.9493670886075949	127	RFC	0.8259951298939558	0.8201219512195121	0.7648401826484018	0.8930232558139535	0.8720112517580872	0.8571428571428571	0.8095238095238095	0.9493670886075949	0.8272184261076881	0.8201219512195121	0.7736720554272517	0.8878612716763006	0.8720112517580872	0.8571428571428571	0.8095238095238095	0.9493670886075949	Self Car Public
ssid__geo	0.787819253438114	0.9298245614035088	0.761318654230876	0.704635761589404	0.7278106508875741	0.8515095502156501	0.867214965328173	0.7999999999999999	0.8205128205128205	0.9811320754716981	128	RFC	0.7565767030380773	0.6683417085427136	0.727810650887574	0.8735777496839444	0.8712962962962963	0.75	0.8888888888888888	0.975	0.7678125120857021	0.7450980392156863	0.727810650887574	0.8305288461538461	0.8687964637331725	0.8571428571428571	0.7619047619047619	0.9873417721518988	Self Car Public
ssid__geo	0.8313609467455622	0.8947368421052632	0.7970449193699175	0.7703435804701628	0.7234726688102893	0.8973185088293002	0.8301919805984848	0.7407407407407408	0.8108108108108109	0.9390243902439025	129	RFC	0.8089356158426053	0.7717391304347826	0.7867132867132867	0.8683544303797468	0.8708710407239818	0.7692307692307693	0.9375	0.9058823529411765	0.7889591290564285	0.7689530685920578	0.6696428571428571	0.9282814614343707	0.8010849909584087	0.7142857142857143	0.7142857142857143	0.9746835443037974	Self Car Public
ssid__geo	0.8716690042075736	0.9649122807017544	0.8410035368884857	0.7837150127226464	0.8248730964467006	0.9144225014961102	0.9400851161720727	0.888888888888889	0.9500000000000001	0.9813664596273292	130	RFC	0.8602933686145895	0.8461538461538461	0.8463541666666666	0.8883720930232558	0.9621638524077548	0.9230769230769231	1.0	0.9634146341463414	0.82545337372781	0.7298578199052133	0.8044554455445545	0.9420468557336621	0.9206349206349206	0.8571428571428571	0.9047619047619048	1.0	Self Car Public
ssid__geo	0.811272957568081	0.9122807017543859	0.780008301713194	0.7955112219451372	0.685121107266436	0.8593925759280089	0.8916013662849106	0.9285714285714286	0.8095238095238095	0.9367088607594937	131	RFC	0.7905226217845356	0.8787878787878788	0.6578073089700996	0.8349726775956284	0.8916013662849106	0.9285714285714286	0.8095238095238095	0.9367088607594937	0.775578939358756	0.7266514806378133	0.7148014440433214	0.8852838933951332	0.8916013662849106	0.9285714285714286	0.8095238095238095	0.9367088607594937	Self Car Public
ssid__geo	0.8354838709677419	0.9035087719298246	0.8136195803674408	0.8465011286681715	0.7115097159940209	0.8828478964401295	0.8535289446930401	0.8387096774193549	0.7777777777777778	0.9440993788819876	132	RFC	0.8175661299413615	0.8134490238611713	0.7603833865814696	0.8788659793814433	0.8749561613263191	0.7647058823529411	0.9333333333333333	0.926829268292683	0.8125861089457042	0.8823529411764706	0.6685393258426966	0.8868660598179454	0.8524211372312639	0.9285714285714286	0.6666666666666666	0.9620253164556962	Self Car Public
ssid__geo	0.809661139149243	0.8859649122807017	0.7734561094493962	0.7588532883642496	0.6842105263157895	0.8773045136681501	0.8106549210843689	0.7692307692307692	0.717948717948718	0.9447852760736196	133	RFC	0.788887325367373	0.7705479452054794	0.7536231884057971	0.8424908424908425	0.8425925925925926	0.8333333333333334	0.7777777777777778	0.9166666666666666	0.763044564379817	0.7475083056478405	0.6265060240963856	0.9151193633952255	0.7852119750853928	0.7142857142857143	0.6666666666666666	0.9746835443037974	Self Car Public
ssid__geo	0.8532684283727399	0.8947368421052632	0.819420558713449	0.8480845442536328	0.6987522281639929	0.9114249037227214	0.8482142857142857	0.8571428571428571	0.7500000000000001	0.9375000000000001	134	RFC	0.8206943205211195	0.8794520547945206	0.6758620689655173	0.9067688378033205	0.8575141557597697	0.8571428571428571	0.7894736842105263	0.9259259259259259	0.819417938583599	0.8188775510204082	0.7232472324723247	0.9161290322580645	0.8402652200120554	0.8571428571428571	0.7142857142857143	0.9493670886075949	Self Car Public
ssid__geo	0.8424855491329479	0.9210526315789473	0.8095323447521965	0.7403846153846154	0.7994616419919246	0.8887507768800498	0.8732037354678864	0.8	0.8636363636363636	0.9559748427672956	135	RFC	0.8219206855209719	0.8105263157894737	0.7714285714285715	0.8838071693448702	0.8950592885375493	0.9090909090909091	0.8260869565217391	0.95	0.8015916225836753	0.6814159292035398	0.8296089385474861	0.89375	0.8603576451677718	0.7142857142857143	0.9047619047619048	0.9620253164556962	Self Car Public
ssid__geo	0.8219584569732937	0.9035087719298246	0.7869805571654922	0.735632183908046	0.744645799011532	0.8806636885768985	0.8418320418320419	0.7692307692307692	0.8108108108108109	0.9454545454545454	136	RFC	0.822538487453171	0.810126582278481	0.837037037037037	0.8204518430439952	0.8926033591731266	0.8333333333333334	0.9375	0.9069767441860465	0.764906859689135	0.6736842105263158	0.6706231454005934	0.9504132231404959	0.8053044002411092	0.7142857142857143	0.7142857142857143	0.9873417721518988	Self Car Public
ssid__geo	0.8488219895287958	0.9298245614035088	0.8342016994116351	0.7822222222222222	0.8361858190709046	0.8841970569417786	0.8870945479641131	0.8	0.9047619047619048	0.9565217391304348	137	RFC	0.8460462279433908	0.8712871287128713	0.8009367681498829	0.8659147869674185	0.9176257346989054	0.9090909090909091	0.9047619047619048	0.9390243902439024	0.8292085667054728	0.7096774193548387	0.8746803069053708	0.9032679738562092	0.8645770544504722	0.7142857142857143	0.9047619047619048	0.9746835443037974	Self Car Public
ssid__geo	0.844280442804428	0.9035087719298246	0.8129880470624086	0.7855530474040633	0.7532846715328467	0.900126422250316	0.8286818495514149	0.7200000000000001	0.8095238095238095	0.9565217391304348	138	RFC	0.8446047023899336	0.90625	0.7655786350148368	0.8619854721549637	0.8555766726498434	0.8181818181818182	0.8095238095238095	0.9390243902439024	0.7921351145924119	0.6932270916334662	0.7413793103448276	0.9417989417989417	0.8090214988949166	0.6428571428571429	0.8095238095238095	0.9746835443037974	Self Car Public
ssid__geo	0.8036664695446482	0.8596491228070176	0.7806002295044049	0.7612244897959184	0.7272727272727272	0.8533034714445689	0.7792909378896641	0.7222222222222223	0.6857142857142857	0.9299363057324842	139	RFC	0.7785027775487109	0.697196261682243	0.7491638795986622	0.8891481913652275	0.7946497946497946	0.5909090909090909	0.8571428571428571	0.9358974358974359	0.788354555549167	0.8382022471910112	0.7066246056782335	0.8202368137782562	0.8080168776371308	0.9285714285714286	0.5714285714285714	0.9240506329113924	Self Car Public
ssid__geo	0.8239669421487603	0.868421052631579	0.7148912596734913	0.4845814977973568	0.7548291233283805	0.9052631578947368	0.7699929740038142	0.64	0.7317073170731706	0.9382716049382716	140	RFC	0.7254261118561951	0.5188679245283019	0.7673716012084593	0.890038809831824	0.797645125958379	0.7272727272727273	0.75	0.9156626506024096	0.7060843053233669	0.45454545454545453	0.7426900584795322	0.9210174029451138	0.7492465340566605	0.5714285714285714	0.7142857142857143	0.9620253164556962	Self Car Public
ssid__geo	0.8532046864231564	0.9210526315789473	0.8303970322689205	0.8192219679633868	0.7675276752767527	0.9044414535666219	0.8464417177914111	0.7200000000000001	0.8500000000000001	0.9693251533742331	141	RFC	0.8500450153793627	0.9017632241813602	0.803088803088803	0.8452830188679246	0.884464950254424	0.8181818181818182	0.8947368421052632	0.9404761904761905	0.8193366863717197	0.750524109014675	0.734982332155477	0.9725036179450073	0.8174603174603176	0.6428571428571429	0.8095238095238095	1.0	Self Car Public
ssid__geo	0.8186462324393359	0.9035087719298246	0.7946164511445328	0.7366720516962844	0.7815230961298378	0.8656542056074765	0.8455932253400608	0.7692307692307692	0.8181818181818182	0.9493670886075949	142	RFC	0.8029350350829695	0.794425087108014	0.7597087378640777	0.8546712802768166	0.8551030391977008	0.8333333333333334	0.782608695652174	0.9493670886075949	0.7894324380774035	0.6867469879518072	0.8046272493573264	0.8769230769230769	0.8402652200120554	0.7142857142857143	0.8571428571428571	0.9493670886075949	Self Car Public
ssid__geo	0.7627478753541076	0.8771929824561403	0.7115468021482222	0.6224328593996841	0.6606498194945849	0.8515577275503972	0.7993931463465515	0.7741935483870968	0.6857142857142857	0.9382716049382716	143	RFC	0.7198453590738545	0.5309973045822103	0.756198347107438	0.8723404255319149	0.8262292868954811	0.7058823529411765	0.8571428571428571	0.9156626506024096	0.7233963673072602	0.7519083969465649	0.5865384615384616	0.8317422434367542	0.7968655816757083	0.8571428571428571	0.5714285714285714	0.9620253164556962	Self Car Public
ssid__geo	0.7958426132145509	0.8771929824561403	0.7529868787372936	0.6712564543889844	0.7198515769944341	0.8678526048284626	0.7839698381015747	0.64	0.7777777777777778	0.9341317365269461	144	RFC	0.7868057822513075	0.7862903225806451	0.766798418972332	0.8073286052009456	0.848989898989899	0.7272727272727273	0.9333333333333333	0.8863636363636364	0.7340313590313591	0.5855855855855856	0.6783216783216783	0.9381868131868132	0.7418123367490456	0.5714285714285714	0.6666666666666666	0.9873417721518988	Self Car Public
ssid__geo	0.8171589310829818	0.9122807017543859	0.7797638985737295	0.6867749419953596	0.7759815242494227	0.8765352294764059	0.8587912087912087	0.7692307692307692	0.8571428571428571	0.95	145	RFC	0.7807321532452423	0.7047619047619048	0.75	0.887434554973822	0.876249265138154	0.8333333333333334	0.8571428571428571	0.9382716049382716	0.779803797418829	0.669683257918552	0.8038277511961722	0.8659003831417624	0.8444846292947559	0.7142857142857143	0.8571428571428571	0.9620253164556962	Self Car Public
ssid__geo	0.8307896483078965	0.9035087719298246	0.8142071295997786	0.7862595419847328	0.7784090909090909	0.8779527559055118	0.835669420464742	0.7142857142857143	0.8421052631578947	0.9506172839506173	146	RFC	0.8252704010537587	0.8803418803418803	0.7486338797814208	0.8468354430379746	0.8610576760824812	0.7142857142857143	0.9411764705882353	0.927710843373494	0.8108132856165149	0.7103448275862069	0.8106508875739645	0.9114441416893733	0.8169580068314245	0.7142857142857143	0.7619047619047619	0.9746835443037974	Self Car Public
ssid__geo	0.8299731182795699	0.8947368421052632	0.8044468122703118	0.7805755395683452	0.7527173913043479	0.8800475059382422	0.8396287736530406	0.75	0.8372093023255814	0.9316770186335404	147	RFC	0.8178144090085789	0.889344262295082	0.675609756097561	0.8884892086330936	0.8776053215077605	0.9	0.8181818181818182	0.9146341463414634	0.8056569259763052	0.6955128205128205	0.8496932515337423	0.8717647058823529	0.8164556962025316	0.6428571428571429	0.8571428571428571	0.9493670886075949	Self Car Public
ssid__geo	0.8258212375859435	0.8771929824561403	0.7409252113375163	0.5591397849462366	0.7521367521367521	0.9114990969295604	0.7666997008314373	0.5454545454545454	0.8205128205128205	0.9341317365269461	148	RFC	0.7853221887779563	0.7761194029850746	0.7006369426751592	0.8792102206736353	0.8417508417508417	0.75	0.8888888888888888	0.8863636363636364	0.731677635999049	0.4369747899159664	0.8118081180811808	0.94625	0.7259393208760297	0.42857142857142855	0.7619047619047619	0.9873417721518988	Self Car Public
ssid__geo	0.8277703604806409	0.9035087719298246	0.803906371899831	0.8369942196531792	0.7114337568058076	0.8632911392405063	0.8582173068694249	0.8461538461538461	0.7894736842105262	0.9390243902439025	149	RFC	0.8248993063173605	0.8872549019607843	0.7716535433070866	0.8157894736842105	0.9016339869281045	0.9166666666666666	0.8823529411764706	0.9058823529411765	0.789573954964181	0.7921225382932167	0.6599326599326599	0.9166666666666666	0.8248945147679324	0.7857142857142857	0.7142857142857143	0.9746835443037974	Self Car Public
ssid__geo	0.8636363636363636	0.9473684210526315	0.8532756601013564	0.8930099857346647	0.7792998477929985	0.887517146776406	0.932573599240266	0.962962962962963	0.8717948717948718	0.962962962962963	150	RFC	0.8748817015944246	0.9660493827160493	0.8205128205128205	0.8380829015544041	0.9614011601963409	1.0	0.9444444444444444	0.9397590361445783	0.8384721334481148	0.830238726790451	0.7420289855072464	0.9431486880466472	0.9084790034157123	0.9285714285714286	0.8095238095238095	0.9873417721518988	Self Car Public
ssid__geo	0.7439670394349618	0.8596491228070176	0.7224468244276162	0.7101604278074867	0.6619718309859154	0.7952082144894467	0.7882528394428961	0.7096774193548386	0.7368421052631577	0.9182389937106918	151	RFC	0.7186682651411364	0.6509803921568628	0.6772334293948127	0.827790973871734	0.7943627450980393	0.6470588235294118	0.8235294117647058	0.9125	0.7312175649199664	0.7811764705882352	0.6473829201101928	0.7650933040614709	0.7921438617641149	0.7857142857142857	0.6666666666666666	0.9240506329113924	Self Car Public
ssid__geo	0.8592334494773519	0.9385964912280702	0.836314279762191	0.8490322580645161	0.7508196721311475	0.9090909090909092	0.8977155753401777	0.8461538461538461	0.8780487804878048	0.968944099378882	152	RFC	0.8366596620455969	0.90633608815427	0.693939393939394	0.9097035040431267	0.9226287262872628	0.9166666666666666	0.9	0.9512195121951219	0.8416266569349061	0.7985436893203883	0.8178571428571428	0.9084791386271871	0.8767329716696804	0.7857142857142857	0.8571428571428571	0.9873417721518988	Self Car Public
ssid__geo	0.7942989214175655	0.8947368421052632	0.7226103939089247	0.6034912718204488	0.6789297658862876	0.8854101440200377	0.8248042806866337	0.7692307692307692	0.7647058823529412	0.9404761904761905	153	RFC	0.7572725441220002	0.6759776536312849	0.7689393939393939	0.8269005847953217	0.9069912609238452	0.8333333333333334	1.0	0.8876404494382022	0.701886554954005	0.545045045045045	0.6077844311377245	0.9528301886792453	0.7777777777777778	0.7142857142857143	0.6190476190476191	1.0	Self Car Public
ssid__geo	0.8529411764705882	0.8771929824561403	0.8325030095085423	0.8305084745762713	0.7737003058103975	0.8933002481389579	0.8168199412414244	0.7407407407407408	0.7894736842105262	0.920245398773006	154	RFC	0.8457465716547352	0.8477508650519031	0.8241042345276873	0.8653846153846154	0.8481469510881275	0.7692307692307693	0.8823529411764706	0.8928571428571429	0.8220456798970304	0.813953488372093	0.729106628242075	0.9230769230769231	0.7926461723930078	0.7142857142857143	0.7142857142857143	0.9493670886075949	Self Car Public
ssid__geo	0.8394324122479462	0.9298245614035088	0.7880285613221486	0.6638655462184874	0.786624203821656	0.9135959339263025	0.8711382113821138	0.75	0.9	0.9634146341463414	155	RFC	0.8196317984989174	0.8229166666666666	0.7623456790123457	0.8736330498177399	0.925593395252838	0.9	0.9473684210526315	0.9294117647058824	0.7754093915467952	0.5563380281690141	0.8125	0.9573901464713716	0.8333333333333334	0.6428571428571429	0.8571428571428571	1.0	Self Car Public
ssid__geo	0.8475130890052356	0.9298245614035088	0.8275124742869466	0.8475836431226766	0.7488151658767772	0.8861386138613861	0.9008421889684088	0.896551724137931	0.8500000000000001	0.9559748427672956	156	RFC	0.822162758771897	0.8614609571788413	0.7032640949554896	0.9017632241813602	0.9038011695906434	0.8666666666666667	0.8947368421052632	0.95	0.8352894152831842	0.8341463414634146	0.8006756756756757	0.8710462287104623	0.9000401848503113	0.9285714285714286	0.8095238095238095	0.9620253164556962	Self Car Public
ssid__geo	0.8166666666666667	0.9035087719298246	0.7562122738154183	0.6403940886699506	0.7364130434782609	0.8918296892980437	0.830952380952381	0.6428571428571429	0.9	0.95	157	RFC	0.7541567960259007	0.6103286384976526	0.7633802816901408	0.8887614678899083	0.8428323896160154	0.6428571428571429	0.9473684210526315	0.9382716049382716	0.759926795787916	0.6735751295336787	0.7112860892388452	0.894919168591224	0.820675105485232	0.6428571428571429	0.8571428571428571	0.9620253164556962	Self Car Public
ssid__geo	0.7965986394557824	0.868421052631579	0.7692110092879864	0.7663316582914573	0.6828478964401296	0.8584534731323723	0.7495203354099059	0.6428571428571429	0.6486486486486486	0.9570552147239264	158	RFC	0.7824810689334543	0.8379120879120879	0.6918032786885245	0.8177278401997503	0.7738095238095237	0.6428571428571429	0.75	0.9285714285714286	0.761196066710462	0.7060185185185185	0.6741214057507987	0.903448275862069	0.7338758288125377	0.6428571428571429	0.5714285714285714	0.9873417721518988	Self Car Public
ssid__geo	0.836213373403456	0.8947368421052632	0.8001791575059655	0.7298387096774193	0.771822358346095	0.898876404494382	0.8036954915003696	0.6363636363636364	0.8292682926829269	0.9454545454545454	159	RFC	0.8162208952319122	0.8190045248868778	0.7522388059701492	0.8774193548387097	0.8773255813953488	0.875	0.85	0.9069767441860465	0.7906812874875461	0.6581818181818182	0.7924528301886793	0.9214092140921409	0.7656218605585695	0.5	0.8095238095238095	0.9873417721518988	Self Car Public
ssid__geo	0.7940552016985138	0.868421052631579	0.7645566945639156	0.6614420062695925	0.778877887788779	0.8533501896333755	0.7858087973030502	0.6206896551724138	0.8108108108108109	0.9259259259259259	160	RFC	0.766281033363307	0.6133720930232558	0.8222996515679443	0.8631713554987213	0.8137048192771085	0.6	0.9375	0.9036144578313253	0.7670829956852124	0.717687074829932	0.7398119122257053	0.84375	0.7688366485834841	0.6428571428571429	0.7142857142857143	0.9493670886075949	Self Car Public
ssid__geo	0.7914772727272728	0.8771929824561403	0.7833649335757583	0.7342582710779083	0.7952941176470588	0.8205424120023082	0.7983980728696176	0.64	0.8292682926829269	0.9259259259259259	161	RFC	0.7844917535929978	0.7257383966244726	0.8086124401913876	0.8191244239631337	0.8269623950346842	0.7272727272727273	0.85	0.9036144578313253	0.7824510956271861	0.7429805615550756	0.7824074074074074	0.8219653179190751	0.776773156519992	0.5714285714285714	0.8095238095238095	0.9493670886075949	Self Car Public
ssid__geo	0.833554376657825	0.8859649122807017	0.8172903711000702	0.7873563218390804	0.7953216374269005	0.8691931540342299	0.800525969756739	0.6666666666666666	0.8	0.9349112426035503	162	RFC	0.8540228406800198	0.8753993610223643	0.8859934853420195	0.8006756756756757	0.8925925925925927	0.8	1.0	0.8777777777777778	0.7958082900792586	0.7154046997389034	0.7214854111405835	0.9505347593582888	0.746031746031746	0.5714285714285714	0.6666666666666666	1.0	Self Car Public
ssid__geo	0.8005598320503848	0.8596491228070176	0.7733168397298912	0.7595356550580432	0.6970128022759602	0.86340206185567	0.7580965580965581	0.6923076923076924	0.6486486486486486	0.9333333333333332	163	RFC	0.7960861037560066	0.8327272727272728	0.7424242424242424	0.8131067961165048	0.7984496124031008	0.75	0.75	0.8953488372093024	0.7584456210543308	0.698170731707317	0.6568364611260054	0.9203296703296703	0.7296564195298373	0.6428571428571429	0.5714285714285714	0.9746835443037974	Self Car Public
ssid__geo	0.8487215909090909	0.8947368421052632	0.808394201251344	0.7027027027027026	0.8257575757575758	0.8967223252937538	0.8140967482284847	0.6363636363636364	0.8717948717948718	0.9341317365269461	164	RFC	0.8341982954134869	0.7988826815642458	0.8406169665809768	0.8630952380952381	0.9019360269360269	0.875	0.9444444444444444	0.8863636363636364	0.7905611025305422	0.6271929824561403	0.8114143920595533	0.9330759330759331	0.7656218605585695	0.5	0.8095238095238095	0.9873417721518988	Self Car Public
ssid__geo	0.8167701863354038	0.8596491228070176	0.7660357945754641	0.681592039800995	0.7330016583747926	0.8835136855506047	0.7444561677560211	0.5217391304347826	0.7894736842105262	0.9221556886227545	165	RFC	0.7928560600530251	0.7405405405405405	0.7978339350180506	0.8401937046004843	0.8080065359477123	0.6666666666666666	0.8823529411764706	0.875	0.7469313800401586	0.631336405529954	0.6779141104294478	0.9315436241610738	0.7058468957203133	0.42857142857142855	0.7142857142857143	0.9746835443037974	Self Car Public
ssid__geo	0.7987421383647799	0.8596491228070176	0.7562216228857755	0.7446393762183237	0.6566037735849056	0.8674217188540972	0.7962727906666979	0.7586206896551724	0.7222222222222222	0.9079754601226993	166	RFC	0.7513322224014048	0.7074074074074074	0.6692307692307692	0.8773584905660378	0.826984126984127	0.7333333333333333	0.8666666666666667	0.8809523809523809	0.7627200615928474	0.7860082304526749	0.6444444444444445	0.857707509881423	0.7804902551737994	0.7857142857142857	0.6190476190476191	0.9367088607594937	Self Car Public
ssid__geo	0.7736982643524699	0.868421052631579	0.7080167802870081	0.5167464114832536	0.7703349282296651	0.8369690011481056	0.8067309148963443	0.7692307692307692	0.7317073170731706	0.9192546583850932	167	RFC	0.7012114307773932	0.45	0.8029925187032418	0.8506417736289381	0.8285907859078591	0.8333333333333334	0.75	0.9024390243902439	0.7235667572168337	0.6067415730337079	0.7402298850574712	0.823728813559322	0.7884267631103073	0.7142857142857143	0.7142857142857143	0.9367088607594937	Self Car Public
ssid__geo	0.824464409122322	0.8947368421052632	0.7950276780993387	0.7897934386391251	0.7176470588235295	0.8776425368353619	0.8223368321391833	0.7741935483870968	0.7368421052631577	0.9559748427672956	168	RFC	0.8036026155108642	0.8575197889182058	0.7065637065637066	0.8467243510506799	0.8264705882352942	0.7058823529411765	0.8235294117647058	0.95	0.7906566342132587	0.7319819819819819	0.7290836653386454	0.910904255319149	0.82861161342174	0.8571428571428571	0.6666666666666666	0.9620253164556962	Self Car Public
ssid__geo	0.8478109798471161	0.9210526315789473	0.8319656029895217	0.7984395318595578	0.8070739549839229	0.8903833221250841	0.8699597569636234	0.7586206896551724	0.8947368421052632	0.9565217391304348	169	RFC	0.8496295831683156	0.8297297297297297	0.8715277777777778	0.8476312419974392	0.8907859078590786	0.7333333333333333	1.0	0.9390243902439024	0.8195325395698765	0.7694235588972431	0.7514970059880239	0.9376770538243626	0.8566405465139643	0.7857142857142857	0.8095238095238095	0.9746835443037974	Self Car Public
ssid__geo	0.810672514619883	0.8859649122807017	0.7673272332878122	0.7001795332136445	0.7194492254733218	0.8823529411764705	0.7797071638423484	0.5925925925925927	0.7894736842105262	0.9570552147239264	170	RFC	0.7800318420697234	0.7065217391304348	0.7769516728624535	0.8566221142162819	0.8087696617108383	0.6153846153846154	0.8823529411764706	0.9285714285714286	0.7578331307208588	0.693950177935943	0.6698717948717948	0.9096774193548387	0.7576853526220614	0.5714285714285714	0.7142857142857143	0.9873417721518988	Self Car Public
ssid__geo	0.7806959947472094	0.8771929824561403	0.7617631538269585	0.7606461086637298	0.6983695652173912	0.8262737875997543	0.8276036720481165	0.7692307692307692	0.8	0.9135802469135801	171	RFC	0.7636151561102095	0.796923076923077	0.6640826873385013	0.8298397040690506	0.855668287183823	0.8333333333333334	0.8421052631578947	0.891566265060241	0.7622187203364875	0.7275280898876404	0.7363896848137536	0.8227383863080685	0.8042997789833234	0.7142857142857143	0.7619047619047619	0.9367088607594937	Self Car Public
ssid__geo	0.8523840627041149	0.9210526315789473	0.8343801493526838	0.8440797186400938	0.7666151468315301	0.8924455825864277	0.8722101932045302	0.8125000000000001	0.8421052631578947	0.9620253164556962	172	RFC	0.8331051409559738	0.8237986270022883	0.775	0.900516795865633	0.8751413364220513	0.7222222222222222	0.9411764705882353	0.9620253164556962	0.8361040559382663	0.8653846153846154	0.7584097859327217	0.8845177664974619	0.8841671689772955	0.9285714285714286	0.7619047619047619	0.9620253164556962	Self Car Public
ssid__geo	0.7974963181148749	0.8596491228070176	0.7372913916524464	0.6531440162271805	0.6735042735042736	0.8852258852258853	0.7323628441275499	0.5454545454545454	0.7222222222222222	0.9294117647058824	173	RFC	0.7687436553378771	0.7351598173515982	0.7406015037593985	0.8304696449026346	0.8282661782661783	0.75	0.8666666666666667	0.8681318681318682	0.7176195060369116	0.5875912408759124	0.6175548589341693	0.9477124183006536	0.6825396825396824	0.42857142857142855	0.6190476190476191	1.0	Self Car Public
ssid__geo	0.7676646706586826	0.8947368421052632	0.7317475137743541	0.6408045977011495	0.7208387942332898	0.8335991493886231	0.8423245614035088	0.7999999999999999	0.7894736842105262	0.9375000000000001	174	RFC	0.7300676284560322	0.6126373626373627	0.7372654155495979	0.8403001071811361	0.8527596223674655	0.75	0.8823529411764706	0.9259259259259259	0.73460639050848	0.6716867469879518	0.7051282051282052	0.8270042194092827	0.8402652200120554	0.8571428571428571	0.7142857142857143	0.9493670886075949	Self Car Public
ssid__geo	0.8463100880162492	0.9122807017543859	0.8307242077014503	0.8181818181818182	0.792189679218968	0.8818011257035647	0.8729075775859402	0.7857142857142857	0.8947368421052632	0.9382716049382716	175	RFC	0.8429092024879878	0.8259493670886076	0.8502994011976048	0.8524788391777509	0.9004589787722317	0.7857142857142857	1.0	0.9156626506024096	0.8217619339192189	0.8105590062111802	0.741514360313316	0.9132124352331606	0.8524211372312639	0.7857142857142857	0.8095238095238095	0.9620253164556962	Self Car Public
ssid__geo	0.8391752577319588	0.9210526315789473	0.8185498806501331	0.7811550151975685	0.7835616438356166	0.8909329829172142	0.8823232323232322	0.8333333333333333	0.8636363636363636	0.95	176	RFC	0.826893718343198	0.8771331058020477	0.7114427860696517	0.8921052631578947	0.9214528538200035	1.0	0.8260869565217391	0.9382716049382716	0.8219415293602834	0.7041095890410959	0.8719512195121951	0.889763779527559	0.8603576451677718	0.7142857142857143	0.9047619047619048	0.9620253164556962	Self Car Public
ssid__geo	0.7903327055869429	0.9035087719298246	0.7703021062630252	0.7326732673267327	0.7420814479638009	0.8361516034985422	0.8548833386231761	0.8148148148148148	0.8108108108108109	0.9390243902439025	177	RFC	0.7853989339727027	0.6981132075471698	0.8395904436860068	0.8184931506849316	0.8965120663650076	0.8461538461538461	0.9375	0.9058823529411765	0.7634289981280445	0.7708333333333334	0.6648648648648648	0.8545887961859356	0.8248945147679324	0.7857142857142857	0.7142857142857143	0.9746835443037974	Self Car Public
ssid__geo	0.8470764617691154	0.9035087719298246	0.8140482089844934	0.700218818380744	0.8541973490427098	0.8877284595300261	0.8382617586912066	0.7200000000000001	0.8500000000000001	0.9447852760736196	178	RFC	0.8376011792838521	0.8247422680412371	0.8262108262108262	0.861850443599493	0.876528442317916	0.8181818181818182	0.8947368421052632	0.9166666666666666	0.8025733247343169	0.6083650190114068	0.8841463414634146	0.9152086137281292	0.8090214988949166	0.6428571428571429	0.8095238095238095	0.9746835443037974	Self Car Public
ssid__geo	0.8442857142857143	0.8947368421052632	0.8308239034882634	0.8108108108108109	0.8027681660899654	0.8788927335640139	0.8249999003416288	0.7407407407407408	0.7894736842105262	0.9447852760736196	179	RFC	0.8435979872978842	0.8974358974358975	0.7945205479452054	0.8388375165125496	0.8560834590246355	0.7692307692307693	0.8823529411764706	0.9166666666666666	0.8245301823953969	0.7394366197183099	0.8111888111888111	0.9229651162790697	0.8010849909584087	0.7142857142857143	0.7142857142857143	0.9746835443037974	Self Car Public
ssid__geo	0.8473804100227791	0.8947368421052632	0.8186869147442329	0.7816513761467889	0.7668231611893583	0.9075862068965517	0.8290854395148873	0.7857142857142857	0.7567567567567567	0.9447852760736196	180	RFC	0.8290634758164684	0.797752808988764	0.8085808580858086	0.8808567603748326	0.8591269841269841	0.7857142857142857	0.875	0.9166666666666666	0.8104474457418419	0.7661870503597122	0.7291666666666666	0.9359886201991465	0.8090214988949166	0.7857142857142857	0.6666666666666666	0.9746835443037974	Self Car Public
ssid__geo	0.8051404662283324	0.8859649122807017	0.782315346184757	0.7525	0.7382550335570469	0.8561910049972237	0.8173541434410999	0.6956521739130435	0.8333333333333333	0.9230769230769232	181	RFC	0.8199414833615343	0.8958333333333334	0.78125	0.782741116751269	0.9185185185185185	0.8888888888888888	1.0	0.8666666666666667	0.7644351282673286	0.6487068965517241	0.6997455470737913	0.9448529411764706	0.7576853526220614	0.5714285714285714	0.7142857142857143	0.9873417721518988	Self Car Public
ssid__geo	0.8444096950742768	0.868421052631579	0.8004489058496027	0.8506097560975611	0.6527777777777777	0.8979591836734694	0.7878694264236432	0.7692307692307692	0.6666666666666666	0.927710843373494	182	RFC	0.8165391816637425	0.8558282208588958	0.7230769230769231	0.8707124010554089	0.839463601532567	0.8333333333333334	0.8	0.8850574712643678	0.7891191821500455	0.8454545454545455	0.5949367088607594	0.9269662921348315	0.753465943339361	0.7142857142857143	0.5714285714285714	0.9746835443037974	Self Car Public
ssid__geo	0.7727864583333334	0.9122807017543859	0.7340005508119379	0.6164874551971326	0.7488038277511962	0.8367103694874851	0.8435606060606061	0.75	0.8181818181818182	0.9625	183	RFC	0.7300864963829085	0.6120996441281139	0.7262180974477959	0.8519417475728155	0.8777419932009304	0.9	0.782608695652174	0.9506172839506173	0.7385973952846442	0.6209386281588448	0.7728395061728395	0.8220140515222483	0.8248945147679324	0.6428571428571429	0.8571428571428571	0.9746835443037974	Self Car Public
ssid__geo	0.8426294820717132	0.9473684210526315	0.8245120563407281	0.7862714508580342	0.7970838396111787	0.8901808785529716	0.9242441860465117	0.88	0.9302325581395349	0.9625	184	RFC	0.8360749052613884	0.84	0.8058968058968059	0.8623279098873592	0.9532360643471754	1.0	0.9090909090909091	0.9506172839506173	0.8157858873113621	0.7390029325513197	0.7884615384615384	0.9198931909212283	0.9042595941330118	0.7857142857142857	0.9523809523809523	0.9746835443037974	Self Car Public
ssid__geo	0.766743648960739	0.868421052631579	0.7515982661103394	0.7721021611001965	0.6829268292682926	0.7997658079625293	0.8076923076923076	0.75	0.7500000000000001	0.923076923076923	185	RFC	0.7462316913260664	0.66723259762309	0.6980609418282548	0.8734015345268542	0.797068428647376	0.6666666666666666	0.7894736842105263	0.935064935064935	0.7740333076223446	0.916083916083916	0.6684350132625995	0.7375809935205183	0.8276069921639543	0.8571428571428571	0.7142857142857143	0.9113924050632911	Self Car Public
ssid__geo	0.7305263157894737	0.8245614035087719	0.6709076267051914	0.5602605863192183	0.6290018832391714	0.8234604105571848	0.6982683982683983	0.5	0.6857142857142857	0.9090909090909091	186	RFC	0.6867580423279458	0.5134328358208955	0.7324561403508771	0.814385150812065	0.7430786267995572	0.5	0.8571428571428571	0.872093023255814	0.6667942614106052	0.6164874551971327	0.5511551155115512	0.8327402135231317	0.6735985533453888	0.5	0.5714285714285714	0.9493670886075949	Self Car Public
ssid__geo	0.8338150289017341	0.9122807017543859	0.8005394488504946	0.7624750499001995	0.7407407407407407	0.8984025559105433	0.8489329348225053	0.7692307692307692	0.8205128205128205	0.9570552147239264	187	RFC	0.8149268027677703	0.8232758620689655	0.7471264367816092	0.8743781094527363	0.8835978835978837	0.8333333333333334	0.8888888888888888	0.9285714285714286	0.7894283152146918	0.7100371747211895	0.7344632768361582	0.923784494086728	0.821177416114125	0.7142857142857143	0.7619047619047619	0.9873417721518988	Self Car Public
ssid__geo	0.7950481430536451	0.8596491228070176	0.7586484811943065	0.7668965517241378	0.6472602739726027	0.8617886178861789	0.7699850842976357	0.7407407407407408	0.6470588235294118	0.9221556886227545	188	RFC	0.776829443173248	0.8249258160237388	0.6872727272727273	0.8182897862232779	0.8301282051282052	0.7692307692307693	0.8461538461538461	0.875	0.7461056871043031	0.7164948453608248	0.6116504854368932	0.9101717305151915	0.7375929274663452	0.7142857142857143	0.5238095238095238	0.9746835443037974	Self Car Public
ssid__geo	0.8129315756434401	0.9035087719298246	0.7910843370403996	0.723943661971831	0.7936046511627907	0.8557046979865771	0.828572347680628	0.6666666666666666	0.8636363636363636	0.9554140127388535	189	RFC	0.77801048371016	0.6798941798941799	0.7604456824512534	0.8936915887850467	0.826644370122631	0.6923076923076923	0.8260869565217391	0.9615384615384616	0.8082330234094997	0.7740963855421686	0.8297872340425532	0.8208154506437768	0.8323287120755475	0.6428571428571429	0.9047619047619048	0.9493670886075949	Self Car Public
ssid__geo	0.8338983050847457	0.9035087719298246	0.8086729690628243	0.8032	0.7408536585365854	0.8819652486518874	0.8615566786298494	0.888888888888889	0.7567567567567567	0.9390243902439025	190	RFC	0.8213030638612034	0.8366666666666667	0.7714285714285715	0.8558139534883721	0.9013197586726999	0.9230769230769231	0.875	0.9058823529411765	0.7982276017109943	0.7723076923076924	0.7126099706744868	0.9097651421508035	0.8328310227044403	0.8571428571428571	0.6666666666666666	0.9746835443037974	Self Car Public
ssid__geo	0.8124536693847294	0.9035087719298246	0.7472649940623798	0.5954198473282443	0.7556818181818182	0.8906933166770769	0.826032574707018	0.6923076923076924	0.8292682926829269	0.9565217391304348	191	RFC	0.757620647530625	0.6290322580645161	0.7732558139534884	0.8705738705738706	0.8463414634146341	0.75	0.85	0.9390243902439024	0.7386236620251965	0.5652173913043478	0.7388888888888889	0.9117647058823529	0.8090214988949166	0.6428571428571429	0.8095238095238095	0.9746835443037974	Self Car Public
ssid__geo	0.781061114842176	0.8508771929824561	0.7368165879183355	0.7369901547116737	0.6140939597315437	0.8593656493117894	0.7454890788224122	0.5925925925925927	0.717948717948718	0.9259259259259259	192	RFC	0.7378786228552903	0.7528735632183908	0.6039603960396039	0.8568019093078759	0.7655922836645729	0.6153846153846154	0.7777777777777778	0.9036144578313253	0.7360937473834013	0.721763085399449	0.6245733788395904	0.8619447779111644	0.7291541089009442	0.5714285714285714	0.6666666666666666	0.9493670886075949	Self Car Public
ssid__geo	0.8077922077922078	0.8947368421052632	0.776587016595585	0.7375643224699829	0.7185929648241207	0.8736037624926513	0.8296747967479675	0.75	0.8	0.9390243902439025	193	RFC	0.7904057495784329	0.8269230769230769	0.6793349168646081	0.8649592549476135	0.8826625386996904	0.9	0.8421052631578947	0.9058823529411765	0.7702413814798746	0.6656346749226006	0.7626666666666667	0.8824228028503563	0.7931484830219007	0.6428571428571429	0.7619047619047619	0.9746835443037974	Self Car Public
ssid__geo	0.7949260042283298	0.8771929824561403	0.7524707840659276	0.7249647390691113	0.6616822429906541	0.8707653701380177	0.7712638192027256	0.7096774193548386	0.6470588235294118	0.9570552147239264	194	RFC	0.7749293058483797	0.7558823529411764	0.7436974789915967	0.8252080856123662	0.8072613660848956	0.6470588235294118	0.8461538461538461	0.9285714285714286	0.7380277690257283	0.6964769647696477	0.5959595959595959	0.9216467463479415	0.7656218605585695	0.7857142857142857	0.5238095238095238	0.9873417721518988	Self Car Public
ssid__geo	0.8288490284005979	0.8947368421052632	0.7825165607449868	0.7661870503597121	0.6833013435700576	0.8980612883051907	0.8125668819478541	0.7586206896551724	0.7272727272727273	0.9518072289156626	195	RFC	0.8047347876398631	0.7447552447552448	0.8054298642533937	0.8640192539109507	0.8804597701149426	0.7333333333333333	1.0	0.9080459770114943	0.7723726851851852	0.7888888888888889	0.5933333333333334	0.9348958333333334	0.7857142857142857	0.7857142857142857	0.5714285714285714	1.0	Self Car Public
ssid__geo	0.8116147308781869	0.8771929824561403	0.7743530974438029	0.7115789473684211	0.7243107769423559	0.8871695680206317	0.7956435316176499	0.7586206896551724	0.6842105263157895	0.9440993788819876	196	RFC	0.7835986684986915	0.7379912663755459	0.7506493506493507	0.8621553884711779	0.8082894946596525	0.7333333333333333	0.7647058823529411	0.926829268292683	0.7668094526753318	0.6869918699186992	0.6997578692493946	0.9136786188579017	0.7889290737392004	0.7857142857142857	0.6190476190476191	0.9620253164556962	Self Car Public
ssid__geo	0.7980327868852459	0.8771929824561403	0.7731602712004295	0.7266435986159169	0.7374301675977654	0.8554070473876063	0.7815950920245399	0.6000000000000001	0.8	0.9447852760736196	197	RFC	0.773565764017418	0.6907894736842105	0.7586206896551724	0.8712871287128713	0.8263888888888888	0.5625	1.0	0.9166666666666666	0.7746367091352848	0.7664233576642335	0.717391304347826	0.8400954653937948	0.761402451275869	0.6428571428571429	0.6666666666666666	0.9746835443037974	Self Car Public
ssid__geo	0.8070671378091873	0.8859649122807017	0.7708048617508568	0.7596638655462185	0.6821192052980133	0.8706315144083385	0.8249954599647852	0.7857142857142857	0.7567567567567567	0.9325153374233128	198	RFC	0.7803974589446646	0.7766323024054983	0.7152777777777778	0.8492822966507177	0.8551587301587301	0.7857142857142857	0.875	0.9047619047619048	0.7628005159383612	0.743421052631579	0.6518987341772152	0.8930817610062893	0.8048020896122162	0.7857142857142857	0.6666666666666666	0.9620253164556962	Self Car Public
ssid__geo	0.8047619047619048	0.8771929824561403	0.7593907733148241	0.7206349206349207	0.6818181818181819	0.8757192174913695	0.8066444888001775	0.7200000000000001	0.7777777777777778	0.9221556886227545	199	RFC	0.7878486232302718	0.8078291814946619	0.7303370786516854	0.8253796095444685	0.8755050505050505	0.8181818181818182	0.9333333333333333	0.875	0.7407907003125676	0.6504297994269341	0.639344262295082	0.9325980392156863	0.761402451275869	0.6428571428571429	0.6666666666666666	0.9746835443037974	Self Car Public
ssid__geo	0.8412322274881516	0.8859649122807017	0.7974545366973933	0.7177033492822966	0.7765957446808509	0.8980645161290323	0.8002661343978709	0.6666666666666666	0.8	0.9341317365269461	200	RFC	0.8281030708256735	0.8571428571428571	0.7604166666666666	0.8667496886674969	0.9094896331738437	1.0	0.8421052631578947	0.8863636363636364	0.7808297063724571	0.6172839506172839	0.7934782608695652	0.9317269076305221	0.7497488446855535	0.5	0.7619047619047619	0.9873417721518988	Self Car Public
ssid__geo	0.8224981738495252	0.9035087719298246	0.7708463440985338	0.7660377358490567	0.6539196940726577	0.8925816023738872	0.8384461845539689	0.7692307692307692	0.8	0.9461077844311377	201	RFC	0.794781571058529	0.7807692307692308	0.75	0.8535754824063564	0.9103535353535355	0.8333333333333334	1.0	0.8977272727272727	0.7556120839618604	0.7518518518518519	0.5796610169491525	0.9353233830845771	0.7936507936507936	0.7142857142857143	0.6666666666666666	1.0	Self Car Public
ssid__geo	0.7445997458703939	0.8596491228070176	0.7149403575404795	0.6401062416998673	0.6899441340782122	0.8147706968433591	0.7945016863145518	0.7857142857142857	0.6842105263157895	0.9135802469135801	202	RFC	0.716223583934343	0.6375661375661376	0.6997167138810199	0.8113879003558719	0.8139954777091559	0.7857142857142857	0.7647058823529411	0.891566265060241	0.7137630853994491	0.6426666666666667	0.6804407713498623	0.8181818181818182	0.7804902551737994	0.7857142857142857	0.6190476190476191	0.9367088607594937	Self Car Public
ssid__geo	0.7948148148148149	0.9035087719298246	0.7573927007916558	0.7423728813559323	0.6741154562383612	0.8556897647806739	0.8676023391812865	0.88	0.7894736842105262	0.9333333333333332	203	RFC	0.7903545550451586	0.9049586776859504	0.6581818181818182	0.8079231692677071	0.9259005927952577	1.0	0.8823529411764706	0.8953488372093024	0.7432031663145113	0.6293103448275862	0.6908396946564885	0.9094594594594595	0.8248945147679324	0.7857142857142857	0.7142857142857143	0.9746835443037974	Self Car Public
ssid__geo	0.8474930362116991	0.9385964912280702	0.832072362350314	0.7932489451476793	0.8157099697885196	0.8872581721147431	0.9071121846484166	0.8148148148148148	0.9500000000000001	0.9565217391304348	204	RFC	0.8413185934553121	0.8468468468468469	0.8157099697885196	0.8613989637305699	0.9283927454659162	0.8461538461538461	1.0	0.9390243902439024	0.8254865783591624	0.746031746031746	0.8157099697885196	0.9147180192572214	0.888386578259996	0.7857142857142857	0.9047619047619048	0.9746835443037974	Self Car Public
ssid__geo	0.8098197638284649	0.9385964912280702	0.7968445109940788	0.8200836820083682	0.7336244541484717	0.8368253968253969	0.9238306947155355	0.9655172413793104	0.8500000000000001	0.9559748427672956	205	RFC	0.7873301039781397	0.7762376237623763	0.7	0.885752688172043	0.9260233918128655	0.9333333333333333	0.8947368421052632	0.95	0.8109474200007218	0.8691796008869179	0.7706422018348624	0.7930204572803851	0.9238497086598353	1.0	0.8095238095238095	0.9620253164556962	Self Car Public
ssid__geo	0.8317757009345794	0.8859649122807017	0.7923181873700722	0.7765957446808511	0.6990654205607476	0.901293396868618	0.7962520571216224	0.7142857142857143	0.717948717948718	0.9565217391304348	206	RFC	0.8056154133268932	0.7906137184115524	0.7540322580645161	0.8722002635046113	0.8103626274357981	0.7142857142857143	0.7777777777777778	0.9390243902439024	0.7823428375128821	0.7630662020905923	0.6515679442508711	0.9323943661971831	0.7852119750853928	0.7142857142857143	0.6666666666666666	0.9746835443037974	Self Car Public
ssid__geo	0.8232984293193717	0.8947368421052632	0.7996454524385525	0.763803680981595	0.7663280116110305	0.8688046647230321	0.8118979984980573	0.6666666666666666	0.8292682926829269	0.9397590361445785	207	RFC	0.8345335580450084	0.9054545454545454	0.7857142857142857	0.8124318429661941	0.9155172413793103	1.0	0.85	0.896551724137931	0.7806455891961	0.6604774535809018	0.7478753541076487	0.9335839598997494	0.7656218605585695	0.5	0.8095238095238095	0.9873417721518988	Self Car Public
ssid__geo	0.8474830954169797	0.8859649122807017	0.8184345479857605	0.8218694885361552	0.7357142857142859	0.8977198697068404	0.8223948425280067	0.75	0.7894736842105262	0.927710843373494	208	RFC	0.8250196541276353	0.8629629629629629	0.7253521126760564	0.8867438867438867	0.8891368041469461	0.9	0.8823529411764706	0.8850574712643678	0.8132865241197619	0.7845117845117845	0.7463768115942029	0.9089709762532981	0.7772754671488848	0.6428571428571429	0.7142857142857143	0.9746835443037974	Self Car Public
ssid__geo	0.8405483405483406	0.8947368421052632	0.8055603632480984	0.7449392712550608	0.7742899850523169	0.8974518334369175	0.8213149522799577	0.6956521739130435	0.8292682926829269	0.9390243902439025	209	RFC	0.823378212413265	0.8177777777777778	0.7824773413897281	0.8698795180722891	0.8815904139433551	0.8888888888888888	0.85	0.9058823529411765	0.7923721091767572	0.6840148698884758	0.7662721893491125	0.926829268292683	0.7852119750853928	0.5714285714285714	0.8095238095238095	0.9746835443037974	Self Car Public
ssid__geo	0.7857651245551601	0.9122807017543859	0.7604699259418607	0.6803149606299213	0.7603053435114504	0.8407894736842106	0.8676640005266449	0.7692307692307692	0.8947368421052632	0.9390243902439025	210	RFC	0.800127277441252	0.8275862068965517	0.8084415584415584	0.7643540669856459	0.9130718954248366	0.8333333333333334	1.0	0.9058823529411765	0.743109961329374	0.5775401069518716	0.7175792507204611	0.9342105263157895	0.8328310227044403	0.7142857142857143	0.8095238095238095	0.9746835443037974	Self Car Public
ssid__geo	0.8263045032165832	0.9035087719298246	0.7894225690055489	0.7435897435897435	0.7363344051446946	0.8883435582822085	0.8332951922111814	0.7200000000000001	0.8292682926829269	0.9506172839506173	211	RFC	0.8068741288368532	0.7689393939393939	0.7979094076655052	0.8537735849056604	0.8652975538517707	0.8181818181818182	0.85	0.927710843373494	0.7764238158755479	0.7198581560283688	0.6835820895522388	0.9258312020460358	0.8090214988949166	0.6428571428571429	0.8095238095238095	0.9746835443037974	Self Car Public
ssid__geo	0.8154411764705882	0.8859649122807017	0.7679176211630697	0.6916890080428955	0.7302904564315352	0.8817733990147782	0.8234567901234567	0.8148148148148148	0.7222222222222222	0.9333333333333332	212	RFC	0.7893690705195612	0.7413793103448276	0.7833827893175074	0.8433451118963486	0.8693897833432717	0.8461538461538461	0.8666666666666667	0.8953488372093024	0.7520166658687609	0.6482412060301508	0.6839378238341969	0.9238709677419354	0.7931484830219007	0.7857142857142857	0.6190476190476191	0.9746835443037974	Self Car Public
ssid__geo	0.7617866004962779	0.9035087719298246	0.7294202243179756	0.6243902439024391	0.7493857493857494	0.8144846796657382	0.8565253312088755	0.7692307692307692	0.8636363636363636	0.9367088607594937	213	RFC	0.7167809503595932	0.5647058823529412	0.7296650717703349	0.8559718969555035	0.8653763835381887	0.8333333333333334	0.8260869565217391	0.9367088607594937	0.7484056648668763	0.6981818181818182	0.7702020202020202	0.7768331562167906	0.851918826602371	0.7142857142857143	0.9047619047619048	0.9367088607594937	Self Car Public
ssid__geo	0.8455882352941176	0.8771929824561403	0.8175231708064872	0.7198177676537586	0.847457627118644	0.8852941176470588	0.7883686361947232	0.6086956521739131	0.8333333333333333	0.9230769230769232	214	RFC	0.8470376428786274	0.8020304568527918	0.9075907590759076	0.8314917127071824	0.8814814814814814	0.7777777777777778	1.0	0.8666666666666667	0.7980770434492959	0.6528925619834711	0.7947976878612717	0.9465408805031447	0.7338758288125377	0.5	0.7142857142857143	0.9873417721518988	Self Car Public
ssid__geo	0.8118105126541207	0.9122807017543859	0.7942120791942585	0.7920094007050529	0.7325581395348836	0.8580686973428386	0.8619047619047618	0.7857142857142857	0.8500000000000001	0.95	215	RFC	0.8048425793201833	0.8531645569620253	0.7390029325513197	0.822360248447205	0.8729075775859402	0.7857142857142857	0.8947368421052632	0.9382716049382716	0.7874262805902239	0.7390350877192983	0.7262247838616714	0.8970189701897019	0.8524211372312639	0.7857142857142857	0.8095238095238095	0.9620253164556962	Self Car Public
ssid__geo	0.8048929663608563	0.8859649122807017	0.7951186757380269	0.814070351758794	0.7220512820512821	0.8492343934040046	0.8367298173749788	0.8571428571428571	0.7111111111111111	0.9419354838709677	216	RFC	0.8000670732985391	0.8526315789473684	0.6861598440545809	0.8614097968936678	0.828111946532999	0.8571428571428571	0.6666666666666666	0.9605263157894737	0.7927164299115518	0.7788461538461539	0.7619047619047619	0.8373983739837398	0.8476994173196705	0.8571428571428571	0.7619047619047619	0.9240506329113924	Self Car Public
ssid__geo	0.7766463000678887	0.9035087719298246	0.7528094297618777	0.6806282722513088	0.7423728813559322	0.835427135678392	0.8546245421245421	0.7692307692307692	0.8571428571428571	0.9375000000000001	217	RFC	0.7393445195635695	0.6483790523690773	0.6865203761755486	0.8831341301460823	0.8721340388007054	0.8333333333333334	0.8571428571428571	0.9259259259259259	0.7723272583349855	0.7162534435261708	0.8081180811808119	0.7926102502979738	0.8402652200120554	0.7142857142857143	0.8571428571428571	0.9493670886075949	Self Car Public
ssid__geo	0.7655966081162932	0.8771929824561403	0.7340352506716693	0.664576802507837	0.7177522349936143	0.8197767145135566	0.8119658119658121	0.7407407407407408	0.7692307692307692	0.9259259259259259	218	RFC	0.7246580868324397	0.6144927536231884	0.7150127226463104	0.8444687842278203	0.8353928534651427	0.7692307692307693	0.8333333333333334	0.9036144578313253	0.7468499706244044	0.7235494880546075	0.7205128205128205	0.7964876033057852	0.7926461723930078	0.7142857142857143	0.7142857142857143	0.9493670886075949	Self Car Public
ssid__geo	0.825923134890731	0.9298245614035088	0.7820412389038509	0.6853448275862069	0.7657657657657657	0.8950131233595802	0.8841939255512955	0.7692307692307692	0.9268292682926829	0.9565217391304348	219	RFC	0.7932868551041503	0.7644230769230769	0.7285714285714285	0.8868660598179454	0.9074525745257452	0.8333333333333334	0.95	0.9390243902439024	0.7771223445315337	0.62109375	0.8069620253164557	0.9033112582781457	0.8645770544504722	0.7142857142857143	0.9047619047619048	0.9746835443037974	Self Car Public
ssid__geo	0.7818306951135582	0.8771929824561403	0.7317499848281782	0.7155963302752294	0.6104553119730184	0.869198312236287	0.8194163860830527	0.8148148148148148	0.7222222222222222	0.9212121212121213	220	RFC	0.7425769653655854	0.72	0.6654411764705882	0.8422897196261683	0.8655138143510236	0.8461538461538461	0.8666666666666667	0.8837209302325582	0.7243306893118806	0.7112462006079028	0.5638629283489096	0.8978829389788294	0.7889290737392004	0.7857142857142857	0.6190476190476191	0.9620253164556962	Self Car Public
ssid__geo	0.8619972260748959	0.9122807017543859	0.8409835700362015	0.8028571428571428	0.804093567251462	0.9159999999999999	0.8441314878096486	0.7586206896551724	0.8108108108108109	0.962962962962963	221	RFC	0.8545544473321378	0.8192419825072886	0.8647798742138365	0.8796414852752881	0.8701974564926372	0.7333333333333333	0.9375	0.9397590361445783	0.8313249024881086	0.7871148459383753	0.7513661202185792	0.9554937413073713	0.8291139240506329	0.7857142857142857	0.7142857142857143	0.9873417721518988	Self Car Public
ssid__geo	0.8067729083665338	0.8859649122807017	0.7758403389459537	0.7114093959731543	0.749003984063745	0.8671076368009621	0.786816760475297	0.64	0.7692307692307692	0.9512195121951219	222	RFC	0.8107727037376096	0.7598566308243727	0.8757763975155279	0.7966850828729282	0.8260843731431966	0.7272727272727273	0.8333333333333334	0.9176470588235294	0.7580831315227158	0.668769716088328	0.654292343387471	0.9511873350923483	0.7576853526220614	0.5714285714285714	0.7142857142857143	0.9873417721518988	Self Car Public
ssid__geo	0.8025210084033614	0.8596491228070176	0.762650418879763	0.7249070631970259	0.6909090909090909	0.8721351025331725	0.7806645457758924	0.6956521739130435	0.7317073170731706	0.9146341463414634	223	RFC	0.7792678271658685	0.7991803278688525	0.6930091185410334	0.8456140350877193	0.8404139433551198	0.8888888888888888	0.75	0.8823529411764706	0.750820219130682	0.6632653061224489	0.6888217522658611	0.900373599003736	0.74502712477396	0.5714285714285714	0.7142857142857143	0.9493670886075949	Self Car Public
ssid__geo	0.835820895522388	0.8771929824561403	0.8036756294177678	0.8281938325991189	0.6959349593495936	0.8868980963045912	0.8012281835811249	0.7692307692307692	0.7058823529411765	0.9285714285714286	224	RFC	0.8335252739524891	0.88125	0.7838827838827839	0.8354430379746836	0.8776049169307596	0.8333333333333334	0.9230769230769231	0.8764044943820225	0.7840006092077044	0.7811634349030471	0.6257309941520468	0.9451073985680191	0.7576853526220614	0.7142857142857143	0.5714285714285714	0.9873417721518988	Self Car Public
ssid__geo	0.7739678096571029	0.8596491228070176	0.7219770988677127	0.604735883424408	0.7118644067796609	0.8493310063990692	0.7608413092284061	0.7142857142857143	0.6451612903225806	0.9230769230769232	225	RFC	0.7493549481530007	0.49700598802395207	0.9051724137931034	0.8458864426419467	0.8603174603174604	0.7142857142857143	1.0	0.8666666666666667	0.7371629801148402	0.772093023255814	0.5865921787709497	0.852803738317757	0.7259393208760297	0.7142857142857143	0.47619047619047616	0.9873417721518988	Self Car Public
ssid__geo	0.8367203924316748	0.9298245614035088	0.8125510397387522	0.8043818466353678	0.7425149700598803	0.8907563025210085	0.8801161103047894	0.7999999999999999	0.8717948717948718	0.9685534591194969	226	RFC	0.8079145744018065	0.7932098765432098	0.7251461988304093	0.9053876478318003	0.8856481481481482	0.75	0.9444444444444444	0.9625	0.8177331809936129	0.8158730158730159	0.7607361963190185	0.8765903307888041	0.880450070323488	0.8571428571428571	0.8095238095238095	0.9746835443037974	Self Car Public
ssid__geo	0.8128378378378378	0.8771929824561403	0.7815492466105666	0.7816513761467889	0.6905444126074499	0.8724519510774607	0.7932966550781382	0.6923076923076924	0.7441860465116279	0.9433962264150944	227	RFC	0.7898344050261739	0.841897233201581	0.6566757493188011	0.8709302325581395	0.8049242424242425	0.75	0.7272727272727273	0.9375	0.7771759093436991	0.7294520547945206	0.7280966767371602	0.8739789964994166	0.7847096644564999	0.6428571428571429	0.7619047619047619	0.9493670886075949	Self Car Public
ssid__geo	0.8260244428468727	0.9298245614035088	0.7888552918301377	0.7592592592592594	0.7149606299212599	0.8923459863098941	0.8838912478193608	0.8461538461538461	0.8421052631578947	0.9634146341463414	228	RFC	0.8107513727237204	0.7854406130268199	0.7992957746478874	0.8475177304964538	0.9290849673202614	0.9166666666666666	0.9411764705882353	0.9294117647058824	0.7745573373849695	0.7347670250896058	0.6467236467236467	0.9421813403416557	0.8492063492063492	0.7857142857142857	0.7619047619047619	1.0	Self Car Public
ssid__geo	0.8534178999295279	0.9035087719298246	0.8213724214759205	0.7625201938610662	0.7962962962962963	0.905300774270399	0.8342570212488912	0.7407407407407408	0.8108108108108109	0.9512195121951219	229	RFC	0.8559998102052292	0.8613138686131386	0.8565737051792829	0.8501118568232662	0.8747926093514328	0.7692307692307693	0.9375	0.9176470588235294	0.7987184913115772	0.6840579710144927	0.7439446366782007	0.9681528662420382	0.8053044002411092	0.7142857142857143	0.7142857142857143	0.9873417721518988	Self Car Public
ssid__geo	0.8210169491525424	0.8596491228070176	0.7902323288471873	0.7817896389324961	0.7140549273021002	0.8748524203069659	0.7768339363431388	0.6923076923076924	0.717948717948718	0.920245398773006	230	RFC	0.7889730595030574	0.8058252427184466	0.68	0.8810939357907254	0.8068783068783069	0.75	0.7777777777777778	0.8928571428571429	0.7931819107230956	0.7591463414634146	0.7517006802721088	0.8686987104337632	0.7529636327104682	0.6428571428571429	0.6666666666666666	0.9493670886075949	Self Car Public
ssid__geo	0.8296632124352331	0.8859649122807017	0.7918525889194168	0.818639798488665	0.6702127659574467	0.8867052023121387	0.8005817011664963	0.7142857142857143	0.7368421052631577	0.9506172839506173	231	RFC	0.798125036869556	0.8463541666666666	0.6774193548387096	0.8706015891032917	0.8218419898079713	0.7142857142857143	0.8235294117647058	0.927710843373494	0.7864188682801837	0.7926829268292683	0.6631578947368421	0.9034157832744405	0.7852119750853928	0.7142857142857143	0.6666666666666666	0.9746835443037974	Self Car Public
ssid__geo	0.8466898954703833	0.9298245614035088	0.8194218172519583	0.7665615141955836	0.7790055248618785	0.9126984126984128	0.8916679775575481	0.8461538461538461	0.8717948717948718	0.9570552147239264	232	RFC	0.8396534140601135	0.8772563176895307	0.7704918032786885	0.8712121212121212	0.9298941798941799	0.9166666666666666	0.9444444444444444	0.9285714285714286	0.8089050331492001	0.680672268907563	0.7877094972067039	0.9583333333333334	0.8608599557966646	0.7857142857142857	0.8095238095238095	0.9873417721518988	Self Car Public
ssid__geo	0.8168187744458931	0.8771929824561403	0.8044952641960365	0.8121212121212121	0.7409144196951933	0.8604501607717042	0.8136102144585707	0.6923076923076924	0.8292682926829269	0.9192546583850932	233	RFC	0.8097780005103763	0.8297213622291022	0.7559808612440191	0.8436317780580076	0.8341463414634146	0.75	0.85	0.9024390243902439	0.7998805876779983	0.7952522255192879	0.7264367816091954	0.8779527559055118	0.7963632710468155	0.6428571428571429	0.8095238095238095	0.9367088607594937	Self Car Public
ssid__geo	0.8166894664842681	0.9210526315789473	0.7938406275434936	0.7894736842105263	0.7219917012448134	0.8700564971751413	0.8953984287317621	0.962962962962963	0.7777777777777778	0.9454545454545454	234	RFC	0.8282005879078452	0.9056603773584906	0.772189349112426	0.8067520372526193	0.9467700258397933	1.0	0.9333333333333333	0.9069767441860465	0.7739240740352903	0.6997084548104956	0.6779220779220779	0.944141689373297	0.8608599557966646	0.9285714285714286	0.6666666666666666	0.9873417721518988	Self Car Public
ssid__geo	0.7733900364520049	0.8596491228070176	0.7527938049317525	0.6829865361077111	0.7476882430647293	0.8277066356228173	0.7614593036149923	0.64	0.7222222222222222	0.9221556886227545	235	RFC	0.7585002318909813	0.6957605985037406	0.7690217391304348	0.8107183580387686	0.8229797979797979	0.7272727272727273	0.8666666666666667	0.875	0.7478672067287461	0.6706730769230769	0.7275064267352185	0.845422116527943	0.7217199115933294	0.5714285714285714	0.6190476190476191	0.9746835443037974	Self Car Public
ssid__geo	0.8545572074983839	0.9122807017543859	0.8151430368187832	0.7533039647577092	0.7847769028871391	0.9073482428115016	0.8555406812434924	0.8148148148148148	0.8	0.9518072289156626	236	RFC	0.8316232359956214	0.7633928571428571	0.8567335243553008	0.8747433264887063	0.9180666077217802	0.8461538461538461	1.0	0.9080459770114943	0.8033090270952291	0.7434782608695653	0.7239709443099274	0.9424778761061947	0.8174603174603176	0.7857142857142857	0.6666666666666666	1.0	Self Car Public
ssid__geo	0.8127112914131169	0.9035087719298246	0.787619538525762	0.8112543962485347	0.6889632107023411	0.8626410086264101	0.8568387567418888	0.888888888888889	0.7368421052631577	0.9447852760736196	237	RFC	0.8085700314203628	0.8917525773195877	0.7304964539007093	0.8034610630407911	0.8877576671694318	0.9230769230769231	0.8235294117647058	0.9166666666666666	0.7757389491243787	0.7440860215053764	0.6518987341772152	0.9312320916905444	0.8328310227044403	0.8571428571428571	0.6666666666666666	0.9746835443037974	Self Car Public
ssid__geo	0.8594594594594595	0.9298245614035088	0.8431962323104987	0.8399014778325123	0.7873303167420814	0.9023569023569024	0.8838209552388098	0.7999999999999999	0.8837209302325582	0.967741935483871	238	RFC	0.8375637750938032	0.8419753086419753	0.7478510028653295	0.9228650137741047	0.8668261562998406	0.75	0.8636363636363636	0.9868421052631579	0.8505961589594931	0.8378378378378378	0.8312101910828026	0.8827404479578392	0.9037572835041189	0.8571428571428571	0.9047619047619048	0.9493670886075949	Self Car Public
ssid__geo	0.8234854151084517	0.8947368421052632	0.7701152466851512	0.6228571428571429	0.8132992327365729	0.874189364461738	0.8264109067850348	0.75	0.7894736842105262	0.9397590361445785	239	RFC	0.8234386527454335	0.7841726618705036	0.8808864265927978	0.8052568697729988	0.8929682217714672	0.9	0.8823529411764706	0.896551724137931	0.7426534881905672	0.5165876777251185	0.7553444180522565	0.9560283687943263	0.7814948764315853	0.6428571428571429	0.7142857142857143	0.9873417721518988	Self Car Public
ssid__geo	0.7916006339144216	0.868421052631579	0.7222009463179445	0.6203208556149733	0.6689774696707105	0.87730451366815	0.7831679181372433	0.7142857142857143	0.7027027027027026	0.9325153374233128	240	RFC	0.7334664174984425	0.6628571428571428	0.6771929824561403	0.8603491271820449	0.810515873015873	0.7142857142857143	0.8125	0.9047619047619048	0.7129383704050519	0.5829145728643216	0.660958904109589	0.8949416342412452	0.7651195499296767	0.7142857142857143	0.6190476190476191	0.9620253164556962	Self Car Public
ssid__geo	0.8421052631578947	0.8771929824561403	0.8120818403716732	0.8228571428571428	0.719242902208202	0.8941454760496746	0.8101378486920655	0.8	0.7027027027027026	0.927710843373494	241	RFC	0.8384339166310998	0.864	0.8028169014084507	0.8484848484848485	0.868882793451759	0.9090909090909091	0.8125	0.8850574712643678	0.7939610389610389	0.7854545454545454	0.6514285714285715	0.945	0.7693389592123769	0.7142857142857143	0.6190476190476191	0.9746835443037974	Self Car Public
ssid__geo	0.8486450760079313	0.9122807017543859	0.8299351710958556	0.7684887459807075	0.834371108343711	0.8869456589631481	0.8615122762895502	0.782608695652174	0.8571428571428571	0.9447852760736196	242	RFC	0.8613761341034069	0.9227799227799228	0.8230958230958231	0.8382526564344747	0.9246031746031745	1.0	0.8571428571428571	0.9166666666666666	0.8153354540501875	0.6584022038567493	0.8459595959595959	0.9416445623342176	0.8248945147679324	0.6428571428571429	0.8571428571428571	0.9746835443037974	Self Car Public
ssid__geo	0.8602890571231934	0.9298245614035088	0.8372626933554139	0.8297872340425532	0.7708333333333333	0.9111675126903553	0.8874036944212383	0.8571428571428571	0.8421052631578947	0.962962962962963	243	RFC	0.8469210396694149	0.861198738170347	0.7920489296636085	0.8875154511742892	0.9126927879585569	0.8571428571428571	0.9411764705882353	0.9397590361445783	0.8291419602233304	0.8005865102639296	0.7507246376811594	0.9361147327249022	0.8687964637331725	0.8571428571428571	0.7619047619047619	0.9873417721518988	Self Car Public
ssid__geo	0.7882851093860268	0.8771929824561403	0.7564128809674656	0.7093184979137691	0.6931637519872814	0.866756393001346	0.7781144781144781	0.6666666666666666	0.7222222222222222	0.9454545454545454	244	RFC	0.775540016838407	0.804416403785489	0.7100977198697068	0.8121059268600253	0.8219837010534685	0.6923076923076923	0.8666666666666667	0.9069767441860465	0.7468799736807524	0.6343283582089553	0.6770186335403726	0.9292929292929293	0.7497488446855535	0.6428571428571429	0.6190476190476191	0.9873417721518988	Self Car Public
ssid__geo	0.7862481315396114	0.8596491228070176	0.731102649763288	0.6396761133603239	0.6750788643533124	0.8785529715762275	0.7595896503637753	0.6153846153846153	0.7317073170731706	0.9316770186335404	245	RFC	0.7331912930152903	0.6396761133603239	0.6881028938906752	0.8717948717948718	0.77710027100271	0.6666666666666666	0.75	0.9146341463414634	0.729210493239131	0.6396761133603239	0.6625386996904025	0.8854166666666666	0.74502712477396	0.5714285714285714	0.7142857142857143	0.9493670886075949	Self Car Public
ssid__geo	0.7457886676875957	0.8508771929824561	0.6740269486712166	0.5148936170212766	0.6733466933867736	0.8338405356055996	0.7667474630988101	0.6451612903225806	0.7368421052631577	0.9182389937106918	246	RFC	0.666978421663916	0.42160278745644597	0.7	0.8793324775353016	0.7747549019607843	0.5882352941176471	0.8235294117647058	0.9125	0.7008916361716908	0.6612021857923497	0.6486486486486487	0.7928240740740741	0.7683343379545912	0.7142857142857143	0.6666666666666666	0.9240506329113924	Self Car Public
ssid__geo	0.7788331071913162	0.868421052631579	0.7353565544622199	0.5631768953068592	0.8	0.8428927680798005	0.778968642822146	0.6250000000000001	0.7692307692307692	0.9426751592356688	247	RFC	0.7275607120210715	0.4984025559105431	0.8040712468193384	0.8802083333333334	0.7792022792022791	0.5555555555555556	0.8333333333333334	0.9487179487179487	0.7506283726851503	0.6473029045643154	0.7959697732997482	0.8086124401913876	0.7884267631103073	0.7142857142857143	0.7142857142857143	0.9367088607594937	Self Car Public
ssid__geo	0.7702702702702703	0.8421052631578947	0.6893519075796649	0.48404255319148937	0.7445482866043613	0.8394648829431438	0.7477652642546975	0.6956521739130435	0.6470588235294118	0.9005847953216375	248	RFC	0.6967270110376109	0.4642857142857143	0.7993311036789298	0.8265642151481888	0.8573330855939552	0.8888888888888888	0.8461538461538461	0.8369565217391305	0.6850410634691958	0.5055555555555555	0.6967930029154519	0.8527746319365799	0.6899738798472975	0.5714285714285714	0.5238095238095238	0.9746835443037974	Self Car Public
ssid__geo	0.8394160583941606	0.9298245614035088	0.8209171807989236	0.8611111111111112	0.7193229901269392	0.8823174411587206	0.9045736434108527	0.88	0.8837209302325582	0.95	249	RFC	0.8308484244816873	0.8801261829652997	0.7544378698224852	0.857981220657277	0.9339693228582119	1.0	0.8636363636363636	0.9382716049382716	0.8127687908881448	0.8429003021148036	0.6873315363881402	0.9080745341614906	0.8841671689772955	0.7857142857142857	0.9047619047619048	0.9620253164556962	Self Car Public
ssid__geo	0.8268551236749117	0.8947368421052632	0.7889243807166718	0.7240773286467487	0.748447204968944	0.8942486085343229	0.8300597347372684	0.7857142857142857	0.7647058823529412	0.9397590361445785	250	RFC	0.8117064829823204	0.7953667953667953	0.7901639344262295	0.8495887191539365	0.8940886699507389	0.7857142857142857	1.0	0.896551724137931	0.7730982710248524	0.6645161290322581	0.7109144542772862	0.943864229765013	0.7973678923046011	0.7857142857142857	0.6190476190476191	0.9873417721518988	Self Car Public
ssid__geo	0.8246835443037974	0.8947368421052632	0.7975602113445865	0.7849999999999999	0.7298578199052133	0.8778228141285466	0.8409356725146199	0.8	0.7894736842105262	0.9333333333333332	251	RFC	0.8021141917894857	0.8555858310626703	0.685459940652819	0.865296803652968	0.8955975624922274	0.9090909090909091	0.8823529411764706	0.8953488372093024	0.7987651397757835	0.7251732101616628	0.7804054054054054	0.8907168037602821	0.8010849909584087	0.7142857142857143	0.7142857142857143	0.9746835443037974	Self Car Public
ssid__geo	0.8112676056338028	0.9122807017543859	0.7651249731712847	0.7184801381692573	0.6848874598070739	0.8920073215375229	0.8555406812434924	0.8148148148148148	0.8	0.9518072289156626	252	RFC	0.799770559223462	0.8062015503875969	0.7661870503597122	0.8269230769230769	0.9180666077217802	0.8461538461538461	1.0	0.9080459770114943	0.7451243483076831	0.6479750778816199	0.6191860465116279	0.9682119205298013	0.8174603174603176	0.7857142857142857	0.6666666666666666	1.0	Self Car Public
ssid__geo	0.7589670014347202	0.868421052631579	0.6954572547923595	0.49072164948453606	0.7564296520423601	0.8392204628501826	0.7891332901059073	0.6666666666666666	0.7804878048780488	0.920245398773006	253	RFC	0.69825878089929	0.5151515151515151	0.7485029940119761	0.8311218335343787	0.830952380952381	0.8	0.8	0.8928571428571429	0.693502801892138	0.468503937007874	0.764525993883792	0.8474784747847478	0.7609001406469761	0.5714285714285714	0.7619047619047619	0.9493670886075949	Self Car Public
ssid__geo	0.7683741648106904	0.8859649122807017	0.6906194268471412	0.4918032786885246	0.7457627118644067	0.8342922899884925	0.8337512337512338	0.7692307692307692	0.8108108108108109	0.9212121212121213	254	RFC	0.6867507101751847	0.3964757709251101	0.8088235294117647	0.8549528301886793	0.8848514211886306	0.8333333333333334	0.9375	0.8837209302325582	0.7179708851108639	0.6474820143884892	0.6918238993710691	0.8146067415730337	0.7968655816757083	0.7142857142857143	0.7142857142857143	0.9620253164556962	Self Car Public
ssid__geo	0.8313570487483531	0.9210526315789473	0.8018183579484942	0.7831474597273853	0.7252396166134185	0.8970679975046787	0.8635941706117144	0.7857142857142857	0.8421052631578947	0.962962962962963	255	RFC	0.8183590969084701	0.8081841432225064	0.7909407665505227	0.8559523809523809	0.8888832641490332	0.7857142857142857	0.9411764705882353	0.9397590361445783	0.7905216000835876	0.7596153846153846	0.6696165191740413	0.9423328964613368	0.8449869399236487	0.7857142857142857	0.7619047619047619	0.9873417721518988	Self Car Public
ssid__geo	0.8030987734021949	0.8596491228070176	0.763715362638569	0.6642857142857144	0.7612903225806452	0.8655700510493476	0.7759858061654469	0.64	0.7777777777777778	0.9101796407185629	256	RFC	0.8024264693286739	0.7622950819672131	0.8477011494252874	0.7972831765935214	0.8414141414141415	0.7272727272727273	0.9333333333333333	0.8636363636363636	0.7420414098482766	0.5886075949367089	0.6908665105386417	0.9466501240694789	0.7333735181836447	0.5714285714285714	0.6666666666666666	0.9620253164556962	Self Car Public
ssid__geo	0.7804878048780488	0.8070175438596491	0.7388337307467255	0.661122661122661	0.7085889570552145	0.8467895740623013	0.6820536198849453	0.56	0.5945945945945946	0.891566265060241	257	RFC	0.7677013914922707	0.795	0.6978851963746223	0.8102189781021898	0.7248127830024381	0.6363636363636364	0.6875	0.8505747126436781	0.724093347907088	0.5658362989323843	0.719626168224299	0.8868175765645806	0.6535061281896725	0.5	0.5238095238095238	0.9367088607594937	Self Car Public
ssid__geo	0.8297720797720798	0.9210526315789473	0.7920364774877023	0.7865546218487395	0.6949152542372882	0.8946395563770794	0.8853891299649193	0.8333333333333333	0.8780487804878048	0.9447852760736196	258	RFC	0.8153266114804576	0.9034749034749034	0.6833333333333333	0.8591715976331361	0.9388888888888888	1.0	0.9	0.9166666666666666	0.7788290256267386	0.6964285714285714	0.7068965517241379	0.9331619537275064	0.8487040385774564	0.7142857142857143	0.8571428571428571	0.9746835443037974	Self Car Public
ssid__geo	0.8652931854199684	0.8859649122807017	0.8100800493700199	0.6778523489932886	0.8351648351648352	0.9172229639519359	0.819507218061435	0.7200000000000001	0.8108108108108109	0.927710843373494	259	RFC	0.8409071695270449	0.7593984962406015	0.8914956011730205	0.8718274111675127	0.8802464298153954	0.8181818181818182	0.9375	0.8850574712643678	0.7884188538954344	0.6121212121212121	0.7855297157622739	0.967605633802817	0.7772754671488848	0.6428571428571429	0.7142857142857143	0.9746835443037974	Self Car Public
ssid__geo	0.8625261688764829	0.9122807017543859	0.8499192518199692	0.8448	0.8052287581699347	0.8997289972899728	0.8532637057053193	0.7407407407407408	0.8636363636363636	0.9554140127388535	260	RFC	0.8521608027780867	0.8888888888888888	0.7567567567567568	0.9108367626886146	0.8522853957636567	0.7692307692307693	0.8260869565217391	0.9615384615384616	0.8513673777333676	0.8048780487804879	0.8603351955307262	0.8888888888888888	0.8561382358850714	0.7142857142857143	0.9047619047619048	0.9493670886075949	Self Car Public
ssid__geo	0.8341601700921333	0.8947368421052632	0.814658154257633	0.7935368043087973	0.7737430167597765	0.8766946417043253	0.8389562358742552	0.7741935483870968	0.8	0.9426751592356688	261	RFC	0.811173644768787	0.7949640287769785	0.7486486486486487	0.8899082568807339	0.8322351882723401	0.7058823529411765	0.8421052631578947	0.9487179487179487	0.8188534715003181	0.7921146953405018	0.8005780346820809	0.8638676844783715	0.851918826602371	0.8571428571428571	0.7619047619047619	0.9367088607594937	Self Car Public
ssid__geo	0.7589820359281437	0.868421052631579	0.7092324980558055	0.6470588235294118	0.6371100164203611	0.8435286542176432	0.7757201646090536	0.6666666666666666	0.7222222222222222	0.9382716049382716	262	RFC	0.7320626567429745	0.6395348837209303	0.7607843137254902	0.795868772782503	0.8024431057563587	0.625	0.8666666666666667	0.9156626506024096	0.7000149258681881	0.6547619047619048	0.5480225988700564	0.8972602739726028	0.7651195499296767	0.7142857142857143	0.6190476190476191	0.9620253164556962	Self Car Public
ssid__geo	0.778421433743664	0.8333333333333334	0.7147297344271286	0.6149870801033591	0.6629370629370629	0.866265060240964	0.7180452282248689	0.6153846153846153	0.6285714285714286	0.9101796407185629	263	RFC	0.7258783313171304	0.595	0.7523809523809524	0.8302540415704388	0.7720057720057719	0.6666666666666666	0.7857142857142857	0.8636363636363636	0.7114683993588277	0.6363636363636364	0.5925	0.9055415617128464	0.6857544705645973	0.5714285714285714	0.5238095238095238	0.9620253164556962	Self Car Public
ssid__geo	0.7607717041800643	0.868421052631579	0.7197733395025053	0.6612466124661246	0.6543778801843317	0.8436955258570599	0.7595959595959596	0.6666666666666666	0.6666666666666667	0.9454545454545454	264	RFC	0.741279984660607	0.5823389021479713	0.8098859315589354	0.8316151202749141	0.8162144702842377	0.625	0.9166666666666666	0.9069767441860465	0.7233304765894361	0.7648902821316614	0.5489690721649485	0.8561320754716981	0.7418123367490456	0.7142857142857143	0.5238095238095238	0.9873417721518988	Self Car Public
ssid__geo	0.7686900958466454	0.8947368421052632	0.7250469556359566	0.6795827123695976	0.6540880503144654	0.8414701042238069	0.8378841445649007	0.8148148148148148	0.7647058823529412	0.9341317365269461	265	RFC	0.746748677698239	0.6368715083798883	0.7908745247148289	0.8125	0.9108391608391608	0.8461538461538461	1.0	0.8863636363636364	0.7195525785178619	0.7284345047923323	0.5576407506702413	0.8725824800910125	0.7973678923046011	0.7857142857142857	0.6190476190476191	0.9873417721518988	Self Car Public
ssid__geo	0.8461538461538461	0.8771929824561403	0.8103577202903409	0.8143053645116919	0.706896551724138	0.9098712446351931	0.788738020866535	0.7407407407407408	0.6857142857142857	0.9397590361445785	266	RFC	0.8317030660502683	0.8021680216802168	0.82	0.8729411764705882	0.8409751168371858	0.7692307692307693	0.8571428571428571	0.896551724137931	0.7993639280522592	0.8268156424581006	0.6212121212121212	0.9500640204865557	0.7576853526220614	0.7142857142857143	0.5714285714285714	0.9873417721518988	Self Car Public
ssid__geo	0.8614379084967321	0.9035087719298246	0.8416138940818012	0.868421052631579	0.7493036211699164	0.9071170084439083	0.8435281971867337	0.8571428571428571	0.7222222222222222	0.9512195121951219	267	RFC	0.8524252661700099	0.8865671641791045	0.7911764705882353	0.87953216374269	0.880485527544351	0.8571428571428571	0.8666666666666667	0.9176470588235294	0.8330437487782021	0.8510028653295129	0.7116402116402116	0.9364881693648817	0.821177416114125	0.8571428571428571	0.6190476190476191	0.9873417721518988	Self Car Public
ssid__geo	0.8112244897959183	0.9035087719298246	0.7805566017464581	0.7071005917159763	0.7685325264750378	0.8660366870483602	0.8529713978989341	0.8148148148148148	0.8	0.9440993788819876	268	RFC	0.7777345000394931	0.6602209944751382	0.79375	0.8792325056433409	0.8716961258681413	0.8461538461538461	0.8421052631578947	0.926829268292683	0.7864152127496856	0.7611464968152867	0.7448680351906158	0.8532311062431545	0.8365481213582479	0.7857142857142857	0.7619047619047619	0.9620253164556962	Self Car Public
ssid__geo	0.8080155138978669	0.9035087719298246	0.7880192485255421	0.7377049180327867	0.77526395173454	0.8510888758092996	0.8618663424697908	0.8275862068965518	0.8205128205128205	0.9375000000000001	269	RFC	0.791992648481256	0.6650246305418719	0.8481848184818482	0.8627684964200477	0.8716049382716049	0.8	0.8888888888888888	0.9259259259259259	0.7939436673799983	0.8282208588957055	0.7138888888888889	0.8397212543554007	0.8561382358850714	0.8571428571428571	0.7619047619047619	0.9493670886075949	Self Car Public
ssid__geo	0.8386411889596603	0.9298245614035088	0.8216494627557506	0.8204456094364351	0.7719928186714542	0.8725099601593626	0.8988906979268424	0.88	0.8648648648648648	0.9518072289156626	270	RFC	0.8466687553962169	0.9125364431486881	0.8113207547169812	0.8161490683229814	0.9693486590038315	1.0	1.0	0.9080459770114943	0.8062573300218152	0.7452380952380953	0.7363013698630136	0.9372325249643366	0.8492063492063492	0.7857142857142857	0.7619047619047619	1.0	Self Car Public
ssid__geo	0.8357879234167894	0.8947368421052632	0.808835718195324	0.7339901477832512	0.819047619047619	0.873469387755102	0.8403608736942071	0.7407407407407408	0.8444444444444444	0.9358974358974359	271	RFC	0.8051086401005416	0.7339901477832512	0.7871853546910755	0.8941504178272981	0.8363164613164612	0.7692307692307693	0.7916666666666666	0.948051948051948	0.8137705223089693	0.7339901477832512	0.8535980148883374	0.8537234042553191	0.8476994173196705	0.7142857142857143	0.9047619047619048	0.9240506329113924	Self Car Public
ssid__geo	0.8089713843774169	0.8771929824561403	0.7810431905259492	0.7310606060606062	0.75	0.8620689655172413	0.8134151329243354	0.7200000000000001	0.8	0.920245398773006	272	RFC	0.7969549046954905	0.8075313807531381	0.75	0.8333333333333334	0.8510480747322853	0.8181818181818182	0.8421052631578947	0.8928571428571429	0.7702257373537651	0.6678200692041523	0.75	0.8928571428571429	0.7847096644564999	0.6428571428571429	0.7619047619047619	0.9493670886075949	Self Car Public
ssid__geo	0.8530640668523677	0.8771929824561403	0.8174416941628214	0.7389162561576355	0.8181818181818181	0.8952270081490105	0.8088045769346582	0.7200000000000001	0.7804878048780488	0.9259259259259259	273	RFC	0.8241543492491953	0.7772020725388601	0.8031496062992126	0.8921113689095128	0.8405987586710478	0.8181818181818182	0.8	0.9036144578313253	0.8121257680113464	0.704225352112676	0.8337874659400545	0.8983644859813084	0.7847096644564999	0.6428571428571429	0.7619047619047619	0.9493670886075949	Self Car Public
ssid__geo	0.8278571428571428	0.8771929824561403	0.7980651482973465	0.7450980392156863	0.7668918918918919	0.8822055137844611	0.8050645007166747	0.7142857142857143	0.7692307692307692	0.9316770186335404	274	RFC	0.8111529855192036	0.8475836431226765	0.7252396166134185	0.8606356968215159	0.8207510646535038	0.7142857142857143	0.8333333333333334	0.9146341463414634	0.7944091408402084	0.6647230320699709	0.8136200716845878	0.9048843187660668	0.7926461723930078	0.7142857142857143	0.7142857142857143	0.9493670886075949	Self Car Public
ssid__geo	0.8255741775294848	0.9385964912280702	0.8118064425476464	0.7713226205191596	0.804630969609262	0.859465737514518	0.8945863047312322	0.8148148148148148	0.9	0.968944099378882	275	RFC	0.8061106442772498	0.7572815533980582	0.7853107344632768	0.8757396449704142	0.9149139264671998	0.8461538461538461	0.9473684210526315	0.9512195121951219	0.8182018851373606	0.7858942065491183	0.8249258160237388	0.8437856328392246	0.8767329716696804	0.7857142857142857	0.8571428571428571	0.9873417721518988	Self Car Public
ssid__geo	0.8252496433666191	0.8771929824561403	0.7855968911722003	0.7630057803468209	0.7080536912751677	0.8857312018946123	0.8049382716049381	0.8148148148148148	0.6666666666666666	0.9333333333333332	276	RFC	0.8042088021758874	0.7704280155642024	0.7902621722846442	0.8519362186788155	0.8471675611210495	0.8461538461538461	0.8	0.8953488372093024	0.7731269008761951	0.7557251908396947	0.6413373860182371	0.9223181257706535	0.7772754671488848	0.7857142857142857	0.5714285714285714	0.9746835443037974	Self Car Public
ssid__geo	0.8289752650176678	0.9298245614035088	0.7925260050673355	0.7448275862068965	0.7458563535911601	0.8868940754039498	0.8901084993039016	0.896551724137931	0.8108108108108109	0.962962962962963	277	RFC	0.8014260750861871	0.7641509433962265	0.7714285714285715	0.8686987104337632	0.9146419009370818	0.8666666666666667	0.9375	0.9397590361445783	0.7847501678177085	0.726457399103139	0.7219251336898396	0.9058679706601467	0.8767329716696804	0.9285714285714286	0.7142857142857143	0.9873417721518988	Self Car Public
ssid__geo	0.7959459459459459	0.8859649122807017	0.7604816747937182	0.685878962536023	0.7362637362637363	0.8593023255813953	0.7961589949541756	0.6153846153846153	0.8333333333333333	0.9397590361445785	278	RFC	0.7693468917354367	0.6415094339622641	0.8072289156626506	0.8593023255813953	0.8544061302681992	0.6666666666666666	1.0	0.896551724137931	0.7576373692040766	0.7368421052631579	0.6767676767676768	0.8593023255813953	0.7576853526220614	0.5714285714285714	0.7142857142857143	0.9873417721518988	Self Car Public
ssid__geo	0.7794773741236456	0.9122807017543859	0.7380743092248201	0.6909620991253644	0.6686746987951807	0.8545861297539149	0.8695789806900919	0.888888888888889	0.7692307692307692	0.9506172839506173	279	RFC	0.7653182149466655	0.8404255319148937	0.6453488372093024	0.8101802757158006	0.8947070332612501	0.9230769230769231	0.8333333333333334	0.927710843373494	0.7281752250668854	0.5866336633663366	0.69375	0.9041420118343195	0.8487040385774564	0.8571428571428571	0.7142857142857143	0.9746835443037974	Self Car Public
ssid__geo	0.782033426183844	0.8508771929824561	0.7627571365123577	0.7457627118644068	0.7184466019417477	0.8240620957309185	0.7754390535113428	0.7200000000000001	0.7027027027027026	0.9036144578313253	280	RFC	0.7627132141173263	0.6892950391644909	0.7628865979381443	0.8359580052493438	0.8309169278996865	0.8181818181818182	0.8125	0.8620689655172413	0.7679022582921666	0.8123076923076923	0.6788990825688074	0.8125	0.7370906168374521	0.6428571428571429	0.6190476190476191	0.9493670886075949	Self Car Public
ssid__geo	0.8306841741534209	0.9035087719298246	0.7772857749027732	0.6633416458852869	0.7698113207547168	0.8987043580683157	0.8413078846737987	0.782608695652174	0.7906976744186046	0.9506172839506173	281	RFC	0.819089586318146	0.8471337579617835	0.7391304347826086	0.8710045662100456	0.9001460387002554	1.0	0.7727272727272727	0.927710843373494	0.7588184725981887	0.5450819672131147	0.8031496062992126	0.9282238442822385	0.8090214988949166	0.6428571428571429	0.8095238095238095	0.9746835443037974	Self Car Public
ssid__geo	0.7645369705671213	0.868421052631579	0.706669184206221	0.6743515850144092	0.6013986013986014	0.8442573662056525	0.776836917562724	0.7096774193548386	0.6875000000000001	0.9333333333333332	282	RFC	0.7270996510750075	0.59846547314578	0.7329545454545454	0.8498789346246973	0.847469220246238	0.6470588235294118	1.0	0.8953488372093024	0.7069561093556761	0.7722772277227723	0.5098814229249012	0.8387096774193549	0.761402451275869	0.7857142857142857	0.5238095238095238	0.9746835443037974	Self Car Public
ssid__geo	0.8503886010362695	0.9210526315789473	0.8258420497012168	0.7931034482758621	0.7789203084832905	0.9055023923444976	0.8582502221783351	0.7692307692307692	0.8421052631578947	0.9634146341463414	283	RFC	0.8497743976278133	0.8784722222222222	0.8145161290322581	0.8563348416289592	0.9013071895424837	0.8333333333333334	0.9411764705882353	0.9294117647058824	0.8099408200178373	0.7228571428571429	0.7463054187192119	0.9606598984771574	0.8253968253968255	0.7142857142857143	0.7619047619047619	1.0	Self Car Public
ssid__geo	0.8559882439382807	0.9385964912280702	0.8402109252391313	0.8667687595712099	0.7580893682588599	0.895774647887324	0.8963230861965039	0.8571428571428571	0.8571428571428571	0.9746835443037974	284	RFC	0.8418908754498147	0.8955696202531646	0.7343283582089553	0.895774647887324	0.8963230861965039	0.8571428571428571	0.8571428571428571	0.9746835443037974	0.8396589165363828	0.8397626112759644	0.7834394904458599	0.895774647887324	0.8963230861965039	0.8571428571428571	0.8571428571428571	0.9746835443037974	Self Car Public
ssid__geo	0.7856145251396648	0.9035087719298246	0.7530036055189697	0.7178002894356005	0.6935201401050788	0.8476903870162297	0.8583843277239503	0.8750000000000001	0.7567567567567567	0.9433962264150944	285	RFC	0.7565859058581484	0.6310432569974554	0.7704280155642024	0.8682864450127877	0.8634259259259259	0.7777777777777778	0.875	0.9375	0.763612264665373	0.8322147651006712	0.6305732484076433	0.8280487804878048	0.8720112517580872	1.0	0.6666666666666666	0.9493670886075949	Self Car Public
ssid__geo	0.7705295471987721	0.868421052631579	0.7220662810120585	0.584221748400853	0.7486437613019892	0.8333333333333334	0.7891332901059073	0.6666666666666666	0.7804878048780488	0.920245398773006	286	RFC	0.7123044234230149	0.5393700787401575	0.7392857142857143	0.8582574772431729	0.830952380952381	0.8	0.8	0.8928571428571429	0.7350890038291951	0.6372093023255814	0.7582417582417582	0.8098159509202454	0.7609001406469761	0.5714285714285714	0.7619047619047619	0.9493670886075949	Self Car Public
ssid__geo	0.8225165562913908	0.9122807017543859	0.8012408952494496	0.755287009063444	0.7729591836734694	0.8754764930114358	0.8542496151191804	0.7857142857142857	0.8205128205128205	0.9565217391304348	287	RFC	0.8278889805394636	0.8445945945945946	0.8256130790190735	0.8134592680047226	0.8712091882823589	0.7857142857142857	0.8888888888888888	0.9390243902439024	0.7858030710750586	0.6830601092896175	0.7266187050359713	0.9477303988995873	0.8407675306409482	0.7857142857142857	0.7619047619047619	0.9746835443037974	Self Car Public
ssid__geo	0.8332198774676651	0.8947368421052632	0.8098432450584779	0.7640067911714771	0.7876230661040788	0.8778998778998779	0.8270451770451771	0.7692307692307692	0.7619047619047619	0.95	288	RFC	0.8290667521562755	0.8754863813229572	0.7588075880758808	0.8529062870699882	0.8445032333921224	0.8333333333333334	0.7619047619047619	0.9382716049382716	0.8002756031297208	0.677710843373494	0.8187134502923976	0.9044025157232705	0.8127385975487241	0.7142857142857143	0.7619047619047619	0.9620253164556962	Self Car Public
ssid__geo	0.7936404931862427	0.8421052631578947	0.7518896358487167	0.5954465849387041	0.8059332509270704	0.8542890716803759	0.7385559226050024	0.5384615384615384	0.7692307692307692	0.9079754601226993	289	RFC	0.750223161135717	0.5448717948717948	0.8423772609819121	0.8634204275534442	0.7658730158730158	0.5833333333333334	0.8333333333333334	0.8809523809523809	0.7580771139737302	0.6563706563706564	0.7725118483412322	0.8453488372093023	0.7169981916817361	0.5	0.7142857142857143	0.9367088607594937	Self Car Public
ssid__geo	0.7968021319120586	0.8947368421052632	0.7626786913076832	0.7088607594936708	0.7044854881266492	0.8746898263027294	0.8542801736079048	0.8461538461538461	0.7755102040816326	0.9411764705882353	290	RFC	0.7851830898607876	0.875	0.5959821428571429	0.8845671267252195	0.8560703560703562	0.9166666666666666	0.6785714285714286	0.972972972972973	0.7740218927594449	0.5957446808510638	0.8612903225806452	0.8650306748466258	0.8672895318464938	0.7857142857142857	0.9047619047619048	0.9113924050632911	Self Car Public
ssid__geo	0.8122400475341652	0.9122807017543859	0.8032945183181831	0.8044444444444444	0.7688378033205621	0.8366013071895426	0.8704839809134287	0.8461538461538461	0.8205128205128205	0.9447852760736196	291	RFC	0.8080823825142485	0.7510373443983402	0.8361111111111111	0.8370986920332937	0.9074074074074073	0.9166666666666666	0.8888888888888888	0.9166666666666666	0.8045723818493288	0.8660287081339713	0.7115839243498818	0.836104513064133	0.8407675306409482	0.7857142857142857	0.7619047619047619	0.9746835443037974	Self Car Public
ssid__geo	0.8069852941176471	0.8771929824561403	0.7913657430920761	0.740276035131744	0.78239608801956	0.8514251061249243	0.7751741012610577	0.6086956521739131	0.7727272727272727	0.9440993788819876	292	RFC	0.8036643916766076	0.8217270194986073	0.7710843373493976	0.8181818181818182	0.8145791602843565	0.7777777777777778	0.7391304347826086	0.926829268292683	0.785014947988759	0.6735159817351598	0.794044665012407	0.8874841972187105	0.7571830419931685	0.5	0.8095238095238095	0.9620253164556962	Self Car Public
ssid__geo	0.842296511627907	0.9385964912280702	0.8121514537353299	0.7551020408163265	0.7828947368421053	0.8984575835475579	0.9023517382413088	0.8	0.9500000000000001	0.9570552147239264	293	RFC	0.8254911889053163	0.8638132295719845	0.7323076923076923	0.8803526448362721	0.945887445887446	0.9090909090909091	1.0	0.9285714285714286	0.8096690326624313	0.6706948640483383	0.8409893992932862	0.9173228346456693	0.8687964637331725	0.7142857142857143	0.9047619047619048	0.9873417721518988	Self Car Public
ssid__geo	0.8160442600276625	0.8859649122807017	0.7862923940716494	0.7968749999999999	0.6914893617021277	0.8705128205128205	0.8032815020766829	0.6923076923076924	0.7777777777777778	0.9397590361445785	294	RFC	0.8075842966206125	0.8668555240793201	0.7358490566037735	0.8200483091787439	0.8599616858237548	0.75	0.9333333333333333	0.896551724137931	0.7723729796830466	0.7373493975903614	0.6521739130434783	0.9275956284153005	0.7656218605585695	0.6428571428571429	0.6666666666666666	0.9873417721518988	Self Car Public
ssid__geo	0.8153526970954357	0.9035087719298246	0.7828051221050535	0.8163841807909605	0.655683690280066	0.8763474952441344	0.8449760765550239	0.8	0.7894736842105262	0.9454545454545454	295	RFC	0.7981832139148044	0.8757575757575757	0.6791808873720137	0.8396111786148238	0.8994735314844754	0.9090909090909091	0.8823529411764706	0.9069767441860465	0.7715846165586263	0.7645502645502645	0.6337579617834395	0.916445623342175	0.8053044002411092	0.7142857142857143	0.7142857142857143	0.9873417721518988	Self Car Public
ssid__geo	0.8141479099678457	0.8859649122807017	0.7813844061236589	0.761764705882353	0.6979310344827586	0.884457478005865	0.8008658008658008	0.7142857142857143	0.742857142857143	0.9454545454545454	296	RFC	0.7944799769793881	0.7573099415204678	0.7760736196319018	0.8500563697857948	0.8499446290143964	0.7142857142857143	0.9285714285714286	0.9069767441860465	0.7740392645265793	0.7662721893491125	0.6340852130325815	0.921760391198044	0.7735583684950774	0.7142857142857143	0.6190476190476191	0.9873417721518988	Self Car Public
ssid__geo	0.8387784090909091	0.8947368421052632	0.7869040403999281	0.6888888888888889	0.7782546494992848	0.8935685828116108	0.8296747967479675	0.75	0.8	0.9390243902439025	297	RFC	0.8173896561964225	0.779874213836478	0.8143712574850299	0.8579234972677595	0.8826625386996904	0.9	0.8421052631578947	0.9058823529411765	0.7648083134474591	0.6169154228855721	0.7452054794520548	0.9323040380047506	0.7931484830219007	0.6428571428571429	0.7619047619047619	0.9746835443037974	Self Car Public
ssid__geo	0.7978723404255319	0.9298245614035088	0.7880651832746844	0.7415254237288135	0.7854014598540147	0.8372686662412252	0.8868536871676896	0.8148148148148148	0.8837209302325582	0.9620253164556962	298	RFC	0.7822467908880376	0.7368421052631579	0.7535014005602241	0.856396866840731	0.890605175415302	0.8461538461538461	0.8636363636363636	0.9620253164556962	0.7951222958621225	0.746268656716418	0.8201219512195121	0.818976279650437	0.8841671689772955	0.7857142857142857	0.9047619047619048	0.9620253164556962	Self Car Public
ssid__geo	0.8134950720242609	0.9298245614035088	0.7663481547599004	0.762214983713355	0.6504065040650406	0.8864229765013054	0.9018686627382279	0.9285714285714286	0.8205128205128205	0.9565217391304348	299	RFC	0.7714886297331908	0.8181818181818182	0.6201550387596899	0.8761290322580645	0.9188282359014067	0.9285714285714286	0.8888888888888888	0.9390243902439024	0.7647123362640326	0.7134146341463414	0.6837606837606838	0.8969616908850726	0.888386578259996	0.9285714285714286	0.7619047619047619	0.9746835443037974	Self Car Public
ssid__geo	0.7873730043541364	0.8771929824561403	0.7724329926739832	0.7553648068669527	0.7432675044883303	0.8186666666666667	0.8276036720481165	0.7692307692307692	0.8	0.9135802469135801	300	RFC	0.7659428857829386	0.7313019390581718	0.7288732394366197	0.8376534788540245	0.855668287183823	0.8333333333333334	0.8421052631578947	0.891566265060241	0.7799427864616914	0.7810650887573964	0.7582417582417582	0.8005215123859192	0.8042997789833234	0.7142857142857143	0.7619047619047619	0.9367088607594937	Self Car Public
ssid__geo	0.8197424892703863	0.8508771929824561	0.779823861619685	0.731898238747554	0.7230046948356808	0.8845686512758201	0.7452937262729443	0.6666666666666666	0.6470588235294118	0.9221556886227545	301	RFC	0.8045828500037743	0.751004016064257	0.825	0.8377445339470656	0.8044871794871794	0.6923076923076923	0.8461538461538461	0.875	0.7647104779831396	0.7137404580152672	0.6434540389972145	0.9369369369369369	0.7137834036568215	0.6428571428571429	0.5238095238095238	0.9746835443037974	Self Car Public
ssid__geo	0.8586887332908976	0.8771929824561403	0.842058907820802	0.8623629719853837	0.7687861271676301	0.8950276243093922	0.8066807313642758	0.7333333333333334	0.7500000000000001	0.9367088607594937	302	RFC	0.8429430089381226	0.8655256723716381	0.7710144927536232	0.8922888616891065	0.80456084832334	0.6875	0.7894736842105263	0.9367088607594937	0.8411923857965736	0.8592233009708737	0.7665706051873199	0.8977832512315271	0.8122362869198313	0.7857142857142857	0.7142857142857143	0.9367088607594937	Self Car Public
ssid__geo	0.8590785907859079	0.9210526315789473	0.8358276055731514	0.8351063829787234	0.7551622418879056	0.9172141918528252	0.8599183033965643	0.7999999999999999	0.8108108108108109	0.968944099378882	303	RFC	0.8426783212961908	0.8845070422535212	0.7463556851311953	0.897172236503856	0.8795731707317073	0.75	0.9375	0.9512195121951219	0.8310943791375993	0.7909319899244333	0.764179104477612	0.9381720430107527	0.8529234478601567	0.8571428571428571	0.7142857142857143	0.9873417721518988	Self Car Public
ssid__geo	0.7996044825313118	0.8859649122807017	0.7875142789903303	0.7475247524752475	0.7817896389324961	0.8332284455632474	0.8337046319502459	0.7857142857142857	0.7894736842105262	0.9259259259259259	304	RFC	0.7977418206375823	0.7968337730870713	0.7929936305732485	0.8033980582524272	0.8572272282406939	0.7857142857142857	0.8823529411764706	0.9036144578313253	0.7800733379680748	0.703962703962704	0.7708978328173375	0.865359477124183	0.8164556962025316	0.7857142857142857	0.7142857142857143	0.9493670886075949	Self Car Public
ssid__geo	0.7238095238095238	0.8596491228070176	0.6247315031153527	0.3905882352941177	0.6482982171799028	0.8353080568720379	0.7585577419395451	0.6206896551724138	0.7272727272727273	0.927710843373494	305	RFC	0.6537773832799562	0.3132075471698113	0.8264462809917356	0.8216783216783217	0.828352490421456	0.6	1.0	0.8850574712643678	0.6338269745649264	0.51875	0.5333333333333333	0.8493975903614458	0.7296564195298373	0.6428571428571429	0.5714285714285714	0.9746835443037974	Self Car Public
ssid__geo	0.834733893557423	0.8859649122807017	0.8038296372219528	0.7720685111989459	0.7331081081081081	0.906312292358804	0.7937839937839937	0.6666666666666666	0.7692307692307692	0.9454545454545454	306	RFC	0.8161326702264006	0.8960244648318043	0.6802507836990596	0.8721227621483376	0.8467700258397932	0.8	0.8333333333333334	0.9069767441860465	0.805468125056645	0.6782407407407407	0.7948717948717948	0.9432918395573997	0.7576853526220614	0.5714285714285714	0.7142857142857143	0.9873417721518988	Self Car Public
ssid__geo	0.8308321964529332	0.8859649122807017	0.7900910016606835	0.7065217391304347	0.7687687687687688	0.894982497082847	0.8187830687830688	0.75	0.7777777777777778	0.9285714285714286	307	RFC	0.817852920593372	0.7959183673469388	0.810126582278481	0.8475138121546961	0.9032459425717853	0.9	0.9333333333333333	0.8764044943820225	0.7715639263037225	0.6351791530944625	0.7314285714285714	0.9480840543881335	0.7656218605585695	0.6428571428571429	0.6666666666666666	0.9873417721518988	Self Car Public
ssid__geo	0.829030006978367	0.9122807017543859	0.802684804427029	0.7659574468085106	0.7420289855072465	0.9000679809653298	0.8511934370830078	0.7857142857142857	0.8108108108108109	0.9570552147239264	308	RFC	0.8102972767108282	0.84375	0.7032967032967034	0.8838451268357811	0.8839285714285715	0.7857142857142857	0.9375	0.9285714285714286	0.8011574272811802	0.7012987012987013	0.7852760736196319	0.9168975069252078	0.8291139240506329	0.7857142857142857	0.7142857142857143	0.9873417721518988	Self Car Public
ssid__geo	0.8118538938662991	0.9035087719298246	0.7814316468735779	0.7165217391304347	0.7569060773480663	0.8708671241422332	0.8399493510604622	0.7692307692307692	0.8	0.9506172839506173	309	RFC	0.7895659997953409	0.7686567164179104	0.7425474254742548	0.8574938574938575	0.8677164799549074	0.8333333333333334	0.8421052631578947	0.927710843373494	0.7758349632382947	0.6710097719869706	0.7718309859154929	0.8846641318124208	0.8169580068314245	0.7142857142857143	0.7619047619047619	0.9746835443037974	Self Car Public
ssid__geo	0.8163430420711975	0.8421052631578947	0.7579149049943883	0.6648793565683646	0.725233644859813	0.8836317135549873	0.7261217844350375	0.56	0.7027027027027026	0.9156626506024097	310	RFC	0.7739368969546208	0.7045454545454546	0.7578125	0.8594527363184079	0.7741422849181469	0.6363636363636364	0.8125	0.8735632183908046	0.7446642174911288	0.6294416243654822	0.6953405017921147	0.9092105263157895	0.6936909785011052	0.5	0.6190476190476191	0.9620253164556962	Self Car Public
ssid__geo	0.8264872521246459	0.8596491228070176	0.7950271618763406	0.7606679035250464	0.7376093294460642	0.8868042526579112	0.7578291666212381	0.5925925925925927	0.7441860465116279	0.9367088607594937	311	RFC	0.8026113114959479	0.8134920634920635	0.7146892655367232	0.8796526054590571	0.7597887344722788	0.6153846153846154	0.7272727272727273	0.9367088607594937	0.7901356823438593	0.7142857142857143	0.7620481927710844	0.8940731399747793	0.7566807313642756	0.5714285714285714	0.7619047619047619	0.9367088607594937	Self Car Public
ssid__geo	0.8303249097472925	0.868421052631579	0.8031427902641929	0.8195121951219513	0.7113402061855669	0.8785759694850604	0.8193449749484233	0.8275862068965518	0.717948717948718	0.9125	312	RFC	0.802317035441597	0.8129032258064516	0.7137931034482758	0.8802547770700637	0.8263374485596708	0.8	0.7777777777777778	0.9012345679012346	0.8040123903617516	0.8262295081967214	0.708904109589041	0.8769035532994924	0.8159533855736387	0.8571428571428571	0.6666666666666666	0.9240506329113924	Self Car Public
ssid__geo	0.7956852791878173	0.8859649122807017	0.7594542180238258	0.7339743589743589	0.6754617414248021	0.8689265536723164	0.8236783792339347	0.8148148148148148	0.717948717948718	0.9382716049382716	313	RFC	0.7692995935320766	0.7869415807560137	0.6684073107049608	0.852549889135255	0.8465314248446778	0.8461538461538461	0.7777777777777778	0.9156626506024096	0.7520996849383946	0.6876876876876877	0.6826666666666666	0.8859447004608295	0.8048020896122162	0.7857142857142857	0.6666666666666666	0.9620253164556962	Self Car Public
ssid__geo	0.810904071773637	0.9122807017543859	0.7879590425489379	0.7127071823204421	0.7879858657243816	0.8631840796019901	0.8496697459041439	0.7586206896551724	0.8333333333333333	0.9570552147239264	314	RFC	0.783159089252345	0.6581632653061225	0.7992831541218638	0.8920308483290489	0.8873015873015874	0.7333333333333333	1.0	0.9285714285714286	0.7967521654562502	0.7771084337349398	0.7770034843205574	0.8361445783132531	0.8291139240506329	0.7857142857142857	0.7142857142857143	0.9873417721518988	Self Car Public
ssid__geo	0.8441828254847645	0.8859649122807017	0.8126626006694296	0.8269720101781171	0.702886247877759	0.9081295439524124	0.8073192239858905	0.8148148148148148	0.6666666666666667	0.9404761904761905	315	RFC	0.8293555946542918	0.9206798866855525	0.7064846416382252	0.8609022556390977	0.8834869874195718	0.8461538461538461	0.9166666666666666	0.8876404494382022	0.8035802841230093	0.7505773672055427	0.6993243243243243	0.9608391608391609	0.7698412698412698	0.7857142857142857	0.5238095238095238	1.0	Self Car Public
ssid__geo	0.7754646840148699	0.868421052631579	0.7242081348082398	0.6576402321083172	0.6534653465346534	0.8615188257817485	0.7934235212797471	0.7692307692307692	0.6842105263157895	0.926829268292683	316	RFC	0.756463544895747	0.723404255319149	0.7471698113207547	0.7988165680473372	0.8307189542483661	0.8333333333333334	0.7647058823529411	0.8941176470588236	0.7061283626047864	0.6028368794326241	0.5806451612903226	0.9349030470914127	0.7651195499296767	0.7142857142857143	0.6190476190476191	0.9620253164556962	Self Car Public
ssid__geo	0.8337147215865751	0.8947368421052632	0.8070473593054918	0.7697715289982425	0.7658119658119659	0.885558583106267	0.8218917879575356	0.6923076923076924	0.8292682926829269	0.9440993788819876	317	RFC	0.8156776406576385	0.8326996197718631	0.7441860465116279	0.8701472556894244	0.8422764227642277	0.75	0.85	0.926829268292683	0.8019814425610711	0.7156862745098039	0.7887323943661971	0.9015256588072122	0.8048020896122162	0.6428571428571429	0.8095238095238095	0.9620253164556962	Self Car Public
ssid__geo	0.7892243931320307	0.9035087719298246	0.768796786083367	0.7533980582524272	0.7158908507223114	0.8371014492753623	0.843044503389331	0.7586206896551724	0.8205128205128205	0.95	318	RFC	0.7614896177628716	0.7252336448598131	0.6904024767801857	0.8688327316486161	0.8534979423868313	0.7333333333333333	0.8888888888888888	0.9382716049382716	0.7782593270512734	0.7838383838383839	0.7433333333333333	0.8076062639821029	0.8365481213582479	0.7857142857142857	0.7619047619047619	0.9620253164556962	Self Car Public
ssid__geo	0.8493506493506493	0.8771929824561403	0.8184903768858733	0.7352941176470588	0.8284424379232505	0.8917345750873108	0.8030514987036727	0.6666666666666666	0.8108108108108109	0.9316770186335404	319	RFC	0.8198834557392876	0.6944444444444444	0.8907766990291263	0.8744292237442922	0.8257113821138211	0.625	0.9375	0.9146341463414634	0.821750106905065	0.78125	0.7742616033755274	0.9097387173396675	0.7926461723930078	0.7142857142857143	0.7142857142857143	0.9493670886075949	Self Car Public
ssid__geo	0.8186046511627907	0.8771929824561403	0.7610826247135115	0.6849894291754757	0.7056451612903224	0.8926132836747362	0.8048211269768156	0.6923076923076924	0.8	0.9221556886227545	320	RFC	0.7812439165721828	0.6558704453441295	0.8215962441314554	0.8662650602409638	0.875	0.75	1.0	0.875	0.7519344380889524	0.7168141592920354	0.6183745583038869	0.9206145966709347	0.761402451275869	0.6428571428571429	0.6666666666666666	0.9746835443037974	Self Car Public
ssid__geo	0.798719772403983	0.8771929824561403	0.7521748961384304	0.6989079563182528	0.6603475513428121	0.8972691807542263	0.7693662859958946	0.6451612903225806	0.7058823529411765	0.9570552147239264	321	RFC	0.7672055573209405	0.7044025157232704	0.7411347517730497	0.8560794044665012	0.8132945485886663	0.5882352941176471	0.9230769230769231	0.9285714285714286	0.7438543327578838	0.6934984520123839	0.5954415954415955	0.9426229508196722	0.7576853526220614	0.7142857142857143	0.5714285714285714	0.9873417721518988	Self Car Public
ssid__geo	0.8375254928619986	0.9298245614035088	0.7975790904734842	0.7500000000000001	0.7455621301775147	0.897175141242938	0.8930209789105494	0.8571428571428571	0.8648648648648648	0.9570552147239264	322	RFC	0.8119079519248666	0.768595041322314	0.7974683544303798	0.8696604600219058	0.9285714285714285	0.8571428571428571	1.0	0.9285714285714286	0.7862570708416406	0.7322834645669292	0.7	0.926487747957993	0.8687964637331725	0.8571428571428571	0.7619047619047619	0.9873417721518988	Self Car Public
ssid__geo	0.8074534161490683	0.8859649122807017	0.7710539735862371	0.7485380116959064	0.6791277258566978	0.8854961832061068	0.8189376807191637	0.7692307692307692	0.7441860465116279	0.9433962264150944	323	RFC	0.7883610346268425	0.8050314465408805	0.7194719471947195	0.8405797101449275	0.8327020202020202	0.8333333333333334	0.7272727272727273	0.9375	0.7593350898293266	0.6994535519125683	0.6430678466076696	0.9354838709677419	0.8085191882660236	0.7142857142857143	0.7619047619047619	0.9493670886075949	Self Car Public
ssid__geo	0.7961696306429549	0.8421052631578947	0.7637297979466965	0.7469879518072289	0.6929133858267716	0.8512880562060889	0.7563685636856369	0.6666666666666666	0.7	0.9024390243902438	324	RFC	0.781267372849523	0.8611111111111112	0.6470588235294118	0.835632183908046	0.8024767801857585	0.8	0.7368421052631579	0.8705882352941177	0.7576263153530994	0.6595744680851063	0.7457627118644068	0.8675417661097852	0.724934699618244	0.5714285714285714	0.6666666666666666	0.9367088607594937	Self Car Public
ssid__geo	0.8073463268365817	0.8508771929824561	0.7573613431092188	0.7282608695652173	0.6722689075630253	0.8715542521994135	0.7752525252525252	0.75	0.6666666666666666	0.9090909090909091	325	RFC	0.7799206283140355	0.7976190476190477	0.6968641114982579	0.8452787258248009	0.8314384151593455	0.9	0.7222222222222222	0.872093023255814	0.7396221292831462	0.67	0.6493506493506493	0.8995157384987893	0.7370906168374521	0.6428571428571429	0.6190476190476191	0.9493670886075949	Self Car Public
ssid__geo	0.787436084733382	0.8859649122807017	0.7297013583622234	0.6117136659436009	0.7124600638977635	0.8649303452453059	0.7882140048469676	0.5833333333333334	0.8372093023255814	0.9440993788819876	326	RFC	0.7465981869354007	0.6558139534883721	0.7508417508417509	0.8331388564760793	0.8150036954915003	0.7	0.8181818181818182	0.926829268292683	0.7167422047843318	0.573170731707317	0.6778115501519757	0.8992443324937027	0.7730560578661846	0.5	0.8571428571428571	0.9620253164556962	Self Car Public
ssid__geo	0.7695817490494297	0.8508771929824561	0.7064610764368761	0.5721393034825871	0.712430426716141	0.8348134991119005	0.7590539541759053	0.6363636363636364	0.7317073170731706	0.9090909090909091	327	RFC	0.695372806371707	0.5348837209302325	0.6956521739130435	0.8555825242718447	0.8323643410852712	0.875	0.75	0.872093023255814	0.7200133955266259	0.6149732620320856	0.7300380228136882	0.815028901734104	0.7212176009644363	0.5	0.7142857142857143	0.9493670886075949	Self Car Public
ssid__geo	0.8141239173884077	0.9122807017543859	0.7847021037110326	0.7999999999999999	0.6865148861646234	0.8675914249684742	0.8542060132421577	0.8	0.8108108108108109	0.9518072289156626	328	RFC	0.8058106006839229	0.9086021505376344	0.697508896797153	0.8113207547169812	0.9182122953674678	0.9090909090909091	0.9375	0.9080459770114943	0.7742330431007648	0.7145877378435518	0.6758620689655173	0.9322493224932249	0.8095238095238096	0.7142857142857143	0.7142857142857143	1.0	Self Car Public
ssid__geo	0.788623595505618	0.8508771929824561	0.7375302712078713	0.7188940092165899	0.6089850249584027	0.8847117794486216	0.7530864197530863	0.6666666666666666	0.6666666666666666	0.9259259259259259	329	RFC	0.7387431573138045	0.6743515850144092	0.658273381294964	0.8836045056320401	0.7762048192771084	0.625	0.8	0.9036144578313253	0.7407073804890113	0.7697368421052632	0.56656346749226	0.8858218318695107	0.74502712477396	0.7142857142857143	0.5714285714285714	0.9493670886075949	Self Car Public
ssid__geo	0.852405721716515	0.9298245614035088	0.8382908660330181	0.8505747126436781	0.7765363128491619	0.8877615726062144	0.8952832063845667	0.8461538461538461	0.8837209302325582	0.9559748427672956	330	RFC	0.8407280593788261	0.9353932584269663	0.6847290640394089	0.9020618556701031	0.9101010101010102	0.9166666666666666	0.8636363636363636	0.95	0.8501804312688512	0.7798594847775175	0.896774193548387	0.8739076154806492	0.8841671689772955	0.7857142857142857	0.9047619047619048	0.9620253164556962	Self Car Public
ssid__geo	0.8276877761413843	0.8859649122807017	0.7926333847096654	0.7512520868113522	0.7252396166134186	0.9014084507042254	0.8077856399141541	0.7407407407407408	0.742857142857143	0.9397590361445785	331	RFC	0.8094665519794586	0.7601351351351351	0.8078291814946619	0.8604353393085787	0.8647846406467097	0.7692307692307693	0.9285714285714286	0.896551724137931	0.782341381719311	0.7425742574257426	0.6579710144927536	0.9464788732394366	0.7735583684950774	0.7142857142857143	0.6190476190476191	0.9873417721518988	Self Car Public
ssid__geo	0.8140862944162437	0.9210526315789473	0.795287123612483	0.7600459242250288	0.7592319054652881	0.8665835411471321	0.8805952178593689	0.8750000000000001	0.8108108108108109	0.9559748427672956	332	RFC	0.7885803524707624	0.722707423580786	0.7427745664739884	0.9002590673575129	0.888425925925926	0.7777777777777778	0.9375	0.95	0.804408122760797	0.801452784503632	0.7764350453172205	0.8353365384615384	0.8921036769138034	1.0	0.7142857142857143	0.9620253164556962	Self Car Public
ssid__geo	0.7861178369652946	0.8157894736842105	0.7224367786908426	0.6610169491525424	0.6392857142857142	0.8670076726342711	0.6930104931748703	0.5925925925925927	0.588235294117647	0.8982035928143712	333	RFC	0.7393733984114755	0.6536312849162011	0.7336065573770492	0.8308823529411765	0.7456293706293705	0.6153846153846154	0.7692307692307693	0.8522727272727273	0.7138147456911418	0.6685714285714286	0.5664556962025317	0.9064171122994652	0.6656620454088807	0.5714285714285714	0.47619047619047616	0.9493670886075949	Self Car Public
ssid__geo	0.8527315914489311	0.9210526315789473	0.8315854286103271	0.828	0.767255216693419	0.8995010691375623	0.8737788513150834	0.8148148148148148	0.8500000000000001	0.9565217391304348	334	RFC	0.8488767238296453	0.8483606557377049	0.8385964912280702	0.8596730245231607	0.8933050261676705	0.8461538461538461	0.8947368421052632	0.9390243902439024	0.8196310486337759	0.80859375	0.7071005917159763	0.9431988041853513	0.8566405465139643	0.7857142857142857	0.8095238095238095	0.9746835443037974	Self Car Public
ssid__geo	0.808029197080292	0.9122807017543859	0.7733116549412782	0.6655518394648829	0.7858472998137803	0.8685358255451714	0.840385926275497	0.6923076923076924	0.8717948717948718	0.9570552147239264	335	RFC	0.7762446923234454	0.6180124223602484	0.83399209486166	0.8767295597484277	0.8743386243386243	0.75	0.9444444444444444	0.9285714285714286	0.7748220221309968	0.7210144927536232	0.7429577464788732	0.8604938271604938	0.8132409081776171	0.6428571428571429	0.8095238095238095	0.9873417721518988	Self Car Public
ssid__geo	0.8010505581089954	0.8771929824561403	0.7692945267164567	0.6900958466453674	0.7572815533980582	0.8605061801059447	0.7925925925925926	0.6666666666666666	0.7777777777777778	0.9333333333333332	336	RFC	0.7945642978828819	0.7552447552447552	0.8198198198198198	0.8086283185840708	0.8403299542834427	0.6923076923076923	0.9333333333333333	0.8953488372093024	0.7527997401385504	0.6352941176470588	0.7036082474226805	0.919496855345912	0.761402451275869	0.6428571428571429	0.6666666666666666	0.9746835443037974	Self Car Public
ssid__geo	0.7944636678200692	0.8421052631578947	0.7548821773838839	0.735042735042735	0.664576802507837	0.8650269946010798	0.7430419025511049	0.7142857142857143	0.5945945945945946	0.920245398773006	337	RFC	0.7555191614796639	0.7190635451505016	0.686084142394822	0.8614097968936678	0.7648809523809524	0.7142857142857143	0.6875	0.8928571428571429	0.7549332834131603	0.7517482517482518	0.6443768996960486	0.8686746987951808	0.7291541089009442	0.7142857142857143	0.5238095238095238	0.9493670886075949	Self Car Public
ssid__geo	0.7820240622788394	0.8859649122807017	0.7567303277915497	0.6807131280388978	0.7592891760904683	0.8301886792452831	0.8234909274922289	0.689655172413793	0.8500000000000001	0.9308176100628932	338	RFC	0.7508659341802453	0.6158357771260997	0.7807308970099668	0.8560311284046692	0.8288011695906432	0.6666666666666666	0.8947368421052632	0.925	0.7685746939233403	0.7608695652173914	0.7389937106918238	0.8058608058608059	0.8201727948563392	0.7142857142857143	0.8095238095238095	0.9367088607594937	Self Car Public
ssid__geo	0.8121677495569994	0.8947368421052632	0.7839451592855667	0.7357357357357357	0.7365010799136068	0.8795986622073579	0.834441556688156	0.7692307692307692	0.7906976744186046	0.9433962264150944	339	RFC	0.7982373306270332	0.8112582781456954	0.7286324786324786	0.8548212351029253	0.8478535353535354	0.8333333333333334	0.7727272727272727	0.9375	0.7744912488280798	0.6730769230769231	0.7445414847161572	0.9058553386911596	0.8243922041390395	0.7142857142857143	0.8095238095238095	0.9493670886075949	Self Car Public
ssid__geo	0.7996231155778895	0.8859649122807017	0.775656936055996	0.7766776677667767	0.696319018404908	0.8539741219963032	0.8131873912667725	0.7586206896551724	0.7368421052631577	0.9440993788819876	340	RFC	0.790773225209845	0.8022727272727272	0.7566666666666667	0.8133802816901409	0.8278973377969073	0.7333333333333333	0.8235294117647058	0.926829268292683	0.765461431221275	0.7526652452025586	0.6448863636363636	0.8988326848249028	0.8048020896122162	0.7857142857142857	0.6666666666666666	0.9620253164556962	Self Car Public
ssid__geo	0.8454172366621067	0.9385964912280702	0.8120279260024809	0.7511591962905718	0.7715582450832073	0.9133663366336633	0.8970890494602323	0.8275862068965518	0.8947368421052632	0.968944099378882	341	RFC	0.8331095179558825	0.8526315789473684	0.7774390243902439	0.8692579505300353	0.9170731707317072	0.8	1.0	0.9512195121951219	0.7997422786728902	0.6712707182320442	0.7657657657657657	0.9621903520208605	0.8846694796061884	0.8571428571428571	0.8095238095238095	0.9873417721518988	Self Car Public
ssid__geo	0.8322981366459627	0.8859649122807017	0.7891716189210118	0.7074468085106382	0.777049180327869	0.8830188679245283	0.8075051124744377	0.64	0.8500000000000001	0.9325153374233128	342	RFC	0.8185505238830514	0.8260869565217391	0.7745098039215687	0.8550548112058465	0.8422571580466317	0.7272727272727273	0.8947368421052632	0.9047619047619048	0.7703612588264445	0.6186046511627907	0.7796052631578947	0.9128738621586476	0.7809925658026925	0.5714285714285714	0.8095238095238095	0.9620253164556962	Self Car Public
ssid__geo	0.7925925925925926	0.9035087719298246	0.7635281115167171	0.7338842975206613	0.7022653721682848	0.8544346648612051	0.8578664134219688	0.8148148148148148	0.8205128205128205	0.9382716049382716	343	RFC	0.7786789669500155	0.8505747126436781	0.6497005988023952	0.8357615894039735	0.8835684618817149	0.8461538461538461	0.8888888888888888	0.9156626506024096	0.7611315210293736	0.6453488372093024	0.7640845070422535	0.8739612188365651	0.8365481213582479	0.7857142857142857	0.7619047619047619	0.9620253164556962	Self Car Public
ssid__geo	0.8026565464895635	0.9122807017543859	0.776083441263629	0.7455012853470437	0.7296416938110748	0.8531073446327684	0.8660330091364573	0.8275862068965518	0.8205128205128205	0.95	344	RFC	0.7674993808973962	0.6502242152466368	0.7491638795986622	0.90311004784689	0.8757201646090534	0.8	0.8888888888888888	0.9382716049382716	0.7976520882483061	0.8734939759036144	0.7111111111111111	0.8083511777301927	0.8603576451677718	0.8571428571428571	0.7619047619047619	0.9620253164556962	Self Car Public
ssid__geo	0.8304735758407688	0.9385964912280702	0.803919100257772	0.7376543209876544	0.7906976744186047	0.8834053053670574	0.8954971857410882	0.8	0.923076923076923	0.9634146341463414	345	RFC	0.8239087128454327	0.7887788778877888	0.8415841584158416	0.8413631022326674	0.9461675579322639	0.9090909090909091	1.0	0.9294117647058824	0.7894125960487517	0.6927536231884058	0.7456140350877193	0.9298701298701298	0.8571428571428571	0.7142857142857143	0.8571428571428571	1.0	Self Car Public
ssid__geo	0.8282442748091603	0.9035087719298246	0.8062023732672211	0.8500539374325782	0.6917510853835022	0.8768020969855832	0.8512626654928969	0.8666666666666666	0.7317073170731706	0.9554140127388535	346	RFC	0.8058044635171351	0.89749430523918	0.6373333333333333	0.8825857519788918	0.8413461538461539	0.8125	0.75	0.9615384615384616	0.8115999710347929	0.8073770491803278	0.7563291139240507	0.87109375	0.8640747438215793	0.9285714285714286	0.7142857142857143	0.9493670886075949	Self Car Public
ssid__geo	0.8436860068259385	0.9210526315789473	0.822020444629246	0.7841409691629956	0.7867435158501441	0.8951768488745981	0.8660269519165226	0.7692307692307692	0.8717948717948718	0.9570552147239264	347	RFC	0.8403422801125204	0.8959731543624161	0.7668539325842697	0.8581997533908755	0.9021164021164022	0.8333333333333334	0.9444444444444444	0.9285714285714286	0.8134347053322881	0.6971279373368147	0.8076923076923077	0.9354838709677419	0.8370504319871408	0.7142857142857143	0.8095238095238095	0.9873417721518988	Self Car Public
ssid__geo	0.8151137197358768	0.8947368421052632	0.7895119843886622	0.7716535433070867	0.7316341829085458	0.8652482269503545	0.8419753086419752	0.8148148148148148	0.7777777777777778	0.9333333333333332	348	RFC	0.793811781325607	0.7424242424242424	0.7896440129449838	0.8493670886075949	0.8916120055654938	0.8461538461538461	0.9333333333333333	0.8953488372093024	0.7888591647081321	0.8032786885245902	0.6815642458100558	0.8817345597897503	0.8090214988949166	0.7857142857142857	0.6666666666666666	0.9746835443037974	Self Car Public
ssid__geo	0.8355037697052776	0.9298245614035088	0.8125697940823499	0.7660738714090287	0.7831715210355986	0.8884639898024219	0.8755935422602089	0.7407407407407408	0.923076923076923	0.962962962962963	349	RFC	0.8330103120102709	0.8333333333333334	0.825938566552901	0.8397590361445784	0.9029966017917825	0.7692307692307693	1.0	0.9397590361445783	0.7988808617485755	0.7088607594936709	0.7446153846153846	0.9431664411366711	0.8529234478601567	0.7142857142857143	0.8571428571428571	0.9873417721518988	Self Car Public
ssid__geo	0.7803347280334728	0.868421052631579	0.7553997568652266	0.7087378640776698	0.7272727272727272	0.830188679245283	0.7938049913322213	0.6666666666666666	0.7906976744186046	0.9240506329113924	350	RFC	0.7678897421037382	0.8051470588235294	0.6857142857142857	0.812807881773399	0.7963618659821191	0.6923076923076923	0.7727272727272727	0.9240506329113924	0.7518235247029658	0.6329479768786127	0.7741935483870968	0.8483290488431876	0.792143861764115	0.6428571428571429	0.8095238095238095	0.9240506329113924	Self Car Public
ssid__geo	0.8732849071832123	0.8859649122807017	0.8451173296647289	0.7927565392354126	0.8170940170940172	0.9255014326647565	0.8160810383032606	0.7407407407407408	0.7692307692307692	0.9382716049382716	351	RFC	0.8618308252287709	0.8347457627118644	0.8597122302158273	0.8910344827586207	0.8394089177221707	0.7692307692307693	0.8333333333333334	0.9156626506024096	0.8320110255173588	0.7547892720306514	0.7785016286644951	0.96274217585693	0.7968655816757083	0.7142857142857143	0.7142857142857143	0.9620253164556962	Self Car Public
ssid__geo	0.8107896794370602	0.8947368421052632	0.764462359251353	0.6650602409638554	0.7496206373292869	0.8787061994609163	0.8413249021379103	0.7200000000000001	0.8780487804878048	0.9259259259259259	352	RFC	0.7922504723378632	0.7752808988764045	0.7623456790123457	0.8391248391248392	0.8739320920043813	0.8181818181818182	0.9	0.9036144578313253	0.7472661400711337	0.5822784810126582	0.7373134328358208	0.9222065063649222	0.8164556962025316	0.6428571428571429	0.8571428571428571	0.9493670886075949	Self Car Public
ssid__geo	0.7956989247311828	0.8947368421052632	0.7580810518260063	0.6964618249534451	0.713224368499257	0.8645569620253165	0.8364892466658658	0.8275862068965518	0.742857142857143	0.9390243902439025	353	RFC	0.7713721181937047	0.751004016064257	0.7250755287009063	0.838036809815951	0.8781512605042017	0.8	0.9285714285714286	0.9058823529411765	0.7479567996789359	0.6493055555555556	0.7017543859649122	0.8928104575163399	0.8169580068314245	0.8571428571428571	0.6190476190476191	0.9746835443037974	Self Car Public
ssid__geo	0.7973720608575381	0.8859649122807017	0.7351938964454007	0.7195767195767196	0.6028880866425993	0.8831168831168831	0.8136294977612343	0.75	0.7567567567567567	0.9341317365269461	354	RFC	0.7659657916427118	0.8360655737704918	0.6254681647940075	0.8363636363636363	0.8871212121212121	0.9	0.875	0.8863636363636364	0.7162890596780199	0.631578947368421	0.5818815331010453	0.9354066985645934	0.7656218605585695	0.6428571428571429	0.6666666666666666	0.9873417721518988	Self Car Public
ssid__geo	0.8256254738438211	0.8859649122807017	0.7715759729226793	0.727735368956743	0.6988847583643123	0.8881077914469829	0.8209099207915266	0.7407407407407408	0.7894736842105262	0.9325153374233128	355	RFC	0.7893303768085582	0.7371134020618557	0.7704918032786885	0.8603859250851306	0.8521152050563815	0.7692307692307693	0.8823529411764706	0.9047619047619048	0.7585747639770782	0.7185929648241206	0.6394557823129252	0.9176755447941889	0.7968655816757083	0.7142857142857143	0.7142857142857143	0.9620253164556962	Self Car Public
ssid__geo	0.8653404743687835	0.9035087719298246	0.8410775486932621	0.8273244781783682	0.7887323943661972	0.9071757735352206	0.8366413218788057	0.7692307692307692	0.7894736842105262	0.9512195121951219	356	RFC	0.8550776583034647	0.8790322580645161	0.8028673835125448	0.8833333333333333	0.8777777777777778	0.8333333333333334	0.8823529411764706	0.9176470588235294	0.82959650457065	0.7813620071684588	0.7750865051903114	0.93234100135318	0.8053044002411092	0.7142857142857143	0.7142857142857143	0.9873417721518988	Self Car Public
ssid__geo	0.782962962962963	0.9122807017543859	0.7233174361192866	0.6147704590818364	0.6836734693877551	0.8715083798882682	0.8490874932903919	0.7407407407407408	0.8500000000000001	0.9565217391304348	357	RFC	0.7427002443958556	0.6905829596412556	0.7027972027972028	0.8347205707491082	0.8676640005266449	0.7692307692307693	0.8947368421052632	0.9390243902439024	0.7104026867093234	0.5539568345323741	0.6655629139072847	0.9116883116883117	0.8328310227044403	0.7142857142857143	0.8095238095238095	0.9746835443037974	Self Car Public
ssid__geo	0.8352464550979068	0.9035087719298246	0.8152382492471822	0.7532467532467533	0.8136020151133501	0.8788659793814433	0.8354131310106153	0.7407407407407408	0.8095238095238095	0.9559748427672956	358	RFC	0.8301565551563262	0.8375451263537906	0.8014888337468983	0.8514357053682896	0.8429181929181929	0.7692307692307693	0.8095238095238095	0.95	0.8061917471871828	0.6843657817109144	0.8260869565217391	0.9081225033288948	0.82861161342174	0.7142857142857143	0.8095238095238095	0.9620253164556962	Self Car Public
ssid__geo	0.8311884935654807	0.9035087719298246	0.7925706713454801	0.7196819085487077	0.7636363636363637	0.894393741851369	0.8436064206795915	0.7200000000000001	0.8717948717948718	0.9390243902439025	359	RFC	0.8204795653130846	0.8497652582159625	0.7573770491803279	0.8542963885429639	0.889502871855813	0.8181818181818182	0.9444444444444444	0.9058823529411765	0.7775261411701809	0.6241379310344828	0.77	0.9384404924760602	0.8090214988949166	0.6428571428571429	0.8095238095238095	0.9746835443037974	Self Car Public
ssid__geo	0.8433029908972692	0.9298245614035088	0.8117892603277217	0.8381839348079162	0.7031802120141343	0.8940036341611146	0.8767482312013728	0.8275862068965518	0.8333333333333333	0.9693251533742331	360	RFC	0.8215157763156776	0.8314087759815243	0.7566539923954373	0.8764845605700713	0.9134920634920635	0.8	1.0	0.9404761904761905	0.8046911430466502	0.8450704225352113	0.6567656765676567	0.9122373300370828	0.8571428571428571	0.8571428571428571	0.7142857142857143	1.0	Self Car Public
ssid__geo	0.8479087452471483	0.8596491228070176	0.8350931728072437	0.8413173652694611	0.7872340425531915	0.8767281105990783	0.7778676880473286	0.6666666666666666	0.7567567567567567	0.9101796407185629	361	RFC	0.8458364874202046	0.8836477987421384	0.7978436657681941	0.8560179977502812	0.8462121212121212	0.8	0.875	0.8636363636363636	0.8260750670628981	0.8028571428571428	0.7769028871391076	0.898465171192444	0.7333735181836447	0.5714285714285714	0.6666666666666666	0.9620253164556962	Self Car Public
ssid__geo	0.8072383949645948	0.9035087719298246	0.7477303417484841	0.6095717884130982	0.751188589540412	0.8824306472919419	0.8253742241694049	0.6363636363636364	0.9	0.9397590361445785	362	RFC	0.7917975259024511	0.7806451612903226	0.7669902912621359	0.8277571251548946	0.9063067150635208	0.875	0.9473684210526315	0.896551724137931	0.7269540618658139	0.5	0.7360248447204969	0.9448373408769448	0.7814948764315853	0.5	0.8571428571428571	0.9873417721518988	Self Car Public
ssid__geo	0.8270627062706271	0.9473684210526315	0.7952348694997363	0.6728624535315986	0.8453865336658354	0.8674556213017751	0.9260727190605239	0.888888888888889	0.9268292682926829	0.9625	363	RFC	0.783406612133606	0.6033333333333334	0.8475	0.8993865030674847	0.9412314023425136	0.9230769230769231	0.95	0.9506172839506173	0.8138340231615033	0.7605042016806722	0.8432835820895522	0.8377142857142857	0.9121961020695197	0.8571428571428571	0.9047619047619048	0.9746835443037974	Self Car Public
ssid__geo	0.8625	0.9210526315789473	0.8245126482812468	0.8274509803921568	0.7302231237322515	0.915863840719332	0.8713436322131974	0.7857142857142857	0.8717948717948718	0.9565217391304348	364	RFC	0.8208389240663309	0.8084291187739464	0.7317073170731707	0.9223803363518758	0.8897277068008775	0.7857142857142857	0.9444444444444444	0.9390243902439024	0.8285244243381303	0.8473895582329317	0.728744939271255	0.9094387755102041	0.8566405465139643	0.7857142857142857	0.8095238095238095	0.9746835443037974	Self Car Public
ssid__geo	0.7833553500660502	0.868421052631579	0.7488251680798265	0.68561872909699	0.7207207207207207	0.8401360544217688	0.7984240291932599	0.7272727272727273	0.7567567567567567	0.9112426035502957	365	RFC	0.7965516613057596	0.8401639344262295	0.7792207792207793	0.7702702702702703	0.9101851851851852	1.0	0.875	0.8555555555555555	0.7244757520920632	0.5790960451977402	0.6703910614525139	0.9239401496259352	0.7375929274663452	0.5714285714285714	0.6666666666666666	0.9746835443037974	Self Car Public
ssid__geo	0.8075253256150506	0.8947368421052632	0.7743482385808526	0.7250000000000001	0.722962962962963	0.8750817527795945	0.8442675398976212	0.8148148148148148	0.7804878048780488	0.9375000000000001	366	RFC	0.7820127936585436	0.7898832684824902	0.6873239436619718	0.8688311688311688	0.8573599240265907	0.8461538461538461	0.8	0.9259259259259259	0.7712966405336186	0.66996699669967	0.7625	0.8814229249011858	0.8323287120755474	0.7857142857142857	0.7619047619047619	0.9493670886075949	Self Car Public
ssid__geo	0.8326359832635983	0.9210526315789473	0.8013961877348477	0.7649769585253456	0.7508650519031143	0.888346552776083	0.8706256627783668	0.782608695652174	0.8780487804878048	0.9512195121951219	367	RFC	0.8180824803508272	0.8383838383838383	0.7614035087719299	0.8544600938967136	0.9392156862745097	1.0	0.9	0.9176470588235294	0.7896786437267423	0.7033898305084746	0.7406143344709898	0.9250317662007624	0.8291139240506329	0.6428571428571429	0.8571428571428571	0.9873417721518988	Self Car Public
ssid__geo	0.8192602930914166	0.9035087719298246	0.7654811406265551	0.6322580645161291	0.7700534759358288	0.8941318814277073	0.8351037148505503	0.6923076923076924	0.8636363636363636	0.9493670886075949	368	RFC	0.7791800614277471	0.7135922330097088	0.7441860465116279	0.8797619047619047	0.8418180150431113	0.75	0.8260869565217391	0.9493670886075949	0.7581101969588236	0.5675675675675675	0.7977839335180056	0.9089790897908979	0.8323287120755475	0.6428571428571429	0.9047619047619048	0.9493670886075949	Self Car Public
ssid__geo	0.8396564065855404	0.9210526315789473	0.8079065467564241	0.7452991452991451	0.7802547770700637	0.8981657179000633	0.8737955346650997	0.7999999999999999	0.8648648648648648	0.9565217391304348	369	RFC	0.8218153156265936	0.8288973384030418	0.7632398753894081	0.8733087330873309	0.8963414634146342	0.75	1.0	0.9390243902439024	0.7998478009376342	0.6770186335403726	0.7980456026058632	0.9244791666666666	0.8645770544504722	0.8571428571428571	0.7619047619047619	0.9746835443037974	Self Car Public
ssid__geo	0.8369337979094077	0.9035087719298246	0.8137920917055039	0.7792207792207791	0.7807153965785381	0.8814400993171942	0.8526906697638404	0.7857142857142857	0.8333333333333333	0.9390243902439025	370	RFC	0.8572957567191359	0.8856088560885609	0.8776223776223776	0.8086560364464692	0.8971988795518206	0.7857142857142857	1.0	0.9058823529411765	0.7891185024536734	0.6956521739130435	0.7030812324929971	0.9686221009549796	0.8248945147679324	0.7857142857142857	0.7142857142857143	0.9746835443037974	Self Car Public
ssid__geo	0.7743785850860421	0.8859649122807017	0.7589789060731832	0.7257876312718787	0.7331378299120235	0.8180112570356473	0.8241392531247603	0.7407407407407408	0.8	0.9316770186335404	371	RFC	0.7510279562716003	0.6941964285714286	0.7062146892655368	0.8526727509778357	0.841990059576709	0.7692307692307693	0.8421052631578947	0.9146341463414634	0.7695480041009738	0.7603911980440098	0.7621951219512195	0.7860576923076923	0.8085191882660236	0.7142857142857143	0.7619047619047619	0.9493670886075949	Self Car Public
ssid__geo	0.8346720214190094	0.9298245614035088	0.8127539535932452	0.7886435331230284	0.7652645861601085	0.8843537414965986	0.8795451898111096	0.8275862068965518	0.8421052631578947	0.968944099378882	372	RFC	0.8190379160215886	0.778816199376947	0.8126801152737753	0.8656174334140436	0.8974653275944524	0.8	0.9411764705882353	0.9512195121951219	0.8085726858550517	0.7987220447284346	0.7230769230769231	0.9039190897597977	0.8687964637331725	0.8571428571428571	0.7619047619047619	0.9873417721518988	Self Car Public
ssid__geo	0.8139711465451784	0.8596491228070176	0.741541392276223	0.5751633986928105	0.7761194029850745	0.873341375150784	0.7700817995910021	0.64	0.7500000000000001	0.920245398773006	373	RFC	0.7496797468346074	0.6285714285714286	0.7471264367816092	0.873341375150784	0.8032011847801321	0.7272727272727273	0.7894736842105263	0.8928571428571429	0.7369717577425211	0.5301204819277109	0.8074534161490683	0.873341375150784	0.74502712477396	0.5714285714285714	0.7142857142857143	0.9493670886075949	Self Car Public
ssid__geo	0.8327165062916358	0.8771929824561403	0.7920590698061059	0.7272727272727272	0.7579617834394905	0.8909426987060998	0.8066444888001775	0.7200000000000001	0.7777777777777778	0.9221556886227545	374	RFC	0.8139558367743575	0.8324873096446701	0.7414330218068536	0.8679471788715486	0.8755050505050505	0.8181818181818182	0.9333333333333333	0.875	0.7787011548101904	0.6456692913385826	0.7752442996742671	0.9151898734177215	0.761402451275869	0.6428571428571429	0.6666666666666666	0.9746835443037974	Self Car Public
ssid__geo	0.8140525195173882	0.9035087719298246	0.7742262700447914	0.7581903276131045	0.6848816029143898	0.8796068796068797	0.8516367298975994	0.7999999999999999	0.8108108108108109	0.9440993788819876	375	RFC	0.783503727831459	0.7788461538461539	0.7121212121212122	0.8595438175270108	0.8714430894308943	0.75	0.9375	0.926829268292683	0.7662932924442781	0.7386018237082067	0.6596491228070176	0.9006289308176101	0.8444846292947559	0.8571428571428571	0.7142857142857143	0.9620253164556962	Self Car Public
ssid__geo	0.803314121037464	0.8859649122807017	0.7650933477559813	0.7779632721202003	0.6472602739726027	0.8700564971751412	0.8047619047619049	0.7142857142857143	0.7500000000000001	0.95	376	RFC	0.7635393264006834	0.7845117845117845	0.63	0.8761061946902655	0.8140103344781707	0.7142857142857143	0.7894736842105263	0.9382716049382716	0.7670353040385077	0.7715231788079471	0.6654929577464789	0.8640897755610972	0.7968655816757083	0.7142857142857143	0.7142857142857143	0.9620253164556962	Self Car Public
ssid__geo	0.8407557354925776	0.8859649122807017	0.8018833551760464	0.7066115702479339	0.7971014492753622	0.9019370460048427	0.8008658008658008	0.7142857142857143	0.742857142857143	0.9454545454545454	377	RFC	0.8121842895009989	0.7245762711864406	0.8375634517766497	0.8744131455399061	0.8499446290143964	0.7142857142857143	0.9285714285714286	0.9069767441860465	0.7937115975422427	0.6895161290322581	0.7603686635944701	0.93125	0.7735583684950774	0.7142857142857143	0.6190476190476191	0.9873417721518988	Self Car Public
ssid__geo	0.7993421052631579	0.8421052631578947	0.7577701892166083	0.7223974763406941	0.6864686468646864	0.8644444444444443	0.7086747877445552	0.4761904761904762	0.742857142857143	0.9069767441860466	378	RFC	0.797533339705418	0.8450184501845018	0.7455197132616488	0.8020618556701031	0.8271889400921659	0.7142857142857143	0.9285714285714286	0.8387096774193549	0.7347630063306781	0.6308539944903582	0.636085626911315	0.9373493975903614	0.6545107494474584	0.35714285714285715	0.6190476190476191	0.9873417721518988	Self Car Public
ssid__geo	0.8425504229017566	0.9122807017543859	0.82948055253703	0.8196202531645569	0.7865429234338747	0.8822784810126583	0.8657446084346668	0.8571428571428571	0.7894736842105262	0.9506172839506173	379	RFC	0.8376757924648346	0.8436482084690554	0.8110047846889952	0.8583743842364532	0.8890688805642739	0.8571428571428571	0.8823529411764706	0.927710843373494	0.8226628912566413	0.796923076923077	0.7635135135135135	0.9075520833333334	0.8487040385774564	0.8571428571428571	0.7142857142857143	0.9746835443037974	Self Car Public
ssid__geo	0.807799442896936	0.8508771929824561	0.7701941631942936	0.7032258064516129	0.7205882352941176	0.88676844783715	0.7200818704883746	0.5185185185185186	0.7027027027027026	0.9390243902439025	380	RFC	0.7784271000500053	0.6987179487179487	0.7728706624605678	0.8636926889714994	0.7522812971342382	0.5384615384615384	0.8125	0.9058823529411765	0.7646114827933009	0.7077922077922078	0.6749311294765841	0.9111111111111111	0.6979103877838054	0.5	0.6190476190476191	0.9746835443037974	Self Car Public
ssid__geo	0.8133249528598366	0.9122807017543859	0.7983500365168821	0.8048484848484848	0.744186046511628	0.8460155781905332	0.8717846327909221	0.8148148148148148	0.8571428571428571	0.9433962264150944	381	RFC	0.7936240093458028	0.7394209354120267	0.7687687687687688	0.8726823238566132	0.8802655677655679	0.8461538461538461	0.8571428571428571	0.9375	0.808345238841925	0.8829787234042553	0.7211267605633803	0.8209302325581396	0.8640747438215793	0.7857142857142857	0.8571428571428571	0.9493670886075949	Self Car Public
ssid__geo	0.7723429951690821	0.8771929824561403	0.7595941915097839	0.7311370882040383	0.7333333333333334	0.8143121529919802	0.8077991452991453	0.6875000000000001	0.8	0.9358974358974359	382	RFC	0.759552014767371	0.671875	0.766016713091922	0.8407643312101911	0.8004227741069846	0.6111111111111112	0.8421052631578947	0.948051948051948	0.7648877647531572	0.8018648018648019	0.7033248081841432	0.7894736842105263	0.8238898935101466	0.7857142857142857	0.7619047619047619	0.9240506329113924	Self Car Public
ssid__geo	0.8087080656673804	0.8771929824561403	0.7448331905977129	0.6547314578005116	0.6970172684458399	0.882750845546787	0.8096374817931703	0.75	0.7567567567567567	0.9221556886227545	383	RFC	0.7698200967790331	0.7314285714285714	0.7278688524590164	0.8501628664495114	0.8833333333333333	0.9	0.875	0.875	0.726401328469625	0.5925925925925926	0.6686746987951807	0.917936694021102	0.761402451275869	0.6428571428571429	0.6666666666666666	0.9746835443037974	Self Car Public
ssid__geo	0.8079734219269104	0.8947368421052632	0.7813885928407092	0.7630208333333333	0.7200000000000001	0.8611449451887943	0.8215950920245398	0.7200000000000001	0.8	0.9447852760736196	384	RFC	0.793293356546727	0.839541547277937	0.7105263157894737	0.82981220657277	0.8589845826687932	0.8181818181818182	0.8421052631578947	0.9166666666666666	0.7746501493790094	0.6992840095465394	0.7297297297297297	0.8949367088607595	0.7931484830219007	0.6428571428571429	0.7619047619047619	0.9746835443037974	Self Car Public
ssid__geo	0.8206814106395697	0.9385964912280702	0.8064912461330366	0.7672209026128266	0.7982583454281568	0.8539944903581267	0.9175088556350754	0.896551724137931	0.9	0.9559748427672956	385	RFC	0.7923474673474674	0.7098901098901099	0.7638888888888888	0.9032634032634033	0.9213450292397661	0.8666666666666667	0.9473684210526315	0.95	0.8267713153140305	0.834625322997416	0.8358662613981763	0.8098223615464994	0.9159132007233272	0.9285714285714286	0.8571428571428571	0.9620253164556962	Self Car Public
ssid__geo	0.8454281567489115	0.9035087719298246	0.8128940684541649	0.7448559670781894	0.7932489451476793	0.9005772931366259	0.828532990888522	0.6666666666666666	0.8695652173913043	0.9493670886075949	386	RFC	0.8116245309055393	0.7510373443983402	0.7768595041322314	0.9069767441860465	0.8497890295358651	0.8	0.8	0.9493670886075949	0.8144626179046185	0.7387755102040816	0.8103448275862069	0.8942675159235669	0.8243922041390395	0.5714285714285714	0.9523809523809523	0.9493670886075949	Self Car Public
ssid__geo	0.8669438669438669	0.9210526315789473	0.8456049667783175	0.7967213114754098	0.8226018396846255	0.9174917491749174	0.8688610358325805	0.8148148148148148	0.8292682926829269	0.9625	387	RFC	0.8512707757303591	0.8556338028169014	0.7825	0.9156785243741765	0.8822570433681545	0.8461538461538461	0.85	0.9506172839506173	0.8439156511328788	0.745398773006135	0.8670360110803325	0.9193121693121693	0.8566405465139643	0.7857142857142857	0.8095238095238095	0.9746835443037974	Self Car Public
ssid__geo	0.7877237851662404	0.8771929824561403	0.756779758459725	0.7477820025348542	0.6647230320699709	0.8578342407743497	0.79211127037214	0.7142857142857143	0.717948717948718	0.9440993788819876	388	RFC	0.7705601203238661	0.7603092783505154	0.7307692307692307	0.8206018518518519	0.8062975867853917	0.7142857142857143	0.7777777777777778	0.926829268292683	0.7479641154980875	0.7356608478802993	0.6096256684491979	0.8986058301647655	0.7809925658026925	0.7142857142857143	0.6666666666666666	0.9620253164556962	Self Car Public
ssid__geo	0.8366921473245309	0.8771929824561403	0.8043615364559478	0.837092731829574	0.6893939393939394	0.88659793814433	0.8037695756571259	0.7407407407407408	0.742857142857143	0.927710843373494	389	RFC	0.8096568960783562	0.8697916666666666	0.6893939393939394	0.8697850821744627	0.8609532230221886	0.7692307692307693	0.9285714285714286	0.8850574712643678	0.8000769372677046	0.8067632850241546	0.6893939393939394	0.9040735873850198	0.7693389592123769	0.7142857142857143	0.6190476190476191	0.9746835443037974	Self Car Public
ssid__geo	0.8147632311977716	0.8859649122807017	0.7561107786847496	0.6748466257668712	0.7003257328990228	0.893159977388355	0.7898437359515204	0.6666666666666666	0.7567567567567567	0.9461077844311377	390	RFC	0.7879548257536889	0.7783018867924528	0.738831615120275	0.8467309753483387	0.8575757575757575	0.8	0.875	0.8977272727272727	0.735426207171242	0.5956678700361011	0.6656346749226006	0.9449760765550239	0.746031746031746	0.5714285714285714	0.6666666666666666	1.0	Self Car Public
ssid__geo	0.768334475668266	0.8508771929824561	0.7119420053871943	0.6375227686703097	0.6580406654343807	0.8402625820568927	0.7866442199775534	0.7407407407407408	0.7222222222222222	0.8969696969696971	391	RFC	0.7050383840976918	0.541795665634675	0.7035573122529645	0.869762174405436	0.8321208507255019	0.7692307692307693	0.8666666666666667	0.8604651162790697	0.7350300838132696	0.7743362831858407	0.6180555555555556	0.8126984126984127	0.7566807313642757	0.7142857142857143	0.6190476190476191	0.9367088607594937	Self Car Public
ssid__geo	0.8070422535211268	0.9122807017543859	0.7589196076917136	0.6571936056838366	0.7342995169082125	0.8852657004830918	0.8460880155360258	0.6923076923076924	0.8947368421052632	0.9512195121951219	392	RFC	0.79204005230651	0.7644628099173554	0.7862068965517242	0.8254504504504504	0.8892156862745098	0.75	1.0	0.9176470588235294	0.7398576077127118	0.5763239875389408	0.6888217522658611	0.9544270833333334	0.8132409081776171	0.6428571428571429	0.8095238095238095	0.9873417721518988	Self Car Public
ssid__geo	0.7993788819875777	0.8947368421052632	0.7618403083467458	0.7409144196951934	0.6782006920415226	0.8664058133035215	0.8335182132650486	0.8484848484848484	0.7027027027027026	0.9493670886075949	393	RFC	0.7560687807876274	0.648870636550308	0.7	0.9193357058125742	0.8329030646235843	0.7368421052631579	0.8125	0.9493670886075949	0.7801149998605651	0.8633879781420765	0.6577181208053692	0.8192389006342494	0.8561382358850714	1.0	0.6190476190476191	0.9493670886075949	Self Car Public
ssid__geo	0.8644736842105263	0.9035087719298246	0.8436531167408495	0.8411214953271028	0.7806354009077155	0.9092024539877301	0.8448429552724032	0.7692307692307692	0.8205128205128205	0.9447852760736196	394	RFC	0.8539775322201552	0.875	0.8037383177570093	0.8831942789034565	0.8796296296296297	0.8333333333333334	0.8888888888888888	0.9166666666666666	0.8351270139286235	0.8097686375321337	0.7588235294117647	0.9367888748419722	0.8169580068314245	0.7142857142857143	0.7619047619047619	0.9746835443037974	Self Car Public
ssid__geo	0.8364737550471063	0.8859649122807017	0.8000436754868087	0.7798319327731092	0.717488789237668	0.9028103044496487	0.7973132492061117	0.6666666666666666	0.7804878048780488	0.9447852760736196	395	RFC	0.8169803876886806	0.8169014084507042	0.7667731629392971	0.8672665916760405	0.8388888888888889	0.8	0.8	0.9166666666666666	0.7871766507194087	0.7459807073954984	0.6741573033707865	0.9413919413919414	0.7693389592123769	0.5714285714285714	0.7619047619047619	0.9746835443037974	Self Car Public
ssid__geo	0.8448669201520913	0.9035087719298246	0.8001593031828195	0.6947368421052632	0.804642166344294	0.901098901098901	0.8337208483055027	0.6666666666666666	0.8947368421052632	0.9397590361445785	396	RFC	0.825161199466183	0.7783018867924528	0.832	0.8651817116060961	0.8988505747126437	0.8	1.0	0.896551724137931	0.7821766772063365	0.6273764258555133	0.7790262172284644	0.9401273885350319	0.7894313843680932	0.5714285714285714	0.8095238095238095	0.9873417721518988	Self Car Public
ssid__geo	0.8443997317236754	0.8859649122807017	0.8271892660391593	0.8253521126760563	0.7755725190839695	0.880643166357452	0.8175051124744376	0.7200000000000001	0.8	0.9325153374233128	397	RFC	0.8386460076748966	0.8772455089820359	0.7839506172839507	0.8547418967587035	0.8550163287005392	0.8181818181818182	0.8421052631578947	0.9047619047619048	0.8182633952211726	0.7792553191489362	0.7673716012084593	0.9081632653061225	0.7889290737392004	0.6428571428571429	0.7619047619047619	0.9620253164556962	Self Car Public
ssid__geo	0.8007194244604317	0.9473684210526315	0.7589118022688002	0.713235294117647	0.6928104575163397	0.8706896551724138	0.9345039144835893	0.962962962962963	0.8780487804878048	0.9625	398	RFC	0.7683869716091628	0.749034749034749	0.7043189368770764	0.8518072289156626	0.9502057613168725	1.0	0.9	0.9506172839506173	0.7509339972321131	0.6807017543859649	0.6816720257234726	0.8904282115869018	0.9201326100060276	0.9285714285714286	0.8571428571428571	0.9746835443037974	Self Car Public
ssid__geo	0.847457627118644	0.9122807017543859	0.8318751612409634	0.8520547945205479	0.7571801566579635	0.8863905325443787	0.8738589521198218	0.8666666666666666	0.8108108108108109	0.9440993788819876	399	RFC	0.8349260393522688	0.8543956043956044	0.7733333333333333	0.8770491803278688	0.8922764227642276	0.8125	0.9375	0.926829268292683	0.8291159232833311	0.8497267759562842	0.7416879795396419	0.895933014354067	0.8682941531042797	0.9285714285714286	0.7142857142857143	0.9620253164556962	Self Car Public
ssid__geo	0.7931286549707602	0.8771929824561403	0.7397996891105968	0.6329113924050633	0.7229916897506925	0.8634959851760345	0.7882644043831744	0.6086956521739131	0.8292682926829269	0.926829268292683	400	RFC	0.7526867200596014	0.6868131868131868	0.725	0.8462469733656174	0.8406318082788671	0.7777777777777778	0.85	0.8941176470588236	0.729770578242535	0.5868544600938967	0.7209944751381215	0.8814627994955864	0.7571830419931685	0.5	0.8095238095238095	0.9620253164556962	Self Car Public
ssid__geo	0.7876221498371335	0.9035087719298246	0.7549463565771241	0.6666666666666666	0.7504078303425775	0.8477645727221279	0.8296929408040518	0.6666666666666666	0.8717948717948718	0.9506172839506173	401	RFC	0.7555760752388387	0.6284153005464481	0.782312925170068	0.856	0.8548209933752102	0.6923076923076923	0.9444444444444444	0.927710843373494	0.756855258886941	0.7098765432098766	0.7210031347962382	0.8396860986547086	0.8090214988949166	0.6428571428571429	0.8095238095238095	0.9746835443037974	Self Car Public
ssid__geo	0.7954098360655738	0.8859649122807017	0.7538781414140215	0.6259541984732825	0.7874659400544959	0.8482142857142858	0.8139762403913348	0.6666666666666666	0.8444444444444444	0.9308176100628932	402	RFC	0.7432177060361269	0.5985401459854015	0.756544502617801	0.8745684695051784	0.8388888888888889	0.8	0.7916666666666666	0.925	0.7668082258117469	0.656	0.8210227272727273	0.8234019501625135	0.8042997789833234	0.5714285714285714	0.9047619047619048	0.9367088607594937	Self Car Public
ssid__geo	0.7845961177207263	0.8771929824561403	0.7633241890524708	0.733423545331529	0.7231182795698925	0.8334307422559907	0.8014908386064272	0.6923076923076924	0.7804878048780488	0.9316770186335404	403	RFC	0.7610081182470245	0.6826196473551638	0.7556179775280899	0.8447867298578199	0.8215447154471546	0.75	0.8	0.9146341463414634	0.7693575463726997	0.7923976608187134	0.6932989690721649	0.8223760092272203	0.7847096644564999	0.6428571428571429	0.7619047619047619	0.9493670886075949	Self Car Public
ssid__geo	0.8405238828967643	0.9122807017543859	0.811984456076034	0.7709320695102687	0.767175572519084	0.8978457261987492	0.8430266520627967	0.7272727272727273	0.8500000000000001	0.9518072289156626	404	RFC	0.8323032193060751	0.8745519713261649	0.7701149425287356	0.8522427440633246	0.9342609397055859	1.0	0.8947368421052632	0.9080459770114943	0.8007096948380333	0.6892655367231638	0.7642585551330798	0.9486049926578561	0.7936507936507936	0.5714285714285714	0.8095238095238095	1.0	Self Car Public
ssid__geo	0.8614501076812635	0.868421052631579	0.8427784446388272	0.8006756756756757	0.8283132530120482	0.8993464052287582	0.7776156749297555	0.5833333333333334	0.8292682926829269	0.920245398773006	405	RFC	0.8585273338670486	0.8315789473684211	0.8785942492012779	0.8654088050314466	0.8142857142857142	0.7	0.85	0.8928571428571429	0.83050572530951	0.7719869706840391	0.7834757834757835	0.9360544217687075	0.7529636327104682	0.5	0.8095238095238095	0.9493670886075949	Self Car Public
ssid__geo	0.8080736543909348	0.8771929824561403	0.7707451682672088	0.7889610389610391	0.660482374768089	0.8627920910724984	0.7998777220334107	0.6666666666666666	0.8108108108108109	0.9221556886227545	406	RFC	0.7997980444555854	0.8804347826086957	0.7035573122529645	0.8154020385050963	0.8708333333333332	0.8	0.9375	0.875	0.7510380130272362	0.7147058823529412	0.6223776223776224	0.916030534351145	0.753465943339361	0.5714285714285714	0.7142857142857143	0.9746835443037974	Self Car Public
ssid__geo	0.803122878479294	0.8947368421052632	0.7655952095005496	0.7742899850523168	0.6431852986217458	0.8793103448275862	0.8328221934360042	0.8484848484848484	0.7058823529411765	0.9440993788819876	407	RFC	0.7684220096488246	0.7731343283582089	0.6624605678233438	0.8696711327649208	0.8622494322109212	0.7368421052631579	0.9230769230769231	0.926829268292683	0.7632049102293544	0.7754491017964071	0.625	0.8891656288916563	0.8444846292947559	1.0	0.5714285714285714	0.9620253164556962	Self Car Public
ssid__geo	0.7980480480480481	0.9035087719298246	0.7316595536415548	0.5641025641025641	0.7519747235387045	0.8789013732833958	0.8415069175150842	0.6956521739130435	0.8947368421052632	0.9341317365269461	408	RFC	0.7611094483266846	0.6335078534031413	0.8235294117647058	0.8262910798122066	0.9250841750841751	0.8888888888888888	1.0	0.8863636363636364	0.7129768310424945	0.5084033613445378	0.6918604651162791	0.9386666666666666	0.7894313843680932	0.5714285714285714	0.8095238095238095	0.9873417721518988	Self Car Public
ssid__geo	0.8258386866523911	0.8771929824561403	0.7732742166034577	0.7030878859857482	0.7244094488188977	0.8923253150057273	0.7888753385677157	0.6956521739130435	0.7368421052631577	0.9341317365269461	409	RFC	0.8152142567623422	0.8654970760233918	0.7278481012658228	0.8522975929978118	0.8662606456724103	0.8888888888888888	0.8235294117647058	0.8863636363636364	0.749767070573105	0.592	0.7210031347962382	0.9362980769230769	0.7418123367490456	0.5714285714285714	0.6666666666666666	0.9873417721518988	Self Car Public
ssid__geo	0.8344419807834442	0.8771929824561403	0.7974720624008667	0.7315789473684211	0.7800586510263928	0.8807785888077859	0.7988356249225815	0.6956521739130435	0.7777777777777778	0.9230769230769232	410	RFC	0.8498171175153514	0.8742138364779874	0.8553054662379421	0.8199320498301246	0.8962962962962964	0.8888888888888888	0.9333333333333333	0.8666666666666667	0.7657733905208969	0.6289592760180995	0.7169811320754716	0.9513797634691196	0.7418123367490456	0.5714285714285714	0.6666666666666666	0.9873417721518988	Self Car Public
ssid__geo	0.8403298350824587	0.9035087719298246	0.8033935491421276	0.7096774193548386	0.8053892215568862	0.895114006514658	0.8572016460905351	0.7999999999999999	0.8333333333333333	0.9382716049382716	411	RFC	0.8211081748531942	0.7674418604651163	0.8328173374613003	0.8630653266331658	0.8885542168674698	0.75	1.0	0.9156626506024096	0.7897815954449477	0.66	0.7797101449275362	0.9296346414073072	0.8444846292947559	0.8571428571428571	0.7142857142857143	0.9620253164556962	Self Car Public
ssid__geo	0.8201483312731768	0.8771929824561403	0.7938747980787308	0.7902298850574712	0.7124352331606217	0.8789592760180994	0.8147822619367334	0.8148148148148148	0.7027027027027026	0.926829268292683	412	RFC	0.8049949631990279	0.8384146341463414	0.7217847769028871	0.8547854785478548	0.8509238310708899	0.8461538461538461	0.8125	0.8941176470588236	0.7850491932866683	0.7472826086956522	0.7033248081841432	0.9045401629802096	0.7889290737392004	0.7857142857142857	0.6190476190476191	0.9620253164556962	Self Car Public
ssid__geo	0.8137516688918558	0.9122807017543859	0.7822049785393813	0.6845425867507886	0.7920489296636085	0.870023419203747	0.8499436966381838	0.689655172413793	0.9047619047619048	0.9554140127388535	413	RFC	0.781008242328222	0.5786666666666667	0.8604651162790697	0.9038929440389294	0.8443223443223443	0.6666666666666666	0.9047619047619048	0.9615384615384616	0.8033831124879155	0.8378378378378378	0.7337110481586402	0.8386004514672686	0.8561382358850714	0.7142857142857143	0.9047619047619048	0.9493670886075949	Self Car Public
ssid__geo	0.8312577833125778	0.9385964912280702	0.814164764295362	0.7692307692307692	0.7867298578199052	0.8865336658354115	0.8945863047312322	0.8148148148148148	0.9	0.968944099378882	414	RFC	0.8053996114647349	0.7845188284518828	0.7259475218658892	0.9057324840764331	0.9149139264671998	0.8461538461538461	0.9473684210526315	0.9512195121951219	0.8270932402549693	0.7545271629778671	0.8586206896551725	0.8681318681318682	0.8767329716696804	0.7857142857142857	0.8571428571428571	0.9873417721518988	Self Car Public
ssid__geo	0.8342007434944237	0.8771929824561403	0.8034454885209351	0.7808219178082191	0.7483870967741937	0.8811274509803922	0.8074725864580937	0.7407407407407408	0.7500000000000001	0.9316770186335404	415	RFC	0.8258866180661618	0.855	0.770764119601329	0.8518957345971564	0.8244461999275864	0.7692307692307693	0.7894736842105263	0.9146341463414634	0.7860655568180203	0.7184873949579832	0.7272727272727273	0.9124365482233503	0.7926461723930078	0.7142857142857143	0.7142857142857143	0.9493670886075949	Self Car Public
ssid__geo	0.781431334622824	0.8859649122807017	0.7475167281259184	0.6392405063291139	0.7628294036061026	0.8404802744425386	0.8151119500812752	0.6923076923076924	0.8205128205128205	0.9325153374233128	416	RFC	0.7508435876614802	0.5838150289017341	0.8258258258258259	0.8428899082568807	0.8478835978835978	0.75	0.8888888888888888	0.9047619047619048	0.751046990484976	0.7062937062937062	0.7087628865979382	0.8380843785632839	0.7889290737392004	0.6428571428571429	0.7619047619047619	0.9620253164556962	Self Car Public
ssid__geo	0.7452711223203027	0.868421052631579	0.7057395761544595	0.6463576158940397	0.648062015503876	0.8227990970654627	0.7786747031177125	0.6666666666666666	0.7368421052631577	0.9325153374233128	417	RFC	0.7123546077326927	0.5951219512195122	0.718213058419244	0.823728813559322	0.8068663362781009	0.6923076923076923	0.8235294117647058	0.9047619047619048	0.7065044446419902	0.7072463768115942	0.5903954802259888	0.8218714768883878	0.7571830419931685	0.6428571428571429	0.6666666666666666	0.9620253164556962	Self Car Public
ssid__geo	0.7880215343203231	0.8421052631578947	0.7439558857769036	0.6821963394342763	0.687402799377916	0.8622685185185185	0.7625948930296756	0.7142857142857143	0.6666666666666666	0.9068322981366461	418	RFC	0.7527903971250423	0.7481751824817519	0.6616766467065869	0.8485193621867881	0.7755839463156536	0.7142857142857143	0.7222222222222222	0.8902439024390244	0.7395307530690195	0.6269113149847095	0.7152103559870551	0.8764705882352941	0.7524613220815753	0.7142857142857143	0.6190476190476191	0.9240506329113924	Self Car Public
ssid__geo	0.8168316831683168	0.9035087719298246	0.7748197613524724	0.7255639097744361	0.716612377850163	0.882282996432818	0.8529485651123382	0.782608695652174	0.8421052631578947	0.9341317365269461	419	RFC	0.8179753355142222	0.9146919431279621	0.707395498392283	0.8318385650224215	0.9425133689839572	1.0	0.9411764705882353	0.8863636363636364	0.7555197398362811	0.6012461059190031	0.7260726072607261	0.9392405063291139	0.7973678923046011	0.6428571428571429	0.7619047619047619	0.9873417721518988	Self Car Public
ssid__geo	0.7660044150110376	0.8333333333333334	0.7211003694843153	0.6623093681917211	0.6636085626911314	0.8373831775700935	0.7518656380931829	0.6666666666666666	0.7027027027027026	0.8862275449101796	420	RFC	0.7441820723939724	0.7414634146341463	0.6910828025477707	0.8	0.8178030303030304	0.8	0.8125	0.8409090909090909	0.7050306211723534	0.5984251968503937	0.638235294117647	0.8784313725490196	0.709061683745228	0.5714285714285714	0.6190476190476191	0.9367088607594937	Self Car Public
ssid__geo	0.790527018012008	0.868421052631579	0.7442013693924255	0.6133828996282529	0.7625698324022347	0.856651376146789	0.7778605935127674	0.64	0.7619047619047619	0.9316770186335404	421	RFC	0.7387263244239767	0.5689655172413793	0.7755681818181818	0.8716452742123687	0.8012705451729842	0.7272727272727273	0.7619047619047619	0.9146341463414634	0.7524957268065607	0.6653225806451613	0.75	0.8421645997745209	0.7609001406469761	0.5714285714285714	0.7619047619047619	0.9493670886075949	Self Car Public
ssid__geo	0.8778785764131193	0.9473684210526315	0.8607963032818992	0.8848167539267016	0.7844408427876824	0.9131313131313132	0.9233566009812032	0.923076923076923	0.8780487804878048	0.968944099378882	422	RFC	0.8703894474601772	0.9061662198391421	0.8175675675675675	0.887434554973822	0.9504065040650406	1.0	0.9	0.9512195121951219	0.8529016063792151	0.8644501278772379	0.7538940809968847	0.9403606102635229	0.9005424954792044	0.8571428571428571	0.8571428571428571	0.9873417721518988	Self Car Public
ssid__geo	0.8465244322092222	0.8947368421052632	0.8194351404323692	0.780327868852459	0.7888307155322862	0.8891468369123622	0.8273057614374979	0.7272727272727273	0.8205128205128205	0.9341317365269461	423	RFC	0.8521506028548282	0.918918918918919	0.795774647887324	0.8417582417582418	0.9250841750841751	1.0	0.8888888888888888	0.8863636363636364	0.8007530067907074	0.6780626780626781	0.7820069204152249	0.942189421894219	0.7735583684950774	0.5714285714285714	0.7619047619047619	0.9873417721518988	Self Car Public
ssid__geo	0.8251121076233184	0.9122807017543859	0.7738837047755744	0.7008086253369271	0.7320872274143302	0.888755261575466	0.8649284253578733	0.8	0.8500000000000001	0.9447852760736196	424	RFC	0.7912860741652427	0.7784431137724551	0.7208588957055214	0.8745562130177514	0.9068314726209463	0.9090909090909091	0.8947368421052632	0.9166666666666666	0.7614495903072731	0.6372549019607843	0.7436708860759493	0.9034229828850856	0.8328310227044403	0.7142857142857143	0.8095238095238095	0.9746835443037974	Self Car Public
ssid__geo	0.786970684039088	0.9122807017543859	0.7607073840149653	0.7014563106796116	0.7376425855513308	0.8430232558139535	0.8533899638194117	0.6923076923076924	0.923076923076923	0.9447852760736196	425	RFC	0.758218328756911	0.6963855421686747	0.7293233082706767	0.8489461358313818	0.8888888888888888	0.75	1.0	0.9166666666666666	0.7633125870611542	0.706601466992665	0.7461538461538462	0.8371824480369515	0.8248945147679324	0.6428571428571429	0.8571428571428571	0.9746835443037974	Self Car Public
ssid__geo	0.8512450851900393	0.9035087719298246	0.8385645155129442	0.848575712143928	0.7796178343949044	0.8875	0.8697181653703393	0.8666666666666666	0.8108108108108109	0.9316770186335404	426	RFC	0.8453288095660955	0.8761609907120743	0.788659793814433	0.8711656441717791	0.8882113821138211	0.8125	0.9375	0.9146341463414634	0.83263795791798	0.8226744186046512	0.7707808564231738	0.9044585987261147	0.8640747438215793	0.9285714285714286	0.7142857142857143	0.9493670886075949	Self Car Public
ssid__geo	0.8503034389750506	0.9210526315789473	0.8423506957288854	0.8836524300441826	0.7587064676616915	0.8846931894807821	0.8874949066031869	0.888888888888889	0.8181818181818182	0.9554140127388535	427	RFC	0.8414681617842587	0.9036144578313253	0.715962441314554	0.9048275862068965	0.8890746934225197	0.9230769230769231	0.782608695652174	0.9615384615384616	0.8456223257332907	0.8645533141210374	0.8068783068783069	0.8654353562005277	0.8878842676311031	0.8571428571428571	0.8571428571428571	0.9493670886075949	Self Car Public
ssid__geo	0.830791575889615	0.8947368421052632	0.8044883410180214	0.7579908675799086	0.7692307692307692	0.8862433862433862	0.8162390032308732	0.7407407407407408	0.7567567567567567	0.9512195121951219	428	RFC	0.816947961043506	0.8272425249169435	0.7679180887372014	0.855683269476373	0.8539592760180995	0.7692307692307693	0.875	0.9176470588235294	0.7963511209387274	0.699438202247191	0.7705479452054794	0.9190672153635117	0.7894313843680932	0.7142857142857143	0.6666666666666666	0.9873417721518988	Self Car Public
ssid__geo	0.8049597855227882	0.9035087719298246	0.7791079045503825	0.6931818181818182	0.7863247863247864	0.8578171091445428	0.8506723053567556	0.7586206896551724	0.8500000000000001	0.9433962264150944	429	RFC	0.7732550589693448	0.6224489795918368	0.8041958041958042	0.8931203931203932	0.8551900584795321	0.7333333333333333	0.8947368421052632	0.9375	0.7921602297311718	0.782051282051282	0.7692307692307693	0.8251986379114642	0.8482017279485635	0.7857142857142857	0.8095238095238095	0.9493670886075949	Self Car Public
ssid__geo	0.8270958083832335	0.8947368421052632	0.8046744149874665	0.7837338262476894	0.7529761904761906	0.8773132282385195	0.8331750553972777	0.7407407407407408	0.8205128205128205	0.9382716049382716	430	RFC	0.813993833016284	0.7851851851851852	0.8057324840764332	0.851063829787234	0.8579274362406891	0.7692307692307693	0.8888888888888888	0.9156626506024096	0.7980750379912197	0.7822878228782287	0.7067039106145251	0.9052333804809052	0.8127385975487241	0.7142857142857143	0.7619047619047619	0.9620253164556962	Self Car Public
ssid__geo	0.7404637247569185	0.8596491228070176	0.6686309700967832	0.4881889763779527	0.673758865248227	0.8439450686641699	0.76118632689569	0.6451612903225806	0.7058823529411765	0.9325153374233128	431	RFC	0.6886273908451163	0.39365079365079364	0.8154506437768241	0.8567807351077313	0.8053580406521582	0.5882352941176471	0.9230769230769231	0.9047619047619048	0.6826644961344969	0.6424870466321243	0.5740181268882175	0.8314883148831488	0.7492465340566605	0.7142857142857143	0.5714285714285714	0.9620253164556962	Self Car Public
ssid__geo	0.8217888365837256	0.9035087719298246	0.7739858679541219	0.728395061728395	0.7022222222222222	0.8913403199117486	0.8366413218788057	0.7692307692307692	0.7894736842105262	0.9512195121951219	432	RFC	0.7843701306484477	0.75	0.7314814814814815	0.8716289104638619	0.8777777777777778	0.8333333333333334	0.8823529411764706	0.9176470588235294	0.7650591859440619	0.708	0.6752136752136753	0.9119638826185101	0.8053044002411092	0.7142857142857143	0.7142857142857143	0.9873417721518988	Self Car Public
ssid__geo	0.7804568527918782	0.8947368421052632	0.7687443477059303	0.6914212548015365	0.7995169082125605	0.815294880103694	0.8153116531165313	0.6666666666666666	0.8292682926829269	0.95	433	RFC	0.7720896639824613	0.6506024096385542	0.8508997429305912	0.8147668393782384	0.8268597657486545	0.6923076923076923	0.85	0.9382716049382716	0.7691716187712311	0.7377049180327869	0.7539863325740319	0.8158236057068742	0.8048020896122162	0.6428571428571429	0.8095238095238095	0.9620253164556962	Self Car Public
ssid__geo	0.8425087108013938	0.9385964912280702	0.794110004114499	0.7085020242914981	0.7604790419161676	0.9133489461358314	0.8915189207586868	0.8571428571428571	0.8421052631578947	0.9753086419753086	434	RFC	0.8066042227686063	0.7478632478632479	0.7815384615384615	0.8904109589041096	0.916708852215585	0.8571428571428571	0.9411764705882353	0.9518072289156626	0.7837005681393436	0.6730769230769231	0.7405247813411079	0.9375	0.873015873015873	0.8571428571428571	0.7619047619047619	1.0	Self Car Public
ssid__geo	0.8240343347639485	0.8771929824561403	0.7805069916137701	0.7035398230088495	0.7584000000000001	0.8795811518324608	0.8096374817931703	0.75	0.7567567567567567	0.9221556886227545	435	RFC	0.8084236156495903	0.7535545023696683	0.8345070422535211	0.8372093023255814	0.8833333333333333	0.9	0.875	0.875	0.7604120961120969	0.6597510373443983	0.6950146627565983	0.9264705882352942	0.761402451275869	0.6428571428571429	0.6666666666666666	0.9746835443037974	Self Car Public
ssid__geo	0.8248062015503876	0.8947368421052632	0.788679797421992	0.7073684210526316	0.7746031746031747	0.8840677966101695	0.8301919805984848	0.7407407407407408	0.8108108108108109	0.9390243902439025	436	RFC	0.8122147375500116	0.8155339805825242	0.7721518987341772	0.8489583333333334	0.8708710407239818	0.7692307692307693	0.9375	0.9058823529411765	0.7746039620147732	0.6245353159851301	0.7770700636942676	0.9222065063649222	0.8010849909584087	0.7142857142857143	0.7142857142857143	0.9746835443037974	Self Car Public
ssid__geo	0.8020338983050848	0.8947368421052632	0.7715527705113844	0.7542087542087542	0.6947960618846695	0.8656534954407294	0.8488306111494518	0.8148148148148148	0.8	0.9316770186335404	437	RFC	0.776339976953528	0.7593220338983051	0.7180232558139535	0.8516746411483254	0.8676310852177348	0.8461538461538461	0.8421052631578947	0.9146341463414634	0.7674290967582921	0.7491638795986622	0.6730245231607629	0.8800988875154512	0.8323287120755474	0.7857142857142857	0.7619047619047619	0.9493670886075949	Self Car Public
ssid__geo	0.8425076452599388	0.8947368421052632	0.8039628635329	0.7334963325183375	0.7862969004893965	0.892095357590966	0.8257435948592614	0.6666666666666666	0.8780487804878048	0.9325153374233128	438	RFC	0.830856553719399	0.8670520231213873	0.753125	0.8723926380368098	0.8682539682539683	0.8	0.9	0.9047619047619048	0.7902758061262753	0.635593220338983	0.8225255972696246	0.9127086007702182	0.7968655816757083	0.5714285714285714	0.8571428571428571	0.9620253164556962	Self Car Public
ssid__geo	0.8075842696629213	0.9035087719298246	0.7732261442603665	0.7124773960216998	0.744408945686901	0.8627920910724985	0.8471034575329054	0.7857142857142857	0.8108108108108109	0.9447852760736196	439	RFC	0.7944596513676537	0.7943548387096774	0.761437908496732	0.8275862068965517	0.8799603174603173	0.7857142857142857	0.9375	0.9166666666666666	0.7583843491180916	0.6459016393442623	0.728125	0.9011264080100125	0.8248945147679324	0.7857142857142857	0.7142857142857143	0.9746835443037974	Self Car Public
ssid__geo	0.8454475899005356	0.8947368421052632	0.7994756810380489	0.7012195121951219	0.802836879432624	0.8943706514864009	0.8323324556738738	0.7272727272727273	0.8372093023255814	0.9325153374233128	440	RFC	0.838857937014696	0.8455882352941176	0.8108882521489972	0.8600973236009732	0.9076479076479077	1.0	0.8181818181818182	0.9047619047619048	0.7751303182040236	0.5989583333333334	0.7949438202247191	0.9314888010540184	0.7968655816757083	0.5714285714285714	0.8571428571428571	0.9620253164556962	Self Car Public
ssid__geo	0.8237015362106803	0.8947368421052632	0.7999850899912255	0.7553956834532374	0.7736131934032983	0.870946393117141	0.8409356725146199	0.8	0.7894736842105262	0.9333333333333332	441	RFC	0.82186420590959	0.8433734939759037	0.7914110429447853	0.8308080808080808	0.8955975624922274	0.9090909090909091	0.8823529411764706	0.8953488372093024	0.7852657575947558	0.6840390879478827	0.7565982404692082	0.9151599443671766	0.8010849909584087	0.7142857142857143	0.7142857142857143	0.9746835443037974	Self Car Public
ssid__geo	0.8093083387201034	0.8771929824561403	0.783071138122785	0.7822085889570553	0.6989247311827957	0.8680800942285041	0.7922362869198313	0.64	0.7999999999999999	0.9367088607594937	442	RFC	0.791155652480096	0.8703071672354948	0.6205250596658711	0.8826347305389222	0.8046605293440736	0.7272727272727273	0.75	0.9367088607594937	0.7881013630627113	0.7103064066852368	0.8	0.8539976825028969	0.7884267631103073	0.5714285714285714	0.8571428571428571	0.9367088607594937	Self Car Public
ssid__geo	0.8328125	0.9122807017543859	0.7893572218560694	0.6840855106888362	0.7907692307692308	0.8932169241101411	0.8350902184235519	0.6923076923076924	0.8500000000000001	0.962962962962963	443	RFC	0.8014417889794466	0.7619047619047619	0.7581120943952803	0.8843085106382979	0.8614986260832805	0.75	0.8947368421052632	0.9397590361445783	0.7831209544110832	0.6206896551724138	0.8263665594855305	0.9023066485753053	0.8132409081776171	0.6428571428571429	0.8095238095238095	0.9873417721518988	Self Car Public
ssid__geo	0.8313696612665685	0.8771929824561403	0.7951680648805447	0.6912442396313364	0.8116308470290771	0.8826291079812206	0.8046076589297301	0.6923076923076924	0.7906976744186046	0.9308176100628932	444	RFC	0.8105154325018501	0.7692307692307693	0.7965260545905707	0.8657894736842106	0.8159090909090909	0.75	0.7727272727272727	0.925	0.7850238164319937	0.6276150627615062	0.8273195876288659	0.9001367989056087	0.7963632710468155	0.6428571428571429	0.8095238095238095	0.9367088607594937	Self Car Public
ssid__geo	0.7377289377289378	0.8508771929824561	0.6795118850938153	0.5617529880478089	0.6617915904936015	0.8149910767400357	0.7474356735750135	0.6086956521739131	0.717948717948718	0.9156626506024097	445	RFC	0.6812708823822241	0.5183823529411765	0.70703125	0.8183990442054958	0.80970625798212	0.7777777777777778	0.7777777777777778	0.8735632183908046	0.6822159932720729	0.6130434782608696	0.6219931271477663	0.8116113744075829	0.709563994374121	0.5	0.6666666666666666	0.9620253164556962	Self Car Public
ssid__geo	0.7862903225806451	0.8859649122807017	0.7686163644738353	0.7047619047619048	0.7792553191489361	0.8218318695106649	0.8323399002184093	0.7857142857142857	0.7804878048780488	0.9308176100628932	446	RFC	0.7551254352407947	0.6666666666666666	0.7288557213930348	0.8698539176626826	0.836904761904762	0.7857142857142857	0.8	0.925	0.7878174417294512	0.7474747474747475	0.8371428571428572	0.7788347205707491	0.8281093027928471	0.7857142857142857	0.7619047619047619	0.9367088607594937	Self Car Public
ssid__geo	0.8067226890756303	0.8947368421052632	0.7681605005298966	0.6895238095238095	0.7353407290015846	0.8796169630642955	0.8331750553972777	0.7407407407407408	0.8205128205128205	0.9382716049382716	447	RFC	0.7744822509953494	0.7448559670781894	0.7073170731707317	0.8712737127371274	0.8579274362406891	0.7692307692307693	0.8888888888888888	0.9156626506024096	0.7652140287497659	0.6418439716312057	0.7656765676567657	0.888121546961326	0.8127385975487241	0.7142857142857143	0.7619047619047619	0.9620253164556962	Self Car Public
ssid__geo	0.8322981366459627	0.8771929824561403	0.7922985034930723	0.7370600414078675	0.7414965986394557	0.8983388704318936	0.7782617586912065	0.64	0.7500000000000001	0.9447852760736196	448	RFC	0.8024978303280896	0.8090909090909091	0.7100977198697068	0.8883048620236531	0.81113769271664	0.7272727272727273	0.7894736842105263	0.9166666666666666	0.7870696486438655	0.6768060836501901	0.7758007117437722	0.9086021505376344	0.753465943339361	0.5714285714285714	0.7142857142857143	0.9746835443037974	Self Car Public
ssid__geo	0.8107692307692308	0.8771929824561403	0.7688698650956921	0.7269303201506591	0.696113074204947	0.8835662009314704	0.7987654320987655	0.7407407407407408	0.7222222222222222	0.9333333333333332	449	RFC	0.7934993807453444	0.8008298755186722	0.7433962264150943	0.836272040302267	0.8437487577022461	0.7692307692307693	0.8666666666666667	0.8953488372093024	0.7521775385379205	0.6655172413793103	0.654485049833887	0.9365303244005642	0.7693389592123769	0.7142857142857143	0.6190476190476191	0.9746835443037974	Self Car Public
ssid__geo	0.8690568978955573	0.9298245614035088	0.8437183787745278	0.8280254777070064	0.7942754919499104	0.9088541666666667	0.9016577553162919	0.888888888888889	0.8648648648648648	0.9512195121951219	450	RFC	0.8584272860525285	0.8904109589041096	0.7956989247311828	0.889171974522293	0.9469079939668176	0.9230769230769231	1.0	0.9176470588235294	0.8320313655866253	0.7738095238095238	0.7928571428571428	0.929427430093209	0.8687964637331725	0.8571428571428571	0.7619047619047619	0.9873417721518988	Self Car Public
ssid__geo	0.8085539714867617	0.8771929824561403	0.7859231933944133	0.6918032786885245	0.8172942817294281	0.8486720197652873	0.8102286018075492	0.7200000000000001	0.7894736842105262	0.9212121212121213	451	RFC	0.7839377585951021	0.653250773993808	0.8419540229885057	0.8566084788029925	0.8614185631969491	0.8181818181818182	0.8823529411764706	0.8837209302325582	0.7900369503199607	0.735191637630662	0.7940379403794038	0.8408812729498164	0.7730560578661846	0.6428571428571429	0.7142857142857143	0.9620253164556962	Self Car Public
ssid__geo	0.7887931034482759	0.868421052631579	0.7561179144144702	0.6481178396072013	0.7818411097099621	0.8383947939262473	0.7835619351408826	0.64	0.7894736842105262	0.9212121212121213	452	RFC	0.7515963910848219	0.5857988165680473	0.8157894736842105	0.8532008830022075	0.8311155328939187	0.7272727272727273	0.8823529411764706	0.8837209302325582	0.7666579562607895	0.7252747252747253	0.7506053268765133	0.82409381663113	0.7492465340566605	0.5714285714285714	0.7142857142857143	0.9620253164556962	Self Car Public
ssid__geo	0.7658266748617086	0.8508771929824561	0.7432611766373198	0.7317620650953984	0.683076923076923	0.814944541739638	0.7776422423930764	0.7407407407407408	0.6842105263157895	0.9079754601226993	453	RFC	0.7395252716008184	0.6848739495798319	0.69375	0.8399518652226233	0.8049630108453637	0.7692307692307693	0.7647058823529411	0.8809523809523809	0.7498842204522066	0.7855421686746988	0.6727272727272727	0.7913832199546486	0.7566807313642757	0.7142857142857143	0.6190476190476191	0.9367088607594937	Self Car Public
ssid__geo	0.8072202166064982	0.8947368421052632	0.7679888040490349	0.6624203821656051	0.7663782447466008	0.8751677852348992	0.8223439211391019	0.7272727272727273	0.8	0.9397590361445785	454	RFC	0.8217550553297137	0.9017341040462428	0.7434052757793765	0.820125786163522	0.9128856624319419	1.0	0.8421052631578947	0.896551724137931	0.7508119186064652	0.5234899328859061	0.7908163265306123	0.9381294964028777	0.7735583684950774	0.5714285714285714	0.7619047619047619	0.9873417721518988	Self Car Public
ssid__geo	0.8310269482884195	0.8859649122807017	0.8009004450070782	0.7567567567567568	0.7590551181102362	0.8868894601542417	0.8209099207915266	0.7407407407407408	0.7894736842105262	0.9325153374233128	455	RFC	0.8060321178487224	0.7636363636363637	0.7799352750809061	0.8745247148288974	0.8521152050563815	0.7692307692307693	0.8823529411764706	0.9047619047619048	0.7962908897971808	0.75	0.7392638036809815	0.8996088657105606	0.7968655816757083	0.7142857142857143	0.7142857142857143	0.9620253164556962	Self Car Public
ssid__geo	0.82158185162477	0.9122807017543859	0.7984401470494248	0.7584097859327217	0.7516059957173448	0.8853046594982078	0.8655903767014879	0.8461538461538461	0.8	0.9506172839506173	456	RFC	0.814560195520412	0.8239202657807309	0.7748344370860927	0.8449258836944128	0.8954942577326851	0.9166666666666666	0.8421052631578947	0.927710843373494	0.7873386055734167	0.7025495750708215	0.7297297297297297	0.9297365119196989	0.8407675306409482	0.7857142857142857	0.7619047619047619	0.9746835443037974	Self Car Public
ssid__geo	0.7828531271960647	0.8771929824561403	0.7451372864368458	0.6805555555555556	0.6989720998531571	0.8558842039018251	0.8037695756571259	0.7407407407407408	0.742857142857143	0.927710843373494	457	RFC	0.7718837469079372	0.7686274509803922	0.7460815047021944	0.800942285041225	0.8609532230221886	0.7692307692307693	0.9285714285714286	0.8850574712643678	0.7289897942554523	0.6105919003115264	0.6574585635359116	0.918918918918919	0.7693389592123769	0.7142857142857143	0.6190476190476191	0.9746835443037974	Self Car Public
ssid__geo	0.8112344872632267	0.9298245614035088	0.785256033618929	0.7655172413793103	0.724689165186501	0.8655616942909761	0.8930209789105494	0.8571428571428571	0.8648648648648648	0.9570552147239264	458	RFC	0.8125097475887544	0.9	0.7418181818181818	0.7957110609480813	0.9285714285714285	0.8571428571428571	1.0	0.9285714285714286	0.774396440855391	0.666	0.7083333333333334	0.9488559892328399	0.8687964637331725	0.8571428571428571	0.7619047619047619	0.9873417721518988	Self Car Public
ssid__geo	0.8084975369458128	0.9035087719298246	0.7848678351474936	0.8045501551189246	0.6962025316455696	0.8538508186779866	0.8496912583663202	0.8148148148148148	0.7894736842105262	0.9447852760736196	459	RFC	0.7992363951389393	0.9152941176470588	0.676923076923077	0.8054919908466819	0.8817244846656611	0.8461538461538461	0.8823529411764706	0.9166666666666666	0.7809038839153759	0.7177121771217713	0.7166123778501629	0.9083870967741936	0.8248945147679324	0.7857142857142857	0.7142857142857143	0.9746835443037974	Self Car Public
ssid__geo	0.7977667493796526	0.9298245614035088	0.773555528774675	0.6982055464926591	0.7840772014475271	0.8383838383838385	0.8918505207813384	0.8148148148148148	0.9047619047619048	0.9559748427672956	460	RFC	0.7676542066042275	0.670846394984326	0.7793764988009593	0.8527397260273972	0.9003052503052503	0.8461538461538461	0.9047619047619048	0.95	0.7804098063923913	0.7278911564625851	0.7888349514563107	0.8245033112582781	0.8841671689772955	0.7857142857142857	0.9047619047619048	0.9620253164556962	Self Car Public
ssid__geo	0.8315863032844165	0.8947368421052632	0.8084434073577267	0.7690140845070422	0.76875	0.8875661375661376	0.8067498533711212	0.6086956521739131	0.8717948717948718	0.9397590361445785	461	RFC	0.8278171813777404	0.8892508143322475	0.7522935779816514	0.8419071518193224	0.8729246487867178	0.7777777777777778	0.9444444444444444	0.896551724137931	0.8006077951043427	0.6774193548387096	0.7859424920127795	0.9384615384615385	0.7656218605585695	0.5	0.8095238095238095	0.9873417721518988	Self Car Public
ssid__geo	0.8662207357859532	0.9210526315789473	0.8454717455865053	0.8287526427061311	0.7966305655836342	0.9110320284697508	0.8805372932543966	0.888888888888889	0.7906976744186046	0.9620253164556962	462	RFC	0.8511617607843721	0.8868778280542986	0.7323008849557522	0.9343065693430657	0.8859431707532973	0.9230769230769231	0.7727272727272727	0.9620253164556962	0.8466725300498387	0.7777777777777778	0.8733509234828496	0.8888888888888888	0.8762306610407876	0.8571428571428571	0.8095238095238095	0.9620253164556962	Self Car Public
ssid__geo	0.8363982244768547	0.8947368421052632	0.814779488717183	0.832800851970181	0.7179487179487178	0.8935888962326503	0.8388061802695949	0.7878787878787878	0.7804878048780488	0.948051948051948	463	RFC	0.815875666638445	0.8372591006423983	0.7220630372492837	0.8883048620236531	0.8191812865497076	0.6842105263157895	0.8	0.9733333333333334	0.8137356735170896	0.8283898305084746	0.7138810198300283	0.898936170212766	0.8715089411291942	0.9285714285714286	0.7619047619047619	0.9240506329113924	Self Car Public
ssid__geo	0.8098939929328622	0.9210526315789473	0.7684034024093274	0.7785613540197462	0.6524271844660193	0.8742216687422167	0.885993272966453	0.896551724137931	0.8108108108108109	0.9506172839506173	464	RFC	0.7851486206386381	0.8440366972477065	0.6746987951807228	0.8367103694874851	0.9106258366800536	0.8666666666666667	0.9375	0.927710843373494	0.7564487578872642	0.7225130890052356	0.631578947368421	0.9152542372881356	0.8725135623869801	0.9285714285714286	0.7142857142857143	0.9746835443037974	Self Car Public
ssid__geo	0.8481675392670157	0.9122807017543859	0.8183022967088401	0.7532894736842105	0.7970749542961608	0.9045424621461489	0.84164015553199	0.6956521739130435	0.8780487804878048	0.9512195121951219	465	RFC	0.8364193868761975	0.9087301587301587	0.7242524916943521	0.8762755102040817	0.9021786492374727	0.8888888888888888	0.9	0.9176470588235294	0.8213770554353101	0.6432584269662921	0.8861788617886179	0.9346938775510204	0.805304400241109	0.5714285714285714	0.8571428571428571	0.9873417721518988	Self Car Public
ssid__geo	0.8353096179183136	0.9385964912280702	0.8152036266133589	0.7949080622347949	0.7701149425287356	0.8805878750765462	0.9078822412155745	0.888888888888889	0.8717948717948718	0.962962962962963	466	RFC	0.8327389710516093	0.8726708074534162	0.783625730994152	0.84192037470726	0.9357601345553154	0.9230769230769231	0.9444444444444444	0.9397590361445783	0.8033034846376593	0.7298701298701299	0.7570621468926554	0.9229781771501926	0.8846694796061884	0.8571428571428571	0.8095238095238095	0.9873417721518988	Self Car Public
ssid__geo	0.8015482054890922	0.8508771929824561	0.764259292107949	0.7806191117092866	0.6398601398601399	0.8722986247544204	0.751984126984127	0.7142857142857143	0.6249999999999999	0.9166666666666667	467	RFC	0.7921284755692574	0.7837837837837838	0.7754237288135594	0.8171779141104294	0.8295150542341553	0.7142857142857143	0.9090909090909091	0.8651685393258427	0.7525053361104058	0.7774798927613941	0.5446428571428571	0.9353932584269663	0.7217199115933294	0.7142857142857143	0.47619047619047616	0.9746835443037974	Self Car Public
ssid__geo	0.8203853325046613	0.8859649122807017	0.8028146901199408	0.7840616966580977	0.7606382978723404	0.863744075829384	0.8160810383032606	0.7407407407407408	0.7692307692307692	0.9382716049382716	468	RFC	0.8178038954040391	0.8714285714285714	0.7526315789473684	0.8293515358361775	0.8394089177221707	0.7692307692307693	0.8333333333333334	0.9156626506024096	0.7941821704266024	0.7126168224299065	0.7688172043010753	0.9011124845488258	0.7968655816757083	0.7142857142857143	0.7142857142857143	0.9620253164556962	Self Car Public
ssid__geo	0.8036858974358975	0.9035087719298246	0.7341575602328554	0.6215384615384616	0.6929133858267716	0.8880208333333333	0.8337398373983739	0.75	0.8	0.9512195121951219	469	RFC	0.7410754082869776	0.6644736842105263	0.6707317073170732	0.8880208333333334	0.8865841073271413	0.9	0.8421052631578947	0.9176470588235294	0.7294827466950768	0.5838150289017341	0.7166123778501629	0.8880208333333334	0.7973678923046011	0.6428571428571429	0.7619047619047619	0.9873417721518988	Self Car Public
ssid__geo	0.8286764705882353	0.9298245614035088	0.8096353572484895	0.7826086956521738	0.76	0.8862973760932944	0.8754241747872321	0.7692307692307692	0.888888888888889	0.9681528662420382	470	RFC	0.8178532672686302	0.8357142857142857	0.7480314960629921	0.8698140200286123	0.8803418803418803	0.8333333333333334	0.8333333333333334	0.9743589743589743	0.8038747712044673	0.7358490566037735	0.7723577235772358	0.9034175334323923	0.8762306610407876	0.7142857142857143	0.9523809523809523	0.9620253164556962	Self Car Public
ssid__geo	0.8537803138373752	0.9122807017543859	0.8319605209256243	0.8073394495412844	0.7963302752293578	0.8922118380062306	0.8626499169977432	0.782608695652174	0.8648648648648648	0.9404761904761905	471	RFC	0.8586642633866326	0.9328621908127208	0.7977941176470589	0.8453364817001181	0.9625468164794008	1.0	1.0	0.8876404494382022	0.8170177067971661	0.7115902964959568	0.7948717948717948	0.9445910290237467	0.8015873015873015	0.6428571428571429	0.7619047619047619	1.0	Self Car Public
ssid__geo	0.8205128205128205	0.8508771929824561	0.7190237203495631	0.51	0.7706666666666667	0.8764044943820224	0.7402093072412047	0.5263157894736842	0.7906976744186046	0.9036144578313253	472	RFC	0.829232477419508	0.864406779661017	0.7961432506887053	0.8271474019088016	0.8782654127481714	1.0	0.7727272727272727	0.8620689655172413	0.6801239316921429	0.3617021276595745	0.7467700258397932	0.931899641577061	0.7053445850914205	0.35714285714285715	0.8095238095238095	0.9493670886075949	Self Car Public
ssid__geo	0.860512129380054	0.9035087719298246	0.8407066836984555	0.82793867120954	0.7912687585266028	0.9029126213592233	0.8413511895855156	0.75	0.8292682926829269	0.9447852760736196	473	RFC	0.8543324115617951	0.8868613138686131	0.7967032967032966	0.8794326241134752	0.8888888888888888	0.9	0.85	0.9166666666666666	0.8299821615198723	0.7763578274760383	0.7859078590785907	0.9276807980049875	0.8090214988949166	0.6428571428571429	0.8095238095238095	0.9746835443037974	Self Car Public
ssid__geo	0.785572468563865	0.8596491228070176	0.7614858972101993	0.678925035360679	0.7639484978540773	0.8415841584158417	0.768975468975469	0.6428571428571429	0.742857142857143	0.9212121212121213	474	RFC	0.7694808878550471	0.6106870229007634	0.853035143769968	0.84472049689441	0.8183831672203766	0.6428571428571429	0.9285714285714286	0.8837209302325582	0.7648373593928451	0.7643312101910829	0.6917098445595855	0.8384710234278668	0.7413100261201526	0.6428571428571429	0.6190476190476191	0.9620253164556962	Self Car Public
ssid__geo	0.8689320388349514	0.9122807017543859	0.8449702526016928	0.8388017118402281	0.7906066536203523	0.9055023923444976	0.8582047488198407	0.8333333333333333	0.7894736842105262	0.9518072289156626	475	RFC	0.8713734646863817	0.930379746835443	0.8244897959183674	0.8592508513053349	0.9301329727293216	1.0	0.8823529411764706	0.9080459770114943	0.8266837649231688	0.7636363636363637	0.7593984962406015	0.9570164348925411	0.8095238095238096	0.7142857142857143	0.7142857142857143	1.0	Self Car Public
ssid__geo	0.8394528437724982	0.9122807017543859	0.8107279065402732	0.7761194029850746	0.7679999999999999	0.8880643166357453	0.8523517382413089	0.8	0.8	0.9570552147239264	476	RFC	0.821778070696908	0.8524590163934426	0.7361963190184049	0.8766788766788767	0.8932558669400775	0.9090909090909091	0.8421052631578947	0.9285714285714286	0.8049179086137176	0.7123287671232876	0.802675585284281	0.899749373433584	0.821177416114125	0.7142857142857143	0.7619047619047619	0.9873417721518988	Self Car Public
ssid__geo	0.799373040752351	0.8771929824561403	0.7513699901859368	0.6291079812206573	0.7492957746478873	0.8757062146892656	0.7918441089172797	0.7142857142857143	0.7222222222222222	0.9390243902439025	477	RFC	0.7583426455418797	0.5982142857142857	0.8286604361370716	0.8481532147742818	0.8289449112978525	0.7142857142857143	0.8666666666666667	0.9058823529411765	0.7507601509780386	0.6633663366336634	0.6838046272493573	0.9051094890510949	0.7693389592123769	0.7142857142857143	0.6190476190476191	0.9746835443037974	Self Car Public
ssid__geo	0.815989847715736	0.8771929824561403	0.7885865723313644	0.7767741935483871	0.7024128686327078	0.8865726548129982	0.8033660611424037	0.7407407407407408	0.7368421052631577	0.9325153374233128	478	RFC	0.797044476786831	0.8624641833810889	0.6533665835411472	0.8753026634382567	0.8325073619191267	0.7692307692307693	0.8235294117647058	0.9047619047619048	0.7880432352569523	0.7065727699530516	0.7594202898550725	0.8981366459627329	0.7809925658026925	0.7142857142857143	0.6666666666666666	0.9620253164556962	Self Car Public
ssid__geo	0.8365019011406845	0.9035087719298246	0.813123653427589	0.7494989979959921	0.8132530120481928	0.876618950238582	0.8548833386231761	0.8148148148148148	0.8108108108108109	0.9390243902439025	479	RFC	0.8480296301100676	0.8738317757009346	0.8490566037735849	0.8212005108556832	0.8965120663650076	0.8461538461538461	0.9375	0.9058823529411765	0.7921818837395351	0.656140350877193	0.7803468208092486	0.9400584795321637	0.8248945147679324	0.7857142857142857	0.7142857142857143	0.9746835443037974	Self Car Public
ssid__geo	0.8382886149383612	0.8508771929824561	0.8182211245427061	0.8118195956454122	0.7653061224489797	0.8775376555337263	0.7696969696969697	0.7142857142857143	0.6857142857142857	0.9090909090909091	480	RFC	0.8298019300678395	0.8419354838709677	0.7950530035335689	0.8524173027989822	0.8145071982281284	0.7142857142857143	0.8571428571428571	0.872093023255814	0.8085574125263513	0.7837837837837838	0.7377049180327869	0.9041835357624831	0.74502712477396	0.7142857142857143	0.5714285714285714	0.9493670886075949	Self Car Public
ssid__geo	0.7963898916967509	0.8859649122807017	0.7429506559716922	0.6416666666666666	0.7154213036565976	0.8717639975918121	0.798633129007257	0.6666666666666666	0.7894736842105262	0.9397590361445785	481	RFC	0.7775960391875233	0.7897435897435897	0.7165605095541401	0.8264840182648402	0.8596348884381338	0.8	0.8823529411764706	0.896551724137931	0.7256431950364233	0.5403508771929825	0.7142857142857143	0.9222929936305733	0.7576853526220614	0.5714285714285714	0.7142857142857143	0.9873417721518988	Self Car Public
ssid__geo	0.8012008005336891	0.8596491228070176	0.7710824037111103	0.8105960264900663	0.6382978723404256	0.8643533123028392	0.7797643392735417	0.7333333333333334	0.6857142857142857	0.920245398773006	482	RFC	0.778265887998284	0.796875	0.695364238410596	0.8425584255842559	0.8125	0.6875	0.8571428571428571	0.8928571428571429	0.7673303945323573	0.8247978436657682	0.5898876404494382	0.8873056994818653	0.7688366485834841	0.7857142857142857	0.5714285714285714	0.9493670886075949	Self Car Public
ssid__geo	0.8393351800554016	0.9035087719298246	0.8178292865955492	0.7847730600292826	0.779969650986343	0.888745148771022	0.819894946706541	0.7407407407407408	0.7500000000000001	0.968944099378882	483	RFC	0.8384902398813411	0.8535031847133758	0.8210862619808307	0.8408812729498164	0.8366413218788059	0.7692307692307693	0.7894736842105263	0.9512195121951219	0.8038162202074458	0.7262872628726287	0.7427745664739884	0.9423868312757202	0.8053044002411092	0.7142857142857143	0.7142857142857143	0.9873417721518988	Self Car Public
ssid__geo	0.8409570724841661	0.8947368421052632	0.798405686008378	0.657074340527578	0.8593548387096774	0.8787878787878788	0.8080495356037152	0.6	0.8947368421052632	0.9294117647058824	484	RFC	0.8496860578659229	0.8154761904761905	0.919889502762431	0.813692480359147	0.9560439560439561	1.0	1.0	0.8681318681318682	0.770566806267457	0.5502008032128514	0.8062953995157385	0.9552042160737813	0.746031746031746	0.42857142857142855	0.8095238095238095	1.0	Self Car Public
ssid__geo	0.7757731958762887	0.8859649122807017	0.75477030332178	0.7503075030750308	0.6970684039087948	0.8169350029815146	0.8485427615862399	0.8571428571428571	0.7692307692307692	0.9192546583850932	485	RFC	0.7490744390091124	0.6884875846501128	0.7109634551495017	0.8477722772277227	0.8643050716221449	0.8571428571428571	0.8333333333333334	0.9024390243902439	0.7654309217175719	0.8243243243243243	0.6837060702875399	0.7882623705408516	0.836045810729355	0.8571428571428571	0.7142857142857143	0.9367088607594937	Self Car Public
ssid__geo	0.8078848560700876	0.8947368421052632	0.7937259684542078	0.7515451174289246	0.7882534775888717	0.8413793103448276	0.8430134779828031	0.7857142857142857	0.8108108108108109	0.9325153374233128	486	RFC	0.7987183965623545	0.7102803738317757	0.8415841584158416	0.8442906574394463	0.8759920634920634	0.7857142857142857	0.9375	0.9047619047619048	0.7925557682477415	0.7979002624671916	0.7412790697674418	0.8384879725085911	0.820675105485232	0.7857142857142857	0.7142857142857143	0.9620253164556962	Self Car Public
ssid__geo	0.7935018050541516	0.868421052631579	0.7450296501170515	0.6860986547085202	0.6877971473851031	0.861193148257531	0.7974731357863888	0.7200000000000001	0.7567567567567567	0.9156626506024097	487	RFC	0.7677107918007903	0.7320574162679426	0.7482758620689656	0.8227990970654627	0.8555816788575411	0.8181818181818182	0.875	0.8735632183908046	0.7284263271746214	0.6455696202531646	0.6363636363636364	0.9033457249070632	0.7571830419931685	0.6428571428571429	0.6666666666666666	0.9620253164556962	Self Car Public
ssid__geo	0.8378378378378378	0.9122807017543859	0.815229705694822	0.7965116279069766	0.7558441558441559	0.8933333333333334	0.8510658914728682	0.8	0.7906976744186046	0.9625	488	RFC	0.8304291022539189	0.9013157894736842	0.7167487684729064	0.8732227488151659	0.8774784885895995	0.9090909090909091	0.7727272727272727	0.9506172839506173	0.8091280918901887	0.7135416666666666	0.7994505494505495	0.9143920595533499	0.8328310227044403	0.7142857142857143	0.8095238095238095	0.9746835443037974	Self Car Public
ssid__geo	0.8305084745762712	0.8421052631578947	0.7868183481213934	0.7246376811594202	0.7381615598885793	0.8976558033161807	0.7218075491759702	0.56	0.6842105263157895	0.9212121212121213	489	RFC	0.8049496261462604	0.7510729613733905	0.803030303030303	0.8607456140350878	0.7615968163163785	0.6363636363636364	0.7647058823529411	0.8837209302325582	0.7736210159832818	0.7	0.6829896907216495	0.937873357228196	0.6936909785011052	0.5	0.6190476190476191	0.9620253164556962	Self Car Public
ssid__geo	0.8408941485864563	0.8771929824561403	0.8170739912554316	0.8193146417445483	0.7452135493372607	0.8866937826844857	0.7847629835581644	0.6923076923076924	0.7222222222222222	0.9397590361445785	490	RFC	0.8233075391580545	0.842948717948718	0.7529761904761905	0.8739977090492554	0.8377394636015326	0.75	0.8666666666666667	0.896551724137931	0.8114477257863858	0.796969696969697	0.7376093294460642	0.8997641509433962	0.7497488446855535	0.6428571428571429	0.6190476190476191	0.9873417721518988	Self Car Public
ssid__geo	0.843558282208589	0.9210526315789473	0.8138677471066854	0.7427385892116182	0.8011611030478953	0.8977035490605428	0.8805652342237708	0.8571428571428571	0.8333333333333333	0.9512195121951219	491	RFC	0.8315126989415376	0.8287037037037037	0.7953890489913544	0.8704453441295547	0.9249299719887955	0.8571428571428571	1.0	0.9176470588235294	0.8022246708725836	0.6729323308270677	0.8070175438596491	0.9267241379310345	0.8529234478601567	0.8571428571428571	0.7142857142857143	0.9873417721518988	Self Car Public
ssid__geo	0.7823652904128762	0.8859649122807017	0.7198300303424637	0.5800376647834274	0.7171903881700555	0.8622620380739082	0.8052759157053635	0.7142857142857143	0.7567567567567567	0.9447852760736196	492	RFC	0.7154278585773038	0.5238095238095238	0.7404580152671756	0.8820160366552119	0.8353174603174603	0.7142857142857143	0.875	0.9166666666666666	0.7295010084346277	0.6497890295358649	0.6953405017921147	0.8433734939759037	0.7852119750853928	0.7142857142857143	0.6666666666666666	0.9746835443037974	Self Car Public
ssid__geo	0.8071585098612125	0.9035087719298246	0.7620764797797742	0.6861063464837049	0.7189781021897811	0.881144990665837	0.8358532695374801	0.7200000000000001	0.8421052631578947	0.9454545454545454	493	RFC	0.8043240141510218	0.851063829787234	0.7490494296577946	0.8128587830080367	0.8887783443187	0.8181818181818182	0.9411764705882353	0.9069767441860465	0.7426324118642432	0.5747126436781609	0.6912280701754386	0.9619565217391305	0.7973678923046011	0.6428571428571429	0.7619047619047619	0.9873417721518988	Self Car Public
ssid__geo	0.8442513368983957	0.9210526315789473	0.8215690052359609	0.8240223463687151	0.7544715447154472	0.8862131246237206	0.876222021479474	0.8	0.8780487804878048	0.9506172839506173	494	RFC	0.8361727097129318	0.9104938271604939	0.7412140575079872	0.8568102444703143	0.9122672508214676	0.9090909090909091	0.9	0.927710843373494	0.8128228921996041	0.7525510204081632	0.7682119205298014	0.9177057356608479	0.8487040385774564	0.7142857142857143	0.8571428571428571	0.9746835443037974	Self Car Public
ssid__geo	0.849128127369219	0.9035087719298246	0.8308967973780407	0.7841409691629957	0.8170011806375442	0.8915482423335825	0.8324064711830133	0.75	0.7906976744186046	0.9565217391304348	495	RFC	0.8436573981436798	0.839622641509434	0.8238095238095238	0.8675400291120815	0.8705838876570584	0.9	0.7727272727272727	0.9390243902439024	0.8209215722181445	0.7355371900826446	0.810304449648712	0.916923076923077	0.8090214988949166	0.6428571428571429	0.8095238095238095	0.9746835443037974	Self Car Public
ssid__geo	0.8328173374613003	0.8947368421052632	0.7947449461536683	0.7225130890052356	0.7791411042944786	0.8825806451612903	0.8266361730512674	0.64	0.909090909090909	0.9308176100628932	496	RFC	0.7928484640961542	0.7263157894736842	0.7627627627627628	0.8894668400520156	0.840612648221344	0.7272727272727273	0.8695652173913043	0.925	0.7969295001986842	0.71875	0.7962382445141066	0.8758002560819462	0.8201727948563392	0.5714285714285714	0.9523809523809523	0.9367088607594937	Self Car Public
ssid__geo	0.7964731814842028	0.8947368421052632	0.7783461763782936	0.7441130298273155	0.7527910685805422	0.8381344307270233	0.8264109067850348	0.75	0.7894736842105262	0.9397590361445785	497	RFC	0.8237912396985139	0.8681318681318682	0.8489208633093526	0.754320987654321	0.8929682217714672	0.9	0.8823529411764706	0.896551724137931	0.756739300236594	0.6510989010989011	0.6762177650429799	0.9429012345679012	0.7814948764315853	0.6428571428571429	0.7142857142857143	0.9873417721518988	Self Car Public
ssid__geo	0.7758257203092059	0.8771929824561403	0.7256773770216413	0.6308724832214765	0.6832917705735662	0.8628678772698811	0.7735779593529063	0.5925925925925927	0.7727272727272727	0.9554140127388535	498	RFC	0.7234623976172747	0.6266666666666667	0.6715686274509803	0.8721518987341772	0.7720178372352285	0.6153846153846154	0.7391304347826086	0.9615384615384616	0.728115345734654	0.6351351351351351	0.6954314720812182	0.8537794299876085	0.776773156519992	0.5714285714285714	0.8095238095238095	0.9493670886075949	Self Car Public
ssid__geo	0.8057705840957072	0.8947368421052632	0.7799957974267828	0.703125	0.77526395173454	0.8615984405458088	0.8301919805984848	0.7407407407407408	0.8108108108108109	0.9390243902439025	499	RFC	0.8107862903225805	0.8064516129032258	0.8290322580645161	0.796875	0.8708710407239818	0.7692307692307693	0.9375	0.9058823529411765	0.7630264096439722	0.6232686980609419	0.7280453257790368	0.9377652050919377	0.8010849909584087	0.7142857142857143	0.7142857142857143	0.9746835443037974	Self Car Public
ssid__geo	0.8373535492763611	0.8859649122807017	0.811379842508973	0.8097281831187412	0.7339743589743591	0.8904369854338189	0.8160810383032606	0.7407407407407408	0.7692307692307692	0.9382716049382716	500	RFC	0.8251681369648702	0.827485380116959	0.7896551724137931	0.8583638583638583	0.8394089177221707	0.7692307692307693	0.8333333333333334	0.9156626506024096	0.8011152764499014	0.7927170868347339	0.6856287425149701	0.925	0.7968655816757083	0.7142857142857143	0.7142857142857143	0.9620253164556962	Self Car Public
ssid__geo	0.8319209039548022	0.8771929824561403	0.7886094708225913	0.7351778656126482	0.733652312599681	0.8969982342554446	0.7923243693975403	0.7200000000000001	0.717948717948718	0.9390243902439025	501	RFC	0.8076323811015228	0.7622950819672131	0.7986111111111112	0.8619909502262444	0.8339473163002574	0.8181818181818182	0.7777777777777778	0.9058823529411765	0.774453021990559	0.7099236641221374	0.6784660766961652	0.9349693251533743	0.761402451275869	0.6428571428571429	0.6666666666666666	0.9746835443037974	Self Car Public
ssid__geo	0.851063829787234	0.9122807017543859	0.8197581688474903	0.84375	0.7185185185185186	0.8970059880239521	0.8657446084346668	0.8571428571428571	0.7894736842105262	0.9506172839506173	502	RFC	0.8157923212020397	0.8633720930232558	0.6783216783216783	0.905683192261185	0.8890688805642739	0.8571428571428571	0.8823529411764706	0.927710843373494	0.8257576677470476	0.825	0.7637795275590551	0.8884934756820878	0.8487040385774564	0.8571428571428571	0.7142857142857143	0.9746835443037974	Self Car Public
ssid__geo	0.7949886104783599	0.9035087719298246	0.728185436268745	0.6121593291404612	0.6909788867562381	0.8814180929095355	0.8307385187744517	0.7096774193548386	0.8205128205128205	0.9620253164556962	503	RFC	0.7468490388460886	0.6134453781512605	0.7758620689655172	0.8512396694214877	0.8326576762913321	0.6470588235294118	0.8888888888888888	0.9620253164556962	0.715843662323377	0.6108786610878661	0.6228373702422145	0.9138149556400507	0.8365481213582479	0.7857142857142857	0.7619047619047619	0.9620253164556962	Self Car Public
ssid__geo	0.8355987055016181	0.9210526315789473	0.8138250563029503	0.752823086574655	0.7895460797799175	0.8991060025542784	0.8507237190909563	0.7407407407407408	0.8421052631578947	0.9693251533742331	504	RFC	0.8310075239945007	0.8670520231213873	0.7777777777777778	0.8481927710843373	0.8836278100983984	0.7692307692307693	0.9411764705882353	0.9404761904761905	0.8077953956168615	0.6651884700665188	0.8016759776536313	0.9565217391304348	0.8253968253968255	0.7142857142857143	0.7619047619047619	1.0	Self Car Public
ssid__geo	0.8621933621933622	0.9035087719298246	0.8445342230937865	0.8365384615384616	0.7900874635568513	0.9069767441860465	0.843044503389331	0.7586206896551724	0.8205128205128205	0.95	505	RFC	0.8486482184425466	0.8446601941747572	0.8065476190476191	0.8947368421052632	0.8534979423868313	0.7333333333333333	0.8888888888888888	0.9382716049382716	0.8408044382801664	0.8285714285714286	0.7742857142857142	0.9195561719833565	0.8365481213582479	0.7857142857142857	0.7619047619047619	0.9620253164556962	Self Car Public
ssid__geo	0.8351893095768375	0.8859649122807017	0.8171849036723143	0.800711743772242	0.7716763005780346	0.8791666666666667	0.8270273867758146	0.7407407407407408	0.8095238095238095	0.9308176100628932	506	RFC	0.8253021286068618	0.8211678832116789	0.7970149253731343	0.8577235772357723	0.8345848595848597	0.7692307692307693	0.8095238095238095	0.925	0.8102861871244224	0.78125	0.7478991596638656	0.9017094017094017	0.8201727948563392	0.7142857142857143	0.8095238095238095	0.9367088607594937	Self Car Public
ssid__geo	0.8196480938416423	0.8771929824561403	0.776964003993385	0.7099767981438515	0.7401812688821752	0.8807339449541284	0.801489200043417	0.7200000000000001	0.7567567567567567	0.927710843373494	507	RFC	0.8082789772588815	0.8315217391304348	0.7492354740061162	0.8440797186400938	0.859413096482062	0.8181818181818182	0.875	0.8850574712643678	0.7571641981648751	0.6194331983805668	0.7313432835820896	0.9207161125319693	0.761402451275869	0.6428571428571429	0.6666666666666666	0.9746835443037974	Self Car Public
ssid__geo	0.8311026131293817	0.8947368421052632	0.8090919320549594	0.8277777777777776	0.7175989085948159	0.8818991097922847	0.8296747967479675	0.75	0.8	0.9390243902439025	508	RFC	0.814770564466048	0.8662790697674418	0.706989247311828	0.8710433763188745	0.8826625386996904	0.9	0.8421052631578947	0.9058823529411765	0.8047046311996288	0.7925531914893617	0.7285318559556787	0.8930288461538461	0.7931484830219007	0.6428571428571429	0.7619047619047619	0.9746835443037974	Self Car Public
ssid__geo	0.7782987273945077	0.8859649122807017	0.752481273599361	0.6450567260940032	0.7858048162230672	0.8265822784810126	0.8187143909012274	0.7407407407407408	0.7727272727272727	0.9426751592356688	509	RFC	0.7399745411587825	0.5922619047619048	0.748792270531401	0.8788694481830417	0.8190263842437755	0.7692307692307693	0.7391304347826086	0.9487179487179487	0.7716729946952272	0.708185053380783	0.8266666666666667	0.7801672640382318	0.8201727948563392	0.7142857142857143	0.8095238095238095	0.9367088607594937	Self Car Public
ssid__geo	0.8300898203592815	0.9122807017543859	0.7803924742574339	0.725	0.7254509018036072	0.8907265209686946	0.8572441109026475	0.8	0.8205128205128205	0.9512195121951219	510	RFC	0.8192884934341226	0.8571428571428571	0.7573221757322176	0.843400447427293	0.9052089522677758	0.9090909090909091	0.8888888888888888	0.9176470588235294	0.7559974301395211	0.628158844765343	0.6961538461538461	0.9436795994993742	0.821177416114125	0.7142857142857143	0.7619047619047619	0.9873417721518988	Self Car Public
ssid__geo	0.762993762993763	0.8421052631578947	0.7290192833402972	0.6266666666666667	0.7336244541484715	0.8267667292057536	0.7298078379732674	0.5384615384615384	0.7317073170731706	0.9192546583850932	511	RFC	0.7414442866228809	0.6643109540636042	0.7636363636363637	0.7963855421686747	0.7452574525745258	0.5833333333333334	0.75	0.9024390243902439	0.7195000524033007	0.5930599369085173	0.7058823529411765	0.8595578673602081	0.7169981916817361	0.5	0.7142857142857143	0.9367088607594937	Self Car Public
ssid__geo	0.8533333333333334	0.9298245614035088	0.83288020942441	0.824390243902439	0.7772194304857623	0.8970309538850285	0.8702380952380953	0.7857142857142857	0.8500000000000001	0.975	512	RFC	0.8448271027218395	0.8535353535353535	0.8140350877192982	0.8669108669108669	0.8811380302608373	0.7857142857142857	0.8947368421052632	0.9629629629629629	0.823359642212749	0.7971698113207547	0.7435897435897436	0.9293193717277487	0.8608599557966646	0.7857142857142857	0.8095238095238095	0.9873417721518988	Self Car Public
ssid__geo	0.8071872840359364	0.8771929824561403	0.7562419278539155	0.7601683029453016	0.6290322580645161	0.8795252225519289	0.7848305540613233	0.6923076923076924	0.7272727272727273	0.9349112426035503	513	RFC	0.8052449749476569	0.8017751479289941	0.8041237113402062	0.8098360655737705	0.8759259259259259	0.75	1.0	0.8777777777777778	0.7338535401316858	0.7226666666666667	0.5165562913907285	0.9623376623376624	0.7380952380952381	0.6428571428571429	0.5714285714285714	1.0	Self Car Public
ssid__geo	0.8523908523908524	0.9122807017543859	0.8196772179610959	0.7424242424242423	0.8112676056338028	0.9053398058252426	0.8543842988287432	0.7407407407407408	0.8717948717948718	0.9506172839506173	514	RFC	0.8406446652985561	0.8099173553719008	0.844574780058651	0.8674418604651163	0.8804620190162359	0.7692307692307693	0.9444444444444444	0.927710843373494	0.804167665935649	0.6853146853146853	0.7804878048780488	0.9467005076142132	0.8328310227044403	0.7142857142857143	0.8095238095238095	0.9746835443037974	Self Car Public
ssid__geo	0.8513238289205702	0.9122807017543859	0.8191726103081297	0.7235621521335808	0.8359486447931527	0.8980070339976554	0.8483997849161892	0.6956521739130435	0.9047619047619048	0.9447852760736196	515	RFC	0.8374576513528792	0.8227848101265823	0.8161559888579387	0.8734321550741163	0.9034391534391534	0.8888888888888888	0.9047619047619048	0.9166666666666666	0.8088084451759038	0.6456953642384106	0.8567251461988304	0.9240048250904704	0.8169580068314245	0.5714285714285714	0.9047619047619048	0.9746835443037974	Self Car Public
ssid__geo	0.8512179065174457	0.9122807017543859	0.8272352245634803	0.7619047619047618	0.8221436984687868	0.8976572133168927	0.8615122762895502	0.782608695652174	0.8571428571428571	0.9447852760736196	516	RFC	0.8548853416996645	0.8962655601659751	0.8078703703703703	0.8605200945626478	0.9246031746031745	1.0	0.8571428571428571	0.9166666666666666	0.8125504908829878	0.6625766871165644	0.8369304556354916	0.9381443298969072	0.8248945147679324	0.6428571428571429	0.8571428571428571	0.9746835443037974	Self Car Public
ssid__geo	0.8067226890756303	0.8947368421052632	0.7806839391365429	0.7022375215146299	0.7788778877887789	0.8609364081062195	0.8408347863993025	0.7741935483870968	0.8108108108108109	0.9375000000000001	517	RFC	0.7711132639804905	0.6517571884984026	0.7662337662337663	0.8953488372093024	0.8564360929557009	0.7058823529411765	0.9375	0.9259259259259259	0.7940705570038827	0.7611940298507462	0.7919463087248322	0.82907133243607	0.8402652200120554	0.8571428571428571	0.7142857142857143	0.9493670886075949	Self Car Public
ssid__geo	0.7632081476766391	0.8596491228070176	0.7127539686550731	0.5787545787545787	0.7237851662404092	0.8357221609702316	0.753311155466844	0.56	0.7777777777777778	0.9221556886227545	518	RFC	0.7230120998034039	0.5080385852090032	0.8397626112759644	0.8212351029252438	0.8148989898989899	0.6363636363636364	0.9333333333333333	0.875	0.7196749997026247	0.6723404255319149	0.6359550561797753	0.8507295173961841	0.7137834036568212	0.5	0.6666666666666666	0.9746835443037974	Self Car Public
ssid__geo	0.8279921517331589	0.8859649122807017	0.8083547361470879	0.7935222672064777	0.7442455242966751	0.8872964169381107	0.8049284253578732	0.7200000000000001	0.7500000000000001	0.9447852760736196	519	RFC	0.8235935706084959	0.8776119402985074	0.7461538461538462	0.8470149253731343	0.8414407230196703	0.8181818181818182	0.7894736842105263	0.9166666666666666	0.7993618056685384	0.7241379310344828	0.7423469387755102	0.9316005471956225	0.7772754671488848	0.6428571428571429	0.7142857142857143	0.9746835443037974	Self Car Public
ssid__geo	0.7926235212247739	0.868421052631579	0.733440327096767	0.5950782997762862	0.731070496083551	0.8741721854304636	0.7668392869724512	0.5833333333333334	0.7894736842105262	0.927710843373494	520	RFC	0.7490026271303619	0.6551724137931034	0.7466666666666667	0.8451688009313155	0.8224701374802795	0.7	0.8823529411764706	0.8850574712643678	0.7221438023043659	0.5450819672131147	0.7161125319693095	0.9052369077306733	0.7296564195298373	0.5	0.7142857142857143	0.9746835443037974	Self Car Public
ssid__geo	0.875089221984297	0.9035087719298246	0.8520647698274678	0.7923875432525951	0.8441176470588236	0.9196891191709846	0.826032574707018	0.6923076923076924	0.8292682926829269	0.9565217391304348	521	RFC	0.8616249457189346	0.8544776119402985	0.8270893371757925	0.9033078880407125	0.8463414634146341	0.75	0.85	0.9390243902439024	0.8457490003408804	0.7387096774193549	0.8618618618618619	0.9366754617414248	0.8090214988949166	0.6428571428571429	0.8095238095238095	0.9746835443037974	Self Car Public
ssid__geo	0.8392568659127625	0.8947368421052632	0.8037428749785726	0.7918968692449356	0.7221095334685599	0.8972222222222223	0.8043985218670398	0.6666666666666666	0.7894736842105262	0.9570552147239264	522	RFC	0.8091652750339944	0.8365758754863813	0.7035573122529645	0.8873626373626373	0.8344106873518639	0.6923076923076923	0.8823529411764706	0.9285714285714286	0.8002394297338117	0.7517482517482518	0.7416666666666667	0.9073033707865169	0.7814948764315853	0.6428571428571429	0.7142857142857143	0.9873417721518988	Self Car Public
ssid__geo	0.7818066157760815	0.8859649122807017	0.7643144792215691	0.7304550758459744	0.7320644216691069	0.8304239401496261	0.8298127665726885	0.7586206896551724	0.8	0.9308176100628932	523	RFC	0.7614999255070772	0.7178899082568807	0.7246376811594203	0.8419721871049305	0.8334795321637426	0.7333333333333333	0.8421052631578947	0.925	0.7674336985959355	0.7434679334916865	0.7396449704142012	0.8191881918819188	0.8281093027928471	0.7857142857142857	0.7619047619047619	0.9367088607594937	Self Car Public
ssid__geo	0.8157706093189964	0.9035087719298246	0.77419056818587	0.6931818181818181	0.7435508345978755	0.8858390517779164	0.8409303612555644	0.8148148148148148	0.7567567567567567	0.9512195121951219	524	RFC	0.7848230512354067	0.6958174904942965	0.7980456026058632	0.8606060606060606	0.8796003016591252	0.8461538461538461	0.875	0.9176470588235294	0.766395055345618	0.690566037735849	0.6960227272727273	0.9125964010282777	0.8132409081776171	0.7857142857142857	0.6666666666666666	0.9873417721518988	Self Car Public
ssid__geo	0.8395234758234057	0.9210526315789473	0.7997141994248143	0.7507788161993769	0.7255813953488371	0.9227823867262285	0.8387216648086212	0.7142857142857143	0.8205128205128205	0.9813664596273292	525	RFC	0.8042663141449345	0.767515923566879	0.7358490566037735	0.909433962264151	0.8555297457736483	0.7142857142857143	0.8888888888888888	0.9634146341463414	0.7956269750818438	0.7347560975609756	0.7155963302752294	0.9365284974093264	0.8253968253968255	0.7142857142857143	0.7619047619047619	1.0	Self Car Public
ssid__geo	0.8667104399212081	0.8947368421052632	0.8454920785127751	0.8710888610763454	0.7609756097560977	0.9044117647058822	0.8360850531582239	0.8	0.7692307692307692	0.9390243902439025	526	RFC	0.8529079060662618	0.9015544041450777	0.7722772277227723	0.8848920863309353	0.8827688651218063	0.9090909090909091	0.8333333333333334	0.9058823529411765	0.8391423473939085	0.8426150121065376	0.75	0.924812030075188	0.8010849909584087	0.7142857142857143	0.7142857142857143	0.9746835443037974	Self Car Public
ssid__geo	0.8410596026490066	0.9210526315789473	0.797340285709106	0.7061728395061729	0.790014684287812	0.8958333333333333	0.8510759771629336	0.6956521739130435	0.9	0.9575757575757576	527	RFC	0.8381111742727905	0.8827160493827161	0.7685714285714286	0.8630460448642266	0.9182873203681036	0.8888888888888888	0.9473684210526315	0.9186046511627907	0.7774587930300708	0.588477366255144	0.8126888217522659	0.9312101910828026	0.8095238095238094	0.5714285714285714	0.8571428571428571	1.0	Self Car Public
ssid__geo	0.8641188959660298	0.9298245614035088	0.8440300609378527	0.7979966611018365	0.8258426966292135	0.9082508250825082	0.8930172552814062	0.7999999999999999	0.923076923076923	0.9559748427672956	528	RFC	0.8522681050481338	0.8385964912280702	0.828169014084507	0.890038809831824	0.9	0.75	1.0	0.95	0.8372998760855141	0.7611464968152867	0.8235294117647058	0.9272237196765498	0.8921036769138034	0.8571428571428571	0.8571428571428571	0.9620253164556962	Self Car Public
ssid__geo	0.79644128113879	0.868421052631579	0.7431698595233339	0.632258064516129	0.7175989085948158	0.8796526054590571	0.7748225333767502	0.64	0.7567567567567567	0.927710843373494	529	RFC	0.7694662612494193	0.7313432835820896	0.7429378531073446	0.8341176470588235	0.8291100661790317	0.7272727272727273	0.875	0.8850574712643678	0.7270652581535968	0.5568181818181818	0.6939313984168866	0.9304461942257218	0.7375929274663452	0.5714285714285714	0.6666666666666666	0.9746835443037974	Self Car Public
ssid__geo	0.8007687379884689	0.868421052631579	0.7736836077520849	0.7493670886075949	0.7091988130563798	0.86248492159228	0.7885521885521886	0.6666666666666666	0.7777777777777778	0.9212121212121213	530	RFC	0.7932961857863324	0.7810026385224275	0.7836065573770492	0.8152793614595211	0.8364539852911946	0.6923076923076923	0.9333333333333333	0.8837209302325582	0.7611280273043984	0.7201946472019465	0.6476964769647696	0.9154929577464789	0.7571830419931685	0.6428571428571429	0.6666666666666666	0.9620253164556962	Self Car Public
ssid__geo	0.8211382113821138	0.9122807017543859	0.8024643147044369	0.767416934619507	0.7593123209169056	0.8806636885768985	0.831202336466839	0.689655172413793	0.8292682926829269	0.9746835443037974	531	RFC	0.8032823472532885	0.6964980544747081	0.7957957957957958	0.9175531914893617	0.8304500703234879	0.6666666666666666	0.85	0.9746835443037974	0.8090228128648156	0.8544152744630071	0.726027397260274	0.8466257668711656	0.8328310227044403	0.7142857142857143	0.8095238095238095	0.9746835443037974	Self Car Public
ssid__geo	0.8607221812822402	0.9210526315789473	0.8079562310663405	0.6823529411764705	0.8280423280423281	0.9134734239802225	0.8542990884454299	0.7272727272727273	0.8780487804878048	0.9575757575757576	532	RFC	0.8378093453392236	0.8226950354609929	0.7884130982367759	0.9023199023199023	0.9395348837209302	1.0	0.9	0.9186046511627907	0.793229000264926	0.5829145728643216	0.871866295264624	0.9249061326658323	0.8095238095238094	0.5714285714285714	0.8571428571428571	1.0	Self Car Public
ssid__geo	0.7797570850202429	0.8508771929824561	0.7168268930532807	0.5865102639296187	0.7044776119402986	0.8594928032899246	0.7383539557041523	0.6086956521739131	0.6842105263157895	0.9221556886227545	533	RFC	0.7538282574835952	0.7299270072992701	0.7151515151515152	0.81640625	0.8058278867102396	0.7777777777777778	0.7647058823529411	0.875	0.6972314444349857	0.49019607843137253	0.6941176470588235	0.9073806078147613	0.6979103877838054	0.5	0.6190476190476191	0.9746835443037974	Self Car Public
ssid__geo	0.7732680195941217	0.8859649122807017	0.7363861256784437	0.6707692307692308	0.6900958466453675	0.8482932996207332	0.8160658914728683	0.7200000000000001	0.7906976744186046	0.9375000000000001	534	RFC	0.7548832049518167	0.7758007117437722	0.6813880126182965	0.8074608904933814	0.8389450056116723	0.8181818181818182	0.7727272727272727	0.9259259259259259	0.7277634667503664	0.5907859078590786	0.6990291262135923	0.8934753661784287	0.8005826803295157	0.6428571428571429	0.8095238095238095	0.9493670886075949	Self Car Public
ssid__geo	0.8451296426068675	0.8947368421052632	0.8099742062096111	0.7604562737642585	0.7640117994100295	0.9054545454545454	0.8282800398742428	0.7407407407407408	0.8	0.9440993788819876	535	RFC	0.8203997416959717	0.7936507936507936	0.7824773413897281	0.8850710900473934	0.8460551002271156	0.7692307692307693	0.8421052631578947	0.926829268292683	0.8010412364226448	0.7299270072992701	0.7463976945244957	0.9267990074441688	0.8127385975487241	0.7142857142857143	0.7619047619047619	0.9620253164556962	Self Car Public
ssid__geo	0.8345864661654135	0.9035087719298246	0.7924035912172499	0.7249466950959489	0.7540983606557377	0.8981657179000633	0.8468253968253968	0.8	0.8	0.9404761904761905	536	RFC	0.8236647765732649	0.748898678414097	0.8778625954198473	0.8442330558858502	0.9322437861763705	0.9090909090909091	1.0	0.8876404494382022	0.7742861128441065	0.7024793388429752	0.6609195402298851	0.9594594594594594	0.7936507936507936	0.7142857142857143	0.6666666666666666	1.0	Self Car Public
ssid__geo	0.782766111513396	0.8859649122807017	0.7206762991370241	0.5668662674650699	0.7317939609236235	0.8633686690223793	0.8032815020766829	0.6923076923076924	0.7777777777777778	0.9397590361445785	537	RFC	0.732673394245039	0.5239852398523985	0.8207171314741036	0.8533178114086146	0.8599616858237548	0.75	0.9333333333333333	0.896551724137931	0.7171022775339507	0.6173913043478261	0.6602564102564102	0.8736591179976162	0.7656218605585695	0.6428571428571429	0.6666666666666666	0.9873417721518988	Self Car Public
ssid__geo	0.8368172623061362	0.9210526315789473	0.8040166490458539	0.761609907120743	0.7485029940119761	0.9019370460048427	0.8732142857142856	0.8571428571428571	0.8	0.9625	538	RFC	0.8166712879114136	0.8338983050847457	0.7396449704142012	0.8764705882352941	0.8832884680837898	0.8571428571428571	0.8421052631578947	0.9506172839506173	0.7957860464094878	0.7008547008547008	0.7575757575757576	0.928927680798005	0.8645770544504722	0.8571428571428571	0.7619047619047619	0.9746835443037974	Self Car Public
ssid__geo	0.8439425051334702	0.9298245614035088	0.8249402182340507	0.816247582205029	0.7636363636363637	0.8949367088607595	0.8730426629160806	0.8	0.8444444444444444	0.9746835443037974	539	RFC	0.8421020465262951	0.9094827586206896	0.7308584686774942	0.8859649122807017	0.8918137066871243	0.9090909090909091	0.7916666666666666	0.9746835443037974	0.8146451115303459	0.7403508771929824	0.799492385786802	0.9040920716112532	0.8645770544504722	0.7142857142857143	0.9047619047619048	0.9746835443037974	Self Car Public
ssid__geo	0.8477987421383648	0.9122807017543859	0.8351288403525626	0.8155619596541788	0.8086124401913876	0.8812121212121212	0.8489329348225053	0.7692307692307692	0.8205128205128205	0.9570552147239264	540	RFC	0.8516268669521146	0.8871473354231975	0.8223844282238443	0.8453488372093023	0.8835978835978837	0.8333333333333334	0.8888888888888888	0.9285714285714286	0.8234046496235625	0.7546666666666667	0.7952941176470588	0.920253164556962	0.821177416114125	0.7142857142857143	0.7619047619047619	0.9873417721518988	Self Car Public
ssid__geo	0.8294964028776979	0.9298245614035088	0.7930099522853876	0.7595818815331009	0.726968174204355	0.8924798011187073	0.8838912478193608	0.8461538461538461	0.8421052631578947	0.9634146341463414	541	RFC	0.813928003242891	0.8195488721804511	0.7695035460992907	0.8527315914489311	0.9290849673202614	0.9166666666666666	0.9411764705882353	0.9294117647058824	0.7775986098019997	0.7077922077922078	0.6888888888888889	0.9361147327249022	0.8492063492063492	0.7857142857142857	0.7619047619047619	1.0	Self Car Public
ssid__geo	0.8414217361585783	0.8947368421052632	0.8169486456464155	0.7921686746987951	0.7650602409638555	0.8936170212765958	0.801403228756214	0.6666666666666666	0.7804878048780488	0.9570552147239264	542	RFC	0.8332604551658397	0.8825503355704698	0.7559523809523809	0.8612786489746683	0.8428571428571429	0.8	0.8	0.9285714285714286	0.8071493408127285	0.7185792349726776	0.774390243902439	0.9284785435630689	0.7735583684950774	0.5714285714285714	0.7619047619047619	0.9873417721518988	Self Car Public
ssid__geo	0.8260553129548762	0.9035087719298246	0.7821704146871582	0.6791666666666667	0.7716312056737589	0.8957133717210491	0.8191919191919191	0.6666666666666666	0.8333333333333333	0.9575757575757576	543	RFC	0.796460288864692	0.7180616740088106	0.8071216617210683	0.8641975308641975	0.870304114490161	0.6923076923076923	1.0	0.9186046511627907	0.7710046944413825	0.6442687747035574	0.7391304347826086	0.9296148738379814	0.7857142857142857	0.6428571428571429	0.7142857142857143	1.0	Self Car Public
ssid__geo	0.8469055374592834	0.9210526315789473	0.8232782249570466	0.8373590982286634	0.7364016736401674	0.8960739030023095	0.884795847059998	0.888888888888889	0.8095238095238095	0.9559748427672956	544	RFC	0.8217981192821187	0.8609271523178808	0.6947368421052632	0.9097303634232122	0.8942002442002442	0.9230769230769231	0.8095238095238095	0.95	0.8270837330673076	0.8150470219435737	0.7833827893175074	0.8828213879408419	0.8762306610407876	0.8571428571428571	0.8095238095238095	0.9620253164556962	Self Car Public
ssid__geo	0.8508474576271187	0.9210526315789473	0.8329533941790793	0.8512518409425627	0.7472826086956522	0.9003257328990228	0.8818035426731079	0.888888888888889	0.8	0.9565217391304348	545	RFC	0.8384992944204998	0.8626865671641791	0.7703081232492998	0.8825031928480205	0.9014021921595733	0.9230769230769231	0.8421052631578947	0.9390243902439024	0.828197641779782	0.8401162790697675	0.7255936675461742	0.9188829787234043	0.8645770544504722	0.8571428571428571	0.7619047619047619	0.9746835443037974	Self Car Public
ssid__geo	0.7992957746478874	0.8947368421052632	0.7866747997307538	0.7239819004524887	0.806312769010043	0.8297297297297297	0.8421245421245421	0.7333333333333334	0.8571428571428571	0.9358974358974359	546	RFC	0.7703929027138745	0.6575342465753424	0.7533512064343163	0.9002932551319648	0.8308982683982684	0.6875	0.8571428571428571	0.948051948051948	0.8140255456771017	0.8053691275167785	0.8672839506172839	0.7694235588972431	0.8556359252561784	0.7857142857142857	0.8571428571428571	0.9240506329113924	Self Car Public
ssid__geo	0.833922261484099	0.8771929824561403	0.8148213258738375	0.775	0.7961696306429548	0.8732943469785575	0.8205933339875053	0.6666666666666666	0.8837209302325582	0.9113924050632911	547	RFC	0.8169761887908473	0.8250950570342205	0.7404580152671756	0.8853754940711462	0.822445487002449	0.6923076923076923	0.8636363636363636	0.9113924050632911	0.8177083125801076	0.7306397306397306	0.8609467455621301	0.8615384615384616	0.8196704842274464	0.6428571428571429	0.9047619047619048	0.9113924050632911	Self Car Public
ssid__geo	0.7687272727272727	0.868421052631579	0.7044924901241995	0.5696465696465697	0.6975881261595548	0.846242774566474	0.774074074074074	0.6666666666666666	0.7222222222222222	0.9333333333333332	548	RFC	0.7028329964061096	0.5169811320754717	0.734375	0.8571428571428571	0.8181077320612204	0.6923076923076923	0.8666666666666667	0.8953488372093024	0.711395550559676	0.6342592592592593	0.6643109540636042	0.8356164383561644	0.7455294354028531	0.6428571428571429	0.6190476190476191	0.9746835443037974	Self Car Public
ssid__geo	0.8052044609665427	0.8947368421052632	0.758523429914081	0.6848072562358277	0.717628705148206	0.8731343283582089	0.8290854395148873	0.7857142857142857	0.7567567567567567	0.9447852760736196	549	RFC	0.7586696227162122	0.6863636363636364	0.7165109034267912	0.8731343283582089	0.8591269841269841	0.7857142857142857	0.875	0.9166666666666666	0.7583807489700817	0.6832579185520362	0.71875	0.8731343283582089	0.8090214988949166	0.7857142857142857	0.6666666666666666	0.9746835443037974	Self Car Public
ssid__geo	0.7943409247757074	0.9035087719298246	0.7636271932894393	0.6995377503852079	0.743362831858407	0.8479809976247031	0.8298335744093636	0.6666666666666666	0.8780487804878048	0.9447852760736196	550	RFC	0.7626097479492486	0.6858006042296072	0.75	0.8520286396181385	0.8722222222222222	0.8	0.9	0.9166666666666666	0.7648834048187511	0.7138364779874213	0.7368421052631579	0.8439716312056738	0.8010849909584086	0.5714285714285714	0.8571428571428571	0.9746835443037974	Self Car Public
ssid__geo	0.8673700075357951	0.9473684210526315	0.848464088856624	0.8330781010719754	0.8034782608695653	0.9088359046283311	0.9231034665817276	0.9285714285714286	0.8717948717948718	0.968944099378882	551	RFC	0.8555942702284165	0.8717948717948718	0.8048780487804879	0.8901098901098901	0.9414117950703317	0.9285714285714286	0.9444444444444444	0.9512195121951219	0.8427013514850884	0.7976539589442815	0.8020833333333334	0.9283667621776505	0.9084790034157123	0.9285714285714286	0.8095238095238095	0.9873417721518988	Self Car Public
ssid__geo	0.8232963549920761	0.868421052631579	0.7748101303121157	0.7954545454545454	0.6300211416490485	0.8989547038327527	0.7886816515223977	0.7333333333333334	0.7058823529411765	0.926829268292683	552	RFC	0.7916660749421224	0.7928802588996764	0.7163461538461539	0.8657718120805369	0.8348981900452489	0.6875	0.9230769230769231	0.8941176470588236	0.7650307874149705	0.7980456026058632	0.5622641509433962	0.9347826086956522	0.7730560578661846	0.7857142857142857	0.5714285714285714	0.9620253164556962	Self Car Public
ssid__geo	0.7997356245869134	0.8859649122807017	0.7821575915918534	0.7326732673267325	0.767741935483871	0.8460575719649562	0.7931065968341624	0.6428571428571429	0.7804878048780488	0.9559748427672956	553	RFC	0.7746056870414962	0.6915887850467289	0.7531645569620253	0.8790637191157347	0.7976190476190478	0.6428571428571429	0.8	0.95	0.792427464922862	0.7789473684210526	0.7828947368421053	0.8154402895054282	0.7889290737392004	0.6428571428571429	0.7619047619047619	0.9620253164556962	Self Car Public
ssid__geo	0.8293963254593176	0.9122807017543859	0.8131157324519119	0.7830188679245282	0.7858880778588808	0.8704402515723271	0.8599618588778482	0.8	0.8292682926829269	0.9506172839506173	554	RFC	0.8398128734338856	0.9087591240875912	0.7858880778588808	0.8247914183551848	0.8956005841548009	0.9090909090909091	0.85	0.927710843373494	0.7983904880942917	0.6878453038674033	0.7858880778588808	0.9214380825565912	0.8328310227044403	0.7142857142857143	0.8095238095238095	0.9746835443037974	Self Car Public
ssid__geo	0.8459237097980553	0.9122807017543859	0.8165059189209461	0.8046357615894041	0.7476979742173113	0.897184020956123	0.8717325442119354	0.8333333333333333	0.8421052631578947	0.9397590361445785	555	RFC	0.839696136151594	0.9346153846153846	0.725	0.8594730238393977	0.9459093982420553	1.0	0.9411764705882353	0.896551724137931	0.8055382103638311	0.7063953488372093	0.7718631178707225	0.9383561643835616	0.821177416114125	0.7142857142857143	0.7619047619047619	0.9873417721518988	Self Car Public
ssid__geo	0.8344179320318149	0.8947368421052632	0.8165394881319502	0.8359375	0.735632183908046	0.8780487804878049	0.8455696202531646	0.8	0.7999999999999999	0.9367088607594937	556	RFC	0.8193728935110401	0.8663967611336032	0.7091412742382271	0.8825806451612903	0.8652665899501343	0.9090909090909091	0.75	0.9367088607594937	0.8150964975599125	0.8075471698113208	0.764179104477612	0.8735632183908046	0.836045810729355	0.7142857142857143	0.8571428571428571	0.9367088607594937	Self Car Public
ssid__geo	0.853809196980096	0.8947368421052632	0.8249196889385909	0.7570247933884297	0.8080808080808082	0.9096534653465347	0.7956831472620945	0.64	0.7894736842105262	0.9575757575757576	557	RFC	0.8528551061655573	0.8450184501845018	0.8588957055214724	0.8546511627906976	0.8427434398706629	0.7272727272727273	0.8823529411764706	0.9186046511627907	0.8069312480095818	0.6856287425149701	0.7629427792915532	0.9722222222222222	0.7619047619047619	0.5714285714285714	0.7142857142857143	1.0	Self Car Public
ssid__geo	0.8186274509803921	0.8421052631578947	0.7795774387526588	0.6840579710144927	0.7945516458569808	0.8601226993865031	0.7387200865461735	0.6086956521739131	0.7027027027027026	0.9047619047619047	558	RFC	0.8025221955703238	0.7564102564102564	0.8235294117647058	0.8276269185360094	0.8147367873491468	0.7777777777777778	0.8125	0.8539325842696629	0.7623856896391681	0.6243386243386243	0.7675438596491229	0.8952745849297573	0.6936909785011052	0.5	0.6190476190476191	0.9620253164556962	Self Car Public
ssid__geo	0.8816442239546421	0.9385964912280702	0.8597604788804368	0.8301158301158301	0.8322981366459627	0.9168674698795181	0.9030389363722696	0.8461538461538461	0.9	0.962962962962963	559	RFC	0.8814916991389765	0.9033613445378151	0.8562300319488818	0.8848837209302326	0.9345980412879588	0.9166666666666666	0.9473684210526315	0.9397590361445783	0.8429249388577184	0.7678571428571429	0.8096676737160121	0.95125	0.8767329716696804	0.7857142857142857	0.8571428571428571	0.9873417721518988	Self Car Public
ssid__geo	0.8131793478260869	0.8859649122807017	0.7867706619695086	0.7636849132176236	0.7266775777414075	0.869949494949495	0.8069352555873737	0.6923076923076924	0.7894736842105262	0.9390243902439025	560	RFC	0.7995364568868042	0.7922437673130194	0.7681660899653979	0.8381995133819952	0.846078431372549	0.75	0.8823529411764706	0.9058823529411765	0.7769179569720975	0.7371134020618557	0.6894409937888198	0.9041994750656168	0.7772754671488848	0.6428571428571429	0.7142857142857143	0.9746835443037974	Self Car Public
ssid__geo	0.8482709950599859	0.9385964912280702	0.8221202711949626	0.805732484076433	0.7641196013289037	0.8965087281795511	0.8977155753401777	0.8461538461538461	0.8780487804878048	0.968944099378882	561	RFC	0.8412534441720309	0.8605442176870748	0.8041958041958042	0.8590203106332138	0.9226287262872628	0.9166666666666666	0.9	0.9512195121951219	0.8075838816318809	0.7574850299401198	0.7278481012658228	0.9374185136897001	0.8767329716696804	0.7857142857142857	0.8571428571428571	0.9873417721518988	Self Car Public
ssid__geo	0.8335724533715926	0.8947368421052632	0.8052478028856922	0.7341269841269842	0.7989203778677464	0.8826960466623461	0.8382196346086053	0.7407407407407408	0.8372093023255814	0.9367088607594937	562	RFC	0.8091884685330154	0.7676348547717843	0.7789473684210526	0.8809831824062095	0.8413738160573604	0.7692307692307693	0.8181818181818182	0.9367088607594937	0.8025940786618246	0.7034220532319392	0.8199445983379502	0.8844155844155844	0.836045810729355	0.7142857142857143	0.8571428571428571	0.9367088607594937	Self Car Public
ssid__geo	0.8156351791530945	0.9122807017543859	0.790609419627815	0.7066246056782335	0.7880794701986754	0.8771241830065359	0.8541383047745489	0.7692307692307692	0.8372093023255814	0.9559748427672956	563	RFC	0.8069179375453884	0.8296296296296296	0.714	0.8771241830065359	0.8671717171717171	0.8333333333333334	0.8181818181818182	0.95	0.7906063810729126	0.6153846153846154	0.8793103448275862	0.8771241830065359	0.8444846292947559	0.7142857142857143	0.8571428571428571	0.9620253164556962	Self Car Public
ssid__geo	0.8091254752851711	0.9210526315789473	0.7694172939370109	0.7391304347826085	0.6944444444444445	0.8746770025839794	0.8809545317675399	0.8148148148148148	0.8780487804878048	0.95	564	RFC	0.7745241591993445	0.7391304347826086	0.7220216606498195	0.8624203821656051	0.8948084836973725	0.8461538461538461	0.9	0.9382716049382716	0.7651045935848488	0.7391304347826086	0.6688963210702341	0.8872870249017037	0.8682941531042797	0.7857142857142857	0.8571428571428571	0.9620253164556962	Self Car Public
ssid__geo	0.8026045236463331	0.9035087719298246	0.7772641820044687	0.7837078651685393	0.6855439642324888	0.8625407166123779	0.8616293820972182	0.8571428571428571	0.7894736842105262	0.9382716049382716	565	RFC	0.7882043699285539	0.8532110091743119	0.6744868035190615	0.8369152970922883	0.8850528163072457	0.8571428571428571	0.8823529411764706	0.9156626506024096	0.7704766559605268	0.7246753246753247	0.696969696969697	0.8897849462365591	0.8444846292947559	0.8571428571428571	0.7142857142857143	0.9620253164556962	Self Car Public
ssid__geo	0.8364972443355787	0.9035087719298246	0.8247912004586531	0.7884130982367759	0.8203753351206434	0.8655851680185399	0.8584795321637427	0.8	0.8421052631578947	0.9333333333333332	566	RFC	0.8281143249745241	0.7434679334916865	0.8742857142857143	0.8665893271461717	0.9152054056294823	0.9090909090909091	0.9411764705882353	0.8953488372093024	0.8254842324044738	0.839142091152815	0.7727272727272727	0.8645833333333334	0.8169580068314245	0.7142857142857143	0.7619047619047619	0.9746835443037974	Self Car Public
ssid__geo	0.8485540334855404	0.9122807017543859	0.817751551225269	0.752212389380531	0.8042168674698794	0.8968253968253969	0.8702730873462582	0.8	0.8717948717948718	0.9390243902439025	567	RFC	0.8588858793414139	0.9340659340659341	0.7876106194690266	0.8549810844892812	0.9198059021588433	0.9090909090909091	0.9444444444444444	0.9058823529411765	0.7980481490727204	0.6296296296296297	0.8215384615384616	0.9429763560500696	0.8328310227044403	0.7142857142857143	0.8095238095238095	0.9746835443037974	Self Car Public
ssid__geo	0.8089025326170376	0.8859649122807017	0.7653244362044705	0.6857142857142857	0.7309486780715397	0.8793103448275862	0.7970355731225296	0.6956521739130435	0.7500000000000001	0.9454545454545454	568	RFC	0.7934160953979533	0.8125	0.7253086419753086	0.8424396442185514	0.8617797724284872	0.8888888888888888	0.7894736842105263	0.9069767441860465	0.7497963938356463	0.5931558935361216	0.7366771159874608	0.9195561719833565	0.7576853526220614	0.5714285714285714	0.7142857142857143	0.9873417721518988	Self Car Public
ssid__geo	0.8358103326256192	0.9122807017543859	0.8126932046764176	0.8264208909370199	0.7311475409836067	0.8805111821086261	0.8637929762001871	0.7692307692307692	0.8780487804878048	0.9440993788819876	569	RFC	0.8302945742796369	0.8996655518394648	0.745819397993311	0.845398773006135	0.886720867208672	0.8333333333333334	0.9	0.926829268292683	0.7999710042547664	0.7642045454545454	0.7170418006430869	0.9186666666666666	0.8444846292947559	0.7142857142857143	0.8571428571428571	0.9620253164556962	Self Car Public
ssid__geo	0.8335483870967741	0.8859649122807017	0.812267557318238	0.7519025875190258	0.8078947368421052	0.8770053475935828	0.8007655502392343	0.7200000000000001	0.7368421052631577	0.9454545454545454	570	RFC	0.8354575764792483	0.8636363636363636	0.8078947368421052	0.834841628959276	0.8495626580441901	0.8181818181818182	0.8235294117647058	0.9069767441860465	0.7991058330408163	0.6657681940700808	0.8078947368421052	0.9236545682102628	0.7656218605585695	0.6428571428571429	0.6666666666666666	0.9873417721518988	Self Car Public
ssid__geo	0.7533596837944664	0.8333333333333334	0.6587503905441604	0.5320197044334976	0.6019417475728155	0.842289719626168	0.7131592992226475	0.64	0.588235294117647	0.9112426035502957	571	RFC	0.6736186613613158	0.48868778280542985	0.7005649717514124	0.831603229527105	0.7840196840196841	0.7272727272727273	0.7692307692307693	0.8555555555555555	0.6548992653738971	0.5837837837837838	0.5276595744680851	0.8532544378698225	0.6741008639742816	0.5714285714285714	0.47619047619047616	0.9746835443037974	Self Car Public
ssid__geo	0.7391585760517799	0.8508771929824561	0.7071864943720209	0.6190476190476191	0.7034277198211625	0.7990841442472811	0.7727439567930365	0.6923076923076924	0.717948717948718	0.9079754601226993	572	RFC	0.6960725566703827	0.5652173913043478	0.6840579710144927	0.8389423076923077	0.8029100529100529	0.75	0.7777777777777778	0.8809523809523809	0.7236594789128442	0.6842105263157895	0.7239263803680982	0.7628415300546448	0.7487442234277677	0.6428571428571429	0.6666666666666666	0.9367088607594937	Self Car Public
ssid__geo	0.8056904927133934	0.8771929824561403	0.7488187583096311	0.6544789762340036	0.6894502228826151	0.9025270758122743	0.7708135485913262	0.5925925925925927	0.7692307692307692	0.9506172839506173	573	RFC	0.7700889868765487	0.6532846715328468	0.8027681660899654	0.8542141230068337	0.7921429306971476	0.6153846153846154	0.8333333333333334	0.927710843373494	0.7388256584685156	0.6556776556776557	0.6041666666666666	0.9566326530612245	0.753465943339361	0.5714285714285714	0.7142857142857143	0.9746835443037974	Self Car Public
ssid__geo	0.8	0.8859649122807017	0.7602472961718094	0.700374531835206	0.7052810902896082	0.8750862663906142	0.807456040692506	0.7407407407407408	0.7368421052631577	0.9447852760736196	574	RFC	0.7732379699208703	0.7362204724409449	0.7392857142857143	0.844207723035952	0.8364756158873806	0.7692307692307693	0.8235294117647058	0.9166666666666666	0.7501445664739114	0.6678571428571428	0.6742671009771987	0.9083094555873925	0.7852119750853928	0.7142857142857143	0.6666666666666666	0.9746835443037974	Self Car Public
ssid__geo	0.8693586698337292	0.9035087719298246	0.8143495916648321	0.6984126984126984	0.8220472440944881	0.9225888324873097	0.8356395317473163	0.75	0.8108108108108109	0.9461077844311377	575	RFC	0.8415111146740691	0.7534246575342466	0.8877551020408163	0.8833535844471446	0.9117424242424242	0.9	0.9375	0.8977272727272727	0.7939183053119367	0.650887573964497	0.7653958944281525	0.9654714475431607	0.7857142857142857	0.6428571428571429	0.7142857142857143	1.0	Self Car Public
ssid__geo	0.8303826384922901	0.9122807017543859	0.8219079804861957	0.8034515819750719	0.8062678062678064	0.8560045532157087	0.8717846327909221	0.8148148148148148	0.8571428571428571	0.9433962264150944	576	RFC	0.8148586807701803	0.7576853526220615	0.7927170868347339	0.8941736028537456	0.8802655677655679	0.8461538461538461	0.8571428571428571	0.9375	0.8321175315262489	0.8551020408163266	0.8202898550724638	0.8209606986899564	0.8640747438215793	0.7857142857142857	0.8571428571428571	0.9493670886075949	Self Car Public
ssid__geo	0.7523809523809524	0.868421052631579	0.7034963636674059	0.5401459854014599	0.7413793103448276	0.82896379525593	0.756654264773699	0.5217391304347826	0.8205128205128205	0.927710843373494	577	RFC	0.6993703071813004	0.5441176470588235	0.7166666666666667	0.8373266078184111	0.813537675606641	0.6666666666666666	0.8888888888888888	0.8850574712643678	0.7082851350532868	0.5362318840579711	0.7678571428571429	0.8207663782447466	0.7217199115933294	0.42857142857142855	0.7619047619047619	0.9746835443037974	Self Car Public
ssid__geo	0.8235294117647058	0.8771929824561403	0.7893838613802884	0.7066381156316915	0.783661119515885	0.8778523489932886	0.7983980728696176	0.64	0.8292682926829269	0.9259259259259259	578	RFC	0.8080376836905897	0.7971014492753623	0.7754491017964071	0.8515625	0.8269623950346842	0.7272727272727273	0.85	0.9036144578313253	0.7774938295980762	0.6346153846153846	0.7920489296636085	0.9058171745152355	0.776773156519992	0.5714285714285714	0.8095238095238095	0.9493670886075949	Self Car Public
ssid__geo	0.7823567289117836	0.8859649122807017	0.7613478793715046	0.6684073107049608	0.7764060356652949	0.8392302917442582	0.8051738873183881	0.6428571428571429	0.8292682926829269	0.9433962264150944	579	RFC	0.7555525858397504	0.649746192893401	0.7546666666666667	0.8622448979591837	0.8101190476190476	0.6428571428571429	0.85	0.9375	0.7683398016652457	0.6881720430107527	0.7994350282485876	0.8174123337363967	0.8005826803295157	0.6428571428571429	0.8095238095238095	0.9493670886075949	Self Car Public
ssid__geo	0.7992073976221928	0.9035087719298246	0.7808390799829413	0.7330173775671407	0.7675276752767528	0.8419721871049305	0.8558466325403996	0.8	0.8292682926829269	0.9382716049382716	580	RFC	0.8153397097850091	0.8656716417910447	0.8041237113402062	0.7762237762237763	0.8915845198977729	0.9090909090909091	0.85	0.9156626506024096	0.7632078627258063	0.6356164383561644	0.7341176470588235	0.919889502762431	0.82861161342174	0.7142857142857143	0.8095238095238095	0.9620253164556962	Self Car Public
ssid__geo	0.8528481012658228	0.9122807017543859	0.8113170292674777	0.7225130890052356	0.8100840336134454	0.9013539651837523	0.8557498057498057	0.75	0.8717948717948718	0.9454545454545454	581	RFC	0.84140563536	0.8466257668711656	0.8060200668896321	0.871571072319202	0.9171403962101636	0.9	0.9444444444444444	0.9069767441860465	0.7925235004194163	0.6301369863013698	0.8141891891891891	0.9332443257676902	0.8132409081776171	0.6428571428571429	0.8095238095238095	0.9873417721518988	Self Car Public
ssid__geo	0.7979139504563233	0.8947368421052632	0.7600518178583243	0.7515923566878981	0.6395348837209301	0.8890282131661442	0.8163178070102864	0.7647058823529412	0.7222222222222222	0.9620253164556962	582	RFC	0.7623920546411465	0.7642487046632125	0.6432748538011696	0.8796526054590571	0.8262306610407876	0.65	0.8666666666666667	0.9620253164556962	0.7579307837937005	0.7393483709273183	0.6358381502890174	0.8986058301647655	0.836548121358248	0.9285714285714286	0.6190476190476191	0.9620253164556962	Self Car Public
ssid__geo	0.8326023391812866	0.9122807017543859	0.7902194735492349	0.7322654462242563	0.7453416149068323	0.8930513595166163	0.8516736003480436	0.7692307692307692	0.8292682926829269	0.9565217391304348	583	RFC	0.8060570942986728	0.8121827411167513	0.7272727272727273	0.8787158145065398	0.8741192411924118	0.8333333333333334	0.85	0.9390243902439024	0.7796200949067192	0.6666666666666666	0.7643312101910829	0.9078624078624079	0.8328310227044403	0.7142857142857143	0.8095238095238095	0.9746835443037974	Self Car Public
ssid__geo	0.8040583386176284	0.9035087719298246	0.7797341020775557	0.7692307692307692	0.7096774193548387	0.8602941176470589	0.8465020576131687	0.8666666666666666	0.7222222222222222	0.9506172839506173	584	RFC	0.7893982772185514	0.8678756476683938	0.6715116279069767	0.8288075560802833	0.8689591700133869	0.8125	0.8666666666666667	0.927710843373494	0.7791440540502581	0.6907216494845361	0.752442996742671	0.8942675159235669	0.8407675306409484	0.9285714285714286	0.6190476190476191	0.9746835443037974	Self Car Public
ssid__geo	0.7948051948051948	0.9035087719298246	0.7754871076075839	0.7035040431266848	0.7774798927613941	0.8454773869346732	0.8457149273232076	0.8125000000000001	0.7692307692307692	0.9554140127388535	585	RFC	0.7641716647782285	0.6214285714285714	0.7591623036649214	0.9119241192411924	0.839031339031339	0.7222222222222222	0.8333333333333334	0.9615384615384616	0.7984395030011565	0.8105590062111802	0.7967032967032966	0.788056206088993	0.8640747438215793	0.9285714285714286	0.7142857142857143	0.9493670886075949	Self Car Public
ssid__geo	0.8202323991797676	0.9035087719298246	0.7905359994527076	0.7732463295269169	0.7266881028938907	0.8716735659373153	0.8574525745257452	0.8333333333333333	0.8	0.9390243902439025	586	RFC	0.8111564600987755	0.8404255319148937	0.7583892617449665	0.8346545866364666	0.9159958720330237	1.0	0.8421052631578947	0.9058823529411765	0.7752238872203211	0.716012084592145	0.6975308641975309	0.9121287128712872	0.8169580068314245	0.7142857142857143	0.7619047619047619	0.9746835443037974	Self Car Public
ssid__geo	0.840877914951989	0.9122807017543859	0.8267352915832955	0.8022759601706969	0.8023598820058997	0.8755700325732899	0.8696380645656009	0.8148148148148148	0.8500000000000001	0.9440993788819876	587	RFC	0.8352509834211452	0.8623853211009175	0.7884057971014493	0.8549618320610687	0.8892399855172641	0.8461538461538461	0.8947368421052632	0.926829268292683	0.8213376928330199	0.75	0.8168168168168168	0.897196261682243	0.8524211372312639	0.7857142857142857	0.8095238095238095	0.9620253164556962	Self Car Public
ssid__geo	0.8015267175572519	0.868421052631579	0.7631196409759555	0.6511627906976744	0.7807351077313054	0.8574610244988865	0.7835619351408826	0.64	0.7894736842105262	0.9212121212121213	588	RFC	0.7660781859896905	0.5909090909090909	0.8555555555555555	0.8517699115044248	0.8311155328939187	0.7272727272727273	0.8823529411764706	0.8837209302325582	0.7687590063646376	0.7250996015936255	0.717948717948718	0.8632286995515696	0.7492465340566605	0.5714285714285714	0.7142857142857143	0.9620253164556962	Self Car Public
ssid__geo	0.7458893871449925	0.8508771929824561	0.6693994825996635	0.5383022774327122	0.6242990654205608	0.8455971049457177	0.7308641975308642	0.5925925925925927	0.6666666666666666	0.9333333333333332	589	RFC	0.6681044962218688	0.4676258992805755	0.6733870967741935	0.8633004926108374	0.7702444841979726	0.6153846153846154	0.8	0.8953488372093024	0.6815443585033621	0.6341463414634146	0.5818815331010453	0.8286052009456265	0.7058468957203133	0.5714285714285714	0.5714285714285714	0.9746835443037974	Self Car Public
ssid__geo	0.8148148148148148	0.9035087719298246	0.7573254120205681	0.5991902834008097	0.7847769028871391	0.8880090497737557	0.8126722919552775	0.5714285714285714	0.9268292682926829	0.9397590361445785	590	RFC	0.7898336296361598	0.7551020408163265	0.7666666666666667	0.847732181425486	0.901231527093596	0.8571428571428571	0.95	0.896551724137931	0.7442372580556597	0.4966442953020134	0.803763440860215	0.9323040380047506	0.7735583684950774	0.42857142857142855	0.9047619047619048	0.9873417721518988	Self Car Public
ssid__geo	0.8571428571428571	0.9122807017543859	0.8391544896459951	0.8344370860927152	0.7787839586028461	0.9042424242424242	0.8440645773979107	0.7692307692307692	0.8	0.962962962962963	591	RFC	0.8445545529470637	0.860655737704918	0.7838541666666666	0.8891537544696066	0.8717325442119356	0.8333333333333334	0.8421052631578947	0.9397590361445783	0.8344665307886315	0.8097686375321337	0.7737789203084833	0.9198520345252774	0.821177416114125	0.7142857142857143	0.7619047619047619	0.9873417721518988	Self Car Public
ssid__geo	0.8141399416909622	0.868421052631579	0.7663401495448419	0.709278350515464	0.7148148148148148	0.8749272833042465	0.7734416750023979	0.6086956521739131	0.7894736842105262	0.9221556886227545	592	RFC	0.7804212629192134	0.7288135593220338	0.7598425196850394	0.8526077097505669	0.8450435729847494	0.7777777777777778	0.8823529411764706	0.875	0.754678353654905	0.6907630522088354	0.6748251748251748	0.8984468339307049	0.7296564195298373	0.5	0.7142857142857143	0.9746835443037974	Self Car Public
ssid__geo	0.8560371517027864	0.9210526315789473	0.8255377612222335	0.7833935018050542	0.7791304347826087	0.9140893470790378	0.8660269519165226	0.7692307692307692	0.8717948717948718	0.9570552147239264	593	RFC	0.839883093887078	0.821969696969697	0.8145454545454546	0.8831341301460823	0.9021164021164022	0.8333333333333334	0.9444444444444444	0.9285714285714286	0.8140786586763599	0.7482758620689656	0.7466666666666667	0.9472934472934473	0.8370504319871408	0.7142857142857143	0.8095238095238095	0.9873417721518988	Self Car Public
ssid__geo	0.8092749836708034	0.8947368421052632	0.7729806544244373	0.703096539162113	0.739454094292804	0.8763913298183948	0.8410714285714286	0.7857142857142857	0.8	0.9375000000000001	594	RFC	0.783427022841657	0.772	0.7095238095238096	0.8687572590011614	0.8512484915993688	0.7857142857142857	0.8421052631578947	0.9259259259259259	0.7672221439075196	0.6454849498327759	0.772020725388601	0.8841607565011821	0.8323287120755474	0.7857142857142857	0.7619047619047619	0.9493670886075949	Self Car Public
ssid__geo	0.859504132231405	0.9298245614035088	0.837885780290207	0.8526077097505669	0.767857142857143	0.8931924882629108	0.8988124847020552	0.9285714285714286	0.8108108108108109	0.9570552147239264	595	RFC	0.8583444706086362	0.9082125603864735	0.8174904942965779	0.8493303571428571	0.9315476190476191	0.9285714285714286	0.9375	0.9285714285714286	0.8230520701642813	0.8034188034188035	0.7239057239057239	0.9418316831683168	0.8767329716696804	0.9285714285714286	0.7142857142857143	0.9873417721518988	Self Car Public
ssid__geo	0.8406148867313916	0.8947368421052632	0.7951093829488447	0.7853881278538813	0.6939571150097467	0.905982905982906	0.8324769979388454	0.8148148148148148	0.742857142857143	0.9397590361445785	596	RFC	0.8248520281550623	0.8037383177570093	0.8127853881278538	0.8580323785803238	0.8904256662877352	0.8461538461538461	0.9285714285714286	0.896551724137931	0.7776364491943482	0.7678571428571429	0.6054421768707483	0.9596100278551533	0.7973678923046011	0.7857142857142857	0.6190476190476191	0.9873417721518988	Self Car Public
ssid__geo	0.8293201133144475	0.8859649122807017	0.803146416726813	0.7594501718213058	0.772093023255814	0.8778960551033188	0.8178957400514286	0.6666666666666666	0.8648648648648648	0.9221556886227545	597	RFC	0.816029755483639	0.7673611111111112	0.83	0.8507281553398058	0.8916666666666666	0.8	1.0	0.875	0.7934320714430475	0.7517006802721088	0.7217391304347827	0.906856403622251	0.7693389592123769	0.5714285714285714	0.7619047619047619	0.9746835443037974	Self Car Public
ssid__geo	0.7920489296636085	0.868421052631579	0.7630174656261612	0.8	0.6461538461538461	0.8428985507246377	0.7951197172754059	0.8571428571428571	0.6060606060606061	0.9221556886227545	598	RFC	0.7923569043798185	0.8443396226415094	0.7526881720430108	0.7800429184549357	0.8551587301587302	0.8571428571428571	0.8333333333333334	0.875	0.7476314714588015	0.7600849256900213	0.5660377358490566	0.9167717528373266	0.7693389592123769	0.8571428571428571	0.47619047619047616	0.9746835443037974	Self Car Public
ssid__geo	0.7792307692307693	0.8771929824561403	0.7071567533931692	0.6261261261261262	0.6148409893992932	0.8805031446540881	0.7715887700748928	0.6206896551724138	0.742857142857143	0.9512195121951219	599	RFC	0.7237420938107831	0.6205357142857143	0.7073170731707317	0.8433734939759037	0.8154061624649859	0.6	0.9285714285714286	0.9176470588235294	0.6988736044657097	0.6318181818181818	0.54375	0.9210526315789473	0.7497488446855535	0.6428571428571429	0.6190476190476191	0.9873417721518988	Self Car Public
ssid__geo	0.8267776096822995	0.8859649122807017	0.78549706106522	0.7688984881209504	0.7014388489208633	0.8861538461538462	0.8146252792664527	0.6956521739130435	0.8205128205128205	0.927710843373494	600	RFC	0.8200636405140567	0.9081632653061225	0.703971119133574	0.8480565371024735	0.8876117496807151	0.8888888888888888	0.8888888888888888	0.8850574712643678	0.7644754831319513	0.6666666666666666	0.6989247311827957	0.9278350515463918	0.7693389592123769	0.5714285714285714	0.7619047619047619	0.9746835443037974	Self Car Public
ssid__geo	0.8551034975017845	0.9210526315789473	0.8296416950345936	0.7611940298507462	0.8296943231441049	0.8980367321089296	0.8414835164835165	0.6923076923076924	0.8571428571428571	0.975	601	RFC	0.8575768032289771	0.8831168831168831	0.8333333333333334	0.856280193236715	0.8567019400352733	0.75	0.8571428571428571	0.9629629629629629	0.8130046609272692	0.6688524590163935	0.8260869565217391	0.9440745672436751	0.8291139240506329	0.6428571428571429	0.8571428571428571	0.9873417721518988	Self Car Public
ssid__geo	0.8181818181818182	0.9122807017543859	0.796700538222301	0.7365269461077845	0.7764060356652949	0.8771686328938237	0.8525867136978249	0.75	0.8571428571428571	0.9506172839506173	602	RFC	0.8092619857831709	0.8424657534246576	0.7312661498708011	0.8540540540540541	0.8949512335054504	0.9	0.8571428571428571	0.927710843373494	0.794436628713929	0.6542553191489362	0.827485380116959	0.9015691868758916	0.8248945147679324	0.6428571428571429	0.8571428571428571	0.9746835443037974	Self Car Public
ssid__geo	0.8569562377531026	0.8771929824561403	0.8387665118078639	0.8	0.8202115158636898	0.8960880195599021	0.7571322985957133	0.5454545454545454	0.7804878048780488	0.9454545454545454	603	RFC	0.8672743290864733	0.9019607843137255	0.8553921568627451	0.8444700460829493	0.8189922480620155	0.75	0.8	0.9069767441860465	0.820329155693504	0.71875	0.7878103837471784	0.9544270833333334	0.7259393208760297	0.42857142857142855	0.7619047619047619	0.9873417721518988	Self Car Public
ssid__geo	0.8179824561403509	0.9035087719298246	0.7764087231497111	0.7285714285714285	0.710217755443886	0.8904369854338188	0.8304400913096565	0.7142857142857143	0.8205128205128205	0.9565217391304348	604	RFC	0.7902496736411706	0.7756653992395437	0.7335640138408305	0.8615196078431373	0.8473996644728352	0.7142857142857143	0.8888888888888888	0.9390243902439024	0.7655144719364902	0.6868686868686869	0.6883116883116883	0.9213630406290957	0.8169580068314245	0.7142857142857143	0.7619047619047619	0.9746835443037974	Self Car Public
ssid__geo	0.8587528174305034	0.9035087719298246	0.8374332341913681	0.8481848184818481	0.7695167286245352	0.8945981554677208	0.8578664134219688	0.8148148148148148	0.8205128205128205	0.9382716049382716	605	RFC	0.8587113443000396	0.9081272084805654	0.8117647058823529	0.8562421185372006	0.8835684618817149	0.8461538461538461	0.8888888888888888	0.9156626506024096	0.8212220406879123	0.7956656346749226	0.7314487632508834	0.9365517241379311	0.8365481213582479	0.7857142857142857	0.7619047619047619	0.9620253164556962	Self Car Public
ssid__geo	0.8203821656050956	0.868421052631579	0.7973202753638035	0.7644683714670255	0.7534626038781163	0.8740298507462686	0.7766359244620115	0.6086956521739131	0.8	0.9212121212121213	606	RFC	0.8146690066010972	0.8958990536277602	0.7028423772609819	0.8452655889145496	0.8345346570560768	0.7777777777777778	0.8421052631578947	0.8837209302325582	0.794475910517458	0.6666666666666666	0.8119402985074626	0.9048207663782447	0.7413100261201526	0.5	0.7619047619047619	0.9620253164556962	Self Car Public
ssid__geo	0.8341637010676156	0.9035087719298246	0.8081052877706445	0.8124076809453472	0.7158218125960062	0.8960863697705802	0.8558409341018036	0.8666666666666666	0.7567567567567567	0.9440993788819876	607	RFC	0.8158933341399394	0.8112094395280236	0.7639344262295082	0.8725361366622865	0.8714430894308943	0.8125	0.875	0.926829268292683	0.802654335538422	0.8136094674556213	0.6734104046242775	0.9209431345353676	0.8524211372312639	0.9285714285714286	0.6666666666666666	0.9620253164556962	Self Car Public
ssid__geo	0.8727025187202179	0.9210526315789473	0.8534106896364876	0.852216748768473	0.7992700729927007	0.908745247148289	0.8808490491596306	0.896551724137931	0.7894736842105262	0.9565217391304348	608	RFC	0.8656012412943103	0.947945205479452	0.776595744680851	0.8722627737226277	0.8960146660290133	0.8666666666666667	0.8823529411764706	0.9390243902439024	0.8485900620305425	0.7740492170022372	0.8233082706766918	0.9484126984126984	0.8725135623869801	0.9285714285714286	0.7142857142857143	0.9746835443037974	Self Car Public
ssid__geo	0.8498971898560658	0.9210526315789473	0.8185116725447292	0.763963963963964	0.7872648335745297	0.9043062200956938	0.856556684063983	0.7586206896551724	0.8421052631578947	0.968944099378882	609	RFC	0.8204500326793264	0.7491166077738516	0.8143712574850299	0.8978622327790974	0.8752431053722302	0.7333333333333333	0.9411764705882353	0.9512195121951219	0.8173866333682067	0.7794117647058824	0.7619047619047619	0.9108433734939759	0.8449869399236487	0.7857142857142857	0.7619047619047619	0.9873417721518988	Self Car Public
ssid__geo	0.8381742738589212	0.8859649122807017	0.8098876761291324	0.753968253968254	0.7888446215139443	0.8868501529051989	0.7937839937839937	0.6666666666666666	0.7692307692307692	0.9454545454545454	610	RFC	0.8335614133525233	0.8260869565217391	0.8296089385474861	0.844988344988345	0.8467700258397932	0.8	0.8333333333333334	0.9069767441860465	0.7928017747291517	0.6934306569343066	0.7518987341772152	0.9330759330759331	0.7576853526220614	0.5714285714285714	0.7142857142857143	0.9873417721518988	Self Car Public
ssid__geo	0.8459016393442623	0.8947368421052632	0.7968125604457642	0.7117437722419928	0.7831715210355986	0.8955223880597014	0.8415492808664321	0.782608695652174	0.8095238095238095	0.9325153374233128	611	RFC	0.8326354008436464	0.847457627118644	0.7781350482315113	0.8723135271807838	0.9047619047619048	1.0	0.8095238095238095	0.9047619047619048	0.7739235160501722	0.6134969325153374	0.7882736156351792	0.92	0.8048020896122162	0.6428571428571429	0.8095238095238095	0.9620253164556962	Self Car Public
ssid__geo	0.7931034482758621	0.868421052631579	0.7645712058091131	0.6820428336079077	0.7632600258732213	0.8484107579462102	0.7872744539411206	0.6666666666666666	0.7692307692307692	0.9259259259259259	612	RFC	0.7864322733145407	0.7840909090909091	0.7682291666666666	0.8069767441860465	0.809751827824117	0.6923076923076923	0.8333333333333334	0.9036144578313253	0.7520610649884435	0.6034985422740525	0.7583547557840618	0.8943298969072165	0.7688366485834841	0.6428571428571429	0.7142857142857143	0.9493670886075949	Self Car Public
ssid__geo	0.8644189383070301	0.8947368421052632	0.8184071902323828	0.7417218543046358	0.7902439024390243	0.9232558139534884	0.8093658952554659	0.7142857142857143	0.7567567567567567	0.9570552147239264	613	RFC	0.8318197664121602	0.7601809954751131	0.8350515463917526	0.9002267573696145	0.8392857142857144	0.7142857142857143	0.875	0.9285714285714286	0.8072106548157901	0.7241379310344828	0.75	0.9474940334128878	0.7894313843680932	0.7142857142857143	0.6666666666666666	0.9873417721518988	Self Car Public
ssid__geo	0.8162083936324168	0.9122807017543859	0.775777152499542	0.7627906976744185	0.6788990825688074	0.8856416772554003	0.8620467157052523	0.8571428571428571	0.7777777777777778	0.9512195121951219	614	RFC	0.7862701322889903	0.75	0.7429718875502008	0.8658385093167702	0.9027077497665732	0.8571428571428571	0.9333333333333333	0.9176470588235294	0.7691323827221774	0.7760252365930599	0.625	0.9063719115734721	0.8370504319871408	0.8571428571428571	0.6666666666666666	0.9873417721518988	Self Car Public
ssid__geo	0.829477858559154	0.8771929824561403	0.7964184313067136	0.7154811715481171	0.7918088737201365	0.8819652486518873	0.7994478951000691	0.6666666666666666	0.8	0.9316770186335404	615	RFC	0.8161679242356703	0.8260869565217391	0.7451820128479657	0.8772348033373063	0.8163490339356835	0.6923076923076923	0.8421052631578947	0.9146341463414634	0.7874678306965547	0.6309963099630996	0.8446601941747572	0.8867469879518072	0.7847096644564999	0.6428571428571429	0.7619047619047619	0.9493670886075949	Self Car Public
ssid__geo	0.8272401433691756	0.8947368421052632	0.7767474178879104	0.7180385288966724	0.7151277013752455	0.8970760233918129	0.8268332589617731	0.7407407407407408	0.8	0.9397590361445785	616	RFC	0.8027335433755401	0.7564575645756457	0.7947598253275109	0.8569832402234637	0.8885941644562334	0.7692307692307693	1.0	0.896551724137931	0.758145875937287	0.6833333333333333	0.65	0.9411042944785276	0.7894313843680932	0.7142857142857143	0.6666666666666666	0.9873417721518988	Self Car Public
ssid__geo	0.8282247765006385	0.8771929824561403	0.8016514156329942	0.8059701492537312	0.7181008902077151	0.8808832074375363	0.800838445807771	0.7200000000000001	0.7500000000000001	0.9325153374233128	617	RFC	0.8211711099343945	0.9339622641509434	0.6797752808988764	0.8497757847533632	0.8374724690514164	0.8181818181818182	0.7894736842105263	0.9047619047619048	0.7947304941279226	0.7088305489260143	0.7610062893081762	0.9143546441495778	0.7730560578661846	0.6428571428571429	0.7142857142857143	0.9620253164556962	Self Car Public
ssid__geo	0.8472602739726027	0.8771929824561403	0.7965183752018244	0.6900584795321637	0.8020176544766708	0.8974789915966387	0.7652711660808826	0.5714285714285714	0.7894736842105262	0.9349112426035503	618	RFC	0.8391055949566587	0.8194444444444444	0.8457446808510638	0.8521276595744681	0.8724245253657018	0.8571428571428571	0.8823529411764706	0.8777777777777778	0.7688261726999968	0.5959595959595959	0.762589928057554	0.9479289940828403	0.7142857142857143	0.42857142857142855	0.7142857142857143	1.0	Self Car Public
ssid__geo	0.8093903293622985	0.8947368421052632	0.7714142698923877	0.7215189873417721	0.7092651757188498	0.8834586466165414	0.8244791152364965	0.6923076923076924	0.8421052631578947	0.9390243902439025	619	RFC	0.796233194376527	0.8260869565217391	0.7302631578947368	0.8323494687131051	0.865686274509804	0.75	0.9411764705882353	0.9058823529411765	0.7570484795555448	0.6404494382022472	0.6894409937888198	0.9412550066755674	0.7931484830219007	0.6428571428571429	0.7619047619047619	0.9746835443037974	Self Car Public
ssid__geo	0.8333333333333334	0.8947368421052632	0.7846302449771964	0.7126948775055679	0.7509881422924901	0.8902077151335311	0.8265124035855743	0.7200000000000001	0.8205128205128205	0.9390243902439025	620	RFC	0.8144239024227158	0.7960199004975125	0.7949790794979079	0.8522727272727273	0.8709843533372945	0.8181818181818182	0.8888888888888888	0.9058823529411765	0.7628162652825022	0.6451612903225806	0.7116104868913857	0.9316770186335404	0.7931484830219007	0.6428571428571429	0.7619047619047619	0.9746835443037974	Self Car Public
ssid__geo	0.7794117647058824	0.8333333333333334	0.7238705148188321	0.6681222707423581	0.6377358490566037	0.8657534246575342	0.7425402762008653	0.7096774193548386	0.611111111111111	0.9068322981366461	621	RFC	0.725456807074052	0.6740088105726872	0.6401515151515151	0.8622100954979536	0.7568786864339231	0.6470588235294118	0.7333333333333333	0.8902439024390244	0.7223340018170975	0.6623376623376623	0.6353383458646616	0.8693259972489684	0.7445248141450674	0.7857142857142857	0.5238095238095238	0.9240506329113924	Self Car Public
ssid__geo	0.8631897203325775	0.9122807017543859	0.8149439283776835	0.70625	0.8255659121171771	0.913015873015873	0.8516429150268857	0.782608695652174	0.8205128205128205	0.9518072289156626	622	RFC	0.8542457600413481	0.8560606060606061	0.824468085106383	0.8822085889570552	0.9323116219667944	1.0	0.8888888888888888	0.9080459770114943	0.791261042677616	0.601063829787234	0.8266666666666667	0.9460526315789474	0.8015873015873015	0.6428571428571429	0.7619047619047619	1.0	Self Car Public
ssid__geo	0.810791871058164	0.9035087719298246	0.7742516111093254	0.7145421903052064	0.7373417721518987	0.8708708708708709	0.8501201408775221	0.7692307692307692	0.8421052631578947	0.9390243902439025	623	RFC	0.8068056262389041	0.8468085106382979	0.7516129032258064	0.8219954648526077	0.8934640522875816	0.8333333333333334	0.9411764705882353	0.9058823529411765	0.7558469442527413	0.6180124223602484	0.7236024844720497	0.9259259259259259	0.8169580068314245	0.7142857142857143	0.7619047619047619	0.9746835443037974	Self Car Public
ssid__geo	0.8010269576379975	0.8771929824561403	0.7753396028318859	0.7056856187290971	0.7637178051511757	0.8566153846153846	0.7935264324153213	0.6923076923076924	0.7500000000000001	0.9382716049382716	624	RFC	0.7767767310306875	0.6986754966887417	0.7839080459770115	0.8477466504263094	0.8183787782709787	0.75	0.7894736842105263	0.9156626506024096	0.7743503214483466	0.7128378378378378	0.7445414847161572	0.8656716417910447	0.7730560578661846	0.6428571428571429	0.7142857142857143	0.9620253164556962	Self Car Public
ssid__geo	0.8535849056603774	0.9385964912280702	0.8134648806764314	0.76	0.7667210440456771	0.913673597983617	0.8957579571076503	0.8461538461538461	0.8717948717948718	0.9693251533742331	625	RFC	0.8195491986181027	0.7339055793991416	0.8274647887323944	0.8972772277227723	0.9338624338624338	0.9166666666666666	0.9444444444444444	0.9404761904761905	0.810994835633537	0.7880184331797235	0.7142857142857143	0.9306803594351734	0.8650793650793651	0.7857142857142857	0.8095238095238095	1.0	Self Car Public
ssid__geo	0.7753333333333333	0.8508771929824561	0.7307316067414099	0.6328358208955224	0.7071057192374349	0.8522532800912721	0.7503707953507152	0.5925925925925927	0.742857142857143	0.9156626506024097	626	RFC	0.7400569098353009	0.5463917525773195	0.8031496062992126	0.8706293706293706	0.8058397541156163	0.6153846153846154	0.9285714285714286	0.8735632183908046	0.7393296228407303	0.75177304964539	0.631578947368421	0.8346368715083798	0.7175005023106289	0.5714285714285714	0.6190476190476191	0.9620253164556962	Self Car Public
ssid__geo	0.8400292184075968	0.9035087719298246	0.804321061684953	0.7635658914728682	0.7476340694006308	0.9017632241813602	0.8437229437229438	0.7857142857142857	0.8	0.9454545454545454	627	RFC	0.8339539824375105	0.8678414096916299	0.7796052631578947	0.8544152744630071	0.8975636766334439	0.7857142857142857	1.0	0.9069767441860465	0.7848364615008214	0.6816608996539792	0.7181818181818181	0.9546666666666667	0.8132409081776171	0.7857142857142857	0.6666666666666666	0.9873417721518988	Self Car Public
ssid__geo	0.8427139552814187	0.868421052631579	0.8064038239275609	0.7214854111405835	0.807799442896936	0.8899266177451635	0.7720042417815484	0.6086956521739131	0.7804878048780488	0.926829268292683	628	RFC	0.8302450350004054	0.8143712574850299	0.8146067415730337	0.8617571059431525	0.8239651416122005	0.7777777777777778	0.8	0.8941176470588236	0.7895746733315794	0.6476190476190476	0.8011049723756906	0.92	0.7413100261201526	0.5	0.7619047619047619	0.9620253164556962	Self Car Public
ssid__geo	0.8073916133617626	0.8508771929824561	0.7345477618498143	0.5611510791366906	0.7797001153402537	0.8627920910724984	0.7377127557850449	0.5	0.8095238095238095	0.9036144578313253	629	RFC	0.8046733451312518	0.8125	0.7824074074074074	0.8191126279863481	0.8349753694581281	0.8333333333333334	0.8095238095238095	0.8620689655172413	0.7056584426291977	0.42857142857142855	0.7770114942528735	0.9113924050632911	0.7053445850914205	0.35714285714285715	0.8095238095238095	0.9493670886075949	Self Car Public
ssid__geo	0.8125836680053548	0.868421052631579	0.770317645132562	0.6744186046511629	0.7620357634112792	0.8744985673352437	0.7487945658677365	0.5454545454545454	0.7619047619047619	0.9390243902439025	630	RFC	0.8085354934385406	0.8325358851674641	0.7673130193905817	0.8257575757575758	0.8059290382819794	0.75	0.7619047619047619	0.9058823529411765	0.750986763730126	0.5667752442996743	0.7568306010928961	0.9293544457978076	0.7217199115933294	0.42857142857142855	0.7619047619047619	0.9746835443037974	Self Car Public
ssid__geo	0.834	0.9035087719298246	0.8160848728768668	0.7755644090305444	0.7908309455587392	0.881859264041317	0.8348720376653779	0.7586206896551724	0.7894736842105262	0.9565217391304348	631	RFC	0.8315935415935417	0.8342857142857143	0.8214285714285714	0.8390663390663391	0.8515702215845687	0.7333333333333333	0.8823529411764706	0.9390243902439024	0.8054161322435376	0.7245657568238213	0.7624309392265194	0.9292517006802721	0.8248945147679324	0.7857142857142857	0.7142857142857143	0.9746835443037974	Self Car Public
ssid__geo	0.8245257452574526	0.9122807017543859	0.8066439782963201	0.7861885790172641	0.7656967840735069	0.8680465717981888	0.8541851815279285	0.7692307692307692	0.8421052631578947	0.9512195121951219	632	RFC	0.823646290646702	0.8579710144927536	0.7886435331230284	0.8243243243243243	0.8973856209150326	0.8333333333333334	0.9411764705882353	0.9176470588235294	0.7954014939309056	0.7254901960784313	0.7440476190476191	0.9166666666666666	0.821177416114125	0.7142857142857143	0.7619047619047619	0.9873417721518988	Self Car Public
ssid__geo	0.8090551181102362	0.8859649122807017	0.7763236214449621	0.6940639269406392	0.7715736040609137	0.8633333333333333	0.8173541434410999	0.6956521739130435	0.8333333333333333	0.9230769230769232	633	RFC	0.773753964858105	0.6647230320699709	0.7835051546391752	0.8730337078651685	0.9185185185185185	0.8888888888888888	1.0	0.8666666666666667	0.7799869345092275	0.7261146496815286	0.76	0.8538461538461538	0.7576853526220614	0.5714285714285714	0.7142857142857143	0.9873417721518988	Self Car Public
ssid__geo	0.8735705209656925	0.9210526315789473	0.8605522437657619	0.8580060422960726	0.8169364881693648	0.906714200831848	0.8696421807435409	0.7692307692307692	0.8837209302325582	0.9559748427672956	634	RFC	0.8732005313991457	0.9102564102564102	0.8282828282828283	0.8810623556581986	0.8823232323232323	0.8333333333333334	0.8636363636363636	0.95	0.8504099686963823	0.8114285714285714	0.8058968058968059	0.9339045287637698	0.8603576451677718	0.7142857142857143	0.9047619047619048	0.9620253164556962	Self Car Public
ssid__geo	0.8697368421052631	0.9298245614035088	0.8559460124062387	0.8354898336414047	0.8284424379232507	0.9039057656540608	0.8752538539647374	0.782608695652174	0.8750000000000001	0.9681528662420382	635	RFC	0.8685398441820479	0.9076305220883534	0.8013100436681223	0.8966789667896679	0.9173789173789174	1.0	0.7777777777777778	0.9743589743589743	0.8475664127512482	0.773972602739726	0.8574766355140186	0.91125	0.8682941531042797	0.6428571428571429	1.0	0.9620253164556962	Self Car Public
ssid__geo	0.832824427480916	0.9210526315789473	0.8018321168253989	0.7510373443983402	0.7538247566063979	0.9006342494714588	0.8732189469133956	0.8333333333333333	0.8292682926829269	0.9570552147239264	636	RFC	0.8151010550271969	0.793859649122807	0.7832369942196532	0.8682065217391305	0.9261904761904761	1.0	0.85	0.9285714285714286	0.7915727703499181	0.7125984251968503	0.7265415549597856	0.9355783308931186	0.8370504319871408	0.7142857142857143	0.8095238095238095	0.9873417721518988	Self Car Public
ssid__geo	0.7823343848580442	0.8771929824561403	0.7337662324258183	0.5662921348314606	0.7942754919499105	0.8407310704960835	0.7971035137701805	0.6153846153846153	0.8500000000000001	0.9259259259259259	637	RFC	0.7260478354680254	0.5	0.8102189781021898	0.8679245283018868	0.8216726555344184	0.6666666666666666	0.8947368421052632	0.9036144578313253	0.7489956609238054	0.6528497409326425	0.7789473684210526	0.8151898734177215	0.776773156519992	0.5714285714285714	0.8095238095238095	0.9493670886075949	Self Car Public
ssid__geo	0.8481675392670157	0.8771929824561403	0.8073170605888819	0.7385321100917431	0.7713717693836979	0.9120473022912047	0.7799905997148838	0.6153846153846153	0.7804878048780488	0.9440993788819876	638	RFC	0.8222187600481949	0.8090452261306532	0.7698412698412699	0.8877697841726618	0.7978319783197833	0.6666666666666666	0.8	0.926829268292683	0.7966410768844986	0.679324894514768	0.7729083665338645	0.9376899696048632	0.7651195499296765	0.5714285714285714	0.7619047619047619	0.9620253164556962	Self Car Public
ssid__geo	0.8088336783988958	0.8771929824561403	0.7727567659481025	0.7322720694645442	0.6978193146417445	0.888178913738019	0.8035412923947955	0.75	0.717948717948718	0.9426751592356688	639	RFC	0.7785176443441933	0.729106628242075	0.7344262295081967	0.8720200752823086	0.7977207977207977	0.6666666666666666	0.7777777777777778	0.9487179487179487	0.7683671534151465	0.7354651162790697	0.6646884272997032	0.9049479166666666	0.8201727948563392	0.8571428571428571	0.6666666666666666	0.9367088607594937	Self Car Public
ssid__geo	0.8553745928338762	0.9035087719298246	0.8359091822382961	0.8438818565400843	0.7657142857142858	0.8981314044605184	0.8639698381015747	0.88	0.7777777777777778	0.9341317365269461	640	RFC	0.8383766108820317	0.8287292817679558	0.7952522255192879	0.8911483253588517	0.9398989898989899	1.0	0.9333333333333333	0.8863636363636364	0.8343718840835944	0.8595988538681948	0.7382920110192838	0.905224787363305	0.8132409081776171	0.7857142857142857	0.6666666666666666	0.9873417721518988	Self Car Public
ssid__geo	0.8042059463379261	0.9122807017543859	0.7602835286645685	0.7230514096185737	0.6746987951807228	0.883100381194409	0.8516736003480436	0.7692307692307692	0.8292682926829269	0.9565217391304348	641	RFC	0.78276371006947	0.8134328358208955	0.697508896797153	0.8373493975903614	0.8741192411924118	0.8333333333333334	0.85	0.9390243902439024	0.746073128978762	0.6507462686567164	0.6533333333333333	0.9341397849462365	0.8328310227044403	0.7142857142857143	0.8095238095238095	0.9746835443037974	Self Car Public
ssid__geo	0.7931536780772032	0.868421052631579	0.7420840114614612	0.668041237113402	0.6842923794712287	0.8739184177997528	0.7894112060778729	0.6923076923076924	0.7500000000000001	0.9259259259259259	642	RFC	0.7575425996096573	0.7714285714285715	0.6358381502890174	0.8653610771113831	0.8143627140139506	0.75	0.7894736842105263	0.9036144578313253	0.7374927804890352	0.5890909090909091	0.7407407407407407	0.8826466916354557	0.7688366485834841	0.6428571428571429	0.7142857142857143	0.9493670886075949	Self Car Public
ssid__geo	0.7529330572808833	0.868421052631579	0.688636288952674	0.5502846299810246	0.6708463949843261	0.8447778418926717	0.7947250280583614	0.7407407407407408	0.7222222222222222	0.9212121212121213	643	RFC	0.6906782053361703	0.47540983606557374	0.740484429065744	0.856140350877193	0.839872788709998	0.7692307692307693	0.8666666666666667	0.8837209302325582	0.7000155509890451	0.6531531531531531	0.6131805157593123	0.8337129840546698	0.7651195499296767	0.7142857142857143	0.6190476190476191	0.9620253164556962	Self Car Public
ssid__geo	0.7788309636650869	0.8245614035087719	0.6920303062099484	0.5873015873015872	0.6101694915254237	0.8786198398028343	0.6937635839432247	0.56	0.611111111111111	0.9101796407185629	644	RFC	0.7213664705702117	0.6306818181818182	0.7043478260869566	0.8290697674418605	0.7444444444444445	0.6363636363636364	0.7333333333333333	0.8636363636363636	0.674060043695247	0.5495049504950495	0.5382059800664452	0.9344692005242464	0.6619449467550733	0.5	0.5238095238095238	0.9620253164556962	Self Car Public
ssid__geo	0.7970335675253708	0.8596491228070176	0.7265698376741899	0.6369710467706013	0.6598778004073319	0.8828606658446362	0.7607063585324454	0.6086956521739131	0.7567567567567567	0.9166666666666667	645	RFC	0.7491210196479908	0.7526315789473684	0.6403162055335968	0.8544152744630071	0.8393154390345402	0.7777777777777778	0.875	0.8651685393258427	0.715353709051188	0.5521235521235521	0.680672268907563	0.9132653061224489	0.7137834036568212	0.5	0.6666666666666666	0.9746835443037974	Self Car Public
ssid__geo	0.7896935933147632	0.8596491228070176	0.751893639930747	0.744466800804829	0.653902798232695	0.857311320754717	0.773319295474984	0.7692307692307692	0.6285714285714286	0.9221556886227545	646	RFC	0.793347769636623	0.7905982905982906	0.8043478260869565	0.785097192224622	0.8313492063492064	0.8333333333333334	0.7857142857142857	0.875	0.7328154612467136	0.7034220532319392	0.5508684863523573	0.9441558441558442	0.7375929274663452	0.7142857142857143	0.5238095238095238	0.9746835443037974	Self Car Public
ssid__geo	0.831055900621118	0.9122807017543859	0.8164830785243472	0.8005148005148005	0.7790549169859516	0.8698795180722891	0.8755864582981739	0.8461538461538461	0.8372093023255814	0.9433962264150944	647	RFC	0.8163131460483446	0.8474114441416893	0.7210401891252955	0.8804878048780488	0.8907828282828283	0.9166666666666666	0.8181818181818182	0.9375	0.8217608723706284	0.7585365853658537	0.8472222222222222	0.8595238095238096	0.8640747438215793	0.7857142857142857	0.8571428571428571	0.9493670886075949	Self Car Public
ssid__geo	0.8218390804597702	0.8771929824561403	0.738770089624167	0.5947955390334573	0.7305605786618444	0.8909541511771994	0.7916217716394032	0.6666666666666666	0.7804878048780488	0.927710843373494	648	RFC	0.7637760576819631	0.6611570247933884	0.7680608365019012	0.8621103117505995	0.8950191570881226	1.0	0.8	0.8850574712643678	0.7196290454911144	0.5405405405405406	0.696551724137931	0.9217948717948717	0.7455294354028531	0.5	0.7619047619047619	0.9746835443037974	Self Car Public
ssid__geo	0.7740863787375415	0.8947368421052632	0.7579449840486205	0.7146067415730337	0.7256637168141593	0.8335644937586685	0.8294918610469386	0.7586206896551724	0.7804878048780488	0.9493670886075949	649	RFC	0.7485995640124766	0.7146067415730337	0.6473684210526316	0.8838235294117647	0.8275668073136426	0.7333333333333333	0.8	0.9493670886075949	0.7762746693462955	0.7146067415730337	0.825503355704698	0.7887139107611548	0.8323287120755474	0.7857142857142857	0.7619047619047619	0.9493670886075949	Self Car Public
ssid__geo	0.7533718689788054	0.8421052631578947	0.7209773792760538	0.6379585326953748	0.7142857142857142	0.8106878908470723	0.7515552483460056	0.6153846153846153	0.7368421052631577	0.9024390243902438	650	RFC	0.7178999828958638	0.60790273556231	0.7262569832402235	0.8195402298850575	0.7869281045751634	0.6666666666666666	0.8235294117647058	0.8705882352941177	0.725289463068885	0.6711409395973155	0.7027027027027027	0.8020247469066367	0.724934699618244	0.5714285714285714	0.6666666666666666	0.9367088607594937	Self Car Public
ssid__geo	0.8261464750171116	0.8947368421052632	0.799838252500504	0.8013245033112583	0.7157287157287157	0.8824615384615384	0.8439091426260633	0.7586206896551724	0.8372093023255814	0.9358974358974359	651	RFC	0.8018710142134283	0.8231292517006803	0.7005649717514124	0.8819188191881919	0.8331890331890331	0.7333333333333333	0.8181818181818182	0.948051948051948	0.7984045030758685	0.7806451612903226	0.7315634218289085	0.8830049261083743	0.8556359252561784	0.7857142857142857	0.8571428571428571	0.9240506329113924	Self Car Public
ssid__geo	0.8469910371318822	0.9122807017543859	0.8362928383928235	0.8409638554216867	0.7976011994002998	0.8703134603564843	0.8749284253578732	0.88	0.8	0.9447852760736196	652	RFC	0.8645720900447907	0.935656836461126	0.8498402555910544	0.8082191780821918	0.9195906432748537	1.0	0.8421052631578947	0.9166666666666666	0.8192771958319786	0.7636761487964989	0.751412429378531	0.9427430093209055	0.8407675306409482	0.7857142857142857	0.7619047619047619	0.9746835443037974	Self Car Public
ssid__geo	0.8477483917083631	0.8947368421052632	0.8280626361091524	0.8070175438596492	0.7833827893175074	0.8937875751503006	0.8388778367226642	0.7586206896551724	0.8205128205128205	0.9375000000000001	653	RFC	0.8252619292357043	0.7931034482758621	0.7810650887573964	0.9016172506738545	0.8493827160493828	0.7333333333333333	0.8888888888888888	0.9259259259259259	0.8310785241248818	0.8214285714285714	0.7857142857142857	0.8860927152317881	0.8323287120755474	0.7857142857142857	0.7619047619047619	0.9493670886075949	Self Car Public
ssid__geo	0.8666666666666667	0.9122807017543859	0.8337864958689173	0.8466257668711658	0.7358490566037735	0.9188846641318125	0.8687134502923977	0.8666666666666666	0.7894736842105262	0.95	654	RFC	0.8367662473794549	0.8625	0.7358490566037735	0.9119496855345912	0.8777081820382474	0.8125	0.8823529411764706	0.9382716049382716	0.8310334279115063	0.8313253012048193	0.7358490566037735	0.9259259259259259	0.8682941531042797	0.9285714285714286	0.7142857142857143	0.9620253164556962	Self Car Public
ssid__geo	0.8107556160653506	0.9210526315789473	0.7719090117465711	0.7903614457831325	0.6379310344827587	0.887434554973822	0.8891866028708133	0.88	0.8421052631578947	0.9454545454545454	655	RFC	0.7861116076318666	0.8770053475935828	0.6401384083044983	0.8411910669975186	0.9493844049247606	1.0	0.9411764705882353	0.9069767441860465	0.7646984163247693	0.7192982456140351	0.6357388316151202	0.9390581717451524	0.8449869399236487	0.7857142857142857	0.7619047619047619	0.9873417721518988	Self Car Public
ssid__geo	0.8148379052369077	0.9298245614035088	0.78754050250392	0.7324324324324324	0.760233918128655	0.8699551569506726	0.8822013482310722	0.8148148148148148	0.8636363636363636	0.9681528662420382	656	RFC	0.7739760137600838	0.6966580976863753	0.7123287671232876	0.9129411764705883	0.8821999256781865	0.8461538461538461	0.8260869565217391	0.9743589743589743	0.8059873039321217	0.7720797720797721	0.8150470219435737	0.8308351177730193	0.8841671689772955	0.7857142857142857	0.9047619047619048	0.9620253164556962	Self Car Public
ssid__geo	0.8723559445660102	0.9122807017543859	0.844760484462289	0.7871720116618075	0.8373205741626796	0.90978886756238	0.8365472579324956	0.75	0.7906976744186046	0.968944099378882	657	RFC	0.8623249991063697	0.8544303797468354	0.8393285371702638	0.8932160804020101	0.8746489283074649	0.9	0.7727272727272727	0.9512195121951219	0.8306800638017012	0.7297297297297297	0.8353221957040573	0.9269882659713168	0.8132409081776171	0.6428571428571429	0.8095238095238095	0.9873417721518988	Self Car Public
ssid__geo	0.7646249139710943	0.8508771929824561	0.7345623473627224	0.7082066869300913	0.6731078904991947	0.8223724646588813	0.7724275600529782	0.6956521739130435	0.7222222222222222	0.8994082840236687	658	RFC	0.7743290173031611	0.8472727272727273	0.7231833910034602	0.7525309336332958	0.8666666666666667	0.8888888888888888	0.8666666666666667	0.8444444444444444	0.7147924095712064	0.608355091383812	0.6295180722891566	0.9065040650406504	0.7175005023106289	0.5714285714285714	0.6190476190476191	0.9620253164556962	Self Car Public
ssid__geo	0.8223593964334706	0.8771929824561403	0.7932701658316788	0.784688995215311	0.7197452229299363	0.8753762793497892	0.7876023391812864	0.64	0.7894736842105262	0.9333333333333332	659	RFC	0.8252521138159437	0.8723404255319149	0.7847222222222222	0.8186936936936937	0.8349915018861668	0.7272727272727273	0.8823529411764706	0.8953488372093024	0.7727469839389718	0.7130434782608696	0.6647058823529411	0.9404915912031048	0.753465943339361	0.5714285714285714	0.7142857142857143	0.9746835443037974	Self Car Public
ssid__geo	0.8230709275136399	0.9035087719298246	0.7606846074011712	0.6267806267806267	0.7658227848101266	0.8894504106127605	0.8372902817347262	0.7407407407407408	0.8205128205128205	0.9506172839506173	660	RFC	0.7766160081053698	0.7142857142857143	0.7355623100303952	0.88	0.8619435004977173	0.7692307692307693	0.8888888888888888	0.927710843373494	0.7520538350196145	0.5583756345177665	0.7986798679867987	0.8991060025542784	0.8169580068314245	0.7142857142857143	0.7619047619047619	0.9746835443037974	Self Car Public
ssid__geo	0.771117166212534	0.8947368421052632	0.7211279926335176	0.5625	0.76	0.8408839779005525	0.8384537804406494	0.7407407407407408	0.8421052631578947	0.9325153374233128	661	RFC	0.7236667152603543	0.5159235668789809	0.8038461538461539	0.8512304250559284	0.8717230481936364	0.7692307692307693	0.9411764705882353	0.9047619047619048	0.72326543068677	0.6183206106870229	0.7206896551724138	0.8307860262008734	0.8127385975487241	0.7142857142857143	0.7619047619047619	0.9620253164556962	Self Car Public
ssid__geo	0.8162808065720687	0.8859649122807017	0.7728469640644362	0.7142857142857143	0.7232142857142857	0.8810408921933086	0.7970027311344676	0.6363636363636364	0.8205128205128205	0.9341317365269461	662	RFC	0.8143496344882996	0.8365019011406845	0.7902439024390244	0.8163030998851895	0.8834175084175083	0.875	0.8888888888888888	0.8863636363636364	0.7489424959256703	0.623229461756374	0.6666666666666666	0.9569313593539704	0.7497488446855535	0.5	0.7619047619047619	0.9873417721518988	Self Car Public
ssid__geo	0.8191419141914191	0.9298245614035088	0.8062615234001153	0.7523584905660378	0.803680981595092	0.8627450980392156	0.8801161103047894	0.7999999999999999	0.8717948717948718	0.9685534591194969	663	RFC	0.8026679865778051	0.731651376146789	0.7963525835866262	0.88	0.8856481481481482	0.75	0.9444444444444444	0.9625	0.8105237338833179	0.7742718446601942	0.8111455108359134	0.8461538461538461	0.880450070323488	0.8571428571428571	0.8095238095238095	0.9746835443037974	Self Car Public
ssid__geo	0.7771587743732591	0.9035087719298246	0.7108501958291944	0.5158562367864693	0.763803680981595	0.8528906697195191	0.8309749920861034	0.6923076923076924	0.8500000000000001	0.9506172839506173	664	RFC	0.7041468645551578	0.5020576131687243	0.7410714285714286	0.8693115519253208	0.8574825618262524	0.75	0.8947368421052632	0.927710843373494	0.7184960392794643	0.5304347826086957	0.7879746835443038	0.8370786516853933	0.8090214988949166	0.6428571428571429	0.8095238095238095	0.9746835443037974	Self Car Public
ssid__geo	0.8679514632405425	0.9298245614035088	0.8240720553298067	0.6954177897574124	0.8680555555555555	0.908742820676452	0.8619653587840226	0.6956521739130435	0.9268292682926829	0.9634146341463414	665	RFC	0.8384549522460171	0.7588235294117647	0.8620689655172413	0.8944723618090452	0.9227668845315904	0.8888888888888888	0.95	0.9294117647058824	0.813130974696687	0.6417910447761194	0.8741258741258742	0.9234760051880675	0.8253968253968255	0.5714285714285714	0.9047619047619048	1.0	Self Car Public
ssid__geo	0.8004276550249465	0.9122807017543859	0.7624625896307271	0.6641366223908919	0.7694915254237289	0.8537596210775608	0.8674730674730675	0.8461538461538461	0.8108108108108109	0.9454545454545454	666	RFC	0.7524656841940806	0.5932203389830508	0.7827586206896552	0.8814180929095354	0.9203811369509043	0.9166666666666666	0.9375	0.9069767441860465	0.7795870558788728	0.7543103448275862	0.7566666666666667	0.8277841561423651	0.8291139240506329	0.7857142857142857	0.7142857142857143	0.9873417721518988	Self Car Public
ssid__geo	0.7957142857142857	0.9122807017543859	0.7418378621275088	0.6533333333333333	0.7005988023952096	0.8715814506539834	0.8619816397594174	0.8148148148148148	0.8205128205128205	0.9506172839506173	667	RFC	0.7504730649736168	0.6282051282051282	0.7748344370860927	0.8483796296296297	0.8875845261387431	0.8461538461538461	0.8888888888888888	0.927710843373494	0.73866261247018	0.6805555555555556	0.639344262295082	0.8960880195599022	0.8407675306409482	0.7857142857142857	0.7619047619047619	0.9746835443037974	Self Car Public
ssid__geo	0.8263473053892215	0.9035087719298246	0.799421020302118	0.7755102040816326	0.7483221476510067	0.874430709173715	0.8528949633244111	0.8571428571428571	0.7567567567567567	0.9447852760736196	668	RFC	0.8153630063584889	0.842741935483871	0.7559322033898305	0.8474148802017655	0.8829365079365079	0.8571428571428571	0.875	0.9166666666666666	0.7874342174154241	0.718213058419244	0.7408637873754153	0.9032258064516129	0.8328310227044403	0.8571428571428571	0.6666666666666666	0.9746835443037974	Self Car Public
ssid__geo	0.7924393723252496	0.868421052631579	0.7411331113560324	0.5956521739130435	0.769017980636238	0.8587291795188156	0.7787243765504636	0.6086956521739131	0.8108108108108109	0.9166666666666667	669	RFC	0.7628755016929706	0.681592039800995	0.7853107344632768	0.8217237308146399	0.8601487723678735	0.7777777777777778	0.9375	0.8651685393258427	0.7271899563448061	0.528957528957529	0.7533875338753387	0.8992248062015504	0.7296564195298373	0.5	0.7142857142857143	0.9746835443037974	Self Car Public
ssid__geo	0.8530416951469583	0.9122807017543859	0.8234713500791884	0.7661141804788213	0.790874524714829	0.9134253450439147	0.8399031007751939	0.7200000000000001	0.8372093023255814	0.9625	670	RFC	0.8249241087532297	0.7908745247148289	0.7647058823529411	0.9191919191919192	0.8623269734380846	0.8181818181818182	0.8181818181818182	0.9506172839506173	0.8231618179897088	0.7428571428571429	0.8188976377952756	0.9077306733167082	0.8248945147679324	0.6428571428571429	0.8571428571428571	0.9746835443037974	Self Car Public
ssid__geo	0.8844386080105056	0.9473684210526315	0.8791431027422408	0.85995085995086	0.8764367816091955	0.9010416666666667	0.9232142857142858	0.8571428571428571	0.9500000000000001	0.9625	671	RFC	0.8807427763665537	0.8997429305912596	0.8495821727019499	0.8929032258064517	0.9359200470311583	0.8571428571428571	1.0	0.9506172839506173	0.8793012504408683	0.8235294117647058	0.9050445103857567	0.9093298291721419	0.9121961020695197	0.8571428571428571	0.9047619047619048	0.9746835443037974	Self Car Public
ssid__geo	0.78507871321013	0.8771929824561403	0.7472003510298411	0.700361010830325	0.69150521609538	0.8497348261638185	0.8183823222847613	0.7200000000000001	0.8205128205128205	0.9146341463414634	672	RFC	0.7610252587559212	0.7404580152671756	0.7204968944099379	0.82212086659065	0.8631412160823926	0.8181818181818182	0.8888888888888888	0.8823529411764706	0.7361361004393888	0.6643835616438356	0.664756446991404	0.8792682926829268	0.7847096644564999	0.6428571428571429	0.7619047619047619	0.9493670886075949	Self Car Public
ssid__geo	0.802555910543131	0.9035087719298246	0.7826179953965376	0.7055900621118013	0.7808219178082191	0.8614420062695924	0.8475328135985611	0.7692307692307692	0.8292682926829269	0.9440993788819876	673	RFC	0.7768207318579265	0.7263427109974424	0.7233502538071066	0.8807692307692307	0.8700542005420054	0.8333333333333334	0.85	0.926829268292683	0.7923831363848702	0.6859903381642513	0.8482142857142857	0.8429447852760736	0.82861161342174	0.7142857142857143	0.8095238095238095	0.9620253164556962	Self Car Public
ssid__geo	0.7862703467799009	0.8771929824561403	0.7479383975003436	0.6033519553072626	0.7993874425727412	0.8410757946210269	0.8205976668931111	0.7142857142857143	0.8292682926829269	0.9182389937106918	674	RFC	0.733023149657733	0.5159235668789809	0.786144578313253	0.8970013037809648	0.825595238095238	0.7142857142857143	0.85	0.9125	0.7770853752506987	0.726457399103139	0.8130841121495327	0.7917146144994246	0.8159533855736387	0.7142857142857143	0.8095238095238095	0.9240506329113924	Self Car Public
ssid__geo	0.8124183006535948	0.8508771929824561	0.776544746021742	0.7801047120418848	0.6841121495327103	0.8654173764906303	0.7503707953507152	0.5925925925925927	0.742857142857143	0.9156626506024097	675	RFC	0.8163953361665032	0.8514285714285714	0.7956521739130434	0.8021052631578948	0.8058397541156163	0.6153846153846154	0.9285714285714286	0.8735632183908046	0.7531291759244367	0.7198067632850241	0.6	0.9395807644882861	0.7175005023106289	0.5714285714285714	0.6190476190476191	0.9620253164556962	Self Car Public
ssid__geo	0.8228652081863091	0.8947368421052632	0.7958029906696623	0.7509293680297398	0.7570469798657719	0.8794326241134753	0.8166537531701575	0.6956521739130435	0.8095238095238095	0.9447852760736196	676	RFC	0.8154500023352483	0.8632478632478633	0.7230769230769231	0.8600252206809584	0.8716931216931217	0.8888888888888888	0.8095238095238095	0.9166666666666666	0.7861920097169603	0.6644736842105263	0.7943661971830986	0.899736147757256	0.7852119750853928	0.5714285714285714	0.8095238095238095	0.9746835443037974	Self Car Public
ssid__geo	0.8574498567335244	0.9298245614035088	0.8358661240706889	0.8214285714285714	0.7836990595611285	0.9024707412223668	0.9021789045846785	0.8275862068965518	0.9302325581395349	0.9487179487179488	677	RFC	0.8407588157849815	0.8939929328621908	0.7246376811594203	0.9036458333333334	0.8900432900432901	0.8	0.9090909090909091	0.961038961038961	0.838100260625858	0.7597597597597597	0.8532423208191127	0.9012987012987013	0.9154108900944343	0.8571428571428571	0.9523809523809523	0.9367088607594937	Self Car Public
ssid__geo	0.789039039039039	0.8771929824561403	0.7354276709905637	0.6679174484052532	0.6812227074235808	0.8571428571428572	0.8081089219300601	0.7407407407407408	0.7567567567567567	0.926829268292683	678	RFC	0.7317778864138923	0.5855263157894737	0.7289719626168224	0.8808353808353808	0.8461161387631976	0.7692307692307693	0.875	0.8941176470588236	0.7504427801535042	0.777292576419214	0.639344262295082	0.8346915017462165	0.7809925658026925	0.7142857142857143	0.6666666666666666	0.9620253164556962	Self Car Public
ssid__geo	0.8559941520467836	0.8947368421052632	0.8311439370613473	0.7925170068027211	0.7955271565495208	0.9053876478318001	0.8180952178593689	0.6875000000000001	0.8108108108108109	0.9559748427672956	679	RFC	0.8393246151720728	0.7871621621621622	0.8440677966101695	0.8867438867438867	0.8328703703703703	0.6111111111111112	0.9375	0.95	0.825014427090581	0.797945205479452	0.7522658610271903	0.9248322147651007	0.820675105485232	0.7857142857142857	0.7142857142857143	0.9620253164556962	Self Car Public
ssid__geo	0.8183873398643556	0.8771929824561403	0.7615325398042518	0.6683291770573565	0.7177177177177176	0.8985507246376812	0.7720006331117443	0.6153846153846153	0.7500000000000001	0.9506172839506173	680	RFC	0.7683802815962478	0.7015706806282722	0.7134328358208956	0.8901373283395755	0.794617064750229	0.6666666666666666	0.7894736842105263	0.927710843373494	0.7557581002312443	0.638095238095238	0.7220543806646526	0.9071246819338422	0.753465943339361	0.5714285714285714	0.7142857142857143	0.9746835443037974	Self Car Public
ssid__geo	0.833434650455927	0.9122807017543859	0.8172702190094626	0.8104196816208393	0.7715355805243446	0.8698553948832036	0.8504065040650407	0.75	0.8500000000000001	0.9512195121951219	681	RFC	0.8377106607157541	0.9032258064516129	0.7744360902255639	0.8354700854700855	0.9041279669762642	0.9	0.8947368421052632	0.9176470588235294	0.8035858094356275	0.7349081364829396	0.7686567164179104	0.9071925754060325	0.8132409081776171	0.6428571428571429	0.8095238095238095	0.9873417721518988	Self Car Public
ssid__geo	0.8557353976073188	0.9122807017543859	0.8369343303327378	0.8302521008403362	0.7831149927219796	0.8974358974358975	0.8672351180154431	0.8148148148148148	0.8421052631578947	0.9447852760736196	682	RFC	0.8485361120696985	0.8636363636363636	0.8102409638554217	0.8717310087173101	0.901332327802916	0.8461538461538461	0.9411764705882353	0.9166666666666666	0.8272673345968745	0.7993527508090615	0.7577464788732394	0.9247027741083224	0.8407675306409482	0.7857142857142857	0.7619047619047619	0.9746835443037974	Self Car Public
ssid__geo	0.8424884182660489	0.8771929824561403	0.8218619613710739	0.845945945945946	0.7332339791356184	0.8864059590316574	0.7978319783197833	0.6666666666666666	0.8	0.926829268292683	683	RFC	0.8387301561257208	0.8917378917378918	0.7784810126582279	0.8459715639810427	0.8454076367389062	0.8	0.8421052631578947	0.8941176470588236	0.80949486823397	0.8046272493573264	0.6929577464788732	0.9308996088657105	0.7651195499296765	0.5714285714285714	0.7619047619047619	0.9620253164556962	Self Car Public
ssid__geo	0.8018372703412073	0.8508771929824561	0.7638460531940822	0.6619469026548673	0.7604938271604937	0.8690974297668858	0.7497727612670141	0.6206896551724138	0.7027027027027026	0.9259259259259259	684	RFC	0.7767269302226097	0.684981684981685	0.8105263157894737	0.8346727898966705	0.7720381526104418	0.6	0.8125	0.9036144578313253	0.7543912730650807	0.6404109589041096	0.7162790697674418	0.9064837905236908	0.7370906168374521	0.6428571428571429	0.6190476190476191	0.9493670886075949	Self Car Public
ssid__geo	0.8228532792427316	0.8947368421052632	0.7777598340043337	0.803594351732991	0.6368715083798883	0.8928136419001218	0.8215950920245398	0.7200000000000001	0.8	0.9447852760736196	685	RFC	0.7944810942709873	0.8046272493573264	0.7184873949579832	0.8603286384976526	0.8589845826687932	0.8181818181818182	0.8421052631578947	0.9166666666666666	0.7674395194483252	0.8025641025641026	0.5719063545150501	0.9278481012658227	0.7931484830219007	0.6428571428571429	0.7619047619047619	0.9746835443037974	Self Car Public
ssid__geo	0.845985401459854	0.8947368421052632	0.8274941576450496	0.7889546351084812	0.8095872170439414	0.8839406207827261	0.8470669427191165	0.8	0.8095238095238095	0.9316770186335404	686	RFC	0.8336786616811316	0.8438818565400844	0.769620253164557	0.8875338753387534	0.8777496216520606	0.9090909090909091	0.8095238095238095	0.9146341463414634	0.8250165563654751	0.7407407407407407	0.8539325842696629	0.8803763440860215	0.8243922041390395	0.7142857142857143	0.8095238095238095	0.9493670886075949	Self Car Public
ssid__geo	0.775047258979206	0.9210526315789473	0.7500366282016647	0.6960907944514503	0.7160839160839162	0.837935174069628	0.8737955346650997	0.7999999999999999	0.8648648648648648	0.9565217391304348	687	RFC	0.7513661812971862	0.6571428571428571	0.7529411764705882	0.8440145102781137	0.8963414634146342	0.75	1.0	0.9390243902439024	0.7515186121327608	0.739946380697051	0.6826666666666666	0.831942789034565	0.8645770544504722	0.8571428571428571	0.7619047619047619	0.9746835443037974	Self Car Public
ssid__geo	0.8109418282548476	0.8947368421052632	0.7723713301433447	0.7311827956989247	0.7169179229480737	0.8690132717830352	0.8317192963604697	0.6956521739130435	0.8717948717948718	0.927710843373494	688	RFC	0.7925881972165283	0.8225806451612904	0.7157190635451505	0.8394648829431438	0.9061302681992337	0.8888888888888888	0.9444444444444444	0.8850574712643678	0.7589676749491473	0.6580645161290323	0.7181208053691275	0.9007177033492823	0.7852119750853928	0.5714285714285714	0.8095238095238095	0.9746835443037974	Self Car Public
ssid__geo	0.8470764617691154	0.9649122807017544	0.827596117639434	0.8169838945827232	0.7792207792207791	0.8865836791147994	0.948883105617003	0.9655172413793104	0.9	0.9811320754716981	689	RFC	0.8428410293305714	0.9147540983606557	0.7636363636363637	0.850132625994695	0.9519005847953217	0.9333333333333333	0.9473684210526315	0.975	0.8199501205281553	0.7380952380952381	0.7954545454545454	0.9263005780346821	0.948161543098252	1.0	0.8571428571428571	0.9873417721518988	Self Car Public
ssid__geo	0.8006993006993007	0.8771929824561403	0.7650944492416464	0.7479131886477461	0.6757990867579908	0.871571072319202	0.7980179329872582	0.6923076923076924	0.7692307692307692	0.9325153374233128	690	RFC	0.7729439819120456	0.7915194346289752	0.6706948640483383	0.8566176470588235	0.8293650793650794	0.75	0.8333333333333334	0.9047619047619048	0.7589660640497157	0.7088607594936709	0.6809815950920245	0.8870558375634517	0.7730560578661846	0.6428571428571429	0.7142857142857143	0.9620253164556962	Self Car Public
ssid__geo	0.7849462365591398	0.868421052631579	0.7108893895000618	0.6131078224101479	0.6409807355516638	0.8785796105383733	0.7602645318482423	0.64	0.7058823529411765	0.9349112426035503	691	RFC	0.7494380599678635	0.6744186046511628	0.756198347107438	0.8176972281449894	0.8427091427091428	0.7272727272727273	0.9230769230769231	0.8777777777777778	0.6891679775526857	0.562015503875969	0.5562310030395137	0.9492574257425742	0.7142857142857143	0.5714285714285714	0.5714285714285714	1.0	Self Car Public
ssid__geo	0.7804878048780488	0.9122807017543859	0.7620483132329517	0.711217183770883	0.74189364461738	0.8330341113105925	0.8672351180154431	0.8148148148148148	0.8421052631578947	0.9447852760736196	692	RFC	0.7599477811760295	0.691415313225058	0.7447916666666666	0.8436363636363636	0.901332327802916	0.8461538461538461	0.9411764705882353	0.9166666666666666	0.7646332851676741	0.7321867321867321	0.7390180878552972	0.8226950354609929	0.8407675306409482	0.7857142857142857	0.7619047619047619	0.9746835443037974	Self Car Public
ssid__geo	0.858041958041958	0.8947368421052632	0.8371059574559673	0.8576104746317512	0.7538940809968847	0.8998133167392658	0.8321719309671117	0.8	0.7567567567567567	0.9397590361445785	693	RFC	0.8546821729015684	0.9390681003584229	0.7538940809968847	0.8710843373493976	0.8935475444096134	0.9090909090909091	0.875	0.896551724137931	0.8245175460016131	0.7891566265060241	0.7538940809968847	0.9305019305019305	0.7894313843680932	0.7142857142857143	0.6666666666666666	0.9873417721518988	Self Car Public
ssid__geo	0.8484408992023206	0.868421052631579	0.8034368351897793	0.6682692307692307	0.8446215139442231	0.8974197608558842	0.7744391281233387	0.56	0.8421052631578947	0.9212121212121213	694	RFC	0.8148573215969193	0.6984924623115578	0.8712328767123287	0.8748466257668711	0.8204203457281434	0.6363636363636364	0.9411764705882353	0.8837209302325582	0.7937764182495468	0.6405529953917051	0.8195876288659794	0.9211886304909561	0.7413100261201526	0.5	0.7619047619047619	0.9620253164556962	Self Car Public
ssid__geo	0.8415067519545132	0.9035087719298246	0.7945815266010169	0.7019498607242339	0.7890410958904109	0.8927536231884058	0.8364224352239761	0.7272727272727273	0.8372093023255814	0.9447852760736196	695	RFC	0.8326600506850027	0.863013698630137	0.7639257294429708	0.8710407239819005	0.9116161616161617	1.0	0.8181818181818182	0.9166666666666666	0.774330004282984	0.5915492957746479	0.8158640226628895	0.915576694411415	0.8010849909584086	0.5714285714285714	0.8571428571428571	0.9746835443037974	Self Car Public
ssid__geo	0.8333333333333334	0.9122807017543859	0.8184778419723985	0.7995310668229776	0.781578947368421	0.8743235117257967	0.8494047619047619	0.7857142857142857	0.8	0.9625	696	RFC	0.836481389312549	0.8546365914786967	0.8296089385474861	0.8251986379114642	0.8594789442742657	0.7857142857142857	0.8421052631578947	0.9506172839506173	0.8065249369722475	0.751101321585903	0.7388059701492538	0.9296675191815856	0.8407675306409482	0.7857142857142857	0.7619047619047619	0.9746835443037974	Self Car Public
ssid__geo	0.8220858895705522	0.9035087719298246	0.7951330389791247	0.713128038897893	0.7977369165487977	0.8745341614906833	0.8282617586912066	0.64	0.9	0.9447852760736196	697	RFC	0.8197626480142386	0.8118081180811808	0.8221574344023324	0.8253223915592028	0.8637692716640085	0.7272727272727273	0.9473684210526315	0.9166666666666666	0.780183404991554	0.6358381502890174	0.7747252747252747	0.9299867899603699	0.8010849909584086	0.5714285714285714	0.8571428571428571	0.9746835443037974	Self Car Public
ssid__geo	0.7942028985507247	0.8947368421052632	0.7398868938797794	0.6153846153846154	0.7423312883435583	0.8619447779111643	0.8358341247230135	0.7692307692307692	0.8	0.9382716049382716	698	RFC	0.7698414537459689	0.7120418848167539	0.7806451612903226	0.8168373151308305	0.8637004156978793	0.8333333333333334	0.8421052631578947	0.9156626506024096	0.7205867647999341	0.5418326693227091	0.7076023391812866	0.9123252858958069	0.8127385975487241	0.7142857142857143	0.7619047619047619	0.9620253164556962	Self Car Public
ssid__geo	0.7740981667652277	0.868421052631579	0.7451453383860315	0.636604774535809	0.7619047619047619	0.8369264787175236	0.7845094125474542	0.6666666666666666	0.7647058823529412	0.9221556886227545	699	RFC	0.7574297069933036	0.6	0.8547945205479452	0.8174946004319654	0.8557692307692308	0.6923076923076923	1.0	0.875	0.7408318048533492	0.6779661016949152	0.6872246696035242	0.8573046432616082	0.7455294354028531	0.6428571428571429	0.6190476190476191	0.9746835443037974	Self Car Public
ssid__geo	0.8498054474708171	0.9210526315789473	0.8193759915388683	0.7741935483870968	0.7868852459016393	0.8970491803278687	0.8670731707317073	0.75	0.9	0.9512195121951219	700	RFC	0.8392322875081496	0.8888888888888888	0.7552447552447552	0.8735632183908046	0.921671826625387	0.9	0.9473684210526315	0.9176470588235294	0.8096133151589067	0.6857142857142857	0.8212927756653993	0.921832884097035	0.8291139240506329	0.6428571428571429	0.8571428571428571	0.9873417721518988	Self Car Public
ssid__geo	0.7764705882352941	0.8596491228070176	0.7572658053498404	0.7037516170763259	0.7412790697674418	0.8267667292057537	0.7700817995910021	0.64	0.7500000000000001	0.920245398773006	701	RFC	0.7500266025070202	0.7101827676240209	0.6891891891891891	0.8507078507078507	0.8032011847801321	0.7272727272727273	0.7894736842105263	0.8928571428571429	0.7678196476433635	0.6974358974358974	0.8018867924528302	0.8041362530413625	0.74502712477396	0.5714285714285714	0.7142857142857143	0.9493670886075949	Self Car Public
ssid__geo	0.8551495016611296	0.9035087719298246	0.8360802907930361	0.8448275862068965	0.7706422018348623	0.8927710843373495	0.8418320418320419	0.7692307692307692	0.8108108108108109	0.9454545454545454	702	RFC	0.8546193898853177	0.8802395209580839	0.8289473684210527	0.8546712802768166	0.8926033591731266	0.8333333333333334	0.9375	0.9069767441860465	0.8221936418802644	0.8121546961325967	0.72	0.9344262295081968	0.8053044002411092	0.7142857142857143	0.7142857142857143	0.9873417721518988	Self Car Public
ssid__geo	0.8292501855976243	0.868421052631579	0.7859425331548063	0.7514018691588784	0.7121771217712177	0.8942486085343228	0.7834711820253989	0.7200000000000001	0.7027027027027026	0.927710843373494	703	RFC	0.8010679281472223	0.788235294117647	0.748062015503876	0.8669064748201439	0.8385797631487287	0.8181818181818182	0.8125	0.8850574712643678	0.7736020850518179	0.7178571428571429	0.6795774647887324	0.9233716475095786	0.7455294354028531	0.6428571428571429	0.6190476190476191	0.9746835443037974	Self Car Public
ssid__geo	0.7671232876712328	0.868421052631579	0.7174863010341843	0.6352087114337568	0.6776556776556777	0.8395945140131186	0.7826263035334616	0.7142857142857143	0.7058823529411765	0.927710843373494	704	RFC	0.7259264152359289	0.5520504731861199	0.7805907172995781	0.8451380552220888	0.8408067028756684	0.7142857142857143	0.9230769230769231	0.8850574712643678	0.7268973240767286	0.7478632478632479	0.598705501618123	0.8341232227488151	0.753465943339361	0.7142857142857143	0.5714285714285714	0.9746835443037974	Self Car Public
ssid__geo	0.8413312693498453	0.8596491228070176	0.7809710774072306	0.6428571428571428	0.8006182380216383	0.8994378513429107	0.7410551296093465	0.5454545454545454	0.7500000000000001	0.927710843373494	705	RFC	0.7998594383571292	0.72	0.7993827160493827	0.8801955990220048	0.8081770518249648	0.75	0.7894736842105263	0.8850574712643678	0.7673476587715663	0.5806451612903226	0.8018575851393189	0.9195402298850575	0.7058468957203133	0.42857142857142855	0.7142857142857143	0.9746835443037974	Self Car Public
ssid__geo	0.8148843026891808	0.8859649122807017	0.7892309731746132	0.7475728155339806	0.7454128440366974	0.8747072599531616	0.8275051124744377	0.8	0.7500000000000001	0.9325153374233128	706	RFC	0.8054641529952448	0.825	0.7454128440366973	0.8459796149490374	0.8677754993544466	0.9090909090909091	0.7894736842105263	0.9047619047619048	0.7780997807179881	0.6834319526627219	0.7454128440366973	0.9054545454545454	0.7968655816757083	0.7142857142857143	0.7142857142857143	0.9620253164556962	Self Car Public
ssid__geo	0.8038610038610039	0.8771929824561403	0.7524434882738653	0.6666666666666666	0.7190635451505016	0.8716002530044276	0.7935264324153213	0.6923076923076924	0.7500000000000001	0.9382716049382716	707	RFC	0.7551218603661131	0.7135416666666666	0.671875	0.879948914431673	0.8183787782709787	0.75	0.7894736842105263	0.9156626506024096	0.7541201975076649	0.6255707762557078	0.7733812949640287	0.8634085213032582	0.7730560578661846	0.6428571428571429	0.7142857142857143	0.9620253164556962	Self Car Public
ssid__geo	0.8344419807834442	0.8771929824561403	0.8061899234985214	0.7873303167420814	0.7426470588235294	0.8885923949299533	0.800838445807771	0.7200000000000001	0.7500000000000001	0.9325153374233128	708	RFC	0.8290007580652224	0.8877551020408163	0.7593984962406015	0.8398486759142497	0.8374724690514164	0.8181818181818182	0.7894736842105263	0.9047619047619048	0.7924261848035563	0.7073170731707317	0.7266187050359713	0.943342776203966	0.7730560578661846	0.6428571428571429	0.7142857142857143	0.9620253164556962	Self Car Public
ssid__geo	0.8252002913328478	0.868421052631579	0.7949944641620558	0.7784615384615385	0.7156862745098039	0.8908355795148248	0.7852306760048012	0.6923076923076924	0.7317073170731706	0.9316770186335404	709	RFC	0.8024576755821755	0.7760736196319018	0.7604166666666666	0.8708827404479579	0.8048780487804877	0.75	0.75	0.9146341463414634	0.7895047537959415	0.7808641975308642	0.6759259259259259	0.9117241379310345	0.7688366485834841	0.6428571428571429	0.7142857142857143	0.9493670886075949	Self Car Public
ssid__geo	0.8411910669975186	0.8859649122807017	0.7662717758730905	0.6455696202531646	0.7349177330895794	0.9183279742765273	0.7737877840316866	0.64	0.717948717948718	0.9634146341463414	710	RFC	0.7857304924318825	0.6986301369863014	0.767175572519084	0.8913857677902621	0.8114874232521293	0.7272727272727273	0.7777777777777778	0.9294117647058824	0.7507375866722509	0.6	0.7052631578947368	0.946949602122016	0.746031746031746	0.5714285714285714	0.6666666666666666	1.0	Self Car Public
ssid__geo	0.8314606741573034	0.8859649122807017	0.7905922300535101	0.711578947368421	0.7617602427921092	0.8984375	0.794973544973545	0.6666666666666666	0.7777777777777778	0.9404761904761905	711	RFC	0.811938980221671	0.757847533632287	0.8229508196721311	0.8550185873605948	0.873657927590512	0.8	0.9333333333333333	0.8876404494382022	0.7753921754235628	0.6706349206349206	0.7090395480225988	0.9465020576131687	0.746031746031746	0.5714285714285714	0.6666666666666666	1.0	Self Car Public
ssid__geo	0.7690647482014389	0.868421052631579	0.7065277773548299	0.5607476635514018	0.7037037037037037	0.8551319648093841	0.7762902862294343	0.689655172413793	0.7058823529411765	0.9333333333333332	712	RFC	0.7183630565959286	0.5084745762711864	0.7949790794979079	0.8516355140186916	0.8283641423176308	0.6666666666666666	0.9230769230769231	0.8953488372093024	0.7049621598988843	0.625	0.6312292358803987	0.8586572438162544	0.753465943339361	0.7142857142857143	0.5714285714285714	0.9746835443037974	Self Car Public
ssid__geo	0.7432835820895523	0.8771929824561403	0.6717863137953439	0.48953974895397484	0.688695652173913	0.8371235402581438	0.7657270265965918	0.5714285714285714	0.7692307692307692	0.9565217391304348	713	RFC	0.6633257185271503	0.4119718309859155	0.6947368421052632	0.8832684824902723	0.781262098335269	0.5714285714285714	0.8333333333333334	0.9390243902439024	0.6938040506194537	0.6030927835051546	0.6827586206896552	0.7955607476635514	0.753465943339361	0.5714285714285714	0.7142857142857143	0.9746835443037974	Self Car Public
ssid__geo	0.8345968297725707	0.8771929824561403	0.8082377061994367	0.7508305647840531	0.7854137447405329	0.888468809073724	0.7928405513947684	0.64	0.8108108108108109	0.927710843373494	714	RFC	0.8228807120779171	0.7793103448275862	0.835820895522388	0.8535108958837773	0.8499433995123651	0.7272727272727273	0.9375	0.8850574712643678	0.7971707766933346	0.7243589743589743	0.7407407407407407	0.926412614980289	0.753465943339361	0.5714285714285714	0.7142857142857143	0.9746835443037974	Self Car Public
ssid__geo	0.8390804597701149	0.9298245614035088	0.8211435388774159	0.7328990228013029	0.8550295857988166	0.8755020080321284	0.89044551798175	0.8148148148148148	0.9	0.9565217391304348	715	RFC	0.8401394399359675	0.8587786259541985	0.8210227272727273	0.8406169665809768	0.9108488858167934	0.8461538461538461	0.9473684210526315	0.9390243902439024	0.814862558441857	0.6392045454545454	0.8919753086419753	0.9134078212290503	0.8725135623869801	0.7857142857142857	0.8571428571428571	0.9746835443037974	Self Car Public
ssid__geo	0.8523206751054853	0.9035087719298246	0.8204402749711507	0.7609756097560976	0.7986111111111113	0.9017341040462428	0.81836516039579	0.6666666666666666	0.8372093023255814	0.9512195121951219	716	RFC	0.848873348873349	0.9230769230769231	0.7371794871794872	0.8863636363636364	0.9119429590017826	1.0	0.8181818181818182	0.9176470588235294	0.8120540281999887	0.6473029045643154	0.8712121212121212	0.9176470588235294	0.7814948764315853	0.5	0.8571428571428571	0.9873417721518988	Self Car Public
ssid__geo	0.811214953271028	0.8859649122807017	0.7868107689750216	0.7448609431680775	0.7449275362318839	0.8706438275251033	0.8103626274357981	0.7142857142857143	0.7777777777777778	0.9390243902439025	717	RFC	0.8065847702373891	0.7680798004987531	0.8263665594855305	0.8253079507278835	0.8511671335200747	0.7142857142857143	0.9333333333333333	0.9058823529411765	0.7741183195626412	0.7230046948356808	0.6781002638522428	0.92125	0.7852119750853928	0.7142857142857143	0.6666666666666666	0.9746835443037974	Self Car Public
ssid__geo	0.863405336721728	0.9122807017543859	0.8453645521218203	0.8661233993015134	0.7611111111111112	0.9088591459528361	0.8537812379164226	0.8148148148148148	0.7894736842105262	0.9570552147239264	718	RFC	0.8473492969640518	0.8752941176470588	0.7653631284916201	0.9013906447534766	0.8856927386339152	0.8461538461538461	0.8823529411764706	0.9285714285714286	0.8435004588834354	0.8571428571428571	0.7569060773480663	0.916452442159383	0.8291139240506329	0.7857142857142857	0.7142857142857143	0.9873417721518988	Self Car Public
ssid__geo	0.8332288401253919	0.9298245614035088	0.8104966348196355	0.7557980900409277	0.7790973871733967	0.896594427244582	0.8702380952380953	0.7857142857142857	0.8500000000000001	0.975	719	RFC	0.8266889420058434	0.8244047619047619	0.8058968058968059	0.8497652582159625	0.8811380302608373	0.7857142857142857	0.8947368421052632	0.9629629629629629	0.800213987465256	0.6977329974811083	0.7540229885057471	0.9488859764089121	0.8608599557966646	0.7857142857142857	0.8095238095238095	0.9873417721518988	Self Car Public
ssid__geo	0.8600964851826327	0.9210526315789473	0.837609619500917	0.8303130148270181	0.7767857142857143	0.9057301293900185	0.8737955346650997	0.7999999999999999	0.8648648648648648	0.9565217391304348	720	RFC	0.8408114834027796	0.8155339805825242	0.8105590062111802	0.8963414634146342	0.8963414634146342	0.75	1.0	0.9390243902439024	0.8355564762533595	0.8456375838926175	0.7457142857142857	0.9153175591531756	0.8645770544504722	0.8571428571428571	0.7619047619047619	0.9746835443037974	Self Car Public
ssid__geo	0.8208215297450425	0.8859649122807017	0.787004561149014	0.6927374301675977	0.7888888888888889	0.8793873643905552	0.8101930990819879	0.6923076923076924	0.8	0.9382716049382716	721	RFC	0.8089783207569768	0.768595041322314	0.8231884057971014	0.8351515151515152	0.8359226379201014	0.75	0.8421052631578947	0.9156626506024096	0.7721377454936776	0.6305084745762712	0.7573333333333333	0.9285714285714286	0.7889290737392004	0.6428571428571429	0.7619047619047619	0.9620253164556962	Self Car Public
ssid__geo	0.8439306358381503	0.9035087719298246	0.8156508660379319	0.8145695364238411	0.7325769854132901	0.8998060762766645	0.8354134377464176	0.7692307692307692	0.7804878048780488	0.9565217391304348	722	RFC	0.8276186967657565	0.8601398601398601	0.7483443708609272	0.8743718592964824	0.8574525745257452	0.8333333333333334	0.8	0.9390243902439024	0.8059365124561216	0.7735849056603774	0.7174603174603175	0.9267643142476698	0.8169580068314245	0.7142857142857143	0.7619047619047619	0.9746835443037974	Self Car Public
ssid__geo	0.8062460165710643	0.9035087719298246	0.7856273036752484	0.7791262135922329	0.7195467422096317	0.8582089552238805	0.8372902817347262	0.7407407407407408	0.8205128205128205	0.9506172839506173	723	RFC	0.7926251214185033	0.8188775510204082	0.7236467236467237	0.8353510895883777	0.8619435004977173	0.7692307692307693	0.8888888888888888	0.927710843373494	0.7803004848261684	0.7430555555555556	0.7154929577464789	0.8823529411764706	0.8169580068314245	0.7142857142857143	0.7619047619047619	0.9746835443037974	Self Car Public
ssid__geo	0.8271527341294783	0.8947368421052632	0.8014977731215391	0.7909774436090226	0.7268106734434561	0.8867052023121387	0.7947055085020557	0.6363636363636364	0.7906976744186046	0.9570552147239264	724	RFC	0.8173414397652268	0.8885135135135135	0.6958637469586375	0.8676470588235294	0.8587662337662337	0.875	0.7727272727272727	0.9285714285714286	0.7933316035288013	0.7127371273712737	0.7606382978723404	0.9066193853427896	0.7656218605585695	0.5	0.8095238095238095	0.9873417721518988	Self Car Public
ssid__geo	0.7861818181818182	0.8596491228070176	0.745061228287354	0.5970695970695971	0.7906976744186046	0.8474164133738601	0.7481558667100835	0.56	0.7567567567567567	0.927710843373494	725	RFC	0.7495118573674971	0.5759717314487632	0.8277153558052435	0.8448484848484848	0.7988070358760013	0.6363636363636364	0.875	0.8850574712643678	0.7422070593954547	0.6197718631178707	0.7568493150684932	0.85	0.7137834036568212	0.5	0.6666666666666666	0.9746835443037974	Self Car Public
ssid__geo	0.8721859114015976	0.9298245614035088	0.8497469975319353	0.8	0.834319526627219	0.9149214659685865	0.8738636363636364	0.75	0.909090909090909	0.9625	726	RFC	0.8635110040649518	0.8943089430894309	0.7966101694915254	0.8996138996138996	0.9067275004473072	0.9	0.8695652173913043	0.9506172839506173	0.8434065320192742	0.7236842105263158	0.8757763975155279	0.9307589880159787	0.8566405465139643	0.6428571428571429	0.9523809523809523	0.9746835443037974	Self Car Public
ssid__geo	0.830093592512599	0.8859649122807017	0.7995965076710926	0.7967479674796748	0.7190226876090751	0.8830188679245283	0.8392512400995965	0.7692307692307692	0.8292682926829269	0.9192546583850932	727	RFC	0.798068001146819	0.8448275862068966	0.653968253968254	0.8954081632653061	0.8619241192411925	0.8333333333333334	0.85	0.9024390243902439	0.8077545027282462	0.7538461538461538	0.7984496124031008	0.8709677419354839	0.8201727948563392	0.7142857142857143	0.8095238095238095	0.9367088607594937	Self Car Public
ssid__geo	0.8134490238611713	0.8947368421052632	0.7751210193698906	0.6939655172413792	0.7576601671309192	0.8737373737373738	0.8346153846153846	0.75	0.8205128205128205	0.9333333333333332	728	RFC	0.7847518555448983	0.7123893805309734	0.7906976744186046	0.8511685116851169	0.894745908699397	0.9	0.8888888888888888	0.8953488372093024	0.7670929944905683	0.6764705882352942	0.7272727272727273	0.8975356679636836	0.7931484830219007	0.6428571428571429	0.7619047619047619	0.9746835443037974	Self Car Public
ssid__geo	0.8295365278868814	0.8771929824561403	0.7738862161747196	0.6358974358974359	0.7893915756630266	0.8963696369636964	0.7925925925925926	0.6666666666666666	0.7777777777777778	0.9333333333333332	729	RFC	0.7867578748333224	0.6458333333333334	0.8461538461538461	0.8682864450127877	0.8403299542834427	0.6923076923076923	0.9333333333333333	0.8953488372093024	0.764119619400728	0.6262626262626263	0.7397660818713451	0.9263301500682128	0.761402451275869	0.6428571428571429	0.6666666666666666	0.9746835443037974	Self Car Public
ssid__geo	0.7579340385812072	0.868421052631579	0.7301468788217225	0.6702557200538358	0.7053701015965167	0.8148148148148148	0.8019626464070907	0.6923076923076924	0.8	0.9135802469135801	730	RFC	0.7324991227146717	0.6225	0.7546583850931677	0.8203389830508474	0.8278905094060452	0.75	0.8421052631578947	0.891566265060241	0.7324791369867758	0.7259475218658892	0.662125340599455	0.8093645484949833	0.7804902551737994	0.6428571428571429	0.7619047619047619	0.9367088607594937	Self Car Public
ssid__geo	0.8411575562700965	0.9122807017543859	0.8175097466153635	0.8403575989782887	0.7292993630573248	0.8828722778104767	0.8620467157052523	0.8571428571428571	0.7777777777777778	0.9512195121951219	731	RFC	0.8298470434010362	0.8820375335120644	0.7532894736842105	0.8542141230068337	0.9027077497665732	0.8571428571428571	0.9333333333333333	0.9176470588235294	0.8075830817630593	0.802439024390244	0.7067901234567902	0.9135200974421437	0.8370504319871408	0.8571428571428571	0.6666666666666666	0.9873417721518988	Self Car Public
ssid__geo	0.8711201079622132	0.9210526315789473	0.8478061441324806	0.8517940717628705	0.7810457516339869	0.9105786090005844	0.8698598347721154	0.8571428571428571	0.7894736842105262	0.962962962962963	732	RFC	0.8664412796141766	0.8950819672131147	0.8269896193771626	0.8772522522522522	0.8930849448213021	0.8571428571428571	0.8823529411764706	0.9397590361445783	0.8329917133445436	0.8125	0.739938080495356	0.9465370595382746	0.8529234478601567	0.8571428571428571	0.7142857142857143	0.9873417721518988	Self Car Public
ssid__geo	0.8289913159652639	0.9122807017543859	0.8110056692835469	0.7452339688041595	0.824858757062147	0.8629242819843342	0.8836648583484026	0.8571428571428571	0.8571428571428571	0.9367088607594937	733	RFC	0.8354690856391959	0.8464566929133859	0.8449074074074074	0.815043156596794	0.8836648583484026	0.8571428571428571	0.8571428571428571	0.9367088607594937	0.7960521453835736	0.6656346749226006	0.8057395143487859	0.9167822468793343	0.8836648583484026	0.8571428571428571	0.8571428571428571	0.9367088607594937	Self Car Public
ssid__geo	0.861021331609567	0.868421052631579	0.8401976063223616	0.8703108252947481	0.7564766839378239	0.8938053097345132	0.7915122136679024	0.7857142857142857	0.6666666666666667	0.9221556886227545	734	RFC	0.863687009260691	0.9103139013452914	0.8390804597701149	0.8416666666666667	0.8591269841269842	0.7857142857142857	0.9166666666666666	0.875	0.8250616662146629	0.8336755646817249	0.6886792452830188	0.9528301886792453	0.761402451275869	0.7857142857142857	0.5238095238095238	0.9746835443037974	Self Car Public
ssid__geo	0.7807720320466133	0.8508771929824561	0.7240097283395984	0.6266094420600858	0.672463768115942	0.8729559748427673	0.7471035137701804	0.6153846153846153	0.7	0.9259259259259259	735	RFC	0.7291445206678823	0.6517857142857143	0.672463768115942	0.8631840796019901	0.76904107658705	0.6666666666666666	0.7368421052631579	0.9036144578313253	0.7195737357279764	0.6033057851239669	0.672463768115942	0.8829516539440203	0.7291541089009442	0.5714285714285714	0.6666666666666666	0.9493670886075949	Self Car Public
ssid__geo	0.8229329173166927	0.9035087719298246	0.7891507543527266	0.7346072186836518	0.7559322033898306	0.8769128409846972	0.843769560402523	0.75	0.8372093023255814	0.9440993788819876	736	RFC	0.8069166666632377	0.8199052132701422	0.7483221476510067	0.8525226390685641	0.8816703621581671	0.9	0.8181818181818182	0.926829268292683	0.7772743238496663	0.6653846153846154	0.7636986301369864	0.9027397260273973	0.820675105485232	0.6428571428571429	0.8571428571428571	0.9620253164556962	Self Car Public
ssid__geo	0.8135095447870778	0.8859649122807017	0.782279520659126	0.7148148148148147	0.7565217391304347	0.8755020080321285	0.8221585178106917	0.7142857142857143	0.8205128205128205	0.9316770186335404	737	RFC	0.7846443277342124	0.75390625	0.7209944751381215	0.8790322580645161	0.8392695831720222	0.7142857142857143	0.8888888888888888	0.9146341463414634	0.7824363907019353	0.6795774647887324	0.7957317073170732	0.872	0.8085191882660236	0.7142857142857143	0.7619047619047619	0.9493670886075949	Self Car Public
ssid__geo	0.81169757489301	0.8596491228070176	0.7773503207759261	0.7335640138408304	0.7177177177177176	0.8807692307692306	0.7653995458873507	0.6666666666666666	0.7027027027027026	0.926829268292683	738	RFC	0.7753810473448716	0.7043189368770764	0.7376543209876543	0.8841698841698842	0.7996417797888387	0.6923076923076923	0.8125	0.8941176470588236	0.7805226685536198	0.7653429602888087	0.6988304093567251	0.8773946360153256	0.7413100261201526	0.6428571428571429	0.6190476190476191	0.9620253164556962	Self Car Public
ssid__geo	0.8347058823529412	0.9210526315789473	0.8297504241076846	0.8055555555555557	0.8250904704463208	0.8586052463211774	0.8629578754578754	0.7692307692307692	0.8571428571428571	0.9625	739	RFC	0.8443451000181078	0.9022222222222223	0.8300970873786407	0.8007159904534606	0.8803644914756026	0.8333333333333334	0.8571428571428571	0.9506172839506173	0.8244198975265468	0.7275985663082437	0.8201438848920863	0.9255172413793104	0.8487040385774564	0.7142857142857143	0.8571428571428571	0.9746835443037974	Self Car Public
ssid__geo	0.8214027476500362	0.8947368421052632	0.7810357638821745	0.7533783783783783	0.6944908180300501	0.8952380952380953	0.8205761316872427	0.7333333333333334	0.7777777777777778	0.9506172839506173	740	RFC	0.7971645665550048	0.7585034013605442	0.7732342007434945	0.8597560975609756	0.8495147255689425	0.6875	0.9333333333333333	0.927710843373494	0.7708000041303743	0.7483221476510067	0.6303030303030303	0.9337748344370861	0.8090214988949166	0.7857142857142857	0.6666666666666666	0.9746835443037974	Self Car Public
ssid__geo	0.8028814669286182	0.868421052631579	0.7764918422783289	0.770334928229665	0.7065026362038664	0.8526379624014554	0.7799778221335107	0.64	0.7777777777777778	0.9221556886227545	741	RFC	0.825475404904039	0.8429319371727748	0.8626609442060086	0.7708333333333334	0.8452020202020202	0.7272727272727273	0.9333333333333333	0.875	0.7537774718432552	0.7092511013215859	0.5982142857142857	0.9538670284938942	0.7375929274663452	0.5714285714285714	0.6666666666666666	0.9746835443037974	Self Car Public
ssid__geo	0.805693950177936	0.8771929824561403	0.7606543955607338	0.6616257088846882	0.7500000000000001	0.8703374777975132	0.7882644043831744	0.6086956521739131	0.8292682926829269	0.926829268292683	742	RFC	0.7879857764447697	0.813953488372093	0.7138263665594855	0.8361774744027304	0.8406318082788671	0.7777777777777778	0.85	0.8941176470588236	0.7515892784534502	0.5573248407643312	0.7900355871886121	0.9074074074074074	0.7571830419931685	0.5	0.8095238095238095	0.9620253164556962	Self Car Public
ssid__geo	0.8252496433666191	0.8947368421052632	0.7655478535899842	0.7591240875912408	0.6396761133603239	0.897843359818388	0.836175897013899	0.8275862068965518	0.7368421052631577	0.9440993788819876	743	RFC	0.7704649267019761	0.7819548872180451	0.6396761133603239	0.889763779527559	0.8501195600191296	0.8	0.8235294117647058	0.926829268292683	0.7611119284385582	0.7375886524822695	0.6396761133603239	0.9060710194730813	0.82861161342174	0.8571428571428571	0.6666666666666666	0.9620253164556962	Self Car Public
ssid__geo	0.8038338658146965	0.8947368421052632	0.7927799692816198	0.7419738406658739	0.7960618846694795	0.8403041825095057	0.8423245614035088	0.7999999999999999	0.7894736842105262	0.9375000000000001	744	RFC	0.7945254760554367	0.6872246696035242	0.8397626112759644	0.8565891472868217	0.8527596223674655	0.75	0.8823529411764706	0.9259259259259259	0.7958376360126161	0.8062015503875969	0.7566844919786097	0.8246268656716418	0.8402652200120554	0.8571428571428571	0.7142857142857143	0.9493670886075949	Self Car Public
ssid__geo	0.766996699669967	0.8771929824561403	0.7399772907743714	0.6373937677053824	0.75320970042796	0.8293284041897719	0.8081102081102082	0.6923076923076924	0.8108108108108109	0.9212121212121213	745	RFC	0.748486949900399	0.635593220338983	0.8	0.8098676293622142	0.8570736434108527	0.75	0.9375	0.8837209302325582	0.7335141055659923	0.6392045454545454	0.7115902964959568	0.8497474747474747	0.7730560578661846	0.6428571428571429	0.7142857142857143	0.9620253164556962	Self Car Public
ssid__geo	0.8048411497730711	0.868421052631579	0.7516382498070833	0.6456692913385826	0.7380952380952381	0.8711502199874293	0.7970959566051591	0.7142857142857143	0.7567567567567567	0.920245398773006	746	RFC	0.7564834626495781	0.634020618556701	0.779874213836478	0.8555555555555555	0.8273809523809524	0.7142857142857143	0.875	0.8928571428571429	0.7485476420361904	0.6577540106951871	0.7005649717514124	0.8873239436619719	0.776773156519992	0.7142857142857143	0.6666666666666666	0.9493670886075949	Self Car Public
ssid__geo	0.8133935289691497	0.8596491228070176	0.7848882898175805	0.7566462167689161	0.7289156626506025	0.8691029900332227	0.7849896480331263	0.75	0.6857142857142857	0.9192546583850932	747	RFC	0.7980741894726823	0.7644628099173554	0.7934426229508197	0.8363171355498721	0.8087495160665892	0.6666666666666666	0.8571428571428571	0.9024390243902439	0.7758822923748668	0.7489878542510121	0.6740947075208914	0.9045643153526971	0.7884267631103073	0.8571428571428571	0.5714285714285714	0.9367088607594937	Self Car Public
ssid__geo	0.8207964601769911	0.9035087719298246	0.7820046156606949	0.7419898819561551	0.7094594594594593	0.8945645055664702	0.8409303612555644	0.8148148148148148	0.7567567567567567	0.9512195121951219	748	RFC	0.7931678327015992	0.7773851590106007	0.7342657342657343	0.8678526048284625	0.8796003016591252	0.8461538461538461	0.875	0.9176470588235294	0.7729749673772445	0.7096774193548387	0.6862745098039216	0.922972972972973	0.8132409081776171	0.7857142857142857	0.6666666666666666	0.9873417721518988	Self Car Public
ssid__geo	0.8184110970996217	0.9122807017543859	0.7913521834684468	0.741301059001513	0.7497005988023953	0.883054892601432	0.8572441109026475	0.8	0.8205128205128205	0.9512195121951219	749	RFC	0.8100712015536334	0.8221476510067114	0.7671568627450981	0.8409090909090909	0.9052089522677758	0.9090909090909091	0.8888888888888888	0.9176470588235294	0.7792001493219955	0.6749311294765841	0.7330210772833724	0.9296482412060302	0.821177416114125	0.7142857142857143	0.7619047619047619	0.9873417721518988	Self Car Public
ssid__geo	0.8312267657992565	0.8771929824561403	0.7971434610767689	0.7679671457905545	0.7330173775671406	0.8904458598726115	0.7992787919765606	0.7586206896551724	0.7058823529411765	0.9333333333333332	750	RFC	0.815213592925403	0.7791666666666667	0.8140350877192982	0.8524390243902439	0.8505863645398529	0.7333333333333333	0.9230769230769231	0.8953488372093024	0.7852505623031939	0.757085020242915	0.6666666666666666	0.932	0.7772754671488848	0.7857142857142857	0.5714285714285714	0.9746835443037974	Self Car Public
ssid__geo	0.8180565127498277	0.8596491228070176	0.7950896361227908	0.8151658767772513	0.7071651090342678	0.8629379225568532	0.7844728224460837	0.6956521739130435	0.7441860465116279	0.9135802469135801	751	RFC	0.8068000525092042	0.8835616438356164	0.6920731707317073	0.8447653429602888	0.8359092937406191	0.8888888888888888	0.7272727272727273	0.891566265060241	0.7871459081712113	0.7565982404692082	0.7229299363057324	0.8819095477386935	0.7566807313642756	0.5714285714285714	0.7619047619047619	0.9367088607594937	Self Car Public
ssid__geo	0.7544987146529563	0.8421052631578947	0.728216912800063	0.7095851216022888	0.6561679790026247	0.8188976377952756	0.7480076552787093	0.6428571428571429	0.6829268292682926	0.9182389937106918	752	RFC	0.7422419543064397	0.7584097859327217	0.6868131868131868	0.7815028901734105	0.7517857142857144	0.6428571428571429	0.7	0.9125	0.7182860869231655	0.6666666666666666	0.628140703517588	0.8600508905852418	0.7445248141450674	0.6428571428571429	0.6666666666666666	0.9240506329113924	Self Car Public
ssid__geo	0.7983929875821768	0.8771929824561403	0.7731756448144251	0.7637362637362636	0.7117296222664015	0.8440610484406106	0.8119658119658121	0.7407407407407408	0.7692307692307692	0.9259259259259259	753	RFC	0.7942726024185175	0.8660436137071651	0.7217741935483871	0.795	0.8353928534651427	0.7692307692307693	0.8333333333333334	0.9036144578313253	0.7615277130711027	0.683046683046683	0.7019607843137254	0.8995756718528995	0.7926461723930078	0.7142857142857143	0.7142857142857143	0.9493670886075949	Self Car Public
ssid__geo	0.8468606431852986	0.9035087719298246	0.8109398958032411	0.7720739219712526	0.756476683937824	0.9042690815006469	0.836713697824809	0.75	0.8095238095238095	0.9506172839506173	754	RFC	0.8346064603395877	0.8826291079812206	0.7474402730375427	0.87375	0.8790782176324345	0.9	0.8095238095238095	0.927710843373494	0.796287657210144	0.6861313868613139	0.7657342657342657	0.9369973190348525	0.8090214988949166	0.6428571428571429	0.8095238095238095	0.9746835443037974	Self Car Public
ssid__geo	0.8246478873239437	0.9122807017543859	0.7968712174159233	0.7391304347826088	0.7650602409638554	0.8864229765013055	0.8630047672193267	0.8275862068965518	0.8108108108108109	0.9506172839506173	755	RFC	0.8227957690024662	0.875	0.7582089552238805	0.8351783517835178	0.8884036144578312	0.8	0.9375	0.927710843373494	0.7853961990116357	0.6397849462365591	0.7720364741641338	0.9443671766342142	0.8487040385774564	0.8571428571428571	0.7142857142857143	0.9746835443037974	Self Car Public
ssid__geo	0.8207417582417582	0.9122807017543859	0.7808568711917738	0.7030075187969925	0.7479674796747968	0.8915956151035322	0.8502586844050258	0.7272727272727273	0.8780487804878048	0.9454545454545454	756	RFC	0.8102803507282402	0.8617511520737328	0.7058823529411765	0.8632075471698113	0.9356589147286821	1.0	0.9	0.9069767441860465	0.7703180667749225	0.5936507936507937	0.7953890489913544	0.9219143576826196	0.805304400241109	0.5714285714285714	0.8571428571428571	0.9873417721518988	Self Car Public
ssid__geo	0.8501506024096386	0.9210526315789473	0.811881405049022	0.7461139896373056	0.7891566265060241	0.9003735990037359	0.8704739704739705	0.8333333333333333	0.8205128205128205	0.9575757575757576	757	RFC	0.8299018332035352	0.782608695652174	0.8370607028753994	0.8700361010830325	0.9358311800172264	1.0	0.8888888888888888	0.9186046511627907	0.7974044197913036	0.7128712871287128	0.7464387464387464	0.9329032258064516	0.8253968253968255	0.7142857142857143	0.7619047619047619	1.0	Self Car Public
ssid__geo	0.821656050955414	0.8947368421052632	0.8053207612896083	0.7988422575976846	0.7576158940397352	0.859504132231405	0.8325762812283992	0.7692307692307692	0.7894736842105262	0.9390243902439025	758	RFC	0.8403890366985743	0.9139072847682119	0.8125	0.7947598253275109	0.8738562091503268	0.8333333333333334	0.8823529411764706	0.9058823529411765	0.7849738784310474	0.7095115681233933	0.7096774193548387	0.9357326478149101	0.8010849909584087	0.7142857142857143	0.7142857142857143	0.9746835443037974	Self Car Public
ssid__geo	0.8746666666666667	0.956140350877193	0.856325268070225	0.830188679245283	0.8240109140518418	0.91477621091355	0.9312683304440738	0.888888888888889	0.9302325581395349	0.9746835443037974	759	RFC	0.8722196015005504	0.9295774647887324	0.7947368421052632	0.8923444976076556	0.9356171254905431	0.9230769230769231	0.9090909090909091	0.9746835443037974	0.8479629530647758	0.75	0.8555240793201133	0.9383647798742139	0.9280691179425355	0.8571428571428571	0.9523809523809523	0.9746835443037974	Self Car Public
ssid__geo	0.8375	0.8859649122807017	0.8088441753740775	0.7722772277227723	0.7647951441578149	0.8894601542416453	0.8110171329429624	0.689655172413793	0.8	0.9433962264150944	760	RFC	0.8132236499144295	0.8091286307053942	0.7433628318584071	0.8871794871794871	0.8154239766081871	0.6666666666666666	0.8421052631578947	0.9375	0.8059629803186504	0.7386363636363636	0.7875	0.8917525773195877	0.8085191882660236	0.7142857142857143	0.7619047619047619	0.9493670886075949	Self Car Public
ssid__geo	0.8400900900900901	0.9122807017543859	0.7975705252900234	0.7563636363636365	0.7276051188299818	0.9087428206764518	0.8537812379164226	0.8148148148148148	0.7894736842105262	0.9570552147239264	761	RFC	0.8404744794222815	0.9411764705882353	0.7316176470588235	0.8486293206197855	0.8856927386339152	0.8461538461538461	0.8823529411764706	0.9285714285714286	0.7779590622143814	0.6322188449848024	0.7236363636363636	0.978021978021978	0.8291139240506329	0.7857142857142857	0.7142857142857143	0.9873417721518988	Self Car Public
ssid__geo	0.7966857871255577	0.9122807017543859	0.7832016309427154	0.7397590361445784	0.7686274509803922	0.8412184057031756	0.8695298621799233	0.8387096774193549	0.8205128205128205	0.9493670886075949	762	RFC	0.7797772525593633	0.6930022573363431	0.7798408488063661	0.8664886515353805	0.8676539532831417	0.7647058823529411	0.8888888888888888	0.9493670886075949	0.7894646550514975	0.7932816537467701	0.7577319587628866	0.8173803526448362	0.8799477596945952	0.9285714285714286	0.7619047619047619	0.9493670886075949	Self Car Public
ssid__geo	0.8492957746478873	0.9385964912280702	0.8280559885704711	0.7690100430416069	0.8146964856230032	0.9004614370468029	0.8929589367647703	0.8148148148148148	0.8947368421052632	0.9693251533742331	763	RFC	0.8380697187019027	0.8246153846153846	0.8173076923076923	0.8722860791826309	0.9288766788766788	0.8461538461538461	1.0	0.9404761904761905	0.8210165765088564	0.7204301075268817	0.8121019108280255	0.9305177111716622	0.8650793650793651	0.7857142857142857	0.8095238095238095	1.0	Self Car Public
ssid__geo	0.7830188679245284	0.868421052631579	0.7463621111509271	0.6330275229357798	0.757679180887372	0.8483796296296297	0.7691140296018345	0.56	0.8205128205128205	0.926829268292683	764	RFC	0.7484784643744181	0.5982658959537572	0.7928571428571428	0.8543123543123543	0.8064567241037829	0.6363636363636364	0.8888888888888888	0.8941176470588236	0.7466989512628457	0.672077922077922	0.7254901960784313	0.8425287356321839	0.7413100261201526	0.5	0.7619047619047619	0.9620253164556962	Self Car Public
ssid__geo	0.8148631029986962	0.8508771929824561	0.7901653877460109	0.7333333333333333	0.7658998646820028	0.8712629652226968	0.7317515676742056	0.5833333333333334	0.6842105263157895	0.927710843373494	765	RFC	0.8009941147496707	0.7760736196319018	0.7839335180055401	0.8429752066115702	0.7832544512057696	0.7	0.7647058823529411	0.8850574712643678	0.7817491150824484	0.695054945054945	0.7486772486772487	0.9015151515151515	0.6979103877838054	0.5	0.6190476190476191	0.9746835443037974	Self Car Public
ssid__geo	0.829073482428115	0.9035087719298246	0.779109770639589	0.7323943661971831	0.7109375	0.8939974457215836	0.8548833386231761	0.8148148148148148	0.8108108108108109	0.9390243902439025	766	RFC	0.813680926916221	0.8342245989304813	0.7583333333333333	0.8484848484848485	0.8965120663650076	0.8461538461538461	0.9375	0.9058823529411765	0.7555022260175958	0.6527196652719666	0.6691176470588235	0.9446693657219973	0.8248945147679324	0.7857142857142857	0.7142857142857143	0.9746835443037974	Self Car Public
ssid__geo	0.8007968127490039	0.9035087719298246	0.7703933462374998	0.7132616487455198	0.7332521315468941	0.8646662584200856	0.8411861706392786	0.7586206896551724	0.8095238095238095	0.9554140127388535	767	RFC	0.7725112345883023	0.6768707482993197	0.7921052631578948	0.8485576923076923	0.8347985347985348	0.7333333333333333	0.8095238095238095	0.9615384615384616	0.7725752711707767	0.7537878787878788	0.6825396825396826	0.8813982521847691	0.8482017279485635	0.7857142857142857	0.8095238095238095	0.9493670886075949	Self Car Public
ssid__geo	0.8208168642951251	0.8947368421052632	0.8044220960338162	0.8142076502732241	0.7403156384505021	0.8587429993777225	0.8562610229276896	0.8333333333333333	0.8095238095238095	0.9259259259259259	768	RFC	0.8084466885195355	0.8538681948424068	0.7206703910614525	0.8508014796547472	0.9043794224517115	1.0	0.8095238095238095	0.9036144578313253	0.8019880009581399	0.7780678851174935	0.7610619469026548	0.8668341708542714	0.8243922041390395	0.7142857142857143	0.8095238095238095	0.9493670886075949	Self Car Public
ssid__geo	0.7708470124753776	0.8596491228070176	0.7495521555084075	0.6837837837837839	0.7394957983193279	0.8253768844221104	0.7962727906666979	0.7586206896551724	0.7222222222222222	0.9079754601226993	769	RFC	0.7428654267165777	0.6520618556701031	0.7232876712328767	0.8532467532467533	0.826984126984127	0.7333333333333333	0.8666666666666667	0.8809523809523809	0.7581556881322374	0.71875	0.7564469914040115	0.7992700729927007	0.7804902551737994	0.7857142857142857	0.6190476190476191	0.9367088607594937	Self Car Public
ssid__geo	0.8100890207715133	0.8771929824561403	0.7799369139614013	0.7473460721868366	0.7289156626506024	0.8635490070467648	0.816911067883685	0.75	0.7804878048780488	0.920245398773006	770	RFC	0.805346019213248	0.8627450980392157	0.7181008902077152	0.8351920693928129	0.8642857142857143	0.9	0.8	0.8928571428571429	0.7643787987620297	0.6591760299625468	0.7400611620795107	0.8938992042440318	0.7847096644564999	0.6428571428571429	0.7619047619047619	0.9493670886075949	Self Car Public
ssid__geo	0.773525721455458	0.868421052631579	0.7324265722586795	0.7630700778642937	0.5842696629213483	0.8499399759903963	0.7879704836226575	0.7142857142857143	0.717948717948718	0.9316770186335404	771	RFC	0.7380998562873261	0.8147268408551069	0.5705329153605015	0.8290398126463701	0.8022325461349852	0.7142857142857143	0.7777777777777778	0.9146341463414634	0.7293928715165493	0.7175732217573222	0.5986842105263158	0.8719211822660099	0.776773156519992	0.7142857142857143	0.6666666666666666	0.9493670886075949	Self Car Public
ssid__geo	0.7392169873921699	0.8333333333333334	0.6906819125529619	0.5979020979020979	0.6578171091445428	0.8163265306122449	0.7284349637290813	0.6923076923076924	0.588235294117647	0.9047619047619047	772	RFC	0.6924595219001795	0.5089285714285714	0.7408637873754153	0.8275862068965517	0.7910544511668106	0.75	0.7692307692307693	0.8539325842696629	0.7071524450142471	0.7245762711864406	0.5915119363395226	0.8053691275167785	0.6936909785011052	0.6428571428571429	0.47619047619047616	0.9620253164556962	Self Car Public
ssid__geo	0.8451069345430978	0.9385964912280702	0.8184805635540929	0.7517482517482517	0.8070588235294117	0.8966346153846153	0.8934395105627181	0.8275862068965518	0.8780487804878048	0.9746835443037974	773	RFC	0.8264490431452515	0.7651245551601423	0.8406862745098039	0.8735362997658079	0.8915611814345992	0.8	0.9	0.9746835443037974	0.8119457896629246	0.738831615120275	0.7760180995475113	0.9209876543209876	0.8963230861965039	0.8571428571428571	0.8571428571428571	0.9746835443037974	Self Car Public
ssid__geo	0.8273527420446851	0.9385964912280702	0.79111622308845	0.7135135135135136	0.7604562737642585	0.8993788819875776	0.9072824825076088	0.896551724137931	0.8571428571428571	0.9681528662420382	774	RFC	0.8077057932439918	0.8215767634854771	0.7142857142857143	0.8872549019607843	0.8993894993894994	0.8666666666666667	0.8571428571428571	0.9743589743589743	0.7851400564736447	0.6305732484076433	0.8130081300813008	0.9118387909319899	0.9159132007233272	0.9285714285714286	0.8571428571428571	0.9620253164556962	Self Car Public
ssid__geo	0.8225584594222833	0.9035087719298246	0.8027427519291498	0.7878787878787878	0.7521126760563381	0.8682367918523234	0.8528129020112326	0.7586206896551724	0.8571428571428571	0.9426751592356688	775	RFC	0.8044953246999283	0.7670807453416149	0.7852941176470588	0.8611111111111112	0.8463980463980464	0.7333333333333333	0.8571428571428571	0.9487179487179487	0.8023130245294011	0.8098360655737705	0.7216216216216216	0.8754813863928113	0.8598553345388789	0.7857142857142857	0.8571428571428571	0.9367088607594937	Self Car Public
ssid__geo	0.7875175315568023	0.8771929824561403	0.7571373703743011	0.7025411061285501	0.7205387205387206	0.8483322844556324	0.8068242608255621	0.689655172413793	0.8	0.9308176100628932	776	RFC	0.7462435398597699	0.6385869565217391	0.7086092715231788	0.8915343915343915	0.8112573099415205	0.6666666666666666	0.8421052631578947	0.925	0.7742437529328393	0.7807308970099668	0.7328767123287672	0.8091236494597839	0.8042997789833234	0.7142857142857143	0.7619047619047619	0.9367088607594937	Self Car Public
ssid__geo	0.7842741935483871	0.8771929824561403	0.7306088120231763	0.6581352833638026	0.6528925619834711	0.8807985907222549	0.7820591818233327	0.6875000000000001	0.7027027027027026	0.9559748427672956	777	RFC	0.7434434015174204	0.7228915662650602	0.6493150684931507	0.8581235697940504	0.7912037037037036	0.6111111111111112	0.8125	0.95	0.7217470013790427	0.6040268456375839	0.6565096952908587	0.9047044632086851	0.7889290737392004	0.7857142857142857	0.6190476190476191	0.9620253164556962	Self Car Public
ssid__geo	0.8493044822256569	0.9035087719298246	0.8165684337557836	0.7868131868131869	0.7572815533980582	0.9056105610561057	0.8419350846251431	0.7857142857142857	0.7894736842105262	0.9506172839506173	778	RFC	0.8321606986355494	0.8287037037037037	0.7905405405405406	0.8772378516624041	0.8652593567547501	0.7857142857142857	0.8823529411764706	0.927710843373494	0.8038473316197665	0.7489539748953975	0.7267080745341615	0.9358799454297408	0.8248945147679324	0.7857142857142857	0.7142857142857143	0.9746835443037974	Self Car Public
ssid__geo	0.8610709117221418	0.9473684210526315	0.8378934809355919	0.8587360594795539	0.7524752475247525	0.9024691358024691	0.9304141539913897	0.962962962962963	0.8648648648648648	0.9634146341463414	779	RFC	0.8682689992491626	0.9166666666666666	0.8351648351648352	0.852975495915986	0.9764705882352942	1.0	1.0	0.9294117647058824	0.81681242690417	0.8076923076923077	0.6846846846846847	0.9580602883355177	0.8968253968253969	0.9285714285714286	0.7619047619047619	1.0	Self Car Public
[truncated: 220 more rows]
