# Supplementary material for: Inferring transportation mode from smartphone sensors: Evaluating the potential of Wi-Fi and Bluetooth
Source: PLoS One. 2020 Jul 2;15(7):e0234003. doi: 10.1371/journal.pone.0234003 (PMC7332005; doi:10.1371/journal.pone.0234003)
Supplement: S1 File — This compressed folder of files contains the dataset, code for training and evaluating models as well as model output. (GZ) [file pone.0234003.s008.tar.gz › transport_public/output/RFC_Self Other_no_beacon__geo.csv]

X_label	acc	acc_m	f1	f1_NOSELF	f1_SELF	f1_m	f1_m_NOSELF	f1_m_SELF	iteration	model	prec	prec_NOSELF	prec_SELF	prec_m	prec_m_NOSELF	prec_m_SELF	rec	rec_NOSELF	rec_SELF	rec_m	rec_m_NOSELF	rec_m_SELF	y_var
no_beacon__geo	0.8522968197879859	0.8859649122807017	0.8508366433390078	0.8360784313725491	0.8655948553054663	0.860122699386503	0.8	0.920245398773006	0	RFC	0.8505111522290351	0.8315132605304212	0.8695090439276486	0.8797619047619047	0.8666666666666667	0.8928571428571429	0.8512048776744205	0.8406940063091483	0.8617157490396927	0.8461121157323689	0.7428571428571429	0.9493670886075948	Self Other
no_beacon__geo	0.8552739165985282	0.8859649122807017	0.8499676676861914	0.8217522658610271	0.8781830695113557	0.8574314574314574	0.7936507936507937	0.9212121212121211	1	RFC	0.8603415937251335	0.8812095032397408	0.8394736842105263	0.8882890365448506	0.8928571428571429	0.8837209302325582	0.8452231206948189	0.769811320754717	0.9206349206349206	0.8381555153707052	0.7142857142857143	0.9620253164556962	Self Other
no_beacon__geo	0.8265931372549019	0.9210526315789472	0.8262826089654838	0.8336272780717225	0.818937939859245	0.9031618688060404	0.8615384615384616	0.9447852760736196	2	RFC	0.8262659846547314	0.8341176470588235	0.8184143222506394	0.925	0.9333333333333332	0.9166666666666666	0.8262998566121652	0.8331374853113983	0.8194622279129321	0.8873417721518988	0.8	0.9746835443037974	Self Other
no_beacon__geo	0.8249370277078085	0.8947368421052632	0.8248258829654178	0.8292383292383292	0.8204134366925064	0.8782051282051282	0.8333333333333334	0.923076923076923	3	RFC	0.8273927871591726	0.7931844888366627	0.8616010854816825	0.8729378729378728	0.8108108108108109	0.935064935064935	0.8258549195663869	0.8687258687258688	0.7829839704069049	0.8842676311030742	0.8571428571428571	0.9113924050632912	Self Other
no_beacon__geo	0.8329588014981273	0.912280701754386	0.8277569846349313	0.7978241160471441	0.8576898532227185	0.8913871951219513	0.8437500000000001	0.9390243902439024	4	RFC	0.8330235439900868	0.8333333333333334	0.8327137546468402	0.9184584178498986	0.9310344827586208	0.9058823529411764	0.8247139588100687	0.7652173913043478	0.8842105263157894	0.8730560578661845	0.7714285714285715	0.9746835443037974	Self Other
no_beacon__geo	0.8348495451364591	0.9035087719298246	0.8338830437009891	0.8212121212121212	0.8465539661898571	0.8856986601039104	0.8405797101449276	0.9308176100628932	5	RFC	0.8342830936741819	0.8274809160305343	0.8410852713178295	0.8889705882352941	0.8529411764705882	0.925	0.8335659174113295	0.8150375939849624	0.8520942408376964	0.8826401446654611	0.8285714285714286	0.9367088607594936	Self Other
no_beacon__geo	0.7786052809749492	0.8508771929824561	0.7697280813796319	0.7245155855096882	0.8149405772495756	0.8135642135642136	0.73015873015873	0.8969696969696971	6	RFC	0.7669148299196764	0.6946688206785138	0.8391608391608392	0.8409468438538206	0.8214285714285714	0.8604651162790697	0.7745607307209594	0.7570422535211268	0.7920792079207921	0.7969258589511754	0.6571428571428571	0.9367088607594936	Self Other
no_beacon__geo	0.8238672622846203	0.8947368421052632	0.8214318744838977	0.8005780346820809	0.8422857142857144	0.8742647058823529	0.823529411764706	0.925	7	RFC	0.8263631834308051	0.8419452887537994	0.8107810781078107	0.8810325476992144	0.8484848484848485	0.9135802469135802	0.8197115463356951	0.7630853994490359	0.8763376932223543	0.8683544303797468	0.8	0.9367088607594936	Self Other
no_beacon__geo	0.8265472312703583	0.8859649122807017	0.819598966275675	0.7841945288753799	0.8550034036759699	0.8626124038194123	0.8059701492537314	0.9192546583850932	8	RFC	0.8181395118978001	0.7724550898203593	0.8638239339752407	0.8730945121951219	0.84375	0.902439024390244	0.8213287411400618	0.7962962962962963	0.8463611859838275	0.8540687160940326	0.7714285714285715	0.9367088607594936	Self Other
no_beacon__geo	0.7949965253648367	0.8771929824561403	0.7875159986805624	0.7476475620188194	0.8273844353423055	0.8507295173961841	0.787878787878788	0.91358024691358	9	RFC	0.7850179360643716	0.7223140495867768	0.8477218225419664	0.865137971239798	0.8387096774193549	0.891566265060241	0.7914113475177305	0.7748226950354609	0.8079999999999999	0.8397830018083183	0.7428571428571429	0.9367088607594936	Self Other
no_beacon__geo	0.8289676425269645	0.9035087719298246	0.8202404479578391	0.7806324110671935	0.8598484848484848	0.8875033641338477	0.8450704225352113	0.9299363057324842	10	RFC	0.8157575727831328	0.7424812030075187	0.8890339425587467	0.8846153846153846	0.8333333333333334	0.9358974358974358	0.8277175020374898	0.8229166666666666	0.8325183374083129	0.8905967450271248	0.8571428571428571	0.9240506329113924	Self Other
no_beacon__geo	0.8524945770065075	0.8684210526315791	0.8503119694397283	0.8322368421052632	0.8683870967741935	0.8321390006871503	0.7540983606557377	0.9101796407185628	11	RFC	0.8559686665433857	0.8769497400346621	0.8349875930521092	0.8741258741258742	0.8846153846153846	0.8636363636363636	0.8482160886465748	0.7918622848200313	0.9045698924731184	0.8095840867992767	0.6571428571428571	0.9620253164556962	Self Other
no_beacon__geo	0.836676217765043	0.9210526315789472	0.8366678366678366	0.8354978354978355	0.8378378378378378	0.9079572979276936	0.8732394366197184	0.9426751592356688	12	RFC	0.8375715272296764	0.8616071428571429	0.81353591160221	0.90491452991453	0.8611111111111112	0.9487179487179488	0.8372803666921314	0.8109243697478992	0.8636363636363636	0.9112115732368896	0.8857142857142857	0.9367088607594936	Self Other
no_beacon__geo	0.815592203898051	0.8859649122807017	0.8120158102766799	0.7860869565217392	0.8379446640316206	0.8626124038194123	0.8059701492537314	0.9192546583850932	13	RFC	0.8156345459594557	0.8158844765342961	0.8153846153846154	0.8730945121951219	0.84375	0.902439024390244	0.8100889398155726	0.7583892617449665	0.8617886178861789	0.8540687160940326	0.7714285714285715	0.9367088607594936	Self Other
no_beacon__geo	0.8218298555377207	0.8771929824561403	0.821819857914408	0.8204851752021564	0.8231545406266596	0.8599508599508598	0.8108108108108107	0.9090909090909092	14	RFC	0.8226184634153053	0.8446170921198668	0.8006198347107438	0.8512820512820514	0.7692307692307693	0.9333333333333332	0.8223442279272777	0.7976939203354297	0.8469945355191257	0.8716094032549728	0.8571428571428571	0.8860759493670886	Self Other
no_beacon__geo	0.8473541383989145	0.9035087719298246	0.8430896274508227	0.8172217709179529	0.8689574839836925	0.8837489570779642	0.8358208955223881	0.9316770186335404	15	RFC	0.8453246587574945	0.8341625207296849	0.8564867967853043	0.8948170731707317	0.875	0.9146341463414634	0.8413760521600337	0.8009554140127388	0.8817966903073287	0.8746835443037975	0.8	0.9493670886075948	Self Other
no_beacon__geo	0.866615265998458	0.912280701754386	0.8643391566428958	0.8467670504871568	0.8819112627986349	0.8933782267115601	0.8484848484848486	0.9382716049382716	16	RFC	0.8720646478561414	0.9018867924528302	0.8422425032594524	0.9094442285270112	0.9032258064516128	0.9156626506024096	0.8617490468832965	0.7979966611018364	0.9255014326647564	0.8810126582278481	0.8	0.9620253164556962	Self Other
no_beacon__geo	0.8407643312101911	0.8684210526315791	0.8373746069598604	0.8138957816377171	0.8608534322820037	0.8414758505608604	0.7761194029850748	0.906832298136646	17	RFC	0.8428539426523297	0.8541666666666666	0.8315412186379928	0.8513719512195121	0.8125	0.8902439024390244	0.8347794385709078	0.7772511848341233	0.8923076923076924	0.8334538878842677	0.7428571428571429	0.9240506329113924	Self Other
no_beacon__geo	0.8239675016926202	0.8771929824561403	0.8215188696783788	0.8006134969325154	0.8424242424242424	0.8479420731707318	0.7812500000000001	0.9146341463414634	18	RFC	0.822985737753883	0.815625	0.8303464755077659	0.8722109533468559	0.8620689655172413	0.8823529411764706	0.8205015634493694	0.7861445783132529	0.8548585485854858	0.8318264014466545	0.7142857142857143	0.9493670886075948	Self Other
no_beacon__geo	0.7874493927125507	0.8859649122807017	0.7840848175777335	0.7571318427139554	0.8110377924415116	0.8649165983046212	0.8115942028985507	0.9182389937106918	19	RFC	0.7838510040093829	0.7542242703533026	0.8134777376654633	0.8680147058823529	0.8235294117647058	0.9125	0.7843371798480158	0.760061919504644	0.8086124401913876	0.8620253164556962	0.8	0.9240506329113924	Self Other
no_beacon__geo	0.7865459249676585	0.8245614035087719	0.7787612922026559	0.7372611464968152	0.8202614379084967	0.7827743902439024	0.6875	0.8780487804878048	20	RFC	0.790961546394896	0.8080279232111692	0.7738951695786228	0.802839756592292	0.7586206896551724	0.8470588235294118	0.7752146568967594	0.677891654465593	0.8725376593279258	0.7699819168173598	0.6285714285714286	0.9113924050632912	Self Other
no_beacon__geo	0.7835820895522388	0.8684210526315791	0.7812249478543151	0.7585162755488267	0.8039336201598034	0.8386031146767342	0.7692307692307692	0.9079754601226993	21	RFC	0.7805463119857909	0.7466467958271237	0.8144458281444583	0.8571428571428572	0.8333333333333334	0.8809523809523809	0.7822292755787901	0.7707692307692308	0.7936893203883495	0.825497287522604	0.7142857142857143	0.9367088607594936	Self Other
no_beacon__geo	0.7954022988505747	0.8333333333333334	0.7872138377723454	0.7454718779790277	0.8289557975656631	0.7873760675370571	0.6885245901639345	0.8862275449101796	22	RFC	0.7893261743249691	0.7607003891050583	0.8179519595448799	0.8243006993006994	0.8076923076923077	0.8409090909090909	0.7855504308775336	0.7308411214953271	0.8402597402597403	0.7683544303797468	0.6	0.9367088607594936	Self Other
no_beacon__geo	0.8122137404580153	0.8771929824561403	0.8078235024712326	0.7787769784172661	0.8368700265251989	0.8416666666666668	0.7666666666666667	0.9166666666666669	23	RFC	0.8115406494658491	0.8078358208955224	0.8152454780361758	0.8925842696629214	0.92	0.8651685393258427	0.8057045678171361	0.7517361111111112	0.8596730245231607	0.8159132007233273	0.6571428571428571	0.9746835443037974	Self Other
no_beacon__geo	0.7863799283154121	0.8421052631578947	0.7821226415094341	0.7516666666666667	0.8125786163522013	0.8113970588235294	0.7352941176470589	0.8875	24	RFC	0.7802484885576995	0.7003105590062112	0.8601864181091877	0.8170594837261504	0.7575757575757576	0.8765432098765432	0.7905576611416468	0.8111510791366906	0.7699642431466031	0.8065099457504521	0.7142857142857143	0.8987341772151899	Self Other
no_beacon__geo	0.8436744560838034	0.912280701754386	0.8381638030706353	0.808300395256917	0.8680272108843538	0.8892343567819667	0.8387096774193549	0.9397590361445785	25	RFC	0.8459107684377347	0.8556485355648535	0.836173001310616	0.9297573435504468	0.9629629629629628	0.8965517241379308	0.8341610645815785	0.7659176029962547	0.9024045261669024	0.8650994575045208	0.7428571428571429	0.9873417721518988	Self Other
no_beacon__geo	0.8531518624641834	0.8859649122807017	0.8506971345097886	0.8315529991783073	0.8698412698412699	0.854520467262197	0.7868852459016394	0.9221556886227544	26	RFC	0.8576961654356958	0.8830715532286213	0.8323207776427703	0.8990384615384616	0.9230769230769232	0.875	0.8483092705167173	0.7857142857142857	0.9109042553191492	0.8301989150090416	0.6857142857142857	0.9746835443037974	Self Other
no_beacon__geo	0.8553076402974983	0.8859649122807017	0.8543964536892892	0.84287812041116	0.8659147869674185	0.8649165983046212	0.8115942028985507	0.9182389937106918	27	RFC	0.8564233600934819	0.8670694864048338	0.8457772337821298	0.8680147058823529	0.8235294117647058	0.9125	0.8535173299101412	0.82	0.8870346598202824	0.8620253164556962	0.8	0.9240506329113924	Self Other
no_beacon__geo	0.8519012675116745	0.8859649122807017	0.8514235352106639	0.8429985855728429	0.8598484848484849	0.860122699386503	0.8	0.920245398773006	28	RFC	0.8558550768499102	0.8922155688622755	0.8194945848375451	0.8797619047619047	0.8666666666666667	0.8928571428571429	0.8516550420302703	0.7989276139410187	0.9043824701195219	0.8461121157323689	0.7428571428571429	0.9493670886075948	Self Other
no_beacon__geo	0.8058739255014327	0.912280701754386	0.8045006865182491	0.7881157154026583	0.82088565763384	0.8933782267115601	0.8484848484848486	0.9382716049382716	29	RFC	0.806442262739598	0.8115942028985508	0.8012903225806451	0.9094442285270112	0.9032258064516128	0.9156626506024096	0.8037104307213285	0.7659574468085106	0.8414634146341463	0.8810126582278481	0.8	0.9620253164556962	Self Other
no_beacon__geo	0.8521607278241091	0.8947368421052632	0.8475244848271434	0.8209366391184573	0.8741123305358295	0.8742647058823529	0.823529411764706	0.925	30	RFC	0.8525935124955561	0.8546845124282982	0.8505025125628141	0.8810325476992144	0.8484848484848485	0.9135802469135802	0.8444115176514202	0.7897526501766784	0.899070385126162	0.8683544303797468	0.8	0.9367088607594936	Self Other
no_beacon__geo	0.8446920052424639	0.9210526315789472	0.8445183409821266	0.8393220338983051	0.8497146480659481	0.8992834004122903	0.8524590163934427	0.9461077844311376	31	RFC	0.8505381498482898	0.9062957540263544	0.7947805456702254	0.9488636363636364	1.0	0.8977272727272727	0.8471860980375967	0.7815656565656566	0.9128065395095368	0.8714285714285714	0.7428571428571429	1.0	Self Other
no_beacon__geo	0.8042291950886766	0.9210526315789472	0.8017786785653545	0.7797390636991558	0.8238182934315531	0.9048855103365161	0.8656716417910447	0.9440993788819876	32	RFC	0.8004429461066629	0.7525925925925926	0.8482932996207333	0.9165396341463414	0.90625	0.9268292682926828	0.804816593952845	0.8089171974522293	0.8007159904534606	0.8952983725135624	0.8285714285714286	0.9620253164556962	Self Other
no_beacon__geo	0.8412576687116564	0.9473684210526316	0.8368217454937186	0.8099173553719008	0.8637261356155365	0.9371323529411764	0.9117647058823528	0.9625	33	RFC	0.843271586884553	0.8529980657640233	0.8335451080050826	0.9450056116722784	0.9393939393939394	0.9506172839506172	0.8335769421834995	0.7709790209790209	0.8961748633879781	0.9301989150090416	0.8857142857142857	0.9746835443037974	Self Other
no_beacon__geo	0.8537920250195465	0.9035087719298246	0.8445411333268769	0.8066184074457083	0.8824638592080453	0.8837489570779642	0.8358208955223881	0.9316770186335404	34	RFC	0.8487625910633038	0.8297872340425532	0.8677379480840544	0.8948170731707317	0.875	0.9146341463414634	0.8412032296078259	0.7847082494969819	0.8976982097186701	0.8746835443037975	0.8	0.9493670886075948	Self Other
no_beacon__geo	0.749607535321821	0.8596491228070176	0.7333033216502138	0.6673618352450469	0.7992448080553808	0.8262195121951219	0.75	0.9024390243902438	35	RFC	0.7292321226592937	0.6262230919765166	0.8322411533420708	0.8490872210953346	0.8275862068965517	0.8705882352941177	0.7415254237288136	0.7142857142857143	0.7687651331719129	0.8112115732368896	0.6857142857142857	0.9367088607594936	Self Other
no_beacon__geo	0.8390966831333804	0.8684210526315791	0.8390869861458097	0.8378378378378378	0.8403361344537815	0.8285026577073513	0.7457627118644068	0.9112426035502956	36	RFC	0.8433191080122618	0.8992366412213739	0.7874015748031497	0.8861111111111111	0.9166666666666666	0.8555555555555555	0.8425942587061096	0.7842876165113183	0.9009009009009008	0.801627486437613	0.6285714285714286	0.9746835443037974	Self Other
no_beacon__geo	0.8081824279007378	0.8684210526315791	0.8045595708639186	0.7779503105590062	0.8311688311688311	0.8354978354978355	0.7619047619047619	0.9090909090909092	37	RFC	0.8025318157213077	0.7444279346210996	0.8606356968215159	0.8646179401993355	0.8571428571428571	0.8720930232558141	0.8091435571889964	0.8146341463414634	0.8036529680365296	0.8175406871609403	0.6857142857142857	0.9493670886075948	Self Other
no_beacon__geo	0.7911392405063291	0.8859649122807017	0.7848566123375283	0.7480916030534351	0.8216216216216216	0.8626124038194123	0.8059701492537314	0.9192546583850932	38	RFC	0.7821692508332125	0.7135922330097088	0.8507462686567164	0.8730945121951219	0.84375	0.902439024390244	0.7902606718962529	0.7860962566844921	0.7944250871080141	0.8540687160940326	0.7714285714285715	0.9367088607594936	Self Other
no_beacon__geo	0.7749675745784695	0.9473684210526316	0.7699828263266608	0.7361216730038022	0.8038439796495195	0.9391025641025642	0.9166666666666669	0.9615384615384616	39	RFC	0.7679134018658591	0.6934097421203438	0.8424170616113744	0.932958932958933	0.8918918918918919	0.974025974025974	0.7765447457181656	0.7844408427876823	0.7686486486486487	0.9461121157323688	0.9428571428571428	0.9493670886075948	Self Other
no_beacon__geo	0.7908847184986595	0.9385964912280702	0.7899410847340149	0.7758620689655172	0.8040201005025126	0.9284112317215394	0.9014084507042254	0.9554140127388536	40	RFC	0.7898563881134155	0.7387140902872777	0.8409986859395532	0.9252136752136751	0.8888888888888888	0.9615384615384616	0.7935502311161116	0.8169440242057489	0.7701564380264742	0.9318264014466546	0.9142857142857144	0.9493670886075948	Self Other
no_beacon__geo	0.8165969316596932	0.8684210526315791	0.8162193349254994	0.8078889700511321	0.8245496997998665	0.8465954965461558	0.7887323943661971	0.9044585987261148	41	RFC	0.8160057914156276	0.7877492877492878	0.8442622950819673	0.8440170940170941	0.7777777777777778	0.9102564102564102	0.8174110467582376	0.8290854572713643	0.8057366362451108	0.849367088607595	0.8	0.8987341772151899	Self Other
no_beacon__geo	0.8402225755166932	0.9298245614035088	0.8289460065551147	0.7850267379679144	0.8728652751423149	0.9113874854255732	0.870967741935484	0.9518072289156626	42	RFC	0.8371212121212122	0.8265765765765766	0.8476658476658476	0.9540229885057472	1.0	0.9080459770114944	0.8235315204316551	0.7474541751527495	0.8996088657105606	0.8857142857142857	0.7714285714285715	1.0	Self Other
no_beacon__geo	0.7872212176009644	0.8859649122807017	0.7860258211373796	0.7700325732899023	0.8020190689848571	0.8626124038194123	0.8059701492537314	0.9192546583850932	43	RFC	0.7854474677571563	0.7462121212121212	0.8246828143021915	0.8730945121951219	0.84375	0.902439024390244	0.7879958212604394	0.7954239569313594	0.7805676855895196	0.8540687160940326	0.7714285714285715	0.9367088607594936	Self Other
no_beacon__geo	0.8096219931271478	0.8596491228070176	0.7948853009656858	0.739906103286385	0.8498644986449865	0.8106312292358804	0.7142857142857142	0.9069767441860466	44	RFC	0.8455660014294354	0.9314420803782506	0.7596899224806202	0.8955453149001535	0.9523809523809524	0.8387096774193549	0.7890184042027336	0.6137071651090342	0.9643296432964328	0.7793851717902351	0.5714285714285714	0.9873417721518988	Self Other
no_beacon__geo	0.8508361204013378	0.912280701754386	0.8499010175584092	0.8380537400145244	0.8617482951022939	0.8952205882352942	0.8529411764705883	0.9375	45	RFC	0.8531265758951084	0.8729198184568835	0.8333333333333334	0.9023569023569024	0.8787878787878788	0.9259259259259259	0.8490176848989895	0.8058659217877095	0.8921694480102695	0.8889692585895117	0.8285714285714286	0.9493670886075948	Self Other
no_beacon__geo	0.8511730205278593	0.9210526315789472	0.8494719405742195	0.8334700574241182	0.8654738237243208	0.9048855103365161	0.8656716417910447	0.9440993788819876	46	RFC	0.8541632320194846	0.8743545611015491	0.8339719029374202	0.9165396341463414	0.90625	0.9268292682926828	0.8478436401633894	0.7962382445141066	0.8994490358126722	0.8952983725135624	0.8285714285714286	0.9620253164556962	Self Other
no_beacon__geo	0.8456026058631921	0.9561403508771932	0.8446210953466411	0.8322717622080679	0.8569704284852142	0.9480448455017774	0.927536231884058	0.9685534591194968	47	RFC	0.8483462532299741	0.8711111111111111	0.8255813953488372	0.9518382352941176	0.9411764705882352	0.9625	0.8437943099631748	0.7967479674796748	0.890840652446675	0.9444846292947561	0.9142857142857144	0.9746835443037974	Self Other
no_beacon__geo	0.8215767634854771	0.8684210526315791	0.8152298161747953	0.7809847198641765	0.8494749124854142	0.8285026577073513	0.7457627118644068	0.9112426035502956	48	RFC	0.8341367516764064	0.8795411089866156	0.7887323943661971	0.8861111111111111	0.9166666666666666	0.8555555555555555	0.8113220293183814	0.7022900763358778	0.9203539823008848	0.801627486437613	0.6285714285714286	0.9746835443037974	Self Other
no_beacon__geo	0.7660485021398002	0.9035087719298246	0.7596931470197845	0.7206132879045997	0.7987730061349694	0.8837489570779642	0.8358208955223881	0.9316770186335404	49	RFC	0.7588079097810128	0.7109243697478992	0.8066914498141264	0.8948170731707317	0.875	0.9146341463414634	0.7607892268271647	0.7305699481865285	0.7910085054678008	0.8746835443037975	0.8	0.9493670886075948	Self Other
no_beacon__geo	0.8421828908554573	0.8947368421052632	0.8399546421228192	0.8210702341137124	0.8588390501319261	0.8642857142857143	0.7999999999999999	0.9285714285714286	50	RFC	0.8514855514855515	0.8992673992673993	0.8037037037037037	0.9182022471910112	0.96	0.8764044943820225	0.8387404663325344	0.7553846153846154	0.9220963172804532	0.8365280289330923	0.6857142857142857	0.9873417721518988	Self Other
no_beacon__geo	0.7739938080495357	0.8859649122807017	0.7701067615658362	0.7402135231316725	0.7999999999999999	0.8670494303400018	0.8169014084507044	0.9171974522292994	51	RFC	0.7684950851789019	0.7046070460704607	0.8323831242873432	0.8643162393162394	0.8055555555555556	0.9230769230769232	0.7748261944976879	0.7796101949025487	0.770042194092827	0.8699819168173599	0.8285714285714286	0.9113924050632912	Self Other
no_beacon__geo	0.8014440433212996	0.8684210526315791	0.8013954391128519	0.7982885085574573	0.8045023696682465	0.8354978354978355	0.7619047619047619	0.9090909090909092	52	RFC	0.8014440433212997	0.7858002406738869	0.8170878459687124	0.8646179401993355	0.8571428571428571	0.8720930232558141	0.8017394203381722	0.8111801242236025	0.7922987164527421	0.8175406871609403	0.6857142857142857	0.9493670886075948	Self Other
no_beacon__geo	0.8479776847977685	0.912280701754386	0.8370090908522126	0.7947269303201506	0.8792912513842747	0.8869047619047619	0.8333333333333333	0.9404761904761904	53	RFC	0.8645803907263114	0.9114470842332614	0.8177136972193615	0.9438202247191012	1.0	0.8876404494382022	0.8277028580568413	0.7045075125208681	0.9508982035928144	0.8571428571428572	0.7142857142857143	1.0	Self Other
no_beacon__geo	0.7815405046480743	0.8859649122807017	0.7757008076552736	0.7395091053048298	0.8118925100057175	0.860122699386503	0.8	0.920245398773006	54	RFC	0.7731220751437358	0.6918518518518518	0.8543922984356197	0.8797619047619047	0.8666666666666667	0.8928571428571429	0.7838190831888311	0.79421768707483	0.7734204793028322	0.8461121157323689	0.7428571428571429	0.9493670886075948	Self Other
no_beacon__geo	0.8284466625077979	0.9385964912280702	0.828369450404582	0.8247291268323773	0.8320097739767868	0.926022063595068	0.8955223880597014	0.9565217391304348	55	RFC	0.8305127002735444	0.8626666666666667	0.798358733880422	0.9382621951219512	0.9375	0.9390243902439024	0.8293051194836909	0.78998778998779	0.8686224489795918	0.9159132007233272	0.8571428571428571	0.9746835443037974	Self Other
no_beacon__geo	0.7662760416666666	0.8508771929824561	0.7622039807753263	0.7310861423220973	0.7933218192285552	0.8203392973023083	0.7462686567164178	0.8944099378881988	56	RFC	0.7615947904396204	0.6694101508916324	0.8537794299876085	0.8296493902439024	0.78125	0.8780487804878049	0.7730703715532843	0.8052805280528053	0.7408602150537634	0.8128390596745028	0.7142857142857143	0.9113924050632912	Self Other
no_beacon__geo	0.8432888264230499	0.912280701754386	0.8404443016468485	0.819140308191403	0.8617482951022939	0.8913871951219513	0.8437500000000001	0.9390243902439024	57	RFC	0.8449102320057269	0.8544839255499154	0.8353365384615384	0.9184584178498986	0.9310344827586208	0.9058823529411764	0.8382445622474581	0.7866043613707165	0.8898847631241997	0.8730560578661845	0.7714285714285715	0.9746835443037974	Self Other
no_beacon__geo	0.8352685050798259	0.912280701754386	0.8316142489940384	0.806808510638298	0.8564199873497786	0.8952205882352942	0.8529411764705883	0.9375	58	RFC	0.8383271485337099	0.8540540540540541	0.8226002430133658	0.9023569023569024	0.8787878787878788	0.9259259259259259	0.8288279853604562	0.7645161290322581	0.8931398416886543	0.8889692585895117	0.8285714285714286	0.9493670886075948	Self Other
no_beacon__geo	0.8598922247882987	0.912280701754386	0.8553168833076301	0.8295880149812734	0.8810457516339869	0.8913871951219513	0.8437500000000001	0.9390243902439024	59	RFC	0.8633834980533094	0.8789682539682541	0.8477987421383648	0.9184584178498986	0.9310344827586208	0.9058823529411764	0.8512338978144449	0.7854609929078015	0.9170068027210884	0.8730560578661845	0.7714285714285715	0.9746835443037974	Self Other
no_beacon__geo	0.7954397394136807	0.8947368421052632	0.7945502688804548	0.7810320781032078	0.8080684596577017	0.8696646341463414	0.8125	0.9268292682926828	60	RFC	0.7940865775533881	0.7639836289222374	0.8241895261845387	0.8953346855983773	0.8965517241379308	0.8941176470588236	0.795712360211688	0.7988587731811697	0.7925659472422062	0.8524412296564196	0.7428571428571429	0.9620253164556962	Self Other
no_beacon__geo	0.8097913322632424	0.8684210526315791	0.7951606067311447	0.7404162102957285	0.8499050031665609	0.8386031146767342	0.7692307692307692	0.9079754601226993	61	RFC	0.7909386306232508	0.7115789473684211	0.8702983138780804	0.8571428571428572	0.8333333333333334	0.8809523809523809	0.8010675211356753	0.771689497716895	0.8304455445544554	0.825497287522604	0.7142857142857143	0.9367088607594936	Self Other
no_beacon__geo	0.8553100498930862	0.9473684210526316	0.8546852080032858	0.8451563691838292	0.8642140468227426	0.936026936026936	0.9090909090909092	0.962962962962963	62	RFC	0.8596850328777854	0.8964401294498382	0.8229299363057325	0.9537504858142248	0.967741935483871	0.9397590361445785	0.8546409771761885	0.7994227994227994	0.9098591549295776	0.9222423146473778	0.8571428571428571	0.9873417721518988	Self Other
no_beacon__geo	0.8530838530838529	0.9035087719298246	0.8527471638825351	0.8457059679767104	0.8597883597883598	0.8856986601039104	0.8405797101449276	0.9308176100628932	63	RFC	0.8537272534300766	0.8632986627043091	0.8441558441558441	0.8889705882352941	0.8529411764705882	0.925	0.8524133794233113	0.8288159771754636	0.8760107816711591	0.8826401446654611	0.8285714285714286	0.9367088607594936	Self Other
no_beacon__geo	0.8095549738219895	0.8771929824561403	0.8092306768233428	0.8013651877133106	0.8170961659333752	0.8533088235294117	0.7941176470588236	0.9125	64	RFC	0.8091815666149773	0.7774834437086092	0.8408796895213454	0.8597081930415265	0.8181818181818182	0.9012345679012346	0.8106907951375737	0.8267605633802817	0.7946210268948656	0.8477396021699819	0.7714285714285715	0.9240506329113924	Self Other
no_beacon__geo	0.746090841399851	0.8771929824561403	0.7348942646281591	0.6804123711340205	0.7893761581222976	0.8579059829059829	0.8055555555555555	0.9102564102564102	65	RFC	0.7321810542398778	0.6100840336134454	0.8542780748663101	0.8529308529308529	0.7837837837837838	0.922077922077922	0.7513536457218472	0.7690677966101694	0.7336394948335246	0.8636528028933093	0.8285714285714286	0.8987341772151899	Self Other
no_beacon__geo	0.8120300751879699	0.8859649122807017	0.7949358719758437	0.7357293868921776	0.8541423570595099	0.8513689700130378	0.7796610169491525	0.9230769230769232	66	RFC	0.8234337118795457	0.8529411764705882	0.7939262472885033	0.9125	0.9583333333333334	0.8666666666666667	0.7855412864706545	0.6468401486988847	0.9242424242424242	0.8222423146473778	0.6571428571428571	0.9873417721518988	Self Other
no_beacon__geo	0.8199847444698704	0.8947368421052632	0.8072481609218317	0.7577002053388091	0.8567961165048543	0.86708122813836	0.8064516129032259	0.927710843373494	67	RFC	0.8166719566697553	0.8056768558951966	0.8276670574443142	0.9054916985951468	0.9259259259259259	0.8850574712643678	0.8015832967675882	0.7151162790697675	0.8880503144654088	0.8444846292947559	0.7142857142857143	0.9746835443037974	Self Other
no_beacon__geo	0.8579027355623101	0.9210526315789472	0.8556888078077179	0.8378143972246314	0.8735632183908045	0.9012987012987012	0.8571428571428572	0.9454545454545454	68	RFC	0.8587057469580279	0.8640429338103757	0.8533685601056803	0.9356312292358804	0.9642857142857144	0.9069767441860463	0.8539340776182882	0.8131313131313131	0.8947368421052632	0.8793851717902351	0.7714285714285715	0.9873417721518988	Self Other
no_beacon__geo	0.8101545253863135	0.8333333333333334	0.7948667243921275	0.7388663967611336	0.8508670520231213	0.7600531738118976	0.6274509803921569	0.8926553672316384	69	RFC	0.838515104727148	0.9079601990049752	0.7690700104493208	0.903061224489796	1.0	0.8061224489795918	0.7875007174741379	0.6228668941979523	0.9521345407503234	0.7285714285714285	0.4571428571428571	1.0	Self Other
no_beacon__geo	0.8129592518370073	0.8421052631578947	0.8000045804848444	0.7491039426523298	0.8509052183173588	0.7918864097363083	0.6896551724137929	0.8941176470588236	70	RFC	0.8223091857784249	0.8495934959349594	0.7950248756218905	0.8523650262780698	0.8695652173913043	0.8351648351648352	0.7925533086615559	0.6698717948717948	0.9152348224513172	0.7667269439421338	0.5714285714285714	0.9620253164556962	Self Other
no_beacon__geo	0.8164322723908216	0.8771929824561403	0.8065739278225771	0.7629063097514341	0.8502415458937198	0.8507295173961841	0.787878787878788	0.91358024691358	71	RFC	0.8135864366527031	0.8028169014084507	0.8243559718969555	0.865137971239798	0.8387096774193549	0.891566265060241	0.8022907212842212	0.726775956284153	0.8778054862842892	0.8397830018083183	0.7428571428571429	0.9367088607594936	Self Other
no_beacon__geo	0.8346774193548387	0.912280701754386	0.8322222955580489	0.8119266055045872	0.8525179856115108	0.8933782267115601	0.8484848484848486	0.9382716049382716	72	RFC	0.8401433959445834	0.8704918032786885	0.8097949886104784	0.9094442285270112	0.9032258064516128	0.9156626506024096	0.8303724928366762	0.7607449856733525	0.9	0.8810126582278481	0.8	0.9620253164556962	Self Other
no_beacon__geo	0.8018252933507171	0.8771929824561403	0.7989958759189528	0.7751479289940828	0.8228438228438228	0.8507295173961841	0.787878787878788	0.91358024691358	73	RFC	0.8027408522141404	0.8086419753086421	0.7968397291196389	0.865137971239798	0.8387096774193549	0.891566265060241	0.7974602957283681	0.7443181818181818	0.8506024096385543	0.8397830018083183	0.7428571428571429	0.9367088607594936	Self Other
no_beacon__geo	0.8286140089418778	0.8947368421052632	0.8212718155392651	0.7850467289719626	0.8574969021065675	0.8642857142857143	0.7999999999999999	0.9285714285714286	74	RFC	0.8482669811715635	0.9110629067245122	0.7854710556186152	0.9182022471910112	0.96	0.8764044943820225	0.8168603283624218	0.6896551724137931	0.9440654843110504	0.8365280289330923	0.6857142857142857	0.9873417721518988	Self Other
no_beacon__geo	0.8655405405405405	0.912280701754386	0.8646053756060739	0.8533529845246868	0.875857766687461	0.8913871951219513	0.8437500000000001	0.9390243902439024	75	RFC	0.8706263635619029	0.9075235109717869	0.833729216152019	0.9184584178498986	0.9310344827586208	0.9058823529411764	0.8638777759298486	0.8052851182197497	0.9224704336399474	0.8730560578661845	0.7714285714285715	0.9746835443037974	Self Other
no_beacon__geo	0.8285322359396433	0.9035087719298246	0.8225361987205078	0.7899159663865545	0.8551564310544612	0.8793650793650793	0.8253968253968255	0.9333333333333332	76	RFC	0.8326895986732339	0.8499095840867993	0.8154696132596685	0.9119601328903656	0.9285714285714286	0.8953488372093024	0.8183686854297607	0.7378335949764521	0.8989037758830695	0.8587703435804701	0.7428571428571429	0.9746835443037974	Self Other
no_beacon__geo	0.8020969855832241	0.8596491228070176	0.7990469761901025	0.7742899850523168	0.823803967327888	0.8262195121951219	0.75	0.9024390243902438	77	RFC	0.7979519564269698	0.7584187408491947	0.8374851720047449	0.8490872210953346	0.8275862068965517	0.8705882352941177	0.8007011332065451	0.7908396946564885	0.8105625717566016	0.8112115732368896	0.6857142857142857	0.9367088607594936	Self Other
no_beacon__geo	0.7939560439560439	0.8596491228070176	0.7837709397647618	0.7368421052631579	0.8306997742663657	0.8106312292358804	0.7142857142857142	0.9069767441860466	78	RFC	0.8194639335251706	0.89171974522293	0.7472081218274111	0.8955453149001535	0.9523809523809524	0.8387096774193549	0.7814998205138433	0.6278026905829597	0.9351969504447268	0.7793851717902351	0.5714285714285714	0.9873417721518988	Self Other
no_beacon__geo	0.8199481865284974	0.912280701754386	0.8192783461748978	0.8082758620689654	0.8302808302808303	0.8952205882352942	0.8529411764705883	0.9375	79	RFC	0.8211793924382997	0.8347578347578347	0.8076009501187649	0.9023569023569024	0.8787878787878788	0.9259259259259259	0.8188469083384841	0.7834224598930482	0.8542713567839196	0.8889692585895117	0.8285714285714286	0.9493670886075948	Self Other
no_beacon__geo	0.8202764976958525	0.8771929824561403	0.8084123786023136	0.7607361963190183	0.8560885608856088	0.8449280994947532	0.7741935483870968	0.9156626506024096	80	RFC	0.8217840375586855	0.8266666666666667	0.8169014084507042	0.8812260536398467	0.8888888888888888	0.8735632183908046	0.8018851303735025	0.7045454545454546	0.8992248062015504	0.823869801084991	0.6857142857142857	0.9620253164556962	Self Other
no_beacon__geo	0.8340894361633182	0.8596491228070176	0.8326923533059322	0.8174037089871612	0.8479809976247031	0.8227749708511465	0.7419354838709677	0.9036144578313252	81	RFC	0.8342079122030542	0.8352769679300291	0.8331388564760793	0.8569604086845466	0.8518518518518519	0.8620689655172413	0.8318204386859687	0.8002793296089385	0.8633615477629988	0.8032549728752261	0.6571428571428571	0.9493670886075948	Self Other
no_beacon__geo	0.8062310030395137	0.8947368421052632	0.8008151869071509	0.7679708826205641	0.8336594911937378	0.86708122813836	0.8064516129032259	0.927710843373494	82	RFC	0.8271070855874112	0.8997867803837953	0.7544273907910272	0.9054916985951468	0.9259259259259259	0.8850574712643678	0.8006640751538711	0.6698412698412698	0.9314868804664724	0.8444846292947559	0.7142857142857143	0.9746835443037974	Self Other
no_beacon__geo	0.8574593796159528	0.9035087719298246	0.8559411685258229	0.8411522633744857	0.87073007367716	0.8816422840962718	0.8307692307692307	0.9325153374233128	83	RFC	0.8724110474110474	0.9462962962962964	0.7985257985257985	0.9023809523809524	0.9	0.9047619047619048	0.8571635847924508	0.7570370370370371	0.9572901325478644	0.8667269439421339	0.7714285714285715	0.9620253164556962	Self Other
no_beacon__geo	0.8166544923301681	0.8947368421052632	0.8063360019838754	0.761633428300095	0.8510385756676558	0.8642857142857143	0.7999999999999999	0.9285714285714286	84	RFC	0.8334332346356612	0.8832599118942731	0.7836065573770492	0.9182022471910112	0.96	0.8764044943820225	0.800308956485918	0.669449081803005	0.9311688311688312	0.8365280289330923	0.6857142857142857	0.9873417721518988	Self Other
no_beacon__geo	0.8349735049205148	0.8859649122807017	0.8318867483946293	0.809106830122592	0.8546666666666667	0.8626124038194123	0.8059701492537314	0.9192546583850932	85	RFC	0.8334752321981425	0.8235294117647058	0.8434210526315791	0.8730945121951219	0.84375	0.902439024390244	0.8306984695538913	0.7951807228915663	0.8662162162162163	0.8540687160940326	0.7714285714285715	0.9367088607594936	Self Other
no_beacon__geo	0.8209831254585473	0.8771929824561403	0.8177695659416288	0.7935702199661591	0.8419689119170984	0.8479420731707318	0.7812500000000001	0.9146341463414634	86	RFC	0.8264031542720067	0.8542805100182149	0.7985257985257985	0.8722109533468559	0.8620689655172413	0.8823529411764706	0.8156636153130343	0.7409162717219591	0.8904109589041096	0.8318264014466545	0.7142857142857143	0.9493670886075948	Self Other
no_beacon__geo	0.8181818181818182	0.9035087719298246	0.817156989618382	0.8034682080924854	0.8308457711442786	0.8856986601039104	0.8405797101449276	0.9308176100628932	87	RFC	0.8179440437504955	0.8152492668621701	0.8206388206388207	0.8889705882352941	0.8529411764705882	0.925	0.816666307850187	0.7920227920227919	0.8413098236775819	0.8826401446654611	0.8285714285714286	0.9367088607594936	Self Other
no_beacon__geo	0.8224163027656477	0.8771929824561403	0.8183327553320617	0.7910958904109588	0.8455696202531646	0.8416666666666668	0.7666666666666667	0.9166666666666669	88	RFC	0.8295381683468102	0.8619402985074627	0.7971360381861575	0.8925842696629214	0.92	0.8651685393258427	0.815641100003412	0.7310126582278481	0.9002695417789758	0.8159132007233273	0.6571428571428571	0.9746835443037974	Self Other
no_beacon__geo	0.8023914411579609	0.9298245614035088	0.7995556805399324	0.7757142857142857	0.8233970753655793	0.9161764705882351	0.8823529411764706	0.95	89	RFC	0.7984339303883737	0.7583798882681564	0.8384879725085911	0.9236812570145904	0.9090909090909092	0.9382716049382716	0.8013497140641659	0.7938596491228069	0.8088397790055248	0.9095840867992766	0.8571428571428571	0.9620253164556962	Self Other
no_beacon__geo	0.8139223560910308	0.8596491228070176	0.812870692933338	0.7988422575976847	0.8268991282689913	0.8227749708511465	0.7419354838709677	0.9036144578313252	90	RFC	0.8158082449864145	0.8325791855203621	0.7990373044524669	0.8569604086845466	0.8518518518518519	0.8620689655172413	0.8122535779981157	0.7677329624478443	0.8567741935483871	0.8032549728752261	0.6571428571428571	0.9493670886075948	Self Other
no_beacon__geo	0.8474702380952381	0.8771929824561403	0.8469414114255079	0.8379446640316206	0.8559381588193956	0.8533088235294117	0.7941176470588236	0.9125	91	RFC	0.8471055088702147	0.8412698412698413	0.8529411764705882	0.8597081930415265	0.8181818181818182	0.9012345679012346	0.8468009728685184	0.8346456692913385	0.8589562764456982	0.8477396021699819	0.7714285714285715	0.9240506329113924	Self Other
no_beacon__geo	0.8048951048951049	0.8684210526315791	0.8033439949604957	0.7858787413660783	0.8208092485549132	0.8321390006871503	0.7540983606557377	0.9101796407185628	92	RFC	0.8108801017083065	0.8490878938640133	0.7726723095525998	0.8741258741258742	0.8846153846153846	0.8636363636363636	0.8033855185909979	0.7314285714285714	0.8753424657534247	0.8095840867992767	0.6571428571428571	0.9620253164556962	Self Other
no_beacon__geo	0.8304172274562585	0.8859649122807017	0.8299242981638626	0.8207681365576103	0.8390804597701149	0.860122699386503	0.8	0.920245398773006	93	RFC	0.8317162375388769	0.8472834067547724	0.8161490683229814	0.8797619047619047	0.8666666666666667	0.8928571428571429	0.8295998912501699	0.7958620689655173	0.8633377135348226	0.8461121157323689	0.7428571428571429	0.9493670886075948	Self Other
no_beacon__geo	0.8109305760709009	0.8333333333333334	0.8039213024245098	0.7668488160291438	0.8409937888198757	0.7723594324750394	0.6545454545454545	0.8901734104046243	94	RFC	0.8379816992698735	0.9212253829321664	0.7547380156075808	0.8595744680851064	0.9	0.8191489361702128	0.8031476939301976	0.6567862714508579	0.9495091164095372	0.7444846292947558	0.5142857142857142	0.9746835443037974	Self Other
no_beacon__geo	0.8533419857235561	0.9385964912280702	0.8533033761629887	0.8556832694763729	0.8509234828496043	0.9272627837024884	0.8985507246376812	0.9559748427672956	95	RFC	0.8533136365780201	0.8678756476683938	0.8387516254876463	0.9308823529411764	0.9117647058823528	0.95	0.8536412653131418	0.8438287153652393	0.8634538152610441	0.923869801084991	0.8857142857142857	0.9620253164556962	Self Other
no_beacon__geo	0.8091697645600991	0.912280701754386	0.8079619502652386	0.7927321668909826	0.8231917336394948	0.8933782267115601	0.8484848484848486	0.9382716049382716	96	RFC	0.8252776291943764	0.9075500770416024	0.7430051813471502	0.9094442285270112	0.9032258064516128	0.9156626506024096	0.8132418132418133	0.7037037037037037	0.9227799227799228	0.8810126582278481	0.8	0.9620253164556962	Self Other
no_beacon__geo	0.8698578908002992	0.9385964912280702	0.8675894052400077	0.8502581755593803	0.8849206349206351	0.9246814535158092	0.8923076923076922	0.9570552147239264	97	RFC	0.8733127744768794	0.8933092224231465	0.8533163265306123	0.9476190476190476	0.9666666666666668	0.9285714285714286	0.8650609448023241	0.8111658456486043	0.918956043956044	0.9079566003616636	0.8285714285714286	0.9873417721518988	Self Other
no_beacon__geo	0.7955719557195572	0.9035087719298246	0.7876320951735929	0.7465690759377858	0.8286951144094001	0.8816422840962718	0.8307692307692307	0.9325153374233128	98	RFC	0.7851125798140473	0.7221238938053097	0.8481012658227848	0.9023809523809524	0.9	0.9047619047619048	0.7914422337034187	0.7727272727272727	0.8101571946795647	0.8667269439421339	0.7714285714285715	0.9620253164556962	Self Other
no_beacon__geo	0.8672689367616401	0.9473684210526316	0.8657712843759355	0.8515928515928516	0.8799497171590196	0.9371323529411764	0.9117647058823528	0.9625	99	RFC	0.8650533735681927	0.8417818740399385	0.8883248730964467	0.9450056116722784	0.9393939393939394	0.9506172839506172	0.8666831144215481	0.8616352201257862	0.8717310087173101	0.9301989150090416	0.8857142857142857	0.9746835443037974	Self Other
no_beacon__geo	0.8099325567136726	0.8947368421052632	0.8092579011540877	0.7979139504563234	0.8206018518518519	0.8742647058823529	0.823529411764706	0.925	100	RFC	0.8088396500579724	0.7796178343949045	0.8380614657210402	0.8810325476992144	0.8484848484848485	0.9135802469135802	0.8104721639434591	0.8170894526034713	0.8038548752834467	0.8683544303797468	0.8	0.9367088607594936	Self Other
no_beacon__geo	0.8203976908274535	0.8771929824561403	0.8174228735862945	0.7941176470588235	0.8407281001137656	0.8343023255813953	0.7499999999999999	0.9186046511627908	101	RFC	0.8429431862209855	0.9310344827586208	0.7548518896833504	0.9247311827956992	1.0	0.8494623655913979	0.8204799052039103	0.6923076923076923	0.9486521181001284	0.8	0.6	1.0	Self Other
no_beacon__geo	0.8292847503373819	0.9561403508771932	0.8289138847480086	0.8209483368719038	0.8368794326241136	0.94715861685362	0.9253731343283582	0.968944099378882	102	RFC	0.8321649029982363	0.8630952380952381	0.8012345679012346	0.959984756097561	0.96875	0.9512195121951221	0.8292847503373819	0.7827260458839406	0.8758434547908233	0.9365280289330922	0.8857142857142857	0.9873417721518988	Self Other
no_beacon__geo	0.8645914396887159	0.912280701754386	0.8622651133221957	0.8443649373881932	0.8801652892561983	0.8933782267115601	0.8484848484848486	0.9382716049382716	103	RFC	0.8668672658071459	0.8805970149253731	0.8531375166889186	0.9094442285270112	0.9032258064516128	0.9156626506024096	0.8599790783730012	0.8109965635738832	0.9089615931721194	0.8810126582278481	0.8	0.9620253164556962	Self Other
no_beacon__geo	0.8468335787923417	0.9210526315789472	0.8462730755834205	0.8369905956112852	0.8555555555555556	0.9031618688060404	0.8615384615384616	0.9447852760736196	104	RFC	0.8494696239151398	0.8754098360655738	0.8235294117647058	0.925	0.9333333333333332	0.9166666666666666	0.845987606103213	0.8018018018018018	0.8901734104046243	0.8873417721518988	0.8	0.9746835443037974	Self Other
no_beacon__geo	0.8006756756756757	0.8947368421052632	0.8004744558404636	0.7941381716678297	0.8068107400130975	0.8763110307414106	0.8285714285714286	0.9240506329113924	105	RFC	0.8013247996726816	0.7576564580559254	0.8449931412894376	0.8763110307414106	0.8285714285714286	0.9240506329113924	0.8031203375006429	0.8343108504398827	0.7719298245614035	0.8763110307414106	0.8285714285714286	0.9240506329113924	Self Other
no_beacon__geo	0.7825814536340853	0.8947368421052632	0.7821743157696007	0.7727570399476097	0.7915915915915918	0.8782051282051282	0.8333333333333334	0.923076923076923	106	RFC	0.7848231802404548	0.7160194174757282	0.8536269430051814	0.8729378729378728	0.8108108108108109	0.935064935064935	0.7886111195181744	0.8392603129445235	0.7379619260918253	0.8842676311030742	0.8571428571428571	0.9113924050632912	Self Other
no_beacon__geo	0.8007194244604317	0.8508771929824561	0.7970461712976067	0.7697423108894431	0.8243500317057704	0.8287229341581971	0.7671232876712328	0.8903225806451613	107	RFC	0.7953635785101822	0.7443729903536977	0.8463541666666666	0.8223684210526316	0.7368421052631579	0.9078947368421052	0.8001814781641132	0.7969018932874354	0.8034610630407911	0.8367088607594937	0.8	0.8734177215189873	Self Other
no_beacon__geo	0.8011695906432749	0.8596491228070176	0.7953857084096774	0.7609841827768015	0.8297872340425533	0.8262195121951219	0.75	0.9024390243902438	108	RFC	0.8043759899601426	0.8185255198487713	0.7902264600715138	0.8490872210953346	0.8275862068965517	0.8705882352941177	0.7922597142986948	0.7110016420361248	0.8735177865612648	0.8112115732368896	0.6857142857142857	0.9367088607594936	Self Other
no_beacon__geo	0.85437541750167	0.9210526315789472	0.8527973138281557	0.8375558867362146	0.8680387409200969	0.9079572979276936	0.8732394366197184	0.9426751592356688	109	RFC	0.8530009098589718	0.8400597907324364	0.8659420289855072	0.90491452991453	0.8611111111111112	0.9487179487179488	0.852606247926254	0.8350668647845468	0.8701456310679612	0.9112115732368896	0.8857142857142857	0.9367088607594936	Self Other
no_beacon__geo	0.7945682451253482	0.9035087719298246	0.7884091023744912	0.7523089840470193	0.8245092207019632	0.8856986601039104	0.8405797101449276	0.9308176100628932	110	RFC	0.7854268586784263	0.7099841521394612	0.8608695652173913	0.8889705882352941	0.8529411764705882	0.925	0.7955479452054794	0.8	0.7910958904109592	0.8826401446654611	0.8285714285714286	0.9367088607594936	Self Other
no_beacon__geo	0.8114423851732474	0.9035087719298246	0.8045527233960071	0.767857142857143	0.8412483039348712	0.8837489570779642	0.8358208955223881	0.9316770186335404	111	RFC	0.8033268101761253	0.7573385518590998	0.8493150684931506	0.8948170731707317	0.875	0.9146341463414634	0.8060026827632462	0.7786720321931591	0.8333333333333334	0.8746835443037975	0.8	0.9493670886075948	Self Other
no_beacon__geo	0.7701863354037267	0.8859649122807017	0.7694659442724459	0.7565789473684209	0.7823529411764707	0.8626124038194123	0.8059701492537314	0.9192546583850932	112	RFC	0.7691921532282978	0.7371794871794872	0.8012048192771084	0.8730945121951219	0.84375	0.902439024390244	0.7706974215594905	0.777027027027027	0.7643678160919541	0.8540687160940326	0.7714285714285715	0.9367088607594936	Self Other
no_beacon__geo	0.8152997932460372	0.8333333333333334	0.8137348446529024	0.7966616084977239	0.8308080808080808	0.8025704129067541	0.7246376811594202	0.8805031446540881	113	RFC	0.8155534119658514	0.8177570093457944	0.8133498145859085	0.8051470588235294	0.7352941176470589	0.875	0.8128297384997136	0.7766272189349113	0.8490322580645161	0.8001808318264014	0.7142857142857143	0.8860759493670886	Self Other
no_beacon__geo	0.8214077952297848	0.8947368421052632	0.8203484756106901	0.8065532451165721	0.8341437061048083	0.86708122813836	0.8064516129032259	0.927710843373494	114	RFC	0.8204373835441796	0.8080808080808081	0.8327939590075513	0.9054916985951468	0.9259259259259259	0.8850574712643678	0.8202646410193579	0.8050314465408805	0.8354978354978355	0.8444846292947559	0.7142857142857143	0.9746835443037974	Self Other
no_beacon__geo	0.8137044967880086	0.9035087719298246	0.8126319133618404	0.7984555984555985	0.8268082282680822	0.8856986601039104	0.8405797101449276	0.9308176100628932	115	RFC	0.815017525773196	0.8272	0.8028350515463918	0.8889705882352941	0.8529411764705882	0.925	0.8119494864936603	0.7716417910447761	0.8522571819425444	0.8826401446654611	0.8285714285714286	0.9367088607594936	Self Other
no_beacon__geo	0.8555637435519529	0.8771929824561403	0.8528284263599863	0.8327645051194539	0.8728923476005188	0.8507295173961841	0.787878787878788	0.91358024691358	116	RFC	0.8574341413191879	0.8683274021352313	0.8465408805031447	0.865137971239798	0.8387096774193549	0.891566265060241	0.8504685408299866	0.8	0.9009370816599732	0.8397830018083183	0.7428571428571429	0.9367088607594936	Self Other
no_beacon__geo	0.8030095759233926	0.8947368421052632	0.8018045158083418	0.7863501483679526	0.8172588832487309	0.8720538720538721	0.8181818181818182	0.9259259259259259	117	RFC	0.8061372005965244	0.8307210031347962	0.7815533980582524	0.8872910998834046	0.8709677419354839	0.9036144578313252	0.8014309259814205	0.7464788732394366	0.8563829787234043	0.8603978300180832	0.7714285714285715	0.9493670886075948	Self Other
no_beacon__geo	0.8338632750397457	0.9035087719298246	0.8272017771293185	0.7932739861523245	0.8611295681063125	0.8837489570779642	0.8358208955223881	0.9316770186335404	118	RFC	0.8355407380343443	0.8424369747899159	0.8286445012787724	0.8948170731707317	0.875	0.9146341463414634	0.8228991352231745	0.7495327102803738	0.8962655601659751	0.8746835443037975	0.8	0.9493670886075948	Self Other
no_beacon__geo	0.8428669882839421	0.9298245614035088	0.8380992463541157	0.8103161397670549	0.8658823529411764	0.913109756097561	0.8750000000000001	0.9512195121951221	119	RFC	0.8443568661145453	0.8513986013986014	0.8373151308304891	0.94158215010142	0.9655172413793104	0.9176470588235294	0.8347417976528817	0.7730158730158729	0.8964677222898904	0.8936708860759495	0.8	0.9873417721518988	Self Other
no_beacon__geo	0.8334655035685964	0.8947368421052632	0.8263650288244149	0.7912524850894631	0.8614775725593667	0.8642857142857143	0.7999999999999999	0.9285714285714286	120	RFC	0.8483541865586384	0.8984198645598194	0.7982885085574573	0.9182022471910112	0.96	0.8764044943820225	0.8212286309017901	0.7069271758436945	0.9355300859598854	0.8365280289330923	0.6857142857142857	0.9873417721518988	Self Other
no_beacon__geo	0.842470506592644	0.8771929824561403	0.8351329215524692	0.8003518029903254	0.8699140401146132	0.8479420731707318	0.7812500000000001	0.9146341463414634	121	RFC	0.8458204751154651	0.8584905660377359	0.8331503841931943	0.8722109533468559	0.8620689655172413	0.8823529411764706	0.8298300404157728	0.7495881383855024	0.9100719424460432	0.8318264014466545	0.7142857142857143	0.9493670886075948	Self Other
no_beacon__geo	0.8174386920980926	0.9385964912280702	0.8161267647762622	0.8005952380952379	0.8316582914572864	0.926022063595068	0.8955223880597014	0.9565217391304348	122	RFC	0.8187819933754894	0.8302469135802469	0.8073170731707318	0.9382621951219512	0.9375	0.9390243902439024	0.8152507295575011	0.7729885057471264	0.8575129533678757	0.9159132007233272	0.8571428571428571	0.9746835443037974	Self Other
no_beacon__geo	0.8465116279069768	0.912280701754386	0.8464788228607917	0.8487229862475443	0.8442346594740391	0.8933782267115601	0.8484848484848486	0.9382716049382716	123	RFC	0.8464859288777724	0.8481675392670157	0.844804318488529	0.9094442285270112	0.9032258064516128	0.9156626506024096	0.8464724646999184	0.8492791612057667	0.8436657681940701	0.8810126582278481	0.8	0.9620253164556962	Self Other
no_beacon__geo	0.8568601583113457	0.9035087719298246	0.8565274864834336	0.8496188496188496	0.8634361233480176	0.8856986601039104	0.8405797101449276	0.9308176100628932	124	RFC	0.8577831112852665	0.8707386363636364	0.8448275862068966	0.8889705882352941	0.8529411764705882	0.925	0.8561911031464482	0.8294993234100135	0.8828828828828829	0.8826401446654611	0.8285714285714286	0.9367088607594936	Self Other
no_beacon__geo	0.7988668555240793	0.912280701754386	0.7934822017139089	0.7601351351351351	0.8268292682926829	0.8933782267115601	0.8484848484848486	0.9382716049382716	125	RFC	0.791082841503318	0.7293354943273906	0.8528301886792453	0.9094442285270112	0.9032258064516128	0.9156626506024096	0.7980088287780596	0.7936507936507936	0.8023668639053254	0.8810126582278481	0.8	0.9620253164556962	Self Other
no_beacon__geo	0.8319559228650137	0.8859649122807017	0.8314942773651528	0.8226744186046512	0.8403141361256544	0.8649165983046212	0.8115942028985507	0.9182389937106918	126	RFC	0.8328739932053288	0.844776119402985	0.8209718670076727	0.8680147058823529	0.8235294117647058	0.9125	0.8311447645231604	0.8016997167138811	0.8605898123324397	0.8620253164556962	0.8	0.9240506329113924	Self Other
no_beacon__geo	0.7825128581925055	0.8157894736842105	0.7564788889050085	0.6768558951965065	0.8361018826135106	0.7270550678371908	0.5714285714285715	0.8826815642458101	127	RFC	0.8266009155510914	0.9144542772861356	0.7387475538160471	0.895	1.0	0.79	0.7501359512609203	0.5372616984402079	0.9630102040816326	0.7	0.4	1.0	Self Other
no_beacon__geo	0.8216393442622951	0.912280701754386	0.8207897692905901	0.8084507042253521	0.8331288343558282	0.8952205882352942	0.8529411764705883	0.9375	128	RFC	0.8202964944719326	0.7767253044654939	0.8638676844783715	0.9023569023569024	0.8787878787878788	0.9259259259259259	0.8236902450397032	0.8428781204111601	0.8045023696682464	0.8889692585895117	0.8285714285714286	0.9493670886075948	Self Other
no_beacon__geo	0.7821473158551809	0.8684210526315791	0.7801944721719545	0.7594762232942799	0.8009127210496292	0.8386031146767342	0.7692307692307692	0.9079754601226993	129	RFC	0.7793496780336249	0.7386058981233244	0.8200934579439252	0.8571428571428572	0.8333333333333334	0.8809523809523809	0.7820844896700586	0.7815602836879433	0.7826086956521741	0.825497287522604	0.7142857142857143	0.9367088607594936	Self Other
no_beacon__geo	0.8333333333333334	0.912280701754386	0.8316198620153532	0.8146341463414634	0.8486055776892429	0.8933782267115601	0.8484848484848486	0.9382716049382716	130	RFC	0.8317205090764566	0.8159609120521173	0.8474801061007957	0.9094442285270112	0.9032258064516128	0.9156626506024096	0.8315228654324399	0.8133116883116883	0.8497340425531915	0.8810126582278481	0.8	0.9620253164556962	Self Other
no_beacon__geo	0.7455752212389379	0.8157894736842105	0.7281834096707487	0.6594274432379071	0.7969393761035903	0.7599037207902919	0.6440677966101694	0.8757396449704142	131	RFC	0.7274018921015759	0.6536203522504892	0.8011834319526627	0.8069444444444445	0.7916666666666666	0.8222222222222222	0.7290393461283671	0.6653386454183267	0.7927400468384075	0.7397830018083182	0.5428571428571428	0.9367088607594936	Self Other
no_beacon__geo	0.819813829787234	0.9035087719298246	0.818826996548421	0.8054558506819813	0.8321981424148606	0.8816422840962718	0.8307692307692307	0.9325153374233128	132	RFC	0.8229335472512801	0.8487140695915281	0.797153024911032	0.9023809523809524	0.9	0.9047619047619048	0.8184298819332371	0.7663934426229508	0.8704663212435233	0.8667269439421339	0.7714285714285715	0.9620253164556962	Self Other
no_beacon__geo	0.8229755178907722	0.912280701754386	0.8220802572795539	0.8094594594594594	0.8347010550996484	0.8952205882352942	0.8529411764705883	0.9375	133	RFC	0.8242917686233949	0.7404202719406675	0.9081632653061223	0.9023569023569024	0.8787878787878788	0.9259259259259259	0.8324658698934151	0.8926974664679582	0.7722342733188721	0.8889692585895117	0.8285714285714286	0.9493670886075948	Self Other
no_beacon__geo	0.8114700065919578	0.8947368421052632	0.8062500223285258	0.7744479495268141	0.8380520951302377	0.8696646341463414	0.8125	0.9268292682926828	134	RFC	0.8160777417523035	0.8364565587734242	0.7956989247311828	0.8953346855983773	0.8965517241379308	0.8941176470588236	0.8030829978430256	0.7209985315712188	0.8851674641148325	0.8524412296564196	0.7428571428571429	0.9620253164556962	Self Other
no_beacon__geo	0.8137432188065099	0.9210526315789472	0.8137364511999756	0.8126137052759247	0.8148591971240264	0.9031618688060404	0.8615384615384616	0.9447852760736196	135	RFC	0.8147673444210379	0.7827102803738317	0.8468244084682441	0.925	0.9333333333333332	0.9166666666666666	0.8150561058220165	0.8448928121059268	0.7852193995381063	0.8873417721518988	0.8	0.9746835443037974	Self Other
no_beacon__geo	0.8206388206388207	0.9298245614035088	0.8184190583288515	0.7983425414364641	0.8384955752212391	0.9175406871609404	0.8857142857142857	0.9493670886075948	136	RFC	0.8234325959407054	0.8413391557496361	0.8055260361317748	0.9175406871609404	0.8857142857142857	0.9493670886075948	0.8169030308266152	0.759526938239159	0.8742791234140715	0.9175406871609404	0.8857142857142857	0.9493670886075948	Self Other
no_beacon__geo	0.8067556952081697	0.9035087719298246	0.7939804215678534	0.7426778242677824	0.8452830188679245	0.8793650793650793	0.8253968253968255	0.9333333333333332	137	RFC	0.8008678363201591	0.7802197802197802	0.8215158924205379	0.9119601328903656	0.9285714285714286	0.8953488372093024	0.7895245777874302	0.7085828343313373	0.8704663212435233	0.8587703435804701	0.7428571428571429	0.9746835443037974	Self Other
no_beacon__geo	0.819672131147541	0.8421052631578947	0.8157026239757053	0.788655077767612	0.8427501701837986	0.8006218422075397	0.7096774193548386	0.891566265060241	138	RFC	0.8165796572913024	0.7966728280961183	0.8364864864864865	0.8326947637292464	0.8148148148148148	0.8505747126436781	0.8149527345380807	0.7807971014492754	0.8491083676268861	0.7826401446654612	0.6285714285714286	0.9367088607594936	Self Other
no_beacon__geo	0.8313492063492064	0.912280701754386	0.8308145221484398	0.821303433777155	0.8403256105197245	0.8933782267115601	0.8484848484848486	0.9382716049382716	139	RFC	0.832671145103832	0.8480463096960926	0.8172959805115713	0.9094442285270112	0.9032258064516128	0.9156626506024096	0.8304431869116988	0.7961956521739131	0.8646907216494846	0.8810126582278481	0.8	0.9620253164556962	Self Other
no_beacon__geo	0.8088057901085646	0.9561403508771932	0.8088001562816605	0.8098380323935211	0.8077622801697999	0.9488651655153852	0.9295774647887324	0.9681528662420382	140	RFC	0.8139930840464189	0.7516703786191536	0.8763157894736842	0.9455128205128204	0.9166666666666666	0.9743589743589745	0.8134598422271337	0.8777633289986996	0.749156355455568	0.9524412296564196	0.9428571428571428	0.9620253164556962	Self Other
no_beacon__geo	0.7998629198080878	0.8508771929824561	0.7987396069538927	0.7837037037037038	0.8137755102040816	0.8233524747060432	0.7536231884057971	0.8930817610062892	141	RFC	0.801667034665489	0.8176197836166924	0.7857142857142857	0.8261029411764705	0.7647058823529411	0.8875	0.7982023376760219	0.7524893314366998	0.8439153439153442	0.8207956600361663	0.7428571428571429	0.8987341772151899	Self Other
no_beacon__geo	0.8284862043251305	0.8771929824561403	0.825849662574193	0.8044217687074829	0.847277556440903	0.8416666666666668	0.7666666666666667	0.9166666666666669	142	RFC	0.8319785434289251	0.8522522522522522	0.8117048346055981	0.8925842696629214	0.92	0.8651685393258427	0.8238929146537842	0.7616747181964574	0.8861111111111111	0.8159132007233273	0.6571428571428571	0.9746835443037974	Self Other
no_beacon__geo	0.7913719943422913	0.8859649122807017	0.7861480450435903	0.7527242246437552	0.8195718654434252	0.860122699386503	0.8	0.920245398773006	143	RFC	0.7916902793519568	0.7932862190812721	0.7900943396226415	0.8797619047619047	0.8666666666666667	0.8928571428571429	0.7837213166912893	0.7161084529505582	0.8513341804320204	0.8461121157323689	0.7428571428571429	0.9493670886075948	Self Other
no_beacon__geo	0.8477653631284916	0.8947368421052632	0.8467598155871288	0.8343465045592705	0.8591731266149871	0.8696646341463414	0.8125	0.9268292682926828	144	RFC	0.849794470576372	0.8672985781990521	0.8322903629536921	0.8953346855983773	0.8965517241379308	0.8941176470588236	0.8458286011411995	0.8038067349926794	0.8878504672897196	0.8524412296564196	0.7428571428571429	0.9620253164556962	Self Other
no_beacon__geo	0.8598559266535691	0.9385964912280702	0.8593113887951284	0.8505586592178771	0.8680641183723797	0.926022063595068	0.8955223880597014	0.9565217391304348	145	RFC	0.8621342891592982	0.8851744186046512	0.8390941597139452	0.9382621951219512	0.9375	0.9390243902439024	0.8588271948255264	0.8185483870967742	0.8991060025542784	0.9159132007233272	0.8571428571428571	0.9746835443037974	Self Other
no_beacon__geo	0.8040762656147271	0.8947368421052632	0.8031018352800532	0.7892503536067894	0.8169533169533171	0.8742647058823529	0.823529411764706	0.925	146	RFC	0.8025550225977941	0.7633378932968536	0.8417721518987342	0.8810325476992144	0.8484848484848485	0.9135802469135802	0.8052699902507888	0.8169838945827232	0.7935560859188544	0.8683544303797468	0.8	0.9367088607594936	Self Other
no_beacon__geo	0.8332092330603127	0.8684210526315791	0.8233683271096081	0.7816764132553606	0.8650602409638555	0.8245614035087718	0.7368421052631579	0.912280701754386	147	RFC	0.8538437115729635	0.9134396355353076	0.7942477876106194	0.9011857707509882	0.9545454545454546	0.8478260869565217	0.8164350161794796	0.6831345826235093	0.9497354497354498	0.7936708860759494	0.6	0.9873417721518988	Self Other
no_beacon__geo	0.8553459119496856	0.8947368421052632	0.852805357935259	0.8334674175382141	0.8721432983323041	0.8720538720538721	0.8181818181818182	0.9259259259259259	148	RFC	0.86222242967136	0.8977469670710572	0.8266978922716628	0.8872910998834046	0.8709677419354839	0.9036144578313252	0.8503267973856209	0.7777777777777778	0.9228758169934641	0.8603978300180832	0.7714285714285715	0.9493670886075948	Self Other
no_beacon__geo	0.7996031746031746	0.8684210526315791	0.7815194578331351	0.7186629526462395	0.8443759630200308	0.8321390006871503	0.7540983606557377	0.9101796407185628	149	RFC	0.8066355661767863	0.8251599147121536	0.788111217641419	0.8741258741258742	0.8846153846153846	0.8636363636363636	0.7729025966464835	0.6365131578947368	0.90929203539823	0.8095840867992767	0.6571428571428571	0.9620253164556962	Self Other
no_beacon__geo	0.8263045032165832	0.8596491228070176	0.8241739656630385	0.8048192771084337	0.8435286542176433	0.8227749708511465	0.7419354838709677	0.9036144578313252	150	RFC	0.8293970375646855	0.8491525423728814	0.8096415327564895	0.8569604086845466	0.8518518518518519	0.8620689655172413	0.8226309201346138	0.7648854961832061	0.8803763440860215	0.8032549728752261	0.6571428571428571	0.9493670886075948	Self Other
no_beacon__geo	0.8067772170151406	0.8596491228070176	0.8030422489837269	0.7759197324414716	0.8301647655259822	0.8294051627384961	0.7575757575757576	0.9012345679012346	151	RFC	0.8080996128411273	0.8154657293497364	0.8007334963325183	0.8429848425961912	0.8064516129032258	0.8795180722891566	0.8009370015948963	0.7400318979266348	0.8618421052631579	0.8191681735985534	0.7142857142857143	0.9240506329113924	Self Other
no_beacon__geo	0.8620166793025019	0.9035087719298246	0.8581780758469449	0.8348457350272233	0.8815104166666666	0.8793650793650793	0.8253968253968255	0.9333333333333332	152	RFC	0.8659622605179551	0.8846153846153846	0.8473091364205256	0.9119601328903656	0.9285714285714286	0.8953488372093024	0.8544834403428033	0.7903780068728522	0.9185888738127544	0.8587703435804701	0.7428571428571429	0.9746835443037974	Self Other
no_beacon__geo	0.8149210903873745	0.8947368421052632	0.8024688917009386	0.7528735632183908	0.8520642201834863	0.8696646341463414	0.8125	0.9268292682926828	153	RFC	0.8134619568173166	0.8086419753086421	0.8182819383259912	0.8953346855983773	0.8965517241379308	0.8941176470588236	0.7965285280650306	0.7043010752688172	0.8887559808612441	0.8524412296564196	0.7428571428571429	0.9620253164556962	Self Other
no_beacon__geo	0.7901687454145268	0.9035087719298246	0.7855984705483761	0.7542955326460481	0.8169014084507041	0.8793650793650793	0.8253968253968255	0.9333333333333332	154	RFC	0.7847117767009449	0.7440677966101695	0.8253557567917206	0.9119601328903656	0.9285714285714286	0.8953488372093024	0.7867134334026664	0.764808362369338	0.8086185044359949	0.8587703435804701	0.7428571428571429	0.9746835443037974	Self Other
no_beacon__geo	0.8528449967298888	0.8947368421052632	0.8475096906311709	0.8189863234111022	0.8760330578512395	0.8612576064908722	0.7931034482758621	0.9294117647058824	155	RFC	0.8806782394232593	0.9695238095238096	0.7918326693227091	0.9340659340659341	1.0	0.8681318681318682	0.8445924595310305	0.7089136490250696	0.9802712700369912	0.8285714285714285	0.6571428571428571	1.0	Self Other
no_beacon__geo	0.8133935289691497	0.8508771929824561	0.8059077097024946	0.7677902621722847	0.8440251572327044	0.8056363454016648	0.7118644067796609	0.8994082840236687	156	RFC	0.8218322186482564	0.8523908523908524	0.7912735849056604	0.8597222222222223	0.875	0.8444444444444444	0.8013897243510564	0.6984667802385008	0.904312668463612	0.7810126582278479	0.6	0.9620253164556962	Self Other
no_beacon__geo	0.8501400560224089	0.9210526315789472	0.8488876933210172	0.8351309707241911	0.8626444159178434	0.9031618688060404	0.8615384615384616	0.9447852760736196	157	RFC	0.8499556698025075	0.8482003129890454	0.8517110266159695	0.925	0.9333333333333332	0.9166666666666666	0.8481602143769079	0.8224582701062215	0.8738621586475943	0.8873417721518988	0.8	0.9746835443037974	Self Other
no_beacon__geo	0.8593996840442338	0.8596491228070176	0.8467291499462679	0.8026607538802659	0.8907975460122699	0.8106312292358804	0.7142857142857142	0.9069767441860466	158	RFC	0.8743120863810518	0.914141414141414	0.8344827586206897	0.8955453149001535	0.9523809523809524	0.8387096774193549	0.8353390888287913	0.7154150197628458	0.9552631578947368	0.7793851717902351	0.5714285714285714	0.9873417721518988	Self Other
no_beacon__geo	0.8222222222222222	0.8947368421052632	0.8212536681206615	0.8080959520239879	0.8344113842173351	0.8720538720538721	0.8181818181818182	0.9259259259259259	159	RFC	0.8208278867102397	0.7985185185185185	0.8431372549019608	0.8872910998834046	0.8709677419354839	0.9036144578313252	0.8218850973130825	0.8179059180576631	0.8258642765685019	0.8603978300180832	0.7714285714285715	0.9493670886075948	Self Other
no_beacon__geo	0.8601823708206687	0.9035087719298246	0.8568086611174583	0.8348294434470377	0.8787878787878789	0.8816422840962718	0.8307692307692307	0.9325153374233128	160	RFC	0.8585148646593674	0.8485401459854015	0.8684895833333334	0.9023809523809524	0.9	0.9047619047619048	0.8554440518256772	0.8215547703180212	0.8893333333333333	0.8667269439421339	0.7714285714285715	0.9620253164556962	Self Other
no_beacon__geo	0.8253047011027278	0.8684210526315791	0.8252931666921002	0.82671272308578	0.8238736102984202	0.8414758505608604	0.7761194029850748	0.906832298136646	161	RFC	0.8260524086275652	0.804932735426009	0.8471720818291215	0.8513719512195121	0.8125	0.8902439024390244	0.8257632327371245	0.8497041420118343	0.8018223234624146	0.8334538878842677	0.7428571428571429	0.9240506329113924	Self Other
no_beacon__geo	0.8578680203045685	0.8947368421052632	0.8572221278523299	0.8476190476190477	0.8668252080856124	0.86708122813836	0.8064516129032259	0.927710843373494	162	RFC	0.8653415324779419	0.9188790560471976	0.8118040089086859	0.9054916985951468	0.9259259259259259	0.8850574712643678	0.858231550195836	0.7866161616161617	0.9298469387755102	0.8444846292947559	0.7142857142857143	0.9746835443037974	Self Other
no_beacon__geo	0.8934092758340114	0.8859649122807017	0.8877480800270522	0.8625393494228751	0.9129568106312292	0.8574314574314574	0.7936507936507937	0.9212121212121211	163	RFC	0.8954468012607548	0.9032967032967032	0.8875968992248062	0.8882890365448506	0.8928571428571429	0.8837209302325582	0.8825548431757124	0.8253012048192772	0.9398084815321476	0.8381555153707052	0.7142857142857143	0.9620253164556962	Self Other
no_beacon__geo	0.8476968796433878	0.9210526315789472	0.8426525474229243	0.8144796380090498	0.8708254568367989	0.9012987012987012	0.8571428571428572	0.9454545454545454	164	RFC	0.8493996867931094	0.8571428571428571	0.8416565164433617	0.9356312292358804	0.9642857142857144	0.9069767441860463	0.8389754209057352	0.7758620689655172	0.902088772845953	0.8793851717902351	0.7714285714285715	0.9873417721518988	Self Other
no_beacon__geo	0.8637583892617451	0.9298245614035088	0.8635724998026679	0.8585365853658538	0.8686084142394822	0.914702581369248	0.8787878787878788	0.9506172839506172	165	RFC	0.8652864466424341	0.8876080691642652	0.842964824120603	0.931597357170618	0.9354838709677421	0.927710843373494	0.8635850950164772	0.8313090418353576	0.8958611481975968	0.9016274864376128	0.8285714285714286	0.9746835443037974	Self Other
no_beacon__geo	0.8149171270718232	0.8859649122807017	0.8124522750426746	0.7909516380655226	0.8339529120198266	0.8574314574314574	0.7936507936507937	0.9212121212121211	166	RFC	0.8151049424904637	0.8164251207729468	0.8137847642079806	0.8882890365448506	0.8928571428571429	0.8837209302325582	0.8110828958472299	0.7670196671709532	0.855146124523507	0.8381555153707052	0.7142857142857143	0.9620253164556962	Self Other
no_beacon__geo	0.8560115190784737	0.8947368421052632	0.8535242755304341	0.8344370860927153	0.8726114649681529	0.8742647058823529	0.823529411764706	0.925	167	RFC	0.8548896132760408	0.8470588235294118	0.8627204030226701	0.8810325476992144	0.8484848484848485	0.9135802469135802	0.8524589646995508	0.8221859706362153	0.8827319587628866	0.8683544303797468	0.8	0.9367088607594936	Self Other
no_beacon__geo	0.8483063328424153	0.9210526315789472	0.8442178370877242	0.8189806678383128	0.8694550063371356	0.9031618688060404	0.8615384615384616	0.9447852760736196	168	RFC	0.8478984925459399	0.8457350272232305	0.8500619578686494	0.925	0.9333333333333332	0.9166666666666666	0.8418103438751858	0.7938671209540034	0.8897535667963683	0.8873417721518988	0.8	0.9746835443037974	Self Other
no_beacon__geo	0.8351568198395332	0.9035087719298246	0.8339054827711903	0.8194888178913738	0.8483221476510067	0.8856986601039104	0.8405797101449276	0.9308176100628932	169	RFC	0.8357349044613429	0.8409836065573771	0.8304862023653088	0.8889705882352941	0.8529411764705882	0.925	0.8330032178249555	0.7990654205607477	0.8669410150891632	0.8826401446654611	0.8285714285714286	0.9367088607594936	Self Other
no_beacon__geo	0.8398018166804294	0.8947368421052632	0.835973848980937	0.8109161793372319	0.8610315186246419	0.8742647058823529	0.823529411764706	0.925	170	RFC	0.8367070788485327	0.8172888015717092	0.8561253561253561	0.8810325476992144	0.8484848484848485	0.9135802469135802	0.8353182013277666	0.8046421663442941	0.8659942363112392	0.8683544303797468	0.8	0.9367088607594936	Self Other
no_beacon__geo	0.8444444444444444	0.8947368421052632	0.8441567865184351	0.8374613003095974	0.8508522727272727	0.8720538720538721	0.8181818181818182	0.9259259259259259	171	RFC	0.8461563937198762	0.8683788121990369	0.8239339752407153	0.8872910998834046	0.8709677419354839	0.9036144578313252	0.8441292480722756	0.8086696562032885	0.8795888399412628	0.8603978300180832	0.7714285714285715	0.9493670886075948	Self Other
no_beacon__geo	0.8360349127182045	0.9035087719298246	0.8338725181908435	0.8149190710767065	0.8528259653049804	0.8793650793650793	0.8253968253968255	0.9333333333333332	172	RFC	0.8406498458348199	0.8680659670164917	0.8132337246531484	0.9119601328903656	0.9285714285714286	0.8953488372093024	0.8321875487595569	0.7679045092838196	0.8964705882352941	0.8587703435804701	0.7428571428571429	0.9746835443037974	Self Other
no_beacon__geo	0.7970401691331924	0.8245614035087719	0.7895907473309609	0.75	0.8291814946619217	0.7784687135639332	0.6774193548387097	0.8795180722891567	173	RFC	0.8041499101565843	0.8307692307692308	0.7775305895439377	0.8084291187739463	0.7777777777777778	0.8390804597701149	0.7858636385569299	0.6835443037974683	0.8881829733163914	0.7620253164556963	0.6	0.9240506329113924	Self Other
no_beacon__geo	0.8305439330543933	0.8859649122807017	0.8257852890754714	0.7969924812030076	0.8545780969479353	0.854520467262197	0.7868852459016394	0.9221556886227544	174	RFC	0.8474603640634175	0.9103053435114504	0.7846153846153846	0.8990384615384616	0.9230769230769232	0.875	0.8235029375987254	0.7087667161961367	0.938239159001314	0.8301989150090416	0.6857142857142857	0.9746835443037974	Self Other
no_beacon__geo	0.8049254698639015	0.9035087719298246	0.8016595171343223	0.7762081784386617	0.8271108558299828	0.8856986601039104	0.8405797101449276	0.9308176100628932	175	RFC	0.8000295159386068	0.75	0.8500590318772137	0.8889705882352941	0.8529411764705882	0.925	0.8048417286274185	0.8043143297380585	0.8053691275167785	0.8826401446654611	0.8285714285714286	0.9367088607594936	Self Other
no_beacon__geo	0.8392715756136183	0.912280701754386	0.8338572497788665	0.8038647342995169	0.8638497652582161	0.8952205882352942	0.8529411764705883	0.9375	176	RFC	0.8328406800682135	0.7954110898661568	0.8702702702702703	0.9023569023569024	0.8787878787878788	0.9259259259259259	0.8350116511318242	0.8125	0.8575233022636485	0.8889692585895117	0.8285714285714286	0.9493670886075948	Self Other
no_beacon__geo	0.7811900191938579	0.8508771929824561	0.7803086346688761	0.766393442622951	0.7942238267148014	0.8135642135642136	0.73015873015873	0.8969696969696971	177	RFC	0.7799811878880203	0.7560646900269542	0.8038976857490865	0.8409468438538206	0.8214285714285714	0.8604651162790697	0.7808941670152602	0.7770083102493075	0.7847800237812128	0.7969258589511754	0.6571428571428571	0.9367088607594936	Self Other
no_beacon__geo	0.8211920529801324	0.8684210526315791	0.819978063552115	0.8051948051948052	0.8347613219094248	0.8386031146767342	0.7692307692307692	0.9079754601226993	178	RFC	0.8222335510481039	0.8315946348733234	0.8128724672228844	0.8571428571428572	0.8333333333333334	0.8809523809523809	0.8191406078198531	0.7804195804195804	0.8578616352201258	0.825497287522604	0.7142857142857143	0.9367088607594936	Self Other
no_beacon__geo	0.84593837535014	0.9298245614035088	0.8427926620562656	0.8205546492659055	0.8650306748466258	0.913109756097561	0.8750000000000001	0.9512195121951221	179	RFC	0.8475936208010664	0.8568994889267462	0.8382877526753865	0.94158215010142	0.9655172413793104	0.9176470588235294	0.840351785406142	0.7871674491392802	0.8935361216730038	0.8936708860759495	0.8	0.9873417721518988	Self Other
no_beacon__geo	0.8787675820495646	0.9473684210526316	0.8777229010794094	0.8664206642066421	0.8890251379521766	0.9371323529411764	0.9117647058823528	0.9625	180	RFC	0.8779688490446437	0.8696296296296296	0.8863080684596577	0.9450056116722784	0.9393939393939394	0.9506172839506172	0.8774971058534116	0.8632352941176471	0.8917589175891759	0.9301989150090416	0.8857142857142857	0.9746835443037974	Self Other
no_beacon__geo	0.8265780730897009	0.9035087719298246	0.8253539449809684	0.8107324147933286	0.8399754751686083	0.8816422840962718	0.8307692307692307	0.9325153374233128	181	RFC	0.8257121239095602	0.8160583941605839	0.8353658536585366	0.9023809523809524	0.9	0.9047619047619048	0.8250558779320368	0.8054755043227666	0.8446362515413071	0.8667269439421339	0.7714285714285715	0.9620253164556962	Self Other
no_beacon__geo	0.8131241084165478	0.8859649122807017	0.8123508304453018	0.8003048780487805	0.8243967828418229	0.8670494303400018	0.8169014084507044	0.9171974522292994	182	RFC	0.812755728314239	0.8076923076923077	0.8178191489361702	0.8643162393162394	0.8055555555555556	0.9230769230769232	0.8120662202988487	0.7930513595166163	0.8310810810810809	0.8699819168173599	0.8285714285714286	0.9113924050632912	Self Other
no_beacon__geo	0.8366592756836659	0.8947368421052632	0.8336492376848763	0.8112724167378308	0.8560260586319218	0.8696646341463414	0.8125	0.9268292682926828	183	RFC	0.840635480264855	0.8620689655172413	0.8192019950124688	0.8953346855983773	0.8965517241379308	0.8941176470588236	0.8312227698807375	0.7661290322580645	0.8963165075034106	0.8524412296564196	0.7428571428571429	0.9620253164556962	Self Other
no_beacon__geo	0.7580340264650284	0.8596491228070176	0.7520272139846025	0.7134328358208955	0.7906215921483096	0.8262195121951219	0.75	0.9024390243902438	184	RFC	0.754413820946079	0.7342549923195084	0.7745726495726496	0.8490872210953346	0.8275862068965517	0.8705882352941177	0.7505543685209188	0.6937590711175616	0.8073496659242761	0.8112115732368896	0.6857142857142857	0.9367088607594936	Self Other
no_beacon__geo	0.7867001254705144	0.8771929824561403	0.7845291654540567	0.7629009762900976	0.8061573546180161	0.8533088235294117	0.7941176470588236	0.9125	185	RFC	0.7835290208241028	0.7391891891891892	0.8278688524590164	0.8597081930415265	0.8181818181818182	0.9012345679012346	0.7868699967979507	0.7881844380403458	0.7855555555555556	0.8477396021699819	0.7714285714285715	0.9240506329113924	Self Other
no_beacon__geo	0.8292682926829268	0.8421052631578947	0.8280968127221755	0.8139059304703476	0.8422876949740035	0.8006218422075397	0.7096774193548386	0.891566265060241	186	RFC	0.8371649138796979	0.8870728083209509	0.787257019438445	0.8326947637292464	0.8148148148148148	0.8505747126436781	0.8287396154387722	0.7518891687657431	0.9055900621118012	0.7826401446654612	0.6285714285714286	0.9367088607594936	Self Other
no_beacon__geo	0.8167821401077752	0.8859649122807017	0.8115224420719962	0.7800369685767099	0.8430079155672824	0.8574314574314574	0.7936507936507937	0.9212121212121211	187	RFC	0.8146954595791805	0.8038095238095239	0.8255813953488372	0.8882890365448506	0.8928571428571429	0.8837209302325582	0.8094080727036927	0.7576301615798923	0.8611859838274932	0.8381555153707052	0.7142857142857143	0.9620253164556962	Self Other
no_beacon__geo	0.8021481062747314	0.8859649122807017	0.8019277771379579	0.7953216374269007	0.8085339168490153	0.8649165983046212	0.8115942028985507	0.9182389937106918	188	RFC	0.8030497348056691	0.7547169811320755	0.8513824884792627	0.8680147058823529	0.8235294117647058	0.9125	0.8051677740008241	0.8405438813349815	0.7697916666666667	0.8620253164556962	0.8	0.9240506329113924	Self Other
no_beacon__geo	0.8523351648351648	0.8859649122807017	0.8498043627936658	0.8303078137332282	0.8693009118541033	0.8574314574314574	0.7936507936507937	0.9212121212121211	189	RFC	0.8591452710116305	0.8945578231292517	0.8237327188940092	0.8882890365448506	0.8928571428571429	0.8837209302325582	0.8474372752723268	0.7746686303387335	0.9202059202059202	0.8381555153707052	0.7142857142857143	0.9620253164556962	Self Other
no_beacon__geo	0.7965653896961691	0.8859649122807017	0.7954858041064938	0.7806267806267807	0.8103448275862071	0.8670494303400018	0.8169014084507044	0.9171974522292994	190	RFC	0.7958864542701816	0.7316421895861148	0.8601307189542484	0.8643162393162394	0.8055555555555556	0.9230769230769232	0.8013241031200846	0.8366412213740458	0.7660069848661234	0.8699819168173599	0.8285714285714286	0.9113924050632912	Self Other
no_beacon__geo	0.8308525033829499	0.8859649122807017	0.8296921091445428	0.8156342182890856	0.84375	0.8649165983046212	0.8115942028985507	0.9182389937106918	191	RFC	0.8288046272493573	0.79	0.8676092544987146	0.8680147058823529	0.8235294117647058	0.9125	0.8320778440448638	0.8429878048780488	0.8211678832116789	0.8620253164556962	0.8	0.9240506329113924	Self Other
no_beacon__geo	0.7969295184926727	0.8947368421052632	0.7901264516778439	0.7523404255319149	0.8279124778237729	0.8720538720538721	0.8181818181818182	0.9259259259259259	192	RFC	0.7896194300091234	0.7478849407783418	0.831353919239905	0.8872910998834046	0.8709677419354839	0.9036144578313252	0.7906743630701711	0.7568493150684932	0.8244994110718492	0.8603978300180832	0.7714285714285715	0.9493670886075948	Self Other
no_beacon__geo	0.7857622565480188	0.8684210526315791	0.7795477719747463	0.7425343018563356	0.8165612420931571	0.8414758505608604	0.7761194029850748	0.906832298136646	193	RFC	0.7767108900347903	0.688622754491018	0.8647990255785627	0.8513719512195121	0.8125	0.8902439024390244	0.7895123412275982	0.8056042031523643	0.7734204793028322	0.8334538878842677	0.7428571428571429	0.9240506329113924	Self Other
no_beacon__geo	0.8129963898916968	0.8859649122807017	0.8011536706872191	0.7526265520534862	0.8496807893209518	0.854520467262197	0.7868852459016394	0.9221556886227544	194	RFC	0.8239365452408931	0.8565217391304348	0.7913513513513514	0.8990384615384616	0.9230769230769232	0.875	0.7942513865583891	0.6712095400340715	0.9172932330827068	0.8301989150090416	0.6857142857142857	0.9746835443037974	Self Other
no_beacon__geo	0.8304048892284186	0.8596491228070176	0.8159364881504341	0.7643312101910827	0.8675417661097852	0.8227749708511465	0.7419354838709677	0.9036144578313252	195	RFC	0.8235652872015331	0.8017817371937639	0.8453488372093023	0.8569604086845466	0.8518518518518519	0.8620689655172413	0.8105772481406356	0.7302231237322515	0.8909313725490197	0.8032549728752261	0.6571428571428571	0.9493670886075948	Self Other
no_beacon__geo	0.8425531914893617	0.9035087719298246	0.8364675913058561	0.804920913884007	0.8680142687277052	0.8793650793650793	0.8253968253968255	0.9333333333333332	196	RFC	0.8433132182868956	0.8465804066543438	0.8400460299194477	0.9119601328903656	0.9285714285714286	0.8953488372093024	0.8325390791596359	0.7671691792294807	0.8979089790897908	0.8587703435804701	0.7428571428571429	0.9746835443037974	Self Other
no_beacon__geo	0.8469457789979409	0.8947368421052632	0.8426036133576518	0.8164609053497942	0.8687463213655092	0.8642857142857143	0.7999999999999999	0.9285714285714286	197	RFC	0.8624899377454887	0.9219330855018588	0.8030467899891186	0.9182022471910112	0.96	0.8764044943820225	0.8393989319395523	0.7326440177252584	0.9461538461538459	0.8365280289330923	0.6857142857142857	0.9873417721518988	Self Other
no_beacon__geo	0.8343558282208589	0.8947368421052632	0.8301161654543481	0.8032786885245903	0.8569536423841059	0.8642857142857143	0.7999999999999999	0.9285714285714286	198	RFC	0.8355451164611469	0.8416030534351145	0.8294871794871795	0.9182022471910112	0.96	0.8764044943820225	0.8272970263949215	0.7682926829268293	0.8863013698630137	0.8365280289330923	0.6857142857142857	0.9873417721518988	Self Other
no_beacon__geo	0.8337453646477132	0.8947368421052632	0.8336487154310708	0.8296390120329322	0.8376584188292094	0.8720538720538721	0.8181818181818182	0.9259259259259259	199	RFC	0.8354468918572779	0.8629776021080369	0.8079161816065192	0.8872910998834046	0.8709677419354839	0.9036144578313252	0.8342273366342686	0.7987804878048781	0.8696741854636592	0.8603978300180832	0.7714285714285715	0.9493670886075948	Self Other
no_beacon__geo	0.7942857142857143	0.9035087719298246	0.7927173644599848	0.7746870653685675	0.8107476635514019	0.8891736632788334	0.8493150684931505	0.9290322580645162	200	RFC	0.7938145826076861	0.7113665389527458	0.8762626262626263	0.8815789473684209	0.8157894736842105	0.9473684210526316	0.8023647527381348	0.850381679389313	0.7543478260869565	0.8985533453887884	0.8857142857142857	0.9113924050632912	Self Other
no_beacon__geo	0.8441196938065414	0.9298245614035088	0.8418271876719867	0.8227848101265822	0.8608695652173912	0.9175406871609404	0.8857142857142857	0.9493670886075948	201	RFC	0.8417126453042842	0.8214849921011058	0.8619402985074627	0.9175406871609404	0.8857142857142857	0.9493670886075948	0.8419451184263822	0.8240887480190174	0.8598014888337469	0.9175406871609404	0.8857142857142857	0.9493670886075948	Self Other
no_beacon__geo	0.8373134328358209	0.9210526315789472	0.8360850750556634	0.8218954248366014	0.8502747252747254	0.9012987012987012	0.8571428571428572	0.9454545454545454	202	RFC	0.8434302334858297	0.8840070298769771	0.8028534370946823	0.9356312292358804	0.9642857142857144	0.9069767441860463	0.8357942831671031	0.76793893129771	0.9036496350364964	0.8793851717902351	0.7714285714285715	0.9873417721518988	Self Other
no_beacon__geo	0.7941372418387741	0.8771929824561403	0.7891874054872936	0.7568843430369788	0.8214904679376084	0.8449280994947532	0.7741935483870968	0.9156626506024096	203	RFC	0.7896288837744534	0.7610759493670886	0.8181818181818182	0.8812260536398467	0.8888888888888888	0.8735632183908046	0.7887823201129955	0.7527386541471048	0.8248259860788864	0.823869801084991	0.6857142857142857	0.9620253164556962	Self Other
no_beacon__geo	0.8352229780801209	0.9035087719298246	0.8284434557091531	0.7943396226415095	0.8625472887767969	0.8793650793650793	0.8253968253968255	0.9333333333333332	204	RFC	0.8362180747993064	0.8403193612774451	0.8321167883211679	0.9119601328903656	0.9285714285714286	0.8953488372093024	0.824209274227538	0.7531305903398927	0.8952879581151832	0.8587703435804701	0.7428571428571429	0.9746835443037974	Self Other
no_beacon__geo	0.8137755102040817	0.912280701754386	0.8135704746082935	0.8073878627968338	0.819753086419753	0.8933782267115601	0.8484848484848486	0.9382716049382716	205	RFC	0.8134703474985152	0.7917205692108668	0.8352201257861636	0.9094442285270112	0.9032258064516128	0.9156626506024096	0.8142681186019005	0.8236877523553163	0.8048484848484848	0.8810126582278481	0.8	0.9620253164556962	Self Other
no_beacon__geo	0.8275092936802974	0.8947368421052632	0.8247423143629975	0.8027210884353743	0.8467635402906208	0.8763110307414106	0.8285714285714286	0.9240506329113924	206	RFC	0.8238770261915216	0.7919463087248322	0.8558077436582109	0.8763110307414106	0.8285714285714286	0.9240506329113924	0.8258508000901509	0.8137931034482758	0.8379084967320262	0.8763110307414106	0.8285714285714286	0.9240506329113924	Self Other
no_beacon__geo	0.8188021228203184	0.9035087719298246	0.8113591089073955	0.7738883632923368	0.8488298545224541	0.8837489570779642	0.8358208955223881	0.9316770186335404	207	RFC	0.8103473365299745	0.7659176029962547	0.8547770700636943	0.8948170731707317	0.875	0.9146341463414634	0.8124957963815252	0.7820267686424475	0.842964824120603	0.8746835443037975	0.8	0.9493670886075948	Self Other
no_beacon__geo	0.8344722854973424	0.8947368421052632	0.8231670362158168	0.7784552845528456	0.8678787878787879	0.8696646341463414	0.8125	0.9268292682926828	208	RFC	0.8304853763527377	0.8166311300639659	0.8443396226415094	0.8953346855983773	0.8965517241379308	0.8941176470588236	0.8182287000944242	0.7436893203883496	0.8927680798004988	0.8524412296564196	0.7428571428571429	0.9620253164556962	Self Other
no_beacon__geo	0.8218465539661899	0.8771929824561403	0.82075537505891	0.8067700987306066	0.8347406513872135	0.8479420731707318	0.7812500000000001	0.9146341463414634	209	RFC	0.8294030344435843	0.8786482334869432	0.7801578354002254	0.8722109533468559	0.8620689655172413	0.8823529411764706	0.8216491899140452	0.7457627118644068	0.8975356679636836	0.8318264014466545	0.7142857142857143	0.9493670886075948	Self Other
no_beacon__geo	0.8512679917751885	0.9210526315789472	0.8511964099476559	0.8479327259985984	0.8544600938967135	0.9064807219031994	0.8695652173913043	0.9433962264150944	210	RFC	0.8515310226111009	0.8220108695652174	0.8810511756569848	0.9099264705882352	0.8823529411764706	0.9375	0.8524848875422093	0.8755426917510853	0.8294270833333334	0.9032549728752259	0.8571428571428571	0.9493670886075948	Self Other
no_beacon__geo	0.8500999333777481	0.9210526315789472	0.8456809162502827	0.8195669607056937	0.8717948717948717	0.9031618688060404	0.8615384615384616	0.9447852760736196	211	RFC	0.852919124076727	0.8661016949152542	0.8397365532381997	0.925	0.9333333333333332	0.9166666666666666	0.8420879410215902	0.7777777777777778	0.9063981042654028	0.8873417721518988	0.8	0.9746835443037974	Self Other
no_beacon__geo	0.8363363363363363	0.8859649122807017	0.8256339306945675	0.7824351297405189	0.8688327316486161	0.854520467262197	0.7868852459016394	0.9221556886227544	212	RFC	0.8374599807709463	0.8412017167381974	0.8337182448036952	0.8990384615384616	0.9230769230769232	0.875	0.8191892297307433	0.7313432835820896	0.907035175879397	0.8301989150090416	0.6857142857142857	0.9746835443037974	Self Other
no_beacon__geo	0.8487199379363848	0.9298245614035088	0.8473525130311053	0.8329048843187661	0.8618001417434443	0.9161764705882351	0.8823529411764706	0.95	213	RFC	0.8536870671907169	0.8868613138686131	0.8205128205128205	0.9236812570145904	0.9090909090909092	0.9382716049382716	0.8463000024112073	0.7851373182552503	0.9074626865671642	0.9095840867992766	0.8571428571428571	0.9620253164556962	Self Other
no_beacon__geo	0.8195763330898466	0.9035087719298246	0.8171406291487602	0.7960363336085878	0.8382449246889324	0.8816422840962718	0.8307692307692307	0.9325153374233128	214	RFC	0.8243006569885896	0.8515901060070671	0.7970112079701122	0.9023809523809524	0.9	0.9047619047619048	0.8156323611289562	0.7472868217054264	0.8839779005524862	0.8667269439421339	0.7714285714285715	0.9620253164556962	Self Other
no_beacon__geo	0.8035190615835777	0.8684210526315791	0.7932491742455092	0.7471698113207547	0.8393285371702638	0.8285026577073513	0.7457627118644068	0.9112426035502956	215	RFC	0.8096828401863394	0.8301886792452831	0.7891770011273957	0.8861111111111111	0.9166666666666666	0.8555555555555555	0.7877660473993187	0.6792452830188679	0.8962868117797695	0.801627486437613	0.6285714285714286	0.9746835443037974	Self Other
no_beacon__geo	0.7941818181818182	0.9035087719298246	0.7817632909170344	0.7297039159503343	0.8338226658837347	0.8793650793650793	0.8253968253968255	0.9333333333333332	216	RFC	0.7772622677454979	0.6907775768535263	0.8637469586374696	0.9119601328903656	0.9285714285714286	0.8953488372093024	0.7895908679408291	0.7732793522267206	0.8059023836549376	0.8587703435804701	0.7428571428571429	0.9746835443037974	Self Other
no_beacon__geo	0.7867177522349936	0.8771929824561403	0.7848476372252204	0.7647887323943663	0.8049065420560747	0.8556962025316457	0.8000000000000002	0.9113924050632912	217	RFC	0.7854734111543451	0.7042801556420234	0.8666666666666667	0.8556962025316456	0.8	0.9113924050632912	0.7940174717248077	0.8366718027734977	0.7513631406761178	0.8556962025316456	0.8	0.9113924050632912	Self Other
no_beacon__geo	0.8653729533050334	0.912280701754386	0.8644095293124139	0.8758389261744965	0.8529801324503311	0.8933782267115601	0.8484848484848486	0.9382716049382716	218	RFC	0.8633504492939666	0.9	0.8267008985879333	0.9094442285270112	0.9032258064516128	0.9156626506024096	0.8669630642954856	0.8529411764705882	0.8809849521203831	0.8810126582278481	0.8	0.9620253164556962	Self Other
no_beacon__geo	0.8128011011699932	0.8947368421052632	0.8097163964671851	0.7854889589905362	0.8339438339438342	0.8763110307414106	0.8285714285714286	0.9240506329113924	219	RFC	0.8078263624841572	0.75	0.8656527249683144	0.8763110307414106	0.8285714285714286	0.9240506329113924	0.8144895826020484	0.8245033112582781	0.8044758539458187	0.8763110307414106	0.8285714285714286	0.9240506329113924	Self Other
no_beacon__geo	0.8587041373926619	0.9210526315789472	0.8520329270946543	0.8206144697720515	0.8834513844172569	0.9031618688060404	0.8615384615384616	0.9447852760736196	220	RFC	0.8563936915163909	0.8466257668711656	0.8661616161616161	0.925	0.9333333333333332	0.9166666666666666	0.8487996563226523	0.7961538461538461	0.9014454664914586	0.8873417721518988	0.8	0.9746835443037974	Self Other
no_beacon__geo	0.8155120481927711	0.8684210526315791	0.8045133291555487	0.7581441263573544	0.8508825319537431	0.8285026577073513	0.7457627118644068	0.9112426035502956	221	RFC	0.8369314641744547	0.8971962616822429	0.7766666666666666	0.8861111111111111	0.9166666666666666	0.8555555555555555	0.7985954377609829	0.6564102564102564	0.9407806191117092	0.801627486437613	0.6285714285714286	0.9746835443037974	Self Other
no_beacon__geo	0.8351648351648352	0.9035087719298246	0.8324196422692389	0.8109710896960711	0.8538681948424068	0.8742352823187243	0.8135593220338984	0.9349112426035504	222	RFC	0.8465341418642454	0.8996710526315791	0.7933972310969116	0.9388888888888888	1.0	0.8777777777777778	0.8312546253972399	0.738191632928475	0.924317617866005	0.8428571428571429	0.6857142857142857	1.0	Self Other
no_beacon__geo	0.8072289156626506	0.8771929824561403	0.8045781556572924	0.7818181818181819	0.8273381294964028	0.8449280994947532	0.7741935483870968	0.9156626506024096	223	RFC	0.8098080552359033	0.8256	0.7940161104718066	0.8812260536398467	0.8888888888888888	0.8735632183908046	0.8030127587541982	0.7424460431654676	0.8635794743429287	0.823869801084991	0.6857142857142857	0.9620253164556962	Self Other
no_beacon__geo	0.8169934640522876	0.8771929824561403	0.8090413214408354	0.7700729927007299	0.8480096501809409	0.8416666666666668	0.7666666666666667	0.9166666666666669	224	RFC	0.8277651256707665	0.8647540983606558	0.7907761529808774	0.8925842696629214	0.92	0.8651685393258427	0.8041265998220519	0.6940789473684209	0.9141742522756828	0.8159132007233273	0.6571428571428571	0.9746835443037974	Self Other
no_beacon__geo	0.8064269319051263	0.8859649122807017	0.7987043384936992	0.7592768791627021	0.8381317978246962	0.860122699386503	0.8	0.920245398773006	225	RFC	0.8060401833658168	0.8044354838709677	0.8076448828606658	0.8797619047619047	0.8666666666666667	0.8928571428571429	0.7949647786083955	0.7189189189189189	0.8710106382978723	0.8461121157323689	0.7428571428571429	0.9493670886075948	Self Other
no_beacon__geo	0.8143582306018854	0.912280701754386	0.8089026888216214	0.7766143106457242	0.8411910669975187	0.8892343567819667	0.8387096774193549	0.9397590361445785	226	RFC	0.8221682348361811	0.8541266794625719	0.7902097902097902	0.9297573435504468	0.9629629629629628	0.8965517241379308	0.8056021220159151	0.7120000000000001	0.8992042440318302	0.8650994575045208	0.7428571428571429	0.9873417721518988	Self Other
no_beacon__geo	0.7785515320334262	0.8333333333333334	0.7777167690833898	0.7640949554896143	0.7913385826771654	0.8056876289584641	0.732394366197183	0.8789808917197452	227	RFC	0.7773463223224779	0.7452966714905933	0.8093959731543624	0.8034188034188035	0.7222222222222222	0.8846153846153846	0.7789676887396126	0.7838660578386606	0.7740693196405648	0.8081374321880651	0.7428571428571429	0.8734177215189873	Self Other
no_beacon__geo	0.8252063015753939	0.912280701754386	0.8149375585788655	0.7713444553483806	0.8585306618093504	0.8892343567819667	0.8387096774193549	0.9397590361445785	228	RFC	0.8349809304726536	0.8656387665198237	0.8043230944254836	0.9297573435504468	0.9629629629629628	0.8965517241379308	0.8080740689528023	0.695575221238938	0.9205729166666666	0.8650994575045208	0.7428571428571429	0.9873417721518988	Self Other
no_beacon__geo	0.8339895013123358	0.9210526315789472	0.8317712725970146	0.8124536693847294	0.8510888758092996	0.9031618688060404	0.8615384615384616	0.9447852760736196	229	RFC	0.8356937289727697	0.8469860896445132	0.8244013683010262	0.925	0.9333333333333332	0.9166666666666666	0.8300944122112005	0.7806267806267806	0.8795620437956204	0.8873417721518988	0.8	0.9746835443037974	Self Other
no_beacon__geo	0.8270580727504786	0.8596491228070176	0.8253714470881945	0.8082094833687189	0.8425334108076701	0.8150101419878295	0.7241379310344828	0.9058823529411764	230	RFC	0.8376966839997165	0.8949843260188087	0.7804090419806243	0.8795986622073578	0.9130434782608696	0.8461538461538461	0.8260891169762138	0.7367741935483871	0.9154040404040404	0.7873417721518987	0.6	0.9746835443037974	Self Other
no_beacon__geo	0.8128571428571428	0.9035087719298246	0.8122440622440623	0.8015151515151516	0.8229729729729729	0.8837489570779642	0.8358208955223881	0.9316770186335404	231	RFC	0.8175760849990996	0.8573743922204214	0.7777777777777778	0.8948170731707317	0.875	0.9146341463414634	0.8131169756179195	0.7524893314366998	0.8737446197991392	0.8746835443037975	0.8	0.9493670886075948	Self Other
no_beacon__geo	0.8325762491888384	0.8947368421052632	0.8324203615469434	0.8273092369477912	0.8375314861460957	0.86708122813836	0.8064516129032259	0.927710843373494	232	RFC	0.8401571765573418	0.9061583577712612	0.7741559953434226	0.9054916985951468	0.9259259259259259	0.8850574712643678	0.8366461243217309	0.7610837438423645	0.9122085048010974	0.8444846292947559	0.7142857142857143	0.9746835443037974	Self Other
no_beacon__geo	0.8319838056680162	0.9035087719298246	0.8316188035662221	0.8237791932059448	0.839458413926499	0.8875033641338477	0.8450704225352113	0.9299363057324842	233	RFC	0.8333333333333333	0.8508771929824561	0.8157894736842105	0.8846153846153846	0.8333333333333334	0.9358974358974358	0.8314478710671717	0.7983539094650206	0.8645418326693227	0.8905967450271248	0.8571428571428571	0.9240506329113924	Self Other
no_beacon__geo	0.8067993366500831	0.8596491228070176	0.7851281631691758	0.7168894289185906	0.8533668974197609	0.8058748403575992	0.7037037037037037	0.9080459770114944	234	RFC	0.8435560101580135	0.921875	0.7652370203160271	0.9157894736842104	1.0	0.8315789473684211	0.7754596178264694	0.5864811133200796	0.9644381223328592	0.7714285714285714	0.5428571428571428	1.0	Self Other
no_beacon__geo	0.8126631853785901	0.9210526315789472	0.8111971020255506	0.7945597709377237	0.8278344331133775	0.9064807219031994	0.8695652173913043	0.9433962264150944	235	RFC	0.814885909646333	0.8320839580209896	0.7976878612716763	0.9099264705882352	0.8823529411764706	0.9375	0.8103115498923923	0.7602739726027398	0.8603491271820449	0.9032549728752259	0.8571428571428571	0.9493670886075948	Self Other
no_beacon__geo	0.8411806043569923	0.9385964912280702	0.8400621056233241	0.8266871165644172	0.8534370946822308	0.9272627837024884	0.8985507246376812	0.9559748427672956	236	RFC	0.8420623878007141	0.8501577287066246	0.8339670468948035	0.9308823529411764	0.9117647058823528	0.95	0.8391577966740005	0.8044776119402985	0.8738379814077025	0.923869801084991	0.8857142857142857	0.9620253164556962	Self Other
no_beacon__geo	0.8450819672131148	0.9035087719298246	0.8340165925819281	0.7911602209944751	0.8768729641693811	0.8742352823187243	0.8135593220338984	0.9349112426035504	237	RFC	0.8603939884279691	0.9040404040404041	0.816747572815534	0.9388888888888888	1.0	0.8777777777777778	0.8249470156038009	0.7033398821218074	0.9465541490857946	0.8428571428571429	0.6857142857142857	1.0	Self Other
no_beacon__geo	0.8298485940879596	0.9035087719298246	0.8282695374800637	0.8118022328548643	0.8447368421052631	0.8793650793650793	0.8253968253968255	0.9333333333333332	238	RFC	0.8382137392802501	0.8867595818815331	0.7896678966789668	0.9119601328903656	0.9285714285714286	0.8953488372093024	0.828295823279807	0.7485294117647059	0.908062234794908	0.8587703435804701	0.7428571428571429	0.9746835443037974	Self Other
no_beacon__geo	0.8297480024585125	0.8771929824561403	0.8291778054977215	0.8193085453359426	0.8390470656595003	0.8556962025316457	0.8000000000000002	0.9113924050632912	239	RFC	0.8293029915126219	0.8219895287958116	0.8366164542294322	0.8556962025316456	0.8	0.9113924050632912	0.8290684174949454	0.8166449934980494	0.8414918414918415	0.8556962025316456	0.8	0.9113924050632912	Self Other
no_beacon__geo	0.8404726735598228	0.8859649122807017	0.8323519700638344	0.7954545454545455	0.8692493946731235	0.860122699386503	0.8	0.920245398773006	240	RFC	0.8368189278343814	0.821917808219178	0.8517200474495848	0.8797619047619047	0.8666666666666667	0.8928571428571429	0.8290788265045759	0.7706422018348624	0.8875154511742892	0.8461121157323689	0.7428571428571429	0.9493670886075948	Self Other
no_beacon__geo	0.7885135135135135	0.8859649122807017	0.787042625953272	0.7693441414885777	0.8047411104179664	0.8649165983046212	0.8115942028985507	0.9182389937106918	241	RFC	0.7863711800860367	0.7383309759547383	0.8344113842173351	0.8680147058823529	0.8235294117647058	0.9125	0.7900926784059314	0.803076923076923	0.7771084337349398	0.8620253164556962	0.8	0.9240506329113924	Self Other
no_beacon__geo	0.8674698795180723	0.9035087719298246	0.8628856288100388	0.8378143972246314	0.8879568603954463	0.8742352823187243	0.8135593220338984	0.9349112426035504	242	RFC	0.8781715575620768	0.92	0.8363431151241535	0.9388888888888888	1.0	0.8777777777777778	0.8577342167557409	0.7691082802547771	0.946360153256705	0.8428571428571429	0.6857142857142857	1.0	Self Other
no_beacon__geo	0.7777082028804008	0.8859649122807017	0.7753389818082966	0.7522679692951849	0.7984099943214084	0.8670494303400018	0.8169014084507044	0.9171974522292994	243	RFC	0.7745235377537962	0.7101449275362319	0.8389021479713604	0.8643162393162394	0.8055555555555556	0.9230769230769232	0.7806750339976403	0.7997032640949555	0.761646803900325	0.8699819168173599	0.8285714285714286	0.9113924050632912	Self Other
no_beacon__geo	0.8447368421052631	0.912280701754386	0.8431265535596523	0.8272327964860907	0.8590203106332138	0.8933782267115601	0.8484848484848486	0.9382716049382716	244	RFC	0.8449919237333268	0.8470764617691154	0.8429073856975381	0.9094442285270112	0.9032258064516128	0.9156626506024096	0.8420294173510444	0.8082975679542204	0.8757612667478685	0.8810126582278481	0.8	0.9620253164556962	Self Other
no_beacon__geo	0.8049535603715171	0.8421052631578947	0.7943023499710644	0.7474949899799599	0.841109709962169	0.8006218422075397	0.7096774193548386	0.891566265060241	245	RFC	0.8058790209114806	0.8091106290672451	0.802647412755716	0.8326947637292464	0.8148148148148148	0.8505747126436781	0.7890216680848965	0.6945996275605214	0.8834437086092716	0.7826401446654612	0.6285714285714286	0.9367088607594936	Self Other
no_beacon__geo	0.8273037542662116	0.8771929824561403	0.8260575948835417	0.8113348247576436	0.8407803650094398	0.8449280994947532	0.7741935483870968	0.9156626506024096	246	RFC	0.8307560952471302	0.8566929133858268	0.8048192771084337	0.8812260536398467	0.8888888888888888	0.8735632183908046	0.8253218227352972	0.7705382436260623	0.8801054018445322	0.823869801084991	0.6857142857142857	0.9620253164556962	Self Other
no_beacon__geo	0.8207547169811321	0.8421052631578947	0.8031900454945221	0.7443946188340806	0.8619854721549636	0.7816091954022988	0.6666666666666666	0.8965517241379308	247	RFC	0.8292691435548578	0.8512820512820513	0.8072562358276644	0.8842105263157894	0.9473684210526316	0.8210526315789474	0.7930149531743157	0.6613545816733067	0.9246753246753248	0.7508137432188065	0.5142857142857142	0.9873417721518988	Self Other
no_beacon__geo	0.8022864828513786	0.8684210526315791	0.7963924439725032	0.7617504051863858	0.8310344827586207	0.8285026577073513	0.7457627118644068	0.9112426035502956	248	RFC	0.8252792646725718	0.9021113243761996	0.7484472049689441	0.8861111111111111	0.9166666666666666	0.8555555555555555	0.7966475314480794	0.6591865357643759	0.9341085271317828	0.801627486437613	0.6285714285714286	0.9746835443037974	Self Other
no_beacon__geo	0.8280542986425339	0.8947368421052632	0.8247528333735229	0.8006993006993006	0.8488063660477454	0.8799578799578799	0.8378378378378378	0.9220779220779222	249	RFC	0.8232174153675859	0.7815699658703071	0.8648648648648649	0.8707692307692307	0.7948717948717948	0.9466666666666668	0.8270609318996416	0.8207885304659498	0.8333333333333334	0.8922242314647377	0.8857142857142857	0.8987341772151899	Self Other
no_beacon__geo	0.8183079056865464	0.9210526315789472	0.8169979849647369	0.8015151515151515	0.8324808184143223	0.9031618688060404	0.8615384615384616	0.9447852760736196	250	RFC	0.8217999655194032	0.8477564102564102	0.7958435207823961	0.925	0.9333333333333332	0.9166666666666666	0.8163558133801732	0.7600574712643678	0.8726541554959786	0.8873417721518988	0.8	0.9746835443037974	Self Other
no_beacon__geo	0.8377926421404682	0.8771929824561403	0.8309868183354506	0.7970711297071129	0.8649025069637882	0.8449280994947532	0.7741935483870968	0.9156626506024096	251	RFC	0.8356810837133117	0.8264642082429501	0.8448979591836735	0.8812260536398467	0.8888888888888888	0.8735632183908046	0.8277871439069727	0.7696969696969697	0.8858773181169758	0.823869801084991	0.6857142857142857	0.9620253164556962	Self Other
no_beacon__geo	0.7987164527421237	0.8684210526315791	0.7986012128271542	0.7937836222355051	0.8034188034188033	0.8414758505608604	0.7761194029850748	0.906832298136646	252	RFC	0.7985743464052287	0.7811764705882352	0.8159722222222222	0.8513719512195121	0.8125	0.8902439024390244	0.7990250827431873	0.8068043742405833	0.7912457912457912	0.8334538878842677	0.7428571428571429	0.9240506329113924	Self Other
no_beacon__geo	0.8075085324232082	0.8333333333333334	0.8026873832257769	0.7718446601941749	0.833530106257379	0.7873760675370571	0.6885245901639345	0.8862275449101796	253	RFC	0.8190638068044176	0.8656987295825771	0.7724288840262582	0.8243006993006994	0.8076923076923077	0.8409090909090909	0.8007392850458543	0.6963503649635037	0.9051282051282052	0.7683544303797468	0.6	0.9367088607594936	Self Other
no_beacon__geo	0.8278358809332259	0.8771929824561403	0.8107986229657449	0.7540229885057471	0.8675742574257426	0.8416666666666668	0.7666666666666667	0.9166666666666669	254	RFC	0.8139850937530528	0.7699530516431925	0.8580171358629131	0.8925842696629214	0.92	0.8651685393258427	0.8080427110464657	0.7387387387387387	0.8773466833541927	0.8159132007233273	0.6571428571428571	0.9746835443037974	Self Other
no_beacon__geo	0.8815701929474384	0.8947368421052632	0.8808727820663074	0.8717579250720461	0.8899876390605687	0.8696646341463414	0.8125	0.9268292682926828	255	RFC	0.8836654064610919	0.9029850746268656	0.8643457382953181	0.8953346855983773	0.8965517241379308	0.8941176470588236	0.8799079183152068	0.8426183844011143	0.9171974522292994	0.8524412296564196	0.7428571428571429	0.9620253164556962	Self Other
no_beacon__geo	0.8332276474318326	0.8859649122807017	0.8325543445129029	0.821936357481381	0.8431723315444246	0.854520467262197	0.7868852459016394	0.9221556886227544	256	RFC	0.8320939312555011	0.8082556591211718	0.8559322033898306	0.8990384615384616	0.9230769230769232	0.875	0.8334377316590755	0.8360881542699724	0.8307873090481787	0.8301989150090416	0.6857142857142857	0.9746835443037974	Self Other
no_beacon__geo	0.8041237113402062	0.9035087719298246	0.7955560083310695	0.7537037037037037	0.8374083129584353	0.8837489570779642	0.8358208955223881	0.9316770186335404	257	RFC	0.7973866925355868	0.7664783427495292	0.8282950423216445	0.8948170731707317	0.875	0.9146341463414634	0.7940361281665057	0.7413479052823315	0.8467243510506799	0.8746835443037975	0.8	0.9493670886075948	Self Other
no_beacon__geo	0.7940379403794038	0.8859649122807017	0.7891824844953955	0.7571884984025559	0.8211764705882352	0.860122699386503	0.8	0.920245398773006	258	RFC	0.7895615324254496	0.7608346709470305	0.8182883939038686	0.8797619047619047	0.8666666666666667	0.8928571428571429	0.7888310562107353	0.7535771065182829	0.8240850059031877	0.8461121157323689	0.7428571428571429	0.9493670886075948	Self Other
no_beacon__geo	0.8454963839579224	0.9035087719298246	0.8449040074112484	0.8353188507358094	0.8544891640866873	0.8816422840962718	0.8307692307692307	0.9325153374233128	259	RFC	0.846342737722048	0.8563218390804598	0.8363636363636363	0.9023809523809524	0.9	0.9047619047619048	0.8443695994735841	0.8153214774281806	0.8734177215189873	0.8667269439421339	0.7714285714285715	0.9620253164556962	Self Other
no_beacon__geo	0.7971793149764943	0.8596491228070176	0.7947800292077399	0.7725903614457831	0.816969696969697	0.8227749708511465	0.7419354838709677	0.9036144578313252	260	RFC	0.793528664731495	0.7445573294629898	0.8425	0.8569604086845466	0.8518518518518519	0.8620689655172413	0.7978790389395195	0.8028169014084507	0.7929411764705883	0.8032549728752261	0.6571428571428571	0.9493670886075948	Self Other
no_beacon__geo	0.8223220012828736	0.9035087719298246	0.8215879405787527	0.8101439342015079	0.8330319469559976	0.8793650793650793	0.8253968253968255	0.9333333333333332	261	RFC	0.8246300197344993	0.8467048710601719	0.8025551684088269	0.9119601328903656	0.9285714285714286	0.8953488372093024	0.8212622555073623	0.7766097240473062	0.8659147869674185	0.8587703435804701	0.7428571428571429	0.9746835443037974	Self Other
no_beacon__geo	0.7725239616613419	0.8333333333333334	0.7639061218124742	0.7187993680884677	0.8090128755364807	0.7723594324750394	0.6545454545454545	0.8901734104046243	262	RFC	0.7858441171615385	0.8302919708029197	0.7413962635201573	0.8595744680851064	0.9	0.8191489361702128	0.7619527218792855	0.6337047353760445	0.8902007083825265	0.7444846292947558	0.5142857142857142	0.9746835443037974	Self Other
no_beacon__geo	0.8690074274139096	0.9298245614035088	0.8683953535242492	0.8594202898550726	0.8773704171934259	0.9175406871609404	0.8857142857142857	0.9493670886075948	263	RFC	0.8676856988327815	0.8375706214689266	0.8978007761966365	0.9175406871609404	0.8857142857142857	0.9493670886075948	0.8701448363647066	0.8824404761904762	0.857849196538937	0.9175406871609404	0.8857142857142857	0.9493670886075948	Self Other
no_beacon__geo	0.8691718858733473	0.9298245614035088	0.8687339656378761	0.8611521418020679	0.8763157894736843	0.9175406871609404	0.8857142857142857	0.9493670886075948	264	RFC	0.8702380952380953	0.8833333333333333	0.8571428571428571	0.9175406871609404	0.8857142857142857	0.9493670886075948	0.8682118601665496	0.8400576368876078	0.8963660834454913	0.9175406871609404	0.8857142857142857	0.9493670886075948	Self Other
no_beacon__geo	0.8398671096345515	0.9210526315789472	0.8357597715249315	0.8097868981846882	0.8617326448651749	0.9079572979276936	0.8732394366197184	0.9426751592356688	265	RFC	0.8354077556071824	0.8066037735849056	0.8642117376294591	0.90491452991453	0.8611111111111112	0.9487179487179488	0.8361314900978071	0.8129952456418383	0.8592677345537757	0.9112115732368896	0.8857142857142857	0.9367088607594936	Self Other
no_beacon__geo	0.8662420382165605	0.9649122807017544	0.8653963533725634	0.8547271329746349	0.8760655737704919	0.9587703435804702	0.9428571428571428	0.9746835443037974	266	RFC	0.8646395173453998	0.8386123680241327	0.8906666666666667	0.9587703435804702	0.9428571428571428	0.9746835443037974	0.8667044190514713	0.8714733542319749	0.8619354838709677	0.9587703435804702	0.9428571428571428	0.9746835443037974	Self Other
no_beacon__geo	0.7927695287282117	0.8771929824561403	0.7915599270083091	0.7756813417190775	0.8074385122975406	0.8556962025316457	0.8000000000000002	0.9113924050632912	267	RFC	0.7920288840204208	0.7245430809399478	0.859514687100894	0.8556962025316456	0.8	0.9113924050632912	0.7979493416799919	0.8345864661654135	0.7613122171945701	0.8556962025316456	0.8	0.9113924050632912	Self Other
no_beacon__geo	0.8562585969738652	0.9035087719298246	0.8513198600121044	0.8242220353238016	0.8784176847004073	0.8856986601039104	0.8405797101449276	0.9308176100628932	268	RFC	0.8541037000234616	0.8433734939759037	0.8648339060710195	0.8889705882352941	0.8529411764705882	0.925	0.8491780204056241	0.8059210526315791	0.892434988179669	0.8826401446654611	0.8285714285714286	0.9367088607594936	Self Other
no_beacon__geo	0.8305757776307081	0.912280701754386	0.8303170676071661	0.8236914600550964	0.8369426751592357	0.8999648999648999	0.8648648648648648	0.935064935064935	269	RFC	0.8307745003223727	0.7878787878787878	0.8736702127659575	0.8902564102564102	0.8205128205128205	0.96	0.8330466735112212	0.862914862914863	0.8031784841075794	0.9128390596745026	0.9142857142857144	0.9113924050632912	Self Other
no_beacon__geo	0.8608996539792387	0.8859649122807017	0.8593844180051077	0.8447876447876447	0.8739811912225707	0.854520467262197	0.7868852459016394	0.9221556886227544	270	RFC	0.8629707521489691	0.8780096308186196	0.8479318734793188	0.8990384615384616	0.9230769230769232	0.875	0.8578349273085691	0.8139880952380952	0.9016817593790428	0.8301989150090416	0.6857142857142857	0.9746835443037974	Self Other
no_beacon__geo	0.8101851851851852	0.8771929824561403	0.8061932377721851	0.7783783783783783	0.8340080971659919	0.8449280994947532	0.7741935483870968	0.9156626506024096	271	RFC	0.8202986667454446	0.8644939965694682	0.7761033369214209	0.8812260536398467	0.8888888888888888	0.8735632183908046	0.8045575842696628	0.7078651685393258	0.90125	0.823869801084991	0.6857142857142857	0.9620253164556962	Self Other
no_beacon__geo	0.8485981308411215	0.912280701754386	0.8484510544875219	0.8437299035369774	0.8531722054380666	0.8913871951219513	0.8437500000000001	0.9390243902439024	272	RFC	0.8514642782363033	0.8876860622462788	0.815242494226328	0.9184584178498986	0.9310344827586208	0.9058823529411764	0.8493625587116976	0.8039215686274509	0.8948035487959443	0.8730560578661845	0.7714285714285715	0.9746835443037974	Self Other
no_beacon__geo	0.7973760932944607	0.9210526315789472	0.7939071702599017	0.7671691792294808	0.8206451612903226	0.9048855103365161	0.8656716417910447	0.9440993788819876	273	RFC	0.8015763859500635	0.8237410071942446	0.7794117647058824	0.9165396341463414	0.90625	0.9268292682926828	0.792176676090986	0.7178683385579937	0.8664850136239782	0.8952983725135624	0.8285714285714286	0.9620253164556962	Self Other
no_beacon__geo	0.8567049808429119	0.9035087719298246	0.8521932526206193	0.8263695450324976	0.878016960208741	0.8793650793650793	0.8253968253968255	0.9333333333333332	274	RFC	0.8579882020400639	0.8640776699029126	0.8518987341772152	0.9119601328903656	0.9285714285714286	0.8953488372093024	0.8488011476030136	0.7918149466192171	0.9057873485868102	0.8587703435804701	0.7428571428571429	0.9746835443037974	Self Other
no_beacon__geo	0.8249419054996127	0.8245614035087719	0.8215105466647091	0.7967625899280575	0.8462585034013604	0.7738095238095238	0.6666666666666666	0.880952380952381	275	RFC	0.8299347675156212	0.8552123552123552	0.8046571798188874	0.8157303370786517	0.8	0.8314606741573034	0.8190936142873015	0.7457912457912458	0.8923959827833573	0.7540687160940325	0.5714285714285714	0.9367088607594936	Self Other
no_beacon__geo	0.8089573128061581	0.8947368421052632	0.8055192052009505	0.7796610169491525	0.8313773934527486	0.8742647058823529	0.823529411764706	0.925	276	RFC	0.8034571908623356	0.7362804878048781	0.8706338939197931	0.8810325476992144	0.8484848484848485	0.9135802469135802	0.8119908438053761	0.8284734133790738	0.7955082742316785	0.8683544303797468	0.8	0.9367088607594936	Self Other
no_beacon__geo	0.8479841374752148	0.8947368421052632	0.8447914436594592	0.8225308641975309	0.8670520231213874	0.8696646341463414	0.8125	0.9268292682926828	277	RFC	0.8493320125152923	0.8569131832797428	0.8417508417508418	0.8953346855983773	0.8965517241379308	0.8941176470588236	0.8423612609330735	0.7908011869436202	0.8939213349225268	0.8524412296564196	0.7428571428571429	0.9620253164556962	Self Other
no_beacon__geo	0.8095577746077033	0.8947368421052632	0.8061083529512311	0.780246913580247	0.8319697923222151	0.8742647058823529	0.823529411764706	0.925	278	RFC	0.813797801222951	0.8359788359788359	0.7916167664670659	0.8810325476992144	0.8484848484848485	0.9135802469135802	0.8040696532075843	0.7314814814814815	0.876657824933687	0.8683544303797468	0.8	0.9367088607594936	Self Other
no_beacon__geo	0.8504043126684636	0.912280701754386	0.8479642920432395	0.8287037037037038	0.8672248803827751	0.8869047619047619	0.8333333333333333	0.9404761904761904	279	RFC	0.8632249068507555	0.922680412371134	0.8037694013303769	0.9438202247191012	1.0	0.8876404494382022	0.846829640947288	0.7521008403361344	0.9415584415584416	0.8571428571428572	0.7142857142857143	1.0	Self Other
no_beacon__geo	0.8549562682215743	0.8947368421052632	0.8546689853369125	0.8482074752097635	0.8611304954640614	0.86708122813836	0.8064516129032259	0.927710843373494	280	RFC	0.859562242914371	0.9040650406504064	0.8150594451783355	0.9054916985951468	0.9259259259259259	0.8850574712643678	0.855786234101884	0.7988505747126436	0.9127218934911244	0.8444846292947559	0.7142857142857143	0.9746835443037974	Self Other
no_beacon__geo	0.7928715534633491	0.8771929824561403	0.7881930955895683	0.7567140600315957	0.8196721311475409	0.8507295173961841	0.787878787878788	0.91358024691358	281	RFC	0.7862225156333096	0.7290715372907154	0.8433734939759037	0.865137971239798	0.8387096774193549	0.891566265060241	0.7919009092915306	0.7865353037766831	0.7972665148063781	0.8397830018083183	0.7428571428571429	0.9367088607594936	Self Other
no_beacon__geo	0.8358502954694682	0.912280701754386	0.8340871853865996	0.8169838945827232	0.8511904761904762	0.8985042735042735	0.8611111111111112	0.9358974358974358	282	RFC	0.8333202941636677	0.8051948051948052	0.8614457831325302	0.8929448929448929	0.8378378378378378	0.948051948051948	0.8351498994843108	0.8291233283803864	0.8411764705882353	0.9048824593128392	0.8857142857142857	0.9240506329113924	Self Other
no_beacon__geo	0.8558225508317929	0.912280701754386	0.8556567889372675	0.850765306122449	0.8605482717520858	0.8892343567819667	0.8387096774193549	0.9397590361445785	283	RFC	0.8596565616982714	0.9025710419485792	0.8167420814479638	0.9297573435504468	0.9629629629629628	0.8965517241379308	0.8569518675956282	0.8045838359469241	0.9093198992443324	0.8650994575045208	0.7428571428571429	0.9873417721518988	Self Other
no_beacon__geo	0.8726731198808637	0.9298245614035088	0.8716136552314027	0.85995085995086	0.8832764505119453	0.914702581369248	0.8787878787878788	0.9506172839506172	284	RFC	0.8714660282717738	0.8578431372549019	0.8850889192886456	0.931597357170618	0.9354838709677421	0.927710843373494	0.8717701775815091	0.8620689655172413	0.8814713896457765	0.9016274864376128	0.8285714285714286	0.9746835443037974	Self Other
no_beacon__geo	0.8206599713055954	0.8421052631578947	0.8157305319439186	0.7855917667238421	0.8458692971639952	0.7918864097363083	0.6896551724137929	0.8941176470588236	285	RFC	0.8287125234313797	0.8625235404896422	0.7949015063731171	0.8523650262780698	0.8695652173913043	0.8351648351648352	0.8125403296919901	0.721259842519685	0.9038208168642952	0.7667269439421338	0.5714285714285714	0.9620253164556962	Self Other
no_beacon__geo	0.8710526315789474	0.9385964912280702	0.8709880809477041	0.8738738738738738	0.8681022880215343	0.9232323232323232	0.8888888888888891	0.9575757575757576	286	RFC	0.8724311923426141	0.9200542005420054	0.8248081841432225	0.9593023255813952	1.0	0.9186046511627908	0.8741505124777184	0.8321078431372549	0.9161931818181818	0.9	0.8	1.0	Self Other
no_beacon__geo	0.8185212845407019	0.8771929824561403	0.8089300678070209	0.7661212704523579	0.8517388651616842	0.8416666666666668	0.7666666666666667	0.9166666666666669	287	RFC	0.8416852913302824	0.908675799086758	0.7746947835738068	0.8925842696629214	0.92	0.8651685393258427	0.8040145376495362	0.6622296173044925	0.94579945799458	0.8159132007233273	0.6571428571428571	0.9746835443037974	Self Other
no_beacon__geo	0.82642089093702	0.912280701754386	0.8238265159498035	0.8024475524475524	0.8452054794520547	0.8933782267115601	0.8484848484848486	0.9382716049382716	288	RFC	0.8301135299824683	0.8515769944341373	0.8086500655307994	0.9094442285270112	0.9032258064516128	0.9156626506024096	0.8219500337929971	0.7586776859504132	0.8852223816355811	0.8810126582278481	0.8	0.9620253164556962	Self Other
no_beacon__geo	0.8133779264214047	0.9210526315789472	0.8110483091721786	0.7900677200902935	0.8320288982540638	0.9031618688060404	0.8615384615384616	0.9447852760736196	289	RFC	0.8095751259199074	0.7521489971346705	0.8670012547051443	0.925	0.9333333333333332	0.9166666666666666	0.8158905984034748	0.8320126782884311	0.7997685185185185	0.8873417721518988	0.8	0.9746835443037974	Self Other
no_beacon__geo	0.8275623268698061	0.8771929824561403	0.8212671403965313	0.7877237851662403	0.8548104956268221	0.8449280994947532	0.7741935483870968	0.9156626506024096	290	RFC	0.8226631525352661	0.7979274611398963	0.8473988439306358	0.8812260536398467	0.8888888888888888	0.8735632183908046	0.8200653594771241	0.7777777777777778	0.8623529411764705	0.823869801084991	0.6857142857142857	0.9620253164556962	Self Other
no_beacon__geo	0.8013595166163142	0.8508771929824561	0.7934557015709756	0.7530516431924882	0.833859759949463	0.8135642135642136	0.73015873015873	0.8969696969696971	291	RFC	0.7962577340561758	0.7726396917148363	0.8198757763975155	0.8409468438538206	0.8214285714285714	0.8604651162790697	0.7913806416377109	0.7344322344322345	0.8483290488431876	0.7969258589511754	0.6571428571428571	0.9367088607594936	Self Other
no_beacon__geo	0.7984213721918639	0.8947368421052632	0.7984177308520364	0.7992744860943168	0.7975609756097559	0.8720538720538721	0.8181818181818182	0.9259259259259259	292	RFC	0.7990021430089498	0.7794811320754716	0.8185231539424279	0.8872910998834046	0.8709677419354839	0.9036144578313252	0.7988724577558914	0.8200992555831266	0.7776456599286563	0.8603978300180832	0.7714285714285715	0.9493670886075948	Self Other
no_beacon__geo	0.8082191780821918	0.8859649122807017	0.8066294028406087	0.7890961262553802	0.8241626794258373	0.854520467262197	0.7868852459016394	0.9221556886227544	293	RFC	0.8164479081214109	0.8647798742138365	0.7681159420289855	0.8990384615384616	0.9230769230769232	0.875	0.8073129628053451	0.7255936675461742	0.8890322580645161	0.8301989150090416	0.6857142857142857	0.9746835443037974	Self Other
no_beacon__geo	0.8184159690920798	0.8596491228070176	0.8183942078025478	0.81640625	0.8203821656050956	0.8190476190476189	0.7333333333333334	0.9047619047619048	294	RFC	0.8249595749595751	0.8931623931623932	0.7567567567567568	0.8669662921348315	0.88	0.8539325842696629	0.8237435086701154	0.7517985611510791	0.8956884561891516	0.7952983725135624	0.6285714285714286	0.9620253164556962	Self Other
no_beacon__geo	0.8188180404354588	0.8947368421052632	0.8125588416154177	0.7783063748810656	0.8468113083497699	0.8720538720538721	0.8181818181818182	0.9259259259259259	295	RFC	0.8167035064931777	0.8067061143984221	0.8267008985879333	0.8872910998834046	0.8709677419354839	0.9036144578313252	0.8098813817980022	0.7518382352941176	0.8679245283018868	0.8603978300180832	0.7714285714285715	0.9493670886075948	Self Other
no_beacon__geo	0.8203976908274535	0.9035087719298246	0.8191978634432759	0.8044692737430168	0.8339264531435351	0.8891736632788334	0.8493150684931505	0.9290322580645162	296	RFC	0.8190690218237342	0.8022284122562674	0.8359096313912009	0.8815789473684209	0.8157894736842105	0.9473684210526316	0.8193376758987618	0.8067226890756303	0.8319526627218935	0.8985533453887884	0.8857142857142857	0.9113924050632912	Self Other
no_beacon__geo	0.844776119402985	0.8947368421052632	0.8399794233012741	0.8122743682310469	0.8676844783715012	0.8720538720538721	0.8181818181818182	0.9259259259259259	297	RFC	0.8441632321356011	0.8411214953271028	0.8472049689440994	0.8872910998834046	0.8709677419354839	0.9036144578313252	0.8372594660641515	0.7853403141361257	0.8891786179921773	0.8603978300180832	0.7714285714285715	0.9493670886075948	Self Other
no_beacon__geo	0.7761194029850746	0.8771929824561403	0.7736145412196174	0.7498014297061161	0.7974276527331188	0.8507295173961841	0.787878787878788	0.91358024691358	298	RFC	0.7726491430053998	0.7108433734939759	0.8344549125168237	0.865137971239798	0.8387096774193549	0.891566265060241	0.7784120544769632	0.7932773109243697	0.7635467980295566	0.8397830018083183	0.7428571428571429	0.9367088607594936	Self Other
no_beacon__geo	0.8320565704183854	0.8859649122807017	0.831996831996832	0.8351648351648352	0.8288288288288288	0.860122699386503	0.8	0.920245398773006	299	RFC	0.8319772918629176	0.8366164542294322	0.8273381294964028	0.8797619047619047	0.8666666666666667	0.8928571428571429	0.8320215772754938	0.8337182448036952	0.8303249097472925	0.8461121157323689	0.7428571428571429	0.9493670886075948	Self Other
no_beacon__geo	0.8022598870056498	0.8947368421052632	0.8015086756762637	0.7892976588628763	0.8137196924896508	0.8696646341463414	0.8125	0.9268292682926828	300	RFC	0.8013240949224579	0.7845744680851063	0.8180737217598097	0.8953346855983773	0.8965517241379308	0.8941176470588236	0.8017449133085266	0.7940780619111709	0.8094117647058824	0.8524412296564196	0.7428571428571429	0.9620253164556962	Self Other
no_beacon__geo	0.81915654038599	0.8596491228070176	0.8183364000071855	0.8061302681992337	0.8305425318151373	0.8262195121951219	0.75	0.9024390243902438	301	RFC	0.8192673881097724	0.8205928237129485	0.8179419525065963	0.8490872210953346	0.8275862068965517	0.8705882352941177	0.8178530448323909	0.7921686746987951	0.8435374149659864	0.8112115732368896	0.6857142857142857	0.9367088607594936	Self Other
no_beacon__geo	0.8391608391608392	0.8859649122807017	0.8372236662634789	0.8194662480376765	0.8549810844892812	0.854520467262197	0.7868852459016394	0.9221556886227544	302	RFC	0.8500805035128806	0.90625	0.7939110070257611	0.8990384615384616	0.9230769230769232	0.875	0.8370402555310255	0.7478510028653295	0.9262295081967212	0.8301989150090416	0.6857142857142857	0.9746835443037974	Self Other
no_beacon__geo	0.8202247191011236	0.8596491228070176	0.8175714454900747	0.7955706984667803	0.839572192513369	0.8262195121951219	0.75	0.9024390243902438	303	RFC	0.822809025582329	0.8384201077199281	0.8071979434447301	0.8490872210953346	0.8275862068965517	0.8705882352941177	0.8157699895712474	0.7568881685575365	0.8746518105849582	0.8112115732368896	0.6857142857142857	0.9367088607594936	Self Other
no_beacon__geo	0.8404255319148937	0.8947368421052632	0.8378926038500506	0.8176291793313069	0.8581560283687943	0.8742647058823529	0.823529411764706	0.925	304	RFC	0.8389047018555216	0.8276923076923077	0.8501170960187353	0.8810325476992144	0.8484848484848485	0.9135802469135802	0.8370781282475793	0.8078078078078078	0.8663484486873508	0.8683544303797468	0.8	0.9367088607594936	Self Other
no_beacon__geo	0.8290653008962868	0.9298245614035088	0.8290400056077456	0.8269604666234608	0.8311195445920304	0.9175406871609404	0.8857142857142857	0.9493670886075948	305	RFC	0.8313924736924252	0.7809057527539781	0.8818791946308725	0.9175406871609404	0.8857142857142857	0.9493670886075948	0.8323365231259968	0.8787878787878788	0.7858851674641149	0.9175406871609404	0.8857142857142857	0.9493670886075948	Self Other
no_beacon__geo	0.818796992481203	0.8859649122807017	0.8164307980246253	0.7955894826123834	0.837272113436867	0.8649165983046212	0.8115942028985507	0.9182389937106918	306	RFC	0.8165992812219227	0.7976190476190477	0.8355795148247979	0.8680147058823529	0.8235294117647058	0.9125	0.8162709015933637	0.7935702199661591	0.8389715832205683	0.8620253164556962	0.8	0.9240506329113924	Self Other
no_beacon__geo	0.8569536423841059	0.9035087719298246	0.8567966280295047	0.8520547945205479	0.8615384615384616	0.8816422840962718	0.8307692307692307	0.9325153374233128	307	RFC	0.8585260561208757	0.8822695035460993	0.8347826086956521	0.9023809523809524	0.9	0.9047619047619048	0.8569536423841059	0.8238410596026491	0.8900662251655629	0.8667269439421339	0.7714285714285715	0.9620253164556962	Self Other
no_beacon__geo	0.8094395280235989	0.9035087719298246	0.809311031458795	0.8043609933373714	0.8142610695802186	0.8837489570779642	0.8358208955223881	0.9316770186335404	308	RFC	0.8095231465367212	0.7811764705882352	0.8378698224852071	0.8948170731707317	0.875	0.9146341463414634	0.8104550519903811	0.8289637952559301	0.7919463087248322	0.8746835443037975	0.8	0.9493670886075948	Self Other
no_beacon__geo	0.7647462277091907	0.8508771929824561	0.7632734827617383	0.7446016381236038	0.7819453273998729	0.8233524747060432	0.7536231884057971	0.8930817610062892	309	RFC	0.7627921310511345	0.7153075822603719	0.8102766798418972	0.8261029411764705	0.7647058823529411	0.8875	0.7659628855281029	0.7763975155279503	0.7555282555282555	0.8207956600361663	0.7428571428571429	0.8987341772151899	Self Other
no_beacon__geo	0.8148148148148148	0.9385964912280702	0.8137210023478685	0.7994467496542185	0.8279952550415184	0.926022063595068	0.8955223880597014	0.9565217391304348	310	RFC	0.8131143792717681	0.7655629139072848	0.8606658446362515	0.9382621951219512	0.9375	0.9390243902439024	0.8170915856936117	0.8364688856729378	0.7977142857142857	0.9159132007233272	0.8571428571428571	0.9746835443037974	Self Other
no_beacon__geo	0.8328729281767956	0.8947368421052632	0.8322533700980392	0.8220588235294118	0.8424479166666666	0.8742647058823529	0.823529411764706	0.925	311	RFC	0.8320550503658798	0.8172514619883041	0.8468586387434555	0.8810325476992144	0.8484848484848485	0.9135802469135802	0.8325029892387406	0.8269230769230769	0.8380829015544041	0.8683544303797468	0.8	0.9367088607594936	Self Other
no_beacon__geo	0.8317438692098093	0.9298245614035088	0.8310948259759086	0.8206245461147421	0.841565105837075	0.913109756097561	0.8750000000000001	0.9512195121951221	312	RFC	0.8393381684937314	0.8939873417721519	0.7846889952153109	0.94158215010142	0.9655172413793104	0.9176470588235294	0.8328599144132854	0.7583892617449665	0.9073305670816044	0.8936708860759495	0.8	0.9873417721518988	Self Other
no_beacon__geo	0.8287441235728676	0.912280701754386	0.8282231653408867	0.8187633262260128	0.8376830044557605	0.8952205882352942	0.8529411764705883	0.9375	313	RFC	0.8302043190576601	0.8470588235294118	0.8133498145859085	0.9023569023569024	0.8787878787878788	0.9259259259259259	0.8279070858921176	0.7922971114167813	0.8635170603674541	0.8889692585895117	0.8285714285714286	0.9493670886075948	Self Other
no_beacon__geo	0.8757679180887372	0.9035087719298246	0.8754237731603479	0.8688760806916427	0.8819714656290532	0.8816422840962718	0.8307692307692307	0.9325153374233128	314	RFC	0.8758071817664841	0.876453488372093	0.8751608751608752	0.9023809523809524	0.9	0.9047619047619048	0.8751587301587301	0.8614285714285714	0.8888888888888888	0.8667269439421339	0.7714285714285715	0.9620253164556962	Self Other
no_beacon__geo	0.7757731958762887	0.8684210526315791	0.7752342142586045	0.7642276422764227	0.7862407862407863	0.8414758505608604	0.7761194029850748	0.906832298136646	315	RFC	0.7751414008796058	0.7611336032388664	0.7891491985203453	0.8513719512195121	0.8125	0.8902439024390244	0.7753503359728224	0.7673469387755102	0.7833537331701347	0.8334538878842677	0.7428571428571429	0.9240506329113924	Self Other
no_beacon__geo	0.8533429187634796	0.9210526315789472	0.8531455068623595	0.8477611940298507	0.8585298196948682	0.9048855103365161	0.8656716417910447	0.9440993788819876	316	RFC	0.8542924671206895	0.8698315467075038	0.8387533875338753	0.9165396341463414	0.90625	0.9268292682926828	0.8530222393145428	0.826783114992722	0.8792613636363636	0.8952983725135624	0.8285714285714286	0.9620253164556962	Self Other
no_beacon__geo	0.8277372262773722	0.8771929824561403	0.8218033509700176	0.7892857142857144	0.8543209876543209	0.8416666666666668	0.7666666666666667	0.9166666666666669	317	RFC	0.8397011494252873	0.884	0.7954022988505747	0.8925842696629214	0.92	0.8651685393258427	0.8177849462365592	0.7129032258064516	0.9226666666666666	0.8159132007233273	0.6571428571428571	0.9746835443037974	Self Other
no_beacon__geo	0.8259756877799105	0.8859649122807017	0.8257599354739289	0.8196286472148541	0.8318912237330037	0.860122699386503	0.8	0.920245398773006	318	RFC	0.8263080655698953	0.8328840970350404	0.8197320341047503	0.8797619047619047	0.8666666666666667	0.8928571428571429	0.825602536928626	0.8067885117493473	0.8444165621079046	0.8461121157323689	0.7428571428571429	0.9493670886075948	Self Other
no_beacon__geo	0.8417765440666204	0.9210526315789472	0.8399724900052215	0.8229813664596273	0.8569636135508156	0.9031618688060404	0.8615384615384616	0.9447852760736196	319	RFC	0.8392680802755682	0.8128834355828221	0.8656527249683144	0.925	0.9333333333333332	0.9166666666666666	0.8408902691511387	0.8333333333333334	0.8484472049689441	0.8873417721518988	0.8	0.9746835443037974	Self Other
no_beacon__geo	0.8164933135215453	0.8859649122807017	0.8062841044495654	0.7618129218900674	0.8507552870090634	0.860122699386503	0.8	0.920245398773006	320	RFC	0.8093638245812159	0.7806324110671937	0.8380952380952381	0.8797619047619047	0.8666666666666667	0.8928571428571429	0.8038415768373135	0.743879472693032	0.8638036809815951	0.8461121157323689	0.7428571428571429	0.9493670886075948	Self Other
no_beacon__geo	0.7918416316736653	0.8684210526315791	0.7910282712919781	0.7779910428662827	0.8040654997176735	0.8386031146767342	0.7692307692307692	0.9079754601226993	321	RFC	0.7906955266955267	0.7676767676767676	0.8137142857142857	0.8571428571428572	0.8333333333333334	0.8809523809523809	0.7916145543820641	0.7885862516212709	0.7946428571428571	0.825497287522604	0.7142857142857143	0.9367088607594936	Self Other
no_beacon__geo	0.8318112633181126	0.8771929824561403	0.8252292559270715	0.7913125590179416	0.8591459528362013	0.8381338742393509	0.7586206896551724	0.9176470588235296	322	RFC	0.8579797896303032	0.9394618834080718	0.7764976958525346	0.906832298136646	0.9565217391304348	0.8571428571428571	0.8225036245121744	0.6835236541598695	0.9614835948644792	0.8079566003616636	0.6285714285714286	0.9873417721518988	Self Other
no_beacon__geo	0.8036449147560258	0.912280701754386	0.8030813276397515	0.7925465838509317	0.8136160714285714	0.8933782267115601	0.8484848484848486	0.9382716049382716	323	RFC	0.8027914736789681	0.7705314009661836	0.8350515463917526	0.9094442285270112	0.9032258064516128	0.9156626506024096	0.8045551569731361	0.8158567774936062	0.7932535364526659	0.8810126582278481	0.8	0.9620253164556962	Self Other
no_beacon__geo	0.8142235123367199	0.9035087719298246	0.8095439654297418	0.7796901893287435	0.8393977415307402	0.8793650793650793	0.8253968253968255	0.9333333333333332	324	RFC	0.8211419506212339	0.8515037593984962	0.7907801418439716	0.9119601328903656	0.9285714285714286	0.8953488372093024	0.8067163228927935	0.7190476190476189	0.8943850267379679	0.8587703435804701	0.7428571428571429	0.9746835443037974	Self Other
no_beacon__geo	0.8278443113772455	0.9385964912280702	0.8255866753850625	0.8057432432432433	0.8454301075268816	0.926022063595068	0.8955223880597014	0.9565217391304348	325	RFC	0.8289954651642161	0.8368421052631579	0.8211488250652742	0.9382621951219512	0.9375	0.9390243902439024	0.8240320499517266	0.7768729641693811	0.871191135734072	0.9159132007233272	0.8571428571428571	0.9746835443037974	Self Other
no_beacon__geo	0.8501055594651654	0.8859649122807017	0.8485502913427787	0.8332028191072827	0.8638977635782747	0.847953216374269	0.7719298245614035	0.9239766081871346	326	RFC	0.8667904001590858	0.9466192170818504	0.7869615832363213	0.9293478260869564	1.0	0.8586956521739131	0.8507815131044594	0.7440559440559441	0.9575070821529744	0.8142857142857143	0.6285714285714286	1.0	Self Other
no_beacon__geo	0.8355886332882273	0.8947368421052632	0.8348774180200682	0.8240405503258508	0.8457142857142856	0.8742647058823529	0.823529411764706	0.925	327	RFC	0.8354971337626549	0.8343108504398827	0.8366834170854272	0.8810325476992144	0.8484848484848485	0.9135802469135802	0.8344811311225829	0.8140200286123033	0.8549422336328626	0.8683544303797468	0.8	0.9367088607594936	Self Other
no_beacon__geo	0.8125	0.9035087719298246	0.8034580121189048	0.7613019891500903	0.8456140350877194	0.8816422840962718	0.8307692307692307	0.9325153374233128	328	RFC	0.8100540596466723	0.8003802281368821	0.8197278911564626	0.9023809523809524	0.9	0.9047619047619048	0.7995252373813093	0.7258620689655172	0.8731884057971014	0.8667269439421339	0.7714285714285715	0.9620253164556962	Self Other
no_beacon__geo	0.8452211126961484	0.8947368421052632	0.8440595746818367	0.8306010928961749	0.8575180564674983	0.8720538720538721	0.8181818181818182	0.9259259259259259	329	RFC	0.8594436016937531	0.9349736379613356	0.7839135654261705	0.8872910998834046	0.8709677419354839	0.9036144578313252	0.8467839114150791	0.7471910112359551	0.946376811594203	0.8603978300180832	0.7714285714285715	0.9493670886075948	Self Other
no_beacon__geo	0.7829560585885486	0.8859649122807017	0.7765664242742829	0.7387820512820512	0.8143507972665148	0.8626124038194123	0.8059701492537314	0.9192546583850932	330	RFC	0.7741670461953367	0.6710334788937409	0.8773006134969326	0.8730945121951219	0.84375	0.902439024390244	0.7907884243447162	0.82174688057041	0.7598299681190224	0.8540687160940326	0.7714285714285715	0.9367088607594936	Self Other
no_beacon__geo	0.8641718641718642	0.912280701754386	0.8635805875293745	0.8545994065281899	0.8725617685305591	0.8913871951219513	0.8437500000000001	0.9390243902439024	331	RFC	0.8648438407059096	0.8727272727272727	0.8569604086845466	0.9184584178498986	0.9310344827586208	0.9058823529411764	0.8629755120899429	0.8372093023255814	0.8887417218543047	0.8730560578661845	0.7714285714285715	0.9746835443037974	Self Other
no_beacon__geo	0.8313080771979986	0.8684210526315791	0.8282392551991644	0.8052805280528054	0.8511979823455234	0.8354978354978355	0.7619047619047619	0.9090909090909092	332	RFC	0.8298601530164305	0.8201680672268907	0.8395522388059702	0.8646179401993355	0.8571428571428571	0.8720930232558141	0.8270475902291012	0.7909238249594813	0.8631713554987213	0.8175406871609403	0.6857142857142857	0.9493670886075948	Self Other
no_beacon__geo	0.8344132469402448	0.9035087719298246	0.8186931057183718	0.7653061224489796	0.8720800889877641	0.8769019338372436	0.819672131147541	0.934131736526946	333	RFC	0.8355989683523561	0.8389261744966443	0.832271762208068	0.923951048951049	0.9615384615384616	0.8863636363636364	0.8097262892111308	0.7035647279549718	0.9158878504672896	0.8508137432188065	0.7142857142857143	0.9873417721518988	Self Other
no_beacon__geo	0.8347989949748744	0.912280701754386	0.8347363314746422	0.8315182575272262	0.8379544054220578	0.8952205882352942	0.8529411764705883	0.9375	334	RFC	0.8365657967048195	0.8664886515353805	0.8066429418742586	0.9023569023569024	0.8787878787878788	0.9259259259259259	0.8355279777693572	0.7992610837438424	0.8717948717948718	0.8889692585895117	0.8285714285714286	0.9493670886075948	Self Other
no_beacon__geo	0.8658976207642394	0.9298245614035088	0.864576377952756	0.8512000000000001	0.8779527559055118	0.914702581369248	0.8787878787878788	0.9506172839506172	335	RFC	0.8655338988402197	0.8622366288492707	0.8688311688311688	0.931597357170618	0.9354838709677421	0.927710843373494	0.8638551212909769	0.8404423380726699	0.8872679045092838	0.9016274864376128	0.8285714285714286	0.9746835443037974	Self Other
no_beacon__geo	0.8433988764044944	0.9210526315789472	0.842475922605096	0.8304182509505703	0.8545335942596216	0.9064807219031994	0.8695652173913043	0.9433962264150944	336	RFC	0.8458018471872376	0.8666666666666667	0.8249370277078085	0.9099264705882352	0.8823529411764706	0.9375	0.8417065871220726	0.7970802919708029	0.8863328822733424	0.9032549728752259	0.8571428571428571	0.9493670886075948	Self Other
no_beacon__geo	0.7715302491103203	0.8771929824561403	0.7664107572092042	0.7318295739348369	0.8009919404835709	0.8507295173961841	0.787878787878788	0.91358024691358	337	RFC	0.765087662926162	0.7145187601957586	0.8156565656565656	0.865137971239798	0.8387096774193549	0.891566265060241	0.7684226552984166	0.75	0.7868453105968332	0.8397830018083183	0.7428571428571429	0.9367088607594936	Self Other
no_beacon__geo	0.8302405498281787	0.9298245614035088	0.8286541831054746	0.8121673003802281	0.8451410658307209	0.9161764705882351	0.8823529411764706	0.95	338	RFC	0.8291854166507501	0.8190184049079755	0.8393524283935243	0.9236812570145904	0.9090909090909092	0.9382716049382716	0.8282199826317473	0.8054298642533937	0.851010101010101	0.9095840867992766	0.8571428571428571	0.9620253164556962	Self Other
no_beacon__geo	0.8437701743060039	0.9035087719298246	0.8434224200441758	0.8360433604336044	0.8508014796547472	0.8856986601039104	0.8405797101449276	0.9308176100628932	339	RFC	0.8433819475768055	0.8349120433017592	0.8518518518518519	0.8889705882352941	0.8529411764705882	0.925	0.8434657211033948	0.8371777476255088	0.8497536945812808	0.8826401446654611	0.8285714285714286	0.9367088607594936	Self Other
no_beacon__geo	0.8180685358255452	0.8859649122807017	0.8159299570793874	0.7960893854748603	0.8357705286839144	0.854520467262197	0.7868852459016394	0.9221556886227544	340	RFC	0.8150867091859111	0.782967032967033	0.8472063854047891	0.8990384615384616	0.9230769230769232	0.875	0.8171491902936132	0.8096590909090909	0.8246392896781354	0.8301989150090416	0.6857142857142857	0.9746835443037974	Self Other
no_beacon__geo	0.8175287356321839	0.8508771929824561	0.8101738011841588	0.7728085867620751	0.8475390156062426	0.8135642135642136	0.73015873015873	0.8969696969696971	341	RFC	0.8159162934443833	0.8089887640449438	0.8228438228438228	0.8409468438538206	0.8214285714285714	0.8604651162790697	0.806744201817442	0.7397260273972602	0.8737623762376238	0.7969258589511754	0.6571428571428571	0.9367088607594936	Self Other
no_beacon__geo	0.8062787136294027	0.8421052631578947	0.7919265082144878	0.7372793354101765	0.8465736810187993	0.7816091954022988	0.6666666666666666	0.8965517241379308	342	RFC	0.8361325719404322	0.9102564102564102	0.7620087336244541	0.8842105263157894	0.9473684210526316	0.8210526315789474	0.7858986355054296	0.6195462478184991	0.9522510231923602	0.7508137432188065	0.5142857142857142	0.9873417721518988	Self Other
no_beacon__geo	0.8109065155807366	0.8596491228070176	0.8057063992005702	0.7739204064352244	0.8374923919659161	0.8227749708511465	0.7419354838709677	0.9036144578313252	343	RFC	0.8254881145798946	0.8805394990366089	0.7704367301231803	0.8569604086845466	0.8518518518518519	0.8620689655172413	0.8038328298086606	0.6903323262839879	0.9173333333333332	0.8032549728752261	0.6571428571428571	0.9493670886075948	Self Other
no_beacon__geo	0.7501869857890799	0.8859649122807017	0.7432996399188783	0.7012522361359571	0.7853470437017994	0.8649165983046212	0.8115942028985507	0.9182389937106918	344	RFC	0.7418988778212079	0.6363636363636364	0.8474341192787794	0.8680147058823529	0.8235294117647058	0.9125	0.7563065104850061	0.7808764940239044	0.7317365269461078	0.8620253164556962	0.8	0.9240506329113924	Self Other
no_beacon__geo	0.845152895250488	0.8947368421052632	0.8447833112124185	0.8523573200992556	0.8372093023255813	0.8763110307414106	0.8285714285714286	0.9240506329113924	345	RFC	0.8444503762456783	0.8674242424242424	0.8214765100671141	0.8763110307414106	0.8285714285714286	0.9240506329113924	0.8456806817022144	0.8378048780487805	0.8535564853556485	0.8763110307414106	0.8285714285714286	0.9240506329113924	Self Other
no_beacon__geo	0.8736263736263736	0.912280701754386	0.8736251960943997	0.8732394366197184	0.8740109555690809	0.8933782267115601	0.8484848484848486	0.9382716049382716	346	RFC	0.8741751544510703	0.8946047678795483	0.8537455410225921	0.9094442285270112	0.9032258064516128	0.9156626506024096	0.8740663293918314	0.8528708133971292	0.8952618453865336	0.8810126582278481	0.8	0.9620253164556962	Self Other
no_beacon__geo	0.8190286094477711	0.8684210526315791	0.8157995285229214	0.7914110429447853	0.8401880141010575	0.8321390006871503	0.7540983606557377	0.9101796407185628	347	RFC	0.8307906151713447	0.8835616438356164	0.7780195865070729	0.8741258741258742	0.8846153846153846	0.8636363636363636	0.8149106002554278	0.7166666666666667	0.9131545338441892	0.8095840867992767	0.6571428571428571	0.9620253164556962	Self Other
no_beacon__geo	0.8061302681992337	0.8771929824561403	0.8003526549804353	0.7663896583564175	0.8343156516044531	0.8449280994947532	0.7741935483870968	0.9156626506024096	348	RFC	0.8077877106554383	0.8153241650294696	0.800251256281407	0.8812260536398467	0.8888888888888888	0.8735632183908046	0.7972027722036064	0.7229965156794426	0.8714090287277702	0.823869801084991	0.6857142857142857	0.9620253164556962	Self Other
no_beacon__geo	0.8283418553688824	0.8684210526315791	0.8265796712552362	0.8090982940698618	0.8440610484406106	0.8321390006871503	0.7540983606557377	0.9101796407185628	349	RFC	0.8308404170497175	0.848381601362862	0.8132992327365729	0.8741258741258742	0.8846153846153846	0.8636363636363636	0.8252666523880916	0.7732919254658385	0.8772413793103448	0.8095840867992767	0.6571428571428571	0.9620253164556962	Self Other
no_beacon__geo	0.8427762039660056	0.9210526315789472	0.8404636703982606	0.8212560386473431	0.8596713021491783	0.9048855103365161	0.8656716417910447	0.9440993788819876	350	RFC	0.8398195837015817	0.8133971291866029	0.8662420382165605	0.9165396341463414	0.90625	0.9268292682926828	0.8412338954004346	0.8292682926829268	0.8531994981179423	0.8952983725135624	0.8285714285714286	0.9620253164556962	Self Other
no_beacon__geo	0.8371290545203589	0.9298245614035088	0.8339980582524271	0.8112	0.8567961165048543	0.914702581369248	0.8787878787878788	0.9506172839506172	351	RFC	0.8456903700632321	0.8863636363636364	0.8050171037628279	0.931597357170618	0.9354838709677421	0.927710843373494	0.8317407573201107	0.7477876106194691	0.9156939040207522	0.9016274864376128	0.8285714285714286	0.9746835443037974	Self Other
no_beacon__geo	0.8486111111111111	0.912280701754386	0.8451921388852177	0.8221859706362153	0.8681983071342201	0.8913871951219513	0.8437500000000001	0.9390243902439024	352	RFC	0.8499329309188464	0.8571428571428571	0.8427230046948356	0.9184584178498986	0.9310344827586208	0.9058823529411764	0.8426152487120756	0.7899686520376176	0.8952618453865336	0.8730560578661845	0.7714285714285715	0.9746835443037974	Self Other
no_beacon__geo	0.8494877856579984	0.8771929824561403	0.8472380400152524	0.8286995515695068	0.865776528460998	0.8479420731707318	0.7812500000000001	0.9146341463414634	353	RFC	0.849459939148073	0.8492647058823529	0.8496551724137931	0.8722109533468559	0.8620689655172413	0.8823529411764706	0.8458141600469693	0.809106830122592	0.8825214899713467	0.8318264014466545	0.7142857142857143	0.9493670886075948	Self Other
no_beacon__geo	0.7938461538461539	0.8859649122807017	0.7842622934577725	0.7387914230019493	0.8297331639135959	0.854520467262197	0.7868852459016394	0.9221556886227544	354	RFC	0.7977383672955264	0.8115631691648822	0.7839135654261705	0.8990384615384616	0.9230769230769232	0.875	0.7796189938172802	0.6779964221824687	0.8812415654520918	0.8301989150090416	0.6857142857142857	0.9746835443037974	Self Other
no_beacon__geo	0.8236607142857143	0.8771929824561403	0.8169681207754813	0.7819687212511499	0.8519675202998127	0.8556962025316457	0.8000000000000002	0.9113924050632912	355	RFC	0.8132133410630821	0.7430069930069929	0.8834196891191709	0.8556962025316456	0.8	0.9113924050632912	0.8239603218288498	0.8252427184466019	0.8226779252110977	0.8556962025316456	0.8	0.9113924050632912	Self Other
no_beacon__geo	0.8294797687861272	0.8947368421052632	0.8235361491998661	0.7911504424778761	0.855921855921856	0.8763110307414106	0.8285714285714286	0.9240506329113924	356	RFC	0.8222348467731002	0.7801047120418848	0.8643649815043156	0.8763110307414106	0.8285714285714286	0.9240506329113924	0.8250777723987766	0.8025134649910234	0.8476420798065296	0.8763110307414106	0.8285714285714286	0.9240506329113924	Self Other
no_beacon__geo	0.8087016574585635	0.8684210526315791	0.8057999152696242	0.7820613690007868	0.8295384615384616	0.8386031146767342	0.7692307692307692	0.9079754601226993	357	RFC	0.8046134567187199	0.7646153846153846	0.8446115288220551	0.8571428571428572	0.8333333333333334	0.8809523809523809	0.8076580076212062	0.8003220611916264	0.8149939540507859	0.825497287522604	0.7142857142857143	0.9367088607594936	Self Other
no_beacon__geo	0.8053221288515406	0.8508771929824561	0.7898043036258895	0.7326923076923076	0.8469162995594712	0.7963215974776667	0.6909090909090908	0.9017341040462428	358	RFC	0.8245274119562	0.8738532110091743	0.7752016129032258	0.8898936170212766	0.95	0.8297872340425532	0.7820235645856104	0.6307947019867549	0.933252427184466	0.7650994575045208	0.5428571428571428	0.9873417721518988	Self Other
no_beacon__geo	0.8563758389261745	0.8859649122807017	0.849964898016032	0.8189509306260574	0.8809788654060067	0.854520467262197	0.7868852459016394	0.9221556886227544	359	RFC	0.8634575923392613	0.8897058823529411	0.8372093023255814	0.8990384615384616	0.9230769230769232	0.875	0.8440990772219523	0.7586206896551724	0.9295774647887324	0.8301989150090416	0.6857142857142857	0.9746835443037974	Self Other
no_beacon__geo	0.8190416141235813	0.8947368421052632	0.8184439086360218	0.8080267558528428	0.8288610614192008	0.8742647058823529	0.823529411764706	0.925	360	RFC	0.8241741482458165	0.866571018651363	0.78177727784027	0.8810325476992144	0.8484848484848485	0.9135802469135802	0.8194359630039565	0.7568922305764411	0.881979695431472	0.8683544303797468	0.8	0.9367088607594936	Self Other
no_beacon__geo	0.8457508731082655	0.9035087719298246	0.8454240220719027	0.8525319977740679	0.8383160463697376	0.8837489570779642	0.8358208955223881	0.9316770186335404	361	RFC	0.8458625218024143	0.8938156359393232	0.7979094076655052	0.8948170731707317	0.875	0.9146341463414634	0.8489635180222064	0.8148936170212766	0.8830334190231363	0.8746835443037975	0.8	0.9493670886075948	Self Other
no_beacon__geo	0.8305898491083676	0.8947368421052632	0.8302524723797207	0.8378200919238347	0.8226848528356067	0.8782051282051282	0.8333333333333334	0.923076923076923	362	RFC	0.8308594815825375	0.88	0.7817189631650748	0.8729378729378728	0.8108108108108109	0.935064935064935	0.8338402825244929	0.7994987468671679	0.8681818181818182	0.8842676311030742	0.8571428571428571	0.9113924050632912	Self Other
no_beacon__geo	0.8058529621698787	0.9473684210526316	0.8005234615465148	0.7679180887372014	0.8331288343558282	0.9371323529411764	0.9117647058823528	0.9625	363	RFC	0.8103561594405233	0.8302583025830258	0.7904540162980209	0.9450056116722784	0.9393939393939394	0.9506172839506172	0.7974800815267742	0.7142857142857143	0.8806744487678342	0.9301989150090416	0.8857142857142857	0.9746835443037974	Self Other
no_beacon__geo	0.7737682165163081	0.8859649122807017	0.7705369179969128	0.7433070866141732	0.7977667493796525	0.8574314574314574	0.7936507936507937	0.9212121212121211	364	RFC	0.7697275931226513	0.7306501547987616	0.8088050314465409	0.8882890365448506	0.8928571428571429	0.8837209302325582	0.7717179801023131	0.7564102564102564	0.7870257037943696	0.8381555153707052	0.7142857142857143	0.9620253164556962	Self Other
no_beacon__geo	0.8335509138381201	0.9210526315789472	0.8317384826830532	0.8142753095411507	0.8492016558249557	0.9048855103365161	0.8656716417910447	0.9440993788819876	365	RFC	0.8411357243319268	0.8844936708860759	0.7977777777777778	0.9165396341463414	0.90625	0.9268292682926828	0.83104886109078	0.7543859649122807	0.9077117572692794	0.8952983725135624	0.8285714285714286	0.9620253164556962	Self Other
no_beacon__geo	0.8315858453473133	0.912280701754386	0.8305554295392339	0.8173418621179814	0.8437689969604864	0.8913871951219513	0.8437500000000001	0.9390243902439024	366	RFC	0.8384264137688795	0.8846153846153846	0.7922374429223744	0.9184584178498986	0.9310344827586208	0.9058823529411764	0.8310240099771015	0.7595772787318362	0.9024707412223668	0.8730560578661845	0.7714285714285715	0.9746835443037974	Self Other
no_beacon__geo	0.8148148148148148	0.8245614035087719	0.8034961956863484	0.7563352826510721	0.8506571087216248	0.7632890365448505	0.6428571428571428	0.8837209302325582	367	RFC	0.830984511730819	0.8778280542986425	0.7841409691629956	0.837173579109063	0.8571428571428571	0.8172043010752689	0.7969437390464609	0.6643835616438356	0.9295039164490859	0.7381555153707052	0.5142857142857142	0.9620253164556962	Self Other
no_beacon__geo	0.8210980876002467	0.8947368421052632	0.8192250778337005	0.8008241758241759	0.8376259798432251	0.86708122813836	0.8064516129032259	0.927710843373494	368	RFC	0.8397429124845923	0.9239302694136292	0.7555555555555555	0.9054916985951468	0.9259259259259259	0.8850574712643678	0.8231825795644891	0.7066666666666667	0.9396984924623116	0.8444846292947559	0.7142857142857143	0.9746835443037974	Self Other
no_beacon__geo	0.7512195121951221	0.8508771929824561	0.7425043816903398	0.695132365499573	0.7898763978811066	0.8097575341121036	0.7213114754098359	0.8982035928143712	369	RFC	0.7408009715514112	0.6760797342192691	0.8055222088835534	0.8492132867132867	0.8461538461538461	0.8522727272727273	0.7450583861318223	0.7152899824253075	0.7748267898383372	0.7889692585895117	0.6285714285714286	0.9493670886075948	Self Other
no_beacon__geo	0.8198887343532685	0.8684210526315791	0.8184275276508468	0.8021390374331551	0.8347160178685387	0.8465954965461558	0.7887323943661971	0.9044585987261148	370	RFC	0.8180997387803125	0.7966616084977238	0.8395378690629012	0.8440170940170941	0.7777777777777778	0.9102564102564102	0.818820773135494	0.8076923076923077	0.8299492385786802	0.849367088607595	0.8	0.8987341772151899	Self Other
no_beacon__geo	0.8485623003194889	0.9035087719298246	0.8483393815486839	0.8425249169435216	0.8541538461538462	0.8875033641338477	0.8450704225352113	0.9299363057324842	371	RFC	0.8486740874120151	0.851006711409396	0.8463414634146341	0.8846153846153846	0.8333333333333334	0.9358974358974358	0.8481611637790127	0.8342105263157895	0.8621118012422361	0.8905967450271248	0.8571428571428571	0.9240506329113924	Self Other
no_beacon__geo	0.8368172623061362	0.8771929824561403	0.8345128613745605	0.8149847094801224	0.8540410132689987	0.8479420731707318	0.7812500000000001	0.9146341463414634	372	RFC	0.8393967673298741	0.8555377207062601	0.8232558139534883	0.8722109533468559	0.8620689655172413	0.8823529411764706	0.8326601174469019	0.7781021897810219	0.8872180451127819	0.8318264014466545	0.7142857142857143	0.9493670886075948	Self Other
no_beacon__geo	0.8528052805280528	0.9035087719298246	0.8527844992006192	0.8510354041416166	0.8545335942596217	0.8875033641338477	0.8450704225352113	0.9299363057324842	373	RFC	0.8531822951711251	0.8283485045513654	0.8780160857908847	0.8846153846153846	0.8333333333333334	0.9358974358974358	0.8536372299872935	0.875	0.8322744599745869	0.8905967450271248	0.8571428571428571	0.9240506329113924	Self Other
no_beacon__geo	0.8415417558886509	0.9210526315789472	0.8407785022156331	0.8297546012269938	0.8518024032042724	0.9031618688060404	0.8615384615384616	0.9447852760736196	374	RFC	0.8428307764481243	0.8560126582278481	0.8296488946684005	0.925	0.9333333333333332	0.9166666666666666	0.8401154957867921	0.8050595238095238	0.8751714677640604	0.8873417721518988	0.8	0.9746835443037974	Self Other
no_beacon__geo	0.8209331651954602	0.912280701754386	0.8177993731726301	0.7939042089985486	0.8416945373467113	0.8933782267115601	0.8484848484848486	0.9382716049382716	375	RFC	0.8236541164724583	0.8389570552147241	0.8083511777301927	0.9094442285270112	0.9032258064516128	0.9156626506024096	0.8156752514574925	0.7534435261707989	0.8779069767441859	0.8810126582278481	0.8	0.9620253164556962	Self Other
no_beacon__geo	0.797752808988764	0.9035087719298246	0.7968294229549778	0.7831325301204819	0.8105263157894738	0.8891736632788334	0.8493150684931505	0.9290322580645162	376	RFC	0.7964233432245302	0.771513353115727	0.8213333333333334	0.8815789473684209	0.8157894736842105	0.9473684210526316	0.7975535168195719	0.7951070336391437	0.8	0.8985533453887884	0.8857142857142857	0.9113924050632912	Self Other
no_beacon__geo	0.8215767634854771	0.912280701754386	0.816347507605667	0.7853577371048253	0.8473372781065088	0.8952205882352942	0.8529411764705883	0.9375	377	RFC	0.8307193165514544	0.8676470588235294	0.7937915742793792	0.9023569023569024	0.8787878787878788	0.9259259259259259	0.8129773347939456	0.7173252279635258	0.9086294416243654	0.8889692585895117	0.8285714285714286	0.9493670886075948	Self Other
no_beacon__geo	0.8449962377727614	0.8771929824561403	0.8362587859272054	0.7984344422700588	0.8740831295843521	0.8449280994947532	0.7741935483870968	0.9156626506024096	378	RFC	0.8472738949419789	0.8553459119496856	0.8392018779342723	0.8812260536398467	0.8888888888888888	0.8735632183908046	0.8303068245646883	0.7486238532110092	0.9119897959183674	0.823869801084991	0.6857142857142857	0.9620253164556962	Self Other
no_beacon__geo	0.7913436692506459	0.8947368421052632	0.7900609784003867	0.7736510161177296	0.8064709406830437	0.8696646341463414	0.8125	0.9268292682926828	379	RFC	0.7894093430730226	0.7510204081632653	0.8277982779827798	0.8953346855983773	0.8965517241379308	0.8941176470588236	0.7919514072713523	0.7976878612716763	0.7862149532710281	0.8524412296564196	0.7428571428571429	0.9620253164556962	Self Other
no_beacon__geo	0.8	0.8596491228070176	0.7982222923487567	0.7792828685258963	0.8171617161716173	0.8294051627384961	0.7575757575757576	0.9012345679012346	380	RFC	0.8092827158791178	0.8609154929577465	0.7576499388004896	0.8429848425961912	0.8064516129032258	0.8795180722891566	0.799304938626894	0.7117903930131004	0.8868194842406877	0.8191681735985534	0.7142857142857143	0.9240506329113924	Self Other
no_beacon__geo	0.8607503607503607	0.9298245614035088	0.8600930662651264	0.8505034856700232	0.8696826468602296	0.914702581369248	0.8787878787878788	0.9506172839506172	381	RFC	0.8608327586965772	0.8618524332810047	0.8598130841121495	0.931597357170618	0.9354838709677421	0.927710843373494	0.8596154810247154	0.8394495412844036	0.8797814207650273	0.9016274864376128	0.8285714285714286	0.9746835443037974	Self Other
no_beacon__geo	0.8646508279337654	0.9210526315789472	0.8639597399349838	0.8542635658914729	0.8736559139784946	0.9048855103365161	0.8656716417910447	0.9440993788819876	382	RFC	0.8659031257456454	0.8787878787878788	0.8530183727034121	0.9165396341463414	0.90625	0.9268292682926828	0.8631938471510665	0.8310708898944194	0.8953168044077136	0.8952983725135624	0.8285714285714286	0.9620253164556962	Self Other
no_beacon__geo	0.7813923227065712	0.8684210526315791	0.7785211412573593	0.7533039647577092	0.8037383177570093	0.8465954965461558	0.7887323943661971	0.9044585987261148	383	RFC	0.7772667598572891	0.7144846796657381	0.8400488400488401	0.8440170940170941	0.7777777777777778	0.9102564102564102	0.7835102905274287	0.796583850931677	0.7704367301231803	0.849367088607595	0.8	0.8987341772151899	Self Other
no_beacon__geo	0.7940251572327044	0.8421052631578947	0.7507531314412557	0.6469002695417789	0.8546059933407324	0.7816091954022988	0.6666666666666666	0.8965517241379308	384	RFC	0.8189786199209645	0.8633093525179856	0.7746478873239436	0.8842105263157894	0.9473684210526316	0.8210526315789474	0.7351058381700241	0.5172413793103449	0.9529702970297028	0.7508137432188065	0.5142857142857142	0.9873417721518988	Self Other
no_beacon__geo	0.8537704918032787	0.8859649122807017	0.8522241230892773	0.8371073776479182	0.8673408685306365	0.8574314574314574	0.7936507936507937	0.9212121212121211	385	RFC	0.8532679738562092	0.8488888888888889	0.8576470588235294	0.8882890365448506	0.8928571428571429	0.8837209302325582	0.8514523663375608	0.8256484149855908	0.8772563176895307	0.8381555153707052	0.7142857142857143	0.9620253164556962	Self Other
no_beacon__geo	0.8530416951469583	0.8947368421052632	0.8514380580607529	0.8360030511060259	0.8668730650154799	0.8696646341463414	0.8125	0.9268292682926828	386	RFC	0.8515931247472055	0.8379204892966361	0.865265760197775	0.8953346855983773	0.8965517241379308	0.8941176470588236	0.8512903603491319	0.8340943683409436	0.8684863523573201	0.8524412296564196	0.7428571428571429	0.9620253164556962	Self Other
no_beacon__geo	0.8415566365531619	0.912280701754386	0.8402325717290949	0.8256880733944955	0.8547770700636944	0.8952205882352942	0.8529411764705883	0.9375	387	RFC	0.8408133164770333	0.8333333333333334	0.8482932996207333	0.9023569023569024	0.8787878787878788	0.9259259259259259	0.8397712685260824	0.8181818181818182	0.8613607188703466	0.8889692585895117	0.8285714285714286	0.9493670886075948	Self Other
no_beacon__geo	0.8156583629893238	0.8771929824561403	0.7986817595644076	0.7402206619859579	0.8571428571428572	0.8381338742393509	0.7586206896551724	0.9176470588235296	388	RFC	0.8224472615628404	0.8405466970387244	0.8043478260869565	0.906832298136646	0.9565217391304348	0.8571428571428571	0.7893228472407359	0.6612903225806451	0.9173553719008264	0.8079566003616636	0.6285714285714286	0.9873417721518988	Self Other
no_beacon__geo	0.8246983676366217	0.8771929824561403	0.8225228142553718	0.8028731045490823	0.8421725239616613	0.8479420731707318	0.7812500000000001	0.9146341463414634	389	RFC	0.8336534321982536	0.8809106830122592	0.7863961813842482	0.8722109533468559	0.8620689655172413	0.8823529411764706	0.8220007906190627	0.7375366568914956	0.90646492434663	0.8318264014466545	0.7142857142857143	0.9493670886075948	Self Other
no_beacon__geo	0.7955835962145109	0.8771929824561403	0.7949075538430571	0.7831325301204819	0.8066825775656323	0.8507295173961841	0.787878787878788	0.91358024691358	390	RFC	0.7947327424719329	0.7538659793814433	0.8355995055624228	0.865137971239798	0.8387096774193549	0.891566265060241	0.7972316732690127	0.8147632311977716	0.7797001153402537	0.8397830018083183	0.7428571428571429	0.9367088607594936	Self Other
no_beacon__geo	0.8224543080939948	0.912280701754386	0.8209591376560524	0.8045977011494254	0.8373205741626795	0.8892343567819667	0.8387096774193549	0.9397590361445785	391	RFC	0.8250845704308102	0.8446455505279035	0.8055235903337169	0.9297573435504468	0.9629629629629628	0.8965517241379308	0.819953295853854	0.7681755829903978	0.8717310087173101	0.8650994575045208	0.7428571428571429	0.9873417721518988	Self Other
no_beacon__geo	0.8543247344461306	0.9035087719298246	0.8528032164395801	0.8378378378378379	0.8677685950413223	0.8793650793650793	0.8253968253968255	0.9333333333333332	392	RFC	0.8562107139506521	0.8701754385964913	0.8422459893048129	0.9119601328903656	0.9285714285714286	0.8953488372093024	0.8513519766064555	0.8078175895765473	0.8948863636363636	0.8587703435804701	0.7428571428571429	0.9746835443037974	Self Other
no_beacon__geo	0.8280936454849498	0.8771929824561403	0.8237763321865329	0.7961934972244251	0.8513591671486409	0.8479420731707318	0.7812500000000001	0.9146341463414634	393	RFC	0.8290375865442925	0.8338870431893688	0.8241881298992161	0.8722109533468559	0.8620689655172413	0.8823529411764706	0.8210715089558633	0.7617602427921093	0.8803827751196173	0.8318264014466545	0.7142857142857143	0.9493670886075948	Self Other
no_beacon__geo	0.8398496240601504	0.8508771929824561	0.8371577418333132	0.8162208800690249	0.8580946035976015	0.8233524747060432	0.7536231884057971	0.8930817610062892	394	RFC	0.8363793166721715	0.8071672354948806	0.8655913978494624	0.8261029411764705	0.7647058823529411	0.8875	0.8381032411858143	0.8254799301919721	0.8507265521796565	0.8207956600361663	0.7428571428571429	0.8987341772151899	Self Other
no_beacon__geo	0.8598055105348459	0.9298245614035088	0.8548952676915256	0.8282025819265144	0.8815879534565366	0.9161764705882351	0.8823529411764706	0.95	395	RFC	0.8522303229007141	0.8050193050193051	0.8994413407821229	0.9236812570145904	0.9090909090909092	0.9382716049382716	0.8585951331988306	0.8527607361963192	0.8644295302013423	0.9095840867992766	0.8571428571428571	0.9620253164556962	Self Other
no_beacon__geo	0.7618343195266272	0.8596491228070176	0.7528336380255941	0.7056672760511882	0.7999999999999999	0.8262195121951219	0.75	0.9024390243902438	396	RFC	0.7498921949115998	0.6666666666666666	0.833117723156533	0.8490872210953346	0.8275862068965517	0.8705882352941177	0.7594645694864924	0.7495145631067961	0.7694145758661888	0.8112115732368896	0.6857142857142857	0.9367088607594936	Self Other
no_beacon__geo	0.8059701492537313	0.8333333333333334	0.8051002302095633	0.7920792079207921	0.8181212524983345	0.8025704129067541	0.7246376811594202	0.8805031446540881	397	RFC	0.8054702167605394	0.7987711213517665	0.8121693121693122	0.8051470588235294	0.7352941176470589	0.875	0.8048297816257426	0.7854984894259819	0.8241610738255034	0.8001808318264014	0.7142857142857143	0.8860759493670886	Self Other
no_beacon__geo	0.7676380368098159	0.8771929824561403	0.7605078461453603	0.7191844300278034	0.801831262262917	0.8533088235294117	0.7941176470588236	0.9125	398	RFC	0.7582685058176899	0.6903914590747331	0.8261455525606469	0.8597081930415265	0.8181818181818182	0.9012345679012346	0.7646954008439856	0.7504835589941973	0.7789072426937739	0.8477396021699819	0.7714285714285715	0.9240506329113924	Self Other
no_beacon__geo	0.7727891156462585	0.8596491228070176	0.7712648497554158	0.7525925925925927	0.7899371069182389	0.8262195121951219	0.75	0.9024390243902438	399	RFC	0.7716811384872049	0.7593423019431988	0.7840199750312109	0.8490872210953346	0.8275862068965517	0.8705882352941177	0.7709530270291396	0.7459618208516887	0.7959442332065906	0.8112115732368896	0.6857142857142857	0.9367088607594936	Self Other
no_beacon__geo	0.7961346633416458	0.9035087719298246	0.7944549534033155	0.7758738862234407	0.8130360205831904	0.8769019338372436	0.819672131147541	0.934131736526946	400	RFC	0.8064024390243902	0.8628048780487805	0.75	0.923951048951049	0.9615384615384616	0.8863636363636364	0.796248618243385	0.7048567870485679	0.8876404494382022	0.8508137432188065	0.7142857142857143	0.9873417721518988	Self Other
no_beacon__geo	0.8505821474773609	0.9210526315789472	0.8503336131428618	0.8442346594740392	0.8564325668116843	0.9031618688060404	0.8615384615384616	0.9447852760736196	401	RFC	0.8545121804973541	0.8955650929899857	0.8134592680047226	0.925	0.9333333333333332	0.9166666666666666	0.8513344314103595	0.7984693877551021	0.9041994750656168	0.8873417721518988	0.8	0.9746835443037974	Self Other
no_beacon__geo	0.7989347536617842	0.8947368421052632	0.7971214398168026	0.7779411764705882	0.8163017031630171	0.8720538720538721	0.8181818181818182	0.9259259259259259	402	RFC	0.7962283852941596	0.7578796561604585	0.8345771144278606	0.8872910998834046	0.8709677419354839	0.9036144578313252	0.7989515896993238	0.7990936555891238	0.7988095238095239	0.8603978300180832	0.7714285714285715	0.9493670886075948	Self Other
no_beacon__geo	0.8371239911958914	0.9298245614035088	0.8350454654484398	0.8165289256198347	0.8535620052770448	0.9161764705882351	0.8823529411764706	0.95	403	RFC	0.8394375509664338	0.8546712802768166	0.8242038216560509	0.9236812570145904	0.9090909090909092	0.9382716049382716	0.8333672444544493	0.7816455696202531	0.8850889192886456	0.9095840867992766	0.8571428571428571	0.9620253164556962	Self Other
no_beacon__geo	0.8274739583333334	0.8947368421052632	0.8274721301622407	0.8269105160026127	0.8280337443218689	0.8696646341463414	0.8125	0.9268292682926828	404	RFC	0.8324671602090418	0.8953323903818954	0.7696019300361882	0.8953346855983773	0.8965517241379308	0.8941176470588236	0.8321356496127414	0.7682038834951457	0.8960674157303371	0.8524412296564196	0.7428571428571429	0.9620253164556962	Self Other
no_beacon__geo	0.8220568335588633	0.8771929824561403	0.8209729930883418	0.8070432868672046	0.8349026993094789	0.8556962025316457	0.8000000000000002	0.9113924050632912	405	RFC	0.8218558920917383	0.819672131147541	0.8240396530359355	0.8556962025316456	0.8	0.9113924050632912	0.8204268337525188	0.7947976878612717	0.8460559796437659	0.8556962025316456	0.8	0.9113924050632912	Self Other
no_beacon__geo	0.8193050193050193	0.912280701754386	0.8137831101409946	0.7817164179104478	0.8458498023715414	0.8933782267115601	0.8484848484848486	0.9382716049382716	406	RFC	0.8274620326509037	0.8603696098562629	0.7945544554455446	0.9094442285270112	0.9032258064516128	0.9156626506024096	0.8102323341759962	0.7162393162393162	0.9042253521126759	0.8810126582278481	0.8	0.9620253164556962	Self Other
no_beacon__geo	0.7917705735660848	0.8859649122807017	0.7910529723320774	0.8032979976442873	0.7788079470198676	0.8649165983046212	0.8115942028985507	0.9182389937106918	407	RFC	0.7912647324066301	0.8419753086419753	0.7405541561712846	0.8680147058823529	0.8235294117647058	0.9125	0.7946235341486738	0.7680180180180181	0.8212290502793296	0.8620253164556962	0.8	0.9240506329113924	Self Other
no_beacon__geo	0.8495821727019499	0.9210526315789472	0.8465456747466472	0.8249594813614263	0.8681318681318682	0.9048855103365161	0.8656716417910447	0.9440993788819876	408	RFC	0.856999311211053	0.8929824561403509	0.8210161662817552	0.9165396341463414	0.90625	0.9268292682926828	0.8437753605093952	0.766566265060241	0.9209844559585492	0.8952983725135624	0.8285714285714286	0.9620253164556962	Self Other
no_beacon__geo	0.8116040955631401	0.8947368421052632	0.809415264878562	0.7889908256880733	0.8298397040690506	0.8696646341463414	0.8125	0.9268292682926828	409	RFC	0.8169908800589571	0.8486842105263158	0.7852975495915986	0.8953346855983773	0.8965517241379308	0.8941176470588236	0.8084407096171802	0.7371428571428571	0.8797385620915033	0.8524412296564196	0.7428571428571429	0.9620253164556962	Self Other
no_beacon__geo	0.8102331606217616	0.8859649122807017	0.8087712319890299	0.7920511000709723	0.8254913639070875	0.8574314574314574	0.7936507936507937	0.9212121212121211	410	RFC	0.8234402611534277	0.8928	0.7540805223068553	0.8882890365448506	0.8928571428571429	0.8837209302325582	0.8117883995703545	0.7117346938775511	0.9118421052631579	0.8381555153707052	0.7142857142857143	0.9620253164556962	Self Other
no_beacon__geo	0.7879025923016496	0.8333333333333334	0.7740688251657788	0.7181628392484342	0.8299748110831234	0.7777777777777778	0.6666666666666666	0.8888888888888891	411	RFC	0.8093909227884937	0.8664987405541562	0.7522831050228309	0.8448616600790514	0.8636363636363636	0.8260869565217391	0.7693762642952993	0.6131907308377896	0.9255617977528092	0.7524412296564196	0.5428571428571428	0.9620253164556962	Self Other
no_beacon__geo	0.7995991983967936	0.8771929824561403	0.7992658969252059	0.7910863509749304	0.8074454428754814	0.8449280994947532	0.7741935483870968	0.9156626506024096	412	RFC	0.8028839400520817	0.8377581120943953	0.7680097680097681	0.8812260536398467	0.8888888888888888	0.8735632183908046	0.8002452861850681	0.7493403693931399	0.851150202976996	0.823869801084991	0.6857142857142857	0.9620253164556962	Self Other
no_beacon__geo	0.836	0.8596491228070176	0.8312833853145108	0.8030739673390971	0.8594928032899247	0.8262195121951219	0.75	0.9024390243902438	413	RFC	0.8380698336821177	0.8478701825557808	0.8282694848084544	0.8490872210953346	0.8275862068965517	0.8705882352941177	0.8279680578950652	0.7627737226277372	0.8931623931623932	0.8112115732368896	0.6857142857142857	0.9367088607594936	Self Other
no_beacon__geo	0.8494783904619971	0.8859649122807017	0.8440669464538809	0.8150183150183149	0.8731155778894472	0.8626124038194123	0.8059701492537314	0.9192546583850932	414	RFC	0.845108125010096	0.822550831792976	0.867665418227216	0.8730945121951219	0.84375	0.902439024390244	0.8431285721168958	0.8076225045372051	0.8786346396965866	0.8540687160940326	0.7714285714285715	0.9367088607594936	Self Other
no_beacon__geo	0.8349514563106796	0.9298245614035088	0.8348892032060348	0.8316831683168315	0.8380952380952379	0.9161764705882351	0.8823529411764706	0.95	415	RFC	0.8436555405492314	0.92018779342723	0.7671232876712328	0.9236812570145904	0.9090909090909092	0.9382716049382716	0.8411239541519563	0.7587096774193548	0.9235382308845578	0.9095840867992766	0.8571428571428571	0.9620253164556962	Self Other
no_beacon__geo	0.8130841121495327	0.8508771929824561	0.8068963307846739	0.7723292469352014	0.8414634146341464	0.8056363454016648	0.7118644067796609	0.8994082840236687	416	RFC	0.8273195183271413	0.8784860557768924	0.7761529808773904	0.8597222222222223	0.875	0.8444444444444444	0.8039187333555259	0.6890625	0.918774966711052	0.7810126582278479	0.6	0.9620253164556962	Self Other
no_beacon__geo	0.8027586206896552	0.8596491228070176	0.7972027972027973	0.7636363636363637	0.8307692307692308	0.8262195121951219	0.75	0.9024390243902438	417	RFC	0.8090258668134287	0.8354430379746836	0.7826086956521741	0.8490872210953346	0.8275862068965517	0.8705882352941177	0.7942211243356538	0.7031963470319634	0.8852459016393442	0.8112115732368896	0.6857142857142857	0.9367088607594936	Self Other
no_beacon__geo	0.8036363636363636	0.8421052631578947	0.7890989283669185	0.7337278106508877	0.8444700460829493	0.7816091954022988	0.6666666666666666	0.8965517241379308	418	RFC	0.8408974358974359	0.93	0.7517948717948718	0.8842105263157894	0.9473684210526316	0.8210526315789474	0.7845347498362776	0.6058631921824105	0.9632063074901446	0.7508137432188065	0.5142857142857142	0.9873417721518988	Self Other
no_beacon__geo	0.8142372881355933	0.8596491228070176	0.8128054677570562	0.7964338781575038	0.8291770573566085	0.8262195121951219	0.75	0.9024390243902438	419	RFC	0.8154853620955316	0.8258859784283513	0.8050847457627118	0.8490872210953346	0.8275862068965517	0.8705882352941177	0.8118829135516518	0.7690100430416069	0.8547557840616966	0.8112115732368896	0.6857142857142857	0.9367088607594936	Self Other
no_beacon__geo	0.7826666666666666	0.8859649122807017	0.7779771493537273	0.7457098283931356	0.8102444703143189	0.8649165983046212	0.8115942028985507	0.9182389937106918	420	RFC	0.7760064412238326	0.6927536231884058	0.8592592592592593	0.8680147058823529	0.8235294117647058	0.9125	0.7869761281104893	0.8074324324324325	0.7665198237885462	0.8620253164556962	0.8	0.9240506329113924	Self Other
no_beacon__geo	0.8388934092758341	0.8508771929824561	0.8167759947956197	0.7531172069825436	0.8804347826086957	0.7963215974776667	0.6909090909090908	0.9017341040462428	421	RFC	0.8611737921586009	0.9096385542168676	0.8127090301003345	0.8898936170212766	0.95	0.8297872340425532	0.8015137498948786	0.6425531914893617	0.9604743083003952	0.7650994575045208	0.5428571428571428	0.9873417721518988	Self Other
no_beacon__geo	0.8128078817733991	0.8771929824561403	0.7991145833333333	0.7466666666666666	0.8515625	0.8533088235294117	0.7941176470588236	0.9125	422	RFC	0.8034796686923673	0.7706422018348624	0.8363171355498721	0.8597081930415265	0.8181818181818182	0.9012345679012346	0.7957559681697612	0.7241379310344828	0.8673740053050398	0.8477396021699819	0.7714285714285715	0.9240506329113924	Self Other
no_beacon__geo	0.8779239766081871	0.9298245614035088	0.8745298080677768	0.8538932633420823	0.8951663527934715	0.9113874854255732	0.870967741935484	0.9518072289156626	423	RFC	0.8769271570014144	0.8714285714285714	0.8824257425742574	0.9540229885057472	1.0	0.9080459770114944	0.872664998743595	0.8370497427101201	0.90828025477707	0.8857142857142857	0.7714285714285715	1.0	Self Other
no_beacon__geo	0.8036565977742448	0.8947368421052632	0.7892415705377994	0.7341227125941873	0.8443604284814116	0.8742647058823529	0.823529411764706	0.925	424	RFC	0.7883668722276317	0.7286324786324786	0.8481012658227848	0.8810325476992144	0.8484848484848485	0.9135802469135802	0.7901743795197282	0.7396963123644251	0.8406524466750314	0.8683544303797468	0.8	0.9367088607594936	Self Other
no_beacon__geo	0.8117001828153565	0.8947368421052632	0.8107545462179386	0.7973770491803279	0.8241320432555493	0.8720538720538721	0.8181818181818182	0.9259259259259259	425	RFC	0.8101602607026472	0.7735368956743003	0.8467836257309942	0.8872910998834046	0.8709677419354839	0.9036144578313252	0.8126970887127988	0.8227334235453315	0.8026607538802659	0.8603978300180832	0.7714285714285715	0.9493670886075948	Self Other
no_beacon__geo	0.7863128491620112	0.8508771929824561	0.7769093386172811	0.7311072056239016	0.8227114716106605	0.8097575341121036	0.7213114754098359	0.8982035928143712	426	RFC	0.7816295818553154	0.7619047619047619	0.801354401805869	0.8492132867132867	0.8461538461538461	0.8522727272727273	0.7739703989703991	0.7027027027027027	0.8452380952380952	0.7889692585895117	0.6285714285714286	0.9493670886075948	Self Other
no_beacon__geo	0.8130990415335463	0.8771929824561403	0.8048103188668434	0.7645875251509053	0.8450331125827815	0.8507295173961841	0.787878787878788	0.91358024691358	427	RFC	0.8099357543788464	0.7966457023060797	0.8232258064516129	0.865137971239798	0.8387096774193549	0.891566265060241	0.8015184410321188	0.7350096711798839	0.8680272108843538	0.8397830018083183	0.7428571428571429	0.9367088607594936	Self Other
no_beacon__geo	0.7635228848821082	0.8771929824561403	0.7584486386141653	0.7234387672343876	0.7934585099939431	0.8556962025316457	0.8000000000000002	0.9113924050632912	428	RFC	0.7572299178609452	0.662704309063893	0.8517555266579974	0.8556962025316456	0.8	0.9113924050632912	0.7695294784580499	0.7964285714285714	0.7426303854875284	0.8556962025316456	0.8	0.9113924050632912	Self Other
no_beacon__geo	0.8404778636683063	0.9035087719298246	0.8322032463184513	0.7949412827461608	0.8694652098907418	0.8742352823187243	0.8135593220338984	0.9349112426035504	429	RFC	0.8607930999330735	0.9224318658280922	0.7991543340380549	0.9388888888888888	1.0	0.8777777777777778	0.8258772193198423	0.6984126984126984	0.9533417402269859	0.8428571428571429	0.6857142857142857	1.0	Self Other
no_beacon__geo	0.8312942691564713	0.8771929824561403	0.8197513910054223	0.7741379310344827	0.8653648509763618	0.8343023255813953	0.7499999999999999	0.9186046511627908	430	RFC	0.8467711123216366	0.8908730158730159	0.8026692087702574	0.9247311827956992	1.0	0.8494623655913979	0.8115678617070452	0.6844512195121951	0.9386845039018952	0.8	0.6	1.0	Self Other
no_beacon__geo	0.8365102639296188	0.9035087719298246	0.8349409352145939	0.8188464662875712	0.8510354041416166	0.8816422840962718	0.8307692307692307	0.9325153374233128	431	RFC	0.8452300964824165	0.8952042628774423	0.7952559300873908	0.9023809523809524	0.9	0.9047619047619048	0.8348604515107716	0.7544910179640718	0.9152298850574712	0.8667269439421339	0.7714285714285715	0.9620253164556962	Self Other
no_beacon__geo	0.8337912087912088	0.8684210526315791	0.829537560061847	0.8026101141924958	0.8564650059311981	0.8386031146767342	0.7692307692307692	0.9079754601226993	432	RFC	0.8331480247538392	0.8296795952782462	0.8366164542294322	0.8571428571428572	0.8333333333333334	0.8809523809523809	0.8272647175689449	0.7772511848341233	0.8772782503037667	0.825497287522604	0.7142857142857143	0.9367088607594936	Self Other
no_beacon__geo	0.8509447165850245	0.9385964912280702	0.8495415465272564	0.8350116189000776	0.8640714741544352	0.926022063595068	0.8955223880597014	0.9565217391304348	433	RFC	0.8515828696343402	0.8569157392686805	0.84625	0.9382621951219512	0.9375	0.9390243902439024	0.8484295544692902	0.8141993957703928	0.8826597131681877	0.9159132007233272	0.8571428571428571	0.9746835443037974	Self Other
no_beacon__geo	0.7721979621542941	0.9035087719298246	0.7592193111865697	0.7033175355450237	0.8151210868281158	0.8837489570779642	0.8358208955223881	0.9316770186335404	434	RFC	0.7571875832667199	0.687037037037037	0.8273381294964028	0.8948170731707317	0.875	0.9146341463414634	0.7618239768527414	0.7203883495145631	0.8032596041909197	0.8746835443037975	0.8	0.9493670886075948	Self Other
no_beacon__geo	0.803788903924222	0.8684210526315791	0.8007000745828661	0.7758887171561051	0.8255114320096271	0.8386031146767342	0.7692307692307692	0.9079754601226993	435	RFC	0.8064190343510081	0.8216039279869067	0.7912341407151096	0.8571428571428572	0.8333333333333334	0.8809523809523809	0.7989428805583948	0.7349926793557833	0.8628930817610063	0.825497287522604	0.7142857142857143	0.9367088607594936	Self Other
no_beacon__geo	0.8817427385892116	0.9210526315789472	0.8806397968714927	0.8691660290742158	0.8921135646687697	0.9031618688060404	0.8615384615384616	0.9447852760736196	436	RFC	0.8855964942403147	0.9131832797427653	0.8580097087378641	0.925	0.9333333333333332	0.9166666666666666	0.8791189080829105	0.8291970802919708	0.9290407358738502	0.8873417721518988	0.8	0.9746835443037974	Self Other
no_beacon__geo	0.814674256799494	0.9210526315789472	0.8133333064689989	0.7975120939875604	0.8291545189504373	0.9079572979276936	0.8732394366197184	0.9426751592356688	437	RFC	0.8124638941665812	0.7703604806408545	0.8545673076923077	0.90491452991453	0.8611111111111112	0.9487179487179488	0.8159285387468482	0.8266475644699139	0.8052095130237825	0.9112115732368896	0.8857142857142857	0.9367088607594936	Self Other
no_beacon__geo	0.8034455755677369	0.8684210526315791	0.7994611872774628	0.7711941659070192	0.8277282086479065	0.8321390006871503	0.7540983606557377	0.9101796407185628	438	RFC	0.8052717068037274	0.815028901734104	0.7955145118733509	0.8741258741258742	0.8846153846153846	0.8636363636363636	0.7972474271203054	0.7318339100346021	0.8626609442060086	0.8095840867992767	0.6571428571428571	0.9620253164556962	Self Other
no_beacon__geo	0.8410548823948681	0.8596491228070176	0.8343631295711492	0.8010704727921499	0.8676557863501485	0.8262195121951219	0.75	0.9024390243902438	439	RFC	0.8357411352493695	0.8104693140794224	0.8610129564193169	0.8490872210953346	0.8275862068965517	0.8705882352941177	0.8331445195480283	0.7918871252204586	0.8744019138755981	0.8112115732368896	0.6857142857142857	0.9367088607594936	Self Other
no_beacon__geo	0.8449122807017544	0.9298245614035088	0.8424540794350609	0.8227746591820368	0.8621334996880851	0.9161764705882351	0.8823529411764706	0.95	440	RFC	0.8417340521114106	0.8142857142857143	0.8691823899371072	0.9236812570145904	0.9090909090909092	0.9382716049382716	0.8433202416676027	0.8314424635332253	0.8551980198019802	0.9095840867992766	0.8571428571428571	0.9620253164556962	Self Other
no_beacon__geo	0.8566817301484829	0.9210526315789472	0.8565812521895801	0.8603773584905658	0.8527851458885942	0.9048855103365161	0.8656716417910447	0.9440993788819876	441	RFC	0.8578033987870053	0.9047619047619048	0.8108448928121059	0.9165396341463414	0.90625	0.9268292682926828	0.8597222920963928	0.8201438848920863	0.8993006993006993	0.8952983725135624	0.8285714285714286	0.9620253164556962	Self Other
no_beacon__geo	0.8195876288659794	0.8947368421052632	0.8043484269251283	0.7497446373850868	0.8589522164651698	0.86708122813836	0.8064516129032259	0.927710843373494	442	RFC	0.8254268741666501	0.841743119266055	0.8091106290672451	0.9054916985951468	0.9259259259259259	0.8850574712643678	0.7956060965551526	0.6758747697974218	0.9153374233128836	0.8444846292947559	0.7142857142857143	0.9746835443037974	Self Other
no_beacon__geo	0.7907732293697206	0.9035087719298246	0.7900064071271662	0.7773167358229599	0.8026960784313726	0.8856986601039104	0.8405797101449276	0.9308176100628932	443	RFC	0.7897769133541066	0.748335552596538	0.8312182741116751	0.8889705882352941	0.8529411764705882	0.925	0.7923497221180402	0.8086330935251799	0.7760663507109005	0.8826401446654611	0.8285714285714286	0.9367088607594936	Self Other
no_beacon__geo	0.8024408848207475	0.8771929824561403	0.7954717535751137	0.7577174929840973	0.8332260141661301	0.8507295173961841	0.787878787878788	0.91358024691358	444	RFC	0.7993600994588271	0.7848837209302325	0.8138364779874214	0.865137971239798	0.8387096774193549	0.891566265060241	0.7929654511014519	0.7323688969258589	0.8535620052770448	0.8397830018083183	0.7428571428571429	0.9367088607594936	Self Other
no_beacon__geo	0.7585284280936455	0.8771929824561403	0.7573083597409647	0.740100791936645	0.7745159275452843	0.8479420731707318	0.7812500000000001	0.9146341463414634	445	RFC	0.7572374618114875	0.7050754458161865	0.8093994778067886	0.8722109533468559	0.8620689655172413	0.8823529411764706	0.7606514244238796	0.7787878787878788	0.7425149700598802	0.8318264014466545	0.7142857142857143	0.9493670886075948	Self Other
no_beacon__geo	0.7636489288182446	0.8684210526315791	0.7619287239979218	0.7416918429003021	0.7821656050955413	0.8465954965461558	0.7887323943661971	0.9044585987261148	446	RFC	0.7620387043005203	0.6954674220963173	0.8286099865047234	0.8440170940170941	0.7777777777777778	0.9102564102564102	0.7675748845452665	0.7944983818770227	0.7406513872135102	0.849367088607595	0.8	0.8987341772151899	Self Other
no_beacon__geo	0.781647689216343	0.8333333333333334	0.7752967616599448	0.7375201288244767	0.8130733944954128	0.7873760675370571	0.6885245901639345	0.8862275449101796	447	RFC	0.7736331592306225	0.7189952904238619	0.8282710280373832	0.8243006993006994	0.8076923076923077	0.8409090909090909	0.7777241084059265	0.7570247933884298	0.7984234234234234	0.7683544303797468	0.6	0.9367088607594936	Self Other
no_beacon__geo	0.8074398249452954	0.9210526315789472	0.806169269327164	0.7904761904761904	0.8218623481781376	0.9031618688060404	0.8615384615384616	0.9447852760736196	448	RFC	0.8060212489620372	0.7432835820895523	0.8687589158345221	0.925	0.9333333333333332	0.9166666666666666	0.8119186614292845	0.8440677966101695	0.7797695262483995	0.8873417721518988	0.8	0.9746835443037974	Self Other
no_beacon__geo	0.7788732394366197	0.8684210526315791	0.7731264666792854	0.7370184254606366	0.8092345078979344	0.8321390006871503	0.7540983606557377	0.9101796407185628	449	RFC	0.7718521398099611	0.7224958949096879	0.8212083847102343	0.8741258741258742	0.8846153846153846	0.8636363636363636	0.7748707712779569	0.7521367521367521	0.7976047904191617	0.8095840867992767	0.6571428571428571	0.9620253164556962	Self Other
no_beacon__geo	0.821451509312781	0.9035087719298246	0.8214054655342579	0.8185378590078329	0.8242730720606828	0.8856986601039104	0.8405797101449276	0.9308176100628932	450	RFC	0.8224446124938496	0.7847309136420526	0.8601583113456465	0.8889705882352941	0.8529411764705882	0.925	0.8233254745095961	0.8553888130968622	0.7912621359223301	0.8826401446654611	0.8285714285714286	0.9367088607594936	Self Other
no_beacon__geo	0.7977099236641222	0.8859649122807017	0.7958007908238294	0.7760563380281691	0.8155452436194895	0.8626124038194123	0.8059701492537314	0.9192546583850932	451	RFC	0.7949032602468622	0.7568681318681318	0.8329383886255924	0.8730945121951219	0.84375	0.902439024390244	0.7975532054650551	0.7962427745664741	0.7988636363636363	0.8540687160940326	0.7714285714285715	0.9367088607594936	Self Other
no_beacon__geo	0.8113839285714286	0.912280701754386	0.8113500906970718	0.8088235294117646	0.8138766519823789	0.8952205882352942	0.8529411764705883	0.9375	452	RFC	0.8119806801812355	0.7822757111597374	0.8416856492027335	0.9023569023569024	0.8787878787878788	0.9259259259259259	0.8125415079170891	0.8372365339578455	0.7878464818763327	0.8889692585895117	0.8285714285714286	0.9493670886075948	Self Other
no_beacon__geo	0.8295755968169761	0.912280701754386	0.8287768036033409	0.8170818505338078	0.8404717566728741	0.8913871951219513	0.8437500000000001	0.9390243902439024	453	RFC	0.8318379585554003	0.8528974739970282	0.8107784431137725	0.9184584178498986	0.9310344827586208	0.9058823529411764	0.8282878429384259	0.7841530054644809	0.8724226804123711	0.8730560578661845	0.7714285714285715	0.9746835443037974	Self Other
no_beacon__geo	0.8080808080808081	0.8947368421052632	0.7978151321434181	0.7522567703109329	0.8433734939759036	0.86708122813836	0.8064516129032259	0.927710843373494	454	RFC	0.8042196007259528	0.7894736842105263	0.8189655172413793	0.9054916985951468	0.9259259259259259	0.8850574712643678	0.7938359251746676	0.7183908045977011	0.8692810457516341	0.8444846292947559	0.7142857142857143	0.9746835443037974	Self Other
no_beacon__geo	0.8071334214002642	0.8596491228070176	0.8063870786910518	0.7943661971830985	0.818407960199005	0.8323529411764705	0.7647058823529412	0.8999999999999999	455	RFC	0.8071977358278555	0.8080229226361032	0.8063725490196079	0.8383838383838383	0.7878787878787878	0.8888888888888888	0.8059857578555639	0.7811634349030471	0.8308080808080808	0.8271247739602171	0.7428571428571429	0.9113924050632912	Self Other
no_beacon__geo	0.8256880733944955	0.8947368421052632	0.8226929946181963	0.7996485061511424	0.8457374830852503	0.8742647058823529	0.823529411764706	0.925	456	RFC	0.82950272636046	0.8504672897196262	0.8085381630012937	0.8810325476992144	0.8484848484848485	0.9135802469135802	0.8205426766874846	0.7545605306799337	0.8865248226950354	0.8683544303797468	0.8	0.9367088607594936	Self Other
no_beacon__geo	0.8492975734355045	0.8947368421052632	0.8492973276267028	0.8494897959183673	0.8491048593350383	0.8720538720538721	0.8181818181818182	0.9259259259259259	457	RFC	0.8499431973988326	0.8740157480314961	0.8258706467661692	0.8872910998834046	0.8709677419354839	0.9036144578313252	0.8499934700274259	0.8263027295285359	0.8736842105263158	0.8603978300180832	0.7714285714285715	0.9493670886075948	Self Other
no_beacon__geo	0.7869674185463659	0.8859649122807017	0.7868921217947812	0.7908979089790898	0.7828863346104725	0.8670494303400018	0.8169014084507044	0.9171974522292994	458	RFC	0.7904098224655716	0.7468060394889663	0.8340136054421768	0.8643162393162394	0.8055555555555556	0.9230769230769232	0.7890941695571129	0.8405228758169935	0.7376654632972323	0.8699819168173599	0.8285714285714286	0.9113924050632912	Self Other
no_beacon__geo	0.8453683442742523	0.8684210526315791	0.8423727710529741	0.820642978003384	0.8641025641025641	0.8441345365053323	0.7826086956521741	0.9056603773584908	459	RFC	0.8428108791409283	0.8248299319727891	0.8607918263090677	0.8470588235294118	0.7941176470588235	0.9	0.8419685919685921	0.8164983164983165	0.8674388674388674	0.8414104882459312	0.7714285714285715	0.9113924050632912	Self Other
no_beacon__geo	0.7653333333333333	0.8245614035087719	0.7630263687022462	0.7396449704142011	0.7864077669902912	0.768762677484787	0.6551724137931034	0.8823529411764706	460	RFC	0.7641706806792196	0.7541478129713424	0.7741935483870968	0.8251313903487816	0.8260869565217391	0.8241758241758241	0.7623514842182688	0.7256894049346879	0.7990135635018496	0.7461121157323689	0.5428571428571428	0.9493670886075948	Self Other
no_beacon__geo	0.8274717982747181	0.9035087719298246	0.8226294765890103	0.7933227344992049	0.8519362186788155	0.8769019338372436	0.819672131147541	0.934131736526946	461	RFC	0.8352005971263295	0.8678260869565217	0.8025751072961373	0.923951048951049	0.9615384615384616	0.8863636363636364	0.8191836415585154	0.7306002928257687	0.9077669902912622	0.8508137432188065	0.7142857142857143	0.9873417721518988	Self Other
no_beacon__geo	0.8307086614173228	0.9385964912280702	0.8305262413817478	0.8249660786974219	0.8360864040660737	0.926022063595068	0.8955223880597014	0.9565217391304348	462	RFC	0.8349000960731615	0.8798842257597684	0.7899159663865546	0.9382621951219512	0.9375	0.9390243902439024	0.8322449211741407	0.776500638569604	0.8879892037786775	0.9159132007233272	0.8571428571428571	0.9746835443037974	Self Other
no_beacon__geo	0.8153409090909091	0.8684210526315791	0.8106332571203924	0.7807757166947723	0.8404907975460124	0.8285026577073513	0.7457627118644068	0.9112426035502956	463	RFC	0.8284360639059173	0.8802281368821293	0.7766439909297053	0.8861111111111111	0.9166666666666666	0.8555555555555555	0.8086452762923351	0.7015151515151515	0.9157754010695188	0.801627486437613	0.6285714285714286	0.9746835443037974	Self Other
no_beacon__geo	0.8010963194988254	0.8771929824561403	0.7876804687868204	0.7343096234309623	0.8410513141426784	0.8381338742393509	0.7586206896551724	0.9176470588235296	464	RFC	0.8002973281199088	0.7977272727272727	0.8028673835125448	0.906832298136646	0.9565217391304348	0.8571428571428571	0.7816405891880329	0.6802325581395349	0.8830486202365309	0.8079566003616636	0.6285714285714286	0.9873417721518988	Self Other
no_beacon__geo	0.7896009673518742	0.8596491228070176	0.7895932762492981	0.7908653846153845	0.7883211678832116	0.8294051627384961	0.7575757575757576	0.9012345679012346	465	RFC	0.7911593967133157	0.7589388696655133	0.8233799237611181	0.8429848425961912	0.8064516129032258	0.8795180722891566	0.7908610029735195	0.8255959849435383	0.7561260210035006	0.8191681735985534	0.7142857142857143	0.9240506329113924	Self Other
no_beacon__geo	0.7778571428571428	0.8508771929824561	0.7681120518355311	0.7205750224618148	0.8156490812092473	0.8011695906432749	0.7017543859649122	0.9005847953216375	466	RFC	0.8001744919104443	0.8660907127429806	0.7342582710779082	0.8730237154150198	0.9090909090909092	0.8369565217391305	0.7671282051282051	0.6169230769230769	0.9173333333333332	0.7730560578661845	0.5714285714285714	0.9746835443037974	Self Other
no_beacon__geo	0.834983498349835	0.9298245614035088	0.8349385513815044	0.8322147651006709	0.8376623376623377	0.9161764705882351	0.8823529411764706	0.95	467	RFC	0.8366914335664335	0.8671328671328671	0.80625	0.9236812570145904	0.9090909090909092	0.9382716049382716	0.8358108108108109	0.8	0.8716216216216216	0.9095840867992766	0.8571428571428571	0.9620253164556962	Self Other
no_beacon__geo	0.8638631503920171	0.912280701754386	0.8637632088013767	0.8600732600732601	0.8674531575294934	0.8952205882352942	0.8529411764705883	0.9375	468	RFC	0.8641293508037107	0.8709198813056379	0.8573388203017832	0.9023569023569024	0.8787878787878788	0.9259259259259259	0.863651238231516	0.8494934876989871	0.8778089887640449	0.8889692585895117	0.8285714285714286	0.9493670886075948	Self Other
no_beacon__geo	0.8190789473684209	0.8947368421052632	0.8189829701083722	0.8148148148148148	0.8231511254019291	0.8763110307414106	0.8285714285714286	0.9240506329113924	469	RFC	0.8201388888888891	0.8402777777777778	0.8	0.8763110307414106	0.8285714285714286	0.9240506329113924	0.8192658962039562	0.7908496732026143	0.847682119205298	0.8763110307414106	0.8285714285714286	0.9240506329113924	Self Other
no_beacon__geo	0.8075916230366492	0.912280701754386	0.8060093101988997	0.7884892086330935	0.8235294117647058	0.8933782267115601	0.8484848484848486	0.9382716049382716	470	RFC	0.8055676276015259	0.7806267806267806	0.8305084745762712	0.9094442285270112	0.9032258064516128	0.9156626506024096	0.8065891472868216	0.7965116279069767	0.8166666666666667	0.8810126582278481	0.8	0.9620253164556962	Self Other
no_beacon__geo	0.8505830903790087	0.8947368421052632	0.8447016859965932	0.8144796380090498	0.8749237339841366	0.8742647058823529	0.823529411764706	0.925	471	RFC	0.8446005471321927	0.8137432188065099	0.8754578754578755	0.8810325476992144	0.8484848484848485	0.9135802469135802	0.8448038176033934	0.8152173913043478	0.874390243902439	0.8683544303797468	0.8	0.9367088607594936	Self Other
no_beacon__geo	0.8149100257069408	0.8859649122807017	0.8137651418055964	0.7991631799163179	0.8283671036948749	0.8626124038194123	0.8059701492537314	0.9192546583850932	472	RFC	0.8137651418055964	0.799163179916318	0.8283671036948749	0.8730945121951219	0.84375	0.902439024390244	0.8137651418055964	0.799163179916318	0.8283671036948749	0.8540687160940326	0.7714285714285715	0.9367088607594936	Self Other
no_beacon__geo	0.8251285819250551	0.9210526315789472	0.8203043173385879	0.7908611599297013	0.8497474747474747	0.9048855103365161	0.8656716417910447	0.9440993788819876	473	RFC	0.8207969420183567	0.7950530035335689	0.8465408805031447	0.9165396341463414	0.90625	0.9268292682926828	0.8198458702260983	0.7867132867132867	0.85297845373891	0.8952983725135624	0.8285714285714286	0.9620253164556962	Self Other
no_beacon__geo	0.8258555133079848	0.9035087719298246	0.8206514521017553	0.7901008249312558	0.8512020792722548	0.8856986601039104	0.8405797101449276	0.9308176100628932	474	RFC	0.8184856049967613	0.7682709447415329	0.8687002652519894	0.8889705882352941	0.8529411764705882	0.925	0.8238012258142051	0.8132075471698114	0.8343949044585988	0.8826401446654611	0.8285714285714286	0.9367088607594936	Self Other
no_beacon__geo	0.80463368816531	0.8859649122807017	0.8046317730976982	0.8052434456928838	0.8040201005025125	0.8670494303400018	0.8169014084507044	0.9171974522292994	475	RFC	0.8069654606039438	0.7651245551601423	0.8488063660477454	0.8643162393162394	0.8055555555555556	0.9230769230769232	0.8067627609497485	0.8498023715415021	0.7637231503579952	0.8699819168173599	0.8285714285714286	0.9113924050632912	Self Other
no_beacon__geo	0.8155668358714044	0.8596491228070176	0.8021316787738241	0.7505720823798626	0.8536912751677852	0.8190476190476189	0.7333333333333334	0.9047619047619048	476	RFC	0.8181937781770925	0.8261964735516373	0.8101910828025478	0.8669662921348315	0.88	0.8539325842696629	0.7948793434140684	0.6876310272536688	0.902127659574468	0.7952983725135624	0.6285714285714286	0.9620253164556962	Self Other
no_beacon__geo	0.8170563961485557	0.9035087719298246	0.8160033034953111	0.8020833333333333	0.8299232736572889	0.8816422840962718	0.8307692307692307	0.9325153374233128	477	RFC	0.8233037812268118	0.8665594855305466	0.7800480769230769	0.9023809523809524	0.9	0.9047619047619048	0.8165747089899036	0.7465373961218836	0.8866120218579235	0.8667269439421339	0.7714285714285715	0.9620253164556962	Self Other
no_beacon__geo	0.8270481144343304	0.8508771929824561	0.8238886822602419	0.8003003003003004	0.8474770642201834	0.8097575341121036	0.7213114754098359	0.8982035928143712	478	RFC	0.8315939969651518	0.8555377207062601	0.8076502732240437	0.8492132867132867	0.8461538461538461	0.8522727272727273	0.8215992554796934	0.7517630465444288	0.8914354644149578	0.7889692585895117	0.6285714285714286	0.9493670886075948	Self Other
no_beacon__geo	0.7882352941176469	0.8421052631578947	0.7881247915604503	0.7929634641407306	0.7832861189801701	0.8113970588235294	0.7352941176470589	0.8875	479	RFC	0.7914088277885971	0.8542274052478134	0.7285902503293807	0.8170594837261504	0.7575757575757576	0.8765432098765432	0.7933798165421443	0.73989898989899	0.8468606431852986	0.8065099457504521	0.7142857142857143	0.8987341772151899	Self Other
no_beacon__geo	0.7707618393960192	0.8684210526315791	0.7643134725063543	0.7253289473684211	0.8032979976442873	0.8285026577073513	0.7457627118644068	0.9112426035502956	480	RFC	0.7672204705311666	0.7487266553480475	0.7857142857142857	0.8861111111111111	0.9166666666666666	0.8555555555555555	0.7625180146423013	0.7033492822966507	0.8216867469879519	0.801627486437613	0.6285714285714286	0.9746835443037974	Self Other
no_beacon__geo	0.8477157360406091	0.8771929824561403	0.8457159114157119	0.8281505728314239	0.8632812499999999	0.8449280994947532	0.7741935483870968	0.9156626506024096	481	RFC	0.8530883614526736	0.8846153846153846	0.8215613382899628	0.8812260536398467	0.8888888888888888	0.8735632183908046	0.843963279518835	0.7784615384615384	0.9094650205761317	0.823869801084991	0.6857142857142857	0.9620253164556962	Self Other
no_beacon__geo	0.8327165062916358	0.912280701754386	0.8290064964157706	0.8038194444444445	0.8541935483870968	0.8933782267115601	0.8484848484848486	0.9382716049382716	482	RFC	0.8327191077326819	0.8327338129496403	0.8327044025157233	0.9094442285270112	0.9032258064516128	0.9156626506024096	0.8268334148184364	0.7768456375838926	0.8768211920529801	0.8810126582278481	0.8	0.9620253164556962	Self Other
no_beacon__geo	0.8633288227334236	0.912280701754386	0.863264726626547	0.8603042876901799	0.8662251655629141	0.8985042735042735	0.8611111111111112	0.9358974358974358	483	RFC	0.8634914001671579	0.8687150837988827	0.8582677165354331	0.8929448929448929	0.8378378378378378	0.948051948051948	0.8631931726613435	0.852054794520548	0.8743315508021391	0.9048824593128392	0.8857142857142857	0.9240506329113924	Self Other
no_beacon__geo	0.784	0.8596491228070176	0.7818659932088012	0.7602905569007263	0.8034414295168761	0.8323529411764705	0.7647058823529412	0.8999999999999999	484	RFC	0.7819926639391568	0.7621359223300971	0.8018494055482166	0.8383838383838383	0.7878787878787878	0.8888888888888888	0.7817469470393008	0.7584541062801933	0.8050397877984085	0.8271247739602171	0.7428571428571429	0.9113924050632912	Self Other
no_beacon__geo	0.8182957393483711	0.8947368421052632	0.8174906742166737	0.8053691275167787	0.8296122209165687	0.8720538720538721	0.8181818181818182	0.9259259259259259	485	RFC	0.8254424831940517	0.8759124087591241	0.7749725576289791	0.8872910998834046	0.8709677419354839	0.9036144578313252	0.8189413510690925	0.7453416149068323	0.8925410872313527	0.8603978300180832	0.7714285714285715	0.9493670886075948	Self Other
no_beacon__geo	0.8186968838526912	0.8859649122807017	0.8142697125710351	0.7855946398659965	0.8429447852760736	0.854520467262197	0.7868852459016394	0.9221556886227544	486	RFC	0.8248555157139844	0.8527272727272728	0.7969837587006959	0.8990384615384616	0.9230769230769232	0.875	0.8113960597826086	0.7282608695652174	0.89453125	0.8301989150090416	0.6857142857142857	0.9746835443037974	Self Other
no_beacon__geo	0.8162083936324168	0.8947368421052632	0.8152017351752022	0.8015625000000001	0.8288409703504044	0.8720538720538721	0.8181818181818182	0.9259259259259259	487	RFC	0.8146658513367837	0.7880184331797235	0.8413132694938441	0.8872910998834046	0.8709677419354839	0.9036144578313252	0.8161566769488027	0.8155802861685215	0.8167330677290837	0.8603978300180832	0.7714285714285715	0.9493670886075948	Self Other
no_beacon__geo	0.8125915080527086	0.8859649122807017	0.8115407167247266	0.7974683544303797	0.8256130790190735	0.860122699386503	0.8	0.920245398773006	488	RFC	0.8140573042408783	0.8275862068965517	0.8005284015852048	0.8797619047619047	0.8666666666666667	0.8928571428571429	0.8108931619802235	0.7694656488549618	0.8523206751054853	0.8461121157323689	0.7428571428571429	0.9493670886075948	Self Other
no_beacon__geo	0.8041606886657102	0.8771929824561403	0.7991115897159781	0.7672634271099744	0.8309597523219815	0.8479420731707318	0.7812500000000001	0.9146341463414634	489	RFC	0.8185769353965782	0.8737864077669902	0.7633674630261661	0.8722109533468559	0.8620689655172413	0.8823529411764706	0.7977876800581472	0.6838905775075987	0.9116847826086956	0.8318264014466545	0.7142857142857143	0.9493670886075948	Self Other
no_beacon__geo	0.8498098859315589	0.912280701754386	0.8487676324737972	0.8362128541810642	0.8613224107665303	0.8933782267115601	0.8484848484848486	0.9382716049382716	490	RFC	0.8499092364669869	0.8509142053445851	0.8489042675893888	0.9094442285270112	0.9032258064516128	0.9156626506024096	0.8480600666115874	0.8220108695652174	0.8741092636579573	0.8810126582278481	0.8	0.9620253164556962	Self Other
no_beacon__geo	0.7744565217391305	0.8771929824561403	0.7695866266098629	0.7360890302066773	0.8030842230130486	0.8579059829059829	0.8055555555555555	0.9102564102564102	491	RFC	0.7681251344594544	0.6749271137026239	0.861323155216285	0.8529308529308529	0.7837837837837838	0.922077922077922	0.7808313908313909	0.8094405594405595	0.7522222222222222	0.8636528028933093	0.8285714285714286	0.8987341772151899	Self Other
no_beacon__geo	0.8609625668449198	0.912280701754386	0.8602341408726024	0.8501440922190202	0.8703241895261846	0.8969258589511754	0.8571428571428571	0.9367088607594936	492	RFC	0.8603056000316274	0.8513708513708513	0.8692403486924035	0.8969258589511754	0.8571428571428571	0.9367088607594936	0.8601657999443142	0.8489208633093526	0.8714107365792759	0.8969258589511754	0.8571428571428571	0.9367088607594936	Self Other
no_beacon__geo	0.8493150684931506	0.912280701754386	0.8457104839460834	0.8221276595744681	0.8692933083176986	0.8933782267115601	0.8484848484848486	0.9382716049382716	493	RFC	0.846804089808365	0.8313253012048193	0.8622828784119106	0.9094442285270112	0.9032258064516128	0.9156626506024096	0.8447749882176112	0.8131313131313131	0.8764186633039092	0.8810126582278481	0.8	0.9620253164556962	Self Other
no_beacon__geo	0.8344274252370533	0.8859649122807017	0.82988633288967	0.8020924149956409	0.8576802507836991	0.860122699386503	0.8	0.920245398773006	494	RFC	0.8357908757908759	0.8424908424908425	0.8290909090909091	0.8797619047619047	0.8666666666666667	0.8928571428571429	0.8268513516433649	0.7653910149750416	0.8883116883116883	0.8461121157323689	0.7428571428571429	0.9493670886075948	Self Other
no_beacon__geo	0.8160690571049137	0.8859649122807017	0.8154812587164517	0.8050668543279381	0.8258956631049654	0.8626124038194123	0.8059701492537314	0.9192546583850932	495	RFC	0.8196426818494159	0.8524590163934426	0.7868263473053893	0.8730945121951219	0.84375	0.902439024390244	0.8158571428571428	0.7626666666666667	0.8690476190476191	0.8540687160940326	0.7714285714285715	0.9367088607594936	Self Other
no_beacon__geo	0.7670299727520435	0.8771929824561403	0.7620677888989991	0.7277070063694266	0.7964285714285715	0.8556962025316457	0.8000000000000002	0.9113924050632912	496	RFC	0.7601817068993593	0.6851574212893553	0.8352059925093633	0.8556962025316456	0.8	0.9113924050632912	0.7684917457135076	0.7758913412563667	0.7610921501706485	0.8556962025316456	0.8	0.9113924050632912	Self Other
no_beacon__geo	0.8466257668711656	0.8859649122807017	0.8407732753083796	0.8102466793168881	0.8712998712998713	0.8513689700130378	0.7796610169491525	0.9230769230769232	497	RFC	0.8646657557581512	0.9262472885032538	0.8030842230130486	0.9125	0.9583333333333334	0.8666666666666667	0.8361237408775137	0.7200674536256324	0.9521800281293952	0.8222423146473778	0.6571428571428571	0.9873417721518988	Self Other
no_beacon__geo	0.7838063439065108	0.8157894736842105	0.7388627287608516	0.630527817403709	0.8471976401179941	0.7270550678371908	0.5714285714285715	0.8826815642458101	498	RFC	0.8127446589702758	0.86328125	0.7622080679405521	0.895	1.0	0.79	0.7250742348956235	0.4966292134831461	0.953519256308101	0.7	0.4	1.0	Self Other
no_beacon__geo	0.8834258524980174	0.9298245614035088	0.8802295040657497	0.8606635071090047	0.8997955010224948	0.913109756097561	0.8750000000000001	0.9512195121951221	499	RFC	0.8795500864226196	0.8549905838041432	0.9041095890410958	0.94158215010142	0.9655172413793104	0.9176470588235294	0.8809673009000798	0.8664122137404581	0.8955223880597015	0.8936708860759495	0.8	0.9873417721518988	Self Other
no_beacon__geo	0.8418777022853613	0.9035087719298246	0.8418761941387245	0.8423645320197044	0.8413878562577446	0.8856986601039104	0.8405797101449276	0.9308176100628932	500	RFC	0.841978590854565	0.8528678304239401	0.8310893512851897	0.8889705882352941	0.8529411764705882	0.925	0.8420307906474096	0.8321167883211679	0.8519447929736512	0.8826401446654611	0.8285714285714286	0.9367088607594936	Self Other
no_beacon__geo	0.8293010752688172	0.9035087719298246	0.8261605487033058	0.8027950310559007	0.8495260663507109	0.8793650793650793	0.8253968253968255	0.9333333333333332	501	RFC	0.8359095485898727	0.8689075630252101	0.8029115341545353	0.9119601328903656	0.9285714285714286	0.8953488372093024	0.8239592692422881	0.7460317460317459	0.9018867924528302	0.8587703435804701	0.7428571428571429	0.9746835443037974	Self Other
no_beacon__geo	0.8315719947159842	0.8859649122807017	0.8286110019777191	0.8060836501901141	0.8511383537653241	0.854520467262197	0.7868852459016394	0.9221556886227544	502	RFC	0.844308781828066	0.9013605442176872	0.787257019438445	0.8990384615384616	0.9230769230769232	0.875	0.8276628990000856	0.7290233837689133	0.9263024142312579	0.8301989150090416	0.6857142857142857	0.9746835443037974	Self Other
no_beacon__geo	0.7916152897657214	0.912280701754386	0.7912038694443386	0.7819354838709678	0.8004722550177095	0.8985042735042735	0.8611111111111112	0.9358974358974358	503	RFC	0.7927996167096347	0.7327690447400241	0.8528301886792453	0.8929448929448929	0.8378378378378378	0.948051948051948	0.7961727876524862	0.8381742738589212	0.7541713014460512	0.9048824593128392	0.8857142857142857	0.9240506329113924	Self Other
no_beacon__geo	0.8277777777777777	0.8596491228070176	0.8277540844476778	0.8257339163023111	0.8297742525930445	0.8190476190476189	0.7333333333333334	0.9047619047619048	504	RFC	0.8333195066644544	0.8956639566395664	0.7709750566893424	0.8669662921348315	0.88	0.8539325842696629	0.8321077437160469	0.7659327925840093	0.8982826948480845	0.7952983725135624	0.6285714285714286	0.9620253164556962	Self Other
no_beacon__geo	0.8340080971659919	0.8596491228070176	0.8293831676329144	0.8012924071082391	0.8574739281575898	0.8190476190476189	0.7333333333333334	0.9047619047619048	505	RFC	0.8483006225876923	0.9034608378870674	0.7931404072883173	0.8669662921348315	0.88	0.8539325842696629	0.8265245425777439	0.7198838896952104	0.9331651954602774	0.7952983725135624	0.6285714285714286	0.9620253164556962	Self Other
no_beacon__geo	0.8144391408114559	0.9035087719298246	0.8141596170212614	0.8213670304422745	0.8069522036002482	0.8856986601039104	0.8405797101449276	0.9308176100628932	506	RFC	0.8141430972115412	0.8451536643026005	0.7831325301204819	0.8889705882352941	0.8529411764705882	0.925	0.8155745033941588	0.7988826815642458	0.8322663252240717	0.8826401446654611	0.8285714285714286	0.9367088607594936	Self Other
no_beacon__geo	0.8594009983361065	0.9035087719298246	0.8556006309448747	0.8321747765640516	0.8790264853256979	0.8816422840962718	0.8307692307692307	0.9325153374233128	507	RFC	0.8604278413407307	0.8657024793388429	0.8551532033426184	0.9023809523809524	0.9	0.9047619047619048	0.8527091071393371	0.8011472275334608	0.9042709867452136	0.8667269439421339	0.7714285714285715	0.9620253164556962	Self Other
no_beacon__geo	0.7765726681127982	0.8947368421052632	0.7756643892605823	0.7613899613899614	0.7899388171312032	0.8763110307414106	0.8285714285714286	0.9240506329113924	508	RFC	0.77681286415178	0.7103746397694525	0.8432510885341074	0.8763110307414106	0.8285714285714286	0.9240506329113924	0.7816331263750527	0.8202995008319468	0.7429667519181585	0.8763110307414106	0.8285714285714286	0.9240506329113924	Self Other
no_beacon__geo	0.8061302681992337	0.8508771929824561	0.8021102486231059	0.7739052725647901	0.8303152246814218	0.8203392973023083	0.7462686567164178	0.8944099378881988	509	RFC	0.8066209491443137	0.8093457943925234	0.8038961038961039	0.8296493902439024	0.78125	0.8780487804878049	0.7999840879296258	0.7414383561643836	0.8585298196948682	0.8128390596745028	0.7142857142857143	0.9113924050632912	Self Other
no_beacon__geo	0.8239178283198826	0.8771929824561403	0.8171083529017109	0.7818181818181819	0.8523985239852399	0.8449280994947532	0.7741935483870968	0.9156626506024096	510	RFC	0.8224433236792171	0.8159392789373814	0.8289473684210527	0.8812260536398467	0.8888888888888888	0.8735632183908046	0.8138257450239691	0.7504363001745201	0.8772151898734177	0.823869801084991	0.6857142857142857	0.9620253164556962	Self Other
no_beacon__geo	0.8269230769230769	0.8859649122807017	0.8202764976958525	0.7857142857142856	0.8548387096774194	0.8574314574314574	0.7936507936507937	0.9212121212121211	511	RFC	0.8307692307692307	0.8461538461538461	0.8153846153846154	0.8882890365448506	0.8928571428571429	0.8837209302325582	0.8158192090395481	0.7333333333333333	0.8983050847457628	0.8381555153707052	0.7142857142857143	0.9620253164556962	Self Other
no_beacon__geo	0.8029710711493354	0.8333333333333334	0.7897259916492693	0.7369519832985385	0.8425	0.7600531738118976	0.6274509803921569	0.8926553672316384	512	RFC	0.8301874582978626	0.9005102040816326	0.7598647125140925	0.903061224489796	1.0	0.8061224489795918	0.784488227218888	0.6236749116607774	0.9453015427769986	0.7285714285714285	0.4571428571428571	1.0	Self Other
no_beacon__geo	0.8276627218934911	0.8947368421052632	0.8245879557627724	0.8013640238704177	0.8478118876551273	0.8696646341463414	0.8125	0.9268292682926828	513	RFC	0.8354516226263438	0.8736059479553904	0.7972972972972973	0.8953346855983773	0.8965517241379308	0.8941176470588236	0.8226589354154998	0.7401574803149606	0.9051603905160392	0.8524412296564196	0.7428571428571429	0.9620253164556962	Self Other
no_beacon__geo	0.7864911276473955	0.8771929824561403	0.7864684592282625	0.7842683632157317	0.7886685552407933	0.8556962025316457	0.8000000000000002	0.9113924050632912	514	RFC	0.7876658051142105	0.7516629711751663	0.8236686390532545	0.8556962025316456	0.8	0.9113924050632912	0.7881762262762211	0.8198307134220073	0.7565217391304347	0.8556962025316456	0.8	0.9113924050632912	Self Other
no_beacon__geo	0.8292410714285714	0.9210526315789472	0.8286414993868805	0.8387776606954689	0.8185053380782921	0.9064807219031994	0.8695652173913043	0.9433962264150944	515	RFC	0.8286414993868804	0.8387776606954689	0.8185053380782918	0.9099264705882352	0.8823529411764706	0.9375	0.8286414993868804	0.8387776606954689	0.8185053380782918	0.9032549728752259	0.8571428571428571	0.9493670886075948	Self Other
no_beacon__geo	0.8196939454424484	0.8596491228070176	0.8159630365446073	0.7897595034910784	0.8421665695981362	0.8190476190476189	0.7333333333333334	0.9047619047619048	516	RFC	0.8270076364769792	0.8612521150592216	0.7927631578947368	0.8669662921348315	0.88	0.8539325842696629	0.8136815034971258	0.7292263610315186	0.8981366459627329	0.7952983725135624	0.6285714285714286	0.9620253164556962	Self Other
no_beacon__geo	0.8264808362369338	0.912280701754386	0.8251754410428558	0.8100686498855835	0.8402822322001282	0.8913871951219513	0.8437500000000001	0.9390243902439024	517	RFC	0.8326873050976897	0.8733552631578947	0.7920193470374849	0.9184584178498986	0.9310344827586208	0.9058823529411764	0.825071512409735	0.7553342816500711	0.8948087431693991	0.8730560578661845	0.7714285714285715	0.9746835443037974	Self Other
no_beacon__geo	0.838036809815951	0.9210526315789472	0.8365395865019806	0.8208955223880597	0.8521836506159014	0.9031618688060404	0.8615384615384616	0.9447852760736196	518	RFC	0.8427890481531237	0.8742774566473989	0.8113006396588486	0.925	0.9333333333333332	0.9166666666666666	0.8355314746899579	0.7736572890025576	0.8974056603773585	0.8873417721518988	0.8	0.9746835443037974	Self Other
no_beacon__geo	0.8035961272475796	0.8947368421052632	0.7990282823853669	0.768729641693811	0.829326923076923	0.8642857142857143	0.7999999999999999	0.9285714285714286	519	RFC	0.7981105422533012	0.7588424437299035	0.837378640776699	0.9182022471910112	0.96	0.8764044943820225	0.8001532296086751	0.7788778877887789	0.8214285714285714	0.8365280289330923	0.6857142857142857	0.9873417721518988	Self Other
no_beacon__geo	0.836426116838488	0.8859649122807017	0.8358659588586596	0.8262773722627736	0.8454545454545455	0.860122699386503	0.8	0.920245398773006	520	RFC	0.8402499349625844	0.8748068006182379	0.8056930693069307	0.8797619047619047	0.8666666666666667	0.8928571428571429	0.8360967507879282	0.7828492392807745	0.889344262295082	0.8461121157323689	0.7428571428571429	0.9493670886075948	Self Other
no_beacon__geo	0.7795389048991355	0.8771929824561403	0.7687351895734598	0.7187500000000001	0.8187203791469194	0.8449280994947532	0.7741935483870968	0.9156626506024096	521	RFC	0.768061348627042	0.7135036496350365	0.8226190476190476	0.8812260536398467	0.8888888888888888	0.8735632183908046	0.769466282320056	0.7240740740740741	0.8148584905660378	0.823869801084991	0.6857142857142857	0.9620253164556962	Self Other
no_beacon__geo	0.8738255033557047	0.9298245614035088	0.8738143631436315	0.8726287262872628	0.875	0.9161764705882351	0.8823529411764706	0.95	522	RFC	0.8739906272530642	0.8821917808219178	0.8657894736842106	0.9236812570145904	0.9090909090909092	0.9382716049382716	0.8738396898152152	0.8632707774798928	0.8844086021505376	0.9095840867992766	0.8571428571428571	0.9620253164556962	Self Other
no_beacon__geo	0.8433988764044944	0.9035087719298246	0.8318627038297787	0.7878211227402474	0.8759042849193099	0.8793650793650793	0.8253968253968255	0.9333333333333332	523	RFC	0.8485524295545173	0.8643006263048016	0.8328042328042328	0.9119601328903656	0.9285714285714286	0.8953488372093024	0.8237425719820086	0.7237762237762237	0.9237089201877934	0.8587703435804701	0.7428571428571429	0.9746835443037974	Self Other
no_beacon__geo	0.8380893300248139	0.8859649122807017	0.8379515740457222	0.8426763110307414	0.8332268370607029	0.8626124038194123	0.8059701492537314	0.9192546583850932	524	RFC	0.8380878844482255	0.8381294964028777	0.8380462724935732	0.8730945121951219	0.84375	0.902439024390244	0.8378676215779138	0.8472727272727273	0.8284625158831004	0.8540687160940326	0.7714285714285715	0.9367088607594936	Self Other
no_beacon__geo	0.8186462324393359	0.8859649122807017	0.8166351949733246	0.7974322396576319	0.8358381502890172	0.8513689700130378	0.7796610169491525	0.9230769230769232	525	RFC	0.8292918033231236	0.8844936708860759	0.7740899357601713	0.9125	0.9583333333333334	0.8666666666666667	0.8171327416302291	0.7259740259740259	0.9082914572864319	0.8222423146473778	0.6571428571428571	0.9873417721518988	Self Other
no_beacon__geo	0.8804831532104259	0.9473684210526316	0.8804575956019078	0.8822055137844609	0.8787096774193548	0.9371323529411764	0.9117647058823528	0.9625	526	RFC	0.8815416100433573	0.9202614379084968	0.8428217821782178	0.9450056116722784	0.9393939393939394	0.9506172839506172	0.8824809196207601	0.8471720818291215	0.9177897574123988	0.9301989150090416	0.8857142857142857	0.9746835443037974	Self Other
no_beacon__geo	0.8253131179960448	0.8859649122807017	0.8234460702526578	0.8052902277736959	0.8416019127316198	0.8626124038194123	0.8059701492537314	0.9192546583850932	527	RFC	0.8258866376719352	0.8303030303030303	0.8214702450408401	0.8730945121951219	0.84375	0.902439024390244	0.822242734468966	0.7817403708987162	0.8627450980392157	0.8540687160940326	0.7714285714285715	0.9367088607594936	Self Other
no_beacon__geo	0.7694938440492476	0.8771929824561403	0.7643986593465342	0.7297514033680834	0.7990459153249849	0.8556962025316457	0.8000000000000002	0.9113924050632912	528	RFC	0.7630724267299491	0.7120500782472613	0.8140947752126367	0.8556962025316456	0.8	0.9113924050632912	0.7664492943424134	0.7483552631578947	0.7845433255269321	0.8556962025316456	0.8	0.9113924050632912	Self Other
no_beacon__geo	0.8099290780141843	0.8421052631578947	0.8047333608929309	0.7728813559322034	0.8365853658536586	0.7918864097363083	0.6896551724137929	0.8941176470588236	529	RFC	0.8195946857947205	0.8587570621468926	0.7804323094425484	0.8523650262780698	0.8695652173913043	0.8351648351648352	0.8020324404876401	0.7026194144838213	0.9014454664914586	0.7667269439421338	0.5714285714285714	0.9620253164556962	Self Other
no_beacon__geo	0.8135215453194651	0.8859649122807017	0.8034283067753307	0.7588856868395772	0.8479709267110841	0.8513689700130378	0.7796610169491525	0.9230769230769232	530	RFC	0.8427122146885753	0.9228971962616822	0.7625272331154684	0.9125	0.9583333333333334	0.8666666666666667	0.7996757387126137	0.6443719412724307	0.9549795361527968	0.8222423146473778	0.6571428571428571	0.9873417721518988	Self Other
no_beacon__geo	0.8600508905852418	0.8684210526315791	0.8600499844607894	0.8604060913705585	0.8596938775510204	0.8354978354978355	0.7619047619047619	0.9090909090909092	531	RFC	0.861873166269578	0.9027962716378164	0.8209500609013398	0.8646179401993355	0.8571428571428571	0.8720930232558141	0.8620469757819156	0.8218181818181818	0.9022757697456492	0.8175406871609403	0.6857142857142857	0.9493670886075948	Self Other
no_beacon__geo	0.8489405331510594	0.912280701754386	0.8469219679520109	0.8293436293436294	0.8645003065603925	0.8892343567819667	0.8387096774193549	0.9397590361445785	532	RFC	0.8579548758504391	0.9055649241146712	0.8103448275862069	0.9297573435504468	0.9629629629629628	0.8965517241379308	0.8456849399687769	0.7649572649572649	0.926412614980289	0.8650994575045208	0.7428571428571429	0.9873417721518988	Self Other
no_beacon__geo	0.8707334785766159	0.9298245614035088	0.8667183612034314	0.8435852372583479	0.8898514851485149	0.914702581369248	0.8787878787878788	0.9506172839506172	533	RFC	0.8688246563239456	0.8586762075134168	0.8789731051344744	0.931597357170618	0.9354838709677421	0.927710843373494	0.8650090251535574	0.8290155440414507	0.9010025062656641	0.9016274864376128	0.8285714285714286	0.9746835443037974	Self Other
no_beacon__geo	0.8058064516129032	0.912280701754386	0.8028122343903409	0.7785136129506991	0.8271108558299828	0.8913871951219513	0.8437500000000001	0.9390243902439024	534	RFC	0.8031715028502566	0.7825443786982249	0.8237986270022883	0.9184584178498986	0.9310344827586208	0.9058823529411764	0.8024869925577672	0.7745241581259151	0.8304498269896193	0.8730560578661845	0.7714285714285715	0.9746835443037974	Self Other
no_beacon__geo	0.8516605166051661	0.8859649122807017	0.8431287507149361	0.8065447545717035	0.8797127468581687	0.854520467262197	0.7868852459016394	0.9221556886227544	535	RFC	0.8527902539471136	0.8568507157464212	0.8487297921478059	0.8990384615384616	0.9230769230769232	0.875	0.8374308300395257	0.7618181818181818	0.9130434782608696	0.8301989150090416	0.6857142857142857	0.9746835443037974	Self Other
no_beacon__geo	0.8354080221300139	0.912280701754386	0.8345849483204134	0.8229166666666666	0.8462532299741602	0.8952205882352942	0.8529411764705883	0.9375	536	RFC	0.8394449969697441	0.8722397476340694	0.8066502463054187	0.9023569023569024	0.8787878787878788	0.9259259259259259	0.8344094458052664	0.7788732394366197	0.8899456521739131	0.8889692585895117	0.8285714285714286	0.9493670886075948	Self Other
no_beacon__geo	0.8158227848101266	0.8859649122807017	0.8157766625597259	0.8128617363344052	0.8186915887850468	0.8626124038194123	0.8059701492537314	0.9192546583850932	537	RFC	0.816235436040496	0.8283093053735255	0.8041615667074663	0.8730945121951219	0.84375	0.902439024390244	0.8158680715787314	0.797979797979798	0.8337563451776651	0.8540687160940326	0.7714285714285715	0.9367088607594936	Self Other
no_beacon__geo	0.8321995464852607	0.8859649122807017	0.8289263996644999	0.8052631578947369	0.8525896414342629	0.8649165983046212	0.8115942028985507	0.9182389937106918	538	RFC	0.8275282774740179	0.788659793814433	0.8663967611336032	0.8680147058823529	0.8235294117647058	0.9125	0.8308981657179001	0.8225806451612904	0.8392156862745098	0.8620253164556962	0.8	0.9240506329113924	Self Other
no_beacon__geo	0.8158458244111351	0.9210526315789472	0.8121312354729125	0.7857142857142856	0.8385481852315395	0.9048855103365161	0.8656716417910447	0.9440993788819876	539	RFC	0.8209391558560204	0.8461538461538461	0.7957244655581948	0.9165396341463414	0.90625	0.9268292682926828	0.8097883597883597	0.7333333333333333	0.8862433862433863	0.8952983725135624	0.8285714285714286	0.9620253164556962	Self Other
no_beacon__geo	0.8209483368719037	0.8771929824561403	0.8174356140710148	0.7921117502054231	0.8427594779366067	0.8479420731707318	0.7812500000000001	0.9146341463414634	540	RFC	0.8184860208355532	0.8019966722129783	0.8349753694581281	0.8722109533468559	0.8620689655172413	0.8823529411764706	0.8165788101484462	0.7824675324675324	0.8506900878293601	0.8318264014466545	0.7142857142857143	0.9493670886075948	Self Other
no_beacon__geo	0.8479612992398065	0.9385964912280702	0.8475517483133671	0.8396501457725948	0.8554533508541393	0.926022063595068	0.8955223880597014	0.9565217391304348	541	RFC	0.8482987910189983	0.8533333333333334	0.8432642487046632	0.9382621951219512	0.9375	0.9390243902439024	0.8471994261119082	0.8263988522238164	0.868	0.9159132007233272	0.8571428571428571	0.9746835443037974	Self Other
no_beacon__geo	0.814873417721519	0.8859649122807017	0.8045872214250038	0.7597535934291582	0.8494208494208495	0.8574314574314574	0.7936507936507937	0.9212121212121211	542	RFC	0.8186607400090546	0.8314606741573034	0.8058608058608059	0.8882890365448506	0.8928571428571429	0.8837209302325582	0.7986960379614985	0.6994328922495274	0.8979591836734694	0.8381555153707052	0.7142857142857143	0.9620253164556962	Self Other
no_beacon__geo	0.7985294117647059	0.8508771929824561	0.7927032247154009	0.7579505300353357	0.827455919395466	0.8135642135642136	0.73015873015873	0.8969696969696971	543	RFC	0.7957658695666822	0.7814207650273224	0.8101109741060419	0.8409468438538206	0.8214285714285714	0.8604651162790697	0.7907044510818095	0.7358490566037735	0.8455598455598455	0.7969258589511754	0.6571428571428571	0.9367088607594936	Self Other
no_beacon__geo	0.8410641200545702	0.8859649122807017	0.8395801387796316	0.8241509433962264	0.8550093341630368	0.8626124038194123	0.8059701492537314	0.9192546583850932	544	RFC	0.8416480185819902	0.8465116279069768	0.8367844092570037	0.8730945121951219	0.84375	0.902439024390244	0.8384934889986528	0.8029411764705883	0.8740458015267175	0.8540687160940326	0.7714285714285715	0.9367088607594936	Self Other
no_beacon__geo	0.8347045624532535	0.8947368421052632	0.8222430640823027	0.7751780264496441	0.8693081017149614	0.8720538720538721	0.8181818181818182	0.9259259259259259	545	RFC	0.8335976000119106	0.8300653594771242	0.837129840546697	0.8872910998834046	0.8709677419354839	0.9036144578313252	0.8155791386158135	0.7270992366412213	0.9040590405904059	0.8603978300180832	0.7714285714285715	0.9493670886075948	Self Other
no_beacon__geo	0.8353879622915156	0.9035087719298246	0.8339573861813004	0.8185451638689049	0.8493696084936958	0.8875033641338477	0.8450704225352113	0.9299363057324842	546	RFC	0.8328081033078945	0.7840735068912711	0.8815426997245179	0.8846153846153846	0.8333333333333334	0.9358974358974358	0.8378247594414159	0.8561872909698997	0.8194622279129321	0.8905967450271248	0.8571428571428571	0.9240506329113924	Self Other
no_beacon__geo	0.7947882736156352	0.8771929824561403	0.7907978302941097	0.7619047619047619	0.8196908986834575	0.8479420731707318	0.7812500000000001	0.9146341463414634	547	RFC	0.7890194947236846	0.7346938775510204	0.8433451118963486	0.8722109533468559	0.8620689655172413	0.8823529411764706	0.7942680927090726	0.7912087912087912	0.7973273942093542	0.8318264014466545	0.7142857142857143	0.9493670886075948	Self Other
no_beacon__geo	0.8497267759562842	0.8947368421052632	0.8401692792333206	0.8010849909584087	0.8792535675082327	0.86708122813836	0.8064516129032259	0.927710843373494	548	RFC	0.8607874409731995	0.8949494949494949	0.826625386996904	0.9054916985951468	0.9259259259259259	0.8850574712643678	0.8320398017586913	0.7250409165302782	0.9390386869871044	0.8444846292947559	0.7142857142857143	0.9746835443037974	Self Other
no_beacon__geo	0.8544	0.9035087719298246	0.8505747126436782	0.8266666666666667	0.8744827586206897	0.8856986601039104	0.8405797101449276	0.9308176100628932	549	RFC	0.8517642841516226	0.8362235067437379	0.8673050615595075	0.8889705882352941	0.8529411764705882	0.925	0.8495530253621765	0.8173258003766478	0.8817802503477051	0.8826401446654611	0.8285714285714286	0.9367088607594936	Self Other
no_beacon__geo	0.8027522935779816	0.9035087719298246	0.8020169592853876	0.7899511514305653	0.8140827671402099	0.8875033641338477	0.8450704225352113	0.9299363057324842	550	RFC	0.8017607782141292	0.7597315436241611	0.8437900128040973	0.8846153846153846	0.8333333333333334	0.9358974358974358	0.8045352999944497	0.8226744186046512	0.7863961813842482	0.8905967450271248	0.8571428571428571	0.9240506329113924	Self Other
no_beacon__geo	0.8184979137691237	0.9210526315789472	0.8176335479870925	0.8050784167289021	0.8301886792452831	0.9031618688060404	0.8615384615384616	0.9447852760736196	551	RFC	0.8172866054889603	0.7689015691868759	0.8656716417910447	0.925	0.9333333333333332	0.9166666666666666	0.8211637931034483	0.8448275862068966	0.7975	0.8873417721518988	0.8	0.9746835443037974	Self Other
no_beacon__geo	0.7818471337579618	0.9298245614035088	0.7740028106489447	0.7318982387475538	0.8161073825503355	0.914702581369248	0.8787878787878788	0.9506172839506172	552	RFC	0.7711693260917469	0.6990654205607477	0.8432732316227461	0.931597357170618	0.9354838709677421	0.927710843373494	0.7793021684739507	0.7679671457905544	0.7906371911573472	0.9016274864376128	0.8285714285714286	0.9746835443037974	Self Other
no_beacon__geo	0.7847222222222222	0.912280701754386	0.7826409408977191	0.7613715885234429	0.8039102932719954	0.8985042735042735	0.8611111111111112	0.9358974358974358	553	RFC	0.7837114526382252	0.6947637292464879	0.8726591760299626	0.8929448929448929	0.8378378378378378	0.948051948051948	0.7936539108966445	0.8421052631578947	0.7452025586353944	0.9048824593128392	0.8857142857142857	0.9240506329113924	Self Other
no_beacon__geo	0.7932330827067671	0.8421052631578947	0.7911866062550451	0.7705146036161334	0.8118586088939567	0.8044969512195121	0.71875	0.8902439024390243	554	RFC	0.7908535658168179	0.7651933701657458	0.8165137614678899	0.8259634888438134	0.7931034482758621	0.8588235294117647	0.7915832999866613	0.7759103641456583	0.8072562358276644	0.7905967450271247	0.6571428571428571	0.9240506329113924	Self Other
no_beacon__geo	0.7872062663185379	0.8596491228070176	0.7865646025928559	0.7748618784530387	0.7982673267326732	0.8262195121951219	0.75	0.9024390243902438	555	RFC	0.791184885019864	0.8262150220913107	0.7561547479484173	0.8490872210953346	0.8275862068965517	0.8705882352941177	0.7874330844469593	0.729518855656697	0.8453473132372215	0.8112115732368896	0.6857142857142857	0.9367088607594936	Self Other
no_beacon__geo	0.8322784810126582	0.9035087719298246	0.8236235730232951	0.7845528455284553	0.8626943005181348	0.8837489570779642	0.8358208955223881	0.9316770186335404	556	RFC	0.8303817838033551	0.8230277185501066	0.8377358490566038	0.8948170731707317	0.875	0.9146341463414634	0.819350071940581	0.7495145631067961	0.8891855807743658	0.8746835443037975	0.8	0.9493670886075948	Self Other
no_beacon__geo	0.8227571115973742	0.8684210526315791	0.8157153074675145	0.7796917497733453	0.8517388651616838	0.8321390006871503	0.7540983606557377	0.9101796407185628	557	RFC	0.8344727828179967	0.8757637474541752	0.7931818181818182	0.8741258741258742	0.8846153846153846	0.8636363636363636	0.8111227363145521	0.7026143790849673	0.9196310935441372	0.8095840867992767	0.6571428571428571	0.9620253164556962	Self Other
no_beacon__geo	0.7869907076483202	0.8508771929824561	0.7832825287776964	0.7549342105263158	0.8116308470290771	0.8011695906432749	0.7017543859649122	0.9005847953216375	558	RFC	0.8087532399068664	0.8912621359223301	0.7262443438914027	0.8730237154150198	0.9090909090909092	0.8369565217391305	0.7872748304714101	0.6547788873038516	0.9197707736389684	0.7730560578661845	0.5714285714285714	0.9746835443037974	Self Other
no_beacon__geo	0.7728813559322034	0.8421052631578947	0.7722767805501674	0.7605432451751252	0.7840103159252094	0.808080808080808	0.7272727272727272	0.8888888888888888	559	RFC	0.7758849483509089	0.8048411497730711	0.7469287469287469	0.8208317139525845	0.7741935483870968	0.8674698795180723	0.7729166436847543	0.7208672086720868	0.824966078697422	0.7985533453887884	0.6857142857142857	0.9113924050632912	Self Other
no_beacon__geo	0.7863818424566088	0.8947368421052632	0.7844995783140112	0.7643593519882179	0.8046398046398046	0.8742647058823529	0.823529411764706	0.925	560	RFC	0.7837259903961584	0.726890756302521	0.8405612244897959	0.8810325476992144	0.8484848484848485	0.9135802469135802	0.7887816922920272	0.8059006211180124	0.7716627634660421	0.8683544303797468	0.8	0.9367088607594936	Self Other
no_beacon__geo	0.8475975975975976	0.8684210526315791	0.8380760466975469	0.7988107036669971	0.8773413897280967	0.8386031146767342	0.7692307692307692	0.9079754601226993	561	RFC	0.8469932693368641	0.8448637316561844	0.8491228070175438	0.8571428571428572	0.8333333333333334	0.8809523809523809	0.8325093984962406	0.7575187969924813	0.9075	0.825497287522604	0.7142857142857143	0.9367088607594936	Self Other
no_beacon__geo	0.7770311545510079	0.912280701754386	0.7748259390810339	0.7525423728813561	0.7971095052807117	0.8969258589511754	0.8571428571428571	0.9367088607594936	562	RFC	0.7746391429083737	0.7007575757575758	0.8485207100591716	0.8969258589511754	0.8571428571428571	0.9367088607594936	0.7820819175483669	0.8125915080527086	0.7515723270440252	0.8969258589511754	0.8571428571428571	0.9367088607594936	Self Other
no_beacon__geo	0.8207547169811321	0.912280701754386	0.8202057633411857	0.8102710413694721	0.8301404853128991	0.8952205882352942	0.8529411764705883	0.9375	563	RFC	0.8216591951207026	0.8328445747800587	0.8104738154613467	0.9023569023569024	0.8787878787878788	0.9259259259259259	0.8198371146015124	0.7888888888888889	0.8507853403141361	0.8889692585895117	0.8285714285714286	0.9493670886075948	Self Other
no_beacon__geo	0.7628635346756152	0.8771929824561403	0.7497476573209894	0.6924564796905223	0.8070388349514563	0.8449280994947532	0.7741935483870968	0.9156626506024096	564	RFC	0.7458705911574763	0.6520947176684881	0.8396464646464646	0.8812260536398467	0.8888888888888888	0.8735632183908046	0.7575067443877059	0.7381443298969073	0.7768691588785047	0.823869801084991	0.6857142857142857	0.9620253164556962	Self Other
no_beacon__geo	0.8309492847854356	0.8947368421052632	0.8289078477849753	0.8102189781021898	0.8475967174677608	0.8696646341463414	0.8125	0.9268292682926828	565	RFC	0.8425694424880976	0.900974025974026	0.7841648590021691	0.8953346855983773	0.8965517241379308	0.8941176470588236	0.8291340740540248	0.7360742705570292	0.9221938775510204	0.8524412296564196	0.7428571428571429	0.9620253164556962	Self Other
no_beacon__geo	0.8501461988304093	0.9298245614035088	0.8464230266886813	0.8225108225108225	0.8703352308665401	0.9161764705882351	0.8823529411764706	0.95	566	RFC	0.8531876896904163	0.8683729433272395	0.8380024360535931	0.9236812570145904	0.9090909090909092	0.9382716049382716	0.8432565789473685	0.78125	0.9052631578947368	0.9095840867992766	0.8571428571428571	0.9620253164556962	Self Other
no_beacon__geo	0.8295059151009047	0.8684210526315791	0.8247799079567585	0.7960033305578684	0.8535564853556485	0.8414758505608604	0.7761194029850748	0.906832298136646	567	RFC	0.8377061900109202	0.8722627737226277	0.8031496062992126	0.8513719512195121	0.8125	0.8902439024390244	0.8213602056442791	0.7320061255742726	0.9107142857142856	0.8334538878842677	0.7428571428571429	0.9240506329113924	Self Other
no_beacon__geo	0.8488700564971752	0.912280701754386	0.8435126409049314	0.8145580589254766	0.8724672228843862	0.8952205882352942	0.8529411764705883	0.9375	568	RFC	0.8493357487922706	0.8514492753623188	0.8472222222222222	0.9023569023569024	0.8787878787878788	0.9259259259259259	0.839996898136433	0.7807308970099668	0.8992628992628993	0.8889692585895117	0.8285714285714286	0.9493670886075948	Self Other
no_beacon__geo	0.7770789657582109	0.8947368421052632	0.7672547894917976	0.7194371152154794	0.8150724637681159	0.8720538720538721	0.8181818181818182	0.9259259259259259	569	RFC	0.7644760696156636	0.6920473773265652	0.8369047619047619	0.8872910998834046	0.8709677419354839	0.9036144578313252	0.7717172657850624	0.7490842490842491	0.7943502824858757	0.8603978300180832	0.7714285714285715	0.9493670886075948	Self Other
no_beacon__geo	0.8029871977240398	0.8596491228070176	0.7889171504341035	0.7344199424736337	0.8434143583945731	0.8227749708511465	0.7419354838709677	0.9036144578313252	570	RFC	0.7956529053307746	0.7706237424547284	0.8206820682068207	0.8569604086845466	0.8518518518518519	0.8620689655172413	0.7844535309651588	0.7014652014652014	0.8674418604651163	0.8032549728752261	0.6571428571428571	0.9493670886075948	Self Other
no_beacon__geo	0.8564321250888415	0.9298245614035088	0.8547592863625586	0.8391719745222931	0.8703465982028241	0.9161764705882351	0.8823529411764706	0.95	571	RFC	0.8553514102270121	0.8459069020866774	0.8647959183673469	0.9236812570145904	0.9090909090909092	0.9382716049382716	0.8542562180829567	0.8325434439178515	0.875968992248062	0.9095840867992766	0.8571428571428571	0.9620253164556962	Self Other
no_beacon__geo	0.8293736501079914	0.9035087719298246	0.8271939149127159	0.8077858880778589	0.8466019417475728	0.8837489570779642	0.8358208955223881	0.9316770186335404	572	RFC	0.8296168720018596	0.8313856427378965	0.8278481012658228	0.8948170731707317	0.875	0.9146341463414634	0.8258570622767252	0.7854889589905363	0.8662251655629141	0.8746835443037975	0.8	0.9493670886075948	Self Other
no_beacon__geo	0.8438959306204136	0.8947368421052632	0.8410377957037977	0.8197226502311248	0.8623529411764705	0.8720538720538721	0.8181818181818182	0.9259259259259259	573	RFC	0.8451391941391941	0.8525641025641025	0.8377142857142857	0.8872910998834046	0.8709677419354839	0.9036144578313252	0.8389011779516231	0.7893175074183977	0.8884848484848484	0.8603978300180832	0.7714285714285715	0.9493670886075948	Self Other
no_beacon__geo	0.8257839721254355	0.8508771929824561	0.8254889713894338	0.8183139534883721	0.8326639892904953	0.8233524747060432	0.7536231884057971	0.8930817610062892	574	RFC	0.825444390480816	0.7929577464788733	0.8579310344827586	0.8261029411764705	0.7647058823529411	0.8875	0.8270939990705921	0.8453453453453453	0.8088426527958388	0.8207956600361663	0.7428571428571429	0.8987341772151899	Self Other
no_beacon__geo	0.8424110384894699	0.9035087719298246	0.8308496492273831	0.7866273352999017	0.8750719631548647	0.8816422840962718	0.8307692307692307	0.9325153374233128	575	RFC	0.8376439102046467	0.8213552361396304	0.8539325842696629	0.9023809523809524	0.9	0.9047619047619048	0.8260007573901227	0.7547169811320755	0.8972845336481701	0.8667269439421339	0.7714285714285715	0.9620253164556962	Self Other
no_beacon__geo	0.8260283209710048	0.8947368421052632	0.8249386896046852	0.8111273792093705	0.8387499999999999	0.8742647058823529	0.823529411764706	0.925	576	RFC	0.8259940314066939	0.8256333830104322	0.8263546798029556	0.8810325476992144	0.8484848484848485	0.9135802469135802	0.8243225723989336	0.7971223021582734	0.8515228426395939	0.8683544303797468	0.8	0.9367088607594936	Self Other
no_beacon__geo	0.8383561643835616	0.8947368421052632	0.8363412173523148	0.8181818181818182	0.8545006165228114	0.8720538720538721	0.8181818181818182	0.9259259259259259	577	RFC	0.8385731975784261	0.8401898734177216	0.8369565217391305	0.8872910998834046	0.8709677419354839	0.9036144578313252	0.8350466335352985	0.7972972972972973	0.8727959697732998	0.8603978300180832	0.7714285714285715	0.9493670886075948	Self Other
no_beacon__geo	0.7582496413199427	0.8421052631578947	0.7439894931593819	0.6835680751173709	0.8044109112013929	0.7918864097363083	0.6896551724137929	0.8941176470588236	578	RFC	0.7433983926521239	0.6791044776119403	0.8076923076923077	0.8523650262780698	0.8695652173913043	0.8351648351648352	0.7446234033021187	0.6880907372400756	0.8011560693641618	0.7667269439421338	0.5714285714285714	0.9620253164556962	Self Other
no_beacon__geo	0.8482344102178813	0.8947368421052632	0.8420681018237868	0.8108614232209738	0.8732747804265997	0.86708122813836	0.8064516129032259	0.927710843373494	579	RFC	0.845176654581645	0.8310940499040307	0.8592592592592593	0.9054916985951468	0.9259259259259259	0.8850574712643678	0.8396727978211393	0.7915904936014625	0.8877551020408163	0.8444846292947559	0.7142857142857143	0.9746835443037974	Self Other
no_beacon__geo	0.8064516129032258	0.8859649122807017	0.7964842141142718	0.7514450867052023	0.8415233415233415	0.8513689700130378	0.7796610169491525	0.9230769230769232	580	RFC	0.8360261725835709	0.9176470588235294	0.7544052863436124	0.9125	0.9583333333333334	0.8666666666666667	0.7938021116548849	0.636215334420881	0.9513888888888888	0.8222423146473778	0.6571428571428571	0.9873417721518988	Self Other
no_beacon__geo	0.8416126709863211	0.912280701754386	0.839116938472943	0.8190789473684211	0.8591549295774649	0.8892343567819667	0.8387096774193549	0.9397590361445785	581	RFC	0.8423208234604704	0.8469387755102041	0.8377028714107366	0.9297573435504468	0.9629629629629628	0.8965517241379308	0.8373640951814993	0.7929936305732485	0.8817345597897503	0.8650994575045208	0.7428571428571429	0.9873417721518988	Self Other
no_beacon__geo	0.8135384615384615	0.8859649122807017	0.8132666307895878	0.8061420345489444	0.8203912270302313	0.8626124038194123	0.8059701492537314	0.9192546583850932	582	RFC	0.8130911097099622	0.7944514501891551	0.8317307692307693	0.8730945121951219	0.84375	0.902439024390244	0.8137692716640086	0.8181818181818182	0.8093567251461988	0.8540687160940326	0.7714285714285715	0.9367088607594936	Self Other
no_beacon__geo	0.8226018396846255	0.9210526315789472	0.8211740009086208	0.8051948051948051	0.8371531966224366	0.9064807219031994	0.8695652173913043	0.9433962264150944	583	RFC	0.8228873781246939	0.8254437869822485	0.8203309692671394	0.9099264705882352	0.8823529411764706	0.9375	0.8202976479567057	0.7859154929577464	0.854679802955665	0.9032549728752259	0.8571428571428571	0.9493670886075948	Self Other
no_beacon__geo	0.8193668528864059	0.9473684210526316	0.8193657392869046	0.8198142414860681	0.8189172370877411	0.9391025641025642	0.9166666666666669	0.9615384615384616	584	RFC	0.8233853427603002	0.7670915411355735	0.8796791443850267	0.932958932958933	0.8918918918918919	0.974025974025974	0.8231630669011468	0.8803191489361702	0.7660069848661234	0.9461121157323688	0.9428571428571428	0.9493670886075948	Self Other
no_beacon__geo	0.8142633228840125	0.8684210526315791	0.8036243633792153	0.7579162410623085	0.8493324856961221	0.8354978354978355	0.7619047619047619	0.9090909090909092	585	RFC	0.8087497197715974	0.7876857749469215	0.8298136645962733	0.8646179401993355	0.8571428571428571	0.8720930232558141	0.8000533136482939	0.7303149606299213	0.8697916666666666	0.8175406871609403	0.6857142857142857	0.9493670886075948	Self Other
no_beacon__geo	0.8691322901849218	0.8771929824561403	0.8675432129106251	0.853035143769968	0.8820512820512819	0.8479420731707318	0.7812500000000001	0.9146341463414634	586	RFC	0.8702224310776943	0.8782894736842105	0.8621553884711779	0.8722109533468559	0.8620689655172413	0.8823529411764706	0.8660398428457312	0.8291925465838509	0.9028871391076116	0.8318264014466545	0.7142857142857143	0.9493670886075948	Self Other
no_beacon__geo	0.8145859085290482	0.8947368421052632	0.8145788257728557	0.8157248157248157	0.8134328358208955	0.8742647058823529	0.823529411764706	0.925	587	RFC	0.8153487013096281	0.7933094384707288	0.8373879641485276	0.8810325476992144	0.8484848484848485	0.9135802469135802	0.8151269496466444	0.8394437420986094	0.7908101571946796	0.8683544303797468	0.8	0.9367088607594936	Self Other
no_beacon__geo	0.8531157270029673	0.9298245614035088	0.8441097861842104	0.8066406249999999	0.8815789473684209	0.913109756097561	0.8750000000000001	0.9512195121951221	588	RFC	0.8543427643773664	0.8586278586278586	0.8500576701268743	0.94158215010142	0.9655172413793104	0.9176470588235294	0.8380586344554637	0.7605893186003683	0.9155279503105592	0.8936708860759495	0.8	0.9873417721518988	Self Other
no_beacon__geo	0.8524137931034482	0.912280701754386	0.8511425040680359	0.837386018237082	0.8648989898989898	0.8913871951219513	0.8437500000000001	0.9390243902439024	589	RFC	0.8572267291874438	0.8901453957996769	0.8243080625752106	0.9184584178498986	0.9310344827586208	0.9058823529411764	0.8501127007989087	0.7905308464849354	0.9096945551128818	0.8730560578661845	0.7714285714285715	0.9746835443037974	Self Other
no_beacon__geo	0.8462623413258108	0.9298245614035088	0.8455837689221375	0.8353474320241692	0.8558201058201058	0.9188034188034188	0.8888888888888891	0.9487179487179488	590	RFC	0.8487474248374429	0.8722397476340694	0.8252551020408163	0.912951912951913	0.8648648648648649	0.9610389610389608	0.8450927695492912	0.8014492753623188	0.8887362637362637	0.925497287522604	0.9142857142857144	0.9367088607594936	Self Other
no_beacon__geo	0.7885010266940452	0.8859649122807017	0.7842109665716259	0.753784860557769	0.8146370725854829	0.860122699386503	0.8	0.920245398773006	591	RFC	0.7821662254160363	0.7155824508320726	0.84875	0.8797619047619047	0.8666666666666667	0.8928571428571429	0.7897283096245034	0.7962962962962963	0.7831603229527105	0.8461121157323689	0.7428571428571429	0.9493670886075948	Self Other
no_beacon__geo	0.8266850068775791	0.9035087719298246	0.8249197247706421	0.8073394495412843	0.8425	0.8816422840962718	0.8307692307692307	0.9325153374233128	592	RFC	0.8273793952450565	0.8328075709779179	0.8219512195121951	0.9023809523809524	0.9	0.9047619047619048	0.8237426767100358	0.7833827893175074	0.8641025641025641	0.8667269439421339	0.7714285714285715	0.9620253164556962	Self Other
no_beacon__geo	0.8423028785982478	0.9473684210526316	0.8421225959427419	0.8367875647668395	0.8474576271186441	0.936026936026936	0.9090909090909092	0.962962962962963	593	RFC	0.8419638170008383	0.8250319284802043	0.8588957055214724	0.9537504858142248	0.967741935483871	0.9397590361445785	0.8426016198895687	0.8488830486202366	0.8363201911589009	0.9222423146473778	0.8571428571428571	0.9873417721518988	Self Other
no_beacon__geo	0.8094919786096256	0.8947368421052632	0.8074782568645362	0.7877885331347728	0.8271679805942995	0.8720538720538721	0.8181818181818182	0.9259259259259259	594	RFC	0.8163762154351977	0.8559870550161812	0.7767653758542141	0.8872910998834046	0.8709677419354839	0.9036144578313252	0.8071103358826424	0.7296551724137931	0.8845654993514915	0.8603978300180832	0.7714285714285715	0.9493670886075948	Self Other
no_beacon__geo	0.8026394721055788	0.8859649122807017	0.8001514415552566	0.7778528021607022	0.8224500809498112	0.860122699386503	0.8	0.920245398773006	595	RFC	0.7990891437428703	0.7598944591029023	0.8382838283828383	0.8797619047619047	0.8666666666666667	0.8928571428571429	0.8019419438779098	0.7966804979253111	0.8072033898305084	0.8461121157323689	0.7428571428571429	0.9493670886075948	Self Other
no_beacon__geo	0.7894088669950738	0.8947368421052632	0.7889466484268126	0.7790697674418605	0.7988235294117646	0.8799578799578799	0.8378378378378378	0.9220779220779222	596	RFC	0.7902730582524271	0.7317961165048543	0.84875	0.8707692307692307	0.7948717948717948	0.9466666666666668	0.7936586863106201	0.8328729281767956	0.7544444444444445	0.8922242314647377	0.8857142857142857	0.8987341772151899	Self Other
no_beacon__geo	0.8122332859174964	0.9035087719298246	0.8051539832819952	0.7680140597539543	0.8422939068100359	0.8793650793650793	0.8253968253968255	0.9333333333333332	597	RFC	0.8297730871181797	0.8882113821138211	0.7713347921225383	0.9119601328903656	0.9285714285714286	0.8953488372093024	0.8020510835913313	0.6764705882352942	0.9276315789473684	0.8587703435804701	0.7428571428571429	0.9746835443037974	Self Other
no_beacon__geo	0.8439803439803439	0.912280701754386	0.8432384071816335	0.8540229885057472	0.8324538258575198	0.8969258589511754	0.8571428571428571	0.9367088607594936	598	RFC	0.8451482988886723	0.8329596412556054	0.8573369565217391	0.8969258589511754	0.8571428571428571	0.9367088607594936	0.8425768021286889	0.8761792452830188	0.808974358974359	0.8969258589511754	0.8571428571428571	0.9367088607594936	Self Other
no_beacon__geo	0.8064327485380117	0.912280701754386	0.8062466217846835	0.8122518434486671	0.8002414001207001	0.8985042735042735	0.8611111111111112	0.9358974358974358	599	RFC	0.8104883661890991	0.7665952890792291	0.8543814432989691	0.8929448929448929	0.8378378378378378	0.948051948051948	0.8081225551072159	0.8636911942098915	0.7525539160045402	0.9048824593128392	0.8857142857142857	0.9240506329113924	Self Other
no_beacon__geo	0.8571428571428571	0.8771929824561403	0.8570929289146851	0.8544217687074829	0.8597640891218874	0.8579059829059829	0.8055555555555555	0.9102564102564102	600	RFC	0.8590092386395142	0.8907801418439716	0.8272383354350568	0.8529308529308529	0.7837837837837838	0.922077922077922	0.8579336418514654	0.8209150326797385	0.8949522510231923	0.8636528028933093	0.8285714285714286	0.8987341772151899	Self Other
no_beacon__geo	0.8214042263122018	0.8596491228070176	0.8202609427609427	0.8059259259259259	0.8345959595959596	0.8323529411764705	0.7647058823529412	0.8999999999999999	601	RFC	0.8220277354980552	0.8280060882800608	0.8160493827160494	0.8383838383838383	0.7878787878787878	0.8888888888888888	0.8194989764757207	0.784992784992785	0.8540051679586563	0.8271247739602171	0.7428571428571429	0.9113924050632912	Self Other
no_beacon__geo	0.8433823529411765	0.8947368421052632	0.8421739976103809	0.8283642224012893	0.8559837728194727	0.8720538720538721	0.8181818181818182	0.9259259259259259	602	RFC	0.8446166797103641	0.8552412645590682	0.83399209486166	0.8872910998834046	0.8709677419354839	0.9036144578313252	0.8411458333333333	0.803125	0.8791666666666667	0.8603978300180832	0.7714285714285715	0.9493670886075948	Self Other
no_beacon__geo	0.8038709677419354	0.9035087719298246	0.8017048668156967	0.7809798270893372	0.8224299065420562	0.8837489570779642	0.8358208955223881	0.9316770186335404	603	RFC	0.8078288044917634	0.8325652841781874	0.7830923248053393	0.8948170731707317	0.875	0.9146341463414634	0.8006712495890224	0.7354138398914518	0.8659286592865929	0.8746835443037975	0.8	0.9493670886075948	Self Other
no_beacon__geo	0.8426323319027181	0.8771929824561403	0.8419478503962095	0.8315467075038285	0.8523489932885905	0.8449280994947532	0.7741935483870968	0.9156626506024096	604	RFC	0.854631469391617	0.9282051282051282	0.7810578105781057	0.8812260536398467	0.8888888888888888	0.8735632183908046	0.8455411305076447	0.7531206657420251	0.9379615952732644	0.823869801084991	0.6857142857142857	0.9620253164556962	Self Other
no_beacon__geo	0.8721461187214612	0.9473684210526316	0.8721456290849673	0.8723958333333334	0.8718954248366012	0.9371323529411764	0.9117647058823528	0.9625	605	RFC	0.8721732396044323	0.8781127129750983	0.8662337662337662	0.9450056116722784	0.9393939393939394	0.9506172839506172	0.8721922448423776	0.8667529107373868	0.8776315789473684	0.9301989150090416	0.8857142857142857	0.9746835443037974	Self Other
no_beacon__geo	0.7964376590330788	0.8771929824561403	0.7949477178639736	0.7774687065368567	0.8124267291910904	0.8479420731707318	0.7812500000000001	0.9146341463414634	606	RFC	0.7946582143229439	0.7720994475138122	0.8172169811320755	0.8722109533468559	0.8620689655172413	0.8823529411764706	0.7953027364792071	0.7829131652661064	0.8076923076923077	0.8318264014466545	0.7142857142857143	0.9493670886075948	Self Other
no_beacon__geo	0.8334534967555876	0.8596491228070176	0.8310332225335445	0.8108108108108109	0.8512556342562781	0.8190476190476189	0.7333333333333334	0.9047619047619048	607	RFC	0.845211080245706	0.9016393442622952	0.7887828162291171	0.8669662921348315	0.88	0.8539325842696629	0.8305413336663336	0.7366071428571429	0.9244755244755244	0.7952983725135624	0.6285714285714286	0.9620253164556962	Self Other
no_beacon__geo	0.8329809725158562	0.8859649122807017	0.8301874788241181	0.8084074373484237	0.8519675202998127	0.8626124038194123	0.8059701492537314	0.9192546583850932	608	RFC	0.8326630529812904	0.8305647840531561	0.8347613219094248	0.8730945121951219	0.84375	0.902439024390244	0.8286497669934116	0.7874015748031497	0.8698979591836735	0.8540687160940326	0.7714285714285715	0.9367088607594936	Self Other
no_beacon__geo	0.854655056932351	0.9035087719298246	0.8534389358680837	0.8400884303610906	0.8667894413750769	0.8793650793650793	0.8253968253968255	0.9333333333333332	609	RFC	0.8648805162703611	0.9238249594813616	0.8059360730593608	0.9119601328903656	0.9285714285714286	0.8953488372093024	0.8539266357991457	0.7702702702702703	0.9375830013280212	0.8587703435804701	0.7428571428571429	0.9746835443037974	Self Other
no_beacon__geo	0.8412213740458016	0.9035087719298246	0.8337336223224572	0.7984496124031008	0.8690176322418136	0.8769019338372436	0.819672131147541	0.934131736526946	610	RFC	0.8562560246770773	0.9054945054945056	0.8070175438596491	0.923951048951049	0.9615384615384616	0.8863636363636364	0.8276875498000903	0.7140381282495667	0.941336971350614	0.8508137432188065	0.7142857142857143	0.9873417721518988	Self Other
no_beacon__geo	0.7829391891891891	0.8859649122807017	0.7668532374045596	0.7056128293241695	0.8280936454849498	0.8626124038194123	0.8059701492537314	0.9192546583850932	611	RFC	0.7664775300843463	0.7031963470319634	0.8297587131367292	0.8730945121951219	0.84375	0.902439024390244	0.7672406120037445	0.7080459770114943	0.8264352469959947	0.8540687160940326	0.7714285714285715	0.9367088607594936	Self Other
no_beacon__geo	0.8347622759158223	0.912280701754386	0.8279664833302132	0.7937743190661479	0.8621586475942783	0.8892343567819667	0.8387096774193549	0.9397590361445785	612	RFC	0.8374580700017109	0.8482328482328483	0.8266832917705735	0.9297573435504468	0.9629629629629628	0.8965517241379308	0.8233509359351403	0.7458866544789763	0.9008152173913044	0.8650994575045208	0.7428571428571429	0.9873417721518988	Self Other
no_beacon__geo	0.7843273231622746	0.8596491228070176	0.7816048461048102	0.7572209211553473	0.8059887710542731	0.8294051627384961	0.7575757575757576	0.9012345679012346	613	RFC	0.7806061099733135	0.7393292682926829	0.8218829516539441	0.8429848425961912	0.8064516129032258	0.8795180722891566	0.7833488372093023	0.7759999999999999	0.7906976744186046	0.8191681735985534	0.7142857142857143	0.9240506329113924	Self Other
no_beacon__geo	0.8534482758620692	0.9210526315789472	0.8486440388879413	0.8216783216783217	0.875609756097561	0.9012987012987012	0.8571428571428572	0.9454545454545454	614	RFC	0.8562374155880546	0.8687615526802218	0.8437132784958872	0.9356312292358804	0.9642857142857144	0.9069767441860463	0.8447244134208551	0.7794361525704809	0.9100126742712294	0.8793851717902351	0.7714285714285715	0.9873417721518988	Self Other
no_beacon__geo	0.8204607046070461	0.8684210526315791	0.8202936664475126	0.8148148148148148	0.8257725180802103	0.8441345365053323	0.7826086956521741	0.9056603773584908	615	RFC	0.821473116001437	0.8388489208633093	0.8040973111395646	0.8470588235294118	0.7941176470588235	0.9	0.8203841069330201	0.7921195652173914	0.8486486486486486	0.8414104882459312	0.7714285714285715	0.9113924050632912	Self Other
no_beacon__geo	0.8361498897869214	0.8684210526315791	0.8308003815455494	0.8007149240393209	0.8608858390517778	0.8386031146767342	0.7692307692307692	0.9079754601226993	616	RFC	0.8328914192396386	0.8160291438979964	0.8497536945812808	0.8571428571428572	0.8333333333333334	0.8809523809523809	0.8291392197307428	0.7859649122807018	0.8723135271807838	0.825497287522604	0.7142857142857143	0.9367088607594936	Self Other
no_beacon__geo	0.855363321799308	0.9035087719298246	0.8553563945065077	0.8543554006968641	0.8563573883161512	0.8816422840962718	0.8307692307692307	0.9325153374233128	617	RFC	0.8568846422620007	0.8896952104499274	0.8240740740740741	0.9023809523809524	0.9	0.9047619047619048	0.8564945325953968	0.82171581769437	0.8912732474964234	0.8667269439421339	0.7714285714285715	0.9620253164556962	Self Other
no_beacon__geo	0.8250319284802043	0.9035087719298246	0.8238918439716312	0.8097222222222221	0.8380614657210401	0.8769019338372436	0.819672131147541	0.934131736526946	618	RFC	0.8299141062660509	0.8649851632047477	0.7948430493273543	0.923951048951049	0.9615384615384616	0.8863636363636364	0.8236733028720626	0.7610966057441253	0.88625	0.8508137432188065	0.7142857142857143	0.9873417721518988	Self Other
no_beacon__geo	0.8121170864533697	0.9035087719298246	0.8091554042604467	0.7853810264385691	0.8329297820823245	0.8856986601039104	0.8405797101449276	0.9308176100628932	619	RFC	0.8073114201432785	0.7448377581120944	0.8697850821744627	0.8889705882352941	0.8529411764705882	0.925	0.8148314765572467	0.8305921052631579	0.7990708478513356	0.8826401446654611	0.8285714285714286	0.9367088607594936	Self Other
no_beacon__geo	0.8365231259968102	0.8596491228070176	0.8297002679668636	0.7956131605184448	0.8637873754152824	0.8190476190476189	0.7333333333333334	0.9047619047619048	620	RFC	0.8452199865216136	0.8769230769230769	0.8135168961201502	0.8669662921348315	0.88	0.8539325842696629	0.8243910382332872	0.7281021897810219	0.9206798866855525	0.7952983725135624	0.6285714285714286	0.9620253164556962	Self Other
no_beacon__geo	0.8267419962335216	0.8947368421052632	0.8261747598609613	0.8162450066577897	0.8361045130641329	0.8696646341463414	0.8125	0.9268292682926828	621	RFC	0.8322195658226997	0.8769670958512159	0.7874720357941835	0.8953346855983773	0.8965517241379308	0.8941176470588236	0.8272632690701011	0.7633872976338729	0.8911392405063291	0.8524412296564196	0.7428571428571429	0.9620253164556962	Self Other
no_beacon__geo	0.8130646282140376	0.9035087719298246	0.8112783204891374	0.7929176289453426	0.8296390120329322	0.8769019338372436	0.819672131147541	0.934131736526946	622	RFC	0.82335883390883	0.878839590443686	0.7678780773739742	0.923951048951049	0.9615384615384616	0.8863636363636364	0.8122519985008828	0.7223001402524544	0.9022038567493113	0.8508137432188065	0.7142857142857143	0.9873417721518988	Self Other
no_beacon__geo	0.8174083769633508	0.8684210526315791	0.8157491769886147	0.7982646420824295	0.8332337118947998	0.8321390006871503	0.7540983606557377	0.9101796407185628	623	RFC	0.8286781820409164	0.8888888888888888	0.7684674751929438	0.8741258741258742	0.8846153846153846	0.8636363636363636	0.8171655599185872	0.7244094488188977	0.9099216710182768	0.8095840867992767	0.6571428571428571	0.9620253164556962	Self Other
no_beacon__geo	0.8252148997134671	0.8859649122807017	0.821552208279897	0.7959866220735785	0.8471177944862155	0.860122699386503	0.8	0.920245398773006	624	RFC	0.8210415324234082	0.7906976744186046	0.8513853904282116	0.8797619047619047	0.8666666666666667	0.8928571428571429	0.8221197847133009	0.8013468013468014	0.8428927680798005	0.8461121157323689	0.7428571428571429	0.9493670886075948	Self Other
no_beacon__geo	0.8034242232086239	0.9210526315789472	0.8032640295158284	0.7976501305483029	0.8088779284833539	0.9064807219031994	0.8695652173913043	0.9433962264150944	625	RFC	0.8040114221364222	0.76375	0.8442728442728443	0.9099264705882352	0.8823529411764706	0.9375	0.8055154072493291	0.8346994535519126	0.7763313609467456	0.9032549728752259	0.8571428571428571	0.9493670886075948	Self Other
no_beacon__geo	0.7863083813179782	0.912280701754386	0.7854821742632194	0.7721691678035472	0.7987951807228916	0.8969258589511754	0.8571428571428571	0.9367088607594936	626	RFC	0.7856700706785534	0.7331606217616581	0.8381795195954488	0.8969258589511754	0.8571428571428571	0.9367088607594936	0.7892539372494138	0.8155619596541787	0.762945914844649	0.8969258589511754	0.8571428571428571	0.9367088607594936	Self Other
no_beacon__geo	0.8325017818959373	0.9035087719298246	0.8305650469780448	0.8124501197126897	0.8486799742433999	0.8875033641338477	0.8450704225352113	0.9299363057324842	627	RFC	0.8304160673926444	0.8105095541401274	0.8503225806451613	0.8846153846153846	0.8333333333333334	0.9358974358974358	0.8307218508997429	0.8144	0.8470437017994858	0.8905967450271248	0.8571428571428571	0.9240506329113924	Self Other
no_beacon__geo	0.8311874105865522	0.8684210526315791	0.8248462557760261	0.7915194346289752	0.8581730769230769	0.8354978354978355	0.7619047619047619	0.9090909090909092	628	RFC	0.8246646164817043	0.7901234567901234	0.8592057761732852	0.8646179401993355	0.8571428571428571	0.8720930232558141	0.825031605562579	0.7929203539823009	0.8571428571428571	0.8175406871609403	0.6857142857142857	0.9493670886075948	Self Other
no_beacon__geo	0.8087941372418388	0.8684210526315791	0.8049767735176905	0.7776917118512781	0.8322618351841029	0.8354978354978355	0.7619047619047619	0.9090909090909092	629	RFC	0.8097274194731823	0.814935064935065	0.8045197740112995	0.8646179401993355	0.8571428571428571	0.8720930232558141	0.8028445879293338	0.7437037037037038	0.8619854721549637	0.8175406871609403	0.6857142857142857	0.9493670886075948	Self Other
no_beacon__geo	0.8098290598290598	0.8508771929824561	0.8021269082342608	0.7630878438331855	0.8411659726353361	0.8056363454016648	0.7118644067796609	0.8994082840236687	630	RFC	0.8143951205790061	0.8317214700193424	0.7970687711386697	0.8597222222222223	0.875	0.8444444444444444	0.7976731221868936	0.7049180327868853	0.8904282115869018	0.7810126582278479	0.6	0.9620253164556962	Self Other
no_beacon__geo	0.8253055355859095	0.9210526315789472	0.8167833047226352	0.7772685609532539	0.8562980484920165	0.9012987012987012	0.8571428571428572	0.9454545454545454	631	RFC	0.8287521697893738	0.8412698412698413	0.8162344983089064	0.9356312292358804	0.9642857142857144	0.9069767441860463	0.8114071889275938	0.7223168654173765	0.9004975124378108	0.8793851717902351	0.7714285714285715	0.9873417721518988	Self Other
no_beacon__geo	0.8392568659127625	0.8947368421052632	0.8317800403271236	0.7963152507676561	0.867244829886591	0.8696646341463414	0.8125	0.9268292682926828	632	RFC	0.8394412317982303	0.8401727861771058	0.8387096774193549	0.8953346855983773	0.8965517241379308	0.8941176470588236	0.8272996968850097	0.7568093385214008	0.8977900552486188	0.8524412296564196	0.7428571428571429	0.9620253164556962	Self Other
no_beacon__geo	0.8260590500641849	0.8771929824561403	0.8256106773592254	0.8167680865449628	0.8344532681734881	0.8449280994947532	0.7741935483870968	0.9156626506024096	633	RFC	0.8296010765420749	0.8640915593705293	0.7951105937136205	0.8812260536398467	0.8888888888888888	0.8735632183908046	0.8261255026036517	0.7743589743589744	0.8778920308483291	0.823869801084991	0.6857142857142857	0.9620253164556962	Self Other
no_beacon__geo	0.8589076723016905	0.8947368421052632	0.8579390162664438	0.8462083628632177	0.8696696696696697	0.8696646341463414	0.8125	0.9268292682926828	634	RFC	0.8601509485628225	0.8715328467153285	0.8487690504103166	0.8953346855983773	0.8965517241379308	0.8941176470588236	0.8569698326751618	0.8223140495867769	0.8916256157635468	0.8524412296564196	0.7428571428571429	0.9620253164556962	Self Other
no_beacon__geo	0.8101182654402103	0.8859649122807017	0.8091029150281469	0.7951807228915663	0.8230251071647275	0.854520467262197	0.7868852459016394	0.9221556886227544	635	RFC	0.8239893800316742	0.9004815409309791	0.7474972191323693	0.8990384615384616	0.9230769230769232	0.875	0.8137301345800081	0.7119289340101523	0.9155313351498636	0.8301989150090416	0.6857142857142857	0.9746835443037974	Self Other
no_beacon__geo	0.7943737441393168	0.912280701754386	0.7930812030923763	0.7767272727272728	0.8094351334574797	0.8933782267115601	0.8484848484848486	0.9382716049382716	636	RFC	0.7924030684205982	0.7531734837799718	0.8316326530612245	0.9094442285270112	0.9032258064516128	0.9156626506024096	0.7950967896554354	0.8018018018018018	0.7883917775090692	0.8810126582278481	0.8	0.9620253164556962	Self Other
no_beacon__geo	0.7691154422788605	0.8333333333333334	0.7602875112309074	0.7142857142857142	0.8062893081761007	0.8025704129067541	0.7246376811594202	0.8805031446540881	637	RFC	0.7585784313725491	0.697463768115942	0.8196930946291558	0.8051470588235294	0.7352941176470589	0.875	0.7626279975906336	0.7319391634980988	0.7933168316831684	0.8001808318264014	0.7142857142857143	0.8860759493670886	Self Other
no_beacon__geo	0.8119507908611601	0.9298245614035088	0.811948467523482	0.8126094570928196	0.8112874779541446	0.9188034188034188	0.8888888888888891	0.9487179487179488	638	RFC	0.8141445195525806	0.8581997533908755	0.7700892857142857	0.912951912951913	0.8648648648648649	0.9610389610389608	0.8143807412100095	0.7716186252771619	0.8571428571428571	0.925497287522604	0.9142857142857144	0.9367088607594936	Self Other
no_beacon__geo	0.8218318695106651	0.9035087719298246	0.8217305559756036	0.8174807197943446	0.8259803921568627	0.8742352823187243	0.8135593220338984	0.9349112426035504	639	RFC	0.8307941435744126	0.905982905982906	0.7556053811659192	0.9388888888888888	1.0	0.8777777777777778	0.8277707449838598	0.7447306791569087	0.9108108108108108	0.8428571428571429	0.6857142857142857	1.0	Self Other
no_beacon__geo	0.8167247386759582	0.8859649122807017	0.8105039854390259	0.7761702127659575	0.8448377581120943	0.854520467262197	0.7868852459016394	0.9221556886227544	640	RFC	0.8331781554712893	0.890625	0.7757313109425785	0.8990384615384616	0.9230769230769232	0.875	0.8076219726631186	0.6877828054298643	0.9274611398963728	0.8301989150090416	0.6857142857142857	0.9746835443037974	Self Other
no_beacon__geo	0.8385175380542687	0.8684210526315791	0.8338596699941238	0.8060413354531001	0.8616780045351474	0.8202837624802943	0.7272727272727273	0.9132947976878611	641	RFC	0.8559059286146401	0.9201451905626136	0.7916666666666666	0.9202127659574468	1.0	0.8404255319148937	0.8311941002202565	0.7171145685997171	0.9452736318407958	0.7857142857142857	0.5714285714285714	1.0	Self Other
no_beacon__geo	0.8419540229885057	0.8859649122807017	0.8359640646459279	0.8046181172291297	0.8673100120627262	0.860122699386503	0.8	0.920245398773006	642	RFC	0.8411133145521958	0.8373382624768947	0.8448883666274971	0.8797619047619047	0.8666666666666667	0.8928571428571429	0.8326565627680869	0.7743589743589744	0.8909541511771994	0.8461121157323689	0.7428571428571429	0.9493670886075948	Self Other
no_beacon__geo	0.8386855862584018	0.9210526315789472	0.8355463366039384	0.8128249566724437	0.858267716535433	0.9048855103365161	0.8656716417910447	0.9440993788819876	643	RFC	0.8435208362304732	0.8685185185185185	0.8185231539424279	0.9165396341463414	0.90625	0.9268292682926828	0.8329563068628552	0.7638436482084691	0.9020689655172414	0.8952983725135624	0.8285714285714286	0.9620253164556962	Self Other
no_beacon__geo	0.8101101749837978	0.9035087719298246	0.80974066008059	0.8013559322033897	0.8181253879577902	0.8816422840962718	0.8307692307692307	0.9325153374233128	644	RFC	0.8130088120657516	0.8442857142857143	0.7817319098457889	0.9023809523809524	0.9	0.9047619047619048	0.8103267809139785	0.7625806451612903	0.8580729166666666	0.8667269439421339	0.7714285714285715	0.9620253164556962	Self Other
no_beacon__geo	0.7926296064959399	0.8596491228070176	0.7911885703151272	0.7738419618528611	0.8085351787773933	0.8262195121951219	0.75	0.9024390243902438	645	RFC	0.7909156413162579	0.7686062246278755	0.8132250580046404	0.8490872210953346	0.8275862068965517	0.8705882352941177	0.791524301229534	0.7791495198902606	0.8038990825688074	0.8112115732368896	0.6857142857142857	0.9367088607594936	Self Other
no_beacon__geo	0.8224368499257058	0.912280701754386	0.8199240386579977	0.7986520640269588	0.8411960132890366	0.8952205882352942	0.8529411764705883	0.9375	646	RFC	0.826131479111592	0.8479427549194991	0.8043202033036849	0.9023569023569024	0.8787878787878788	0.9259259259259259	0.818196334474744	0.7547770700636943	0.8816155988857939	0.8889692585895117	0.8285714285714286	0.9493670886075948	Self Other
no_beacon__geo	0.8692421991084696	0.9298245614035088	0.8688239919377165	0.8614173228346457	0.8762306610407875	0.914702581369248	0.8787878787878788	0.9506172839506172	647	RFC	0.8722660779591472	0.9026402640264026	0.8418918918918918	0.931597357170618	0.9354838709677421	0.927710843373494	0.8686424583966363	0.8237951807228916	0.9134897360703812	0.9016274864376128	0.8285714285714286	0.9746835443037974	Self Other
no_beacon__geo	0.8052347959969207	0.8596491228070176	0.7995904570891599	0.7659574468085107	0.8332234673698089	0.8227749708511465	0.7419354838709677	0.9036144578313252	648	RFC	0.8052715061091973	0.8054474708171206	0.8050955414012739	0.8569604086845466	0.8518518518518519	0.8620689655172413	0.7967733541504033	0.7301587301587301	0.8633879781420765	0.8032549728752261	0.6571428571428571	0.9493670886075948	Self Other
no_beacon__geo	0.8354515050167224	0.8771929824561403	0.8341782904632565	0.8196480938416422	0.8487084870848709	0.8479420731707318	0.7812500000000001	0.9146341463414634	649	RFC	0.8394116165855297	0.8680124223602484	0.8108108108108109	0.8722109533468559	0.8620689655172413	0.8823529411764706	0.8333557347670251	0.7763888888888889	0.8903225806451613	0.8318264014466545	0.7142857142857143	0.9493670886075948	Self Other
no_beacon__geo	0.8509406657018813	0.9385964912280702	0.8489155792740526	0.8314238952536824	0.8664072632944229	0.926022063595068	0.8955223880597014	0.9565217391304348	650	RFC	0.8518388641806363	0.8581081081081081	0.8455696202531645	0.9382621951219512	0.9375	0.9390243902439024	0.8473235393448159	0.8063492063492064	0.8882978723404256	0.9159132007233272	0.8571428571428571	0.9746835443037974	Self Other
no_beacon__geo	0.7848194546794399	0.9035087719298246	0.7775689560710982	0.7374100719424461	0.8177278401997503	0.8816422840962718	0.8307692307692307	0.9325153374233128	651	RFC	0.7889533213478148	0.8055009823182712	0.7724056603773585	0.9023809523809524	0.9	0.9047619047619048	0.7743169651301407	0.6799336650082919	0.8687002652519894	0.8667269439421339	0.7714285714285715	0.9620253164556962	Self Other
no_beacon__geo	0.8260038240917782	0.8684210526315791	0.8241289221138675	0.8059701492537313	0.8422876949740036	0.8354978354978355	0.7619047619047619	0.9090909090909092	652	RFC	0.826062588115654	0.8265306122448979	0.8255945639864101	0.8646179401993355	0.8571428571428571	0.8720930232558141	0.8230387891555229	0.7864077669902912	0.8596698113207547	0.8175406871609403	0.6857142857142857	0.9493670886075948	Self Other
no_beacon__geo	0.8369397217928902	0.912280701754386	0.8299136529935519	0.7953443258971873	0.8644829800899166	0.8869047619047619	0.8333333333333333	0.9404761904761904	653	RFC	0.8467709508800602	0.8817204301075269	0.8118214716525934	0.9438202247191012	1.0	0.8876404494382022	0.8244160874461228	0.7243816254416962	0.9244505494505496	0.8571428571428572	0.7142857142857143	1.0	Self Other
no_beacon__geo	0.8795986622073578	0.9210526315789472	0.8789312477054976	0.8699421965317921	0.8879202988792031	0.9031618688060404	0.8615384615384616	0.9447852760736196	654	RFC	0.8804276381129172	0.8892171344165436	0.871638141809291	0.925	0.9333333333333332	0.9166666666666666	0.8781537417701161	0.8514851485148515	0.9048223350253808	0.8873417721518988	0.8	0.9746835443037974	Self Other
no_beacon__geo	0.8332221480987325	0.9035087719298246	0.8326321524912017	0.8226950354609928	0.8425692695214105	0.8875033641338477	0.8450704225352113	0.9299363057324842	655	RFC	0.8327698733149608	0.7806191117092867	0.8849206349206349	0.8846153846153846	0.8333333333333334	0.9358974358974358	0.8368258779264214	0.8695652173913043	0.8040865384615384	0.8905967450271248	0.8571428571428571	0.9240506329113924	Self Other
no_beacon__geo	0.8159771754636234	0.8508771929824561	0.8147087208551811	0.7993779160186626	0.8300395256916996	0.8233524747060432	0.7536231884057971	0.8930817610062892	656	RFC	0.8140203034067874	0.7835365853658537	0.8445040214477212	0.8261029411764705	0.7647058823529411	0.8875	0.8159675960194095	0.8158730158730159	0.8160621761658031	0.8207956600361663	0.7428571428571429	0.8987341772151899	Self Other
no_beacon__geo	0.8269754768392371	0.9035087719298246	0.8224645616654637	0.7941653160453809	0.8507638072855465	0.8769019338372436	0.819672131147541	0.934131736526946	657	RFC	0.8372219058110821	0.8797127468581688	0.7947310647639956	0.923951048951049	0.9615384615384616	0.8863636363636364	0.8195392403834123	0.7237813884785821	0.9152970922882429	0.8508137432188065	0.7142857142857143	0.9873417721518988	Self Other
no_beacon__geo	0.8684014869888476	0.9298245614035088	0.8634548310886963	0.8374655647382919	0.8894440974391006	0.9113874854255732	0.870967741935484	0.9518072289156626	658	RFC	0.8730424662227165	0.8923679060665362	0.8537170263788969	0.9540229885057472	1.0	0.9080459770114944	0.8586096912881266	0.7889273356401384	0.9282920469361148	0.8857142857142857	0.7714285714285715	1.0	Self Other
no_beacon__geo	0.7822485207100591	0.8684210526315791	0.7820091666070795	0.7747858017135864	0.7892325315005727	0.8465954965461558	0.7887323943661971	0.9044585987261148	659	RFC	0.7820526646769068	0.7544696066746126	0.8096357226792009	0.8440170940170941	0.7777777777777778	0.9102564102564102	0.7830294086644882	0.7962264150943397	0.7698324022346369	0.849367088607595	0.8	0.8987341772151899	Self Other
no_beacon__geo	0.827178729689808	0.8684210526315791	0.8199111935666492	0.7837338262476895	0.8560885608856088	0.8386031146767342	0.7692307692307692	0.9079754601226993	660	RFC	0.8304018427624617	0.8429423459244533	0.8178613396004699	0.8571428571428572	0.8333333333333334	0.8809523809523809	0.8151807900161571	0.7322970639032815	0.8980645161290323	0.825497287522604	0.7142857142857143	0.9367088607594936	Self Other
no_beacon__geo	0.8524695317511225	0.8508771929824561	0.851321384974657	0.8382559774964838	0.8643867924528301	0.8056363454016648	0.7118644067796609	0.8994082840236687	661	RFC	0.8546893907485777	0.8726207906295754	0.8367579908675801	0.8597222222222223	0.875	0.8444444444444444	0.8501988514472425	0.8064952638700947	0.8939024390243903	0.7810126582278479	0.6	0.9620253164556962	Self Other
no_beacon__geo	0.8418367346938775	0.9035087719298246	0.8398974393721603	0.8222768222768222	0.8575180564674985	0.8856986601039104	0.8405797101449276	0.9308176100628932	662	RFC	0.8415670667945694	0.8394648829431438	0.8436692506459949	0.8889705882352941	0.8529411764705882	0.925	0.8388037983228575	0.8057784911717496	0.8718291054739653	0.8826401446654611	0.8285714285714286	0.9367088607594936	Self Other
no_beacon__geo	0.7979238754325259	0.8684210526315791	0.7955717054263566	0.7736434108527132	0.8175	0.8509803921568626	0.7999999999999999	0.9019607843137254	663	RFC	0.7963064098878988	0.7028169014084507	0.889795918367347	0.8412162162162162	0.75	0.9324324324324323	0.8082070958740283	0.8603448275862069	0.7560693641618497	0.8652802893309222	0.8571428571428571	0.8734177215189873	Self Other
no_beacon__geo	0.8017515923566879	0.8508771929824561	0.7914615971914292	0.7451381780962131	0.8377850162866449	0.8135642135642136	0.73015873015873	0.8969696969696971	664	RFC	0.7956697509512279	0.7711864406779662	0.8201530612244898	0.8409468438538206	0.8214285714285714	0.8604651162790697	0.7884919117743998	0.7207920792079208	0.8561917443408789	0.7969258589511754	0.6571428571428571	0.9367088607594936	Self Other
no_beacon__geo	0.8162261831591887	0.912280701754386	0.8161984094329264	0.8184578020643594	0.8139390168014935	0.8952205882352942	0.8529411764705883	0.9375	665	RFC	0.8176604081879661	0.8585987261146497	0.7767220902612827	0.9023569023569024	0.8787878787878788	0.9259259259259259	0.8184022564942449	0.7819025522041764	0.8549019607843137	0.8889692585895117	0.8285714285714286	0.9493670886075948	Self Other
no_beacon__geo	0.7963726298433635	0.8596491228070176	0.788778605665686	0.7487283825025431	0.8288288288288288	0.8190476190476189	0.7333333333333334	0.9047619047619048	666	RFC	0.7992257375517287	0.8105726872246696	0.7878787878787878	0.8669662921348315	0.88	0.8539325842696629	0.7849605898804983	0.6956521739130435	0.8742690058479532	0.7952983725135624	0.6285714285714286	0.9620253164556962	Self Other
no_beacon__geo	0.8091493924231594	0.8684210526315791	0.8060089835612979	0.7813267813267813	0.8306911857958147	0.8321390006871503	0.7540983606557377	0.9101796407185628	667	RFC	0.8124749234505332	0.8310104529616724	0.7939393939393941	0.8741258741258742	0.8846153846153846	0.8636363636363636	0.8041297395507909	0.7372488408037094	0.8710106382978723	0.8095840867992767	0.6571428571428571	0.9620253164556962	Self Other
no_beacon__geo	0.8035363457760314	0.8947368421052632	0.8026730670489437	0.7896213183730716	0.8157248157248157	0.8763110307414106	0.8285714285714286	0.9240506329113924	668	RFC	0.8036693942668931	0.7359477124183007	0.8713910761154856	0.8763110307414106	0.8285714285714286	0.9240506329113924	0.8092417185802182	0.8517397881996974	0.7667436489607391	0.8763110307414106	0.8285714285714286	0.9240506329113924	Self Other
no_beacon__geo	0.809487375669472	0.8684210526315791	0.8012553336105863	0.7608069164265129	0.8417037507946598	0.8386031146767342	0.7692307692307692	0.9079754601226993	669	RFC	0.8064470525208833	0.7935871743486974	0.8193069306930693	0.8571428571428572	0.8333333333333334	0.8809523809523809	0.7979933916986228	0.7306273062730627	0.865359477124183	0.825497287522604	0.7142857142857143	0.9367088607594936	Self Other
no_beacon__geo	0.8401697312588402	0.9035087719298246	0.8383012226938126	0.8209191759112521	0.8556832694763731	0.8875033641338477	0.8450704225352113	0.9299363057324842	670	RFC	0.8374326176151833	0.8081123244929798	0.8667529107373868	0.8846153846153846	0.8333333333333334	0.9358974358974358	0.8395156492091631	0.8341384863123994	0.8448928121059268	0.8905967450271248	0.8571428571428571	0.9240506329113924	Self Other
no_beacon__geo	0.8018995929443691	0.912280701754386	0.8013990402362495	0.7914285714285715	0.8113695090439276	0.8913871951219513	0.8437500000000001	0.9390243902439024	671	RFC	0.8011271830189269	0.7726638772663877	0.8295904887714664	0.9184584178498986	0.9310344827586208	0.9058823529411764	0.8025295555970999	0.8111273792093704	0.7939317319848294	0.8730560578661845	0.7714285714285715	0.9746835443037974	Self Other
no_beacon__geo	0.7872638208537439	0.8508771929824561	0.7670441870441871	0.6984126984126984	0.8356756756756757	0.7963215974776667	0.6909090909090908	0.9017341040462428	672	RFC	0.7979065288626495	0.8243559718969555	0.7714570858283433	0.8898936170212766	0.95	0.8297872340425532	0.7587042915597701	0.6058519793459552	0.9115566037735848	0.7650994575045208	0.5428571428571428	0.9873417721518988	Self Other
no_beacon__geo	0.7920937042459737	0.8508771929824561	0.7778403884918452	0.7215686274509804	0.8341121495327102	0.8097575341121036	0.7213114754098359	0.8982035928143712	673	RFC	0.7821598600335975	0.7464503042596349	0.8178694158075601	0.8492132867132867	0.8461538461538461	0.8522727272727273	0.7746526654800487	0.6982922201138521	0.8510131108462455	0.7889692585895117	0.6285714285714286	0.9493670886075948	Self Other
no_beacon__geo	0.8353356890459364	0.9210526315789472	0.8317701548483025	0.8072787427626139	0.8562615669339912	0.9031618688060404	0.8615384615384616	0.9447852760736196	674	RFC	0.8327513580560252	0.8160535117056856	0.8494492044063647	0.925	0.9333333333333332	0.9166666666666666	0.8309373753165433	0.7986906710310966	0.8631840796019901	0.8873417721518988	0.8	0.9746835443037974	Self Other
no_beacon__geo	0.8132884777123633	0.8596491228070176	0.8022430998831251	0.7555066079295155	0.8489795918367348	0.8262195121951219	0.75	0.9024390243902438	675	RFC	0.8102932155563735	0.7995337995337995	0.8210526315789474	0.8490872210953346	0.8275862068965517	0.8705882352941177	0.7974741980064102	0.7160751565762005	0.8788732394366198	0.8112115732368896	0.6857142857142857	0.9367088607594936	Self Other
no_beacon__geo	0.8349299926308033	0.9035087719298246	0.8294614003590665	0.7989228007181328	0.8600000000000001	0.8837489570779642	0.8358208955223881	0.9316770186335404	676	RFC	0.8338511150474632	0.8286778398510242	0.8390243902439024	0.8948170731707317	0.875	0.9146341463414634	0.8266408923254678	0.7712305025996534	0.8820512820512819	0.8746835443037975	0.8	0.9493670886075948	Self Other
no_beacon__geo	0.8353969410050983	0.8771929824561403	0.8311799525581598	0.8044982698961937	0.8578616352201258	0.8556962025316457	0.8000000000000002	0.9113924050632912	677	RFC	0.828715386971395	0.7762938230383973	0.8811369509043928	0.8556962025316456	0.8	0.9113924050632912	0.8353068785862641	0.8348294434470377	0.8357843137254902	0.8556962025316456	0.8	0.9113924050632912	Self Other
no_beacon__geo	0.8446132596685083	0.9210526315789472	0.8441493583000512	0.8356464572680788	0.8526522593320237	0.9012987012987012	0.8571428571428572	0.9454545454545454	678	RFC	0.8523652322510487	0.9108280254777072	0.7939024390243903	0.9356312292358804	0.9642857142857144	0.9069767441860463	0.8463609518846622	0.7719298245614035	0.9207920792079208	0.8793851717902351	0.7714285714285715	0.9873417721518988	Self Other
no_beacon__geo	0.8468468468468469	0.912280701754386	0.8443155195316524	0.8244638602065131	0.8641671788567917	0.8892343567819667	0.8387096774193549	0.9397590361445785	679	RFC	0.8614676023297201	0.9267857142857144	0.7961494903737258	0.9297573435504468	0.9629629629629628	0.8965517241379308	0.8436908717522729	0.7424892703862661	0.9448924731182796	0.8650994575045208	0.7428571428571429	0.9873417721518988	Self Other
no_beacon__geo	0.7984386089425124	0.8070175438596491	0.7934486816839756	0.7613445378151259	0.8255528255528255	0.7563155849203265	0.6451612903225806	0.8674698795180723	680	RFC	0.7992288807755257	0.8031914893617021	0.7952662721893491	0.7841634738186463	0.7407407407407407	0.8275862068965517	0.7909398602083411	0.7236421725239617	0.8582375478927203	0.7414104882459313	0.5714285714285714	0.9113924050632912	Self Other
no_beacon__geo	0.8435916002896452	0.8947368421052632	0.8382483081728267	0.8088495575221238	0.8676470588235294	0.86708122813836	0.8064516129032259	0.927710843373494	681	RFC	0.8611646943475386	0.9232323232323232	0.7990970654627539	0.9054916985951468	0.9259259259259259	0.8850574712643678	0.834373350784235	0.7196850393700788	0.9490616621983914	0.8444846292947559	0.7142857142857143	0.9746835443037974	Self Other
no_beacon__geo	0.8088347296268088	0.9035087719298246	0.8054969797301086	0.7800175284837861	0.8309764309764311	0.8837489570779642	0.8358208955223881	0.9316770186335404	682	RFC	0.8101777040465081	0.8180147058823529	0.8023407022106632	0.8948170731707317	0.875	0.9146341463414634	0.803562739208145	0.7453936348408711	0.861731843575419	0.8746835443037975	0.8	0.9493670886075948	Self Other
no_beacon__geo	0.7915804002760525	0.8508771929824561	0.7831930225091854	0.7405498281786941	0.8258362168396769	0.8011695906432749	0.7017543859649122	0.9005847953216375	683	RFC	0.793221064649636	0.7996289424860853	0.7868131868131868	0.8730237154150198	0.9090909090909092	0.8369565217391305	0.7792660194174756	0.6896	0.8689320388349514	0.7730560578661845	0.5714285714285714	0.9746835443037974	Self Other
no_beacon__geo	0.8071253071253072	0.912280701754386	0.8057294002295409	0.7892617449664431	0.8221970554926388	0.8952205882352942	0.8529411764705883	0.9375	684	RFC	0.8049508543777408	0.7557840616966581	0.8541176470588235	0.9023569023569024	0.8787878787878788	0.9259259259259259	0.8092095579215937	0.8258426966292135	0.7925764192139738	0.8889692585895117	0.8285714285714286	0.9493670886075948	Self Other
no_beacon__geo	0.80875	0.8421052631578947	0.8071441739105774	0.7895460797799174	0.8247422680412372	0.7918864097363083	0.6896551724137929	0.8941176470588236	685	RFC	0.8183358178614989	0.8723404255319149	0.7643312101910829	0.8523650262780698	0.8695652173913043	0.8351648351648352	0.8083139578489462	0.7211055276381909	0.8955223880597015	0.7667269439421338	0.5714285714285714	0.9620253164556962	Self Other
no_beacon__geo	0.7665427509293681	0.8421052631578947	0.7581190178370973	0.7129798903107861	0.8032581453634084	0.8006218422075397	0.7096774193548386	0.891566265060241	686	RFC	0.7557937716388421	0.6866197183098591	0.824967824967825	0.8326947637292464	0.8148148148148148	0.8505747126436781	0.7620533247909673	0.7414448669201521	0.7826617826617827	0.7826401446654612	0.6285714285714286	0.9367088607594936	Self Other
no_beacon__geo	0.8236321303841676	0.9035087719298246	0.8228658054176003	0.8345166575641726	0.8112149532710281	0.8875033641338477	0.8450704225352113	0.9299363057324842	687	RFC	0.8240816215072262	0.8188638799571275	0.8292993630573249	0.8846153846153846	0.8333333333333334	0.9358974358974358	0.8223409745233309	0.8507795100222717	0.7939024390243903	0.8905967450271248	0.8571428571428571	0.9240506329113924	Self Other
no_beacon__geo	0.8636047320807237	0.9035087719298246	0.862426243601266	0.8751592356687897	0.8496932515337422	0.8921475875118259	0.8571428571428571	0.9271523178807948	688	RFC	0.8653330973033575	0.8513011152416357	0.8793650793650793	0.8789682539682541	0.7857142857142857	0.9722222222222222	0.8611758208850742	0.9003931847968545	0.8219584569732937	0.9144665461121158	0.9428571428571428	0.8860759493670886	Self Other
no_beacon__geo	0.8474095102909865	0.9035087719298246	0.8407563959487725	0.8082069580731489	0.873305833824396	0.8769019338372436	0.819672131147541	0.934131736526946	689	RFC	0.8601354559603259	0.9041916167664672	0.816079295154185	0.923951048951049	0.9615384615384616	0.8863636363636364	0.8349043296945909	0.7306451612903225	0.9391634980988594	0.8508137432188065	0.7142857142857143	0.9873417721518988	Self Other
no_beacon__geo	0.8714918759231906	0.9298245614035088	0.8651332661659645	0.8358490566037736	0.8944174757281553	0.9113874854255732	0.870967741935484	0.9518072289156626	690	RFC	0.8756623756541583	0.8913480885311871	0.8599766627771295	0.9540229885057472	1.0	0.9080459770114944	0.8592940563578266	0.7868561278863233	0.93173198482933	0.8857142857142857	0.7714285714285715	1.0	Self Other
no_beacon__geo	0.8564321250888415	0.9035087719298246	0.8551766940740531	0.8416927899686519	0.8686605981794541	0.8793650793650793	0.8253968253968255	0.9333333333333332	691	RFC	0.8573035365269019	0.8647342995169082	0.8498727735368957	0.9119601328903656	0.9285714285714286	0.8953488372093024	0.8540726002923502	0.8198473282442749	0.8882978723404256	0.8587703435804701	0.7428571428571429	0.9746835443037974	Self Other
no_beacon__geo	0.8592702903946389	0.8771929824561403	0.8559465117849666	0.8340649692712907	0.8778280542986425	0.8449280994947532	0.7741935483870968	0.9156626506024096	692	RFC	0.8604381857411743	0.8667883211678832	0.8540880503144654	0.8812260536398467	0.8888888888888888	0.8735632183908046	0.8533240180725061	0.8037225042301185	0.9029255319148936	0.823869801084991	0.6857142857142857	0.9620253164556962	Self Other
no_beacon__geo	0.8600932711525648	0.912280701754386	0.8599888065668142	0.8561643835616438	0.8638132295719846	0.8969258589511754	0.8571428571428571	0.9367088607594936	693	RFC	0.8608008641830303	0.8753501400560224	0.8462515883100381	0.8969258589511754	0.8571428571428571	0.9367088607594936	0.8599604069385509	0.8378016085790885	0.8821192052980132	0.8969258589511754	0.8571428571428571	0.9367088607594936	Self Other
no_beacon__geo	0.8074490513000703	0.912280701754386	0.8049522563191344	0.7828843106180666	0.8270202020202021	0.8952205882352942	0.8529411764705883	0.9375	694	RFC	0.803466274355645	0.7473524962178517	0.8595800524934383	0.9023569023569024	0.8787878787878788	0.9259259259259259	0.809400188655566	0.8219633943427621	0.7968369829683698	0.8889692585895117	0.8285714285714286	0.9493670886075948	Self Other
no_beacon__geo	0.8280442804428044	0.8947368421052632	0.8248850047784101	0.8013640238704177	0.8484059856864021	0.8720538720538721	0.8181818181818182	0.9259259259259259	695	RFC	0.8229787946330247	0.7742998352553542	0.8716577540106952	0.8872910998834046	0.8709677419354839	0.9036144578313252	0.8283755883683331	0.8303886925795053	0.8263624841571608	0.8603978300180832	0.7714285714285715	0.9493670886075948	Self Other
no_beacon__geo	0.8044117647058824	0.8684210526315791	0.7944078199590816	0.7490566037735849	0.8397590361445783	0.8245614035087718	0.7368421052631579	0.912280701754386	696	RFC	0.821346609191913	0.8725274725274725	0.7701657458563536	0.9011857707509882	0.9545454545454546	0.8478260869565217	0.7896885775272289	0.656198347107438	0.9231788079470201	0.7936708860759494	0.6	0.9873417721518988	Self Other
no_beacon__geo	0.8501818181818181	0.9035087719298246	0.8472966795047076	0.8263069139966274	0.8682864450127877	0.8793650793650793	0.8253968253968255	0.9333333333333332	697	RFC	0.8527641210532066	0.8672566371681416	0.8382716049382716	0.9119601328903656	0.9285714285714286	0.8953488372093024	0.844790211731741	0.789049919484702	0.9005305039787799	0.8587703435804701	0.7428571428571429	0.9746835443037974	Self Other
no_beacon__geo	0.7638402242466713	0.8596491228070176	0.7447767760712736	0.6750241080038573	0.8145294441386899	0.8190476190476189	0.7333333333333334	0.9047619047619048	698	RFC	0.7609594706368901	0.7526881720430108	0.7692307692307693	0.8669662921348315	0.88	0.8539325842696629	0.7386925939557518	0.6118881118881119	0.8654970760233918	0.7952983725135624	0.6285714285714286	0.9620253164556962	Self Other
no_beacon__geo	0.7966645285439384	0.8859649122807017	0.7961004341606852	0.7853757616790792	0.8068251066422913	0.8626124038194123	0.8059701492537314	0.9192546583850932	699	RFC	0.7959077826880141	0.7601572739187418	0.8316582914572864	0.8730945121951219	0.84375	0.902439024390244	0.7978784413173554	0.8123249299719888	0.7834319526627219	0.8540687160940326	0.7714285714285715	0.9367088607594936	Self Other
no_beacon__geo	0.8252818035426731	0.8596491228070176	0.8097376775365874	0.7553551296505074	0.8641202254226674	0.8106312292358804	0.7142857142857142	0.9069767441860466	700	RFC	0.8506889840404828	0.9128065395095368	0.7885714285714286	0.8955453149001535	0.9523809523809524	0.8387096774193549	0.79995471979544	0.6442307692307693	0.9556786703601108	0.7793851717902351	0.5714285714285714	0.9873417721518988	Self Other
no_beacon__geo	0.8508833922261484	0.9035087719298246	0.8507116031083228	0.8456474030724214	0.8557758031442242	0.8856986601039104	0.8405797101449276	0.9308176100628932	701	RFC	0.8512533892976294	0.8588410104011887	0.8436657681940701	0.8889705882352941	0.8529411764705882	0.925	0.8505457917477726	0.8328530259365994	0.8682385575589459	0.8826401446654611	0.8285714285714286	0.9367088607594936	Self Other
no_beacon__geo	0.8120678818353237	0.912280701754386	0.8103367505562804	0.7922168172341904	0.8284566838783706	0.8985042735042735	0.8611111111111112	0.9358974358974358	702	RFC	0.8094163658243081	0.75	0.8688327316486161	0.8929448929448929	0.8378378378378378	0.948051948051948	0.8155682376043201	0.8394698085419735	0.7916666666666666	0.9048824593128392	0.8857142857142857	0.9240506329113924	Self Other
no_beacon__geo	0.8762886597938144	0.9210526315789472	0.8761997141106801	0.8728813559322034	0.8795180722891567	0.9012987012987012	0.8571428571428572	0.9454545454545454	703	RFC	0.8843850336959975	0.956656346749226	0.8121137206427689	0.9356312292358804	0.9642857142857144	0.9069767441860463	0.8808607450943218	0.8025974025974026	0.9591240875912408	0.8793851717902351	0.7714285714285715	0.9873417721518988	Self Other
no_beacon__geo	0.7964601769911505	0.9035087719298246	0.7956587052691861	0.7828612926652142	0.8084561178731582	0.8816422840962718	0.8307692307692307	0.9325153374233128	704	RFC	0.7954997731009292	0.7789017341040463	0.8120978120978121	0.9023809523809524	0.9	0.9047619047619048	0.7958541263220617	0.7868613138686131	0.8048469387755102	0.8667269439421339	0.7714285714285715	0.9620253164556962	Self Other
no_beacon__geo	0.8269493844049247	0.9035087719298246	0.8255487592929812	0.8099173553719008	0.8411801632140616	0.8816422840962718	0.8307692307692307	0.9325153374233128	705	RFC	0.8289671911617007	0.8448275862068966	0.8131067961165048	0.9023809523809524	0.9	0.9047619047619048	0.8245195780956509	0.7777777777777778	0.871261378413524	0.8667269439421339	0.7714285714285715	0.9620253164556962	Self Other
no_beacon__geo	0.8264938804895609	0.8596491228070176	0.8170235560669377	0.7753960857409133	0.8586510263929619	0.8106312292358804	0.7142857142857142	0.9069767441860466	706	RFC	0.8472741429368806	0.9082969432314412	0.7862513426423201	0.8955453149001535	0.9523809523809524	0.8387096774193549	0.8110795991680847	0.6764227642276422	0.9457364341085271	0.7793851717902351	0.5714285714285714	0.9873417721518988	Self Other
no_beacon__geo	0.8194147037830122	0.9298245614035088	0.8170883309586925	0.7964601769911503	0.8377164849262347	0.914702581369248	0.8787878787878788	0.9506172839506172	707	RFC	0.818226720345933	0.8088235294117647	0.8276299112801014	0.931597357170618	0.9354838709677421	0.927710843373494	0.8162605223619487	0.7844690966719493	0.8480519480519481	0.9016274864376128	0.8285714285714286	0.9746835443037974	Self Other
no_beacon__geo	0.8672106824925816	0.9298245614035088	0.8622824655737554	0.8362305580969808	0.8883343730505301	0.913109756097561	0.8750000000000001	0.9512195121951221	708	RFC	0.8803187447762328	0.9288617886178862	0.8317757009345794	0.94158215010142	0.9655172413793104	0.9176470588235294	0.8567726257219672	0.7603993344425957	0.9531459170013388	0.8936708860759495	0.8	0.9873417721518988	Self Other
no_beacon__geo	0.8303761533002131	0.9035087719298246	0.8284316997158623	0.8101667990468625	0.8466966003848619	0.8856986601039104	0.8405797101449276	0.9308176100628932	709	RFC	0.8296762847385535	0.8239095315024233	0.8354430379746836	0.8889705882352941	0.8529411764705882	0.925	0.8275662386215865	0.796875	0.8582574772431729	0.8826401446654611	0.8285714285714286	0.9367088607594936	Self Other
no_beacon__geo	0.8047895500725689	0.8596491228070176	0.7983094606542882	0.7621573828470379	0.8344615384615384	0.8150101419878295	0.7241379310344828	0.9058823529411764	710	RFC	0.8166847604676621	0.8602794411177644	0.7730900798175598	0.8795986622073578	0.9130434782608696	0.8461538461538461	0.7952720482132247	0.6841269841269841	0.9064171122994652	0.7873417721518987	0.6	0.9746835443037974	Self Other
no_beacon__geo	0.8515568428674873	0.912280701754386	0.8486928005019612	0.8278757346767422	0.8695098663271802	0.8952205882352942	0.8529411764705883	0.9375	711	RFC	0.8515444979950814	0.8514680483592401	0.8516209476309227	0.9023569023569024	0.8787878787878788	0.9259259259259259	0.8468610027452681	0.8055555555555556	0.8881664499349805	0.8889692585895117	0.8285714285714286	0.9493670886075948	Self Other
no_beacon__geo	0.8146143437077131	0.8684210526315791	0.8138289167127913	0.8017366136034734	0.8259212198221093	0.8414758505608604	0.7761194029850748	0.906832298136646	712	RFC	0.8133478522298971	0.7759103641456583	0.8507853403141361	0.8513719512195121	0.8125	0.8902439024390244	0.8159052265838693	0.8293413173652695	0.8024691358024691	0.8334538878842677	0.7428571428571429	0.9240506329113924	Self Other
no_beacon__geo	0.839262187088274	0.9385964912280702	0.8391993831791279	0.8360215053763441	0.8423772609819121	0.9246814535158092	0.8923076923076922	0.9570552147239264	713	RFC	0.8392185125689229	0.8371467025572006	0.8412903225806452	0.9476190476190476	0.9666666666666668	0.9285714285714286	0.839183170251005	0.8348993288590604	0.8434670116429496	0.9079566003616636	0.8285714285714286	0.9873417721518988	Self Other
no_beacon__geo	0.7456953642384105	0.8421052631578947	0.7421929604592721	0.7121439280359821	0.7722419928825622	0.8044969512195121	0.71875	0.8902439024390243	714	RFC	0.7411888898319471	0.6904069767441859	0.791970802919708	0.8259634888438134	0.7931034482758621	0.8588235294117647	0.7443831699346406	0.7352941176470589	0.7534722222222222	0.7905967450271247	0.6571428571428571	0.9240506329113924	Self Other
no_beacon__geo	0.8109798471160529	0.8947368421052632	0.8066639795781272	0.7777777777777778	0.8355501813784765	0.8742647058823529	0.823529411764706	0.925	715	RFC	0.8076570148839606	0.7867768595041322	0.8285371702637889	0.8810325476992144	0.8484848484848485	0.9135802469135802	0.8058325781157649	0.7689822294022617	0.8426829268292683	0.8683544303797468	0.8	0.9367088607594936	Self Other
no_beacon__geo	0.8205128205128205	0.8859649122807017	0.817448806646106	0.7937984496124031	0.8410991636798089	0.860122699386503	0.8	0.920245398773006	716	RFC	0.8309736540664376	0.8797250859106529	0.7822222222222223	0.8797619047619047	0.8666666666666667	0.8928571428571429	0.8163622826610608	0.7231638418079096	0.909560723514212	0.8461121157323689	0.7428571428571429	0.9493670886075948	Self Other
no_beacon__geo	0.8399705014749262	0.8771929824561403	0.8382212985642066	0.8213991769547324	0.8550434201736806	0.8449280994947532	0.7741935483870968	0.9156626506024096	717	RFC	0.8456119527095446	0.8800705467372134	0.8111533586818758	0.8812260536398467	0.8888888888888888	0.8735632183908046	0.8370082653274744	0.7700617283950617	0.9039548022598872	0.823869801084991	0.6857142857142857	0.9620253164556962	Self Other
no_beacon__geo	0.8179723502304147	0.8596491228070176	0.8136183614066899	0.785131459655485	0.8421052631578947	0.8262195121951219	0.75	0.9024390243902438	718	RFC	0.8210148924434639	0.8359073359073359	0.8061224489795918	0.8490872210953346	0.8275862068965517	0.8705882352941177	0.8108107141579945	0.7401709401709402	0.8814504881450488	0.8112115732368896	0.6857142857142857	0.9367088607594936	Self Other
no_beacon__geo	0.8227758007117437	0.8684210526315791	0.8141910463076416	0.7742520398912058	0.8541300527240774	0.8202837624802943	0.7272727272727273	0.9132947976878611	719	RFC	0.8408867852846198	0.8970588235294118	0.7847147470398278	0.9202127659574468	1.0	0.8404255319148937	0.8090193642554622	0.6810207336523126	0.9370179948586118	0.7857142857142857	0.5714285714285714	1.0	Self Other
no_beacon__geo	0.8615071283095723	0.8771929824561403	0.86097653054804	0.8523878437047758	0.8695652173913042	0.8533088235294117	0.7941176470588236	0.9125	720	RFC	0.8616538328927711	0.8636363636363636	0.8596713021491783	0.8597081930415265	0.8181818181818182	0.9012345679012346	0.8605590463869894	0.8414285714285714	0.8796895213454075	0.8477396021699819	0.7714285714285715	0.9240506329113924	Self Other
no_beacon__geo	0.8102102102102102	0.8947368421052632	0.8102019260460647	0.8114558472553699	0.8089480048367594	0.8782051282051282	0.8333333333333334	0.923076923076923	721	RFC	0.8132631295229871	0.7666290868094702	0.8598971722365039	0.8729378729378728	0.8108108108108109	0.935064935064935	0.8127745368682397	0.8618504435994929	0.7636986301369864	0.8842676311030742	0.8571428571428571	0.9113924050632912	Self Other
no_beacon__geo	0.8499624906226556	0.9035087719298246	0.8378013997994724	0.7933884297520661	0.8822143698468787	0.8769019338372436	0.819672131147541	0.934131736526946	722	RFC	0.8606641081175629	0.8909512761020881	0.8303769401330376	0.923951048951049	0.9615384615384616	0.8863636363636364	0.8280192863760142	0.7150837988826816	0.9409547738693468	0.8508137432188065	0.7142857142857143	0.9873417721518988	Self Other
no_beacon__geo	0.8146853146853147	0.8859649122807017	0.803372783306378	0.7562097516099356	0.8505358150028202	0.8513689700130378	0.7796610169491525	0.9230769230769232	723	RFC	0.8269008861406197	0.8634453781512605	0.790356394129979	0.9125	0.9583333333333334	0.8666666666666667	0.7966513392045307	0.6726677577741408	0.9206349206349206	0.8222423146473778	0.6571428571428571	0.9873417721518988	Self Other
no_beacon__geo	0.8631386861313869	0.9298245614035088	0.86313620482135	0.8625534514355527	0.8637189582071472	0.914702581369248	0.8787878787878788	0.9506172839506172	724	RFC	0.8653903239786982	0.9074550128534704	0.8233256351039261	0.931597357170618	0.9354838709677421	0.927710843373494	0.8650830843151941	0.8218859138533178	0.90828025477707	0.9016274864376128	0.8285714285714286	0.9746835443037974	Self Other
no_beacon__geo	0.8644736842105263	0.9210526315789472	0.8640384471759494	0.8563458856345885	0.8717310087173102	0.9064807219031994	0.8695652173913043	0.9433962264150944	725	RFC	0.8640943328052475	0.8575418994413407	0.8706467661691543	0.9099264705882352	0.8823529411764706	0.9375	0.8639855792274189	0.8551532033426184	0.8728179551122195	0.9032549728752259	0.8571428571428571	0.9493670886075948	Self Other
no_beacon__geo	0.8533333333333334	0.9210526315789472	0.8447602162772441	0.8082788671023965	0.8812415654520918	0.9031618688060404	0.8615384615384616	0.9447852760736196	726	RFC	0.8563386760931674	0.866822429906542	0.8458549222797928	0.925	0.9333333333333332	0.9166666666666666	0.838430583501006	0.7571428571428571	0.9197183098591548	0.8873417721518988	0.8	0.9746835443037974	Self Other
no_beacon__geo	0.7878571428571428	0.8947368421052632	0.7812673761711901	0.7433016421780466	0.8192331101643335	0.8742647058823529	0.823529411764706	0.925	727	RFC	0.7791875525406193	0.7202680067001676	0.8381070983810709	0.8810325476992144	0.8484848484848485	0.9135802469135802	0.7845238095238096	0.7678571428571429	0.8011904761904762	0.8683544303797468	0.8	0.9367088607594936	Self Other
no_beacon__geo	0.7974341661039838	0.8771929824561403	0.7948882249313985	0.7720364741641337	0.8177399756986634	0.8449280994947532	0.7741935483870968	0.9156626506024096	728	RFC	0.8024935568222435	0.8314238952536824	0.7735632183908046	0.8812260536398467	0.8888888888888888	0.8735632183908046	0.7939177085618192	0.7205673758865249	0.8672680412371134	0.823869801084991	0.6857142857142857	0.9620253164556962	Self Other
no_beacon__geo	0.8543823326432022	0.912280701754386	0.849303914296065	0.8216398985629756	0.8769679300291545	0.8892343567819667	0.8387096774193549	0.9397590361445785	729	RFC	0.8676309360050917	0.9169811320754716	0.8182807399347116	0.9297573435504468	0.9629629629629628	0.8965517241379308	0.8444904461049505	0.7442572741194488	0.9447236180904522	0.8650994575045208	0.7428571428571429	0.9873417721518988	Self Other
no_beacon__geo	0.8032021347565044	0.9035087719298246	0.8006380232460109	0.7780285929270127	0.8232474535650091	0.8837489570779642	0.8358208955223881	0.9316770186335404	730	RFC	0.799831895001798	0.7659259259259259	0.8337378640776699	0.8948170731707317	0.875	0.9146341463414634	0.8017688145775654	0.790519877675841	0.8130177514792899	0.8746835443037975	0.8	0.9493670886075948	Self Other
no_beacon__geo	0.8259162303664922	0.8771929824561403	0.825226353303795	0.8142458100558658	0.8362068965517242	0.8381338742393509	0.7586206896551724	0.9176470588235296	731	RFC	0.8451147242330814	0.9448946515397084	0.7453347969264544	0.906832298136646	0.9565217391304348	0.8571428571428571	0.8338257944053897	0.7153374233128834	0.9523141654978962	0.8079566003616636	0.6285714285714286	0.9873417721518988	Self Other
no_beacon__geo	0.7914893617021277	0.8508771929824561	0.7914199898341112	0.7876160990712074	0.795223880597015	0.8287229341581971	0.7671232876712328	0.8903225806451613	732	RFC	0.7938620266775676	0.740395809080326	0.8473282442748091	0.8223684210526316	0.7368421052631579	0.9078947368421052	0.7952130983627046	0.8412698412698413	0.749156355455568	0.8367088607594937	0.8	0.8734177215189873	Self Other
no_beacon__geo	0.8238532110091743	0.8947368421052632	0.8237814242987632	0.8273381294964028	0.8202247191011236	0.8742647058823529	0.823529411764706	0.925	733	RFC	0.8245323066882614	0.8603491271820449	0.7887154861944778	0.8810325476992144	0.8484848484848485	0.9135802469135802	0.8255615252705142	0.7967667436489607	0.8543563068920677	0.8683544303797468	0.8	0.9367088607594936	Self Other
no_beacon__geo	0.8152777777777778	0.8771929824561403	0.8078019251920777	0.7698961937716263	0.8457076566125291	0.8381338742393509	0.7586206896551724	0.9176470588235296	734	RFC	0.8313533951042942	0.8846918489065606	0.7780149413020278	0.906832298136646	0.9565217391304348	0.8571428571428571	0.8038862760283395	0.6814701378254211	0.9263024142312579	0.8079566003616636	0.6285714285714286	0.9873417721518988	Self Other
no_beacon__geo	0.8015820698747528	0.9210526315789472	0.8006809595418365	0.7872791519434629	0.81408276714021	0.9064807219031994	0.8695652173913043	0.9433962264150944	735	RFC	0.8007644533555958	0.7889518413597734	0.8125770653514179	0.9099264705882352	0.8823529411764706	0.9375	0.8006037998017008	0.7856135401974612	0.8155940594059405	0.9032549728752259	0.8571428571428571	0.9493670886075948	Self Other
no_beacon__geo	0.8423493044822257	0.912280701754386	0.8303605166763061	0.7852631578947368	0.8754578754578753	0.8892343567819667	0.8387096774193549	0.9397590361445785	736	RFC	0.8470922419550819	0.8614318706697459	0.8327526132404182	0.9297573435504468	0.9629629629629628	0.8965517241379308	0.8221249710611414	0.7214700193423598	0.9227799227799228	0.8650994575045208	0.7428571428571429	0.9873417721518988	Self Other
no_beacon__geo	0.7701743060038735	0.8684210526315791	0.7676009089560492	0.7431457431457431	0.7920560747663551	0.8441345365053323	0.7826086956521741	0.9056603773584908	737	RFC	0.7681888235058645	0.6803170409511229	0.8560606060606061	0.8470588235294118	0.7941176470588235	0.9	0.7778582290730628	0.8187599364069952	0.7369565217391304	0.8414104882459312	0.7714285714285715	0.9113924050632912	Self Other
no_beacon__geo	0.8361823361823362	0.9035087719298246	0.8345371220567981	0.8180379746835443	0.8510362694300521	0.8837489570779642	0.8358208955223881	0.9316770186335404	738	RFC	0.836993666513365	0.8433931484502447	0.8305941845764855	0.8948170731707317	0.875	0.9146341463414634	0.8333363932901268	0.794162826420891	0.8725099601593626	0.8746835443037975	0.8	0.9493670886075948	Self Other
no_beacon__geo	0.7894385026737968	0.8245614035087719	0.7854886660503176	0.7563805104408353	0.8145968216598001	0.7784687135639332	0.6774193548387097	0.8795180722891567	739	RFC	0.7924599530660137	0.8082644628099174	0.77665544332211	0.8084291187739463	0.7777777777777778	0.8390804597701149	0.7835957287589224	0.7107558139534884	0.8564356435643564	0.7620253164556963	0.6	0.9240506329113924	Self Other
no_beacon__geo	0.801747311827957	0.8684210526315791	0.7986347199139052	0.7735993860322334	0.8236700537955769	0.8386031146767342	0.7692307692307692	0.9079754601226993	740	RFC	0.8173775943125788	0.8842105263157894	0.7505446623093682	0.8571428571428572	0.8333333333333334	0.8809523809523809	0.8000840237434836	0.6875852660300137	0.9125827814569536	0.825497287522604	0.7142857142857143	0.9367088607594936	Self Other
no_beacon__geo	0.8302658486707567	0.9035087719298246	0.8278439240404315	0.8074245939675174	0.8482632541133456	0.8856986601039104	0.8405797101449276	0.9308176100628932	741	RFC	0.8266813112538021	0.7909090909090909	0.862453531598513	0.8889705882352941	0.8529411764705882	0.925	0.8295884619318763	0.8246445497630331	0.8345323741007195	0.8826401446654611	0.8285714285714286	0.9367088607594936	Self Other
no_beacon__geo	0.8309114927344782	0.8771929824561403	0.8252718856448347	0.7938808373590982	0.8566629339305711	0.8507295173961841	0.787878787878788	0.91358024691358	742	RFC	0.8280211831755864	0.8135313531353136	0.8425110132158591	0.865137971239798	0.8387096774193549	0.891566265060241	0.8232278190856864	0.7751572327044025	0.8712984054669703	0.8397830018083183	0.7428571428571429	0.9367088607594936	Self Other
no_beacon__geo	0.8338278931750742	0.9210526315789472	0.8285735048324976	0.7985611510791366	0.8585858585858585	0.9048855103365161	0.8656716417910447	0.9440993788819876	743	RFC	0.8287515762925599	0.8	0.8575031525851198	0.9165396341463414	0.90625	0.9268292682926828	0.8283993853654329	0.7971274685816876	0.8596713021491783	0.8952983725135624	0.8285714285714286	0.9620253164556962	Self Other
no_beacon__geo	0.8535564853556485	0.9298245614035088	0.8524532332506933	0.8396946564885497	0.8652118100128371	0.9161764705882351	0.8823529411764706	0.95	744	RFC	0.8525405786873677	0.8409785932721713	0.8641025641025641	0.9236812570145904	0.9090909090909092	0.9382716049382716	0.8523692708006771	0.8384146341463414	0.8663239074550129	0.9095840867992766	0.8571428571428571	0.9620253164556962	Self Other
no_beacon__geo	0.8329925017041582	0.8859649122807017	0.8314575127937354	0.8153730218538056	0.8475420037336653	0.8574314574314574	0.7936507936507937	0.9212121212121211	745	RFC	0.8378460396887307	0.8697749196141479	0.8059171597633136	0.8882890365448506	0.8928571428571429	0.8837209302325582	0.8305383369631987	0.7673758865248227	0.8937007874015748	0.8381555153707052	0.7142857142857143	0.9620253164556962	Self Other
no_beacon__geo	0.8098885793871866	0.8859649122807017	0.8055292228520576	0.7764127764127765	0.8346456692913387	0.860122699386503	0.8	0.920245398773006	746	RFC	0.8046442898853468	0.7669902912621359	0.8422982885085575	0.8797619047619047	0.8666666666666667	0.8928571428571429	0.806600252041115	0.7860696517412935	0.8271308523409364	0.8461121157323689	0.7428571428571429	0.9493670886075948	Self Other
no_beacon__geo	0.8562450903377847	0.8947368421052632	0.8511285229797684	0.8235294117647058	0.8787276341948309	0.8742647058823529	0.823529411764706	0.925	747	RFC	0.8544129022277227	0.8455445544554455	0.86328125	0.8810325476992144	0.8484848484848485	0.9135802469135802	0.8486842105263158	0.8026315789473685	0.8947368421052632	0.8683544303797468	0.8	0.9367088607594936	Self Other
no_beacon__geo	0.8456568557071069	0.9035087719298246	0.8456539922171208	0.8449891852919972	0.8463187991422444	0.8856986601039104	0.8405797101449276	0.9308176100628932	748	RFC	0.8467186887141058	0.8746268656716418	0.8188105117565698	0.8889705882352941	0.8529411764705882	0.925	0.8465169633499212	0.8172942817294282	0.8757396449704142	0.8826401446654611	0.8285714285714286	0.9367088607594936	Self Other
no_beacon__geo	0.8271119842829077	0.9035087719298246	0.8260195555801074	0.8122332859174964	0.8398058252427184	0.8856986601039104	0.8405797101449276	0.9308176100628932	749	RFC	0.8287722651837692	0.843426883308715	0.8141176470588235	0.8889705882352941	0.8529411764705882	0.925	0.825216333013604	0.7832647462277091	0.8671679197994987	0.8826401446654611	0.8285714285714286	0.9367088607594936	Self Other
no_beacon__geo	0.7825768667642753	0.8596491228070176	0.7670182910126471	0.7068114511352419	0.8272251308900523	0.8150101419878295	0.7241379310344828	0.9058823529411764	750	RFC	0.7687520369458639	0.717434869739479	0.8200692041522492	0.8795986622073578	0.9130434782608696	0.8461538461538461	0.7655025483641147	0.6964980544747081	0.8345070422535211	0.7873417721518987	0.6	0.9746835443037974	Self Other
no_beacon__geo	0.8561827956989247	0.9298245614035088	0.8537990968042886	0.835130970724191	0.8724672228843862	0.914702581369248	0.8787878787878788	0.9506172839506172	751	RFC	0.8532220095483246	0.8287461773700305	0.8776978417266187	0.931597357170618	0.9354838709677421	0.927710843373494	0.8544567425156749	0.8416149068322981	0.8672985781990521	0.9016274864376128	0.8285714285714286	0.9746835443037974	Self Other
no_beacon__geo	0.8116646415552855	0.9298245614035088	0.8102922390319275	0.7941567065073041	0.8264277715565509	0.9161764705882351	0.8823529411764706	0.95	752	RFC	0.8151868649262544	0.8410689170182841	0.7893048128342246	0.9236812570145904	0.9090909090909092	0.9382716049382716	0.8097081494948599	0.7522012578616353	0.8672150411280846	0.9095840867992766	0.8571428571428571	0.9620253164556962	Self Other
no_beacon__geo	0.7890625	0.9035087719298246	0.7805569383629143	0.7373540856031129	0.8237597911227156	0.8856986601039104	0.8405797101449276	0.9308176100628932	753	RFC	0.7783295870156741	0.7164461247637051	0.8402130492676432	0.8889705882352941	0.8529411764705882	0.925	0.7837287892045295	0.7595190380761523	0.8079385403329066	0.8826401446654611	0.8285714285714286	0.9367088607594936	Self Other
no_beacon__geo	0.8602391629297459	0.9473684210526316	0.8586243039448072	0.8435146443514646	0.8737339635381498	0.9371323529411764	0.9117647058823528	0.9625	754	RFC	0.8603841046072123	0.8615384615384616	0.8592297476759628	0.9450056116722784	0.9393939393939394	0.9506172839506172	0.8574828859664925	0.8262295081967214	0.8887362637362637	0.9301989150090416	0.8857142857142857	0.9746835443037974	Self Other
no_beacon__geo	0.7987679671457906	0.8859649122807017	0.7987565592203898	0.7972413793103449	0.8002717391304348	0.8574314574314574	0.7936507936507937	0.9212121212121211	755	RFC	0.7987515554023057	0.7939560439560439	0.8035470668485676	0.8882890365448506	0.8928571428571429	0.8837209302325582	0.7987885103400193	0.8005540166204986	0.7970230040595401	0.8381555153707052	0.7142857142857143	0.9620253164556962	Self Other
no_beacon__geo	0.8316690442225392	0.8684210526315791	0.8208857621092337	0.776937618147448	0.8648339060710194	0.8202837624802943	0.7272727272727273	0.9132947976878611	756	RFC	0.8581612933634992	0.9298642533936652	0.7864583333333334	0.9202127659574468	1.0	0.8404255319148937	0.8138837943227256	0.6672077922077922	0.9605597964376592	0.7857142857142857	0.5714285714285714	1.0	Self Other
no_beacon__geo	0.8018731988472623	0.8684210526315791	0.8005037319965986	0.7839748625294579	0.8170326014637392	0.8414758505608604	0.7761194029850748	0.906832298136646	757	RFC	0.7997427699613634	0.7618320610687023	0.8376534788540245	0.8513719512195121	0.8125	0.8902439024390244	0.8024229815491952	0.8074433656957929	0.7974025974025974	0.8334538878842677	0.7428571428571429	0.9240506329113924	Self Other
no_beacon__geo	0.8325550366911274	0.9210526315789472	0.8298209643941542	0.8082505729564552	0.8513913558318532	0.9031618688060404	0.8615384615384616	0.9447852760736196	758	RFC	0.8362835679922969	0.8573743922204214	0.8151927437641724	0.925	0.9333333333333332	0.9166666666666666	0.8277025091146113	0.7644508670520231	0.8909541511771994	0.8873417721518988	0.8	0.9746835443037974	Self Other
no_beacon__geo	0.7975174553917765	0.8684210526315791	0.7847439896348194	0.7323076923076924	0.8371802869619464	0.8386031146767342	0.7692307692307692	0.9079754601226993	759	RFC	0.7942084728628294	0.7828947368421053	0.8055222088835534	0.8571428571428572	0.8333333333333334	0.8809523809523809	0.7796449215524359	0.6878612716763006	0.8714285714285714	0.825497287522604	0.7142857142857143	0.9367088607594936	Self Other
no_beacon__geo	0.8483639265762171	0.912280701754386	0.8406902108159617	0.8057259713701431	0.8756544502617802	0.8869047619047619	0.8333333333333333	0.9404761904761904	760	RFC	0.8687330883818964	0.9314420803782506	0.8060240963855422	0.9438202247191012	1.0	0.8876404494382022	0.8341813159864735	0.7099099099099099	0.9584527220630372	0.8571428571428572	0.7142857142857143	1.0	Self Other
no_beacon__geo	0.8198529411764706	0.9298245614035088	0.8177816058953009	0.7983539094650206	0.8372093023255814	0.9161764705882351	0.8823529411764706	0.95	761	RFC	0.8164274842357034	0.7698412698412699	0.8630136986301371	0.9236812570145904	0.9090909090909092	0.9382716049382716	0.8209815274331403	0.8290598290598291	0.8129032258064516	0.9095840867992766	0.8571428571428571	0.9620253164556962	Self Other
no_beacon__geo	0.8301759133964818	0.9035087719298246	0.8292811666632152	0.8169219547775346	0.8416403785488958	0.8856986601039104	0.8405797101449276	0.9308176100628932	762	RFC	0.8300365949032744	0.8284023668639053	0.8316708229426434	0.8889705882352941	0.8529411764705882	0.925	0.8288036237676526	0.8057553956834532	0.8518518518518519	0.8826401446654611	0.8285714285714286	0.9367088607594936	Self Other
no_beacon__geo	0.8010645375914837	0.8771929824561403	0.7987262430215452	0.7770320656226697	0.8204204204204204	0.8507295173961841	0.787878787878788	0.91358024691358	763	RFC	0.7975854323760629	0.755072463768116	0.8400984009840098	0.865137971239798	0.8387096774193549	0.891566265060241	0.8009752060751607	0.8003072196620584	0.8016431924882629	0.8397830018083183	0.7428571428571429	0.9367088607594936	Self Other
no_beacon__geo	0.8029871977240398	0.8508771929824561	0.7950315429604754	0.7546501328609391	0.8354129530600118	0.8011695906432749	0.7017543859649122	0.9005847953216375	764	RFC	0.8148253808184278	0.8554216867469879	0.7742290748898678	0.8730237154150198	0.9090909090909092	0.8369565217391305	0.7911078165737948	0.6751188589540412	0.9070967741935484	0.7730560578661845	0.5714285714285714	0.9746835443037974	Self Other
no_beacon__geo	0.845925925925926	0.8684210526315791	0.8451097029283532	0.8338658146964856	0.8563535911602209	0.8321390006871503	0.7540983606557377	0.9101796407185628	765	RFC	0.8518564901679708	0.8953687821612349	0.8083441981747066	0.8741258741258742	0.8846153846153846	0.8636363636363636	0.8453474513212567	0.7802690582959642	0.9104258443465492	0.8095840867992767	0.6571428571428571	0.9620253164556962	Self Other
no_beacon__geo	0.7815003641660597	0.8508771929824561	0.7669563446262475	0.7087378640776699	0.8251748251748251	0.8056363454016648	0.7118644067796609	0.8994082840236687	766	RFC	0.7836056186769689	0.7900432900432901	0.7771679473106476	0.8597222222222223	0.875	0.8444444444444444	0.7610543696964395	0.6426056338028169	0.8795031055900621	0.7810126582278479	0.6	0.9620253164556962	Self Other
no_beacon__geo	0.8373101952277657	0.8947368421052632	0.8342473013750802	0.8117154811715479	0.8567791215786124	0.86708122813836	0.8064516129032259	0.927710843373494	767	RFC	0.8398200553011319	0.8538732394366197	0.8257668711656442	0.9054916985951468	0.9259259259259259	0.8850574712643678	0.8318681805523911	0.7735247208931421	0.8902116402116402	0.8444846292947559	0.7142857142857143	0.9746835443037974	Self Other
no_beacon__geo	0.8111190306486101	0.8859649122807017	0.8021951420644231	0.7601809954751132	0.8442092886537328	0.8649165983046212	0.8115942028985507	0.9182389937106918	768	RFC	0.8013696304501912	0.7540394973070018	0.8486997635933806	0.8680147058823529	0.8235294117647058	0.9125	0.8030947197677893	0.7664233576642335	0.839766081871345	0.8620253164556962	0.8	0.9240506329113924	Self Other
no_beacon__geo	0.8098495212038304	0.8596491228070176	0.8034402644809717	0.7679465776293825	0.8389339513325609	0.8262195121951219	0.75	0.9024390243902438	769	RFC	0.8181896636501753	0.8502772643253235	0.7861020629750272	0.8490872210953346	0.8275862068965517	0.8705882352941177	0.7997655444945498	0.700152207001522	0.8993788819875776	0.8112115732368896	0.6857142857142857	0.9367088607594936	Self Other
no_beacon__geo	0.8417213712618526	0.9035087719298246	0.8339827848383812	0.7981395348837209	0.8698260347930414	0.8816422840962718	0.8307692307692307	0.9325153374233128	770	RFC	0.8338729543862154	0.7973977695167286	0.8703481392557023	0.9023809523809524	0.9	0.9047619047619048	0.8340936189595809	0.7988826815642458	0.8693045563549161	0.8667269439421339	0.7714285714285715	0.9620253164556962	Self Other
no_beacon__geo	0.8359721342621913	0.8947368421052632	0.8359402861971704	0.8382261086820737	0.8336544637122671	0.8642857142857143	0.7999999999999999	0.9285714285714286	771	RFC	0.8425432519805321	0.9242424242424242	0.7608440797186401	0.9182022471910112	0.96	0.8764044943820225	0.8443660714285715	0.7668571428571429	0.921875	0.8365280289330923	0.6857142857142857	0.9873417721518988	Self Other
no_beacon__geo	0.7965277777777777	0.8508771929824561	0.7948816675490371	0.776506483600305	0.8132568514977693	0.8170835299669656	0.7384615384615385	0.8957055214723927	772	RFC	0.800693661222011	0.8289902280130294	0.7723970944309927	0.8345238095238096	0.8	0.8690476190476191	0.7944768098619154	0.7302725968436155	0.8586810228802153	0.8048824593128391	0.6857142857142857	0.9240506329113924	Self Other
no_beacon__geo	0.7699237699237699	0.8596491228070176	0.7682398699640078	0.7484848484848485	0.7879948914431673	0.8376068376068375	0.7777777777777778	0.8974358974358974	773	RFC	0.7694220639256775	0.6889818688981869	0.8498622589531679	0.8329238329238329	0.7567567567567568	0.9090909090909092	0.7768804785595831	0.8192371475953566	0.7345238095238096	0.8430379746835444	0.8	0.8860759493670886	Self Other
no_beacon__geo	0.8709198813056379	0.9298245614035088	0.8688833236438442	0.8525423728813559	0.8852242744063324	0.9113874854255732	0.870967741935484	0.9518072289156626	774	RFC	0.8716158424042713	0.8763066202090593	0.8669250645994832	0.9540229885057472	1.0	0.9080459770114944	0.867172835881971	0.8300330033003299	0.904312668463612	0.8857142857142857	0.7714285714285715	1.0	Self Other
no_beacon__geo	0.8117433414043583	0.9035087719298246	0.8100275286517986	0.7919732441471572	0.8280818131564399	0.8816422840962718	0.8307692307692307	0.9325153374233128	775	RFC	0.8151408345261695	0.8385269121813032	0.7917547568710359	0.9023809523809524	0.9	0.9047619047619048	0.8091097609512019	0.7503168567807351	0.8679026651216686	0.8667269439421339	0.7714285714285715	0.9620253164556962	Self Other
no_beacon__geo	0.8013293943870015	0.8771929824561403	0.7994521392722538	0.7800490596892886	0.8188552188552188	0.8556962025316457	0.8000000000000002	0.9113924050632912	776	RFC	0.8002008830022075	0.7897350993377483	0.8106666666666666	0.8556962025316456	0.8	0.9113924050632912	0.7989043113206511	0.7705977382875606	0.8272108843537415	0.8556962025316456	0.8	0.9113924050632912	Self Other
no_beacon__geo	0.8207792207792208	0.8859649122807017	0.8203644441288791	0.8289962825278809	0.8117326057298772	0.8574314574314574	0.7936507936507937	0.9212121212121211	777	RFC	0.8236156428807868	0.9016172506738545	0.7456140350877193	0.8882890365448506	0.8928571428571429	0.8837209302325582	0.8289601988683184	0.7672018348623854	0.8907185628742516	0.8381555153707052	0.7142857142857143	0.9620253164556962	Self Other
no_beacon__geo	0.8352315869400152	0.8859649122807017	0.8302323909818923	0.8010999083409717	0.8593648736228128	0.8574314574314574	0.7936507936507937	0.9212121212121211	778	RFC	0.8299710344500106	0.7989031078610603	0.8610389610389609	0.8882890365448506	0.8928571428571429	0.8837209302325582	0.830503053420592	0.8033088235294118	0.8576972833117723	0.8381555153707052	0.7142857142857143	0.9620253164556962	Self Other
no_beacon__geo	0.8237671786580436	0.912280701754386	0.8126757471685949	0.7670940170940171	0.8582574772431729	0.8869047619047619	0.8333333333333333	0.9404761904761904	779	RFC	0.8292531156443641	0.8466981132075472	0.8118081180811808	0.9438202247191012	1.0	0.8876404494382022	0.8057583512931035	0.701171875	0.9103448275862068	0.8571428571428572	0.7142857142857143	1.0	Self Other
no_beacon__geo	0.8512960436562074	0.8947368421052632	0.8504845866089792	0.8394698085419735	0.8614993646759849	0.8720538720538721	0.8181818181818182	0.9259259259259259	780	RFC	0.8500204606734645	0.8296943231441049	0.8703465982028241	0.8872910998834046	0.8709677419354839	0.9036144578313252	0.8511542895706212	0.8494783904619971	0.8528301886792453	0.8603978300180832	0.7714285714285715	0.9493670886075948	Self Other
no_beacon__geo	0.7859025032938076	0.9298245614035088	0.7842960908339283	0.7656813266041816	0.8029108550636751	0.9175406871609404	0.8857142857142857	0.9493670886075948	781	RFC	0.7839575677014101	0.7224489795918367	0.8454661558109834	0.9175406871609404	0.8857142857142857	0.9493670886075948	0.7894256790263392	0.8144171779141104	0.7644341801385681	0.9175406871609404	0.8857142857142857	0.9493670886075948	Self Other
no_beacon__geo	0.7807666442501682	0.8771929824561403	0.7794932678311499	0.7627365356622998	0.79625	0.8599508599508598	0.8108108108108107	0.9090909090909092	782	RFC	0.7802471949953145	0.7100271002710027	0.8504672897196262	0.8512820512820514	0.7692307692307693	0.9333333333333332	0.7862152554523351	0.8238993710691824	0.7485311398354877	0.8716094032549728	0.8571428571428571	0.8860759493670886	Self Other
no_beacon__geo	0.818048422597212	0.8771929824561403	0.8013661279252344	0.7438016528925621	0.8589306029579067	0.8381338742393509	0.7586206896551724	0.9176470588235296	783	RFC	0.8412894478979267	0.8977556109725686	0.7848232848232848	0.906832298136646	0.9565217391304348	0.8571428571428571	0.7917065486160964	0.6349206349206349	0.9484924623115578	0.8079566003616636	0.6285714285714286	0.9873417721518988	Self Other
no_beacon__geo	0.8182393920202661	0.8859649122807017	0.8153357100972805	0.7921795800144822	0.8384918401800788	0.8574314574314574	0.7936507936507937	0.9212121212121211	784	RFC	0.8266454245906301	0.8682539682539683	0.7850368809272918	0.8882890365448506	0.8928571428571429	0.8837209302325582	0.8140603189306368	0.7283621837549934	0.8997584541062802	0.8381555153707052	0.7142857142857143	0.9620253164556962	Self Other
no_beacon__geo	0.8527687296416938	0.8947368421052632	0.8505986218776918	0.8325925925925927	0.8686046511627907	0.8642857142857143	0.7999999999999999	0.9285714285714286	785	RFC	0.8579976741171979	0.8878357030015798	0.8281596452328159	0.9182022471910112	0.96	0.8764044943820225	0.8485122061837389	0.7838214783821479	0.91320293398533	0.8365280289330923	0.6857142857142857	0.9873417721518988	Self Other
no_beacon__geo	0.8145363408521303	0.8684210526315791	0.8144792399718508	0.8112244897959184	0.8177339901477833	0.8386031146767342	0.7692307692307692	0.9079754601226993	786	RFC	0.8241275990436125	0.9046941678520626	0.7435610302351624	0.8571428571428572	0.8333333333333334	0.8809523809523809	0.8218024244245352	0.7352601156069364	0.908344733242134	0.825497287522604	0.7142857142857143	0.9367088607594936	Self Other
no_beacon__geo	0.8298932384341637	0.8333333333333334	0.82176722708032	0.783710407239819	0.8598240469208209	0.7723594324750394	0.6545454545454545	0.8901734104046243	787	RFC	0.8423831827813093	0.8836734693877552	0.8010928961748633	0.8595744680851064	0.9	0.8191489361702128	0.8159565709581147	0.7040650406504065	0.9278481012658228	0.7444846292947558	0.5142857142857142	0.9746835443037974	Self Other
no_beacon__geo	0.8435754189944135	0.9035087719298246	0.842745983935743	0.8313253012048192	0.8541666666666666	0.8837489570779642	0.8358208955223881	0.9316770186335404	788	RFC	0.8502492760545721	0.8975609756097561	0.8029375764993879	0.8948170731707317	0.875	0.9146341463414634	0.8432859257929921	0.7741935483870968	0.9123783031988874	0.8746835443037975	0.8	0.9493670886075948	Self Other
no_beacon__geo	0.864321608040201	0.912280701754386	0.8598060969706844	0.8346456692913385	0.8849665246500305	0.8892343567819667	0.8387096774193549	0.9397590361445785	789	RFC	0.8712050984936268	0.9	0.8424101969872537	0.9297573435504468	0.9629629629629628	0.8965517241379308	0.8550957878445644	0.7781402936378466	0.932051282051282	0.8650994575045208	0.7428571428571429	0.9873417721518988	Self Other
no_beacon__geo	0.8488952245188881	0.8859649122807017	0.8447594114306711	0.8194207836456558	0.8700980392156862	0.8574314574314574	0.7936507936507937	0.9212121212121211	790	RFC	0.8508486718836107	0.8604651162790697	0.8412322274881516	0.8882890365448506	0.8928571428571429	0.8837209302325582	0.8415645247823036	0.7821138211382114	0.9010152284263959	0.8381555153707052	0.7142857142857143	0.9620253164556962	Self Other
no_beacon__geo	0.8714859437751004	0.912280701754386	0.8714859437751005	0.8714859437751005	0.8714859437751005	0.8952205882352942	0.8529411764705883	0.9375	791	RFC	0.8715109329328504	0.8668442077230359	0.8761776581426649	0.9023569023569024	0.8787878787878788	0.9259259259259259	0.8715109329328504	0.8761776581426649	0.8668442077230359	0.8889692585895117	0.8285714285714286	0.9493670886075948	Self Other
no_beacon__geo	0.8220230473751601	0.9210526315789472	0.8218255824449971	0.8158940397350993	0.8277571251548947	0.9031618688060404	0.8615384615384616	0.9447852760736196	792	RFC	0.8217682657891414	0.796895213454075	0.8466413181242078	0.925	0.9333333333333332	0.9166666666666666	0.8227589326096789	0.8358208955223879	0.8096969696969697	0.8873417721518988	0.8	0.9746835443037974	Self Other
no_beacon__geo	0.8160054719562243	0.8421052631578947	0.8151231429601602	0.8023512123438648	0.8278950735764555	0.8144665461121157	0.7428571428571429	0.8860759493670886	793	RFC	0.8173884681925182	0.8310502283105022	0.8037267080745342	0.8144665461121157	0.7428571428571429	0.8860759493670886	0.8145650935476133	0.7755681818181818	0.8535620052770448	0.8144665461121157	0.7428571428571429	0.8860759493670886	Self Other
no_beacon__geo	0.8058823529411765	0.8859649122807017	0.7948042685101363	0.7471264367816092	0.8424821002386634	0.860122699386503	0.8	0.920245398773006	794	RFC	0.7922040284016809	0.7276119402985075	0.8567961165048543	0.8797619047619047	0.8666666666666667	0.8928571428571429	0.7981775165428264	0.7677165354330708	0.8286384976525821	0.8461121157323689	0.7428571428571429	0.9493670886075948	Self Other
no_beacon__geo	0.8080882352941177	0.8859649122807017	0.7928376790769908	0.7366296670030272	0.8490456911509543	0.8574314574314574	0.7936507936507937	0.9212121212121211	795	RFC	0.7902067421861813	0.7199211045364892	0.8604923798358733	0.8882890365448506	0.8928571428571429	0.8837209302325582	0.796015887391977	0.7541322314049587	0.8378995433789954	0.8381555153707052	0.7142857142857143	0.9620253164556962	Self Other
no_beacon__geo	0.8665283540802213	0.8859649122807017	0.8665252261382479	0.865879082696317	0.8671713695801789	0.8626124038194123	0.8059701492537314	0.9192546583850932	796	RFC	0.8675574712643678	0.8951149425287356	0.84	0.8730945121951219	0.84375	0.902439024390244	0.8673259573946688	0.8384925975773889	0.8961593172119487	0.8540687160940326	0.7714285714285715	0.9367088607594936	Self Other
no_beacon__geo	0.8647778493238892	0.9298245614035088	0.8647481835373744	0.8667512690355329	0.8627450980392157	0.9175406871609404	0.8857142857142857	0.9493670886075948	797	RFC	0.8650750440703399	0.8548185231539425	0.8753315649867374	0.9175406871609404	0.8857142857142857	0.9493670886075948	0.8647686714697024	0.879021879021879	0.8505154639175257	0.9175406871609404	0.8857142857142857	0.9493670886075948	Self Other
no_beacon__geo	0.8462515883100381	0.8947368421052632	0.8457695004964101	0.8543922984356197	0.8371467025572006	0.8720538720538721	0.8181818181818182	0.9259259259259259	798	RFC	0.8453284624337256	0.8722358722358723	0.8184210526315789	0.8872910998834046	0.8709677419354839	0.9036144578313252	0.847006731119081	0.8372641509433962	0.8567493112947658	0.8603978300180832	0.7714285714285715	0.9493670886075948	Self Other
no_beacon__geo	0.7853441894892672	0.8596491228070176	0.7597441620879121	0.6813186813186812	0.8381696428571429	0.8150101419878295	0.7241379310344828	0.9058823529411764	799	RFC	0.7994964281210766	0.8310991957104558	0.7678936605316974	0.8795986622073578	0.9130434782608696	0.8461538461538461	0.7499428072053771	0.5772811918063314	0.9226044226044228	0.7873417721518987	0.6	0.9746835443037974	Self Other
no_beacon__geo	0.8373540856031129	0.8333333333333334	0.8292467375582153	0.792039800995025	0.8664536741214057	0.7873760675370571	0.6885245901639345	0.8862275449101796	800	RFC	0.8413716233936532	0.8559139784946237	0.8268292682926829	0.8243006993006994	0.8076923076923077	0.8409090909090909	0.8235520755654984	0.737037037037037	0.9100671140939596	0.7683544303797468	0.6	0.9367088607594936	Self Other
no_beacon__geo	0.7723636363636364	0.8859649122807017	0.7635131979279828	0.7177637511271415	0.809262644728824	0.860122699386503	0.8	0.920245398773006	801	RFC	0.7603762485022298	0.6791808873720137	0.8415716096324461	0.8797619047619047	0.8666666666666667	0.8928571428571429	0.7701684934335138	0.7609942638623327	0.7793427230046949	0.8461121157323689	0.7428571428571429	0.9493670886075948	Self Other
no_beacon__geo	0.8460421205519245	0.9035087719298246	0.8428251459091594	0.8203389830508474	0.8653113087674714	0.8837489570779642	0.8358208955223881	0.9316770186335404	802	RFC	0.8410621761658031	0.8	0.8821243523316062	0.8948170731707317	0.875	0.9146341463414634	0.8454331562398352	0.8417391304347827	0.8491271820448878	0.8746835443037975	0.8	0.9493670886075948	Self Other
no_beacon__geo	0.8187134502923976	0.9473684210526316	0.8181521916245722	0.8080495356037152	0.8282548476454293	0.9371323529411764	0.9117647058823528	0.9625	803	RFC	0.8238942428632149	0.867109634551495	0.7806788511749347	0.9450056116722784	0.9393939393939394	0.9506172839506172	0.8192638194177247	0.7565217391304347	0.8820058997050148	0.9301989150090416	0.8857142857142857	0.9746835443037974	Self Other
no_beacon__geo	0.78852798894264	0.8859649122807017	0.785090665527685	0.7579113924050631	0.8122699386503068	0.8649165983046212	0.8115942028985507	0.9182389937106918	804	RFC	0.7835001406112158	0.7279635258358662	0.8390367553865653	0.8680147058823529	0.8235294117647058	0.9125	0.7887935939848444	0.7904290429042904	0.7871581450653984	0.8620253164556962	0.8	0.9240506329113924	Self Other
no_beacon__geo	0.8233695652173914	0.9210526315789472	0.8228463088043607	0.8132183908045977	0.8324742268041238	0.9012987012987012	0.8571428571428572	0.9454545454545454	805	RFC	0.8225208766337029	0.8016997167138811	0.8433420365535248	0.9356312292358804	0.9642857142857144	0.9069767441860463	0.82347791897566	0.8250728862973761	0.8218829516539441	0.8793851717902351	0.7714285714285715	0.9873417721518988	Self Other
no_beacon__geo	0.8342287029930928	0.8947368421052632	0.8280498533724341	0.7954545454545454	0.8606451612903226	0.8720538720538721	0.8181818181818182	0.9259259259259259	806	RFC	0.8328826821175654	0.8267716535433071	0.8389937106918239	0.8872910998834046	0.8709677419354839	0.9036144578313252	0.8249335331367526	0.7664233576642335	0.8834437086092716	0.8603978300180832	0.7714285714285715	0.9493670886075948	Self Other
no_beacon__geo	0.799863387978142	0.8947368421052632	0.7991209974828777	0.7869090909090908	0.8113329040566646	0.8696646341463414	0.8125	0.9268292682926828	807	RFC	0.7991463078799323	0.7874818049490538	0.8108108108108109	0.8953346855983773	0.8965517241379308	0.8941176470588236	0.7990964397027092	0.7863372093023255	0.8118556701030928	0.8524412296564196	0.7428571428571429	0.9620253164556962	Self Other
no_beacon__geo	0.8541254125412542	0.9473684210526316	0.8531093746503936	0.8408927285817135	0.8653260207190737	0.9371323529411764	0.9117647058823528	0.9625	808	RFC	0.8538827559284958	0.8513119533527697	0.856453558504222	0.9450056116722784	0.9393939393939394	0.9506172839506172	0.8525548493788058	0.8307254623044097	0.8743842364532021	0.9301989150090416	0.8857142857142857	0.9746835443037974	Self Other
no_beacon__geo	0.8432355046528275	0.8771929824561403	0.8402810949987705	0.8185584092792045	0.8620037807183364	0.8507295173961841	0.787878787878788	0.91358024691358	809	RFC	0.8424358893579484	0.8372881355932204	0.8475836431226765	0.865137971239798	0.8387096774193549	0.891566265060241	0.8387856875701284	0.8006482982171799	0.8769230769230769	0.8397830018083183	0.7428571428571429	0.9367088607594936	Self Other
no_beacon__geo	0.8244111349036403	0.8771929824561403	0.8220612531493949	0.8016129032258066	0.8425096030729834	0.8381338742393509	0.7586206896551724	0.9176470588235296	810	RFC	0.8284440567505567	0.8524871355060034	0.80440097799511	0.906832298136646	0.9565217391304348	0.8571428571428571	0.8204386998576128	0.756468797564688	0.8844086021505376	0.8079566003616636	0.6285714285714286	0.9873417721518988	Self Other
no_beacon__geo	0.8053872053872054	0.9035087719298246	0.8026146039391072	0.7792207792207791	0.8260084286574353	0.8837489570779642	0.8358208955223881	0.9316770186335404	811	RFC	0.8070278298936835	0.8173076923076923	0.7967479674796748	0.8948170731707317	0.875	0.9146341463414634	0.8010127737226278	0.7445255474452555	0.8575	0.8746835443037975	0.8	0.9493670886075948	Self Other
no_beacon__geo	0.7924263674614306	0.8859649122807017	0.7885938780293817	0.7601296596434359	0.8170580964153277	0.8626124038194123	0.8059701492537314	0.9192546583850932	812	RFC	0.7867912423605028	0.7293934681181959	0.8441890166028098	0.8730945121951219	0.84375	0.902439024390244	0.7925934932166125	0.7935702199661591	0.7916167664670659	0.8540687160940326	0.7714285714285715	0.9367088607594936	Self Other
no_beacon__geo	0.8134630981346309	0.8508771929824561	0.794672594051377	0.7325581395348837	0.8567870485678705	0.8056363454016648	0.7118644067796609	0.8994082840236687	813	RFC	0.8215886523939664	0.8422459893048129	0.8009313154831199	0.8597222222222223	0.875	0.8444444444444444	0.7845827755466309	0.6481481481481481	0.9210174029451138	0.7810126582278479	0.6	0.9620253164556962	Self Other
no_beacon__geo	0.8120253164556962	0.9035087719298246	0.8114797071318811	0.8013377926421404	0.8216216216216217	0.8793650793650793	0.8253968253968255	0.9333333333333332	814	RFC	0.8164935064935065	0.8557142857142858	0.7772727272727272	0.9119601328903656	0.9285714285714286	0.8953488372093024	0.8123983495573449	0.7534591194968554	0.8713375796178344	0.8587703435804701	0.7428571428571429	0.9746835443037974	Self Other
no_beacon__geo	0.8328125	0.8684210526315791	0.8283670558985039	0.8007448789571694	0.8559892328398385	0.8354978354978355	0.7619047619047619	0.9090909090909092	815	RFC	0.8342676971388873	0.8414872798434442	0.8270481144343304	0.8646179401993355	0.8571428571428571	0.8720930232558141	0.8253974152218019	0.7637655417406749	0.8870292887029289	0.8175406871609403	0.6857142857142857	0.9493670886075948	Self Other
no_beacon__geo	0.8399014778325123	0.912280701754386	0.8398720918414558	0.8420413122721752	0.8377028714107366	0.8969258589511754	0.8571428571428571	0.9367088607594936	816	RFC	0.8399194349526726	0.8545006165228114	0.8253382533825339	0.8969258589511754	0.8571428571428571	0.9367088607594936	0.8401918596267541	0.829940119760479	0.8504435994930292	0.8969258589511754	0.8571428571428571	0.9367088607594936	Self Other
no_beacon__geo	0.8601398601398601	0.9298245614035088	0.8558905350326713	0.8311444652908068	0.8806366047745359	0.914702581369248	0.8787878787878788	0.9506172839506172	817	RFC	0.8607144476177524	0.8635477582846004	0.8578811369509044	0.931597357170618	0.9354838709677421	0.927710843373494	0.8528585717734822	0.8010849909584087	0.904632152588556	0.9016274864376128	0.8285714285714286	0.9746835443037974	Self Other
no_beacon__geo	0.7911262798634813	0.8947368421052632	0.7882411959655812	0.7635239567233384	0.8129584352078241	0.8763110307414106	0.8285714285714286	0.9240506329113924	818	RFC	0.7890838439298692	0.7730829420970265	0.8050847457627118	0.8763110307414106	0.8285714285714286	0.9240506329113924	0.7875930638017152	0.7541984732824427	0.8209876543209876	0.8763110307414106	0.8285714285714286	0.9240506329113924	Self Other
no_beacon__geo	0.8501650165016502	0.9035087719298246	0.8475612594031703	0.8276385725132877	0.867483946293053	0.8856986601039104	0.8405797101449276	0.9308176100628932	819	RFC	0.8521030684613233	0.8637083993660856	0.8404977375565611	0.8889705882352941	0.8529411764705882	0.925	0.8453605981424105	0.7944606413994169	0.8962605548854041	0.8826401446654611	0.8285714285714286	0.9367088607594936	Self Other
no_beacon__geo	0.862378459237098	0.9210526315789472	0.8622081821033294	0.8573643410852714	0.8670520231213873	0.9105882352941176	0.88	0.9411764705882352	820	RFC	0.8627260765068409	0.8204747774480712	0.9049773755656108	0.8989864864864865	0.825	0.972972972972973	0.8649524019669649	0.8977272727272727	0.8321775312066574	0.9271247739602172	0.9428571428571428	0.9113924050632912	Self Other
no_beacon__geo	0.8223860589812333	0.9298245614035088	0.8223853408833115	0.822742474916388	0.8220282068502351	0.9161764705882351	0.8823529411764706	0.95	821	RFC	0.8268641618497109	0.888728323699422	0.765	0.9236812570145904	0.9090909090909092	0.9382716049382716	0.8270608946494188	0.7658779576587795	0.888243831640058	0.9095840867992766	0.8571428571428571	0.9620253164556962	Self Other
no_beacon__geo	0.7935440484196369	0.8859649122807017	0.7921449174401318	0.7750915750915751	0.8091982597886885	0.8649165983046212	0.8115942028985507	0.9182389937106918	822	RFC	0.7915923961480773	0.7388268156424581	0.8443579766536965	0.8680147058823529	0.8235294117647058	0.9125	0.7959748980439891	0.8151001540832049	0.7768496420047732	0.8620253164556962	0.8	0.9240506329113924	Self Other
no_beacon__geo	0.8257668711656442	0.9035087719298246	0.8255459884471136	0.8317535545023697	0.8193384223918575	0.8891736632788334	0.8493150684931505	0.9290322580645162	823	RFC	0.8253859224178446	0.8417266187050358	0.8090452261306532	0.8815789473684209	0.8157894736842105	0.9473684210526316	0.8259554793693715	0.8220140515222483	0.8298969072164949	0.8985533453887884	0.8857142857142857	0.9113924050632912	Self Other
no_beacon__geo	0.8029978586723768	0.8421052631578947	0.8000889238150385	0.7759740259740259	0.8242038216560509	0.8044969512195121	0.71875	0.8902439024390243	824	RFC	0.8010366197650495	0.7861842105263158	0.8158890290037831	0.8259634888438134	0.7931034482758621	0.8588235294117647	0.7993577368577369	0.7660256410256411	0.8326898326898327	0.7905967450271247	0.6571428571428571	0.9240506329113924	Self Other
no_beacon__geo	0.7477744807121661	0.8421052631578947	0.7476592966208808	0.7422680412371134	0.7530505520046483	0.808080808080808	0.7272727272727272	0.8888888888888888	825	RFC	0.7508793441011197	0.6907449209932279	0.8110137672090113	0.8208317139525845	0.7741935483870968	0.8674698795180723	0.7524584710996379	0.8020969855832241	0.7028199566160519	0.7985533453887884	0.6857142857142857	0.9113924050632912	Self Other
no_beacon__geo	0.8006088280060882	0.8508771929824561	0.7983193868058274	0.7768313458262351	0.8198074277854195	0.8135642135642136	0.73015873015873	0.8969696969696971	826	RFC	0.7971415785646361	0.7524752475247525	0.8418079096045198	0.8409468438538206	0.8214285714285714	0.8604651162790697	0.8008722576747347	0.8028169014084507	0.7989276139410187	0.7969258589511754	0.6571428571428571	0.9367088607594936	Self Other
no_beacon__geo	0.8214783821478382	0.8596491228070176	0.8209486351079271	0.8112094395280236	0.8306878306878307	0.8294051627384961	0.7575757575757576	0.9012345679012346	827	RFC	0.8228062887955357	0.8384146341463414	0.8071979434447301	0.8429848425961912	0.8064516129032258	0.8795180722891566	0.8206500583884779	0.7857142857142857	0.8555858310626703	0.8191681735985534	0.7142857142857143	0.9240506329113924	Self Other
no_beacon__geo	0.8360107095046854	0.912280701754386	0.8348546366174865	0.8210372534696859	0.8486720197652872	0.8933782267115601	0.8484848484848486	0.9382716049382716	828	RFC	0.8385921799912626	0.8593272171253823	0.8178571428571428	0.9094442285270112	0.9032258064516128	0.9156626506024096	0.8339569288221407	0.786013986013986	0.8818998716302953	0.8810126582278481	0.8	0.9620253164556962	Self Other
no_beacon__geo	0.8096479791395046	0.8771929824561403	0.8062890079019112	0.7807807807807808	0.8317972350230415	0.8556962025316457	0.8000000000000002	0.9113924050632912	829	RFC	0.8091750159137084	0.8062015503875969	0.8121484814398199	0.8556962025316456	0.8	0.9113924050632912	0.8046672131626479	0.7569141193595342	0.8524203069657615	0.8556962025316456	0.8	0.9113924050632912	Self Other
no_beacon__geo	0.8126566416040101	0.912280701754386	0.8124498164012283	0.8062216461438755	0.8186779866585809	0.8933782267115601	0.8484848484848486	0.9382716049382716	830	RFC	0.8133399302610499	0.7679012345679013	0.8587786259541985	0.9094442285270112	0.9032258064516128	0.9156626506024096	0.8153614015008402	0.8485675306957708	0.7821552723059096	0.8810126582278481	0.8	0.9620253164556962	Self Other
no_beacon__geo	0.8270096463022508	0.9035087719298246	0.8242169196704163	0.8020603384841793	0.8463735008566533	0.8816422840962718	0.8307692307692307	0.9325153374233128	831	RFC	0.8254959222855446	0.8146487294469357	0.8363431151241535	0.9023809523809524	0.9	0.9047619047619048	0.8232512356538493	0.7898550724637681	0.8566473988439306	0.8667269439421339	0.7714285714285715	0.9620253164556962	Self Other
no_beacon__geo	0.8163771712158809	0.8684210526315791	0.8163633200787577	0.8179581795817958	0.8147684605757195	0.8414758505608604	0.7761194029850748	0.906832298136646	832	RFC	0.8181041620730649	0.8602846054333765	0.7759237187127532	0.8513719512195121	0.8125	0.8902439024390244	0.818654458340477	0.7796014067995308	0.857707509881423	0.8334538878842677	0.7428571428571429	0.9240506329113924	Self Other
no_beacon__geo	0.819683908045977	0.8859649122807017	0.817705890363287	0.7987169206094628	0.8366948601171112	0.8649165983046212	0.8115942028985507	0.9182389937106918	833	RFC	0.8181737434872839	0.8045234248788369	0.8318240620957309	0.8680147058823529	0.8235294117647058	0.9125	0.8173083336112316	0.7929936305732485	0.8416230366492147	0.8620253164556962	0.8	0.9240506329113924	Self Other
no_beacon__geo	0.8349090909090909	0.8859649122807017	0.8289809428471707	0.7971403038427167	0.8608215818516247	0.8574314574314574	0.7936507936507937	0.9212121212121211	834	RFC	0.8454453920871832	0.8849206349206349	0.8059701492537313	0.8882890365448506	0.8928571428571429	0.8837209302325582	0.8244437312794181	0.7252032520325203	0.9236842105263158	0.8381555153707052	0.7142857142857143	0.9620253164556962	Self Other
no_beacon__geo	0.8311327310632384	0.9035087719298246	0.8303132738492983	0.8185212845407019	0.8421052631578947	0.8875033641338477	0.8450704225352113	0.9299363057324842	835	RFC	0.8337949921752739	0.8575899843505478	0.81	0.8846153846153846	0.8333333333333334	0.9358974358974358	0.8298588826599651	0.7828571428571428	0.8768606224627875	0.8905967450271248	0.8571428571428571	0.9240506329113924	Self Other
no_beacon__geo	0.8128469468675654	0.8771929824561403	0.802319587628866	0.7567010309278351	0.8479381443298969	0.8556962025316457	0.8000000000000002	0.9113924050632912	836	RFC	0.8030417228173155	0.7614107883817427	0.8446726572528883	0.8556962025316456	0.8	0.9113924050632912	0.8016390791678154	0.7520491803278688	0.8512289780077621	0.8556962025316456	0.8	0.9113924050632912	Self Other
no_beacon__geo	0.8193166885676741	0.8947368421052632	0.8182792295612434	0.8045486851457	0.8320097739767869	0.8742647058823529	0.823529411764706	0.925	837	RFC	0.8181871055669853	0.8028368794326242	0.8335373317013464	0.8810325476992144	0.8484848484848485	0.9135802469135802	0.8183778055729275	0.8062678062678063	0.8304878048780487	0.8683544303797468	0.8	0.9367088607594936	Self Other
no_beacon__geo	0.8551051051051051	0.9298245614035088	0.8513027408313595	0.8275245755138516	0.8750809061488674	0.914702581369248	0.8787878787878788	0.9506172839506172	838	RFC	0.8554713804713805	0.8574074074074074	0.8535353535353535	0.931597357170618	0.9354838709677421	0.927710843373494	0.8486984703672358	0.7996545768566494	0.897742363877822	0.9016274864376128	0.8285714285714286	0.9746835443037974	Self Other
no_beacon__geo	0.8279421885753613	0.9035087719298246	0.8239426380154009	0.7974068071312803	0.8504784688995216	0.8837489570779642	0.8358208955223881	0.9316770186335404	839	RFC	0.8240818321463483	0.7987012987012987	0.8494623655913979	0.8948170731707317	0.875	0.9146341463414634	0.8238067554211964	0.7961165048543689	0.8514970059880239	0.8746835443037975	0.8	0.9493670886075948	Self Other
no_beacon__geo	0.7989949748743719	0.8947368421052632	0.7953860616590704	0.7682119205298013	0.8225602027883396	0.86708122813836	0.8064516129032259	0.927710843373494	840	RFC	0.7939277698514013	0.7471819645732689	0.8406735751295337	0.9054916985951468	0.9259259259259259	0.8850574712643678	0.7978354420212967	0.7904599659284497	0.8052109181141439	0.8444846292947559	0.7142857142857143	0.9746835443037974	Self Other
no_beacon__geo	0.7834474175482266	0.8596491228070176	0.7832922576145082	0.7774936061381074	0.7890909090909091	0.8350813743218807	0.7714285714285715	0.8987341772151899	841	RFC	0.7873005464480874	0.8306010928961749	0.7440000000000001	0.8350813743218807	0.7714285714285715	0.8987341772151899	0.7853846153846153	0.7307692307692307	0.84	0.8350813743218807	0.7714285714285715	0.8987341772151899	Self Other
no_beacon__geo	0.8119601328903654	0.9035087719298246	0.8073829561401248	0.7776904948939514	0.8370754173862982	0.8837489570779642	0.8358208955223881	0.9316770186335404	842	RFC	0.8077149438442344	0.7807570977917981	0.8346727898966705	0.8948170731707317	0.875	0.9146341463414634	0.8070699020915331	0.7746478873239436	0.8394919168591224	0.8746835443037975	0.8	0.9493670886075948	Self Other
no_beacon__geo	0.8047619047619048	0.8947368421052632	0.7913265152185881	0.7383773928896993	0.8442756375474769	0.86708122813836	0.8064516129032259	0.927710843373494	843	RFC	0.8214553342114983	0.867237687366167	0.7756729810568295	0.9054916985951468	0.9259259259259259	0.8850574712643678	0.7845238095238096	0.6428571428571429	0.9261904761904762	0.8444846292947559	0.7142857142857143	0.9746835443037974	Self Other
no_beacon__geo	0.8080614203454894	0.9385964912280702	0.8070167062867528	0.792817679558011	0.8212157330154947	0.9272627837024884	0.8985507246376812	0.9559748427672956	844	RFC	0.8063876088069637	0.7715053763440859	0.8412698412698413	0.9308823529411764	0.9117647058823528	0.95	0.8087181844639644	0.8153409090909091	0.8020954598370198	0.923869801084991	0.8857142857142857	0.9620253164556962	Self Other
no_beacon__geo	0.8081395348837209	0.8508771929824561	0.8076127851404942	0.7975460122699386	0.8176795580110497	0.8170835299669656	0.7384615384615385	0.8957055214723927	845	RFC	0.8088508130524937	0.8181818181818182	0.7995198079231692	0.8345238095238096	0.8	0.8690476190476191	0.8073044745001604	0.7779255319148937	0.8366834170854272	0.8048824593128391	0.6857142857142857	0.9240506329113924	Self Other
no_beacon__geo	0.8465716225390358	0.9385964912280702	0.8465274140843408	0.8439226519337016	0.8491321762349799	0.9272627837024884	0.8985507246376812	0.9559748427672956	846	RFC	0.8476365470528895	0.8703703703703703	0.8249027237354085	0.9308823529411764	0.9117647058823528	0.95	0.8469314565348065	0.8190348525469169	0.8748280605226959	0.923869801084991	0.8857142857142857	0.9620253164556962	Self Other
no_beacon__geo	0.8278097982708934	0.8684210526315791	0.822457281733703	0.7916303400174368	0.8532842234499692	0.8354978354978355	0.7619047619047619	0.9090909090909092	847	RFC	0.8238094623988721	0.8021201413427562	0.8454987834549879	0.8646179401993355	0.8571428571428571	0.8720930232558141	0.8213128669750697	0.7814113597246127	0.8612143742255266	0.8175406871609403	0.6857142857142857	0.9493670886075948	Self Other
no_beacon__geo	0.8169107856191744	0.8859649122807017	0.8164531396711399	0.8072880168185003	0.8256182625237795	0.8574314574314574	0.7936507936507937	0.9212121212121211	848	RFC	0.8196574191551079	0.8483063328424153	0.7910085054678008	0.8882890365448506	0.8928571428571429	0.8837209302325582	0.8167243507000099	0.7700534759358288	0.863395225464191	0.8381555153707052	0.7142857142857143	0.9620253164556962	Self Other
no_beacon__geo	0.7672064777327935	0.8596491228070176	0.7563377026289642	0.7048759623609923	0.807799442896936	0.8190476190476189	0.7333333333333334	0.9047619047619048	849	RFC	0.7637593051382521	0.7504553734061931	0.7770632368703109	0.8669662921348315	0.88	0.8539325842696629	0.7527917072075443	0.6645161290322581	0.8410672853828306	0.7952983725135624	0.6285714285714286	0.9620253164556962	Self Other
no_beacon__geo	0.8119205298013245	0.8684210526315791	0.8104722019414179	0.7939042089985486	0.8270401948842874	0.8354978354978355	0.7619047619047619	0.9090909090909092	850	RFC	0.8153498960138338	0.8402457757296466	0.7904540162980209	0.8646179401993355	0.8571428571428571	0.8720930232558141	0.8097923375160959	0.7524071526822559	0.8671775223499362	0.8175406871609403	0.6857142857142857	0.9493670886075948	Self Other
no_beacon__geo	0.8355091383812009	0.9298245614035088	0.8354373401534527	0.8320000000000001	0.8388746803069054	0.9188034188034188	0.8888888888888891	0.9487179487179488	851	RFC	0.8379642356492683	0.7809762202753442	0.8949522510231923	0.912951912951913	0.8648648648648649	0.9610389610389608	0.8397836338323625	0.8901569186875892	0.789410348977136	0.925497287522604	0.9142857142857144	0.9367088607594936	Self Other
no_beacon__geo	0.7905797101449276	0.8508771929824561	0.7786004899634109	0.7271010387157697	0.8300999412110524	0.8097575341121036	0.7213114754098359	0.8982035928143712	852	RFC	0.8078927034417096	0.8574610244988864	0.7583243823845328	0.8492132867132867	0.8461538461538461	0.8522727272727273	0.7740153289333618	0.6311475409836066	0.9168831168831169	0.7889692585895117	0.6285714285714286	0.9493670886075948	Self Other
no_beacon__geo	0.8434661076170509	0.912280701754386	0.8429118623734156	0.8335809806835067	0.8522427440633246	0.8933782267115601	0.8484848484848486	0.9382716049382716	853	RFC	0.8444813882112222	0.8564885496183207	0.8324742268041238	0.9094442285270112	0.9032258064516128	0.9156626506024096	0.8424199162983533	0.8118668596237337	0.8729729729729729	0.8810126582278481	0.8	0.9620253164556962	Self Other
no_beacon__geo	0.8121212121212121	0.8596491228070176	0.8077468308145198	0.7787470261697066	0.836746635459333	0.8262195121951219	0.75	0.9024390243902438	854	RFC	0.814781380681947	0.8279932546374368	0.8015695067264574	0.8490872210953346	0.8275862068965517	0.8705882352941177	0.8050914694478852	0.7350299401197605	0.8751529987760098	0.8112115732368896	0.6857142857142857	0.9367088607594936	Self Other
no_beacon__geo	0.8091560948703805	0.8947368421052632	0.8074024267433006	0.8257804632426989	0.7890243902439025	0.8763110307414106	0.8285714285714286	0.9240506329113924	855	RFC	0.8096687301528462	0.8055009823182712	0.8138364779874214	0.8763110307414106	0.8285714285714286	0.9240506329113924	0.806393955694655	0.8471074380165289	0.7656804733727811	0.8763110307414106	0.8285714285714286	0.9240506329113924	Self Other
no_beacon__geo	0.8340248962655602	0.8771929824561403	0.8330588180964549	0.8203592814371258	0.8457583547557841	0.8479420731707318	0.7812500000000001	0.9146341463414634	856	RFC	0.8409479699624433	0.8881685575364667	0.7937273823884198	0.8722109533468559	0.8620689655172413	0.8823529411764706	0.8336295443197319	0.7621696801112656	0.905089408528198	0.8318264014466545	0.7142857142857143	0.9493670886075948	Self Other
no_beacon__geo	0.7795071335927367	0.8333333333333334	0.7678171588912193	0.7157190635451505	0.8199152542372881	0.7664690026954178	0.6415094339622641	0.8914285714285716	857	RFC	0.8235716570407787	0.9324618736383442	0.7146814404432132	0.8784722222222222	0.9444444444444444	0.8125	0.7711116916827494	0.5807327001356852	0.9614906832298136	0.7365280289330922	0.4857142857142857	0.9873417721518988	Self Other
no_beacon__geo	0.8267457180500659	0.912280701754386	0.8243026946907581	0.8035847647498133	0.8450206246317029	0.8913871951219513	0.8437500000000001	0.9390243902439024	858	RFC	0.8355209617143982	0.8805237315875614	0.7905181918412348	0.9184584178498986	0.9310344827586208	0.9058823529411764	0.8233029628599249	0.739010989010989	0.9075949367088608	0.8730560578661845	0.7714285714285715	0.9746835443037974	Self Other
no_beacon__geo	0.7841207349081365	0.9035087719298246	0.7829273181698729	0.7668320340184266	0.7990226023213195	0.8816422840962718	0.8307692307692307	0.9325153374233128	859	RFC	0.7823844129288966	0.7493074792243767	0.8154613466334164	0.9023809523809524	0.9	0.9047619047619048	0.7842147345367321	0.7851959361393324	0.7832335329341318	0.8667269439421339	0.7714285714285715	0.9620253164556962	Self Other
no_beacon__geo	0.8388305847076462	0.8771929824561403	0.8345324695629397	0.8078641644325291	0.8612007746933505	0.8533088235294117	0.7941176470588236	0.9125	860	RFC	0.8369238238375429	0.8263254113345521	0.8475222363405337	0.8597081930415265	0.8181818181818182	0.9012345679012346	0.8327689370996458	0.7902097902097902	0.8753280839895013	0.8477396021699819	0.7714285714285715	0.9240506329113924	Self Other
no_beacon__geo	0.8524072612470402	0.9035087719298246	0.8478189517685589	0.8213944603629417	0.8742434431741761	0.8816422840962718	0.8307692307692307	0.9325153374233128	861	RFC	0.8483247827183238	0.8253358925143954	0.8713136729222521	0.9023809523809524	0.9	0.9047619047619048	0.8473417383763591	0.8174904942965779	0.8771929824561403	0.8667269439421339	0.7714285714285715	0.9620253164556962	Self Other
no_beacon__geo	0.8079514824797843	0.8508771929824561	0.8069852060325908	0.7933284989122553	0.8206419131529263	0.8135642135642136	0.73015873015873	0.8969696969696971	862	RFC	0.8072093499053756	0.7973760932944607	0.8170426065162907	0.8409468438538206	0.8214285714285714	0.8604651162790697	0.806797430691236	0.7893217893217893	0.8242730720606827	0.7969258589511754	0.6571428571428571	0.9367088607594936	Self Other
no_beacon__geo	0.8055555555555556	0.8245614035087719	0.8045440753895305	0.7904834996162702	0.8186046511627908	0.7784687135639332	0.6774193548387097	0.8795180722891567	863	RFC	0.8061514195583597	0.8123028391167192	0.8	0.8084291187739463	0.7777777777777778	0.8390804597701149	0.8039504591074098	0.7698056801195815	0.8380952380952381	0.7620253164556963	0.6	0.9240506329113924	Self Other
no_beacon__geo	0.7700680272108843	0.912280701754386	0.7692028985507247	0.755072463768116	0.7833333333333332	0.8933782267115601	0.8484848484848486	0.9382716049382716	864	RFC	0.7783384615384615	0.8336	0.7230769230769231	0.9094442285270112	0.9032258064516128	0.9156626506024096	0.7723058398555087	0.6900662251655629	0.8545454545454545	0.8810126582278481	0.8	0.9620253164556962	Self Other
no_beacon__geo	0.8101422387136673	0.8859649122807017	0.8100582621302276	0.8140520896426409	0.8060644346178143	0.8574314574314574	0.7936507936507937	0.9212121212121211	865	RFC	0.8127479535211699	0.8704663212435233	0.7550295857988165	0.8882890365448506	0.8928571428571429	0.8837209302325582	0.8145018822201875	0.7645051194539251	0.8644986449864499	0.8381555153707052	0.7142857142857143	0.9620253164556962	Self Other
no_beacon__geo	0.849195710455764	0.912280701754386	0.8487275676771773	0.8403122782114975	0.8571428571428571	0.8933782267115601	0.8484848484848486	0.9382716049382716	866	RFC	0.849282331196211	0.8505747126436781	0.8479899497487438	0.9094442285270112	0.9032258064516128	0.9156626506024096	0.8483950186073057	0.8302945301542777	0.8664955070603337	0.8810126582278481	0.8	0.9620253164556962	Self Other
no_beacon__geo	0.7947103274559194	0.912280701754386	0.7947100018241373	0.7944514501891551	0.7949685534591197	0.8969258589511754	0.8571428571428571	0.9367088607594936	867	RFC	0.7964986241529122	0.7581227436823105	0.8348745046235139	0.8969258589511754	0.8571428571428571	0.9367088607594936	0.7965702837426362	0.8344370860927153	0.758703481392557	0.8969258589511754	0.8571428571428571	0.9367088607594936	Self Other
no_beacon__geo	0.7828531271960647	0.8684210526315791	0.7773356971732667	0.7422852376980816	0.8123861566484517	0.8354978354978355	0.7619047619047619	0.9090909090909092	868	RFC	0.7841577512495352	0.7904085257548845	0.7779069767441861	0.8646179401993355	0.8571428571428571	0.8720930232558141	0.7748745334963598	0.699685534591195	0.8500635324015248	0.8175406871609403	0.6857142857142857	0.9493670886075948	Self Other
no_beacon__geo	0.8130978660779985	0.8859649122807017	0.8017603385142679	0.7543520309477756	0.8491686460807601	0.854520467262197	0.7868852459016394	0.9221556886227544	869	RFC	0.8255724892917427	0.8628318584070797	0.7883131201764058	0.8990384615384616	0.9230769230769232	0.875	0.7951545064947126	0.6701030927835051	0.9202059202059202	0.8301989150090416	0.6857142857142857	0.9746835443037974	Self Other
no_beacon__geo	0.8234932349323493	0.9035087719298246	0.8226668262681189	0.8105610561056106	0.8347725964306274	0.8793650793650793	0.8253968253968255	0.9333333333333332	870	RFC	0.8251238380626222	0.8410958904109589	0.8091517857142857	0.9119601328903656	0.9285714285714286	0.8953488372093024	0.8221172853063914	0.7821656050955414	0.8620689655172413	0.8587703435804701	0.7428571428571429	0.9746835443037974	Self Other
no_beacon__geo	0.8319783197831978	0.8771929824561403	0.8288993218570684	0.8059467918622848	0.8518518518518521	0.8449280994947532	0.7741935483870968	0.9156626506024096	871	RFC	0.8421681944998007	0.8894645941278065	0.7948717948717948	0.8812260536398467	0.8888888888888888	0.8735632183908046	0.8271993636800503	0.7367668097281831	0.9176319176319176	0.823869801084991	0.6857142857142857	0.9620253164556962	Self Other
no_beacon__geo	0.8222829801777171	0.8859649122807017	0.8197627035120638	0.7984496124031008	0.8410757946210269	0.8670494303400018	0.8169014084507044	0.9171974522292994	872	RFC	0.8183393775351719	0.7756024096385542	0.8610763454317898	0.8643162393162394	0.8055555555555556	0.9230769230769232	0.8223334898332322	0.8226837060702875	0.8219832735961768	0.8699819168173599	0.8285714285714286	0.9113924050632912	Self Other
no_beacon__geo	0.7934631432545202	0.8947368421052632	0.7910353118353436	0.7685113016367888	0.8135593220338984	0.8720538720538721	0.8181818181818182	0.9259259259259259	873	RFC	0.7898247657880686	0.7303703703703703	0.8492791612057667	0.8872910998834046	0.8709677419354839	0.9036144578313252	0.7957890773620799	0.8108552631578947	0.7807228915662651	0.8603978300180832	0.7714285714285715	0.9493670886075948	Self Other
no_beacon__geo	0.8527519656897784	0.9298245614035088	0.8508250859248829	0.8338709677419356	0.8677792041078305	0.9161764705882351	0.8823529411764706	0.95	874	RFC	0.8526325861581215	0.8517298187808896	0.8535353535353535	0.9236812570145904	0.9090909090909092	0.9382716049382716	0.8496260915116792	0.8167456556082149	0.8825065274151436	0.9095840867992766	0.8571428571428571	0.9620253164556962	Self Other
no_beacon__geo	0.7838494231936854	0.8771929824561403	0.7830970701390945	0.7703225806451613	0.7958715596330276	0.8507295173961841	0.787878787878788	0.91358024691358	875	RFC	0.7829229881998048	0.7653846153846153	0.8004613610149942	0.865137971239798	0.8387096774193549	0.891566265060241	0.7833293844126228	0.7753246753246753	0.7913340935005702	0.8397830018083183	0.7428571428571429	0.9367088607594936	Self Other
no_beacon__geo	0.8480836236933798	0.8859649122807017	0.8451048313943585	0.8236245954692558	0.8665850673194614	0.8574314574314574	0.7936507936507937	0.9212121212121211	876	RFC	0.8505280015412588	0.8641765704584041	0.8368794326241135	0.8882890365448506	0.8928571428571429	0.8837209302325582	0.842592519947591	0.7867078825347759	0.8984771573604061	0.8381555153707052	0.7142857142857143	0.9620253164556962	Self Other
no_beacon__geo	0.7765176784523016	0.8947368421052632	0.7755583832462456	0.7608850820842256	0.7902316844082655	0.8763110307414106	0.8285714285714286	0.9240506329113924	877	RFC	0.7751525123988747	0.739251040221914	0.8110539845758354	0.8763110307414106	0.8285714285714286	0.9240506329113924	0.7771376499317676	0.7838235294117647	0.7704517704517705	0.8763110307414106	0.8285714285714286	0.9240506329113924	Self Other
no_beacon__geo	0.7788461538461539	0.8508771929824561	0.7712099473935916	0.7294117647058824	0.8130081300813008	0.8011695906432749	0.7017543859649122	0.9005847953216375	878	RFC	0.7721119407515328	0.7368421052631579	0.8073817762399077	0.8730237154150198	0.9090909090909092	0.8369565217391305	0.7704216169931206	0.7221297836938436	0.8187134502923976	0.7730560578661845	0.5714285714285714	0.9746835443037974	Self Other
no_beacon__geo	0.8495212038303693	0.9298245614035088	0.8490916597853014	0.8410404624277458	0.8571428571428571	0.9161764705882351	0.8823529411764706	0.95	879	RFC	0.851786846634659	0.8765060240963856	0.8270676691729323	0.9236812570145904	0.9090909090909092	0.9382716049382716	0.8489106019766397	0.8083333333333333	0.8894878706199459	0.9095840867992766	0.8571428571428571	0.9620253164556962	Self Other
no_beacon__geo	0.8367768595041323	0.9210526315789472	0.836363247304414	0.8281363306744018	0.8445901639344262	0.9064807219031994	0.8695652173913043	0.9433962264150944	880	RFC	0.838109495295124	0.8547904191616766	0.8214285714285714	0.9099264705882352	0.8823529411764706	0.9375	0.8360950249691089	0.8030942334739803	0.8690958164642375	0.9032549728752259	0.8571428571428571	0.9493670886075948	Self Other
no_beacon__geo	0.788036410923277	0.8421052631578947	0.7874022425487239	0.7757909215955984	0.7990135635018495	0.8044969512195121	0.71875	0.8902439024390243	881	RFC	0.7969876489460399	0.8584474885844748	0.735527809307605	0.8259634888438134	0.7931034482758621	0.8588235294117647	0.7910738142528408	0.7076537013801757	0.8744939271255061	0.7905967450271247	0.6571428571428571	0.9240506329113924	Self Other
no_beacon__geo	0.8025914634146342	0.8245614035087719	0.7932416308336523	0.7492739593417231	0.8372093023255814	0.7827743902439024	0.6875	0.8780487804878048	882	RFC	0.7965692784417884	0.7709163346613546	0.8222222222222222	0.802839756592292	0.7586206896551724	0.8470588235294118	0.7907832201219644	0.7288135593220338	0.852752880921895	0.7699819168173598	0.6285714285714286	0.9113924050632912	Self Other
no_beacon__geo	0.7927007299270074	0.8947368421052632	0.7877127891750326	0.7551724137931034	0.8202531645569621	0.8720538720538721	0.8181818181818182	0.9259259259259259	883	RFC	0.7852489530013961	0.7133550488599348	0.8571428571428571	0.8872910998834046	0.8709677419354839	0.9036144578313252	0.7943027845940467	0.8021978021978022	0.7864077669902912	0.8603978300180832	0.7714285714285715	0.9493670886075948	Self Other
no_beacon__geo	0.8317596566523605	0.9035087719298246	0.8157918514072553	0.7615571776155717	0.8700265251989392	0.8793650793650793	0.8253968253968255	0.9333333333333332	884	RFC	0.8226296523073073	0.7944162436548223	0.8508430609597925	0.9119601328903656	0.9285714285714286	0.8953488372093024	0.8107016954310858	0.7313084112149533	0.8900949796472184	0.8587703435804701	0.7428571428571429	0.9746835443037974	Self Other
no_beacon__geo	0.8452463566967384	0.8684210526315791	0.8423896863174984	0.8211708099438653	0.8636085626911316	0.8321390006871503	0.7540983606557377	0.9101796407185628	885	RFC	0.8505299731714826	0.8782161234991424	0.8228438228438228	0.8741258741258742	0.8846153846153846	0.8636363636363636	0.8398536229861531	0.7710843373493976	0.9086229086229086	0.8095840867992767	0.6571428571428571	0.9620253164556962	Self Other
no_beacon__geo	0.8366906474820144	0.8859649122807017	0.8247377843296593	0.7789678675754624	0.8705077010838562	0.8513689700130378	0.7796610169491525	0.9230769230769232	886	RFC	0.8543183773875443	0.9029345372460496	0.805702217529039	0.9125	0.9583333333333334	0.8666666666666667	0.8157908154593969	0.6849315068493149	0.9466501240694788	0.8222423146473778	0.6571428571428571	0.9873417721518988	Self Other
no_beacon__geo	0.8333333333333334	0.9035087719298246	0.8307452960342854	0.8098159509202453	0.8516746411483254	0.8793650793650793	0.8253968253968255	0.9333333333333332	887	RFC	0.8339660339660341	0.8380952380952381	0.8298368298368298	0.9119601328903656	0.9285714285714286	0.8953488372093024	0.8290378320051909	0.7833827893175074	0.8746928746928747	0.8587703435804701	0.7428571428571429	0.9746835443037974	Self Other
no_beacon__geo	0.7911617961511048	0.8771929824561403	0.7875069848176814	0.7596390484003281	0.8153749212350346	0.8449280994947532	0.7741935483870968	0.9156626506024096	888	RFC	0.8042858370758752	0.8605947955390335	0.7479768786127168	0.8812260536398467	0.8888888888888888	0.8735632183908046	0.7880022046770067	0.6798825256975036	0.8961218836565097	0.823869801084991	0.6857142857142857	0.9620253164556962	Self Other
no_beacon__geo	0.8496476115896633	0.9210526315789472	0.8426661738434054	0.8095238095238096	0.8758085381630012	0.9031618688060404	0.8615384615384616	0.9447852760736196	889	RFC	0.8523095410894785	0.8625792811839323	0.8420398009950248	0.925	0.9333333333333332	0.9166666666666666	0.8375078721313953	0.7626168224299066	0.9123989218328841	0.8873417721518988	0.8	0.9746835443037974	Self Other
no_beacon__geo	0.7954838709677421	0.8859649122807017	0.7942298938086378	0.7781665500349896	0.8102932375822859	0.8626124038194123	0.8059701492537314	0.9192546583850932	890	RFC	0.7935769102435769	0.7513513513513513	0.8358024691358025	0.8730945121951219	0.84375	0.902439024390244	0.7966308120472869	0.8069666182873729	0.7862950058072009	0.8540687160940326	0.7714285714285715	0.9367088607594936	Self Other
no_beacon__geo	0.8236120871398454	0.912280701754386	0.8216301302068638	0.8028279654359781	0.8404322949777495	0.8892343567819667	0.8387096774193549	0.9397590361445785	891	RFC	0.8334695641841923	0.8856152512998267	0.7813238770685579	0.9297573435504468	0.9629629629629628	0.8965517241379308	0.8217056791411722	0.7341954022988506	0.9092159559834938	0.8650994575045208	0.7428571428571429	0.9873417721518988	Self Other
no_beacon__geo	0.8068107400130976	0.8859649122807017	0.8063053475487445	0.7964113181504486	0.8161993769470404	0.8649165983046212	0.8115942028985507	0.9182389937106918	892	RFC	0.8073041225617184	0.7493506493506493	0.8652575957727873	0.8680147058823529	0.8235294117647058	0.9125	0.8110923736349237	0.8497790868924889	0.7724056603773585	0.8620253164556962	0.8	0.9240506329113924	Self Other
no_beacon__geo	0.832421340629275	0.8947368421052632	0.8299285651543244	0.8093385214007781	0.8505186089078707	0.8720538720538721	0.8181818181818182	0.9259259259259259	893	RFC	0.8296613627090983	0.8062015503875969	0.8531211750305998	0.8872910998834046	0.8709677419354839	0.9036144578313252	0.8302159367396593	0.8125	0.8479318734793188	0.8603978300180832	0.7714285714285715	0.9493670886075948	Self Other
no_beacon__geo	0.7941176470588235	0.9035087719298246	0.7925913373961353	0.774798927613941	0.8103837471783296	0.8816422840962718	0.8307692307692307	0.9325153374233128	894	RFC	0.8012066030054038	0.8450292397660819	0.7573839662447257	0.9023809523809524	0.9	0.9047619047619048	0.7933528789772181	0.7153465346534653	0.8713592233009708	0.8667269439421339	0.7714285714285715	0.9620253164556962	Self Other
no_beacon__geo	0.7939317319848294	0.8684210526315791	0.7904472294592517	0.7634252539912918	0.8174692049272116	0.8386031146767342	0.7692307692307692	0.9079754601226993	895	RFC	0.7940200972021543	0.7945619335347432	0.7934782608695652	0.8571428571428572	0.8333333333333334	0.8809523809523809	0.7887964958003792	0.7346368715083799	0.8429561200923787	0.825497287522604	0.7142857142857143	0.9367088607594936	Self Other
no_beacon__geo	0.8477011494252874	0.8508771929824561	0.8430351307189543	0.8159722222222222	0.8700980392156863	0.8011695906432749	0.7017543859649122	0.9005847953216375	896	RFC	0.8541718084862411	0.8818011257035647	0.8265424912689173	0.8730237154150198	0.9090909090909092	0.8369565217391305	0.8388942646299691	0.7592891760904685	0.9184993531694696	0.7730560578661845	0.5714285714285714	0.9746835443037974	Self Other
no_beacon__geo	0.786472148541114	0.8596491228070176	0.7837886937626901	0.7597014925373134	0.8078758949880668	0.8323529411764705	0.7647058823529412	0.8999999999999999	897	RFC	0.7828329682220114	0.743065693430657	0.8226002430133658	0.8383838383838383	0.7878787878787878	0.8888888888888888	0.7853843193757104	0.7770992366412214	0.7936694021101993	0.8271247739602171	0.7428571428571429	0.9113924050632912	Self Other
no_beacon__geo	0.8584831899921814	0.9035087719298246	0.8535821919757633	0.8267942583732057	0.8803701255783211	0.8837489570779642	0.8358208955223881	0.9316770186335404	898	RFC	0.8597888083860028	0.8657314629258517	0.8538461538461538	0.8948170731707317	0.875	0.9146341463414634	0.8499018035170831	0.7912087912087912	0.9085948158253752	0.8746835443037975	0.8	0.9493670886075948	Self Other
no_beacon__geo	0.8456913827655309	0.9210526315789472	0.8456889038823759	0.8450704225352113	0.846307385229541	0.9093239063190456	0.8767123287671234	0.9419354838709676	899	RFC	0.8460388879961434	0.8267716535433071	0.8653061224489796	0.9013157894736842	0.8421052631578947	0.9605263157894736	0.8461612654320987	0.8641975308641975	0.828125	0.9191681735985532	0.9142857142857144	0.9240506329113924	Self Other
no_beacon__geo	0.8236272878535774	0.9035087719298246	0.8144007924368891	0.7730192719486081	0.85578231292517	0.8769019338372436	0.819672131147541	0.934131736526946	900	RFC	0.8319358178053831	0.8595238095238096	0.8043478260869565	0.923951048951049	0.9615384615384616	0.8863636363636364	0.808289408198353	0.7023346303501945	0.9142441860465116	0.8508137432188065	0.7142857142857143	0.9873417721518988	Self Other
no_beacon__geo	0.7687793427230047	0.8421052631578947	0.7677028261411132	0.751889168765743	0.7835164835164835	0.8044969512195121	0.71875	0.8902439024390243	901	RFC	0.781764994768646	0.8540772532188842	0.709452736318408	0.8259634888438134	0.7931034482758621	0.8588235294117647	0.77319384156735	0.671541057367829	0.8748466257668711	0.7905967450271247	0.6571428571428571	0.9240506329113924	Self Other
no_beacon__geo	0.791025641025641	0.8859649122807017	0.7900192242899895	0.775482093663912	0.804556354916067	0.860122699386503	0.8	0.920245398773006	902	RFC	0.7900722692545943	0.7765517241379308	0.8035928143712575	0.8797619047619047	0.8666666666666667	0.8928571428571429	0.7899688073303599	0.7744154057771664	0.8055222088835534	0.8461121157323689	0.7428571428571429	0.9493670886075948	Self Other
no_beacon__geo	0.8529214237743452	0.9385964912280702	0.8526318881580286	0.8460997891777935	0.8591639871382636	0.9272627837024884	0.8985507246376812	0.9559748427672956	903	RFC	0.8533999746473262	0.8612303290414879	0.8455696202531645	0.9308823529411764	0.9117647058823528	0.95	0.8523471635431337	0.8314917127071824	0.873202614379085	0.923869801084991	0.8857142857142857	0.9620253164556962	Self Other
no_beacon__geo	0.8080684596577017	0.8947368421052632	0.8072896971879595	0.7950391644908616	0.8195402298850575	0.86708122813836	0.8064516129032259	0.927710843373494	904	RFC	0.8138624403005505	0.8577464788732394	0.7699784017278618	0.9054916985951468	0.9259259259259259	0.8850574712643678	0.8083986441650675	0.7408759124087592	0.8759213759213759	0.8444846292947559	0.7142857142857143	0.9746835443037974	Self Other
no_beacon__geo	0.8199121522693997	0.8508771929824561	0.8180004289530297	0.7993474714518761	0.8366533864541833	0.8203392973023083	0.7462686567164178	0.8944099378881988	905	RFC	0.8171012145748988	0.784	0.8502024291497976	0.8296493902439024	0.78125	0.8780487804878049	0.8194186160321033	0.8153078202995009	0.8235294117647058	0.8128390596745028	0.7142857142857143	0.9113924050632912	Self Other
no_beacon__geo	0.872278664731495	0.9298245614035088	0.8720360642521121	0.8664643399089529	0.8776077885952711	0.9161764705882351	0.8823529411764706	0.95	906	RFC	0.8721940240524289	0.8704268292682927	0.8739612188365651	0.9236812570145904	0.9090909090909092	0.9382716049382716	0.8719113402757852	0.8625377643504532	0.8812849162011173	0.9095840867992766	0.8571428571428571	0.9620253164556962	Self Other
no_beacon__geo	0.8587613293051359	0.8771929824561403	0.8544058193450884	0.8292237442922373	0.8795878943979395	0.8449280994947532	0.7741935483870968	0.9156626506024096	907	RFC	0.8616031785923719	0.8747591522157996	0.8484472049689441	0.8812260536398467	0.8888888888888888	0.8735632183908046	0.8506480243612596	0.7881944444444444	0.9131016042780749	0.823869801084991	0.6857142857142857	0.9620253164556962	Self Other
no_beacon__geo	0.8414634146341463	0.8947368421052632	0.8392291579388353	0.8202764976958525	0.8581818181818183	0.8720538720538721	0.8181818181818182	0.9259259259259259	908	RFC	0.8455262740237459	0.8697068403908795	0.8213457076566125	0.8872910998834046	0.8709677419354839	0.9036144578313252	0.8373199740290402	0.7761627906976745	0.8984771573604061	0.8603978300180832	0.7714285714285715	0.9493670886075948	Self Other
no_beacon__geo	0.7906976744186046	0.8771929824561403	0.7804330392943064	0.7329591018444268	0.8279069767441861	0.8479420731707318	0.7812500000000001	0.9146341463414634	909	RFC	0.7782832616614721	0.7151799687010955	0.8413865546218487	0.8722109533468559	0.8620689655172413	0.8823529411764706	0.7832486146062001	0.7516447368421053	0.8148524923702951	0.8318264014466545	0.7142857142857143	0.9493670886075948	Self Other
no_beacon__geo	0.7998549673676577	0.8508771929824561	0.7889838063683419	0.7410881801125703	0.8368794326241135	0.8011695906432749	0.7017543859649122	0.9005847953216375	910	RFC	0.8140374009328967	0.8568329718004338	0.7712418300653595	0.8730237154150198	0.9090909090909092	0.8369565217391305	0.7838106220770069	0.6528925619834711	0.9147286821705426	0.7730560578661845	0.5714285714285714	0.9746835443037974	Self Other
no_beacon__geo	0.837295690936107	0.8859649122807017	0.8298813161699143	0.7943661971830985	0.8653964351567303	0.8574314574314574	0.7936507936507937	0.9212121212121211	911	RFC	0.8316025752566556	0.8057142857142857	0.8574908647990256	0.8882890365448506	0.8928571428571429	0.8837209302325582	0.8283912324234906	0.7833333333333333	0.8734491315136477	0.8381555153707052	0.7142857142857143	0.9620253164556962	Self Other
no_beacon__geo	0.8110185778347213	0.9035087719298246	0.8105695521700408	0.8013468013468013	0.8197923029932803	0.8793650793650793	0.8253968253968255	0.9333333333333332	912	RFC	0.8187452603587262	0.8775811209439528	0.7599093997734995	0.9119601328903656	0.9285714285714286	0.8953488372093024	0.8136095306650364	0.7372986369268897	0.889920424403183	0.8587703435804701	0.7428571428571429	0.9746835443037974	Self Other
no_beacon__geo	0.8076109936575053	0.8596491228070176	0.8049415786969318	0.782122905027933	0.8277602523659305	0.8150101419878295	0.7241379310344828	0.9058823529411764	913	RFC	0.8177032600360614	0.8672566371681416	0.7681498829039812	0.8795986622073578	0.9130434782608696	0.8461538461538461	0.8048050615595075	0.7122093023255814	0.8974008207934336	0.7873417721518987	0.6	0.9746835443037974	Self Other
no_beacon__geo	0.869651086240948	0.9385964912280702	0.8694799716707979	0.8742058449809403	0.8647540983606558	0.9246814535158092	0.8923076923076922	0.9570552147239264	914	RFC	0.8692741935483871	0.8877419354838709	0.8508064516129032	0.9476190476190476	0.9666666666666668	0.9285714285714286	0.8701215060492282	0.8610763454317898	0.8791666666666667	0.9079566003616636	0.8285714285714286	0.9873417721518988	Self Other
no_beacon__geo	0.7958188153310104	0.8596491228070176	0.7839753710703585	0.7333939945404914	0.8345567476002258	0.8150101419878295	0.7241379310344828	0.9058823529411764	915	RFC	0.8148027717603608	0.8685344827586207	0.761071060762101	0.8795986622073578	0.9130434782608696	0.8461538461538461	0.7791978346456693	0.6346456692913386	0.92375	0.7873417721518987	0.6	0.9746835443037974	Self Other
no_beacon__geo	0.8754473872584109	0.9561403508771932	0.8744421441499517	0.8632075471698114	0.8856767411300921	0.9488651655153852	0.9295774647887324	0.9681528662420382	916	RFC	0.8784038908754471	0.9014778325123152	0.8553299492385786	0.9455128205128204	0.9166666666666666	0.9743589743589745	0.8731552147163624	0.8280542986425339	0.9182561307901907	0.9524412296564196	0.9428571428571428	0.9620253164556962	Self Other
no_beacon__geo	0.8716755319148937	0.9210526315789472	0.8716209910860195	0.8742671009771986	0.8689748811948405	0.9031618688060404	0.8615384615384616	0.9447852760736196	917	RFC	0.8742636180824394	0.933240611961057	0.8152866242038217	0.925	0.9333333333333332	0.9166666666666666	0.8762682398540811	0.8223039215686274	0.9302325581395348	0.8873417721518988	0.8	0.9746835443037974	Self Other
no_beacon__geo	0.8100558659217877	0.8771929824561403	0.7995388669301713	0.753623188405797	0.8454545454545456	0.8479420731707318	0.7812500000000001	0.9146341463414634	918	RFC	0.801741365728264	0.7675276752767528	0.8359550561797753	0.8722109533468559	0.8620689655172413	0.8823529411764706	0.7976929684623879	0.7402135231316725	0.8551724137931035	0.8318264014466545	0.7142857142857143	0.9493670886075948	Self Other
no_beacon__geo	0.8503989361702128	0.912280701754386	0.8502982753777382	0.8464163822525599	0.8541801685029163	0.8999648999648999	0.8648648648648648	0.935064935064935	919	RFC	0.8517873228294899	0.8020698576972833	0.9015047879616964	0.8902564102564102	0.8205128205128205	0.96	0.8537650559526182	0.8959537572254336	0.8115763546798029	0.9128390596745026	0.9142857142857144	0.9113924050632912	Self Other
no_beacon__geo	0.7804107424960506	0.8421052631578947	0.7631243134974477	0.699134199134199	0.8271144278606964	0.7869601328903654	0.6785714285714285	0.8953488372093023	920	RFC	0.8009804475671752	0.8522427440633246	0.7497181510710259	0.8663594470046083	0.9047619047619048	0.8279569892473119	0.7574953237730471	0.5926605504587156	0.9223300970873788	0.7587703435804701	0.5428571428571428	0.9746835443037974	Self Other
no_beacon__geo	0.824067022086824	0.9210526315789472	0.8209952283571915	0.7975460122699387	0.8444444444444444	0.9064807219031994	0.8695652173913043	0.9433962264150944	921	RFC	0.8214758547645054	0.8024691358024691	0.8404825737265416	0.9099264705882352	0.8823529411764706	0.9375	0.8205633849301958	0.7926829268292683	0.8484438430311232	0.9032549728752259	0.8571428571428571	0.9493670886075948	Self Other
no_beacon__geo	0.7897918065815984	0.8947368421052632	0.7867442529800674	0.7612509534706329	0.8122375524895021	0.8742647058823529	0.823529411764706	0.925	922	RFC	0.7852534771398482	0.7284671532846715	0.8420398009950248	0.8810325476992144	0.8484848484848485	0.9135802469135802	0.7907986850240079	0.7971246006389776	0.7844727694090382	0.8683544303797468	0.8	0.9367088607594936	Self Other
no_beacon__geo	0.8682864450127877	0.9385964912280702	0.8667857467728464	0.8809248554913295	0.8526466380543634	0.9272627837024884	0.8985507246376812	0.9559748427672956	923	RFC	0.8665901881602677	0.8829663962920047	0.8502139800285307	0.9308823529411764	0.9117647058823528	0.95	0.8669929951894675	0.8788927335640139	0.8550932568149211	0.923869801084991	0.8857142857142857	0.9620253164556962	Self Other
no_beacon__geo	0.7991994663108739	0.912280701754386	0.7933594596191338	0.7586206896551724	0.8280982295830953	0.8913871951219513	0.8437500000000001	0.9390243902439024	924	RFC	0.7906615765027025	0.7243491577335375	0.8569739952718676	0.9184584178498986	0.9310344827586208	0.9058823529411764	0.7987006343359935	0.7962962962962963	0.8011049723756906	0.8730560578661845	0.7714285714285715	0.9746835443037974	Self Other
no_beacon__geo	0.8311776718856365	0.8771929824561403	0.8282124116806053	0.8056426332288399	0.8507821901323707	0.8507295173961841	0.787878787878788	0.91358024691358	925	RFC	0.8310681364629858	0.8303715670436187	0.8317647058823531	0.865137971239798	0.8387096774193549	0.891566265060241	0.8265168214979268	0.7823439878234398	0.8706896551724138	0.8397830018083183	0.7428571428571429	0.9367088607594936	Self Other
no_beacon__geo	0.8385003604902668	0.912280701754386	0.835887814133526	0.8151815181518152	0.8565941101152368	0.8933782267115601	0.8484848484848486	0.9382716049382716	926	RFC	0.844956324813976	0.8790035587188612	0.8109090909090909	0.9094442285270112	0.9032258064516128	0.9156626506024096	0.8338670284938942	0.76	0.9077340569877884	0.8810126582278481	0.8	0.9620253164556962	Self Other
no_beacon__geo	0.7939481268011528	0.8947368421052632	0.785844531096586	0.7441860465116279	0.827503015681544	0.8742647058823529	0.823529411764706	0.925	927	RFC	0.7872923564627798	0.7549909255898367	0.8195937873357229	0.8810325476992144	0.8484848484848485	0.9135802469135802	0.7846262247399072	0.7336860670194003	0.8355663824604141	0.8683544303797468	0.8	0.9367088607594936	Self Other
no_beacon__geo	0.8238897396630934	0.8596491228070176	0.8224402262323609	0.8063973063973063	0.8384831460674157	0.8262195121951219	0.75	0.9024390243902438	928	RFC	0.8257460907704042	0.8403508771929824	0.8111413043478259	0.8490872210953346	0.8275862068965517	0.8705882352941177	0.8214067321442011	0.7750809061488673	0.8677325581395349	0.8112115732368896	0.6857142857142857	0.9367088607594936	Self Other
no_beacon__geo	0.7889655172413793	0.8947368421052632	0.7860940395588629	0.7613104524180967	0.8108776266996292	0.8742647058823529	0.823529411764706	0.925	929	RFC	0.7846978596678591	0.7294469357249627	0.8399487836107554	0.8810325476992144	0.8484848484848485	0.9135802469135802	0.7899181610700845	0.7960848287112561	0.7837514934289128	0.8683544303797468	0.8	0.9367088607594936	Self Other
no_beacon__geo	0.8156618156618156	0.8684210526315791	0.8146426501835041	0.8008982035928144	0.8283870967741935	0.8488731771984093	0.7945205479452055	0.9032258064516128	930	RFC	0.8140028860028861	0.772005772005772	0.856	0.8421052631578947	0.7631578947368421	0.9210526315789472	0.8172686625194401	0.8320373250388803	0.8025	0.8573236889692586	0.8285714285714286	0.8860759493670886	Self Other
no_beacon__geo	0.848951048951049	0.8947368421052632	0.8489084900436527	0.8514442916093536	0.8463726884779517	0.8720538720538721	0.8181818181818182	0.9259259259259259	931	RFC	0.8501773743891743	0.8919308357348703	0.8084239130434783	0.8872910998834046	0.8709677419354839	0.9036144578313252	0.8512666928515318	0.8144736842105263	0.8880597014925373	0.8603978300180832	0.7714285714285715	0.9493670886075948	Self Other
no_beacon__geo	0.7785760940561725	0.9035087719298246	0.7771610814069265	0.759403832505323	0.7949183303085301	0.8816422840962718	0.8307692307692307	0.9325153374233128	932	RFC	0.7766449408708823	0.7461645746164575	0.8071253071253072	0.9023809523809524	0.9	0.9047619047619048	0.7780982383376852	0.7731213872832371	0.7830750893921334	0.8667269439421339	0.7714285714285715	0.9620253164556962	Self Other
no_beacon__geo	0.8149171270718232	0.9035087719298246	0.8139941523270862	0.800891530460624	0.8270967741935483	0.8837489570779642	0.8358208955223881	0.9316770186335404	933	RFC	0.8141232567462076	0.8032786885245902	0.824967824967825	0.8948170731707317	0.875	0.9146341463414634	0.8138776292463226	0.7985185185185185	0.8292367399741267	0.8746835443037975	0.8	0.9493670886075948	Self Other
no_beacon__geo	0.793180133432172	0.8596491228070176	0.7846819494764519	0.7419056429232194	0.8274582560296845	0.8294051627384961	0.7575757575757576	0.9012345679012346	934	RFC	0.7805948792820068	0.6878216123499142	0.8733681462140992	0.8429848425961912	0.8064516129032258	0.8795180722891566	0.79567742179057	0.8052208835341366	0.7861339600470035	0.8191681735985534	0.7142857142857143	0.9240506329113924	Self Other
no_beacon__geo	0.8490822569680491	0.9035087719298246	0.8487870065789473	0.8421052631578947	0.85546875	0.8837489570779642	0.8358208955223881	0.9316770186335404	935	RFC	0.8496001039173116	0.8579710144927536	0.8412291933418694	0.8948170731707317	0.875	0.9146341463414634	0.8485071589773947	0.8268156424581006	0.8701986754966887	0.8746835443037975	0.8	0.9493670886075948	Self Other
no_beacon__geo	0.812987012987013	0.9035087719298246	0.8129336916746381	0.809775429326288	0.8160919540229884	0.8816422840962718	0.8307692307692307	0.9325153374233128	936	RFC	0.8143074581430746	0.8397260273972603	0.7888888888888889	0.9023809523809524	0.9	0.9047619047619048	0.813562925170068	0.7818877551020408	0.8452380952380952	0.8667269439421339	0.7714285714285715	0.9620253164556962	Self Other
no_beacon__geo	0.8366261398176292	0.8947368421052632	0.8330350340816485	0.8085485307212823	0.8575215374420146	0.8642857142857143	0.7999999999999999	0.9285714285714286	937	RFC	0.8526175272825699	0.9171717171717172	0.7880633373934226	0.9182022471910112	0.96	0.8764044943820225	0.8316684565249592	0.7229299363057324	0.940406976744186	0.8365280289330923	0.6857142857142857	0.9873417721518988	Self Other
no_beacon__geo	0.8646759847522236	0.9298245614035088	0.8644855789926819	0.8594059405940594	0.8695652173913043	0.913109756097561	0.8750000000000001	0.9512195121951221	938	RFC	0.8647192239995859	0.8656914893617021	0.8637469586374696	0.94158215010142	0.9655172413793104	0.9176470588235294	0.8643367006414101	0.8532110091743119	0.8754623921085081	0.8936708860759495	0.8	0.9873417721518988	Self Other
no_beacon__geo	0.8241834607366226	0.8684210526315791	0.8238973723454632	0.8167994207096307	0.8309953239812958	0.8321390006871503	0.7540983606557377	0.9101796407185628	939	RFC	0.8302709387560221	0.8840125391849529	0.7765293383270911	0.8741258741258742	0.8846153846153846	0.8636363636363636	0.8263814761529058	0.7590847913862718	0.8936781609195402	0.8095840867992767	0.6571428571428571	0.9620253164556962	Self Other
no_beacon__geo	0.8254681647940075	0.8859649122807017	0.8221629282700084	0.7979184735472679	0.8464073829927488	0.8649165983046212	0.8115942028985507	0.9182389937106918	940	RFC	0.8214838241535576	0.7903780068728522	0.852589641434263	0.8680147058823529	0.8235294117647058	0.9125	0.8229591696390093	0.8056042031523643	0.8403141361256544	0.8620253164556962	0.8	0.9240506329113924	Self Other
no_beacon__geo	0.8510489510489511	0.8859649122807017	0.8504433082476398	0.8409260642270351	0.8599605522682445	0.8574314574314574	0.7936507936507937	0.9212121212121211	941	RFC	0.8511904761904762	0.8530303030303029	0.8493506493506493	0.8882890365448506	0.8928571428571429	0.8837209302325582	0.8499997058414015	0.8291605301914581	0.8708388814913449	0.8381555153707052	0.7142857142857143	0.9620253164556962	Self Other
no_beacon__geo	0.8186738836265224	0.8771929824561403	0.8169361681674575	0.7991004497751124	0.8347718865598026	0.8479420731707318	0.7812500000000001	0.9146341463414634	942	RFC	0.8195408395916506	0.8263565891472868	0.8127250900360145	0.8722109533468559	0.8620689655172413	0.8823529411764706	0.8158165339455246	0.7735849056603774	0.8580481622306717	0.8318264014466545	0.7142857142857143	0.9493670886075948	Self Other
no_beacon__geo	0.7614490772385509	0.8070175438596491	0.7511231669481591	0.7004291845493562	0.8018171493469619	0.7563155849203265	0.6451612903225806	0.8674698795180723	943	RFC	0.7503673469387755	0.6938775510204082	0.8068571428571428	0.7841634738186463	0.7407407407407407	0.8275862068965517	0.751972724178537	0.707105719237435	0.7968397291196389	0.7414104882459313	0.5714285714285714	0.9113924050632912	Self Other
no_beacon__geo	0.848260547742413	0.8771929824561403	0.8459345421370739	0.8270042194092827	0.8648648648648649	0.8479420731707318	0.7812500000000001	0.9146341463414634	944	RFC	0.8491680013638587	0.8551483420593369	0.8431876606683805	0.8722109533468559	0.8620689655172413	0.8823529411764706	0.8441698285087603	0.8006535947712419	0.8876860622462788	0.8318264014466545	0.7142857142857143	0.9493670886075948	Self Other
no_beacon__geo	0.7730103806228373	0.8596491228070176	0.7722948847541923	0.7595307917888563	0.7850589777195283	0.8350813743218807	0.7714285714285715	0.8987341772151899	945	RFC	0.7745337713788771	0.7908396946564885	0.7582278481012659	0.8350813743218807	0.7714285714285715	0.8987341772151899	0.7722325918317288	0.7306064880112835	0.8138586956521741	0.8350813743218807	0.7714285714285715	0.8987341772151899	Self Other
no_beacon__geo	0.8278195488721805	0.9035087719298246	0.8182621018870739	0.7765853658536586	0.8599388379204892	0.8742352823187243	0.8135593220338984	0.9349112426035504	946	RFC	0.8284923300353999	0.8308977035490606	0.8260869565217391	0.9388888888888888	1.0	0.8777777777777778	0.8128107012035584	0.7289377289377289	0.8966836734693877	0.8428571428571429	0.6857142857142857	1.0	Self Other
no_beacon__geo	0.7965860597439545	0.8508771929824561	0.7934222423146473	0.7678571428571429	0.8189873417721518	0.8233524747060432	0.7536231884057971	0.8930817610062892	947	RFC	0.7943687343358397	0.7779605263157895	0.8107769423558897	0.8261029411764705	0.7647058823529411	0.8875	0.7926892747065382	0.7580128205128205	0.8273657289002557	0.8207956600361663	0.7428571428571429	0.8987341772151899	Self Other
no_beacon__geo	0.8185554903112156	0.8947368421052632	0.8183989489627841	0.8130671506352088	0.8237307472903593	0.8763110307414106	0.8285714285714286	0.9240506329113924	948	RFC	0.8201702921858305	0.7662485746864308	0.8740920096852299	0.8763110307414106	0.8285714285714286	0.9240506329113924	0.8224179539363206	0.865979381443299	0.778856526429342	0.8763110307414106	0.8285714285714286	0.9240506329113924	Self Other
no_beacon__geo	0.8257668711656442	0.9210526315789472	0.8250546845829534	0.8138925294888597	0.8362168396770472	0.8992834004122903	0.8524590163934427	0.9461077844311376	949	RFC	0.8319206940040855	0.8783592644978784	0.7854821235102926	0.9488636363636364	1.0	0.8977272727272727	0.8260999173452934	0.7582417582417582	0.8939580764488286	0.8714285714285714	0.7428571428571429	1.0	Self Other
no_beacon__geo	0.8121859296482412	0.9298245614035088	0.8119929869823129	0.8059701492537312	0.8180158247108947	0.913109756097561	0.8750000000000001	0.9512195121951221	950	RFC	0.8119207369079433	0.8023255813953488	0.8215158924205379	0.94158215010142	0.9655172413793104	0.9176470588235294	0.8120967168424795	0.8096479791395046	0.8145454545454546	0.8936708860759495	0.8	0.9873417721518988	Self Other
no_beacon__geo	0.8498023715415021	0.9035087719298246	0.843440594059406	0.8118811881188119	0.875	0.8769019338372436	0.819672131147541	0.934131736526946	951	RFC	0.8456861655270775	0.8266129032258065	0.8647594278283485	0.923951048951049	0.9615384615384616	0.8863636363636364	0.8415756941458081	0.7976653696498055	0.8854860186418109	0.8508137432188065	0.7142857142857143	0.9873417721518988	Self Other
no_beacon__geo	0.7489331436699858	0.912280701754386	0.7356651617401049	0.6764436296975251	0.7948866937826845	0.8952205882352942	0.8529411764705883	0.9375	952	RFC	0.7317883266159129	0.6212121212121212	0.8423645320197044	0.9023569023569024	0.8787878787878788	0.9259259259259259	0.7474649879474868	0.7424547283702213	0.7524752475247525	0.8889692585895117	0.8285714285714286	0.9493670886075948	Self Other
no_beacon__geo	0.8319209039548022	0.8771929824561403	0.8267774168345738	0.7969283276450512	0.8566265060240965	0.8416666666666668	0.7666666666666667	0.9166666666666669	953	RFC	0.8449690143742447	0.8946360153256705	0.7953020134228188	0.8925842696629214	0.92	0.8651685393258427	0.823329985940952	0.7184615384615385	0.9281984334203656	0.8159132007233273	0.6571428571428571	0.9746835443037974	Self Other
no_beacon__geo	0.869651086240948	0.9210526315789472	0.8686133108736223	0.8569364161849711	0.8802902055622733	0.9048855103365161	0.8656716417910447	0.9440993788819876	954	RFC	0.8683662778515052	0.8532374100719424	0.883495145631068	0.9165396341463414	0.90625	0.9268292682926828	0.8688880339937398	0.8606676342525399	0.8771084337349397	0.8952983725135624	0.8285714285714286	0.9620253164556962	Self Other
no_beacon__geo	0.8467048710601719	0.9210526315789472	0.8434925105405655	0.8210702341137124	0.8659147869674185	0.9031618688060404	0.8615384615384616	0.9447852760736196	955	RFC	0.8489826260566671	0.8614035087719298	0.8365617433414043	0.925	0.9333333333333332	0.9166666666666666	0.8408738226629601	0.7843450479233227	0.8974025974025974	0.8873417721518988	0.8	0.9746835443037974	Self Other
no_beacon__geo	0.8226666666666667	0.912280701754386	0.8211529048533454	0.8046989720998532	0.8376068376068375	0.8933782267115601	0.8484848484848486	0.9382716049382716	956	RFC	0.8201106484914162	0.7696629213483146	0.8705583756345178	0.9094442285270112	0.9032258064516128	0.9156626506024096	0.8250678733031673	0.8430769230769231	0.8070588235294117	0.8810126582278481	0.8	0.9620253164556962	Self Other
no_beacon__geo	0.8133423180592992	0.8684210526315791	0.8132499714923946	0.8090971743625086	0.8174027686222808	0.8465954965461558	0.7887323943661971	0.9044585987261148	957	RFC	0.8132882882882884	0.7932432432432432	0.8333333333333334	0.8440170940170941	0.7777777777777778	0.9102564102564102	0.813833803672833	0.8255977496483825	0.8020698576972833	0.849367088607595	0.8	0.8987341772151899	Self Other
no_beacon__geo	0.8100358422939068	0.8508771929824561	0.8071721979526636	0.7836734693877551	0.8306709265175719	0.8203392973023083	0.7462686567164178	0.8944099378881988	958	RFC	0.8074553618043229	0.7868852459016393	0.8280254777070064	0.8296493902439024	0.78125	0.8780487804878049	0.8069105691056908	0.7804878048780488	0.8333333333333334	0.8128390596745028	0.7142857142857143	0.9113924050632912	Self Other
no_beacon__geo	0.7997198879551821	0.8947368421052632	0.7925207322797685	0.7538726333907058	0.8311688311688312	0.86708122813836	0.8064516129032259	0.927710843373494	959	RFC	0.8187319405152721	0.8812877263581489	0.7561761546723953	0.9054916985951468	0.9259259259259259	0.8850574712643678	0.7906601365799821	0.6586466165413534	0.9226736566186108	0.8444846292947559	0.7142857142857143	0.9746835443037974	Self Other
no_beacon__geo	0.8184796854521625	0.912280701754386	0.8165874138860938	0.7979576951130561	0.8352171326591316	0.8913871951219513	0.8437500000000001	0.9390243902439024	960	RFC	0.8263781510220873	0.8710191082802548	0.7817371937639198	0.9184584178498986	0.9310344827586208	0.9058823529411764	0.8163781500904999	0.7362045760430687	0.8965517241379308	0.8730560578661845	0.7714285714285715	0.9746835443037974	Self Other
no_beacon__geo	0.841502227880331	0.8859649122807017	0.8401966275266282	0.8257522743177046	0.8546409807355516	0.8670494303400018	0.8169014084507044	0.9171974522292994	961	RFC	0.8390818616450385	0.7972972972972973	0.8808664259927798	0.8643162393162394	0.8055555555555556	0.9230769230769232	0.8431227353060238	0.8563134978229318	0.8299319727891157	0.8699819168173599	0.8285714285714286	0.9113924050632912	Self Other
no_beacon__geo	0.8439468159552135	0.912280701754386	0.842390511391148	0.8267288267288267	0.8580521960534692	0.8969258589511754	0.8571428571428571	0.9367088607594936	962	RFC	0.8429708832516278	0.8338557993730408	0.8520859671302149	0.8969258589511754	0.8571428571428571	0.9367088607594936	0.8419126071668445	0.8197226502311248	0.8641025641025641	0.8969258589511754	0.8571428571428571	0.9367088607594936	Self Other
no_beacon__geo	0.8627450980392157	0.8859649122807017	0.8612547588832489	0.846875	0.8756345177664976	0.860122699386503	0.8	0.920245398773006	963	RFC	0.86263234448466	0.8616852146263911	0.8635794743429287	0.8797619047619047	0.8666666666666667	0.8928571428571429	0.8602980861045377	0.8325652841781874	0.888030888030888	0.8461121157323689	0.7428571428571429	0.9493670886075948	Self Other
no_beacon__geo	0.8269096005606167	0.912280701754386	0.8249231953706119	0.8062745098039217	0.8435718809373021	0.8913871951219513	0.8437500000000001	0.9390243902439024	964	RFC	0.8278119845629093	0.8344155844155844	0.8212083847102343	0.9184584178498986	0.9310344827586208	0.9058823529411764	0.8235785754931715	0.7799696509863431	0.8671875	0.8730560578661845	0.7714285714285715	0.9746835443037974	Self Other
no_beacon__geo	0.8761061946902655	0.9298245614035088	0.8746930693069307	0.8613861386138614	0.888	0.914702581369248	0.8787878787878788	0.9506172839506172	965	RFC	0.8815588589795098	0.9157894736842104	0.8473282442748091	0.931597357170618	0.9354838709677421	0.927710843373494	0.8729286106966151	0.8130841121495327	0.9327731092436976	0.9016274864376128	0.8285714285714286	0.9746835443037974	Self Other
no_beacon__geo	0.8290854572713643	0.8859649122807017	0.8180878627154045	0.7733598409542745	0.8628158844765343	0.8513689700130378	0.7796610169491525	0.9230769230769232	966	RFC	0.8566865506362173	0.930622009569378	0.7827510917030568	0.9125	0.9583333333333334	0.8666666666666667	0.8113453156061352	0.6615646258503401	0.9611260053619304	0.8222423146473778	0.6571428571428571	0.9873417721518988	Self Other
no_beacon__geo	0.8252762430939227	0.8596491228070176	0.8246432135788256	0.8141072740631887	0.8351791530944626	0.8262195121951219	0.75	0.9024390243902438	967	RFC	0.8261898172705121	0.8368580060422961	0.8155216284987278	0.8490872210953346	0.8275862068965517	0.8705882352941177	0.8241842724013515	0.7925608011444921	0.8558077436582109	0.8112115732368896	0.6857142857142857	0.9367088607594936	Self Other
no_beacon__geo	0.8193956430077302	0.9035087719298246	0.8142875931898359	0.7834877843302444	0.8450874020494273	0.8816422840962718	0.8307692307692307	0.9325153374233128	968	RFC	0.817459292601338	0.8072916666666666	0.8276269185360094	0.9023809523809524	0.9	0.9047619047619048	0.8121739778929801	0.7610474631751227	0.8633004926108374	0.8667269439421339	0.7714285714285715	0.9620253164556962	Self Other
no_beacon__geo	0.8006354249404289	0.8508771929824561	0.783097458537446	0.7214206437291898	0.844774273345702	0.8011695906432749	0.7017543859649122	0.9005847953216375	969	RFC	0.818930567938122	0.8643617021276596	0.7734994337485843	0.8730237154150198	0.9090909090909092	0.8369565217391305	0.7747826651096406	0.6190476190476191	0.9305177111716622	0.7730560578661845	0.5714285714285714	0.9746835443037974	Self Other
no_beacon__geo	0.8185131195335277	0.8684210526315791	0.8095904803043181	0.7683720930232558	0.8508088675853805	0.8285026577073513	0.7457627118644068	0.9112426035502956	970	RFC	0.8309769483051883	0.8713080168776371	0.7906458797327395	0.8861111111111111	0.9166666666666666	0.8555555555555555	0.8040349957161755	0.6871880199667221	0.920881971465629	0.801627486437613	0.6285714285714286	0.9746835443037974	Self Other
no_beacon__geo	0.8534370946822308	0.9385964912280702	0.8533658053831343	0.850132625994695	0.8565989847715737	0.926022063595068	0.8955223880597014	0.9565217391304348	971	RFC	0.8556055417685209	0.8890429958391124	0.8221680876979294	0.9382621951219512	0.9375	0.9390243902439024	0.8542625613234935	0.8144853875476493	0.8940397350993378	0.9159132007233272	0.8571428571428571	0.9746835443037974	Self Other
no_beacon__geo	0.8478964401294499	0.8771929824561403	0.8374025610524105	0.7960954446854663	0.8787096774193548	0.8479420731707318	0.7812500000000001	0.9146341463414634	972	RFC	0.8482759812050857	0.8495370370370371	0.8470149253731343	0.8722109533468559	0.8620689655172413	0.8823529411764706	0.8309241122722548	0.7489795918367347	0.9128686327077749	0.8318264014466545	0.7142857142857143	0.9493670886075948	Self Other
no_beacon__geo	0.8196614583333334	0.9035087719298246	0.8189979184454321	0.808038808038808	0.8299570288520564	0.8837489570779642	0.8358208955223881	0.9316770186335404	973	RFC	0.8206249412729463	0.8316690442225392	0.8095808383233533	0.8948170731707317	0.875	0.9146341463414634	0.8185498380712486	0.7857142857142857	0.8513853904282116	0.8746835443037975	0.8	0.9493670886075948	Self Other
no_beacon__geo	0.8434661076170509	0.8859649122807017	0.8416559965855741	0.8247261345852894	0.8585858585858586	0.854520467262197	0.7868852459016394	0.9221556886227544	974	RFC	0.8541560242282712	0.9101899827288428	0.7981220657276995	0.8990384615384616	0.9230769230769232	0.875	0.8414479701681559	0.753934191702432	0.9289617486338798	0.8301989150090416	0.6857142857142857	0.9746835443037974	Self Other
no_beacon__geo	0.8228488792480115	0.8596491228070176	0.8157208470091721	0.7794779477947794	0.8519637462235649	0.8227749708511465	0.7419354838709677	0.9036144578313252	975	RFC	0.8200926448043138	0.8078358208955224	0.8323494687131051	0.8569604086845466	0.8518518518518519	0.8620689655172413	0.8127841153680586	0.7530434782608696	0.8725247524752475	0.8032549728752261	0.6571428571428571	0.9493670886075948	Self Other
no_beacon__geo	0.7818677573278799	0.912280701754386	0.7793404279321626	0.7557251908396947	0.8029556650246306	0.8969258589511754	0.8571428571428571	0.9367088607594936	976	RFC	0.7783617478964027	0.7132564841498559	0.8434670116429496	0.8969258589511754	0.8571428571428571	0.9367088607594936	0.7848644451905322	0.8035714285714286	0.7661574618096357	0.8969258589511754	0.8571428571428571	0.9367088607594936	Self Other
no_beacon__geo	0.8359821996185632	0.8947368421052632	0.8351313801004241	0.8232876712328767	0.8469750889679715	0.8742647058823529	0.823529411764706	0.925	977	RFC	0.8348113409693003	0.8165760869565217	0.8530465949820788	0.8810325476992144	0.8484848484848485	0.9135802469135802	0.8355499482654276	0.8301104972375691	0.8409893992932862	0.8683544303797468	0.8	0.9367088607594936	Self Other
no_beacon__geo	0.8119455943228858	0.9035087719298246	0.8119218500797448	0.8098086124401914	0.8140350877192982	0.8837489570779642	0.8358208955223881	0.9316770186335404	978	RFC	0.8126957799706067	0.7817551963048499	0.8436363636363636	0.8948170731707317	0.875	0.9146341463414634	0.8131955250872692	0.8399503722084367	0.7864406779661017	0.8746835443037975	0.8	0.9493670886075948	Self Other
no_beacon__geo	0.8117480537862704	0.8596491228070176	0.8005364201016375	0.7532467532467533	0.8478260869565217	0.8106312292358804	0.7142857142857142	0.9069767441860466	979	RFC	0.8306305750811855	0.8845315904139434	0.7767295597484277	0.8955453149001535	0.9523809523809524	0.8387096774193549	0.7945729888542095	0.6558966074313409	0.933249370277078	0.7793851717902351	0.5714285714285714	0.9873417721518988	Self Other
no_beacon__geo	0.8205312275664034	0.912280701754386	0.8165583663080533	0.7895622895622895	0.8435544430538173	0.8952205882352942	0.8529411764705883	0.9375	980	RFC	0.8204400654157049	0.8199300699300699	0.8209500609013398	0.9023569023569024	0.8787878787878788	0.9259259259259259	0.8144012519012519	0.7613636363636364	0.8674388674388674	0.8889692585895117	0.8285714285714286	0.9493670886075948	Self Other
no_beacon__geo	0.8525780682643428	0.912280701754386	0.8443827859128317	0.8086710650329877	0.8800945067926758	0.8952205882352942	0.8529411764705883	0.9375	981	RFC	0.8471557759626605	0.825	0.8693115519253208	0.9023569023569024	0.8787878787878788	0.9259259259259259	0.8420621478919952	0.7929759704251387	0.8911483253588517	0.8889692585895117	0.8285714285714286	0.9493670886075948	Self Other
no_beacon__geo	0.8601845280340668	0.912280701754386	0.8593271473828301	0.8483448806774443	0.8703094140882158	0.8913871951219513	0.8437500000000001	0.9390243902439024	982	RFC	0.8607310812240149	0.8663522012578616	0.8551099611901681	0.9184584178498986	0.9310344827586208	0.9058823529411764	0.8585649355638316	0.8310708898944194	0.8860589812332441	0.8730560578661845	0.7714285714285715	0.9746835443037974	Self Other
no_beacon__geo	0.7936395759717314	0.8508771929824561	0.7886694327146551	0.7562604340567612	0.8210784313725491	0.8233524747060432	0.7536231884057971	0.8930817610062892	983	RFC	0.7886694327146551	0.7562604340567612	0.8210784313725491	0.8261029411764705	0.7647058823529411	0.8875	0.7886694327146551	0.7562604340567612	0.8210784313725491	0.8207956600361663	0.7428571428571429	0.8987341772151899	Self Other
no_beacon__geo	0.8167082294264341	0.8859649122807017	0.8136946902654867	0.79	0.8373893805309734	0.8513689700130378	0.7796610169491525	0.9230769230769232	984	RFC	0.8326489652222551	0.9006514657980456	0.7646464646464647	0.9125	0.9583333333333334	0.8666666666666667	0.8144951069137785	0.7035623409669212	0.9254278728606355	0.8222423146473778	0.6571428571428571	0.9873417721518988	Self Other
[truncated: 15 more rows]
