# Supplementary material for: Inferring transportation mode from smartphone sensors: Evaluating the potential of Wi-Fi and Bluetooth
Source: PLoS One. 2020 Jul 2;15(7):e0234003. doi: 10.1371/journal.pone.0234003 (PMC7332005; doi:10.1371/journal.pone.0234003)
Supplement: S1 File — This compressed folder of files contains the dataset, code for training and evaluating models as well as model output. (GZ) [file pone.0234003.s008.tar.gz › transport_public/output/SVC_Self Car Public_ssid__geo.csv]

X_label	acc	acc_m	f1	f1_CAR	f1_PUBLIC	f1_SELF	f1_m	f1_m_CAR	f1_m_PUBLIC	f1_m_SELF	iteration	model	prec	prec_CAR	prec_PUBLIC	prec_SELF	prec_m	prec_m_CAR	prec_m_PUBLIC	prec_m_SELF	rec	rec_CAR	rec_PUBLIC	rec_SELF	rec_m	rec_m_CAR	rec_m_PUBLIC	rec_m_SELF	y_var
ssid__geo	0.7678943710910354	0.7982456140350878	0.7183894512482524	0.6907020872865274	0.6203554119547658	0.8441108545034641	0.6345022479126525	0.4799999999999999	0.5333333333333333	0.8901734104046243	0	SVC	0.7570354542576765	0.7	0.7901234567901234	0.780982905982906	0.751164123504549	0.5454545454545454	0.8888888888888888	0.8191489361702128	0.7035426488299867	0.6816479400749064	0.5106382978723404	0.9183417085427136	0.5947357846092024	0.42857142857142855	0.38095238095238093	0.9746835443037974	Self Car Public
ssid__geo	0.7551563539587491	0.8157894736842105	0.669675637504592	0.7922912205567451	0.3826879271070615	0.8340477648499693	0.6512345679012347	0.6666666666666667	0.37037037037037035	0.9166666666666667	1	SVC	0.7215549273721588	0.7644628099173554	0.631578947368421	0.7686230248306998	0.759149747026743	0.5789473684210527	0.8333333333333334	0.8651685393258427	0.6694595374963909	0.8222222222222222	0.27450980392156865	0.9116465863453815	0.6661643560377737	0.7857142857142857	0.23809523809523808	0.9746835443037974	Self Car Public
ssid__geo	0.7818717759764185	0.8157894736842105	0.7219014435730782	0.6259168704156479	0.674591381872214	0.8651960784313726	0.6955050937086865	0.6428571428571429	0.5454545454545454	0.8982035928143712	2	SVC	0.7430644704195429	0.6183574879227053	0.7937062937062938	0.8171296296296297	0.7483766233766233	0.6428571428571429	0.75	0.8522727272727273	0.7131658357211691	0.6336633663366337	0.58656330749354	0.9192708333333334	0.6735985533453888	0.6428571428571429	0.42857142857142855	0.9493670886075949	Self Car Public
ssid__geo	0.7197324414715719	0.8333333333333334	0.6819985978946682	0.6506300114547537	0.5940959409594095	0.8012698412698412	0.7171020016112041	0.6250000000000001	0.6060606060606061	0.920245398773006	3	SVC	0.6997628681416886	0.5737373737373738	0.7092511013215859	0.8163001293661061	0.7605820105820106	0.5555555555555556	0.8333333333333334	0.8928571428571429	0.6830723016092923	0.7513227513227513	0.5111111111111111	0.786783042394015	0.7132810930279284	0.7142857142857143	0.47619047619047616	0.9493670886075949	Self Car Public
ssid__geo	0.8043331076506431	0.8333333333333334	0.7793121777144653	0.736842105263158	0.7390691114245416	0.8620253164556962	0.7344045184535982	0.6666666666666666	0.6285714285714286	0.9079754601226993	4	SVC	0.7876211713117877	0.6940509915014165	0.8238993710691824	0.8449131513647643	0.7638888888888888	0.625	0.7857142857142857	0.8809523809523809	0.7783926992798106	0.7852564102564102	0.670076726342711	0.8798449612403101	0.724934699618244	0.7142857142857143	0.5238095238095238	0.9367088607594937	Self Car Public
ssid__geo	0.7630434782608696	0.8421052631578947	0.7256198790393733	0.6811352253756261	0.664406779661017	0.8313176320814768	0.7330870122433398	0.6428571428571429	0.6451612903225806	0.9112426035502957	5	SVC	0.7446071244704733	0.6688524590163935	0.7686274509803922	0.7963414634146342	0.8328042328042328	0.6428571428571429	1.0	0.8555555555555555	0.7161531671515516	0.6938775510204082	0.5850746268656717	0.8695073235685752	0.6979103877838054	0.6428571428571429	0.47619047619047616	0.9746835443037974	Self Car Public
ssid__geo	0.746875	0.8333333333333334	0.7050920789060772	0.616643929058663	0.6676384839650146	0.8309938236945537	0.7048242391860905	0.6666666666666665	0.5161290322580645	0.9316770186335404	6	SVC	0.7239984304574932	0.4967032967032967	0.8207885304659498	0.8545034642032333	0.7533628972653363	0.5454545454545454	0.8	0.9146341463414634	0.7281154574467466	0.8129496402877698	0.5626535626535627	0.8087431693989071	0.7291541089009442	0.8571428571428571	0.38095238095238093	0.9493670886075949	Self Car Public
ssid__geo	0.7757951900698216	0.8245614035087719	0.6846495253395811	0.6403940886699506	0.5454545454545455	0.8680999418942474	0.6927653820148748	0.689655172413793	0.48275862068965514	0.9058823529411764	7	SVC	0.7307972019332286	0.6842105263157895	0.6988636363636364	0.80931744312026	0.7959401709401709	0.6666666666666666	0.875	0.8461538461538461	0.6617382682294962	0.6018518518518519	0.44727272727272727	0.9360902255639098	0.6741008639742817	0.7142857142857143	0.3333333333333333	0.9746835443037974	Self Car Public
ssid__geo	0.8061068702290076	0.8596491228070176	0.7691204792209855	0.8263305322128852	0.62882096069869	0.8522099447513812	0.7807058923524787	0.7407407407407408	0.6857142857142857	0.9156626506024097	8	SVC	0.8030293677973622	0.8600583090379009	0.7539267015706806	0.7951030927835051	0.8333122815881436	0.7692307692307693	0.8571428571428571	0.8735632183908046	0.7508762841932759	0.7951482479784366	0.5393258426966292	0.9181547619047619	0.7492465340566605	0.7142857142857143	0.5714285714285714	0.9620253164556962	Self Car Public
ssid__geo	0.7370990237099023	0.8333333333333334	0.6427946259185339	0.7191011235955056	0.35639412997903563	0.8528886241810603	0.6814814814814815	0.6666666666666665	0.4444444444444445	0.9333333333333332	9	SVC	0.6626044481169026	0.6448362720403022	0.5246913580246914	0.8182857142857143	0.813601127554616	0.5454545454545454	1.0	0.8953488372093024	0.6576956487404249	0.8126984126984127	0.2698412698412698	0.8905472636815921	0.7058468957203133	0.8571428571428571	0.2857142857142857	0.9746835443037974	Self Car Public
ssid__geo	0.7527932960893855	0.8333333333333334	0.6978482581397882	0.7307086614173228	0.5238938053097345	0.8389423076923077	0.7177333147425172	0.6875000000000001	0.5454545454545454	0.920245398773006	10	SVC	0.7136676238069432	0.6744186046511628	0.6577777777777778	0.8088064889918888	0.7513227513227513	0.6111111111111112	0.75	0.8928571428571429	0.7013185711109546	0.7972508591065293	0.43529411764705883	0.8714107365792759	0.7212176009644363	0.7857142857142857	0.42857142857142855	0.9493670886075949	Self Car Public
ssid__geo	0.7757537688442211	0.8421052631578947	0.7414814173690539	0.7395833333333333	0.6417910447761195	0.8430698739977092	0.7343396574804967	0.6206896551724138	0.6666666666666667	0.9156626506024097	11	SVC	0.774185101468913	0.7153652392947103	0.8174904942965779	0.7896995708154506	0.7967432950191572	0.6	0.9166666666666666	0.8735632183908046	0.7326436949078459	0.7654986522911051	0.5282555282555282	0.9041769041769042	0.709563994374121	0.6428571428571429	0.5238095238095238	0.9620253164556962	Self Car Public
ssid__geo	0.7384843982169391	0.7631578947368421	0.6975740012578998	0.722662440570523	0.56	0.8100595632031765	0.6291557113643003	0.6285714285714286	0.4	0.8588957055214723	12	SVC	0.7113246011587563	0.6608695652173913	0.6844444444444444	0.788659793814433	0.6746031746031745	0.5238095238095238	0.6666666666666666	0.8333333333333334	0.701234004091147	0.7972027972027972	0.47384615384615386	0.8326530612244898	0.6525015069318867	0.7857142857142857	0.2857142857142857	0.8860759493670886	Self Car Public
ssid__geo	0.7220052083333334	0.7982456140350878	0.6807483619590404	0.6806136680613669	0.5537555228276877	0.8078758949880668	0.6334923474458357	0.5384615384615384	0.4666666666666666	0.8953488372093023	13	SVC	0.7216280021440055	0.7093023255813954	0.7315175097276264	0.7240641711229947	0.729689366786141	0.5833333333333334	0.7777777777777778	0.8279569892473119	0.6710944519100029	0.6541554959785523	0.44549763033175355	0.9136302294197031	0.6026722925457103	0.5	0.3333333333333333	0.9746835443037974	Self Car Public
ssid__geo	0.7754342431761787	0.7982456140350878	0.7098054217833365	0.7433628318584071	0.5320388349514563	0.8540145985401459	0.640906102444564	0.5384615384615384	0.4848484848484849	0.8994082840236687	14	SVC	0.7278309174860899	0.7798408488063661	0.5854700854700855	0.8181818181818182	0.6981481481481482	0.5833333333333334	0.6666666666666666	0.8444444444444444	0.6969397275047878	0.7101449275362319	0.4875444839857651	0.8931297709923665	0.6143258991360258	0.5	0.38095238095238093	0.9620253164556962	Self Car Public
ssid__geo	0.7792620865139949	0.8333333333333334	0.7309806861919353	0.7298578199052134	0.6082089552238806	0.854875283446712	0.7096244705115673	0.5625000000000001	0.6451612903225806	0.9212121212121213	15	SVC	0.7572216341353771	0.7247058823529412	0.7309417040358744	0.816017316017316	0.7945736434108527	0.5	1.0	0.8837209302325582	0.7178231176671858	0.7350835322195705	0.5207667731629393	0.8976190476190476	0.6936909785011052	0.6428571428571429	0.47619047619047616	0.9620253164556962	Self Car Public
ssid__geo	0.7550860719874805	0.8421052631578947	0.7095095469899282	0.6865671641791045	0.6060606060606061	0.8359008707300738	0.7489711934156378	0.6666666666666666	0.6666666666666666	0.9135802469135801	16	SVC	0.7241418363032736	0.6544715447154471	0.72	0.7979539641943734	0.7721887550200804	0.625	0.8	0.891566265060241	0.7076220129751932	0.7219730941704036	0.5232558139534884	0.8776371308016878	0.7408077154912598	0.7142857142857143	0.5714285714285714	0.9367088607594937	Self Car Public
ssid__geo	0.78	0.8421052631578947	0.7316294514566307	0.8197734294541709	0.5384615384615384	0.8366533864541832	0.717839098328799	0.7096774193548386	0.5161290322580645	0.927710843373494	17	SVC	0.7653509436006019	0.8206185567010309	0.6968325791855203	0.7786016949152542	0.7773720982645932	0.6470588235294118	0.8	0.8850574712643678	0.7205785068297027	0.8189300411522634	0.43874643874643876	0.9040590405904059	0.7137834036568212	0.7857142857142857	0.38095238095238093	0.9746835443037974	Self Car Public
ssid__geo	0.7530949105914718	0.8070175438596491	0.699618476789467	0.7343124165554074	0.5351562500000001	0.8293867638129934	0.6734675121771896	0.6153846153846153	0.5161290322580645	0.888888888888889	18	SVC	0.7475937901874982	0.7724719101123596	0.7172774869109948	0.75303197353914	0.7642512077294686	0.6666666666666666	0.8	0.8260869565217391	0.6831699324351105	0.6997455470737913	0.42679127725856697	0.922972972972973	0.6381354229455495	0.5714285714285714	0.38095238095238093	0.9620253164556962	Self Car Public
ssid__geo	0.7331989247311828	0.8333333333333334	0.6837473329987347	0.6885245901639345	0.5506692160611855	0.8120481927710843	0.7138230340717708	0.6451612903225806	0.5806451612903225	0.9156626506024097	19	SVC	0.7105853174603175	0.609375	0.72	0.8023809523809524	0.7872661708361507	0.5882352941176471	0.9	0.8735632183908046	0.6863586669249382	0.7913043478260869	0.4458204334365325	0.8219512195121951	0.7016274864376131	0.7142857142857143	0.42857142857142855	0.9620253164556962	Self Car Public
ssid__geo	0.7205683355886333	0.7894736842105263	0.6350723425404106	0.6146010186757215	0.4651162790697675	0.8254997298757427	0.607298623415565	0.5217391304347826	0.4137931034482759	0.8863636363636364	20	SVC	0.7183994940942405	0.6728624535315985	0.7547169811320755	0.7276190476190476	0.7402634593356243	0.6666666666666666	0.75	0.8041237113402062	0.618522398035369	0.565625	0.33613445378151263	0.9538077403245943	0.567209162145871	0.42857142857142855	0.2857142857142857	0.9873417721518988	Self Car Public
ssid__geo	0.7369758576874206	0.8245614035087719	0.7069166868795488	0.7314410480349345	0.6035087719298246	0.7858002406738869	0.7118323191345503	0.7586206896551724	0.48275862068965514	0.8941176470588236	21	SVC	0.7369443126087644	0.6836734693877551	0.7678571428571429	0.7593023255813953	0.8144993894993896	0.7333333333333333	0.875	0.8351648351648352	0.6992364223186053	0.7863849765258216	0.49710982658959535	0.814214463840399	0.6936909785011052	0.7857142857142857	0.3333333333333333	0.9620253164556962	Self Car Public
ssid__geo	0.7687450670876085	0.8157894736842105	0.6850953517620185	0.5767195767195767	0.6177606177606177	0.8608058608058609	0.645879917184265	0.43478260869565216	0.6	0.9028571428571429	22	SVC	0.7519671731467191	0.615819209039548	0.8602150537634409	0.7798672566371682	0.7928240740740741	0.5555555555555556	1.0	0.8229166666666666	0.6615689104241876	0.5422885572139303	0.4819277108433735	0.9604904632152589	0.5952380952380952	0.35714285714285715	0.42857142857142855	1.0	Self Car Public
ssid__geo	0.7676609105180534	0.7894736842105263	0.7077073385485454	0.5976470588235294	0.6770293609671848	0.8484455958549223	0.6637967094255437	0.5625000000000001	0.5454545454545454	0.8834355828220858	23	SVC	0.7141234342414594	0.5570175438596491	0.7509578544061303	0.8343949044585988	0.7023809523809524	0.5	0.75	0.8571428571428571	0.7079999513757732	0.6446700507614214	0.6163522012578616	0.8629776021080369	0.6609403254972875	0.6428571428571429	0.42857142857142855	0.9113924050632911	Self Car Public
ssid__geo	0.683404776484997	0.8157894736842105	0.6191050390622405	0.6188340807174889	0.44073455759599334	0.7977464788732394	0.6516118090616153	0.588235294117647	0.4444444444444445	0.9221556886227545	24	SVC	0.6813477088948786	0.5476190476190477	0.7542857142857143	0.7421383647798742	0.7916666666666666	0.5	1.0	0.875	0.6283413109626439	0.711340206185567	0.3113207547169811	0.8623629719853837	0.6582278481012658	0.7142857142857143	0.2857142857142857	0.9746835443037974	Self Car Public
ssid__geo	0.7737752161383286	0.8333333333333334	0.7154944436060409	0.6927175843694494	0.5966228893058161	0.8571428571428571	0.7238095238095238	0.6666666666666666	0.6	0.9047619047619047	25	SVC	0.7438859902260254	0.6914893617021277	0.7293577981651376	0.8108108108108109	0.826310861423221	0.625	1.0	0.8539325842696629	0.7026009972629189	0.693950177935943	0.5047619047619047	0.9090909090909091	0.7016274864376131	0.7142857142857143	0.42857142857142855	0.9620253164556962	Self Car Public
ssid__geo	0.7626432906271072	0.8157894736842105	0.7186669025390829	0.6572008113590263	0.6657534246575342	0.8330464716006886	0.6515209700693572	0.4761904761904762	0.5806451612903225	0.8977272727272727	26	SVC	0.7675059396266924	0.726457399103139	0.823728813559322	0.7523316062176166	0.8095729013254788	0.7142857142857143	0.9	0.8144329896907216	0.6972608811275597	0.6	0.5586206896551724	0.9331619537275064	0.5952380952380952	0.35714285714285715	0.42857142857142855	1.0	Self Car Public
ssid__geo	0.7592982456140351	0.868421052631579	0.7011270221144786	0.6127167630057804	0.6391437308868502	0.8515205724508051	0.787858886736867	0.7096774193548386	0.7222222222222222	0.9316770186335404	27	SVC	0.7165202071124569	0.6162790697674418	0.718213058419244	0.815068493150685	0.8094532121791805	0.6470588235294118	0.8666666666666667	0.9146341463414634	0.6921129152822295	0.6091954022988506	0.5757575757575758	0.8913857677902621	0.7847096644564999	0.7857142857142857	0.6190476190476191	0.9493670886075949	Self Car Public
ssid__geo	0.7699530516431925	0.8421052631578947	0.7014098840654798	0.7467652495378928	0.5045045045045045	0.8529598981540419	0.735165159037838	0.8275862068965518	0.4666666666666666	0.9112426035502957	28	SVC	0.7402325111606304	0.7859922178988327	0.6436781609195402	0.7910271546635183	0.8111111111111112	0.8	0.7777777777777778	0.8555555555555555	0.6838322616965006	0.7112676056338029	0.4148148148148148	0.925414364640884	0.7217199115933294	0.8571428571428571	0.3333333333333333	0.9746835443037974	Self Car Public
ssid__geo	0.8387769284225156	0.8771929824561403	0.8210264802998113	0.8240223463687151	0.7596899224806201	0.8793671720500988	0.79309788743751	0.6666666666666666	0.7692307692307692	0.9433962264150944	29	SVC	0.8224224969964533	0.7866666666666666	0.8006535947712419	0.8799472295514512	0.7986111111111112	0.625	0.8333333333333334	0.9375	0.8222014607969504	0.8651026392961877	0.7227138643067846	0.8787878787878788	0.7926461723930078	0.7142857142857143	0.7142857142857143	0.9493670886075949	Self Car Public
ssid__geo	0.7559739319333816	0.8157894736842105	0.6954679045208286	0.7822878228782287	0.46833013435700577	0.8357857563272514	0.6692209450830141	0.7407407407407408	0.37037037037037035	0.896551724137931	30	SVC	0.7418534694064718	0.7681159420289855	0.6931818181818182	0.7642626480086114	0.8078722447143499	0.7692307692307693	0.8333333333333334	0.8210526315789474	0.6908978638955755	0.7969924812030075	0.3536231884057971	0.922077922077922	0.6465742415109504	0.7142857142857143	0.23809523809523808	0.9873417721518988	Self Car Public
ssid__geo	0.7784256559766763	0.8421052631578947	0.738765720114171	0.7316103379721669	0.6394779771615008	0.8452088452088452	0.7620010523615081	0.7407407407407408	0.6470588235294118	0.8982035928143712	31	SVC	0.7594812322060246	0.7159533073929961	0.7596899224806202	0.8028004667444574	0.8225524475524475	0.7692307692307693	0.8461538461538461	0.8522727272727273	0.7308092520833139	0.7479674796747967	0.5521126760563381	0.8923476005188068	0.7291541089009442	0.7142857142857143	0.5238095238095238	0.9493670886075949	Self Car Public
ssid__geo	0.7097488921713442	0.8245614035087719	0.636564384048168	0.5496688741721855	0.5438972162740899	0.8161270616982285	0.6836765218103961	0.4827586206896552	0.6470588235294118	0.9212121212121213	32	SVC	0.6480540929816292	0.47293447293447294	0.6414141414141414	0.8298136645962733	0.7321804810176903	0.4666666666666667	0.8461538461538461	0.8837209302325582	0.6437100189019537	0.6561264822134387	0.4721189591078067	0.8028846153846154	0.6619449467550733	0.5	0.5238095238095238	0.9620253164556962	Self Car Public
ssid__geo	0.7803347280334728	0.8421052631578947	0.7386339173994007	0.7653429602888087	0.6086956521739131	0.8418631397354802	0.7505210838544172	0.7407407407407408	0.6060606060606061	0.9047619047619047	33	SVC	0.7776005579352859	0.8185328185328186	0.7322175732217573	0.782051282051282	0.8188322289445885	0.7692307692307693	0.8333333333333334	0.8539325842696629	0.7170196567485864	0.7186440677966102	0.5208333333333334	0.9115815691158157	0.7175005023106289	0.7142857142857143	0.47619047619047616	0.9620253164556962	Self Car Public
ssid__geo	0.7754172989377845	0.8421052631578947	0.7422805193754093	0.7382753403933435	0.6419753086419753	0.8465909090909091	0.7275058707205537	0.6206896551724138	0.6451612903225806	0.9166666666666667	34	SVC	0.7711909777454053	0.746177370030581	0.7811158798283262	0.7862796833773087	0.8217228464419476	0.6	1.0	0.8651685393258427	0.7307907262398281	0.7305389221556886	0.5449101796407185	0.916923076923077	0.6979103877838054	0.6428571428571429	0.47619047619047616	0.9746835443037974	Self Car Public
ssid__geo	0.7259816207184628	0.8070175438596491	0.6272135367131915	0.5730659025787965	0.4672131147540983	0.8413615928066794	0.6656133590237636	0.64	0.4666666666666666	0.8901734104046243	35	SVC	0.6722882302592447	0.5434782608695652	0.7037037037037037	0.7696827262044653	0.7747331470735727	0.7272727272727273	0.7777777777777778	0.8191489361702128	0.627838632418135	0.6060606060606061	0.3496932515337423	0.9277620396600567	0.626481816355234	0.5714285714285714	0.3333333333333333	0.9746835443037974	Self Car Public
ssid__geo	0.6897356143079316	0.7894736842105263	0.6001168446199229	0.4675324675324675	0.5016835016835017	0.8311345646437994	0.6248322320875491	0.5625000000000001	0.4137931034482759	0.8982035928143712	36	SVC	0.6290875974755604	0.43548387096774194	0.6834862385321101	0.7682926829268293	0.7007575757575758	0.5	0.75	0.8522727272727273	0.6020406355780153	0.5046728971962616	0.3962765957446808	0.9051724137931034	0.6259795057263412	0.6428571428571429	0.2857142857142857	0.9493670886075949	Self Car Public
ssid__geo	0.7374749498997996	0.7894736842105263	0.6646514697284075	0.7613065326633166	0.41393442622950827	0.8187134502923976	0.631738394368707	0.6666666666666666	0.3448275862068965	0.8837209302325582	37	SVC	0.7048682382015716	0.8189189189189189	0.554945054945055	0.7407407407407407	0.7115039977943204	0.6923076923076923	0.625	0.8172043010752689	0.6521218816164964	0.7112676056338029	0.3300653594771242	0.9150326797385621	0.6143258991360258	0.6428571428571429	0.23809523809523808	0.9620253164556962	Self Car Public
ssid__geo	0.7015037593984963	0.8245614035087719	0.6299994470017987	0.555956678700361	0.5364806866952789	0.7975609756097561	0.6976584465477647	0.6666666666666666	0.5161290322580645	0.9101796407185629	38	SVC	0.6501468926180718	0.49044585987261147	0.6720430107526881	0.7879518072289157	0.7628787878787878	0.625	0.8	0.8636363636363636	0.6318342151675486	0.6416666666666667	0.44642857142857145	0.8074074074074075	0.6857544705645973	0.7142857142857143	0.38095238095238093	0.9620253164556962	Self Car Public
ssid__geo	0.7572413793103449	0.8333333333333334	0.6964454384788157	0.7357142857142857	0.5134649910233393	0.8401570386988222	0.7001178897730623	0.6923076923076924	0.5	0.9080459770114944	39	SVC	0.750564214228934	0.7601476014760148	0.7295918367346939	0.7619532044760936	0.8605263157894737	0.75	1.0	0.8315789473684211	0.6817248839408666	0.71280276816609	0.3961218836565097	0.93625	0.6587301587301587	0.6428571428571429	0.3333333333333333	1.0	Self Car Public
ssid__geo	0.7300140252454418	0.7894736842105263	0.6367974859541125	0.619047619047619	0.45783132530120485	0.8335135135135135	0.6105554970698669	0.5217391304347826	0.42857142857142855	0.8813559322033897	40	SVC	0.6969620320956773	0.6782608695652174	0.6589595375722543	0.7536656891495601	0.7732426303854876	0.6666666666666666	0.8571428571428571	0.7959183673469388	0.6174658884218545	0.5693430656934306	0.3507692307692308	0.932285368802902	0.567209162145871	0.42857142857142855	0.2857142857142857	0.9873417721518988	Self Car Public
ssid__geo	0.7918334667734187	0.8245614035087719	0.7090543471140487	0.5837837837837839	0.6615384615384615	0.8818407960199006	0.6951949317738793	0.56	0.6249999999999999	0.9005847953216375	41	SVC	0.7458246807612946	0.6101694915254238	0.8	0.8273045507584598	0.794137022397892	0.6363636363636364	0.9090909090909091	0.8369565217391305	0.6891981619003875	0.5595854922279793	0.5639344262295082	0.9440745672436751	0.6502913401647579	0.5	0.47619047619047616	0.9746835443037974	Self Car Public
ssid__geo	0.6870175438596491	0.7894736842105263	0.6101290589419807	0.5073649754500817	0.4875000000000001	0.83552220137586	0.6506091600505447	0.5454545454545454	0.5161290322580645	0.8902439024390243	42	SVC	0.6635905655138045	0.40897097625329815	0.7959183673469388	0.7858823529411765	0.7108359133126935	0.47368421052631576	0.8	0.8588235294117647	0.6371035357902906	0.6681034482758621	0.35135135135135137	0.8918558077436582	0.6492867189069721	0.6428571428571429	0.38095238095238093	0.9240506329113924	Self Car Public
ssid__geo	0.707682698313554	0.7719298245614035	0.6642133494266367	0.6437847866419295	0.5381818181818181	0.8106734434561625	0.5776465072667605	0.48888888888888893	0.32	0.9240506329113924	43	SVC	0.7492782929868035	0.5305810397553516	0.9024390243902439	0.8148148148148148	0.7596297808629373	0.3548387096774194	1.0	0.9240506329113924	0.6694632908502335	0.8183962264150944	0.38341968911917096	0.8065739570164349	0.6334137030339563	0.7857142857142857	0.19047619047619047	0.9240506329113924	Self Car Public
ssid__geo	0.7662936142198815	0.7894736842105263	0.7134282341735471	0.8086734693877552	0.5047438330170777	0.8268674001158078	0.6257142857142858	0.64	0.35714285714285715	0.88	44	SVC	0.7521544837161583	0.8590785907859079	0.6394230769230769	0.7579617834394905	0.7478805916305916	0.7272727272727273	0.7142857142857143	0.8020833333333334	0.696779153833552	0.763855421686747	0.4169278996865204	0.9095541401273886	0.5947357846092024	0.5714285714285714	0.23809523809523808	0.9746835443037974	Self Car Public
ssid__geo	0.8276333789329685	0.8771929824561403	0.7825524069515327	0.7551401869158878	0.7032590051457976	0.8892580287929125	0.8060946127906932	0.8387096774193549	0.6470588235294118	0.9325153374233128	45	SVC	0.8039407919599612	0.7651515151515151	0.7915057915057915	0.8551650692225772	0.8385405444228974	0.7647058823529411	0.8461538461538461	0.9047619047619048	0.7680952469527259	0.7453874538745388	0.6327160493827161	0.9261822376009228	0.8048020896122162	0.9285714285714286	0.5238095238095238	0.9620253164556962	Self Car Public
ssid__geo	0.7516679021497406	0.8070175438596491	0.7044880228830578	0.6841046277665996	0.5977011494252873	0.8316582914572864	0.6814574314574315	0.6666666666666666	0.4848484848484849	0.8928571428571428	46	SVC	0.7384160743877412	0.7142857142857143	0.7338709677419355	0.7670915411355735	0.7338903293959474	0.6923076923076923	0.6666666666666666	0.8426966292134831	0.6895396864960149	0.6563706563706564	0.5041551246537396	0.9080932784636488	0.6577255374723728	0.6428571428571429	0.38095238095238093	0.9493670886075949	Self Car Public
ssid__geo	0.7805331680099195	0.8596491228070176	0.7407143800687545	0.7713976164680391	0.6131386861313868	0.8376068376068376	0.7620147255689425	0.7333333333333334	0.6249999999999999	0.927710843373494	47	SVC	0.784910612629182	0.6859344894026975	0.8484848484848485	0.8203125	0.8272161267850923	0.6875	0.9090909090909091	0.8850574712643678	0.7389447396427652	0.8811881188118812	0.48	0.8556461001164144	0.7455294354028531	0.7857142857142857	0.47619047619047616	0.9746835443037974	Self Car Public
ssid__geo	0.7769389155799589	0.7982456140350878	0.7306556337936971	0.7075306479859895	0.638370118845501	0.8460661345496009	0.6247290640394089	0.5	0.48275862068965514	0.8914285714285716	48	SVC	0.7897847553848214	0.7680608365019012	0.8355555555555556	0.7657378740970072	0.7625000000000001	0.6	0.875	0.8125	0.7058502007546593	0.6558441558441559	0.5164835164835165	0.9452229299363057	0.5830821780188868	0.42857142857142855	0.3333333333333333	0.9873417721518988	Self Car Public
ssid__geo	0.7019607843137254	0.8070175438596491	0.5813883856336545	0.43902439024390244	0.4849884526558892	0.8201523140011717	0.6557145696680581	0.5384615384615384	0.5333333333333333	0.8953488372093023	49	SVC	0.609226559661079	0.3813559322033898	0.6481481481481481	0.798175598631699	0.7667264038231781	0.5833333333333334	0.8888888888888888	0.8279569892473119	0.5826895826083313	0.5172413793103449	0.3874538745387454	0.8433734939759037	0.6185453084187261	0.5	0.38095238095238093	0.9746835443037974	Self Car Public
ssid__geo	0.7678321678321678	0.8596491228070176	0.721614763239289	0.6477272727272726	0.6781789638932496	0.8389380530973451	0.7551058936601104	0.6153846153846153	0.7222222222222222	0.927710843373494	50	SVC	0.7615069385952841	0.7702702702702703	0.7372013651877133	0.7770491803278688	0.8061302681992336	0.6666666666666666	0.8666666666666667	0.8850574712643678	0.6994229892314707	0.5588235294117647	0.627906976744186	0.9115384615384615	0.7217199115933294	0.5714285714285714	0.6190476190476191	0.9746835443037974	Self Car Public
ssid__geo	0.7803867403314917	0.8596491228070176	0.7115352102457683	0.6463878326996197	0.6132879045996593	0.8749298934380259	0.7690738083851426	0.7333333333333334	0.6470588235294118	0.926829268292683	51	SVC	0.7262610210779384	0.6071428571428571	0.7228915662650602	0.8487486398258978	0.8092571644042232	0.6875	0.8461538461538461	0.8941176470588236	0.7087930223483694	0.6910569105691057	0.5325443786982249	0.9027777777777778	0.7571830419931685	0.7857142857142857	0.5238095238095238	0.9620253164556962	Self Car Public
ssid__geo	0.770819453697535	0.868421052631579	0.7308494262569836	0.6373983739837399	0.7169230769230769	0.8382268278641337	0.774074074074074	0.6666666666666666	0.7222222222222222	0.9333333333333332	52	SVC	0.7474218001128284	0.5921450151057401	0.8321428571428572	0.8179775280898877	0.8181077320612204	0.6923076923076923	0.8666666666666667	0.8953488372093024	0.7264582356771857	0.6901408450704225	0.6297297297297297	0.859504132231405	0.7455294354028531	0.6428571428571429	0.6190476190476191	0.9746835443037974	Self Car Public
ssid__geo	0.7509803921568627	0.8245614035087719	0.7192819569136972	0.7166666666666667	0.6226138032305434	0.8185654008438819	0.7346445824706694	0.6428571428571429	0.6666666666666666	0.8944099378881988	53	SVC	0.7354959547974871	0.7435158501440923	0.686084142394822	0.7768878718535469	0.7477093818557233	0.6428571428571429	0.7222222222222222	0.8780487804878049	0.708849878009139	0.6916890080428955	0.5698924731182796	0.8649681528662421	0.724432388989351	0.6428571428571429	0.6190476190476191	0.9113924050632911	Self Car Public
ssid__geo	0.7334933973589436	0.8157894736842105	0.6971982612753563	0.6636155606407322	0.6147058823529411	0.8132733408323959	0.6785745422842197	0.5945945945945946	0.5161290322580645	0.9249999999999999	54	SVC	0.7081721018211876	0.5576923076923077	0.7231833910034602	0.8436406067677946	0.7306137054929326	0.4782608695652174	0.8	0.9135802469135802	0.7129173934709742	0.8192090395480226	0.5345268542199488	0.7850162866449512	0.7011251758087201	0.7857142857142857	0.38095238095238093	0.9367088607594937	Self Car Public
ssid__geo	0.7864619678995115	0.8245614035087719	0.732305031596387	0.7690322580645161	0.5726681127982647	0.8552147239263805	0.7098069698147428	0.6451612903225806	0.5806451612903225	0.9036144578313253	55	SVC	0.7698082852602809	0.7602040816326531	0.7415730337078652	0.8076477404403245	0.7834347532116294	0.5882352941176471	0.9	0.8620689655172413	0.717744770996	0.7780678851174935	0.4664310954063604	0.9087353324641461	0.6974080771549126	0.7142857142857143	0.42857142857142855	0.9493670886075949	Self Car Public
ssid__geo	0.7986348122866894	0.8157894736842105	0.7211278535933863	0.7758112094395281	0.5183374083129584	0.8692349430276723	0.6671170064685171	0.6086956521739131	0.5	0.8926553672316384	56	SVC	0.7795564739010928	0.8456591639871383	0.6928104575163399	0.8001998001998002	0.8613000755857899	0.7777777777777778	1.0	0.8061224489795918	0.6939967222358857	0.7166212534059946	0.4140625	0.9513064133016627	0.611111111111111	0.5	0.3333333333333333	1.0	Self Car Public
ssid__geo	0.7578796561604585	0.8070175438596491	0.7188646135934992	0.7472527472527474	0.5914972273567467	0.8178438661710037	0.6807729468599034	0.6956521739130435	0.4666666666666666	0.88	57	SVC	0.7666877281575647	0.8717948717948718	0.6866952789699571	0.7415730337078652	0.8229166666666666	0.8888888888888888	0.7777777777777778	0.8020833333333334	0.6949762944238081	0.6538461538461539	0.5194805194805194	0.9116022099447514	0.626481816355234	0.5714285714285714	0.3333333333333333	0.9746835443037974	Self Car Public
ssid__geo	0.7566433566433567	0.8157894736842105	0.6822479221256915	0.6862745098039216	0.5123966942148761	0.8480725623582768	0.6702147525676937	0.5714285714285714	0.5333333333333333	0.9058823529411764	58	SVC	0.7326700109911788	0.7094594594594594	0.7085714285714285	0.7799791449426486	0.7688237688237688	0.5714285714285714	0.8888888888888888	0.8461538461538461	0.6650146689970149	0.6645569620253164	0.40129449838187703	0.929192546583851	0.64235483222825	0.5714285714285714	0.38095238095238093	0.9746835443037974	Self Car Public
ssid__geo	0.7708618331053352	0.868421052631579	0.7226191038664461	0.6666666666666666	0.6506024096385542	0.8505882352941176	0.7807941700329449	0.6451612903225806	0.7647058823529412	0.9325153374233128	59	SVC	0.7179770016326347	0.6142131979695431	0.6612244897959184	0.8784933171324423	0.830999066293184	0.5882352941176471	1.0	0.9047619047619048	0.7312110788284084	0.7289156626506024	0.6403162055335968	0.8244013683010262	0.7651195499296767	0.7142857142857143	0.6190476190476191	0.9620253164556962	Self Car Public
ssid__geo	0.741267787839586	0.8070175438596491	0.6791932856365177	0.6421207658321061	0.5662431941923775	0.8292158968850698	0.6808888523632114	0.5925925925925927	0.5625	0.8875739644970415	60	SVC	0.7039975893677269	0.5505050505050505	0.7393364928909952	0.8221512247071352	0.7556332556332558	0.6153846153846154	0.8181818181818182	0.8333333333333334	0.6885148613997701	0.7703180212014135	0.4588235294117647	0.8364030335861322	0.6497890295358649	0.5714285714285714	0.42857142857142855	0.9493670886075949	Self Car Public
ssid__geo	0.8043303929430633	0.8333333333333334	0.7585951604752089	0.7184035476718402	0.6923076923076923	0.8650742414460942	0.7420634920634921	0.6666666666666666	0.6666666666666667	0.8928571428571428	61	SVC	0.7881639756639757	0.7232142857142857	0.8181818181818182	0.8230958230958231	0.8172236627292807	0.6923076923076923	0.9166666666666666	0.8426966292134831	0.7417403378385128	0.7136563876651982	0.6	0.9115646258503401	0.7053445850914205	0.6428571428571429	0.5238095238095238	0.9493670886075949	Self Car Public
ssid__geo	0.7149178255372945	0.7982456140350878	0.6412122385627862	0.6390532544378699	0.46680080482897385	0.8177826564215148	0.6576418662308233	0.6486486486486486	0.42857142857142855	0.8957055214723927	62	SVC	0.6685499600665011	0.5432595573440644	0.6373626373626373	0.8250276854928018	0.7493098688750862	0.5217391304347826	0.8571428571428571	0.8690476190476191	0.6515932673938002	0.7758620689655172	0.3682539682539683	0.8106637649619152	0.6889692585895117	0.8571428571428571	0.2857142857142857	0.9240506329113924	Self Car Public
ssid__geo	0.755688622754491	0.7894736842105263	0.7171889622147098	0.793577981651376	0.5454545454545454	0.8125343595382079	0.6586575817345048	0.6153846153846153	0.4848484848484849	0.8757396449704142	63	SVC	0.7441814330956205	0.7757847533632287	0.6941176470588235	0.762641898864809	0.7185185185185184	0.6666666666666666	0.6666666666666666	0.8222222222222222	0.7102856387186796	0.812206572769953	0.44923857868020306	0.8694117647058823	0.6296966043801486	0.5714285714285714	0.38095238095238093	0.9367088607594937	Self Car Public
ssid__geo	0.7594575303354747	0.8157894736842105	0.6988677411812326	0.6946308724832214	0.5547169811320755	0.847255369928401	0.6710727969348659	0.5833333333333334	0.5333333333333333	0.896551724137931	64	SVC	0.7540219356680624	0.7288732394366197	0.765625	0.7675675675675676	0.8033138401559454	0.7	0.8888888888888888	0.8210526315789474	0.6812596354105112	0.6634615384615384	0.4349112426035503	0.9454061251664447	0.6227647177014265	0.5	0.38095238095238093	0.9873417721518988	Self Car Public
ssid__geo	0.7910112359550562	0.8245614035087719	0.7475985215952092	0.7142857142857143	0.6690265486725664	0.8594833018273472	0.6960919540229885	0.64	0.5517241379310345	0.896551724137931	65	SVC	0.7837112262701945	0.7429718875502008	0.8076923076923077	0.8004694835680751	0.8494417862838916	0.7272727272727273	1.0	0.8210526315789474	0.7288734924406612	0.6877323420074349	0.5709969788519638	0.927891156462585	0.6465742415109504	0.5714285714285714	0.38095238095238093	0.9873417721518988	Self Car Public
ssid__geo	0.6653225806451613	0.7894736842105263	0.5519145267619289	0.3083511777301927	0.4918032786885245	0.8555891238670695	0.532070707070707	0.13333333333333333	0.5416666666666666	0.9212121212121213	66	SVC	0.6844276443870934	0.8470588235294118	0.40076335877862596	0.8054607508532423	0.7884008039046799	1.0	0.48148148148148145	0.8837209302325582	0.5790721485923084	0.18848167539267016	0.6363636363636364	0.9123711340206185	0.5508338356439623	0.07142857142857142	0.6190476190476191	0.9620253164556962	Self Car Public
ssid__geo	0.7599134823359769	0.8771929824561403	0.7088132291149988	0.634989200863931	0.6384720327421556	0.85297845373891	0.8029523370840735	0.8461538461538461	0.6285714285714286	0.9341317365269461	67	SVC	0.7340996231183148	0.6282051282051282	0.7878787878787878	0.7862149532710281	0.862914862914863	0.9166666666666666	0.7857142857142857	0.8863636363636364	0.7035838696917515	0.6419213973799127	0.536697247706422	0.9321329639889196	0.7656218605585695	0.7857142857142857	0.5238095238095238	0.9873417721518988	Self Car Public
ssid__geo	0.7611464968152867	0.8245614035087719	0.686403330204029	0.6453089244851259	0.5601659751037346	0.8537350910232266	0.7033683651479404	0.6086956521739131	0.6060606060606061	0.8953488372093023	68	SVC	0.7312935811274706	0.6438356164383562	0.7584269662921348	0.7916181606519208	0.8130227001194744	0.7777777777777778	0.8333333333333334	0.8279569892473119	0.6724328186350936	0.6467889908256881	0.4440789473684211	0.9264305177111717	0.6502913401647579	0.5	0.47619047619047616	0.9746835443037974	Self Car Public
ssid__geo	0.7515570934256055	0.8508771929824561	0.7095377020361257	0.6431852986217458	0.6545454545454545	0.8308823529411765	0.7560227016616469	0.7586206896551724	0.588235294117647	0.9212121212121213	69	SVC	0.7252463867699627	0.5570291777188329	0.7888446215139442	0.8298653610771114	0.7954283442655535	0.7333333333333333	0.7692307692307693	0.8837209302325582	0.7173644798688313	0.7608695652173914	0.559322033898305	0.8319018404907975	0.7413100261201526	0.7857142857142857	0.47619047619047616	0.9620253164556962	Self Car Public
ssid__geo	0.7478202548625084	0.8157894736842105	0.6953953488556569	0.7360208062418725	0.5186500888099467	0.8315151515151514	0.6538472618327428	0.6206896551724138	0.42857142857142855	0.9122807017543859	70	SVC	0.7282449061670615	0.7092731829573935	0.6985645933014354	0.7768969422423556	0.7683229813664596	0.6	0.8571428571428571	0.8478260869565217	0.6905626617491025	0.7648648648648648	0.4124293785310734	0.894393741851369	0.6386377335744425	0.6428571428571429	0.2857142857142857	0.9873417721518988	Self Car Public
ssid__geo	0.8105039034776437	0.8596491228070176	0.7806401456150981	0.7658998646820028	0.7067395264116576	0.869281045751634	0.753968253968254	0.6666666666666666	0.6666666666666667	0.9285714285714286	71	SVC	0.8103563783710843	0.8039772727272727	0.8151260504201681	0.811965811965812	0.8284596177854605	0.6923076923076923	0.9166666666666666	0.8764044943820225	0.7634542510293482	0.7312661498708011	0.6237942122186495	0.9353023909985936	0.7180028129395218	0.6428571428571429	0.5238095238095238	0.9873417721518988	Self Car Public
ssid__geo	0.7766990291262136	0.8596491228070176	0.7114981437467152	0.7969924812030076	0.4752851711026616	0.8622167789344765	0.74600206297261	0.7777777777777778	0.5161290322580645	0.9440993788819876	72	SVC	0.731240872388823	0.7586912065439673	0.6067961165048543	0.8282352941176471	0.7877309682187731	0.6363636363636364	0.8	0.926829268292683	0.7096991727971275	0.8393665158371041	0.390625	0.8991060025542784	0.7809925658026925	1.0	0.38095238095238093	0.9620253164556962	Self Car Public
ssid__geo	0.7098765432098766	0.7982456140350878	0.616003193388141	0.3712871287128713	0.6678445229681979	0.8088779284833539	0.6640960503235952	0.5	0.6060606060606061	0.8862275449101796	73	SVC	0.6271928211593356	0.30864197530864196	0.756	0.8169364881693649	0.7247474747474748	0.5	0.8333333333333334	0.8409090909090909	0.621638858705452	0.4658385093167702	0.5981012658227848	0.800976800976801	0.6376331123166566	0.5	0.47619047619047616	0.9367088607594937	Self Car Public
ssid__geo	0.7452645329849772	0.8333333333333334	0.7083257461457088	0.6657718120805369	0.6375000000000001	0.8217054263565893	0.7149431057563588	0.6666666666666666	0.5625	0.9156626506024097	74	SVC	0.7217573615765324	0.5961538461538461	0.7527675276752768	0.816350710900474	0.7722483455242077	0.625	0.8181818181818182	0.8735632183908046	0.7112585909644951	0.7537993920972644	0.5528455284552846	0.8271308523409364	0.7016274864376131	0.7142857142857143	0.42857142857142855	0.9620253164556962	Self Car Public
ssid__geo	0.7376111817026684	0.7807017543859649	0.6854610877112909	0.6339969372128638	0.5984732824427481	0.8239130434782609	0.605344184066451	0.5185185185185186	0.4137931034482759	0.8837209302325582	75	SVC	0.7322390098122117	0.6946308724832215	0.7567567567567568	0.7453294001966568	0.7018886131789358	0.5384615384615384	0.75	0.8172043010752689	0.6663562475449595	0.5830985915492958	0.494949494949495	0.9210206561360875	0.582579867389994	0.5	0.2857142857142857	0.9620253164556962	Self Car Public
ssid__geo	0.7488309953239813	0.8333333333333334	0.7213802456434332	0.6785714285714285	0.6754270696452037	0.8101422387136674	0.7426888059729535	0.689655172413793	0.6315789473684211	0.9068322981366461	76	SVC	0.7338840480303759	0.7157534246575342	0.7079889807162535	0.7779097387173397	0.7542643073489558	0.6666666666666666	0.7058823529411765	0.8902439024390244	0.711983887311241	0.6450617283950617	0.6457286432160804	0.8451612903225807	0.7365883062085593	0.7142857142857143	0.5714285714285714	0.9240506329113924	Self Car Public
ssid__geo	0.7482408131352619	0.8070175438596491	0.6828874733212914	0.7196110210696921	0.5011933174224343	0.8278580814717477	0.6682174785623062	0.7586206896551724	0.35714285714285715	0.888888888888889	77	SVC	0.7349134221487832	0.8043478260869565	0.6521739130434783	0.7482185273159145	0.7579020013802622	0.7333333333333333	0.7142857142857143	0.8260869565217391	0.6614912417944058	0.6510263929618768	0.4069767441860465	0.9264705882352942	0.6619449467550733	0.7857142857142857	0.23809523809523808	0.9620253164556962	Self Car Public
ssid__geo	0.7587463556851312	0.8333333333333334	0.6742865129341066	0.6303501945525293	0.5373134328358209	0.8551959114139693	0.696686950642326	0.6206896551724138	0.5517241379310345	0.9176470588235295	78	SVC	0.732311477878918	0.6721991701244814	0.7411764705882353	0.7835587929240374	0.8190476190476191	0.6	1.0	0.8571428571428571	0.6520204252269469	0.5934065934065934	0.4214046822742475	0.94125	0.6703837653204742	0.6428571428571429	0.38095238095238093	0.9873417721518988	Self Car Public
ssid__geo	0.7309677419354839	0.868421052631579	0.6631309992941912	0.5974025974025974	0.5309734513274337	0.8610169491525425	0.7831275720164609	0.7999999999999999	0.611111111111111	0.9382716049382716	79	SVC	0.6721306455181688	0.5278688524590164	0.670926517571885	0.8175965665236051	0.7996653279785809	0.75	0.7333333333333333	0.9156626506024096	0.6788908692874102	0.688034188034188	0.4393305439330544	0.9093078758949881	0.7809925658026925	0.8571428571428571	0.5238095238095238	0.9620253164556962	Self Car Public
ssid__geo	0.7244973938942666	0.7894736842105263	0.6525867745185773	0.597938144329897	0.5436893203883496	0.8161328588374852	0.6371437936945507	0.5217391304347826	0.5161290322580645	0.8735632183908046	80	SVC	0.6951695022271204	0.6473214285714286	0.6862745098039216	0.7519125683060109	0.7555555555555555	0.6666666666666666	0.8	0.8	0.6326879759261809	0.5555555555555556	0.45016077170418006	0.8923476005188068	0.5905163753265019	0.42857142857142855	0.38095238095238093	0.9620253164556962	Self Car Public
ssid__geo	0.7799401197604791	0.8333333333333334	0.7427575653502486	0.7372400756143667	0.6433333333333333	0.847699287103046	0.7141582815956612	0.7407407407407408	0.5	0.9017341040462428	81	SVC	0.7745481494434062	0.7677165354330708	0.7689243027888446	0.7870036101083032	0.8663393344244407	0.7692307692307693	1.0	0.8297872340425532	0.7268796103073815	0.7090909090909091	0.5530085959885387	0.9185393258426966	0.6783202732569822	0.7142857142857143	0.3333333333333333	0.9873417721518988	Self Car Public
ssid__geo	0.7927461139896373	0.8421052631578947	0.7320172624832678	0.8089887640449438	0.5207877461706782	0.8662752772341814	0.7423780487804877	0.75	0.5625	0.9146341463414634	82	SVC	0.7543270904935907	0.7619047619047619	0.664804469273743	0.836272040302267	0.7890671420083185	0.6666666666666666	0.8181818181818182	0.8823529411764706	0.729614835029467	0.8622754491017964	0.42805755395683454	0.8985115020297699	0.74502712477396	0.8571428571428571	0.42857142857142855	0.9493670886075949	Self Car Public
ssid__geo	0.8071278825995807	0.8508771929824561	0.760844869880418	0.7594553706505295	0.649706457925636	0.8733727810650886	0.7589938805524188	0.7096774193548386	0.6470588235294118	0.920245398773006	83	SVC	0.7805236855540212	0.7770897832817337	0.7248908296943232	0.8395904436860068	0.7953566041801335	0.6470588235294118	0.8461538461538461	0.8928571428571429	0.7470812340363783	0.742603550295858	0.5886524822695035	0.9099876695437731	0.7529636327104682	0.7857142857142857	0.5238095238095238	0.9493670886075949	Self Car Public
ssid__geo	0.7459618208516887	0.8421052631578947	0.6930478578677715	0.6260032102728731	0.6279569892473118	0.8251833740831296	0.7413017103048803	0.6666666666666666	0.6470588235294118	0.9101796407185629	84	SVC	0.7142511361862995	0.5769230769230769	0.7525773195876289	0.8132530120481928	0.8006993006993007	0.6923076923076923	0.8461538461538461	0.8636363636363636	0.6868082987999791	0.6842105263157895	0.5387453874538746	0.8374689826302729	0.709563994374121	0.6428571428571429	0.5238095238095238	0.9620253164556962	Self Car Public
ssid__geo	0.7686900958466454	0.868421052631579	0.728596623834719	0.7513227513227514	0.6	0.8344671201814059	0.8127671423599026	0.88	0.6470588235294118	0.9112426035502957	85	SVC	0.7630478698158524	0.8930817610062893	0.6245733788395904	0.7714884696016772	0.9005698005698006	1.0	0.8461538461538461	0.8555555555555555	0.7114436226795724	0.6484018264840182	0.5772870662460567	0.908641975308642	0.761402451275869	0.7857142857142857	0.5238095238095238	0.9746835443037974	Self Car Public
ssid__geo	0.8033409263477601	0.8771929824561403	0.7652856078590576	0.78839590443686	0.6385321100917432	0.8689288090485696	0.8147822619367334	0.8148148148148148	0.7027027027027026	0.926829268292683	86	SVC	0.7921371325233232	0.8133802816901409	0.7467811158798283	0.81625	0.8509238310708899	0.8461538461538461	0.8125	0.8941176470588236	0.7504897382032273	0.7649006622516556	0.5576923076923077	0.9288762446657184	0.7889290737392004	0.7857142857142857	0.6190476190476191	0.9620253164556962	Self Car Public
ssid__geo	0.7410296411856474	0.7982456140350878	0.6779763858530575	0.6830188679245283	0.5170340681362725	0.8338762214983715	0.6803102796630229	0.7058823529411764	0.45161290322580644	0.8834355828220858	87	SVC	0.709172683356163	0.6373239436619719	0.7049180327868853	0.7852760736196319	0.719047619047619	0.6	0.7	0.8571428571428571	0.6776296982379106	0.7357723577235772	0.40822784810126583	0.8888888888888888	0.7006228651798271	0.8571428571428571	0.3333333333333333	0.9113924050632911	Self Car Public
ssid__geo	0.7713207547169811	0.8070175438596491	0.6578580705916929	0.43884892086330934	0.6774193548387097	0.8573059360730594	0.6297794141024907	0.4210526315789473	0.5806451612903225	0.8876404494382023	88	SVC	0.7317263950253641	0.580952380952381	0.84	0.7742268041237114	0.8326599326599328	0.8	0.9	0.797979797979798	0.6268422599676388	0.35260115606936415	0.5675675675675675	0.9603580562659847	0.5714285714285714	0.2857142857142857	0.42857142857142855	1.0	Self Car Public
ssid__geo	0.791907514450867	0.8421052631578947	0.7654825857687207	0.7521865889212828	0.697594501718213	0.8466666666666666	0.7613187793910686	0.7692307692307692	0.611111111111111	0.9036144578313253	89	SVC	0.7895288066351521	0.8349514563106796	0.7408759124087592	0.7927590511860175	0.8095785440613027	0.8333333333333334	0.7333333333333333	0.8620689655172413	0.7506272237291919	0.6843501326259946	0.6590909090909091	0.9084406294706724	0.7291541089009442	0.7142857142857143	0.5238095238095238	0.9493670886075949	Self Car Public
ssid__geo	0.7457293035479632	0.7982456140350878	0.6892292188279865	0.7281553398058251	0.5108514190317195	0.828680897646415	0.6485130450647693	0.6428571428571429	0.4137931034482759	0.888888888888889	90	SVC	0.7484576192681797	0.7352941176470589	0.765	0.7450787401574803	0.739648033126294	0.6428571428571429	0.75	0.8260869565217391	0.6793426763817445	0.7211538461538461	0.38345864661654133	0.9334155363748459	0.6301989150090416	0.6428571428571429	0.2857142857142857	0.9620253164556962	Self Car Public
ssid__geo	0.7678437265214124	0.868421052631579	0.6945935441196105	0.5945945945945946	0.634920634920635	0.854265402843602	0.7847219566095068	0.7407407407407408	0.6857142857142857	0.927710843373494	91	SVC	0.7192523754635936	0.5789473684210527	0.7659574468085106	0.8128523111612176	0.8371436992126647	0.7692307692307693	0.8571428571428571	0.8850574712643678	0.6844682099183249	0.6111111111111112	0.5421686746987951	0.9001248439450686	0.753465943339361	0.7142857142857143	0.5714285714285714	0.9746835443037974	Self Car Public
ssid__geo	0.7498535442296427	0.8771929824561403	0.7197054187147462	0.7004310344827586	0.6340136054421769	0.8246716162193033	0.7934174753940395	0.7586206896551724	0.6875000000000001	0.9341317365269461	92	SVC	0.744278678262118	0.6052141527001862	0.8090277777777778	0.81859410430839	0.8732323232323232	0.7333333333333333	1.0	0.8863636363636364	0.7277649628287689	0.8312020460358056	0.5212527964205816	0.8308400460299195	0.7656218605585695	0.7857142857142857	0.5238095238095238	0.9873417721518988	Self Car Public
ssid__geo	0.7752659574468085	0.8245614035087719	0.7195479396906889	0.7085889570552147	0.5925925925925927	0.8574622694242594	0.6818127608825284	0.5384615384615384	0.6	0.9069767441860466	93	SVC	0.7605884247326186	0.7310126582278481	0.7567567567567568	0.7939958592132506	0.8073476702508962	0.5833333333333334	1.0	0.8387096774193549	0.7021375931110994	0.6875	0.48695652173913045	0.9319562575941677	0.6386377335744425	0.5	0.42857142857142855	0.9873417721518988	Self Car Public
ssid__geo	0.7305343511450382	0.7982456140350878	0.6277526443134013	0.44565217391304346	0.5972696245733788	0.8403361344537815	0.666817227613738	0.5517241379310344	0.5625	0.8862275449101796	94	SVC	0.6594898193994433	0.41836734693877553	0.7709251101321586	0.7891770011273957	0.7308080808080808	0.5333333333333333	0.8181818181818182	0.8409090909090909	0.6209324334509203	0.47674418604651164	0.48746518105849584	0.8985879332477535	0.6455696202531646	0.5714285714285714	0.42857142857142855	0.9367088607594937	Self Car Public
ssid__geo	0.777698355968549	0.8421052631578947	0.7184898864283845	0.8180242634315424	0.491869918699187	0.8455754771544244	0.7311518111518112	0.8461538461538461	0.4444444444444445	0.9028571428571429	95	SVC	0.7801569745620088	0.8194444444444444	0.7515527950310559	0.7694736842105263	0.9131944444444443	0.9166666666666666	1.0	0.8229166666666666	0.7068501502155512	0.8166089965397924	0.36555891238670696	0.938382541720154	0.6904761904761904	0.7857142857142857	0.2857142857142857	1.0	Self Car Public
ssid__geo	0.7790132036136206	0.868421052631579	0.7274695353214633	0.7503828483920367	0.5812619502868068	0.8507638072855465	0.7775089605734765	0.7741935483870968	0.6249999999999999	0.9333333333333332	96	SVC	0.7562420376064446	0.7101449275362319	0.7450980392156863	0.8134831460674158	0.8367740330804626	0.7058823529411765	0.9090909090909091	0.8953488372093024	0.7211897298104195	0.7954545454545454	0.47648902821316613	0.8916256157635468	0.7693389592123769	0.8571428571428571	0.47619047619047616	0.9746835443037974	Self Car Public
ssid__geo	0.7754491017964071	0.8508771929824561	0.7038515304472752	0.7111111111111111	0.537878787878788	0.8625646923519265	0.7534606352737611	0.8275862068965518	0.5161290322580645	0.9166666666666667	97	SVC	0.7393414721472671	0.7024390243902439	0.71	0.8055853920515574	0.8217228464419476	0.8	0.8	0.8651685393258427	0.6937148836834903	0.72	0.4329268292682927	0.9282178217821783	0.7375929274663452	0.8571428571428571	0.38095238095238093	0.9746835443037974	Self Car Public
ssid__geo	0.789437585733882	0.9122807017543859	0.768471840318176	0.7612687813021702	0.7076923076923077	0.83645443196005	0.8589483792735825	0.8148148148148148	0.8108108108108109	0.9512195121951219	98	SVC	0.7859407346415358	0.8085106382978723	0.7507418397626113	0.798569725864124	0.9004336349924585	0.8461538461538461	0.9375	0.9176470588235294	0.7555559281651565	0.7192429022082019	0.6693121693121693	0.8781127129750983	0.8291139240506329	0.7857142857142857	0.7142857142857143	0.9873417721518988	Self Car Public
ssid__geo	0.7369682444577591	0.8157894736842105	0.6936153794283667	0.6322580645161291	0.6280752532561505	0.8205128205128205	0.6798885225776431	0.5925925925925927	0.5517241379310345	0.8953488372093023	99	SVC	0.7229456259158052	0.5530474040632054	0.8157894736842105	0.8	0.8144472015439758	0.6153846153846154	1.0	0.8279569892473119	0.6968817685603094	0.7379518072289156	0.5105882352941177	0.8421052631578947	0.64235483222825	0.5714285714285714	0.38095238095238093	0.9746835443037974	Self Car Public
ssid__geo	0.8276923076923077	0.868421052631579	0.8102182742705444	0.7941507311586052	0.7725040916530278	0.864	0.7901234567901234	0.6666666666666666	0.7777777777777778	0.9259259259259259	100	SVC	0.8174053766142763	0.7879464285714286	0.8109965635738832	0.8532731376975169	0.8206492637215529	0.625	0.9333333333333333	0.9036144578313253	0.8043178382464097	0.800453514739229	0.7375	0.875	0.776773156519992	0.7142857142857143	0.6666666666666666	0.9493670886075949	Self Car Public
ssid__geo	0.7150395778364116	0.8070175438596491	0.6619851862784311	0.6682352941176469	0.5131086142322097	0.8046116504854367	0.6862977924199564	0.6470588235294117	0.5161290322580645	0.8957055214723927	101	SVC	0.6938718640300907	0.5430210325047801	0.7098445595854922	0.82875	0.7396825396825397	0.55	0.8	0.8690476190476191	0.6840335608284288	0.8685015290519877	0.40175953079178883	0.7818396226415094	0.6969057665260197	0.7857142857142857	0.38095238095238093	0.9240506329113924	Self Car Public
ssid__geo	0.7313432835820896	0.8157894736842105	0.6532949459852955	0.5631929046563192	0.56672760511883	0.8299643281807372	0.6981857503304097	0.6206896551724138	0.5714285714285714	0.9024390243902438	102	SVC	0.6706842870358134	0.5404255319148936	0.6739130434782609	0.7977142857142857	0.7282913165266107	0.6	0.7142857142857143	0.8705882352941177	0.6472845999479088	0.5879629629629629	0.4889589905362776	0.8649318463444857	0.6852521599357043	0.6428571428571429	0.47619047619047616	0.9367088607594937	Self Car Public
ssid__geo	0.7819444444444444	0.8157894736842105	0.7414138444722086	0.736842105263158	0.6355475763016158	0.8518518518518517	0.6899195528194282	0.6206896551724138	0.5454545454545454	0.9036144578313253	103	SVC	0.7574208482320418	0.723463687150838	0.7254098360655737	0.8233890214797136	0.7373563218390805	0.6	0.75	0.8620689655172413	0.7328575955084539	0.7507246376811594	0.5654952076677316	0.8823529411764706	0.6735985533453888	0.6428571428571429	0.42857142857142855	0.9493670886075949	Self Car Public
ssid__geo	0.746971736204576	0.7894736842105263	0.7046462060205005	0.6451612903225806	0.6469719350073855	0.8218053927315357	0.6484582668793195	0.5833333333333334	0.4848484848484849	0.8771929824561402	104	SVC	0.7467280053434022	0.7142857142857143	0.7793594306049823	0.7465388711395101	0.7272946859903381	0.7	0.6666666666666666	0.8152173913043478	0.6850720178237625	0.5882352941176471	0.553030303030303	0.9139504563233377	0.6101064898533253	0.5	0.38095238095238093	0.9493670886075949	Self Car Public
ssid__geo	0.7485265225933202	0.8070175438596491	0.6908447422361853	0.743047830923248	0.5071574642126789	0.822328931572629	0.6735728647609056	0.6666666666666667	0.45161290322580644	0.9024390243902438	105	SVC	0.7198901740805758	0.656188605108055	0.6850828729281768	0.8183990442054958	0.7165118679050568	0.5789473684210527	0.7	0.8705882352941177	0.6951014673571971	0.8564102564102564	0.4025974025974026	0.8262967430639324	0.6852521599357043	0.7857142857142857	0.3333333333333333	0.9367088607594937	Self Car Public
ssid__geo	0.7187274041937817	0.8157894736842105	0.6488175260385697	0.6608187134502924	0.4624746450304259	0.8231592196349906	0.6793650793650793	0.6000000000000001	0.5333333333333333	0.9047619047619047	106	SVC	0.6922643058440968	0.6191780821917808	0.6909090909090909	0.7667057444314185	0.7684404910528505	0.5625	0.8888888888888888	0.8539325842696629	0.6482039606582518	0.7084639498432602	0.3475609756097561	0.8885869565217391	0.6619449467550733	0.6428571428571429	0.38095238095238093	0.9620253164556962	Self Car Public
ssid__geo	0.7922779922779922	0.8157894736842105	0.7229278912252113	0.6019900497512438	0.6942446043165468	0.872549019607843	0.6884121866157793	0.5384615384615384	0.6285714285714286	0.8982035928143712	107	SVC	0.7413756325103843	0.6402116402116402	0.7423076923076923	0.8416075650118203	0.7404401154401153	0.5833333333333334	0.7857142857142857	0.8522727272727273	0.7086515205669061	0.568075117370892	0.652027027027027	0.905852417302799	0.6577255374723728	0.5	0.5238095238095238	0.9493670886075949	Self Car Public
ssid__geo	0.7140902872777017	0.7982456140350878	0.6723944049139452	0.6251851851851852	0.5952	0.7967980295566502	0.6636478722368292	0.6285714285714286	0.4666666666666666	0.8957055214723927	108	SVC	0.687060600469985	0.5222772277227723	0.7351778656126482	0.8037267080745342	0.7235449735449736	0.5238095238095238	0.7777777777777778	0.8690476190476191	0.6895285253218831	0.7785977859778598	0.5	0.78998778998779	0.6810327506530038	0.7857142857142857	0.3333333333333333	0.9240506329113924	Self Car Public
ssid__geo	0.74822695035461	0.8421052631578947	0.6945109878049606	0.6298850574712644	0.6199158485273492	0.833732057416268	0.7410633484162895	0.6923076923076924	0.6249999999999999	0.9058823529411764	109	SVC	0.7172646834092022	0.5780590717299579	0.7949640287769785	0.7787709497206704	0.8350815850815851	0.75	0.9090909090909091	0.8461538461538461	0.699001688656861	0.6919191919191919	0.5080459770114942	0.8970398970398971	0.6979103877838054	0.6428571428571429	0.47619047619047616	0.9746835443037974	Self Car Public
ssid__geo	0.7730870712401056	0.8596491228070176	0.7451700897628801	0.7145299145299147	0.693877551020408	0.8271028037383178	0.7854334434579119	0.7586206896551724	0.6875000000000001	0.9101796407185629	110	SVC	0.7849801400538102	0.7282229965156795	0.8703071672354948	0.7564102564102564	0.8656565656565657	0.7333333333333333	1.0	0.8636363636363636	0.7302121642742967	0.7013422818791947	0.5769230769230769	0.9123711340206185	0.7571830419931685	0.7857142857142857	0.5238095238095238	0.9620253164556962	Self Car Public
ssid__geo	0.710952689565781	0.8245614035087719	0.6582384671191371	0.6046511627906975	0.570957095709571	0.7991071428571429	0.6990659816021328	0.7096774193548386	0.48275862068965514	0.9047619047619047	111	SVC	0.6921252497170552	0.5459317585301837	0.7654867256637168	0.7649572649572649	0.7919971359330248	0.6470588235294118	0.875	0.8539325842696629	0.6564120619976682	0.6775244299674267	0.45526315789473687	0.8364485981308412	0.6936909785011052	0.7857142857142857	0.3333333333333333	0.9620253164556962	Self Car Public
ssid__geo	0.784756527875794	0.8333333333333334	0.7294357620941906	0.7562776957163958	0.5731707317073171	0.8588588588588589	0.704093567251462	0.6666666666666666	0.5333333333333333	0.9122807017543859	112	SVC	0.7728299006421114	0.8126984126984127	0.7157360406091371	0.7900552486187845	0.809674222717701	0.6923076923076923	0.8888888888888888	0.8478260869565217	0.7086459652737048	0.7071823204419889	0.47796610169491527	0.9407894736842105	0.6703837653204742	0.6428571428571429	0.38095238095238093	0.9873417721518988	Self Car Public
ssid__geo	0.681497175141243	0.7894736842105263	0.5886607612801481	0.5806451612903226	0.3803131991051454	0.8050239234449761	0.6140512631384842	0.588235294117647	0.3448275862068965	0.9090909090909091	113	SVC	0.6031383388253942	0.4916864608076009	0.5029585798816568	0.8147699757869249	0.6656976744186046	0.5	0.625	0.872093023255814	0.6033892598347242	0.708904109589041	0.3057553956834532	0.7955082742316785	0.6339160136628491	0.7142857142857143	0.23809523809523808	0.9493670886075949	Self Car Public
ssid__geo	0.7567964731814842	0.7982456140350878	0.7019084739962521	0.6410748560460653	0.6263345195729537	0.8383160463697376	0.6279245997916075	0.34782608695652173	0.6470588235294118	0.888888888888889	114	SVC	0.7363207844621011	0.6958333333333333	0.7333333333333333	0.7797956867196367	0.7055617490400099	0.4444444444444444	0.8461538461538461	0.8260869565217391	0.6824074515265327	0.594306049822064	0.546583850931677	0.9063324538258575	0.5905163753265019	0.2857142857142857	0.5238095238095238	0.9620253164556962	Self Car Public
ssid__geo	0.7908269631688672	0.8508771929824561	0.7435613309142338	0.7874015748031497	0.585635359116022	0.8576470588235294	0.7549603174603176	0.7857142857142857	0.5625	0.9166666666666667	115	SVC	0.7633961430142423	0.7739938080495357	0.6943231441048034	0.8218714768883878	0.823021547740649	0.7857142857142857	0.8181818181818182	0.8651685393258427	0.7347768149411039	0.8012820512820513	0.5063694267515924	0.8966789667896679	0.7296564195298373	0.7857142857142857	0.42857142857142855	0.9746835443037974	Self Car Public
ssid__geo	0.7915407854984894	0.8245614035087719	0.7314519011843594	0.6514806378132119	0.6701030927835051	0.8727719729563614	0.7033730158730158	0.6428571428571429	0.5625	0.9047619047619047	116	SVC	0.7617437114986135	0.6441441441441441	0.819327731092437	0.8217592592592593	0.7716571817695413	0.6428571428571429	0.8181818181818182	0.8539325842696629	0.7187946642623958	0.6589861751152074	0.5668604651162791	0.9305373525557011	0.6778179626280892	0.6428571428571429	0.42857142857142855	0.9620253164556962	Self Car Public
ssid__geo	0.70242656449553	0.7631578947368421	0.6187514186799324	0.6859122401847575	0.36400000000000005	0.8063420158550396	0.5649260899102772	0.5161290322580646	0.2962962962962963	0.8823529411764706	117	SVC	0.6619039811756299	0.648471615720524	0.5909090909090909	0.7463312368972747	0.6538102420455362	0.47058823529411764	0.6666666666666666	0.8241758241758241	0.6225980824859344	0.7279411764705882	0.2630057803468208	0.8768472906403941	0.5704239501707856	0.5714285714285714	0.19047619047619047	0.9493670886075949	Self Car Public
ssid__geo	0.7790530846484935	0.8245614035087719	0.7352175534719811	0.6666666666666666	0.6886792452830189	0.8503067484662578	0.7020322404082137	0.6206896551724138	0.5806451612903225	0.9047619047619047	118	SVC	0.7576462523830946	0.6541353383458647	0.8111111111111111	0.8076923076923077	0.7846441947565542	0.6	0.9	0.8539325842696629	0.7252388498400295	0.6796875	0.5983606557377049	0.8976683937823834	0.6778179626280892	0.6428571428571429	0.42857142857142855	0.9620253164556962	Self Car Public
ssid__geo	0.7446937537901759	0.8333333333333334	0.7065992834876637	0.6801007556675063	0.6263565891472868	0.8133405056481979	0.7420634920634921	0.7333333333333334	0.6	0.8928571428571428	119	SVC	0.7356718937227272	0.6852791878172588	0.7565543071161048	0.7651821862348178	0.8433988764044944	0.6875	1.0	0.8426966292134831	0.6924531291446714	0.675	0.5343915343915344	0.8679678530424799	0.7212176009644363	0.7857142857142857	0.42857142857142855	0.9493670886075949	Self Car Public
ssid__geo	0.7791754018169113	0.8596491228070176	0.7313879233866807	0.7258320126782886	0.6123893805309735	0.8559423769507803	0.7584859584859586	0.6666666666666666	0.6857142857142857	0.9230769230769232	120	SVC	0.7523981272552261	0.7710437710437711	0.6731517509727627	0.8129988597491448	0.8412698412698413	0.8	0.8571428571428571	0.8666666666666667	0.7169975309532696	0.6856287425149701	0.5616883116883117	0.9036755386565273	0.7100663050030138	0.5714285714285714	0.5714285714285714	0.9873417721518988	Self Car Public
ssid__geo	0.740530303030303	0.8070175438596491	0.6743364501091321	0.7612612612612614	0.44705882352941173	0.8146892655367232	0.6987282463186077	0.75	0.4666666666666666	0.8795180722891567	121	SVC	0.7089429138759518	0.7897196261682243	0.5876288659793815	0.7494802494802495	0.7611749680715197	0.6666666666666666	0.7777777777777778	0.8390804597701149	0.6626229450132685	0.7347826086956522	0.36075949367088606	0.8923267326732673	0.7048422744625276	0.8571428571428571	0.3333333333333333	0.9240506329113924	Self Car Public
ssid__geo	0.7347222222222223	0.8333333333333334	0.6790144948743057	0.5075757575757576	0.7116736990154712	0.8177940280316881	0.7114518216314624	0.5384615384615384	0.6857142857142857	0.9101796407185629	122	SVC	0.6913006662153164	0.41358024691358025	0.834983498349835	0.8253382533825339	0.768037518037518	0.5833333333333334	0.8571428571428571	0.8636363636363636	0.6957824192478924	0.6568627450980392	0.6200980392156863	0.8103864734299517	0.6778179626280892	0.5	0.5714285714285714	0.9620253164556962	Self Car Public
ssid__geo	0.6509115462525321	0.7456140350877193	0.5606237092110699	0.5	0.4052044609665427	0.7766666666666666	0.5082472575866762	0.5	0.17391304347826084	0.8508287292817679	123	SVC	0.6649401219213796	0.43333333333333335	0.8582677165354331	0.7032193158953722	0.7849673202614379	0.6	1.0	0.7549019607843137	0.5744538537097991	0.5909090909090909	0.26520681265206814	0.8672456575682382	0.499497689371107	0.42857142857142855	0.09523809523809523	0.9746835443037974	Self Car Public
ssid__geo	0.7678437265214124	0.8157894736842105	0.6964794558323376	0.6744186046511629	0.5454545454545454	0.8695652173913044	0.6600234828822148	0.5806451612903226	0.48275862068965514	0.9166666666666667	124	SVC	0.7452000904675516	0.634375	0.7865853658536586	0.8146399055489965	0.7565267680105751	0.5294117647058824	0.875	0.8651685393258427	0.6899221055387136	0.7198581560283688	0.4174757281553398	0.9324324324324325	0.6502913401647579	0.6428571428571429	0.3333333333333333	0.9746835443037974	Self Car Public
ssid__geo	0.7660187185025198	0.8157894736842105	0.726224625543237	0.6825938566552902	0.6539074960127592	0.8421725239616613	0.6887048192771085	0.6000000000000001	0.5625	0.9036144578313253	125	SVC	0.7637404358785608	0.6825938566552902	0.8333333333333334	0.7752941176470588	0.7475835945663531	0.5625	0.8181818181818182	0.8620689655172413	0.7141099737052548	0.6825938566552902	0.5380577427821522	0.9216783216783216	0.6735985533453888	0.6428571428571429	0.42857142857142855	0.9493670886075949	Self Car Public
ssid__geo	0.7672176308539945	0.8421052631578947	0.7223554955825434	0.7009345794392523	0.6176470588235294	0.8484848484848485	0.7002801120448178	0.5714285714285714	0.6	0.9294117647058824	126	SVC	0.7701767616628299	0.7352941176470589	0.8076923076923077	0.7675438596491229	0.8131868131868133	0.5714285714285714	1.0	0.8681318681318682	0.7060507807459028	0.6696428571428571	0.5	0.948509485094851	0.6666666666666666	0.5714285714285714	0.42857142857142855	1.0	Self Car Public
ssid__geo	0.7804428044280443	0.8421052631578947	0.7453168942562556	0.7559523809523809	0.6334716459197787	0.8465266558966074	0.754075989370107	0.7692307692307692	0.588235294117647	0.9047619047619047	127	SVC	0.7734553250381562	0.7383720930232558	0.7896551724137931	0.7923387096774194	0.8188322289445885	0.8333333333333334	0.7692307692307693	0.8539325842696629	0.7373097081369298	0.774390243902439	0.5288683602771362	0.9086705202312139	0.7175005023106289	0.7142857142857143	0.47619047619047616	0.9620253164556962	Self Car Public
ssid__geo	0.7367387033398821	0.868421052631579	0.6793893454817216	0.6658536585365854	0.5355191256830601	0.8367952522255193	0.7486002643277665	0.742857142857143	0.5517241379310345	0.9512195121951219	128	SVC	0.7042700061101282	0.5896328293736501	0.6966824644549763	0.8264947245017585	0.8455648926237161	0.6190476190476191	1.0	0.9176470588235294	0.6823242980624201	0.7647058823529411	0.4349112426035503	0.8473557692307693	0.7656218605585695	0.9285714285714286	0.38095238095238093	0.9873417721518988	Self Car Public
ssid__geo	0.7433431952662722	0.7894736842105263	0.6720170932661795	0.7194928684627575	0.4549180327868852	0.841640378548896	0.6473304473304474	0.6285714285714286	0.42857142857142855	0.8848484848484849	129	SVC	0.7199740571326542	0.6412429378531074	0.7302631578947368	0.7884160756501182	0.7432631967515689	0.5238095238095238	0.8571428571428571	0.8488372093023255	0.6841409232144224	0.8194945848375451	0.33035714285714285	0.9025710419485792	0.6651597347799879	0.7857142857142857	0.2857142857142857	0.9240506329113924	Self Car Public
ssid__geo	0.8057503506311361	0.868421052631579	0.7615334275303041	0.7212389380530972	0.6857142857142857	0.8776470588235293	0.7843327332317777	0.7586206896551724	0.6666666666666667	0.927710843373494	130	SVC	0.7754348217967652	0.6763485477178424	0.8108108108108109	0.8391451068616423	0.8450191570881226	0.7333333333333333	0.9166666666666666	0.8850574712643678	0.7621410962690346	0.7725118483412322	0.594059405940594	0.9198520345252774	0.761402451275869	0.7857142857142857	0.5238095238095238	0.9746835443037974	Self Car Public
ssid__geo	0.7764407853071564	0.8157894736842105	0.7272523362425444	0.7616926503340758	0.578740157480315	0.8413242009132421	0.7272058823529411	0.7058823529411764	0.588235294117647	0.8875	131	SVC	0.7368276826359272	0.7450980392156863	0.6363636363636364	0.829021372328459	0.7485913263691041	0.6	0.7692307692307693	0.8765432098765432	0.7212422944209155	0.7790432801822323	0.5306859205776173	0.8539976825028969	0.7440225035161744	0.8571428571428571	0.47619047619047616	0.8987341772151899	Self Car Public
ssid__geo	0.775483870967742	0.8245614035087719	0.7305158710757099	0.8072417465388713	0.5497287522603977	0.8345771144278608	0.7142894447242273	0.7027027027027025	0.5333333333333333	0.9068322981366461	132	SVC	0.769563103547127	0.7373540856031129	0.7715736040609137	0.799761620977354	0.7814500608774203	0.5652173913043478	0.8888888888888888	0.8902439024390244	0.7304309221825812	0.8917647058823529	0.42696629213483145	0.8725617685305592	0.7445248141450674	0.9285714285714286	0.38095238095238093	0.9240506329113924	Self Car Public
ssid__geo	0.7418889689978371	0.8070175438596491	0.6743518492747497	0.6925465838509316	0.49298597194388777	0.8375229920294297	0.6555465559717862	0.7058823529411764	0.35714285714285715	0.9036144578313253	133	SVC	0.7218213509320123	0.6501457725947521	0.7365269461077845	0.7787913340935005	0.7254515599343185	0.6	0.7142857142857143	0.8620689655172413	0.6723937529509456	0.7408637873754153	0.3704819277108434	0.9058355437665783	0.6815350612818967	0.8571428571428571	0.23809523809523808	0.9493670886075949	Self Car Public
ssid__geo	0.8101529902642559	0.8421052631578947	0.7487347865015227	0.8357843137254901	0.5365853658536586	0.8738346799254195	0.7480153036824486	0.7999999999999999	0.5294117647058824	0.9146341463414634	134	SVC	0.7731310549045042	0.8042452830188679	0.6722222222222223	0.842925659472422	0.7748868778280542	0.75	0.6923076923076923	0.8823529411764706	0.7411630661072904	0.8698979591836735	0.44649446494464945	0.9070967741935484	0.74502712477396	0.8571428571428571	0.42857142857142855	0.9493670886075949	Self Car Public
ssid__geo	0.7319364161849711	0.7894736842105263	0.6562621998096841	0.6205533596837944	0.5147058823529412	0.8335273573923166	0.6505050505050506	0.6666666666666667	0.4	0.8848484848484849	135	SVC	0.6977862949241823	0.5607142857142857	0.7526881720430108	0.7799564270152506	0.6981504147966815	0.5789473684210527	0.6666666666666666	0.8488372093023255	0.6602505726668974	0.6946902654867256	0.39106145251396646	0.895	0.6651597347799879	0.7857142857142857	0.2857142857142857	0.9240506329113924	Self Car Public
ssid__geo	0.7344213649851632	0.7982456140350878	0.6683997793589046	0.665377176015474	0.516504854368932	0.8233173076923078	0.6450191570881226	0.5833333333333334	0.4666666666666666	0.8850574712643677	136	SVC	0.7396158356939496	0.7413793103448276	0.7471910112359551	0.7302771855010661	0.7627680311890838	0.7	0.7777777777777778	0.8105263157894737	0.6472312321459738	0.6035087719298246	0.39465875370919884	0.9435261707988981	0.6026722925457103	0.5	0.3333333333333333	0.9746835443037974	Self Car Public
ssid__geo	0.7794502617801047	0.8157894736842105	0.7502284187101179	0.7062499999999999	0.7050754458161865	0.8393598103141673	0.6814760686883449	0.5217391304347826	0.6285714285714286	0.8941176470588236	137	SVC	0.7905114967334322	0.8432835820895522	0.7603550295857988	0.7678958785249458	0.7625152625152625	0.6666666666666666	0.7857142857142857	0.8351648351648352	0.7301020267854689	0.6075268817204301	0.6572890025575447	0.9254901960784314	0.6381354229455495	0.42857142857142855	0.5238095238095238	0.9620253164556962	Self Car Public
ssid__geo	0.8007380073800738	0.868421052631579	0.75429579298136	0.7462121212121211	0.6391752577319587	0.8775000000000001	0.7904042184769918	0.8275862068965518	0.611111111111111	0.9325153374233128	138	SVC	0.7792722283714122	0.7111913357400722	0.7948717948717948	0.8317535545023697	0.8126984126984126	0.8	0.7333333333333333	0.9047619047619048	0.7493049149870142	0.7848605577689243	0.5344827586206896	0.9285714285714286	0.7809925658026925	0.8571428571428571	0.5238095238095238	0.9620253164556962	Self Car Public
ssid__geo	0.7681845062093435	0.8333333333333334	0.7173112519120418	0.7344862665310274	0.5821782178217821	0.8352692713833156	0.7177301311355784	0.7096774193548386	0.5333333333333333	0.9101796407185629	139	SVC	0.7575359100867082	0.671003717472119	0.7819148936170213	0.8196891191709844	0.7998613586848881	0.6470588235294118	0.8888888888888888	0.8636363636363636	0.7088038426633338	0.8112359550561797	0.4637223974763407	0.8514531754574811	0.709563994374121	0.7857142857142857	0.38095238095238093	0.9620253164556962	Self Car Public
ssid__geo	0.728099173553719	0.7894736842105263	0.5954869824440862	0.4182509505703422	0.5259117082533589	0.8422982885085574	0.6300355420911422	0.5925925925925927	0.4137931034482759	0.8837209302325582	140	SVC	0.6425717312128021	0.3873239436619718	0.7653631284916201	0.7750281214848144	0.7275296388199615	0.6153846153846154	0.75	0.8172043010752689	0.5924954469659606	0.45454545454545453	0.40058479532163743	0.9223560910307899	0.6063893911995177	0.5714285714285714	0.2857142857142857	0.9620253164556962	Self Car Public
ssid__geo	0.7925568573397657	0.8508771929824561	0.7355418253089692	0.8172043010752688	0.5324675324675325	0.856953642384106	0.7201974564926372	0.6875000000000001	0.5333333333333333	0.9397590361445785	141	SVC	0.7719969083689532	0.8388520971302428	0.6871508379888268	0.78998778998779	0.7988505747126436	0.6111111111111112	0.8888888888888888	0.896551724137931	0.7225329484812487	0.7966457023060797	0.43462897526501765	0.9363241678726484	0.7180028129395217	0.7857142857142857	0.38095238095238093	0.9873417721518988	Self Car Public
ssid__geo	0.7694763729246488	0.8421052631578947	0.730845444216945	0.7077826725403819	0.6447761194029852	0.8399775407074678	0.7519822976212428	0.7586206896551724	0.588235294117647	0.9090909090909091	142	SVC	0.7527909952580337	0.6905444126074498	0.7686832740213523	0.7991452991452992	0.7915523752733055	0.7333333333333333	0.7692307692307693	0.872093023255814	0.7221268793095749	0.7259036144578314	0.5552699228791774	0.8852071005917159	0.7370906168374521	0.7857142857142857	0.47619047619047616	0.9493670886075949	Self Car Public
ssid__geo	0.7117563739376771	0.7894736842105263	0.6268393791761402	0.6024096385542169	0.44863731656184486	0.8294711824123588	0.6010137149672033	0.6000000000000001	0.3076923076923077	0.8953488372093023	143	SVC	0.6573442630847911	0.4975124378109453	0.6484848484848484	0.8260355029585799	0.7301523297491039	0.5625	0.8	0.8279569892473119	0.6464143524779535	0.7633587786259542	0.34294871794871795	0.8329355608591885	0.6026722925457103	0.6428571428571429	0.19047619047619047	0.9746835443037974	Self Car Public
ssid__geo	0.7750556792873051	0.8771929824561403	0.7267993618827796	0.6940639269406392	0.6303030303030304	0.8560311284046692	0.7797979797979798	0.6666666666666666	0.7272727272727273	0.9454545454545454	144	SVC	0.7536419992560344	0.7037037037037037	0.7464114832535885	0.8108108108108109	0.8439922480620154	0.625	1.0	0.9069767441860465	0.7122442122442122	0.6846846846846847	0.5454545454545454	0.9065934065934066	0.7576853526220614	0.7142857142857143	0.5714285714285714	0.9873417721518988	Self Car Public
ssid__geo	0.7665260196905767	0.8333333333333334	0.7098230503987196	0.6025641025641025	0.6760961810466761	0.8508088675853804	0.7120915032679739	0.5833333333333334	0.6470588235294118	0.9058823529411764	145	SVC	0.7330647412040605	0.5708502024291497	0.8269896193771626	0.801354401805869	0.7974358974358974	0.7	0.8461538461538461	0.8461538461538461	0.7055160741684352	0.6380090497737556	0.5717703349282297	0.9067688378033205	0.6661643560377737	0.5	0.5238095238095238	0.9746835443037974	Self Car Public
ssid__geo	0.794293297942933	0.8421052631578947	0.7688857618516559	0.7829181494661922	0.6827586206896552	0.8409805153991201	0.7400560224089636	0.7142857142857143	0.6	0.9058823529411764	146	SVC	0.8025451508703619	0.8088235294117647	0.8181818181818182	0.780630105017503	0.8534798534798536	0.7142857142857143	1.0	0.8461538461538461	0.7519545493041976	0.7586206896551724	0.5857988165680473	0.9114441416893733	0.7058468957203133	0.7142857142857143	0.42857142857142855	0.9746835443037974	Self Car Public
ssid__geo	0.7708333333333334	0.7982456140350878	0.7227907883234708	0.6931637519872814	0.632688927943761	0.84251968503937	0.6849655527654369	0.6000000000000001	0.5806451612903225	0.874251497005988	147	SVC	0.7451833235298463	0.6876971608832808	0.7407407407407407	0.8071120689655172	0.7640151515151515	0.5625	0.9	0.8295454545454546	0.7106805528566627	0.6987179487179487	0.5521472392638037	0.8811764705882353	0.6651597347799879	0.6428571428571429	0.42857142857142855	0.9240506329113924	Self Car Public
ssid__geo	0.773109243697479	0.8333333333333334	0.6807077097136912	0.531328320802005	0.6495726495726495	0.8612221587664192	0.6785258021278379	0.43478260869565216	0.6875000000000001	0.9132947976878613	148	SVC	0.7409361097316557	0.6583850931677019	0.7715736040609137	0.7928496319663512	0.7986603624901498	0.5555555555555556	1.0	0.8404255319148937	0.6495879200388642	0.44537815126050423	0.5608856088560885	0.9425	0.626984126984127	0.35714285714285715	0.5238095238095238	1.0	Self Car Public
ssid__geo	0.7910547396528705	0.8421052631578947	0.7437097483609113	0.8219780219780219	0.5656565656565657	0.8434946574481459	0.7560985845157013	0.7586206896551724	0.6060606060606061	0.9036144578313253	149	SVC	0.774961854432053	0.82560706401766	0.7070707070707071	0.7922077922077922	0.8095785440613027	0.7333333333333333	0.8333333333333334	0.8620689655172413	0.7305476452643577	0.8183807439824945	0.4713804713804714	0.9018817204301075	0.7370906168374521	0.7857142857142857	0.47619047619047616	0.9493670886075949	Self Car Public
ssid__geo	0.7691761363636364	0.8070175438596491	0.7412455952494826	0.8172323759791124	0.59375	0.8127544097693353	0.7075082556276023	0.7096774193548386	0.5294117647058824	0.8834355828220858	150	SVC	0.7683464246270088	0.8046272493573264	0.7402597402597403	0.7601522842639594	0.7321697909933205	0.6470588235294118	0.6923076923076923	0.8571428571428571	0.7330229144230307	0.830238726790451	0.4956521739130435	0.8731778425655977	0.708559373116335	0.7857142857142857	0.42857142857142855	0.9113924050632911	Self Car Public
ssid__geo	0.7151265450264862	0.8508771929824561	0.6722583137128776	0.6772591857000994	0.5494880546075085	0.7900277008310249	0.759313725490196	0.7058823529411764	0.6470588235294118	0.9249999999999999	151	SVC	0.7018076323265031	0.5859106529209622	0.7219730941704036	0.7975391498881432	0.7865780310224754	0.6	0.8461538461538461	0.9135802469135802	0.6761785111633959	0.8023529411764706	0.44352617079889806	0.7826564215148188	0.7725537472372915	0.8571428571428571	0.5238095238095238	0.9367088607594937	Self Car Public
ssid__geo	0.8306620209059233	0.9035087719298246	0.7965636118864236	0.8284313725490197	0.6782945736434108	0.88296488946684	0.8282828282828283	0.7999999999999999	0.7272727272727273	0.9575757575757576	152	SVC	0.8107490458032052	0.8366336633663366	0.7415254237288136	0.8540880503144654	0.8895348837209301	0.75	1.0	0.9186046511627907	0.7864170227408346	0.8203883495145631	0.625	0.9138627187079408	0.8095238095238094	0.8571428571428571	0.5714285714285714	1.0	Self Car Public
ssid__geo	0.7403697996918336	0.8070175438596491	0.6560065229854133	0.5671641791044775	0.5592592592592593	0.8415961305925032	0.6581375136131357	0.5217391304347826	0.5625	0.8901734104046243	153	SVC	0.7098336456026798	0.6333333333333333	0.7330097087378641	0.7631578947368421	0.7679991403395658	0.6666666666666666	0.8181818181818182	0.8191489361702128	0.6345382375774422	0.5135135135135135	0.45209580838323354	0.9380053908355795	0.6106088004822182	0.42857142857142855	0.42857142857142855	0.9746835443037974	Self Car Public
ssid__geo	0.780812324929972	0.7631578947368421	0.7338736356397053	0.7679180887372015	0.5865209471766849	0.8471818710052295	0.5707373585934307	0.43478260869565216	0.4137931034482759	0.8636363636363636	154	SVC	0.7870703816284643	0.7894736842105263	0.7970297029702971	0.7747077577045696	0.6963535700649103	0.5555555555555556	0.75	0.7835051546391752	0.7153668785027273	0.7475083056478405	0.46397694524495675	0.9346153846153846	0.5349608197709463	0.35714285714285715	0.2857142857142857	0.9620253164556962	Self Car Public
ssid__geo	0.7901418969380134	0.8596491228070176	0.7304690526463432	0.6476578411405296	0.6770428015564202	0.8667065152420801	0.7645348837209301	0.75	0.6249999999999999	0.9186046511627907	155	SVC	0.7943404756665154	0.7681159420289855	0.8285714285714286	0.7863340563991323	0.8861844248941023	0.9	0.9090909090909091	0.8494623655913979	0.6992023566633995	0.5598591549295775	0.5723684210526315	0.9653794940079894	0.7063492063492064	0.6428571428571429	0.47619047619047616	1.0	Self Car Public
ssid__geo	0.7990837696335078	0.8771929824561403	0.7599426894182771	0.8275058275058275	0.6048237476808905	0.8474984930681133	0.8159949164851126	0.8750000000000001	0.6470588235294118	0.9259259259259259	156	SVC	0.7676990092798038	0.7924107142857143	0.6707818930041153	0.8399044205495818	0.8425153605876498	0.7777777777777778	0.8461538461538461	0.9036144578313253	0.7572534925881907	0.8658536585365854	0.5506756756756757	0.8552311435523114	0.8243922041390395	1.0	0.5238095238095238	0.9493670886075949	Self Car Public
ssid__geo	0.7569444444444444	0.8333333333333334	0.6781213697175784	0.5833333333333334	0.5929339477726575	0.8580968280467446	0.6996266088512629	0.5517241379310344	0.6249999999999999	0.9221556886227545	157	SVC	0.6900510835211605	0.5271966527196653	0.7148148148148148	0.8281417830290011	0.7724747474747474	0.5333333333333333	0.9090909090909091	0.875	0.6832372172231836	0.6528497409326425	0.5065616797900262	0.8903002309468823	0.6741008639742816	0.5714285714285714	0.47619047619047616	0.9746835443037974	Self Car Public
ssid__geo	0.7578231292517007	0.8596491228070176	0.7045643839601757	0.7485515643105447	0.5229007633587788	0.842240824211204	0.7373737373737373	0.6666666666666667	0.6	0.9454545454545454	158	SVC	0.7295213751953741	0.7494199535962877	0.6492890995260664	0.7898550724637681	0.828641370869033	0.5789473684210527	1.0	0.9069767441860465	0.6958179437378696	0.7476851851851852	0.43769968051118213	0.9020689655172414	0.7338758288125377	0.7857142857142857	0.42857142857142855	0.9873417721518988	Self Car Public
ssid__geo	0.7813673929376409	0.8333333333333334	0.7307552660153266	0.7022900763358779	0.6360153256704981	0.8539603960396038	0.7092073018254563	0.64	0.5806451612903225	0.9069767441860466	159	SVC	0.7795194355518461	0.7389558232931727	0.8137254901960784	0.785876993166287	0.8219941348973608	0.7272727272727273	0.9	0.8387096774193549	0.7086876124335858	0.6690909090909091	0.5220125786163522	0.9349593495934959	0.6624472573839663	0.5714285714285714	0.42857142857142855	0.9873417721518988	Self Car Public
ssid__geo	0.7140835102618542	0.7719298245614035	0.657327775562421	0.5896656534954408	0.5730550284629982	0.8092626447288239	0.6036248388862405	0.5161290322580646	0.4137931034482759	0.880952380952381	160	SVC	0.6828216125927185	0.532967032967033	0.7259615384615384	0.7895362663495838	0.6840163031504737	0.47058823529411764	0.75	0.8314606741573034	0.6544060591843843	0.6598639455782312	0.47335423197492166	0.83	0.5979505726341169	0.5714285714285714	0.2857142857142857	0.9367088607594937	Self Car Public
ssid__geo	0.73125	0.8157894736842105	0.7086182774711949	0.6766766766766766	0.6534914361001316	0.7956867196367764	0.7075529006783436	0.6428571428571429	0.588235294117647	0.891566265060241	161	SVC	0.7235002231028282	0.6305970149253731	0.7584097859327217	0.7814938684503902	0.75422087491053	0.6428571428571429	0.7692307692307693	0.8505747126436781	0.7048334322078896	0.7300215982721382	0.5740740740740741	0.8104046242774566	0.6852521599357043	0.6428571428571429	0.47619047619047616	0.9367088607594937	Self Car Public
ssid__geo	0.736737400530504	0.8333333333333334	0.6979690952654485	0.7277777777777777	0.5620915032679737	0.8040380047505938	0.7134697567389874	0.6666666666666666	0.5625	0.9112426035502957	162	SVC	0.7442178543747455	0.7774480712166172	0.7319148936170212	0.7232905982905983	0.7886816886816886	0.6923076923076923	0.8181818181818182	0.8555555555555555	0.6817955809013382	0.6840731070496083	0.4562334217506631	0.9050802139037433	0.6820373719107896	0.6428571428571429	0.42857142857142855	0.9746835443037974	Self Car Public
ssid__geo	0.7641707487753674	0.8333333333333334	0.7345824825533099	0.7406249999999999	0.6393700787401574	0.8237523689197727	0.7331100787685748	0.689655172413793	0.6060606060606061	0.9036144578313253	163	SVC	0.7656658814453109	0.7596153846153846	0.7748091603053435	0.7625730994152047	0.7873563218390803	0.6666666666666666	0.8333333333333334	0.8620689655172413	0.7208004320490425	0.7225609756097561	0.5442359249329759	0.8956043956043956	0.7132810930279284	0.7142857142857143	0.47619047619047616	0.9493670886075949	Self Car Public
ssid__geo	0.8053977272727273	0.8421052631578947	0.7549695813543315	0.6529562982005142	0.7503607503607503	0.86159169550173	0.7219082188229194	0.5263157894736842	0.742857142857143	0.896551724137931	164	SVC	0.8219786210790708	0.7888198757763976	0.896551724137931	0.780564263322884	0.9165413533834587	1.0	0.9285714285714286	0.8210526315789474	0.7211895985240636	0.5570175438596491	0.6451612903225806	0.9613899613899614	0.6545107494474584	0.35714285714285715	0.6190476190476191	0.9873417721518988	Self Car Public
ssid__geo	0.7600931677018633	0.8421052631578947	0.6958171588618863	0.676470588235294	0.5549348230912476	0.8560460652591172	0.725609756097561	0.6875000000000001	0.5625	0.926829268292683	165	SVC	0.7152103899401087	0.6216216216216216	0.7061611374407583	0.8178484107579462	0.774470192117251	0.6111111111111112	0.8181818181818182	0.8941176470588236	0.6989924252587008	0.7419354838709677	0.4570552147239264	0.897986577181208	0.7254370102471368	0.7857142857142857	0.42857142857142855	0.9620253164556962	Self Car Public
ssid__geo	0.7539308176100629	0.8157894736842105	0.68101127895631	0.6907630522088353	0.5137614678899083	0.8385093167701864	0.6991085378182152	0.6923076923076924	0.5161290322580645	0.888888888888889	166	SVC	0.7141310293129847	0.6745098039215687	0.6746987951807228	0.7931844888366627	0.7920289855072463	0.75	0.8	0.8260869565217391	0.670653936032358	0.7078189300411523	0.4148148148148148	0.8893280632411067	0.6619449467550733	0.6428571428571429	0.38095238095238093	0.9620253164556962	Self Car Public
ssid__geo	0.7276368491321762	0.8157894736842105	0.6511260939903812	0.44646924829157175	0.6944444444444445	0.8124645892351274	0.7276456252359867	0.6923076923076924	0.611111111111111	0.8795180722891567	167	SVC	0.653519925908364	0.37547892720306514	0.7703081232492998	0.8147727272727273	0.7741379310344828	0.75	0.7333333333333333	0.8390804597701149	0.6643050657747366	0.550561797752809	0.632183908045977	0.8101694915254237	0.6969057665260197	0.6428571428571429	0.5238095238095238	0.9240506329113924	Self Car Public
ssid__geo	0.7802349689011748	0.7982456140350878	0.7305281054419351	0.7551963048498845	0.5938242280285035	0.8425637834474174	0.6330667231668344	0.5806451612903226	0.4137931034482759	0.9047619047619047	168	SVC	0.7673294999106042	0.7748815165876777	0.7352941176470589	0.791812865497076	0.7111147829918484	0.5294117647058824	0.75	0.8539325842696629	0.7115868040202616	0.7364864864864865	0.49800796812749004	0.9002659574468085	0.6301989150090416	0.6428571428571429	0.2857142857142857	0.9620253164556962	Self Car Public
ssid__geo	0.7991660875608061	0.868421052631579	0.7650541395928054	0.7847478474784749	0.6485507246376812	0.8618638466622603	0.7704861359464035	0.7272727272727273	0.6451612903225806	0.9390243902439025	169	SVC	0.799854308528163	0.7705314009661836	0.8211009174311926	0.8079306071871127	0.8458204334365326	0.631578947368421	1.0	0.9058823529411765	0.7529798794850323	0.7994987468671679	0.5359281437125748	0.9235127478753541	0.7693389592123769	0.8571428571428571	0.47619047619047616	0.9746835443037974	Self Car Public
ssid__geo	0.7244152046783626	0.7807017543859649	0.6295662366266449	0.6098003629764065	0.44642857142857145	0.8324697754749567	0.5704555129842487	0.3703703703703704	0.4444444444444445	0.896551724137931	170	SVC	0.7030251971428442	0.6222222222222222	0.7352941176470589	0.7515592515592515	0.7352226720647773	0.38461538461538464	1.0	0.8210526315789474	0.6170936050008488	0.597864768683274	0.32051282051282054	0.9329032258064516	0.5433996383363472	0.35714285714285715	0.2857142857142857	0.9873417721518988	Self Car Public
ssid__geo	0.7222586999343401	0.7894736842105263	0.6720761647859715	0.669281045751634	0.535593220338983	0.8113542282672975	0.6551645487129357	0.5806451612903226	0.5	0.8848484848484849	171	SVC	0.6891048785168065	0.6259168704156479	0.6556016597510373	0.7857961053837342	0.7018405670936451	0.5294117647058824	0.7272727272727273	0.8488372093023255	0.6701513311595736	0.7191011235955056	0.45272206303724927	0.8386308068459658	0.6492867189069721	0.6428571428571429	0.38095238095238093	0.9240506329113924	Self Car Public
ssid__geo	0.8001306335728282	0.8333333333333334	0.7536663870936678	0.7859569648924123	0.6065259117082533	0.8685162846803378	0.6963585434173668	0.5714285714285714	0.6	0.9176470588235295	172	SVC	0.7950199606040376	0.7430406852248393	0.8144329896907216	0.8275862068965517	0.8095238095238094	0.5714285714285714	1.0	0.8571428571428571	0.7436735424251725	0.8341346153846154	0.4831804281345566	0.9137055837563451	0.6624472573839663	0.5714285714285714	0.42857142857142855	0.9873417721518988	Self Car Public
ssid__geo	0.740058910162003	0.7894736842105263	0.6613896163208666	0.623008849557522	0.5165289256198347	0.8446310737852428	0.6389452332657201	0.5517241379310344	0.48275862068965514	0.8823529411764706	173	SVC	0.71429151967246	0.6048109965635738	0.7575757575757576	0.7804878048780488	0.7441697191697191	0.5333333333333333	0.875	0.8241758241758241	0.6514822447041396	0.6423357664233577	0.39184952978056425	0.9202614379084967	0.6180429977898332	0.5714285714285714	0.3333333333333333	0.9493670886075949	Self Car Public
ssid__geo	0.6934131736526946	0.8157894736842105	0.6417017536022048	0.5933774834437087	0.5476190476190476	0.7841087297438579	0.7015436624307592	0.6451612903225806	0.5625	0.8969696969696971	174	SVC	0.6530783898218581	0.5295508274231678	0.6524822695035462	0.7772020725388601	0.7556274095261784	0.5882352941176471	0.8181818181818182	0.8604651162790697	0.645877635827308	0.6746987951807228	0.4717948717948718	0.7911392405063291	0.6931886678722122	0.7142857142857143	0.42857142857142855	0.9367088607594937	Self Car Public
ssid__geo	0.7860528097494922	0.8421052631578947	0.7536135672502825	0.7725856697819314	0.6443381180223285	0.8439169139465877	0.7260227413175132	0.7096774193548386	0.5517241379310345	0.9166666666666667	175	SVC	0.7938734071906105	0.775	0.8278688524590164	0.778751369112815	0.8374091209517515	0.6470588235294118	1.0	0.8651685393258427	0.7395286449884697	0.7701863354037267	0.5274151436031331	0.9209844559585493	0.7137834036568212	0.7857142857142857	0.38095238095238093	0.9746835443037974	Self Car Public
ssid__geo	0.7718213058419244	0.8333333333333334	0.7268972031723059	0.7779349363507779	0.5682242990654205	0.8345323741007195	0.7286481989368238	0.7692307692307692	0.5161290322580645	0.9005847953216375	176	SVC	0.7688683348964919	0.804093567251462	0.7342995169082126	0.7682119205298014	0.8234299516908212	0.8333333333333334	0.8	0.8369565217391305	0.7100750394840806	0.7534246575342466	0.4634146341463415	0.9133858267716536	0.6899738798472975	0.7142857142857143	0.38095238095238093	0.9746835443037974	Self Car Public
ssid__geo	0.7470182046453233	0.8596491228070176	0.7161661967586381	0.7083825265643449	0.6324237560192615	0.8076923076923077	0.7828119199487024	0.7857142857142857	0.6470588235294118	0.9156626506024097	177	SVC	0.738932711091488	0.6479481641468683	0.7786561264822134	0.790193842645382	0.8351437834196455	0.7857142857142857	0.8461538461538461	0.8735632183908046	0.7132219153002824	0.78125	0.5324324324324324	0.8259833134684148	0.7571830419931685	0.7857142857142857	0.5238095238095238	0.9620253164556962	Self Car Public
ssid__geo	0.7931034482758621	0.8333333333333334	0.7510174359141621	0.6311300639658849	0.7732463295269167	0.8486759142496848	0.7328042328042329	0.5833333333333334	0.7222222222222222	0.8928571428571428	178	SVC	0.7827882712805346	0.7184466019417476	0.8315789473684211	0.7983392645314353	0.8031210986267165	0.7	0.8666666666666667	0.8426966292134831	0.7303619889273726	0.5627376425855514	0.7225609756097561	0.9057873485868102	0.6894715692184047	0.5	0.6190476190476191	0.9493670886075949	Self Car Public
ssid__geo	0.7757142857142857	0.8070175438596491	0.7254092535568818	0.8004926108374384	0.5404255319148936	0.8353096179183137	0.6765432098765433	0.7407407407407408	0.4	0.888888888888889	179	SVC	0.7653472416360644	0.8419689119170984	0.6902173913043478	0.763855421686747	0.7539947974730583	0.7692307692307693	0.6666666666666666	0.8260869565217391	0.7094927900283289	0.7629107981220657	0.44405594405594406	0.9215116279069767	0.6540084388185654	0.7142857142857143	0.2857142857142857	0.9620253164556962	Self Car Public
ssid__geo	0.7767653758542141	0.8157894736842105	0.7327329961424183	0.7432950191570882	0.6072727272727273	0.8476312419974392	0.6710727969348659	0.5833333333333334	0.5333333333333333	0.896551724137931	180	SVC	0.7820397870901795	0.7950819672131147	0.780373831775701	0.770663562281723	0.8033138401559454	0.7	0.8888888888888888	0.8210526315789474	0.7121813522561345	0.697841726618705	0.49702380952380953	0.9416785206258891	0.6227647177014265	0.5	0.38095238095238093	0.9873417721518988	Self Car Public
ssid__geo	0.7531380753138075	0.8333333333333334	0.7111675836621707	0.7022727272727273	0.60062893081761	0.8306010928961749	0.6963585434173668	0.5714285714285714	0.6	0.9176470588235295	181	SVC	0.7594345317813979	0.7427884615384616	0.7860082304526749	0.7495069033530573	0.8095238095238094	0.5714285714285714	1.0	0.8571428571428571	0.6944419713134004	0.665948275862069	0.4860050890585242	0.9313725490196079	0.6624472573839663	0.5714285714285714	0.42857142857142855	0.9873417721518988	Self Car Public
ssid__geo	0.7576231430805317	0.7456140350877193	0.6361459735839229	0.7899408284023669	0.277602523659306	0.8408945686900957	0.5349551066217733	0.5925925925925927	0.16	0.8522727272727272	182	SVC	0.6976904589265587	0.7716763005780347	0.55	0.7713950762016413	0.6295268305577584	0.6153846153846154	0.5	0.7731958762886598	0.6396340736335047	0.8090909090909091	0.18565400843881857	0.9241573033707865	0.5386779184247539	0.5714285714285714	0.09523809523809523	0.9493670886075949	Self Car Public
ssid__geo	0.7141927083333334	0.8333333333333334	0.6639146783613502	0.6064318529862174	0.5828220858895705	0.8024900962082626	0.7141582815956612	0.7407407407407408	0.5	0.9017341040462428	183	SVC	0.6907957675068671	0.526595744680851	0.7692307692307693	0.7765607886089814	0.8663393344244407	0.7692307692307693	1.0	0.8297872340425532	0.6713826731153936	0.7148014440433214	0.4691358024691358	0.8302107728337237	0.6783202732569822	0.7142857142857143	0.3333333333333333	0.9873417721518988	Self Car Public
ssid__geo	0.7071713147410359	0.8070175438596491	0.6595190179225479	0.6524216524216525	0.5246913580246914	0.8014440433212997	0.6839820166987797	0.64	0.5333333333333333	0.8786127167630058	184	SVC	0.6988569863123767	0.6343490304709142	0.7327586206896551	0.7294633077765608	0.8082240848198294	0.7272727272727273	0.8888888888888888	0.8085106382978723	0.6564645597092085	0.6715542521994134	0.40865384615384615	0.8891855807743658	0.6381354229455495	0.5714285714285714	0.38095238095238093	0.9620253164556962	Self Car Public
ssid__geo	0.7124711316397229	0.7894736842105263	0.6626317641279752	0.7104795737122558	0.49214659685863865	0.7852691218130312	0.6553635953026197	0.6341463414634146	0.4444444444444445	0.8875	185	SVC	0.7064197201308501	0.5738880918220947	0.7193877551020408	0.8259833134684148	0.7860082304526749	0.48148148148148145	1.0	0.8765432098765432	0.6849287890101176	0.9324009324009324	0.3740053050397878	0.7483801295896328	0.7043399638336347	0.9285714285714286	0.2857142857142857	0.8987341772151899	Self Car Public
ssid__geo	0.6947368421052632	0.7631578947368421	0.6178218808053378	0.5272459499263623	0.5125000000000001	0.8137196924896511	0.5793204164620865	0.36363636363636365	0.48275862068965514	0.891566265060241	186	SVC	0.6512453363180898	0.4475	0.6949152542372882	0.8113207547169812	0.6804547287759629	0.3157894736842105	0.875	0.8505747126436781	0.6212168379429303	0.6415770609318996	0.40594059405940597	0.8161328588374852	0.5662045408880853	0.42857142857142855	0.3333333333333333	0.9367088607594937	Self Car Public
ssid__geo	0.7622832369942196	0.8245614035087719	0.7166470701760215	0.6989473684210525	0.6194398682042834	0.8315539739027284	0.7161085281058893	0.6956521739130435	0.5625	0.8901734104046243	187	SVC	0.7689153615029513	0.8058252427184466	0.7430830039525692	0.7578378378378379	0.8420732144136399	0.8888888888888888	0.8181818181818182	0.8191489361702128	0.6897767304226875	0.6171003717472119	0.5310734463276836	0.9211563731931669	0.6582278481012658	0.5714285714285714	0.42857142857142855	0.9746835443037974	Self Car Public
ssid__geo	0.7922971114167813	0.8596491228070176	0.7500704364218996	0.7927461139896373	0.6026365348399246	0.854828660436137	0.753968253968254	0.7333333333333334	0.6	0.9285714285714286	188	SVC	0.7755193282905547	0.796875	0.7207207207207207	0.8089622641509434	0.8546348314606741	0.6875	1.0	0.8764044943820225	0.7375559550637992	0.788659793814433	0.517799352750809	0.9062087186261559	0.7338758288125377	0.7857142857142857	0.42857142857142855	0.9873417721518988	Self Car Public
ssid__geo	0.7608286252354048	0.8508771929824561	0.7262261942380981	0.6798418972332015	0.673015873015873	0.8258208124652198	0.7413403763097014	0.6428571428571429	0.6486486486486486	0.9325153374233128	189	SVC	0.7221126205865472	0.6042154566744731	0.7043189368770764	0.8578034682080925	0.7658730158730158	0.6428571428571429	0.75	0.9047619047619048	0.7392075574955941	0.7771084337349398	0.6443768996960486	0.796137339055794	0.7254370102471368	0.6428571428571429	0.5714285714285714	0.9620253164556962	Self Car Public
ssid__geo	0.7708474576271186	0.8070175438596491	0.7300940525109579	0.7538940809968847	0.6010186757215619	0.8353694008144269	0.6896744146116368	0.6666666666666666	0.5161290322580645	0.8862275449101796	190	SVC	0.7553758688311452	0.7634069400630915	0.7137096774193549	0.789010989010989	0.7553030303030304	0.625	0.8	0.8409090909090909	0.7170641397891288	0.7446153846153846	0.5190615835777126	0.8875154511742892	0.6773156519991964	0.7142857142857143	0.38095238095238093	0.9367088607594937	Self Car Public
ssid__geo	0.7442550037064493	0.8245614035087719	0.6596443553395388	0.5077262693156732	0.6193771626297577	0.8518296340731853	0.6923176577276849	0.5161290322580646	0.6451612903225806	0.9156626506024097	191	SVC	0.6969468264111968	0.46747967479674796	0.8211009174311926	0.8022598870056498	0.7813838178949742	0.47058823529411764	1.0	0.8735632183908046	0.6535687221748603	0.5555555555555556	0.49722222222222223	0.907928388746803	0.6698814546915811	0.5714285714285714	0.47619047619047616	0.9620253164556962	Self Car Public
ssid__geo	0.7427803895231699	0.8157894736842105	0.6619970253695001	0.6901217861975643	0.4457831325301205	0.8500861573808156	0.6661996417964587	0.6206896551724138	0.4666666666666666	0.9112426035502957	192	SVC	0.6782109591880435	0.6781914893617021	0.5414634146341464	0.8149779735682819	0.7444444444444445	0.6	0.7777777777777778	0.8555555555555555	0.6565580904745053	0.7024793388429752	0.378839590443686	0.8883553421368547	0.6502913401647579	0.6428571428571429	0.3333333333333333	0.9746835443037974	Self Car Public
ssid__geo	0.7545454545454545	0.8421052631578947	0.6968377959575625	0.694006309148265	0.5512820512820513	0.845225027442371	0.7217553688141924	0.7142857142857143	0.5333333333333333	0.9176470588235295	193	SVC	0.7279576121051347	0.707395498392283	0.6907630522088354	0.7857142857142857	0.8201058201058201	0.7142857142857143	0.8888888888888888	0.8571428571428571	0.6847568429713845	0.6811145510835913	0.45866666666666667	0.9144893111638955	0.694193289129998	0.7142857142857143	0.38095238095238093	0.9873417721518988	Self Car Public
ssid__geo	0.7618040873854828	0.8333333333333334	0.691584018809365	0.7260273972602739	0.49263157894736836	0.8560930802204532	0.6701281532794976	0.7058823529411764	0.37037037037037035	0.9341317365269461	194	SVC	0.7285645249217878	0.7340720221606648	0.6573033707865169	0.7943181818181818	0.7732323232323233	0.6	0.8333333333333334	0.8863636363636364	0.6801278093669504	0.7181571815718157	0.3939393939393939	0.9282868525896414	0.694193289129998	0.8571428571428571	0.23809523809523808	0.9873417721518988	Self Car Public
ssid__geo	0.7690582959641256	0.8333333333333334	0.6858866710501311	0.7054794520547945	0.4862385321100917	0.8659420289855072	0.6894127377998346	0.6451612903225806	0.5	0.9230769230769232	195	SVC	0.7476317175174425	0.6560509554140127	0.7794117647058824	0.8074324324324325	0.8183006535947713	0.5882352941176471	1.0	0.8666666666666667	0.6832966820987654	0.762962962962963	0.35333333333333333	0.93359375	0.6783202732569822	0.7142857142857143	0.3333333333333333	0.9873417721518988	Self Car Public
ssid__geo	0.75	0.7982456140350878	0.6944738723535017	0.6666666666666667	0.5758998435054772	0.8408551068883611	0.6124235839490076	0.56	0.3846153846153846	0.8926553672316384	196	SVC	0.7431779543054607	0.6549019607843137	0.8141592920353983	0.7604726100966702	0.8141620284477428	0.6363636363636364	1.0	0.8061224489795918	0.6882071378521296	0.6788617886178862	0.44552058111380144	0.9402390438247012	0.5793650793650794	0.5	0.23809523809523808	1.0	Self Car Public
ssid__geo	0.740327868852459	0.8070175438596491	0.6914014740111581	0.6768893756845564	0.5744234800838575	0.8228915662650603	0.6726774620396346	0.5294117647058824	0.5806451612903225	0.9079754601226993	197	SVC	0.709343377238525	0.6155378486055777	0.681592039800995	0.8309002433090025	0.7436507936507937	0.45	0.9	0.8809523809523809	0.6877458095450413	0.7518248175182481	0.4963768115942029	0.815035799522673	0.6693791440626883	0.6428571428571429	0.42857142857142855	0.9367088607594937	Self Car Public
ssid__geo	0.7074204946996466	0.7719298245614035	0.6223760940940307	0.6513911620294599	0.40585774058577406	0.8098793796668581	0.5911630929174788	0.6000000000000001	0.2962962962962963	0.8771929824561402	198	SVC	0.664072343372733	0.6482084690553745	0.5987654320987654	0.7452431289640592	0.6814613526570047	0.5625	0.6666666666666666	0.8152173913043478	0.6161199137681798	0.6546052631578947	0.3069620253164557	0.8867924528301887	0.5942334739803093	0.6428571428571429	0.19047619047619047	0.9493670886075949	Self Car Public
ssid__geo	0.7251700680272108	0.7894736842105263	0.6239001942938951	0.6971428571428573	0.3376623376623376	0.8368953880764904	0.6170868347338936	0.6000000000000001	0.35714285714285715	0.8941176470588236	199	SVC	0.6551202517232241	0.6951566951566952	0.4968152866242038	0.7733887733887734	0.7039835164835165	0.5625	0.7142857142857143	0.8351648351648352	0.6222142706488393	0.6991404011461319	0.25573770491803277	0.9117647058823529	0.6143258991360258	0.6428571428571429	0.23809523809523808	0.9620253164556962	Self Car Public
ssid__geo	0.7393364928909952	0.8070175438596491	0.6356343065286917	0.5612472160356348	0.49760765550239233	0.848048048048048	0.6464367816091955	0.56	0.48275862068965514	0.896551724137931	200	SVC	0.7043693441539878	0.6116504854368932	0.7323943661971831	0.7690631808278867	0.7774720893141945	0.6363636363636364	0.875	0.8210526315789474	0.6134813004028998	0.5185185185185185	0.37681159420289856	0.9451137884872824	0.6068917018284107	0.5	0.3333333333333333	0.9873417721518988	Self Car Public
ssid__geo	0.7757487216946677	0.8859649122807017	0.7010247285497009	0.692436974789916	0.5366876310272537	0.8739495798319328	0.796239837398374	0.8125000000000001	0.6249999999999999	0.9512195121951219	201	SVC	0.7272301403159872	0.6338461538461538	0.7032967032967034	0.8445475638051044	0.8496533967122203	0.7222222222222222	0.9090909090909091	0.9176470588235294	0.7007779682878764	0.762962962962963	0.43389830508474575	0.9054726368159204	0.7973678923046011	0.9285714285714286	0.47619047619047616	0.9873417721518988	Self Car Public
ssid__geo	0.7001270648030495	0.7807017543859649	0.6612161462443283	0.6311970979443772	0.5757071547420965	0.7767441860465115	0.6452380952380953	0.6666666666666666	0.4	0.8690476190476191	202	SVC	0.68666016440613	0.577433628318584	0.726890756302521	0.755656108597285	0.70396379525593	0.625	0.6666666666666666	0.8202247191011236	0.6572090280798415	0.696	0.4765840220385675	0.7990430622009569	0.6413502109704642	0.7142857142857143	0.2857142857142857	0.9240506329113924	Self Car Public
ssid__geo	0.7637037037037037	0.8508771929824561	0.7070104304298561	0.7366771159874608	0.5443037974683544	0.8400503778337531	0.7736838325073618	0.7692307692307692	0.6470588235294118	0.9047619047619047	203	SVC	0.735130665799176	0.8103448275862069	0.6084905660377359	0.7865566037735849	0.8444732545856142	0.8333333333333334	0.8461538461538461	0.8539325842696629	0.6896683732956438	0.6752873563218391	0.49236641221374045	0.9013513513513514	0.7333735181836447	0.7142857142857143	0.5238095238095238	0.9620253164556962	Self Car Public
ssid__geo	0.8098885793871866	0.8771929824561403	0.7820861331588911	0.8111702127659575	0.6734693877551021	0.8616187989556136	0.8045253144946397	0.8750000000000001	0.6060606060606061	0.9325153374233128	204	SVC	0.8019372711173641	0.8155080213903744	0.7704280155642024	0.8198757763975155	0.8386243386243386	0.7777777777777778	0.8333333333333334	0.9047619047619048	0.7709686860738723	0.8068783068783069	0.5981873111782477	0.9078404401650619	0.8127385975487241	1.0	0.47619047619047616	0.9620253164556962	Self Car Public
ssid__geo	0.7638284648850218	0.8333333333333334	0.7293257492248705	0.7692307692307692	0.6062846580406654	0.8124618204031766	0.7134166366294205	0.742857142857143	0.48275862068965514	0.9146341463414634	205	SVC	0.7568447742114498	0.6791171477079796	0.7663551401869159	0.825062034739454	0.7921335200746965	0.6190476190476191	0.875	0.8823529411764706	0.7295625619877809	0.8869179600886918	0.5015290519877675	0.8002406738868832	0.7370906168374521	0.9285714285714286	0.3333333333333333	0.9493670886075949	Self Car Public
ssid__geo	0.7795950155763239	0.8245614035087719	0.7237468118328075	0.7614213197969543	0.5488565488565489	0.8609625668449198	0.7030533501815958	0.7096774193548386	0.4848484848484849	0.9146341463414634	206	SVC	0.7466274574910822	0.7401315789473685	0.6804123711340206	0.8193384223918575	0.7320261437908497	0.6470588235294118	0.6666666666666666	0.8823529411764706	0.716981564181839	0.7839721254355401	0.45993031358885017	0.9070422535211268	0.7053445850914205	0.7857142857142857	0.38095238095238093	0.9493670886075949	Self Car Public
ssid__geo	0.7650523560209425	0.8333333333333334	0.7342653530904947	0.7383798140770252	0.6402535657686212	0.8241626794258372	0.7220779220779221	0.5714285714285714	0.6857142857142857	0.9090909090909091	207	SVC	0.7514366422048105	0.7393617021276596	0.7266187050359713	0.7883295194508009	0.7668881506090809	0.5714285714285714	0.8571428571428571	0.872093023255814	0.72434900404906	0.7374005305039788	0.5722379603399433	0.8634085213032582	0.6974080771549126	0.5714285714285714	0.5714285714285714	0.9493670886075949	Self Car Public
ssid__geo	0.8181818181818182	0.8333333333333334	0.7779614845305871	0.7840531561461794	0.6720321931589537	0.8777991042866282	0.7258297258297258	0.6666666666666666	0.6060606060606061	0.9047619047619047	208	SVC	0.7938668378146807	0.7737704918032787	0.755656108597285	0.8521739130434782	0.7931912033035627	0.6923076923076923	0.8333333333333334	0.8539325842696629	0.7682328169976826	0.7946127946127947	0.605072463768116	0.9050131926121372	0.6936909785011052	0.6428571428571429	0.47619047619047616	0.9620253164556962	Self Car Public
ssid__geo	0.766955266955267	0.8070175438596491	0.7023514656460451	0.632162661737523	0.6120996441281139	0.8627920910724984	0.6433069381598793	0.4615384615384615	0.5625	0.9058823529411764	209	SVC	0.7351741258301073	0.6286764705882353	0.7678571428571429	0.8089887640449438	0.7214452214452215	0.5	0.8181818181818182	0.8461538461538461	0.6896084487282224	0.6356877323420075	0.5088757396449705	0.9242618741976893	0.6106088004822182	0.42857142857142855	0.42857142857142855	0.9746835443037974	Self Car Public
ssid__geo	0.7110320284697509	0.8070175438596491	0.651562998069997	0.6425470332850941	0.5028571428571429	0.8092848180677541	0.6483430799220273	0.6000000000000001	0.4444444444444445	0.9005847953216375	210	SVC	0.7168932333041078	0.7003154574132492	0.7415730337078652	0.7087912087912088	0.7998188405797101	0.5625	1.0	0.8369565217391305	0.6389896006847141	0.5935828877005348	0.3804034582132565	0.9429824561403509	0.634418324291742	0.6428571428571429	0.2857142857142857	0.9746835443037974	Self Car Public
ssid__geo	0.7491065046461758	0.8333333333333334	0.6894594575443694	0.6970802919708029	0.5387453874538746	0.832552693208431	0.7202300150829563	0.6923076923076924	0.5625	0.9058823529411764	211	SVC	0.7303925656526099	0.7180451127819549	0.7053140096618358	0.7678185745140389	0.8047785547785549	0.75	0.8181818181818182	0.8461538461538461	0.6741110070622383	0.6773049645390071	0.43582089552238806	0.9092071611253197	0.6820373719107896	0.6428571428571429	0.42857142857142855	0.9746835443037974	Self Car Public
ssid__geo	0.7595588235294117	0.8245614035087719	0.6966662938552579	0.6565656565656566	0.5850556438791732	0.8483775811209439	0.6997701149425287	0.7200000000000001	0.48275862068965514	0.896551724137931	212	SVC	0.7328739541261101	0.6598984771573604	0.757201646090535	0.7815217391304348	0.8380781499202552	0.8181818181818182	0.875	0.8210526315789474	0.6858974016553322	0.6532663316582915	0.47668393782383417	0.927741935483871	0.6545107494474584	0.6428571428571429	0.3333333333333333	0.9873417721518988	Self Car Public
ssid__geo	0.6873449131513648	0.7631578947368421	0.6249360696234885	0.5497896213183731	0.5374592833876222	0.7875593041644702	0.5922829665344636	0.5454545454545454	0.35714285714285715	0.874251497005988	213	SVC	0.6619166905193051	0.4474885844748858	0.7568807339449541	0.7813807531380753	0.6725051264524948	0.47368421052631576	0.7142857142857143	0.8295454545454546	0.6410767612361661	0.7127272727272728	0.4166666666666667	0.793836344314559	0.6016676712879244	0.6428571428571429	0.23809523809523808	0.9240506329113924	Self Car Public
ssid__geo	0.7312091503267973	0.7631578947368421	0.6719130309489385	0.6133333333333333	0.5794392523364487	0.8229665071770336	0.5283532119690312	0.3333333333333333	0.37037037037037035	0.8813559322033897	214	SVC	0.7371665479787205	0.6634615384615384	0.8201058201058201	0.727932285368803	0.6764172335600908	0.4	0.8333333333333334	0.7959183673469388	0.6549218976667196	0.5702479338842975	0.4479768786127168	0.9465408805031447	0.5037170986538074	0.2857142857142857	0.23809523809523808	0.9873417721518988	Self Car Public
ssid__geo	0.7560025957170668	0.8245614035087719	0.7122931497644759	0.7859569648924122	0.5270270270270271	0.8238954573739887	0.7283340504435839	0.7586206896551724	0.5294117647058824	0.8969696969696971	215	SVC	0.737058743586476	0.8126463700234192	0.636734693877551	0.761795166858458	0.7620353806400318	0.7333333333333333	0.6923076923076923	0.8604651162790697	0.702517201937781	0.7609649122807017	0.4495677233429395	0.8970189701897019	0.716998191681736	0.7857142857142857	0.42857142857142855	0.9367088607594937	Self Car Public
ssid__geo	0.7914373088685015	0.8333333333333334	0.7697314068766307	0.7608346709470305	0.704784130688448	0.8435754189944134	0.7402789518174133	0.75	0.5714285714285714	0.8994082840236687	216	SVC	0.7797722232544905	0.7620578778135049	0.7645569620253164	0.8127018299246501	0.8195767195767196	0.9	0.7142857142857143	0.8444444444444444	0.7633941261990042	0.7596153846153846	0.6536796536796536	0.8768873403019745	0.6936909785011052	0.6428571428571429	0.47619047619047616	0.9620253164556962	Self Car Public
ssid__geo	0.7684996605566871	0.8333333333333334	0.7372251524187882	0.6864197530864197	0.6935483870967742	0.8317073170731707	0.7344045184535982	0.6666666666666666	0.6285714285714286	0.9079754601226993	217	SVC	0.7459346957243044	0.6219239373601789	0.7644444444444445	0.8514357053682896	0.7638888888888888	0.625	0.7857142857142857	0.8809523809523809	0.7377996781573426	0.7658402203856749	0.6346863468634686	0.8128724672228844	0.724934699618244	0.7142857142857143	0.5238095238095238	0.9367088607594937	Self Car Public
ssid__geo	0.6941247728649304	0.7982456140350878	0.6489954617388835	0.589041095890411	0.5850746268656717	0.7728706624605679	0.6565656565656566	0.6060606060606061	0.4666666666666666	0.8969696969696971	218	SVC	0.6596429160602838	0.4919908466819222	0.7	0.7869379014989293	0.7215195611768439	0.5263157894736842	0.7777777777777778	0.8604651162790697	0.6652166730432322	0.7337883959044369	0.5025641025641026	0.7592975206611571	0.6614426361261804	0.7142857142857143	0.3333333333333333	0.9367088607594937	Self Car Public
ssid__geo	0.7814619442351168	0.8245614035087719	0.7223961161797581	0.6016597510373444	0.7039711191335739	0.861557478368356	0.6893615984405459	0.4799999999999999	0.6875000000000001	0.9005847953216375	219	SVC	0.7561894639622478	0.6415929203539823	0.819327731092437	0.8076477404403245	0.794137022397892	0.5454545454545454	1.0	0.8369565217391305	0.7022245551806522	0.56640625	0.6170886075949367	0.9231788079470199	0.64235483222825	0.42857142857142855	0.5238095238095238	0.9746835443037974	Self Car Public
ssid__geo	0.7515485203028217	0.8070175438596491	0.6775373490082641	0.7124600638977635	0.47887323943661964	0.8412787436904094	0.6524116805423521	0.6428571428571429	0.4137931034482759	0.9005847953216375	220	SVC	0.7307614123090315	0.7508417508417509	0.6761363636363636	0.7653061224489796	0.743271221532091	0.6428571428571429	0.75	0.8369565217391305	0.6608418567984592	0.6778115501519757	0.3707165109034268	0.933997509339975	0.634418324291742	0.6428571428571429	0.2857142857142857	0.9746835443037974	Self Car Public
ssid__geo	0.8037447988904299	0.8421052631578947	0.7658292342001247	0.7711511789181692	0.6497461928934011	0.876590330788804	0.7002801120448178	0.5714285714285714	0.6	0.9294117647058824	221	SVC	0.8082689981634882	0.7637362637362637	0.8533333333333334	0.8077373974208675	0.8131868131868133	0.5714285714285714	1.0	0.8681318681318682	0.7538590103346415	0.7787114845938375	0.5245901639344263	0.9582753824756607	0.6666666666666666	0.5714285714285714	0.42857142857142855	1.0	Self Car Public
ssid__geo	0.7317397078353254	0.8245614035087719	0.6866243439144978	0.6738794435857806	0.5572842998585573	0.8287092882991555	0.688888888888889	0.6000000000000001	0.5454545454545454	0.9212121212121213	222	SVC	0.7125691699604743	0.6606060606060606	0.7137681159420289	0.7633333333333333	0.7320736434108527	0.5625	0.75	0.8837209302325582	0.6837020602781427	0.6876971608832808	0.45707656612529	0.9063324538258575	0.6778179626280892	0.6428571428571429	0.42857142857142855	0.9620253164556962	Self Car Public
ssid__geo	0.7829131652661064	0.8157894736842105	0.7300804075588744	0.7007042253521126	0.6280701754385966	0.8614668218859138	0.6689479638009049	0.5384615384615384	0.5625	0.9058823529411764	223	SVC	0.7613248388523594	0.7262773722627737	0.7489539748953975	0.8087431693989071	0.7492229992229992	0.5833333333333334	0.8181818181818182	0.8461538461538461	0.7130668186680627	0.6768707482993197	0.540785498489426	0.9215442092154421	0.634418324291742	0.5	0.42857142857142855	0.9746835443037974	Self Car Public
ssid__geo	0.7923426346528228	0.8157894736842105	0.7459865432455829	0.8096514745308311	0.5811320754716981	0.8471760797342194	0.6967796471518556	0.7741935483870968	0.42857142857142855	0.8875739644970415	224	SVC	0.7979512589280481	0.7844155844155845	0.8191489361702128	0.7902892561983471	0.7987861811391223	0.7058823529411765	0.8571428571428571	0.8333333333333334	0.7332484409253395	0.8365650969529086	0.4502923976608187	0.9128878281622912	0.6974080771549126	0.8571428571428571	0.2857142857142857	0.9493670886075949	Self Car Public
ssid__geo	0.7116864940517844	0.8421052631578947	0.6251490781747048	0.5363321799307958	0.50853889943074	0.8305761551625785	0.7138225758915415	0.6666666666666666	0.5517241379310345	0.9230769230769232	225	SVC	0.6771636187872127	0.42699724517906334	0.7928994082840237	0.8115942028985508	0.8305555555555556	0.625	1.0	0.8666666666666667	0.648566399418473	0.7209302325581395	0.3743016759776536	0.8504672897196262	0.694193289129998	0.7142857142857143	0.38095238095238093	0.9873417721518988	Self Car Public
ssid__geo	0.7631394533987386	0.8421052631578947	0.7031382902523536	0.7402031930333817	0.5225933202357563	0.8466183574879227	0.7217221471036422	0.7096774193548386	0.5333333333333333	0.9221556886227545	226	SVC	0.7381137548463722	0.6818181818181818	0.726775956284153	0.8057471264367816	0.8036492374727668	0.6470588235294118	0.8888888888888888	0.875	0.7031189253359439	0.8095238095238095	0.40797546012269936	0.8918575063613231	0.7137834036568212	0.7857142857142857	0.38095238095238093	0.9746835443037974	Self Car Public
ssid__geo	0.7601351351351351	0.8333333333333334	0.6993563931871613	0.6991304347826086	0.5604395604395603	0.8384991843393148	0.7245125496398842	0.6923076923076924	0.5806451612903225	0.9005847953216375	227	SVC	0.7356692132307076	0.7102473498233216	0.7116279069767442	0.785132382892057	0.8289855072463768	0.75	0.9	0.8369565217391305	0.6834139185291107	0.6883561643835616	0.4622356495468278	0.8996499416569428	0.6820373719107896	0.6428571428571429	0.42857142857142855	0.9746835443037974	Self Car Public
ssid__geo	0.7893601725377426	0.8771929824561403	0.7415092161519276	0.7675675675675675	0.596745027124774	0.8602150537634409	0.8033509700176366	0.8148148148148148	0.6666666666666667	0.9285714285714286	228	SVC	0.7923932649943883	0.7717391304347826	0.8168316831683168	0.7886089813800657	0.8797416690675117	0.8461538461538461	0.9166666666666666	0.8764044943820225	0.7265499506608405	0.7634408602150538	0.4700854700854701	0.9461235216819974	0.7656218605585695	0.7857142857142857	0.5238095238095238	0.9873417721518988	Self Car Public
ssid__geo	0.7977448907681466	0.868421052631579	0.746234707399756	0.7184466019417475	0.6507936507936507	0.8694638694638694	0.7726386673755096	0.6666666666666666	0.7272727272727273	0.9239766081871346	229	SVC	0.7924221491628382	0.8131868131868132	0.7627906976744186	0.8012889366272825	0.8862318840579709	0.8	1.0	0.8586956521739131	0.7204235935500171	0.6434782608695652	0.5674740484429066	0.9503184713375796	0.7142857142857143	0.5714285714285714	0.5714285714285714	1.0	Self Car Public
ssid__geo	0.7789830508474577	0.8070175438596491	0.7220683604358018	0.7183308494783905	0.593625498007968	0.8542487338210467	0.6800382860866732	0.5806451612903226	0.5625	0.8969696969696971	230	SVC	0.7467995439934215	0.7026239067055393	0.7163461538461539	0.8214285714285714	0.7360195663889234	0.5294117647058824	0.8181818181818182	0.8604651162790697	0.7104531740163922	0.7347560975609756	0.5068027210884354	0.8898007033997656	0.6693791440626883	0.6428571428571429	0.42857142857142855	0.9367088607594937	Self Car Public
ssid__geo	0.7784974093264249	0.7894736842105263	0.6844245533832631	0.7864644107351224	0.40092165898617516	0.8658875904284918	0.5826908134600441	0.6060606060606061	0.23076923076923073	0.9112426035502957	231	SVC	0.719494237249738	0.7539149888143176	0.5838926174496645	0.820675105485232	0.6606237816764132	0.5263157894736842	0.6	0.8555555555555555	0.6811955266660719	0.8219512195121951	0.30526315789473685	0.9163722025912838	0.6106088004822182	0.7142857142857143	0.14285714285714285	0.9746835443037974	Self Car Public
ssid__geo	0.7902439024390244	0.8245614035087719	0.7595298376108307	0.7305389221556887	0.6929133858267718	0.8551372048500318	0.6962260172886358	0.6666666666666666	0.5161290322580645	0.9058823529411764	232	SVC	0.7899389659256778	0.7845659163987139	0.7942238267148014	0.7910271546635183	0.7794871794871795	0.6923076923076923	0.8	0.8461538461538461	0.7428513615253675	0.6834733893557423	0.6145251396648045	0.9305555555555556	0.6661643560377737	0.6428571428571429	0.38095238095238093	0.9746835443037974	Self Car Public
ssid__geo	0.7672750977835724	0.8245614035087719	0.7425346495219066	0.7784090909090909	0.6262341325811002	0.8229607250755288	0.7001949317738791	0.6666666666666666	0.5333333333333333	0.9005847953216375	233	SVC	0.7731369892914298	0.7465940054495913	0.8102189781021898	0.7625979843225084	0.806051034311904	0.6923076923076923	0.8888888888888888	0.8369565217391305	0.7390339982699133	0.8130563798219584	0.5103448275862069	0.8937007874015748	0.6661643560377737	0.6428571428571429	0.38095238095238093	0.9746835443037974	Self Car Public
ssid__geo	0.7161422708618331	0.7807017543859649	0.6661142527237709	0.6702317290552585	0.541958041958042	0.7861529871580122	0.6107496078030148	0.6	0.37037037037037035	0.861878453038674	234	SVC	0.7857660924175579	0.8623853211009175	0.8288770053475936	0.6660359508041628	0.8660130718954249	1.0	0.8333333333333334	0.7647058823529411	0.6366101414202398	0.5481049562682215	0.4025974025974026	0.9591280653950953	0.5513361462728551	0.42857142857142855	0.23809523809523808	0.9873417721518988	Self Car Public
ssid__geo	0.7290400972053463	0.8245614035087719	0.6936477176146177	0.6550522648083623	0.6195488721804512	0.8063420158550397	0.6844951180323816	0.6206896551724138	0.5161290322580645	0.9166666666666667	235	SVC	0.7166048021641572	0.6337078651685393	0.7463768115942029	0.7697297297297298	0.755056179775281	0.6	0.8	0.8651685393258427	0.6846862581865976	0.6778846153846154	0.5295629820051414	0.8466111771700356	0.6661643560377737	0.6428571428571429	0.38095238095238093	0.9746835443037974	Self Car Public
ssid__geo	0.7905623787976729	0.8333333333333334	0.7246996597777075	0.6361655773420479	0.6666666666666665	0.8712667353244079	0.704093567251462	0.6666666666666666	0.5333333333333333	0.9122807017543859	236	SVC	0.7591944956289809	0.6375545851528385	0.825	0.815028901734104	0.809674222717701	0.6923076923076923	0.8888888888888888	0.8478260869565217	0.7099817835195196	0.6347826086956522	0.559322033898305	0.9358407079646017	0.6703837653204742	0.6428571428571429	0.38095238095238093	0.9873417721518988	Self Car Public
ssid__geo	0.7694388100067613	0.8421052631578947	0.717528883237907	0.8075221238938053	0.5148514851485149	0.8302130406714009	0.7575600578081968	0.8571428571428571	0.5161290322580645	0.8994082840236687	237	SVC	0.7582824787274953	0.8314350797266514	0.6878306878306878	0.7555816686251469	0.8338624338624339	0.8571428571428571	0.8	0.8444444444444444	0.7058473600059488	0.7849462365591398	0.41139240506329117	0.9212034383954155	0.7333735181836447	0.8571428571428571	0.38095238095238093	0.9620253164556962	Self Car Public
ssid__geo	0.7905405405405406	0.8333333333333334	0.7499385096321687	0.7800925925925926	0.6111111111111112	0.8586118251928021	0.7242753623188406	0.6250000000000001	0.6285714285714286	0.9192546583850932	238	SVC	0.7685498250229638	0.737417943107221	0.7300884955752213	0.8381430363864492	0.7479029552200284	0.5555555555555556	0.7857142857142857	0.9024390243902439	0.7445309789535766	0.828009828009828	0.5254777070063694	0.8801054018445322	0.724934699618244	0.7142857142857143	0.5238095238095238	0.9367088607594937	Self Car Public
ssid__geo	0.7419596110695588	0.868421052631579	0.6806317749091964	0.5617433414043583	0.6511627906976745	0.8289891926255561	0.7843327332317777	0.7586206896551724	0.6666666666666667	0.927710843373494	239	SVC	0.7214536034455721	0.5742574257425742	0.8389513108614233	0.7511520737327189	0.8450191570881226	0.7333333333333333	0.9166666666666666	0.8850574712643678	0.6688840788414518	0.5497630331753555	0.5320665083135392	0.924822695035461	0.761402451275869	0.7857142857142857	0.5238095238095238	0.9746835443037974	Self Car Public
ssid__geo	0.7408874801901744	0.7894736842105263	0.6542582521762369	0.5957446808510639	0.5265392781316348	0.8404907975460122	0.6492063492063492	0.6000000000000001	0.4666666666666666	0.880952380952381	240	SVC	0.6842254375296726	0.5625	0.6927374301675978	0.7974388824214202	0.7239128173116937	0.5625	0.7777777777777778	0.8314606741573034	0.6487599711091511	0.6331658291457286	0.4246575342465753	0.8884565499351491	0.6376331123166566	0.6428571428571429	0.3333333333333333	0.9367088607594937	Self Car Public
ssid__geo	0.7550877192982456	0.8245614035087719	0.676198195856073	0.7215411558669002	0.4563492063492064	0.8507042253521127	0.6927653820148749	0.7586206896551724	0.4137931034482759	0.9058823529411764	241	SVC	0.739019389019389	0.6959459459459459	0.7467532467532467	0.7743589743589744	0.7764957264957265	0.7333333333333333	0.75	0.8461538461538461	0.6738041125541127	0.7490909090909091	0.32857142857142857	0.94375	0.6820373719107896	0.7857142857142857	0.2857142857142857	0.9746835443037974	Self Car Public
ssid__geo	0.7666886979510905	0.8333333333333334	0.7344161424324467	0.7304347826086957	0.6398809523809523	0.8329326923076923	0.7371592898224556	0.8	0.5161290322580645	0.8953488372093023	242	SVC	0.7703887235399002	0.7706422018348624	0.7789855072463768	0.7615384615384615	0.845682632779407	0.9090909090909091	0.8	0.8279569892473119	0.718747437399475	0.6942148760330579	0.5429292929292929	0.9190981432360743	0.6899738798472975	0.7142857142857143	0.38095238095238093	0.9746835443037974	Self Car Public
ssid__geo	0.799036476256022	0.8333333333333334	0.7627363147133739	0.8188736681887367	0.6145833333333334	0.8547519426180513	0.714057239057239	0.8	0.4444444444444445	0.8977272727272727	243	SVC	0.8022276039922113	0.8512658227848101	0.7662337662337663	0.7891832229580574	0.9078412995938768	0.9090909090909091	1.0	0.8144329896907216	0.7447010576922383	0.7888563049853372	0.5130434782608696	0.9322033898305084	0.6666666666666666	0.7142857142857143	0.2857142857142857	1.0	Self Car Public
ssid__geo	0.7410021171489062	0.8245614035087719	0.682973307842174	0.7443037974683543	0.4837398373983739	0.8208762886597939	0.7082318801151692	0.7586206896551724	0.4666666666666666	0.8994082840236687	244	SVC	0.7330973040657041	0.7577319587628866	0.7	0.7415599534342259	0.7851851851851852	0.7333333333333333	0.7777777777777778	0.8444444444444444	0.673366806721771	0.7313432835820896	0.3695652173913043	0.9191919191919192	0.6936909785011052	0.7857142857142857	0.3333333333333333	0.9620253164556962	Self Car Public
ssid__geo	0.7339312406576981	0.7982456140350878	0.6536058151305344	0.588235294117647	0.5353728489483749	0.8372093023255813	0.6371311898519393	0.5384615384615384	0.48275862068965514	0.8901734104046243	245	SVC	0.6945436465043885	0.611353711790393	0.7	0.7722772277227723	0.7591607565011821	0.5833333333333334	0.875	0.8191489361702128	0.6381002173136462	0.5668016194331984	0.43343653250773995	0.9140625	0.6026722925457103	0.5	0.3333333333333333	0.9746835443037974	Self Car Public
ssid__geo	0.6799387442572741	0.7543859649122807	0.5677679735494436	0.4444444444444445	0.44811320754716977	0.8107462686567165	0.5948771483902203	0.47058823529411764	0.43749999999999994	0.8765432098765433	246	SVC	0.5861500330057666	0.34545454545454546	0.5757575757575758	0.8372379778051788	0.6305951077035414	0.4	0.6363636363636364	0.8554216867469879	0.5918752720323758	0.6229508196721312	0.3667953667953668	0.7858796296296297	0.6011653606590315	0.5714285714285714	0.3333333333333333	0.8987341772151899	Self Car Public
ssid__geo	0.6777476255088195	0.8070175438596491	0.6091457839583777	0.5007496251874063	0.5194805194805194	0.8072072072072072	0.6709124549615346	0.5714285714285714	0.5333333333333333	0.9079754601226993	247	SVC	0.6444091952278803	0.392018779342723	0.730593607305936	0.8106151990349819	0.7486772486772487	0.47619047619047616	0.8888888888888888	0.8809523809523809	0.6332654931042158	0.6929460580912863	0.40302267002518893	0.8038277511961722	0.6773156519991964	0.7142857142857143	0.38095238095238093	0.9367088607594937	Self Car Public
ssid__geo	0.7347083926031295	0.8070175438596491	0.6479054440043889	0.46043165467625896	0.6620926243567754	0.8211920529801324	0.6668140288829943	0.6153846153846153	0.5	0.8850574712643677	248	SVC	0.6700303662725826	0.4050632911392405	0.8041666666666667	0.8008611410118407	0.8257309941520466	0.6666666666666666	1.0	0.8105263157894737	0.6461992185106799	0.5333333333333333	0.5626822157434402	0.8425821064552661	0.626481816355234	0.5714285714285714	0.3333333333333333	0.9746835443037974	Self Car Public
ssid__geo	0.7836761778367618	0.8333333333333334	0.7410687571684816	0.7988338192419825	0.5762711864406779	0.8481012658227848	0.7313123461588288	0.7096774193548386	0.5806451612903225	0.9036144578313253	249	SVC	0.7793372222942553	0.7718309859154929	0.776255707762557	0.789924973204716	0.8030425963488844	0.6470588235294118	0.9	0.8620689655172413	0.7338478455009513	0.8277945619335347	0.4582210242587601	0.915527950310559	0.7212176009644363	0.7857142857142857	0.42857142857142855	0.9493670886075949	Self Car Public
ssid__geo	0.7681978798586573	0.8333333333333334	0.7221498149967177	0.7060755336617406	0.6125211505922166	0.8478527607361963	0.7193453019574184	0.7272727272727273	0.5161290322580645	0.9146341463414634	250	SVC	0.7456953439743295	0.7190635451505016	0.7182539682539683	0.7997685185185185	0.7713106295149639	0.631578947368421	0.8	0.8823529411764706	0.7098534879258452	0.6935483870967742	0.5339233038348082	0.902088772845953	0.7291541089009442	0.8571428571428571	0.38095238095238093	0.9493670886075949	Self Car Public
ssid__geo	0.7943037974683544	0.8508771929824561	0.7483597166401448	0.7723480333730631	0.6077738515901061	0.8649572649572649	0.7439286928277372	0.7586206896551724	0.5454545454545454	0.927710843373494	251	SVC	0.7582227878662625	0.7980295566502463	0.6370370370370371	0.8396017699115044	0.789463601532567	0.7333333333333333	0.75	0.8850574712643678	0.7404136237854483	0.7482678983833718	0.581081081081081	0.8918918918918919	0.7296564195298373	0.7857142857142857	0.42857142857142855	0.9746835443037974	Self Car Public
ssid__geo	0.7316901408450704	0.8157894736842105	0.6609176876214881	0.6325088339222614	0.5261121856866537	0.8241320432555492	0.6710727969348659	0.5833333333333334	0.5333333333333333	0.896551724137931	252	SVC	0.7464314342491926	0.7306122448979592	0.7861271676300579	0.7225548902195609	0.8033138401559454	0.7	0.8888888888888888	0.8210526315789474	0.6373072111047299	0.557632398753894	0.3953488372093023	0.9589403973509933	0.6227647177014265	0.5	0.38095238095238093	0.9873417721518988	Self Car Public
ssid__geo	0.712338593974175	0.8070175438596491	0.6429236767179911	0.45857418111753373	0.6621160409556314	0.8080808080808081	0.6545063027098955	0.41666666666666663	0.6486486486486486	0.8982035928143712	253	SVC	0.6599001827368776	0.4490566037735849	0.749034749034749	0.7816091954022989	0.7007575757575758	0.5	0.75	0.8522727272727273	0.6327281574484458	0.468503937007874	0.5932721712538226	0.8364083640836408	0.6259795057263412	0.35714285714285715	0.5714285714285714	0.9493670886075949	Self Car Public
ssid__geo	0.7193763919821826	0.8070175438596491	0.6293231582707141	0.4479166666666667	0.6317626527050612	0.8082901554404144	0.6882433805510729	0.6923076923076924	0.4848484848484849	0.8875739644970415	254	SVC	0.6298772952707253	0.3510204081632653	0.7098039215686275	0.8288075560802833	0.75	0.75	0.6666666666666666	0.8333333333333334	0.6588838236173834	0.6187050359712231	0.5691823899371069	0.7887640449438202	0.6577255374723728	0.6428571428571429	0.38095238095238093	0.9493670886075949	Self Car Public
ssid__geo	0.7575757575757576	0.8070175438596491	0.6901190348453575	0.7679623085983511	0.4597249508840864	0.8426698450536353	0.6468433012392532	0.5185185185185186	0.5161290322580645	0.9058823529411764	255	SVC	0.737933241924592	0.7528868360277137	0.6882352941176471	0.7726775956284153	0.7282051282051283	0.5384615384615384	0.8	0.8461538461538461	0.6851306980346114	0.7836538461538461	0.34513274336283184	0.926605504587156	0.6185453084187261	0.5	0.38095238095238093	0.9746835443037974	Self Car Public
ssid__geo	0.7185280826339574	0.8245614035087719	0.6556650584593242	0.59	0.5589123867069486	0.818082788671024	0.6951949317738793	0.56	0.6249999999999999	0.9005847953216375	256	SVC	0.713199897588381	0.6232394366197183	0.7872340425531915	0.7291262135922331	0.794137022397892	0.6363636363636364	0.9090909090909091	0.8369565217391305	0.6417145460666068	0.560126582278481	0.4332552693208431	0.9317617866004962	0.6502913401647579	0.5	0.47619047619047616	0.9746835443037974	Self Car Public
ssid__geo	0.7435328898743533	0.7807017543859649	0.681805269705262	0.5788423153692615	0.6358792184724689	0.830694275274056	0.6001291989664083	0.41666666666666663	0.5	0.8837209302325582	257	SVC	0.7213974764479815	0.6590909090909091	0.7396694214876033	0.7654320987654321	0.6814923427826654	0.5	0.7272727272727273	0.8172043010752689	0.6605897123194112	0.5160142348754448	0.557632398753894	0.9081225033288948	0.5667068515169781	0.35714285714285715	0.38095238095238093	0.9620253164556962	Self Car Public
ssid__geo	0.7685185185185185	0.8596491228070176	0.7025589331160599	0.7639097744360903	0.4918032786885245	0.851963746223565	0.7757575757575758	0.7999999999999999	0.6060606060606061	0.9212121212121213	258	SVC	0.7273246443774598	0.7720364741641338	0.6060606060606061	0.8038768529076397	0.8223514211886306	0.75	0.8333333333333334	0.8837209302325582	0.6919717167368086	0.7559523809523809	0.41379310344827586	0.9061696658097687	0.7651195499296765	0.8571428571428571	0.47619047619047616	0.9620253164556962	Self Car Public
ssid__geo	0.748811410459588	0.8508771929824561	0.6714040045479344	0.5648414985590777	0.5940902021772939	0.8552803129074316	0.7485380116959064	0.6666666666666666	0.6666666666666667	0.9122807017543859	259	SVC	0.6935572644386357	0.5384615384615384	0.74609375	0.7961165048543689	0.8548309178743961	0.8	0.9166666666666666	0.8478260869565217	0.6704743691969371	0.593939393939394	0.4935400516795866	0.923943661971831	0.694193289129998	0.5714285714285714	0.5238095238095238	0.9873417721518988	Self Car Public
ssid__geo	0.7913468248429868	0.8508771929824561	0.7660554035875645	0.8006230529595015	0.6551724137931035	0.8423707440100884	0.7715901407584979	0.7586206896551724	0.6470588235294118	0.9090909090909091	260	SVC	0.787028614881951	0.8184713375796179	0.7464285714285714	0.7961859356376639	0.8171934009143311	0.7333333333333333	0.8461538461538461	0.872093023255814	0.7538597030930037	0.7835365853658537	0.5837988826815642	0.8942436412315931	0.7529636327104682	0.7857142857142857	0.5238095238095238	0.9493670886075949	Self Car Public
ssid__geo	0.7873848334514528	0.8245614035087719	0.7565864403428408	0.7357512953367875	0.6913183279742765	0.8426896977174584	0.7256566206729606	0.6875000000000001	0.588235294117647	0.9012345679012346	261	SVC	0.7689831930342215	0.71	0.7789855072463768	0.8179640718562874	0.7532866508770123	0.6111111111111112	0.7692307692307693	0.8795180722891566	0.7512616288181975	0.7634408602150538	0.6213872832369942	0.8689567430025446	0.7286517982720514	0.7857142857142857	0.47619047619047616	0.9240506329113924	Self Car Public
ssid__geo	0.7088323353293413	0.8157894736842105	0.6366344329966999	0.6313868613138686	0.45810055865921784	0.8204158790170132	0.6512345679012347	0.6666666666666667	0.37037037037037035	0.9166666666666667	262	SVC	0.6720724038115051	0.5844594594594594	0.6721311475409836	0.7596266044340724	0.759149747026743	0.5789473684210527	0.8333333333333334	0.8651685393258427	0.6419154618481295	0.6865079365079365	0.3474576271186441	0.8917808219178082	0.6661643560377737	0.7857142857142857	0.23809523809523808	0.9746835443037974	Self Car Public
ssid__geo	0.6893555394641564	0.8070175438596491	0.5898520335210266	0.4611872146118721	0.48407643312101906	0.8242924528301886	0.6532140021033203	0.5333333333333333	0.5161290322580645	0.9101796407185629	263	SVC	0.614667224180391	0.40239043824701193	0.6666666666666666	0.7749445676274944	0.7212121212121212	0.5	0.8	0.8636363636363636	0.6001531989026433	0.5401069518716578	0.38	0.8803526448362721	0.6381354229455495	0.5714285714285714	0.38095238095238093	0.9620253164556962	Self Car Public
ssid__geo	0.7144694533762058	0.8245614035087719	0.6601980814559584	0.6269841269841271	0.5424292845257904	0.8111808328579577	0.674828345640627	0.5806451612903226	0.5161290322580645	0.927710843373494	264	SVC	0.6977425570627678	0.5423340961098398	0.7652582159624414	0.7856353591160221	0.7381564119900834	0.5294117647058824	0.8	0.8850574712643678	0.6671643991579567	0.7429467084639498	0.42010309278350516	0.8384433962264151	0.6661643560377737	0.6428571428571429	0.38095238095238093	0.9746835443037974	Self Car Public
ssid__geo	0.7162939297124601	0.8333333333333334	0.6582732037829125	0.6534090909090908	0.5209790209790209	0.8004314994606258	0.7304541023373915	0.7586206896551724	0.5333333333333333	0.8994082840236687	265	SVC	0.699334884578751	0.5882352941176471	0.7487437185929648	0.7610256410256411	0.8222222222222223	0.7333333333333333	0.8888888888888888	0.8444444444444444	0.6594763858392371	0.7348242811501597	0.39946380697050937	0.8441410693970421	0.709563994374121	0.7857142857142857	0.38095238095238093	0.9620253164556962	Self Car Public
ssid__geo	0.7617426820966644	0.8070175438596491	0.6841442192011687	0.7726675427069646	0.43347639484978534	0.8462887200467563	0.6308496732026144	0.6666666666666667	0.32	0.9058823529411764	266	SVC	0.7502234061531974	0.7295285359801489	0.7426470588235294	0.7784946236559139	0.8083670715249663	0.5789473684210527	1.0	0.8461538461538461	0.6847687672221466	0.8212290502793296	0.30606060606060603	0.9270166453265045	0.6502913401647579	0.7857142857142857	0.19047619047619047	0.9746835443037974	Self Car Public
ssid__geo	0.7856209150326797	0.8771929824561403	0.7365274273866286	0.7922077922077922	0.555366269165247	0.8620082207868467	0.7734337776060781	0.7741935483870968	0.6	0.9461077844311377	267	SVC	0.7733084733234752	0.7244655581947743	0.7799043062200957	0.8155555555555556	0.8678698752228163	0.7058823529411765	1.0	0.8977272727272727	0.7397382205967727	0.8739255014326648	0.4312169312169312	0.9140722291407223	0.7619047619047619	0.8571428571428571	0.42857142857142855	1.0	Self Car Public
ssid__geo	0.7589285714285714	0.7982456140350878	0.7219137142010803	0.6915351506456242	0.6566164154103854	0.8175895765472313	0.6737045259965463	0.6923076923076924	0.45161290322580644	0.8771929824561402	268	SVC	0.7351389324127968	0.6292428198433421	0.765625	0.8105489773950484	0.755072463768116	0.75	0.7	0.8152173913043478	0.7223498473037414	0.767515923566879	0.5747800586510264	0.8247535596933188	0.641852521599357	0.6428571428571429	0.3333333333333333	0.9493670886075949	Self Car Public
ssid__geo	0.7226890756302521	0.7982456140350878	0.653615600678116	0.6846625766871166	0.45540796963946867	0.8207762557077626	0.6378600823045266	0.6666666666666665	0.33333333333333326	0.9135802469135801	269	SVC	0.6986911650386337	0.5705521472392638	0.718562874251497	0.8069584736251403	0.6641921220234474	0.5454545454545454	0.5555555555555556	0.891566265060241	0.6747456826014361	0.8558282208588958	0.3333333333333333	0.835075493612079	0.6773156519991962	0.8571428571428571	0.23809523809523808	0.9367088607594937	Self Car Public
ssid__geo	0.7883934890304317	0.8508771929824561	0.7520129518272779	0.7803030303030304	0.6291262135922329	0.8466096115865702	0.7601146487727295	0.7586206896551724	0.6060606060606061	0.9156626506024097	270	SVC	0.7810553766918712	0.8306451612903226	0.726457399103139	0.7860635696821516	0.8134099616858238	0.7333333333333333	0.8333333333333334	0.8735632183908046	0.7359232872990128	0.7357142857142858	0.5547945205479452	0.9172610556348074	0.7413100261201526	0.7857142857142857	0.47619047619047616	0.9620253164556962	Self Car Public
ssid__geo	0.7665684830633285	0.8070175438596491	0.7302127978874139	0.6481876332622601	0.7112299465240642	0.8312208138759174	0.7128906898727871	0.7272727272727273	0.5294117647058824	0.8819875776397516	271	SVC	0.7254819138527887	0.5714285714285714	0.7710144927536232	0.8340026773761714	0.7299134327375661	0.631578947368421	0.6923076923076923	0.8658536585365854	0.7457585158354926	0.7487684729064039	0.6600496277915633	0.8284574468085106	0.7281494876431585	0.8571428571428571	0.42857142857142855	0.8987341772151899	Self Car Public
ssid__geo	0.7532869296210364	0.7982456140350878	0.7049600491558183	0.6872852233676977	0.5987780040733197	0.8288169200264375	0.6623716153127918	0.5714285714285714	0.5333333333333333	0.8823529411764706	272	SVC	0.746635941838968	0.6825938566552902	0.786096256684492	0.7712177121771218	0.7614977614977615	0.5714285714285714	0.8888888888888888	0.8241758241758241	0.6904361465948607	0.6920415224913494	0.48355263157894735	0.8957142857142857	0.6339160136628491	0.5714285714285714	0.38095238095238093	0.9493670886075949	Self Car Public
ssid__geo	0.7980501392757661	0.8245614035087719	0.7394641744238687	0.6534216335540839	0.6915887850467289	0.8733821046707934	0.7095249835634451	0.6666666666666666	0.5625	0.8994082840236687	273	SVC	0.755500608692791	0.6166666666666667	0.8072727272727273	0.8425624321389794	0.784977984977985	0.6923076923076923	0.8181818181818182	0.8444444444444444	0.7354274563261761	0.6948356807511737	0.6049046321525886	0.9065420560747663	0.6778179626280892	0.6428571428571429	0.42857142857142855	0.9620253164556962	Self Car Public
ssid__geo	0.7792857142857142	0.8333333333333334	0.7272807836654364	0.7205882352941178	0.6044624746450306	0.8567916410571603	0.7090909090909091	0.6000000000000001	0.6060606060606061	0.9212121212121213	274	SVC	0.7480768305897656	0.7270029673590505	0.6962616822429907	0.8209658421672555	0.7598514211886306	0.5625	0.8333333333333334	0.8837209302325582	0.714740927652446	0.7142857142857143	0.5340501792114696	0.8958868894601543	0.6936909785011052	0.6428571428571429	0.47619047619047616	0.9620253164556962	Self Car Public
ssid__geo	0.7566728739913098	0.8421052631578947	0.7145585387135603	0.728310502283105	0.5945945945945945	0.8207705192629815	0.7260227413175132	0.7096774193548386	0.5517241379310345	0.9166666666666667	275	SVC	0.7423363518738929	0.6659707724425887	0.7568807339449541	0.8041575492341356	0.8374091209517515	0.6470588235294118	1.0	0.8651685393258427	0.7104083567498155	0.8035264483627204	0.4896142433234421	0.8380843785632839	0.7137834036568212	0.7857142857142857	0.38095238095238093	0.9746835443037974	Self Car Public
ssid__geo	0.7560627674750356	0.8070175438596491	0.693835056386129	0.7291666666666666	0.5093632958801498	0.8429752066115702	0.661531279178338	0.7333333333333334	0.35714285714285715	0.8941176470588236	276	SVC	0.713603821527031	0.6687898089171974	0.6634146341463415	0.8086070215175538	0.7456501831501833	0.6875	0.7142857142857143	0.8351648351648352	0.6984317174462943	0.8015267175572519	0.4133738601823708	0.8803945745992602	0.6619449467550733	0.7857142857142857	0.23809523809523808	0.9620253164556962	Self Car Public
ssid__geo	0.76113074204947	0.8596491228070176	0.6934550896365784	0.6384778012684988	0.5896147403685092	0.8522727272727273	0.760849851016971	0.7741935483870968	0.5806451612903225	0.927710843373494	277	SVC	0.7298053373701597	0.604	0.7892376681614349	0.7961783439490446	0.8303132747351815	0.7058823529411765	0.9	0.8850574712643678	0.6881962319283629	0.6771300448430493	0.47058823529411764	0.9168704156479217	0.753465943339361	0.8571428571428571	0.42857142857142855	0.9746835443037974	Self Car Public
ssid__geo	0.7466216216216216	0.8070175438596491	0.6839409255963188	0.6520547945205479	0.5636743215031316	0.8360936607652769	0.646788370520622	0.5517241379310344	0.48275862068965514	0.9058823529411764	278	SVC	0.7160245493578827	0.5847665847665847	0.7417582417582418	0.8215488215488216	0.7514957264957265	0.5333333333333333	0.875	0.8461538461538461	0.6808501168354288	0.7368421052631579	0.45454545454545453	0.8511627906976744	0.626481816355234	0.5714285714285714	0.3333333333333333	0.9746835443037974	Self Car Public
ssid__geo	0.7405991077119184	0.8157894736842105	0.6657937804025379	0.715736040609137	0.44921875	0.8324265505984766	0.6706349206349206	0.75	0.35714285714285715	0.9047619047619047	279	SVC	0.7012420275260155	0.734375	0.5989583333333334	0.770392749244713	0.7449616550740146	0.6666666666666666	0.7142857142857143	0.8539325842696629	0.6542400819223934	0.698019801980198	0.359375	0.9053254437869822	0.6857544705645972	0.8571428571428571	0.23809523809523808	0.9620253164556962	Self Car Public
ssid__geo	0.7367688022284122	0.8070175438596491	0.7074727026596932	0.6899224806201549	0.6338028169014085	0.7986928104575164	0.6758130081300813	0.5625000000000001	0.5625	0.9024390243902438	280	SVC	0.7201925359235348	0.5946547884187082	0.7468879668049793	0.8190348525469169	0.729590017825312	0.5	0.8181818181818182	0.8705882352941177	0.7171113039428899	0.8215384615384616	0.5504587155963303	0.7793367346938775	0.6693791440626883	0.6428571428571429	0.42857142857142855	0.9367088607594937	Self Car Public
ssid__geo	0.7774706288873532	0.8508771929824561	0.7136439252926076	0.5955334987593053	0.694167852062589	0.8512304250559285	0.7516638997322804	0.6956521739130435	0.6470588235294118	0.9122807017543859	281	SVC	0.7667552117921274	0.7547169811320755	0.7577639751552795	0.7877846790890269	0.8609562739997522	0.8888888888888888	0.8461538461538461	0.8478260869565217	0.686004660150998	0.4918032786885246	0.6404199475065617	0.9257907542579076	0.694193289129998	0.5714285714285714	0.5238095238095238	0.9873417721518988	Self Car Public
ssid__geo	0.7372577171572147	0.8508771929824561	0.653749348626755	0.650137741046832	0.4723618090452261	0.838748495788207	0.744915718951911	0.7272727272727273	0.5806451612903225	0.926829268292683	282	SVC	0.683681322888953	0.557919621749409	0.6482758620689655	0.8448484848484848	0.8085655314757482	0.631578947368421	0.9	0.8941176470588236	0.6610517838444278	0.7788778877887789	0.3715415019762846	0.8327359617682198	0.7492465340566605	0.8571428571428571	0.42857142857142855	0.9620253164556962	Self Car Public
ssid__geo	0.7946891191709845	0.8596491228070176	0.7614123803408296	0.7627365356622998	0.662704309063893	0.8587962962962963	0.7620147255689425	0.7333333333333334	0.6249999999999999	0.927710843373494	283	SVC	0.8006719219512134	0.7774480712166172	0.8352059925093633	0.7893617021276595	0.8272161267850923	0.6875	0.9090909090909091	0.8850574712643678	0.7464856259325016	0.7485714285714286	0.5492610837438424	0.9416243654822335	0.7455294354028531	0.7857142857142857	0.47619047619047616	0.9746835443037974	Self Car Public
ssid__geo	0.8023512123438648	0.8859649122807017	0.7622733221522201	0.7901234567901234	0.6247619047619049	0.8719346049046323	0.796239837398374	0.75	0.6875000000000001	0.9512195121951219	284	SVC	0.7854240797220488	0.7346938775510204	0.7772511848341233	0.8443271767810027	0.861437908496732	0.6666666666666666	1.0	0.9176470588235294	0.7594336169543295	0.8545994065281899	0.5222929936305732	0.9014084507042254	0.7894313843680932	0.8571428571428571	0.5238095238095238	0.9873417721518988	Self Car Public
ssid__geo	0.75	0.8333333333333334	0.6979702751318784	0.6912568306010929	0.5725806451612904	0.8300733496332517	0.7134166366294205	0.742857142857143	0.48275862068965514	0.9146341463414634	285	SVC	0.7317589773709319	0.5829493087557603	0.7802197802197802	0.8321078431372549	0.7921335200746965	0.6190476190476191	0.875	0.8823529411764706	0.7097571228138221	0.8489932885906041	0.45222929936305734	0.8280487804878048	0.7370906168374521	0.9285714285714286	0.3333333333333333	0.9493670886075949	Self Car Public
ssid__geo	0.7229470452801228	0.8157894736842105	0.6479877462800455	0.5481481481481482	0.5767441860465117	0.8190709046454767	0.6747193784474064	0.5806451612903226	0.5333333333333333	0.9101796407185629	286	SVC	0.6870904954323498	0.4553846153846154	0.7898089171974523	0.8160779537149817	0.7606456724103783	0.5294117647058824	0.8888888888888888	0.8636363636363636	0.6548901456020874	0.6883720930232559	0.4542124542124542	0.8220858895705522	0.6619449467550733	0.6428571428571429	0.38095238095238093	0.9620253164556962	Self Car Public
ssid__geo	0.7688741721854304	0.8070175438596491	0.7376384421807006	0.7567567567567568	0.621301775147929	0.8348567946374161	0.6847468770545694	0.6666666666666666	0.5	0.8875739644970415	287	SVC	0.7831937574257829	0.7893175074183977	0.8108108108108109	0.74945295404814	0.7509712509712511	0.6923076923076923	0.7272727272727273	0.8333333333333334	0.724200471404057	0.726775956284153	0.5035971223021583	0.9422283356258597	0.6577255374723728	0.6428571428571429	0.38095238095238093	0.9493670886075949	Self Car Public
ssid__geo	0.7957794417971409	0.8421052631578947	0.7610857898855916	0.7346278317152104	0.6894409937888198	0.8591885441527446	0.7369669152801682	0.6666666666666666	0.6285714285714286	0.9156626506024097	288	SVC	0.7820195843025108	0.7937062937062938	0.7350993377483444	0.8172531214528944	0.7838617321375944	0.6923076923076923	0.7857142857142857	0.8735632183908046	0.7461727080450234	0.6837349397590361	0.6491228070175439	0.9056603773584906	0.709563994374121	0.6428571428571429	0.5238095238095238	0.9620253164556962	Self Car Public
ssid__geo	0.7170668397144712	0.8157894736842105	0.660199687858574	0.563165905631659	0.5930232558139534	0.8244099021301093	0.6937977493289283	0.6206896551724138	0.5625	0.8982035928143712	289	SVC	0.6827203420502691	0.4648241206030151	0.7669172932330827	0.8164196123147093	0.7568181818181818	0.6	0.8181818181818182	0.8522727272727273	0.6767520586984932	0.7142857142857143	0.4834123222748815	0.8325581395348837	0.6735985533453888	0.6428571428571429	0.42857142857142855	0.9493670886075949	Self Car Public
ssid__geo	0.7348434377081945	0.7982456140350878	0.6810888013305613	0.611888111888112	0.6019971469329528	0.829381145170619	0.6969727212242183	0.6666666666666666	0.5500000000000002	0.874251497005988	290	SVC	0.7389876605194452	0.8928571428571429	0.5396419437340153	0.7844638949671773	0.8028309409888358	1.0	0.5789473684210527	0.8295454545454546	0.6752750981440702	0.4654255319148936	0.6806451612903226	0.8797546012269939	0.6492867189069721	0.5	0.5238095238095238	0.9240506329113924	Self Car Public
ssid__geo	0.7670825906120023	0.8596491228070176	0.7411962706529834	0.7453416149068324	0.6522366522366522	0.8260105448154658	0.7592369477911647	0.75	0.6	0.927710843373494	291	SVC	0.769666748446828	0.656934306569343	0.837037037037037	0.815028901734104	0.8505747126436781	0.6666666666666666	1.0	0.8850574712643678	0.7442717134899404	0.861244019138756	0.5342789598108747	0.83729216152019	0.753465943339361	0.8571428571428571	0.42857142857142855	0.9746835443037974	Self Car Public
ssid__geo	0.7696078431372549	0.8596491228070176	0.7403833123731146	0.7272727272727272	0.6535211267605634	0.8403560830860534	0.7661227661227662	0.7692307692307692	0.6060606060606061	0.9230769230769232	292	SVC	0.7602750962500249	0.7331786542923434	0.755700325732899	0.7919463087248322	0.8444444444444444	0.8333333333333334	0.8333333333333334	0.8666666666666667	0.7307377005287602	0.7214611872146118	0.575682382133995	0.8950695322376738	0.7259393208760297	0.7142857142857143	0.47619047619047616	0.9873417721518988	Self Car Public
ssid__geo	0.7906976744186046	0.8596491228070176	0.7479662587305165	0.753577106518283	0.636542239685658	0.8537794299876085	0.779093567251462	0.8	0.6249999999999999	0.9122807017543859	293	SVC	0.773600539574748	0.7953020134228188	0.7168141592920354	0.8086854460093896	0.8886693017127799	0.9090909090909091	0.9090909090909091	0.8478260869565217	0.7308832407339771	0.716012084592145	0.5724381625441696	0.9041994750656168	0.7259393208760297	0.7142857142857143	0.47619047619047616	0.9873417721518988	Self Car Public
ssid__geo	0.7738589211618258	0.8245614035087719	0.7364040185092816	0.7709090909090909	0.6081871345029239	0.8301158301158301	0.6969416006696285	0.5806451612903226	0.6	0.9101796407185629	294	SVC	0.7630844171870329	0.775609756097561	0.7289719626168224	0.7846715328467153	0.7976827094474154	0.5294117647058824	1.0	0.8636363636363636	0.7230505772197843	0.7662650602409639	0.5217391304347826	0.8811475409836066	0.6778179626280892	0.6428571428571429	0.42857142857142855	0.9620253164556962	Self Car Public
ssid__geo	0.7897648686030428	0.868421052631579	0.7521779104380463	0.777126099706745	0.6363636363636364	0.8430439952437575	0.7726386673755096	0.6666666666666666	0.7272727272727273	0.9239766081871346	295	SVC	0.8069219586591357	0.8717105263157895	0.7850467289719626	0.7640086206896551	0.8862318840579709	0.8	1.0	0.8586956521739131	0.7254694501930756	0.701058201058201	0.535031847133758	0.9403183023872679	0.7142857142857143	0.5714285714285714	0.5714285714285714	1.0	Self Car Public
ssid__geo	0.7665594855305466	0.8421052631578947	0.7212126792671193	0.7736625514403292	0.5454545454545454	0.8445209409064831	0.7245396119144729	0.7741935483870968	0.48275862068965514	0.9166666666666667	296	SVC	0.7483122566541329	0.7212276214833759	0.7280334728033473	0.7956756756756757	0.8153502974223398	0.7058823529411765	0.875	0.8651685393258427	0.723388417804541	0.834319526627219	0.43609022556390975	0.8997555012224939	0.7217199115933294	0.8571428571428571	0.3333333333333333	0.9746835443037974	Self Car Public
ssid__geo	0.7677556818181818	0.8070175438596491	0.6909441482847954	0.6038647342995169	0.6135593220338983	0.8554083885209712	0.6658553076402974	0.6206896551724138	0.48275862068965514	0.8941176470588236	297	SVC	0.7300893255677631	0.5868544600938967	0.8044444444444444	0.7989690721649485	0.7700549450549451	0.6	0.875	0.8351648351648352	0.6794028372222555	0.6218905472636815	0.4958904109589041	0.9204275534441805	0.6460719308820575	0.6428571428571429	0.3333333333333333	0.9620253164556962	Self Car Public
ssid__geo	0.7102628285356696	0.8421052631578947	0.6719473669678355	0.6852425180598556	0.5508771929824562	0.7797223898611949	0.7572694645865377	0.6666666666666666	0.7027027027027026	0.9024390243902438	298	SVC	0.689144409258258	0.664	0.6487603305785123	0.7546728971962616	0.7917986425339366	0.6923076923076923	0.8125	0.8705882352941177	0.6643465158428367	0.7078891257995735	0.47865853658536583	0.8064918851435705	0.7328712075547519	0.6428571428571429	0.6190476190476191	0.9367088607594937	Self Car Public
ssid__geo	0.7695223654283548	0.8421052631578947	0.7009054272735743	0.746987951807229	0.5126903553299493	0.8430379746835444	0.7287666863902841	0.7878787878787878	0.48275862068965514	0.9156626506024097	299	SVC	0.7261932486643908	0.7380952380952381	0.63125	0.8092345078979344	0.8109245815688647	0.6842105263157895	0.875	0.8735632183908046	0.6891700439884865	0.7560975609756098	0.43162393162393164	0.8797886393659181	0.7413100261201526	0.9285714285714286	0.3333333333333333	0.9620253164556962	Self Car Public
ssid__geo	0.7220609579100146	0.8070175438596491	0.6798337515358378	0.6702849389416553	0.5767634854771785	0.7924528301886793	0.694949494949495	0.5714285714285714	0.6285714285714286	0.8848484848484849	300	SVC	0.6916761600972127	0.6190476190476191	0.6650717703349283	0.7909090909090909	0.735326688815061	0.5714285714285714	0.7857142857142857	0.8488372093023255	0.6779764491628898	0.7307692307692307	0.5091575091575091	0.7940026075619296	0.6730962427164959	0.5714285714285714	0.5238095238095238	0.9240506329113924	Self Car Public
ssid__geo	0.7553648068669528	0.8070175438596491	0.6851678689938309	0.6268656716417911	0.5740072202166064	0.854630715123095	0.6265172735760971	0.5333333333333333	0.42857142857142855	0.9176470588235295	301	SVC	0.7377460161852767	0.6131386861313869	0.8153846153846154	0.7847147470398278	0.7380952380952381	0.5	0.8571428571428571	0.8571428571428571	0.6741140827342957	0.6412213740458015	0.4428969359331476	0.9382239382239382	0.6148282097649186	0.5714285714285714	0.2857142857142857	0.9873417721518988	Self Car Public
ssid__geo	0.7848504137492043	0.8070175438596491	0.7401182366024974	0.7710557532621589	0.588628762541806	0.8606701940035273	0.6632453567937439	0.5806451612903226	0.5	0.9090909090909091	302	SVC	0.7595508731050238	0.7540603248259861	0.701195219123506	0.8233970753655793	0.7095925050781412	0.5294117647058824	0.7272727272727273	0.872093023255814	0.7325057983065449	0.7888349514563107	0.5072046109510087	0.9014778325123153	0.6577255374723728	0.6428571428571429	0.38095238095238093	0.9493670886075949	Self Car Public
ssid__geo	0.8170731707317073	0.868421052631579	0.7873867035998675	0.8329048843187661	0.6655052264808363	0.86375	0.7993827160493826	0.8148148148148148	0.6666666666666667	0.9166666666666667	303	SVC	0.8189332904526418	0.8503937007874016	0.799163179916318	0.8072429906542056	0.8759963507154519	0.8461538461538461	0.9166666666666666	0.8651685393258427	0.7716778671308552	0.8161209068010076	0.5701492537313433	0.928763440860215	0.761402451275869	0.7857142857142857	0.5238095238095238	0.9746835443037974	Self Car Public
ssid__geo	0.7501647989452868	0.7982456140350878	0.7054524579941309	0.7238542890716804	0.574757281553398	0.8177458033573143	0.6513708513708515	0.6285714285714286	0.42857142857142855	0.8969696969696971	304	SVC	0.7519837989569611	0.7298578199052133	0.7708333333333334	0.7552602436323367	0.747139165743817	0.5238095238095238	0.8571428571428571	0.8604651162790697	0.6892187734292997	0.717948717948718	0.4582043343653251	0.8915032679738563	0.6693791440626883	0.7857142857142857	0.2857142857142857	0.9367088607594937	Self Car Public
ssid__geo	0.6644688644688644	0.8070175438596491	0.5552164691781668	0.3608017817371938	0.5060240963855421	0.7988235294117647	0.6753968253968253	0.6666666666666666	0.4666666666666666	0.8928571428571428	305	SVC	0.5914429399112159	0.28027681660899656	0.7135922330097088	0.7804597701149425	0.748491468997087	0.625	0.7777777777777778	0.8426966292134831	0.5721074297188755	0.50625	0.392	0.8180722891566266	0.6656620454088809	0.7142857142857143	0.3333333333333333	0.9493670886075949	Self Car Public
ssid__geo	0.8081232492997199	0.8508771929824561	0.7787108082303439	0.7903871829105474	0.6911196911196912	0.854625550660793	0.75	0.6666666666666666	0.6666666666666666	0.9166666666666667	306	SVC	0.8161436177475485	0.9337539432176656	0.7306122448979592	0.7840646651270208	0.8217228464419476	0.8	0.8	0.8651685393258427	0.7600017676089599	0.6851851851851852	0.6556776556776557	0.9391424619640387	0.7058468957203133	0.5714285714285714	0.5714285714285714	0.9746835443037974	Self Car Public
ssid__geo	0.7366984993178718	0.7807017543859649	0.6758540017707676	0.597752808988764	0.6104651162790697	0.819344080044469	0.6243386243386243	0.4444444444444445	0.5714285714285714	0.8571428571428572	307	SVC	0.7765047785114675	0.9637681159420289	0.621301775147929	0.7444444444444445	0.8318452380952381	1.0	0.7142857142857143	0.78125	0.6480753305980896	0.43322475570032576	0.6	0.9110012360939431	0.5704239501707856	0.2857142857142857	0.47619047619047616	0.9493670886075949	Self Car Public
ssid__geo	0.7620376831821354	0.8333333333333334	0.726145331708441	0.7053941908713693	0.6409807355516637	0.8320610687022899	0.6894127377998346	0.5	0.6451612903225806	0.9230769230769232	308	SVC	0.7569294700128572	0.7544378698224852	0.746938775510204	0.7694117647058824	0.7888888888888889	0.5	1.0	0.8666666666666667	0.7098348433681437	0.6623376623376623	0.5613496932515337	0.9058171745152355	0.6545107494474584	0.5	0.47619047619047616	0.9873417721518988	Self Car Public
ssid__geo	0.7732598208132323	0.868421052631579	0.7247529347529348	0.7000000000000001	0.6148648648648648	0.8593939393939394	0.7486002643277665	0.742857142857143	0.5517241379310345	0.9512195121951219	309	SVC	0.748594838683148	0.6543909348441926	0.7679324894514767	0.8234610917537747	0.8455648926237161	0.6190476190476191	1.0	0.9176470588235294	0.7212416277484882	0.752442996742671	0.5126760563380282	0.8986058301647655	0.7656218605585695	0.9285714285714286	0.38095238095238093	0.9873417721518988	Self Car Public
ssid__geo	0.7831715210355987	0.8333333333333334	0.70962029506306	0.6304347826086957	0.635437881873727	0.8629882207067576	0.7120915032679739	0.5833333333333334	0.6470588235294118	0.9058823529411764	310	SVC	0.7433851192406488	0.6783625730994152	0.7358490566037735	0.8159437280187574	0.7974358974358974	0.7	0.8461538461538461	0.8461538461538461	0.6879205819800305	0.5888324873096447	0.5591397849462365	0.9157894736842105	0.6661643560377737	0.5	0.5238095238095238	0.9746835443037974	Self Car Public
ssid__geo	0.7577903682719547	0.8070175438596491	0.7117148286332492	0.7197231833910036	0.5831903945111493	0.8322309079975947	0.6879450575410887	0.6428571428571429	0.5294117647058824	0.891566265060241	311	SVC	0.7291565892687889	0.7147766323024055	0.6772908366533864	0.7954022988505747	0.7285798492695045	0.6428571428571429	0.6923076923076923	0.8505747126436781	0.7031408099631413	0.7247386759581882	0.5120481927710844	0.8726355611601513	0.6693791440626883	0.6428571428571429	0.42857142857142855	0.9367088607594937	Self Car Public
ssid__geo	0.7711191335740072	0.7982456140350878	0.7113401423297337	0.7222222222222223	0.5636743215031316	0.8481238832638475	0.6550532337517877	0.6206896551724138	0.45161290322580644	0.8928571428571428	312	SVC	0.746965657655232	0.7198697068403909	0.7219251336898396	0.7991021324354658	0.7142322097378276	0.6	0.7	0.8426966292134831	0.6968240768500333	0.7245901639344262	0.4623287671232877	0.9035532994923858	0.641852521599357	0.6428571428571429	0.3333333333333333	0.9493670886075949	Self Car Public
ssid__geo	0.743020304568528	0.8245614035087719	0.689941981932471	0.6620209059233448	0.5917721518987341	0.816032887975334	0.728114478114478	0.75	0.5454545454545454	0.888888888888889	313	SVC	0.7508524556677173	0.7883817427385892	0.7276264591439688	0.7365491651205937	0.8253623188405798	0.9	0.75	0.8260869565217391	0.6613279270053464	0.5705705705705706	0.49866666666666665	0.9147465437788018	0.6778179626280892	0.6428571428571429	0.42857142857142855	0.9620253164556962	Self Car Public
ssid__geo	0.7763975155279503	0.8947368421052632	0.7378963103601216	0.6951724137931035	0.6703296703296704	0.8481868469575907	0.8136248948696383	0.689655172413793	0.8	0.9512195121951219	314	SVC	0.7378438767234536	0.6412213740458015	0.7065637065637066	0.8657465495608532	0.861437908496732	0.6666666666666666	1.0	0.9176470588235294	0.7426640359346796	0.7590361445783133	0.6376306620209059	0.8313253012048193	0.7894313843680932	0.7142857142857143	0.6666666666666666	0.9873417721518988	Self Car Public
ssid__geo	0.8012465373961218	0.8508771929824561	0.7660489857175014	0.8193069306930693	0.6334661354581673	0.8453738910012675	0.7499063751332354	0.7857142857142857	0.5517241379310345	0.9122807017543859	315	SVC	0.8091322035847455	0.8826666666666667	0.7718446601941747	0.7728852838933952	0.8778467908902691	0.7857142857142857	1.0	0.8478260869565217	0.7448211583892878	0.7644341801385681	0.5371621621621622	0.9328671328671329	0.7180028129395217	0.7857142857142857	0.38095238095238093	0.9873417721518988	Self Car Public
ssid__geo	0.6966542750929368	0.7807017543859649	0.6277719365081245	0.6064981949458483	0.46846846846846846	0.8083491461100568	0.6299603174603176	0.5714285714285714	0.43749999999999994	0.880952380952381	316	SVC	0.6563373121598579	0.6176470588235294	0.6074766355140186	0.7438882421420256	0.679750960649837	0.5714285714285714	0.6363636363636364	0.8314606741573034	0.6206726345506178	0.5957446808510638	0.3812316715542522	0.8850415512465374	0.6138235885071328	0.5714285714285714	0.3333333333333333	0.9367088607594937	Self Car Public
ssid__geo	0.7627765064836003	0.8070175438596491	0.6966947383747256	0.7298136645962733	0.5113122171945701	0.8489583333333334	0.6786942000651678	0.6875000000000001	0.45161290322580644	0.8969696969696971	317	SVC	0.736818715202357	0.6952662721893491	0.7151898734177216	0.8	0.7238587424633937	0.6111111111111112	0.7	0.8604651162790697	0.6900535880213489	0.7679738562091504	0.397887323943662	0.9042995839112344	0.6852521599357043	0.7857142857142857	0.3333333333333333	0.9367088607594937	Self Car Public
ssid__geo	0.7335701598579041	0.8245614035087719	0.6806704957062676	0.7261146496815286	0.5221052631578947	0.7937915742793792	0.7031656035908339	0.7058823529411764	0.5	0.9036144578313253	318	SVC	0.7186602139582271	0.6605960264900662	0.7085714285714285	0.7868131868131868	0.8206896551724139	0.6	1.0	0.8620689655172413	0.6734295979933563	0.806060606060606	0.41333333333333333	0.8008948545861297	0.7132810930279284	0.8571428571428571	0.3333333333333333	0.9493670886075949	Self Car Public
ssid__geo	0.759090909090909	0.8245614035087719	0.6957126141848867	0.6185958254269449	0.6076294277929156	0.8609125893347993	0.6868892969688725	0.6666666666666666	0.48275862068965514	0.9112426035502957	319	SVC	0.7323596870355487	0.5379537953795379	0.8576923076923076	0.8014329580348004	0.7851851851851852	0.625	0.875	0.8555555555555555	0.7093571491807683	0.7276785714285714	0.4704641350210971	0.9299287410926366	0.6741008639742817	0.7142857142857143	0.3333333333333333	0.9746835443037974	Self Car Public
ssid__geo	0.7333333333333333	0.8070175438596491	0.6129385803200466	0.5947955390334573	0.38167938931297707	0.8623408126137053	0.6217460317460318	0.6285714285714286	0.32	0.9166666666666667	320	SVC	0.671254372867276	0.5128205128205128	0.6818181818181818	0.8191244239631337	0.7963260210451222	0.5238095238095238	1.0	0.8651685393258427	0.6277845294788191	0.7079646017699115	0.26501766784452296	0.910371318822023	0.6502913401647579	0.7857142857142857	0.19047619047619047	0.9746835443037974	Self Car Public
ssid__geo	0.7098150782361309	0.7894736842105263	0.626373586346543	0.6472491909385113	0.41035856573705176	0.8215130023640662	0.5955538714159404	0.4615384615384615	0.42857142857142855	0.896551724137931	321	SVC	0.6946812134420873	0.6779661016949152	0.6821192052980133	0.7239583333333334	0.7260651629072682	0.5	0.8571428571428571	0.8210526315789474	0.6206986305998301	0.6191950464396285	0.2934472934472934	0.9494535519125683	0.567209162145871	0.42857142857142855	0.2857142857142857	0.9873417721518988	Self Car Public
ssid__geo	0.7831407205982325	0.8596491228070176	0.7264401246857667	0.6870503597122302	0.6258278145695365	0.8664421997755332	0.737866568914956	0.6875000000000001	0.5806451612903225	0.9454545454545454	322	SVC	0.7472116965516161	0.6324503311258278	0.7745901639344263	0.8345945945945946	0.8060292850990525	0.6111111111111112	0.9	0.9069767441860465	0.7259284355791582	0.7519685039370079	0.525	0.9008168028004667	0.7338758288125377	0.7857142857142857	0.42857142857142855	0.9873417721518988	Self Car Public
ssid__geo	0.7570738440303658	0.8157894736842105	0.7163951678901129	0.7334273624823696	0.5938069216757741	0.8219512195121952	0.6858597285067872	0.5384615384615384	0.6249999999999999	0.8941176470588236	323	SVC	0.7621467039196631	0.7580174927113703	0.7761904761904762	0.7522321428571429	0.7758630258630258	0.5833333333333334	0.9090909090909091	0.8351648351648352	0.6990408169526302	0.7103825136612022	0.4808259587020649	0.9059139784946236	0.6460719308820574	0.5	0.47619047619047616	0.9620253164556962	Self Car Public
ssid__geo	0.7209302325581395	0.7368421052631579	0.6575465715484	0.6676783004552351	0.49902534113060426	0.8059360730593608	0.5646523716699156	0.5185185185185186	0.33333333333333326	0.8421052631578948	324	SVC	0.6754171713318923	0.6666666666666666	0.5871559633027523	0.7724288840262582	0.625541929889756	0.5384615384615384	0.5555555555555556	0.782608695652174	0.6483578048139834	0.668693009118541	0.43389830508474575	0.8424821002386634	0.5498292143861764	0.5	0.23809523809523808	0.9113924050632911	Self Car Public
ssid__geo	0.7451274362818591	0.7982456140350878	0.6396207833926227	0.5852534562211981	0.475	0.8586088939566704	0.6400326463986942	0.6206896551724138	0.4	0.8994082840236687	325	SVC	0.6723160514008549	0.5427350427350427	0.6627906976744186	0.8114224137931034	0.7037037037037037	0.6	0.6666666666666666	0.8444444444444444	0.6389173820529752	0.635	0.37012987012987014	0.9116222760290557	0.6301989150090416	0.6428571428571429	0.2857142857142857	0.9620253164556962	Self Car Public
ssid__geo	0.7509130752373996	0.8245614035087719	0.6820444876976485	0.6462167689161554	0.5621414913957935	0.8377752027809966	0.7178187724794061	0.56	0.7058823529411765	0.8875739644970415	326	SVC	0.7278962643470441	0.6502057613168725	0.7577319587628866	0.7757510729613734	0.7975912975912977	0.6363636363636364	0.9230769230769231	0.8333333333333334	0.6665547594968956	0.6422764227642277	0.44680851063829785	0.9105793450881612	0.6735985533453888	0.5	0.5714285714285714	0.9493670886075949	Self Car Public
ssid__geo	0.7247148288973384	0.7807017543859649	0.6387815961594625	0.5042372881355932	0.592760180995475	0.8193473193473192	0.626984126984127	0.5	0.5	0.880952380952381	327	SVC	0.6584914638632854	0.41754385964912283	0.7318435754189944	0.8260869565217391	0.6862444671433435	0.5	0.7272727272727273	0.8314606741573034	0.6490597528950021	0.6363636363636364	0.49809885931558934	0.8127167630057803	0.6058870805706249	0.5	0.38095238095238093	0.9367088607594937	Self Car Public
ssid__geo	0.7834776815456362	0.868421052631579	0.7314187427285925	0.8114663726571113	0.5392354124748491	0.8435544430538172	0.7797619047619048	0.7857142857142857	0.6249999999999999	0.9285714285714286	328	SVC	0.7596633975609155	0.847926267281106	0.6473429951690821	0.7837209302325582	0.857069896395739	0.7857142857142857	0.9090909090909091	0.8764044943820225	0.7177869277659994	0.7780126849894292	0.46206896551724136	0.9132791327913279	0.7497488446855535	0.7857142857142857	0.47619047619047616	0.9873417721518988	Self Car Public
ssid__geo	0.7282303370786517	0.7719298245614035	0.6425278922040761	0.6656891495601174	0.41803278688524587	0.8438617401668653	0.5766537384184444	0.5294117647058824	0.3076923076923077	0.8928571428571428	329	SVC	0.6741143849354216	0.6005291005291006	0.6181818181818182	0.8036322360953462	0.697565543071161	0.45	0.8	0.8426966292134831	0.6502770807193643	0.7467105263157895	0.3157894736842105	0.8883312421580929	0.5942334739803093	0.6428571428571429	0.19047619047619047	0.9493670886075949	Self Car Public
ssid__geo	0.8081924577373212	0.868421052631579	0.7845462997576248	0.8205128205128206	0.6803149606299213	0.8528111181301328	0.7820613103884977	0.6666666666666667	0.7368421052631577	0.9426751592356688	330	SVC	0.7814973588470067	0.8167053364269141	0.6646153846153846	0.8631713554987213	0.7837315763012357	0.5789473684210527	0.8235294117647058	0.9487179487179487	0.7879422648862753	0.8243559718969555	0.6967741935483871	0.8426966292134831	0.7963632710468153	0.7857142857142857	0.6666666666666666	0.9367088607594937	Self Car Public
ssid__geo	0.7974963181148749	0.8596491228070176	0.7648252467869695	0.7885906040268456	0.6483704974271012	0.8575146389069616	0.7681045751633988	0.7200000000000001	0.6666666666666667	0.9176470588235295	331	SVC	0.7976738450124986	0.8020477815699659	0.7941176470588235	0.7968561064087062	0.863997113997114	0.8181818181818182	0.9166666666666666	0.8571428571428571	0.7505242195989347	0.7755775577557755	0.5478260869565217	0.928169014084507	0.7180028129395218	0.6428571428571429	0.5238095238095238	0.9873417721518988	Self Car Public
ssid__geo	0.741751269035533	0.8333333333333334	0.6939071911303176	0.7402061855670103	0.5298507462686567	0.8116646415552856	0.7162151131295591	0.7777777777777778	0.45161290322580644	0.9192546583850932	332	SVC	0.7192819948173103	0.644524236983842	0.6926829268292682	0.8206388206388207	0.7462675535846267	0.6363636363636364	0.7	0.9024390243902439	0.7003790104019251	0.8692493946731235	0.42900302114803623	0.8028846153846154	0.7566807313642756	1.0	0.3333333333333333	0.9367088607594937	Self Car Public
ssid__geo	0.7489911218724778	0.7894736842105263	0.6666234406070609	0.6036745406824148	0.5498007968127491	0.8463949843260188	0.6353215896982475	0.5517241379310344	0.4666666666666666	0.8875739644970415	333	SVC	0.6990394178134406	0.558252427184466	0.7419354838709677	0.7969303423848878	0.7148148148148148	0.5333333333333333	0.7777777777777778	0.8333333333333334	0.6654193783382167	0.6571428571428571	0.43670886075949367	0.9024064171122995	0.6180429977898332	0.5714285714285714	0.3333333333333333	0.9493670886075949	Self Car Public
ssid__geo	0.7719714964370546	0.8245614035087719	0.7255146170172958	0.7504690431519699	0.570902394106814	0.8551724137931034	0.6970025091429343	0.5925925925925927	0.588235294117647	0.9101796407185629	334	SVC	0.7573244183053607	0.7220216606498195	0.7560975609756098	0.793854033290653	0.7494172494172494	0.6153846153846154	0.7692307692307693	0.8636363636363636	0.7221954114740421	0.78125	0.45857988165680474	0.9267563527653214	0.6698814546915811	0.5714285714285714	0.47619047619047616	0.9620253164556962	Self Car Public
ssid__geo	0.745985401459854	0.8333333333333334	0.6869794624478306	0.6108374384236452	0.6166666666666667	0.8334342822531798	0.6963585434173668	0.5714285714285714	0.6	0.9176470588235295	335	SVC	0.7105781070448982	0.5585585585585585	0.7551020408163265	0.8180737217598097	0.8095238095238094	0.5714285714285714	1.0	0.8571428571428571	0.6814741733636747	0.6739130434782609	0.5211267605633803	0.8493827160493828	0.6624472573839663	0.5714285714285714	0.42857142857142855	0.9873417721518988	Self Car Public
ssid__geo	0.7347340774786605	0.8245614035087719	0.6760187998560255	0.6842105263157895	0.5172981878088962	0.8265476854433911	0.7026640675763484	0.7407407407407408	0.4666666666666666	0.9005847953216375	336	SVC	0.7272007231103506	0.7222222222222222	0.7168949771689498	0.7424849699398798	0.7946550229158925	0.7692307692307693	0.7777777777777778	0.8369565217391305	0.6622382156519484	0.65	0.40463917525773196	0.9320754716981132	0.6741008639742817	0.7142857142857143	0.3333333333333333	0.9746835443037974	Self Car Public
ssid__geo	0.788235294117647	0.8157894736842105	0.7491303807419375	0.7654320987654322	0.6382978723404256	0.8436611711199545	0.7257309941520468	0.8	0.5	0.8771929824561402	337	SVC	0.7789692427244373	0.7722419928825622	0.7659574468085106	0.798708288482239	0.817193675889328	0.9090909090909091	0.7272727272727273	0.8152173913043478	0.7332765414539318	0.7587412587412588	0.547112462006079	0.8939759036144578	0.6815350612818968	0.7142857142857143	0.38095238095238093	0.9493670886075949	Self Car Public
ssid__geo	0.7020523708421798	0.7894736842105263	0.6367654386854162	0.6114457831325302	0.501010101010101	0.7978404319136174	0.6361243292497721	0.588235294117647	0.42857142857142855	0.891566265060241	338	SVC	0.6693196537492065	0.5231958762886598	0.7005649717514124	0.7841981132075472	0.7359058565955118	0.5	0.8571428571428571	0.8505747126436781	0.6458033884202875	0.7355072463768116	0.389937106918239	0.811965811965812	0.6455696202531646	0.7142857142857143	0.2857142857142857	0.9367088607594937	Self Car Public
ssid__geo	0.7779090372120496	0.8333333333333334	0.7448212864596137	0.7120567375886524	0.6804123711340206	0.841994750656168	0.7288223691843602	0.64	0.6470588235294118	0.8994082840236687	339	SVC	0.7806292290564704	0.7360703812316716	0.8301886792452831	0.7756286266924565	0.8059570059570059	0.7272727272727273	0.8461538461538461	0.8444444444444444	0.7289201217865755	0.6895604395604396	0.5764192139737991	0.9207807118254879	0.6857544705645973	0.5714285714285714	0.5238095238095238	0.9620253164556962	Self Car Public
ssid__geo	0.7569095477386935	0.8157894736842105	0.708843140680303	0.7609860664523045	0.5383244206773619	0.8272189349112425	0.6805268640641277	0.6206896551724138	0.5161290322580645	0.9047619047619047	340	SVC	0.7493945343906292	0.7650862068965517	0.722488038277512	0.7606093579978237	0.7513108614232209	0.6	0.8	0.8539325842696629	0.6975072320820477	0.7569296375266524	0.4289772727272727	0.9066147859922179	0.6619449467550733	0.6428571428571429	0.38095238095238093	0.9620253164556962	Self Car Public
ssid__geo	0.7777017783857729	0.8596491228070176	0.7292949636214677	0.7496339677891654	0.5906542056074766	0.8475967174677608	0.7605658709106985	0.7586206896551724	0.6	0.9230769230769232	341	SVC	0.7832180190339956	0.7975077881619937	0.7821782178217822	0.7699680511182109	0.8666666666666667	0.7333333333333333	1.0	0.8666666666666667	0.7080968108217851	0.7071823204419889	0.4744744744744745	0.9426336375488917	0.7338758288125377	0.7857142857142857	0.42857142857142855	0.9873417721518988	Self Car Public
ssid__geo	0.7639751552795031	0.8070175438596491	0.6739154141895026	0.5594059405940593	0.6016260162601627	0.8607142857142857	0.6483430799220273	0.4444444444444445	0.6	0.9005847953216375	342	SVC	0.7262503367866503	0.5978835978835979	0.7872340425531915	0.7936333699231614	0.766164994425864	0.46153846153846156	1.0	0.8369565217391305	0.6508685184094599	0.5255813953488372	0.4868421052631579	0.9401820546163849	0.6106088004822182	0.42857142857142855	0.42857142857142855	0.9746835443037974	Self Car Public
ssid__geo	0.7325925925925926	0.7982456140350878	0.68718861919707	0.608424336973479	0.6440677966101696	0.8090737240075614	0.6424836601307189	0.5	0.5333333333333333	0.8941176470588236	343	SVC	0.7357576088851454	0.6565656565656566	0.8085106382978723	0.7421965317919075	0.7413512413512414	0.5	0.8888888888888888	0.8351648351648352	0.6637561362073966	0.5668604651162791	0.5352112676056338	0.889196675900277	0.6143258991360258	0.5	0.38095238095238093	0.9620253164556962	Self Car Public
ssid__geo	0.7520556609740671	0.8421052631578947	0.7107234860117305	0.6812933025404156	0.6264150943396227	0.8244620611551529	0.7481519409834823	0.6857142857142857	0.6451612903225806	0.9135802469135801	344	SVC	0.7331758267282176	0.552434456928839	0.772093023255814	0.875	0.8209982788296042	0.5714285714285714	1.0	0.891566265060241	0.7316605328898613	0.8885542168674698	0.526984126984127	0.7794432548179872	0.7566807313642756	0.8571428571428571	0.47619047619047616	0.9367088607594937	Self Car Public
ssid__geo	0.8023335621139327	0.8596491228070176	0.7616535342072878	0.716374269005848	0.689075630252101	0.8795107033639145	0.7555555555555555	0.6666666666666666	0.6666666666666667	0.9333333333333332	345	SVC	0.788068138993684	0.7227138643067846	0.8102766798418972	0.8312138728323699	0.8123385012919897	0.625	0.9166666666666666	0.8953488372093024	0.7477754553269428	0.7101449275362319	0.5994152046783626	0.9337662337662338	0.7375929274663452	0.7142857142857143	0.5238095238095238	0.9746835443037974	Self Car Public
ssid__geo	0.7977099236641222	0.8508771929824561	0.7622048774752214	0.797558494404883	0.6344086021505376	0.8546475358702433	0.7478733258784409	0.7058823529411764	0.6060606060606061	0.9316770186335404	346	SVC	0.7812278106780012	0.7919191919191919	0.731404958677686	0.8203592814371258	0.7826558265582656	0.6	0.8333333333333334	0.9146341463414634	0.7517774513788016	0.8032786885245902	0.560126582278481	0.8919270833333334	0.7609001406469761	0.8571428571428571	0.47619047619047616	0.9493670886075949	Self Car Public
ssid__geo	0.7494880546075086	0.7982456140350878	0.6949457605047087	0.7076502732240437	0.5417439703153989	0.8354430379746836	0.6408165862260154	0.5714285714285714	0.45161290322580644	0.8994082840236687	347	SVC	0.7419551840746165	0.7421203438395415	0.7263681592039801	0.7573770491803279	0.7052910052910053	0.5714285714285714	0.7	0.8444444444444444	0.6798814948341345	0.6762402088772846	0.4319526627218935	0.9314516129032258	0.6222624070725337	0.5714285714285714	0.3333333333333333	0.9620253164556962	Self Car Public
ssid__geo	0.7527512839325018	0.7982456140350878	0.7056803221089888	0.7204724409448818	0.5661016949152542	0.8304668304668305	0.6737045259965463	0.6923076923076924	0.45161290322580644	0.8771929824561402	348	SVC	0.7309031732429895	0.6931818181818182	0.7198275862068966	0.7797001153402537	0.755072463768116	0.75	0.7	0.8152173913043478	0.7015951029836757	0.75	0.4664804469273743	0.8883048620236531	0.641852521599357	0.6428571428571429	0.3333333333333333	0.9493670886075949	Self Car Public
ssid__geo	0.7813570938999315	0.8508771929824561	0.7281021805671974	0.7389558232931727	0.5875251509054327	0.8578255675029868	0.7281741712981101	0.6153846153846153	0.6451612903225806	0.9239766081871346	349	SVC	0.8002808522986361	0.7840909090909091	0.8488372093023255	0.7679144385026738	0.8417874396135265	0.6666666666666666	1.0	0.8586956521739131	0.7065160556714315	0.6987341772151898	0.4492307692307692	0.9715832205683356	0.6825396825396824	0.5714285714285714	0.47619047619047616	1.0	Self Car Public
ssid__geo	0.7573221757322176	0.8333333333333334	0.7146067555041045	0.6984126984126985	0.6146010186757215	0.8308065494238932	0.7573027151340405	0.7692307692307692	0.611111111111111	0.891566265060241	350	SVC	0.7366152535512459	0.7746478873239436	0.6487455197132617	0.7864523536165328	0.8057471264367816	0.8333333333333334	0.7333333333333333	0.8505747126436781	0.7000572809888951	0.6358381502890174	0.5838709677419355	0.8804627249357326	0.724934699618244	0.7142857142857143	0.5238095238095238	0.9367088607594937	Self Car Public
ssid__geo	0.7982243744955609	0.7982456140350878	0.7508766860838492	0.7206477732793523	0.6601178781925343	0.871864406779661	0.6496296296296297	0.56	0.5	0.888888888888889	351	SVC	0.7984609699840011	0.7639484978540773	0.8316831683168316	0.7997512437810945	0.7299077733860343	0.6363636363636364	0.7272727272727273	0.8260869565217391	0.7291649481609396	0.6819923371647509	0.5472312703583062	0.9582712369597616	0.6143258991360258	0.5	0.38095238095238093	0.9620253164556962	Self Car Public
ssid__geo	0.7333854573885848	0.8157894736842105	0.6628492752295077	0.6564551422319475	0.5029469548133595	0.8291457286432161	0.7042871069396268	0.7586206896551724	0.4666666666666666	0.8875739644970415	352	SVC	0.7210710258635448	0.6818181818181818	0.735632183908046	0.7457627118644068	0.7814814814814816	0.7333333333333333	0.7777777777777778	0.8333333333333334	0.6495076227549342	0.6329113924050633	0.382089552238806	0.9335219236209336	0.6894715692184047	0.7857142857142857	0.3333333333333333	0.9493670886075949	Self Car Public
ssid__geo	0.7577060931899642	0.8508771929824561	0.7032033303788815	0.6759581881533101	0.5878260869565217	0.8458257160268129	0.7222967857388672	0.75	0.48275862068965514	0.9341317365269461	353	SVC	0.7319603365520232	0.6783216783216783	0.7253218884120172	0.7922374429223744	0.8093434343434343	0.6666666666666666	0.875	0.8863636363636364	0.6916509001261324	0.6736111111111112	0.49415204678362573	0.9071895424836601	0.7259393208760297	0.8571428571428571	0.3333333333333333	0.9873417721518988	Self Car Public
ssid__geo	0.780774550484094	0.8333333333333334	0.7035515356422325	0.7205169628432956	0.5188284518828452	0.8713091922005571	0.6940210327307103	0.6428571428571429	0.5161290322580645	0.9230769230769232	354	SVC	0.7393419268347614	0.7533783783783784	0.6492146596858639	0.8154327424400417	0.7698412698412699	0.6428571428571429	0.8	0.8666666666666667	0.6859549748245662	0.6904024767801857	0.43205574912891986	0.9354066985645934	0.6703837653204742	0.6428571428571429	0.38095238095238093	0.9873417721518988	Self Car Public
ssid__geo	0.7968157695223654	0.8596491228070176	0.7317416608352288	0.6509433962264151	0.6717267552182163	0.872554831061055	0.7690738083851426	0.7333333333333334	0.6470588235294118	0.926829268292683	355	SVC	0.7426033208216816	0.6133333333333333	0.759656652360515	0.8548199767711963	0.8092571644042232	0.6875	0.8461538461538461	0.8941176470588236	0.7288497717458502	0.6934673366834171	0.6020408163265306	0.8910411622276029	0.7571830419931685	0.7857142857142857	0.5238095238095238	0.9620253164556962	Self Car Public
ssid__geo	0.764345830145371	0.7982456140350878	0.6808253538225505	0.6923076923076923	0.4884792626728111	0.8616891064871481	0.6069347319347319	0.5384615384615384	0.3846153846153846	0.8977272727272727	356	SVC	0.7418306100229654	0.7078651685393258	0.7310344827586207	0.7865921787709497	0.7992554410080185	0.5833333333333334	1.0	0.8144329896907216	0.6656133542354503	0.6774193548387096	0.36678200692041524	0.952638700947226	0.5793650793650794	0.5	0.23809523809523808	1.0	Self Car Public
ssid__geo	0.7355555555555555	0.8245614035087719	0.6562308278611425	0.626970227670753	0.5	0.8417222559126744	0.6976584465477647	0.6666666666666666	0.5161290322580645	0.9101796407185629	357	SVC	0.6915374553139633	0.6109215017064846	0.6741573033707865	0.7895335608646189	0.7628787878787878	0.625	0.8	0.8636363636363636	0.6475115289208385	0.6438848920863309	0.3973509933774834	0.9012987012987013	0.6857544705645973	0.7142857142857143	0.38095238095238093	0.9620253164556962	Self Car Public
ssid__geo	0.7900067521944631	0.8508771929824561	0.7610242125582367	0.7360482654600301	0.6902404526166902	0.8567839195979898	0.7564004828155771	0.7272727272727273	0.611111111111111	0.9308176100628932	358	SVC	0.7787258921315056	0.7530864197530864	0.7721518987341772	0.8109393579072532	0.7633040935672515	0.631578947368421	0.7333333333333333	0.925	0.7506424786148057	0.7197640117994101	0.6240409207161125	0.9081225033288948	0.7725537472372915	0.8571428571428571	0.5238095238095238	0.9367088607594937	Self Car Public
ssid__geo	0.7524602573807722	0.8070175438596491	0.6988331701648041	0.6640316205533596	0.6050096339113681	0.8274582560296846	0.666524064171123	0.56	0.5454545454545454	0.8941176470588236	359	SVC	0.7499172539062456	0.7777777777777778	0.7168949771689498	0.755079006772009	0.7405094905094906	0.6363636363636364	0.75	0.8351648351648352	0.6726094522278304	0.5793103448275863	0.5233333333333333	0.9151846785225718	0.6301989150090416	0.5	0.42857142857142855	0.9620253164556962	Self Car Public
ssid__geo	0.7795838751625488	0.8421052631578947	0.7172142304689978	0.794841735052755	0.5127118644067796	0.8440890919474586	0.7169934640522877	0.7333333333333334	0.5	0.9176470588235295	360	SVC	0.7647961333192778	0.7939110070257611	0.7159763313609467	0.7845010615711253	0.8482142857142857	0.6875	1.0	0.8571428571428571	0.7028626686203152	0.795774647887324	0.39933993399339934	0.9134734239802225	0.7021297970665059	0.7857142857142857	0.3333333333333333	0.9873417721518988	Self Car Public
ssid__geo	0.8073510773130546	0.8245614035087719	0.7789057193409344	0.8011695906432749	0.6776119402985075	0.8579356270810211	0.7133927510398098	0.64	0.6060606060606061	0.8941176470588236	361	SVC	0.8050834977448136	0.8203592814371258	0.7854671280276817	0.8094240837696335	0.7985902985902986	0.7272727272727273	0.8333333333333334	0.8351648351648352	0.7637634965050856	0.7828571428571428	0.5958005249343832	0.9126328217237308	0.6698814546915811	0.5714285714285714	0.47619047619047616	0.9620253164556962	Self Car Public
ssid__geo	0.7812745869394178	0.8596491228070176	0.7333710152973628	0.6326963906581741	0.7106598984771574	0.8567567567567569	0.7596853296468186	0.6153846153846153	0.7368421052631577	0.926829268292683	362	SVC	0.7505017597879954	0.6506550218340611	0.7806691449814126	0.8201811125485123	0.7947712418300653	0.6666666666666666	0.8235294117647058	0.8941176470588236	0.7215410699737393	0.6157024793388429	0.6521739130434783	0.8967468175388967	0.7333735181836447	0.5714285714285714	0.6666666666666666	0.9620253164556962	Self Car Public
ssid__geo	0.766996699669967	0.8508771929824561	0.7262951903915198	0.5961871750433275	0.7516960651289009	0.8310023310023309	0.7636594107876563	0.7096774193548386	0.6666666666666667	0.9146341463414634	363	SVC	0.727346846907452	0.5073746312684366	0.826865671641791	0.8478002378121284	0.8153594771241831	0.6470588235294118	0.9166666666666666	0.8823529411764706	0.7422003149518513	0.7226890756302521	0.6890547263681592	0.8148571428571428	0.7529636327104682	0.7857142857142857	0.5238095238095238	0.9493670886075949	Self Car Public
ssid__geo	0.7890625	0.8157894736842105	0.6856793036729618	0.729281767955801	0.43967828418230565	0.8880778588807786	0.6487394957983194	0.6000000000000001	0.42857142857142855	0.9176470588235295	364	SVC	0.7243667492836927	0.673469387755102	0.6507936507936508	0.8488372093023255	0.7589285714285715	0.5625	0.8571428571428571	0.8571428571428571	0.6860956591797248	0.7951807228915663	0.3319838056680162	0.9311224489795918	0.6386377335744425	0.6428571428571429	0.2857142857142857	0.9873417721518988	Self Car Public
ssid__geo	0.7206076618229855	0.7894736842105263	0.6662834471298914	0.6363636363636365	0.5460420032310178	0.8164447017950202	0.6507936507936508	0.5714285714285714	0.5	0.880952380952381	365	SVC	0.6904190355199606	0.6615853658536586	0.6475095785440613	0.7621621621621621	0.7100539909528673	0.5714285714285714	0.7272727272727273	0.8314606741573034	0.6547045861553126	0.6129943502824858	0.4720670391061452	0.8790523690773068	0.6296966043801486	0.5714285714285714	0.38095238095238093	0.9367088607594937	Self Car Public
ssid__geo	0.7836468885672938	0.8333333333333334	0.7437909735993928	0.7089041095890413	0.6737967914438502	0.8486720197652872	0.715422322775264	0.6153846153846153	0.6249999999999999	0.9058823529411764	366	SVC	0.7732414595726721	0.7366548042704626	0.7842323651452282	0.7988372093023256	0.8073038073038074	0.6666666666666666	0.9090909090909091	0.8461538461538461	0.7263105522508773	0.6831683168316832	0.590625	0.9051383399209486	0.6741008639742816	0.5714285714285714	0.47619047619047616	0.9746835443037974	Self Car Public
ssid__geo	0.7510460251046025	0.8070175438596491	0.6877531497699456	0.6956521739130436	0.5412262156448203	0.826381059751973	0.6620392789884315	0.5714285714285714	0.5333333333333333	0.8813559322033897	367	SVC	0.7542514612560035	0.8089887640449438	0.7111111111111111	0.7426545086119554	0.8473167044595616	0.8571428571428571	0.8888888888888888	0.7959183673469388	0.6594715220460166	0.6101694915254238	0.43686006825938567	0.9313850063532402	0.5989551938919028	0.42857142857142855	0.38095238095238093	0.9873417721518988	Self Car Public
ssid__geo	0.7871598046057222	0.8596491228070176	0.7392227682589021	0.7073684210526316	0.6539682539682541	0.8563316297558206	0.7878190185882493	0.8461538461538461	0.6060606060606061	0.9112426035502957	368	SVC	0.7796452280241278	0.7777777777777778	0.7657992565055762	0.7953586497890295	0.8685185185185186	0.9166666666666666	0.8333333333333334	0.8555555555555555	0.7155716806849882	0.6486486486486487	0.5706371191135734	0.9274292742927429	0.7455294354028531	0.7857142857142857	0.47619047619047616	0.9746835443037974	Self Car Public
ssid__geo	0.7952755905511811	0.868421052631579	0.7581563633391549	0.7175043327556325	0.701388888888889	0.8555758683729433	0.7829864253393666	0.7200000000000001	0.7058823529411765	0.9230769230769232	369	SVC	0.7889392617507663	0.8117647058823529	0.7509293680297398	0.8041237113402062	0.8693084693084693	0.8181818181818182	0.9230769230769231	0.8666666666666667	0.738300032961067	0.6428571428571429	0.6579804560260586	0.9140625	0.7338758288125377	0.6428571428571429	0.5714285714285714	0.9873417721518988	Self Car Public
ssid__geo	0.8069686411149826	0.8596491228070176	0.7767654287208844	0.7417840375586854	0.7237479806138932	0.8647642679900744	0.7658182503770741	0.6923076923076924	0.6875000000000001	0.9176470588235295	370	SVC	0.8180102703961852	0.8061224489795918	0.8549618320610687	0.7929465301478953	0.8690476190476191	0.75	1.0	0.8571428571428571	0.7550980896144764	0.6869565217391305	0.6274509803921569	0.9508867667121419	0.7180028129395218	0.6428571428571429	0.5238095238095238	0.9873417721518988	Self Car Public
ssid__geo	0.7291268323773104	0.8157894736842105	0.6865586303957083	0.7007454739084132	0.5606060606060607	0.7983243566726511	0.7015436624307592	0.6451612903225806	0.5625	0.8969696969696971	371	SVC	0.7185829191685219	0.620754716981132	0.74	0.7949940405244339	0.7556274095261784	0.5882352941176471	0.8181818181818182	0.8604651162790697	0.6857677274993081	0.80440097799511	0.45121951219512196	0.8016826923076923	0.6931886678722122	0.7142857142857143	0.42857142857142855	0.9367088607594937	Self Car Public
ssid__geo	0.7617135207496654	0.8333333333333334	0.7181017245598108	0.7368421052631579	0.580952380952381	0.8365106874638938	0.6995331465919702	0.7142857142857143	0.4666666666666666	0.9176470588235295	372	SVC	0.7561271852554546	0.7356687898089171	0.7625	0.7702127659574468	0.7830687830687831	0.7142857142857143	0.7777777777777778	0.8571428571428571	0.7075156769493618	0.7380191693290735	0.46923076923076923	0.9152970922882427	0.6783202732569822	0.7142857142857143	0.3333333333333333	0.9873417721518988	Self Car Public
ssid__geo	0.7403189066059226	0.7982456140350878	0.6178375429329563	0.41379310344827586	0.6019417475728155	0.8377777777777777	0.6464062591230221	0.45454545454545453	0.6060606060606061	0.8786127167630058	373	SVC	0.6703334699443118	0.43137254901960786	0.8031088082901554	0.776519052523172	0.755614657210402	0.625	0.8333333333333334	0.8085106382978723	0.5961621249174146	0.39759036144578314	0.4813664596273292	0.9095295536791315	0.5984528832630098	0.35714285714285715	0.47619047619047616	0.9620253164556962	Self Car Public
ssid__geo	0.8001480384900074	0.8333333333333334	0.7528140796371249	0.6778242677824268	0.7186932849364792	0.8619246861924686	0.7092073018254563	0.64	0.5806451612903225	0.9069767441860466	374	SVC	0.7837414122955683	0.7232142857142857	0.8114754098360656	0.8165345413363534	0.8219941348973608	0.7272727272727273	0.9	0.8387096774193549	0.7318015478345997	0.6377952755905512	0.6449511400651465	0.9126582278481012	0.6624472573839663	0.5714285714285714	0.42857142857142855	0.9873417721518988	Self Car Public
ssid__geo	0.7764371894960965	0.8333333333333334	0.71370334490507	0.729312762973352	0.5485232067510548	0.8632740649908032	0.7086419753086419	0.6666666666666665	0.5333333333333333	0.9259259259259259	375	SVC	0.735673094773972	0.6770833333333334	0.6878306878306878	0.8421052631578947	0.7793192973915866	0.5454545454545454	0.8888888888888888	0.9036144578313253	0.7106494994343882	0.790273556231003	0.45614035087719296	0.8855345911949686	0.7291541089009442	0.8571428571428571	0.38095238095238093	0.9493670886075949	Self Car Public
ssid__geo	0.776657060518732	0.8333333333333334	0.7157126736655869	0.7402985074626866	0.5481171548117155	0.8587223587223586	0.7164706884798909	0.6666666666666667	0.5625	0.920245398773006	376	SVC	0.7318059162675471	0.6739130434782609	0.6752577319587629	0.8462469733656174	0.7633287764866713	0.5789473684210527	0.8181818181818182	0.8928571428571429	0.718010243644379	0.8211920529801324	0.4612676056338028	0.871571072319202	0.7212176009644363	0.7857142857142857	0.42857142857142855	0.9493670886075949	Self Car Public
ssid__geo	0.7125506072874493	0.8245614035087719	0.6343777966624664	0.5916955017301038	0.4709576138147567	0.8404802744425387	0.6566289008149472	0.6666666666666666	0.3846153846153846	0.9186046511627907	377	SVC	0.677199182489688	0.5181818181818182	0.7389162561576355	0.7744994731296101	0.824820788530466	0.625	1.0	0.8494623655913979	0.6512960829493087	0.6895161290322581	0.3456221198156682	0.91875	0.6507936507936508	0.7142857142857143	0.23809523809523808	1.0	Self Car Public
ssid__geo	0.7532894736842105	0.8157894736842105	0.712696188426997	0.7404129793510326	0.5841924398625429	0.8134831460674157	0.7014553638409602	0.64	0.5806451612903225	0.8837209302325582	378	SVC	0.7418657755499861	0.7968253968253968	0.6666666666666666	0.7621052631578947	0.8148256761159988	0.7272727272727273	0.9	0.8172043010752689	0.6945422958546343	0.6914600550964187	0.5198776758409785	0.8722891566265061	0.6540084388185654	0.5714285714285714	0.42857142857142855	0.9620253164556962	Self Car Public
ssid__geo	0.7768379960962914	0.7982456140350878	0.753924109659482	0.7642276422764227	0.6666666666666666	0.8308780200353565	0.6795865633074936	0.6666666666666666	0.5	0.872093023255814	379	SVC	0.7893224942118646	0.8103448275862069	0.7987421383647799	0.7588805166846071	0.7779081133919844	0.8	0.7272727272727273	0.8064516129032258	0.7377059150496651	0.7230769230769231	0.5720720720720721	0.91796875	0.6339160136628491	0.5714285714285714	0.38095238095238093	0.9493670886075949	Self Car Public
ssid__geo	0.7388579387186629	0.7894736842105263	0.6840800578056845	0.635879218472469	0.5907590759075907	0.8256018790369934	0.6172413793103447	0.5	0.4666666666666666	0.8850574712643677	380	SVC	0.729351083225502	0.7019607843137254	0.7366255144032922	0.7494669509594882	0.7294346978557504	0.6	0.7777777777777778	0.8105263157894737	0.6644120090644154	0.5811688311688312	0.4931129476584022	0.918954248366013	0.5788627687361864	0.42857142857142855	0.3333333333333333	0.9746835443037974	Self Car Public
ssid__geo	0.7416719044626021	0.8596491228070176	0.6923096218962345	0.7513935340022296	0.5131810193321616	0.8123543123543123	0.7563846526264827	0.7058823529411764	0.6249999999999999	0.9382716049382716	381	SVC	0.7144427801795015	0.6468330134357005	0.6822429906542056	0.8142523364485982	0.8082511865644396	0.6	0.9090909090909091	0.9156626506024096	0.7060031058858511	0.8962765957446809	0.4112676056338028	0.8104651162790698	0.7651195499296765	0.8571428571428571	0.47619047619047616	0.9620253164556962	Self Car Public
ssid__geo	0.6980676328502415	0.8245614035087719	0.6671854412507606	0.6694300518134715	0.5527777777777777	0.7793484941610327	0.7118035702941364	0.6111111111111112	0.6060606060606061	0.9182389937106918	382	SVC	0.6696640763955996	0.6026119402985075	0.6048632218844985	0.8015170670037927	0.7486111111111112	0.5	0.8333333333333334	0.9125	0.6734127884349986	0.752913752913753	0.5089514066496164	0.7583732057416268	0.7286517982720514	0.7857142857142857	0.47619047619047616	0.9240506329113924	Self Car Public
ssid__geo	0.7644539614561028	0.8157894736842105	0.6911185035444635	0.6287128712871286	0.5972222222222223	0.8474204171240396	0.6922800256904303	0.7200000000000001	0.4666666666666666	0.8901734104046243	383	SVC	0.7257158580331636	0.675531914893617	0.7049180327868853	0.7966976264189887	0.8050361773766029	0.8181818181818182	0.7777777777777778	0.8191489361702128	0.6703587612575262	0.5879629629629629	0.5180722891566265	0.9050410316529894	0.6502913401647579	0.6428571428571429	0.3333333333333333	0.9746835443037974	Self Car Public
ssid__geo	0.7654485049833887	0.8333333333333334	0.7078193540744507	0.7233009708737863	0.549800796812749	0.850356294536817	0.712165327978581	0.6875000000000001	0.5333333333333333	0.9156626506024097	384	SVC	0.7355334121144305	0.7358024691358025	0.6699029126213593	0.8008948545861297	0.7911877394636017	0.6111111111111112	0.8888888888888888	0.8735632183908046	0.6945875046370499	0.711217183770883	0.46621621621621623	0.9063291139240506	0.709563994374121	0.7857142857142857	0.38095238095238093	0.9620253164556962	Self Car Public
ssid__geo	0.766288105200239	0.868421052631579	0.7326524535472521	0.7158590308370044	0.6564102564102563	0.8256880733944955	0.7823552273610571	0.7741935483870968	0.6451612903225806	0.927710843373494	385	SVC	0.7425316755781007	0.6238003838771593	0.75	0.8537946428571429	0.8636466080685148	0.7058823529411765	1.0	0.8850574712643678	0.7409176495153051	0.8397932816537468	0.5835866261398176	0.799373040752351	0.7693389592123769	0.8571428571428571	0.47619047619047616	0.9746835443037974	Self Car Public
ssid__geo	0.7743105950653121	0.8245614035087719	0.7262800636075836	0.6557377049180328	0.6700336700336701	0.8530688158710478	0.7146310826622617	0.6206896551724138	0.6249999999999999	0.8982035928143712	386	SVC	0.7439887423283081	0.5921052631578947	0.8089430894308943	0.8309178743961353	0.7871212121212121	0.6	0.9090909090909091	0.8522727272727273	0.7276553596766329	0.7346938775510204	0.5718390804597702	0.8764331210191083	0.6894715692184047	0.6428571428571429	0.47619047619047616	0.9493670886075949	Self Car Public
ssid__geo	0.7886347886347886	0.7894736842105263	0.743711403106155	0.70254110612855	0.6565143824027073	0.8720787207872079	0.5907014914722044	0.3703703703703704	0.5	0.9017341040462428	387	SVC	0.7811839949801582	0.685131195335277	0.8434782608695652	0.8149425287356322	0.7381342062193127	0.38461538461538464	1.0	0.8297872340425532	0.7320285684732886	0.7208588957055214	0.5373961218836565	0.9378306878306878	0.5592726542093631	0.35714285714285715	0.3333333333333333	0.9873417721518988	Self Car Public
ssid__geo	0.7263427109974424	0.8157894736842105	0.6518719949901253	0.6887871853546911	0.4249084249084249	0.84192037470726	0.6637643009010833	0.6470588235294117	0.42857142857142855	0.9156626506024097	388	SVC	0.6977181282163948	0.6363636363636364	0.6744186046511628	0.7823721436343852	0.7602353585112205	0.55	0.8571428571428571	0.8735632183908046	0.657354656866055	0.7506234413965087	0.31016042780748665	0.9112801013941698	0.6778179626280892	0.7857142857142857	0.2857142857142857	0.9620253164556962	Self Car Public
ssid__geo	0.8116747741487144	0.8333333333333334	0.7621641060951939	0.832535885167464	0.5936073059360731	0.8603491271820448	0.7220544873492593	0.7096774193548386	0.5517241379310345	0.9047619047619047	389	SVC	0.7967587748743113	0.8246445497630331	0.7471264367816092	0.8185053380782918	0.8336638025996915	0.6470588235294118	1.0	0.8539325842696629	0.7465685536159169	0.8405797101449275	0.49242424242424243	0.9067017082785808	0.709563994374121	0.7857142857142857	0.38095238095238093	0.9620253164556962	Self Car Public
ssid__geo	0.7332869080779945	0.8245614035087719	0.631877750365	0.5957446808510639	0.45290581162324645	0.8469827586206897	0.691689145793192	0.64	0.5333333333333333	0.9017341040462428	390	SVC	0.6847667855020796	0.6416666666666667	0.6420454545454546	0.7705882352941177	0.8153162834013897	0.7272727272727273	0.8888888888888888	0.8297872340425532	0.6153310891661866	0.555956678700361	0.3498452012383901	0.9401913875598086	0.6465742415109504	0.5714285714285714	0.38095238095238093	0.9873417721518988	Self Car Public
ssid__geo	0.7354352296093215	0.7982456140350878	0.6484650084530914	0.5868852459016394	0.5168067226890757	0.8417030567685589	0.6520674884168196	0.6666666666666667	0.3870967741935483	0.9024390243902438	391	SVC	0.663207749812767	0.4661458333333333	0.6542553191489362	0.8692220969560316	0.6831785345717235	0.5789473684210527	0.6	0.8705882352941177	0.6783305824788126	0.7920353982300885	0.4270833333333333	0.8158730158730159	0.6693791440626883	0.7857142857142857	0.2857142857142857	0.9367088607594937	Self Car Public
ssid__geo	0.7161971830985916	0.8157894736842105	0.6362571349034555	0.6334841628959277	0.4444444444444445	0.8308427973699941	0.6399269005847953	0.6875000000000001	0.32	0.9122807017543859	392	SVC	0.6764632442516355	0.6140350877192983	0.6473988439306358	0.7679558011049724	0.819645732689211	0.6111111111111112	1.0	0.8478260869565217	0.6325073680679084	0.6542056074766355	0.338368580060423	0.9049479166666666	0.6545107494474584	0.7857142857142857	0.19047619047619047	0.9873417721518988	Self Car Public
ssid__geo	0.7447204968944099	0.8157894736842105	0.6528316710583058	0.6883821932681867	0.42201834862385323	0.8480944712828772	0.6600303195395218	0.7027027027027025	0.35714285714285715	0.920245398773006	393	SVC	0.6997809150480906	0.5711711711711712	0.6666666666666666	0.861504907306434	0.7241200828157349	0.5652173913043478	0.7142857142857143	0.8928571428571429	0.6699800627382396	0.8661202185792349	0.3087248322147651	0.8350951374207188	0.7053445850914205	0.9285714285714286	0.23809523809523808	0.9493670886075949	Self Car Public
ssid__geo	0.7789473684210526	0.8157894736842105	0.7243900790288865	0.7734375	0.549618320610687	0.8501144164759725	0.68	0.7200000000000001	0.42857142857142855	0.8914285714285716	394	SVC	0.7808781305357555	0.783641160949868	0.782608695652174	0.7763845350052246	0.8292748917748917	0.8181818181818182	0.8571428571428571	0.8125	0.7087809585239561	0.7634961439588689	0.4235294117647059	0.9393173198482933	0.6386377335744425	0.6428571428571429	0.2857142857142857	0.9873417721518988	Self Car Public
ssid__geo	0.7597577388963661	0.7894736842105263	0.7044749783002962	0.7323481116584566	0.542907180385289	0.8381696428571428	0.6457309941520467	0.56	0.5	0.8771929824561402	395	SVC	0.7470306837764643	0.7483221476510067	0.7209302325581395	0.7718396711202467	0.7262845849802372	0.6363636363636364	0.7272727272727273	0.8152173913043478	0.6898023253473234	0.7170418006430869	0.4353932584269663	0.9169719169719169	0.6101064898533253	0.5	0.38095238095238093	0.9493670886075949	Self Car Public
ssid__geo	0.7741444866920152	0.8157894736842105	0.6991194828608788	0.6533066132264529	0.5874125874125875	0.8566392479435957	0.6838273389141875	0.5714285714285714	0.5806451612903225	0.8994082840236687	396	SVC	0.7544797953971197	0.690677966101695	0.7777777777777778	0.7949836423118866	0.7719576719576721	0.5714285714285714	0.9	0.8444444444444444	0.6734481319531955	0.6197718631178707	0.47191011235955055	0.9286624203821656	0.6540084388185654	0.5714285714285714	0.42857142857142855	0.9620253164556962	Self Car Public
ssid__geo	0.7806841046277666	0.8070175438596491	0.74553515550189	0.7470198675496689	0.648936170212766	0.8406494287432351	0.6658553076402974	0.6206896551724138	0.48275862068965514	0.8941176470588236	397	SVC	0.77489763095452	0.7440633245382586	0.7854077253218884	0.7952218430034129	0.7700549450549451	0.6	0.875	0.8351648351648352	0.7314839077625007	0.75	0.552870090634441	0.8915816326530612	0.6460719308820575	0.6428571428571429	0.3333333333333333	0.9620253164556962	Self Car Public
ssid__geo	0.7561151079136691	0.8333333333333334	0.6812621553194377	0.6656626506024097	0.5134575569358178	0.8646662584200856	0.6995487218796616	0.6842105263157894	0.48275862068965514	0.9316770186335404	398	SVC	0.7151738796543082	0.58311345646438	0.7209302325581395	0.8414779499404053	0.77710027100271	0.5416666666666666	0.875	0.9146341463414634	0.6877737295336201	0.775438596491228	0.3987138263665595	0.889168765743073	0.7370906168374521	0.9285714285714286	0.3333333333333333	0.9493670886075949	Self Car Public
ssid__geo	0.7827997489014438	0.8070175438596491	0.7505131045922604	0.784217016029593	0.6257668711656441	0.8415554265815438	0.6644805626841556	0.6666666666666667	0.42857142857142855	0.8982035928143712	399	SVC	0.7711926103333785	0.7146067415730337	0.7816091954022989	0.8173618940248027	0.7627876509455458	0.5789473684210527	0.8571428571428571	0.8522727272727273	0.7526054899446505	0.8688524590163934	0.5217391304347826	0.8672248803827751	0.6735985533453888	0.7857142857142857	0.2857142857142857	0.9493670886075949	Self Car Public
ssid__geo	0.7478070175438597	0.7982456140350878	0.6653961493811699	0.5134474327628361	0.63884430176565	0.8438967136150235	0.6442706865783788	0.41666666666666663	0.6285714285714286	0.8875739644970415	400	SVC	0.6958029945179346	0.5357142857142857	0.7624521072796935	0.7892425905598244	0.7063492063492064	0.5	0.7857142857142857	0.8333333333333334	0.6497883279463076	0.49295774647887325	0.5497237569060773	0.9066834804539723	0.6101064898533253	0.35714285714285715	0.5238095238095238	0.9493670886075949	Self Car Public
ssid__geo	0.7348534201954398	0.8508771929824561	0.6767749287749288	0.624	0.5807692307692309	0.8255555555555555	0.7384036144578313	0.6875000000000001	0.6	0.927710843373494	401	SVC	0.7062738313561354	0.5492957746478874	0.7512437810945274	0.8182819383259912	0.8320561941251596	0.6111111111111112	1.0	0.8850574712643678	0.6761786984842497	0.7222222222222222	0.47335423197492166	0.8329596412556054	0.7296564195298373	0.7857142857142857	0.42857142857142855	0.9746835443037974	Self Car Public
ssid__geo	0.7501639344262295	0.8157894736842105	0.6983545528692489	0.5599999999999999	0.7060653188180404	0.8289983397897066	0.7038217078867485	0.5185185185185186	0.7027027027027026	0.8902439024390243	402	SVC	0.7024512654652133	0.48	0.7800687285223368	0.8472850678733032	0.7365950226244343	0.5384615384615384	0.8125	0.8588235294117647	0.7094568846646312	0.672	0.6448863636363636	0.8114842903575298	0.6810327506530038	0.5	0.6190476190476191	0.9240506329113924	Self Car Public
ssid__geo	0.7251095804633688	0.8245614035087719	0.6910918481927762	0.6831072749691739	0.5945945945945945	0.7955736750145603	0.7242178887748508	0.6666666666666667	0.5945945945945946	0.9113924050632911	403	SVC	0.7021259881596792	0.5906183368869936	0.7122302158273381	0.8035294117647059	0.7259465911614479	0.5789473684210527	0.6875	0.9113924050632911	0.7026749106403348	0.8099415204678363	0.5103092783505154	0.7877739331026529	0.740305404862367	0.7857142857142857	0.5238095238095238	0.9113924050632911	Self Car Public
ssid__geo	0.7850539291217258	0.8421052631578947	0.7410396409178265	0.7435897435897435	0.6325167037861915	0.8470124753775443	0.7205952380952382	0.5714285714285714	0.6875000000000001	0.9028571428571429	404	SVC	0.7962444578770276	0.8592592592592593	0.7634408602150538	0.7660332541567696	0.8933531746031745	0.8571428571428571	1.0	0.8229166666666666	0.714142583295898	0.655367231638418	0.5399239543726235	0.947136563876652	0.6507936507936508	0.42857142857142855	0.5238095238095238	1.0	Self Car Public
ssid__geo	0.8277099784637473	0.8333333333333334	0.8054414105874557	0.7694915254237288	0.7765451664025357	0.8702875399361023	0.7288223691843602	0.64	0.6470588235294118	0.8994082840236687	405	SVC	0.8325340230178665	0.8021201413427562	0.875	0.8204819277108434	0.8059570059570059	0.7272727272727273	0.8461538461538461	0.8444444444444444	0.7879833303441183	0.739413680781759	0.698005698005698	0.926530612244898	0.6857544705645973	0.5714285714285714	0.5238095238095238	0.9620253164556962	Self Car Public
ssid__geo	0.75	0.7982456140350878	0.6826468692731519	0.7181964573268922	0.5055432372505544	0.8242009132420092	0.638396871945259	0.45454545454545453	0.5806451612903225	0.88	406	SVC	0.7439718017468288	0.7935943060498221	0.6909090909090909	0.7474120082815735	0.7756944444444445	0.625	0.9	0.8020833333333334	0.6576862717186023	0.6558823529411765	0.3986013986013986	0.9185750636132316	0.5867992766726944	0.35714285714285715	0.42857142857142855	0.9746835443037974	Self Car Public
ssid__geo	0.7759674134419552	0.8245614035087719	0.7324421650601377	0.7658321060382918	0.5862068965517241	0.8452874925903973	0.7305220883534136	0.7999999999999999	0.5	0.891566265060241	407	SVC	0.7523018619513525	0.7536231884057971	0.6967213114754098	0.8065610859728507	0.7759491466388018	0.75	0.7272727272727273	0.8505747126436781	0.7241052645346797	0.7784431137724551	0.5059523809523809	0.887920298879203	0.724934699618244	0.8571428571428571	0.38095238095238093	0.9367088607594937	Self Car Public
ssid__geo	0.7207207207207207	0.7894736842105263	0.6401261649379766	0.5655737704918032	0.5267175572519085	0.828087167070218	0.6314952442120072	0.5714285714285714	0.4444444444444445	0.8786127167630058	408	SVC	0.6923271741808327	0.552	0.7666666666666667	0.7583148558758315	0.7933130699088146	0.5714285714285714	1.0	0.8085106382978723	0.6309982411569278	0.5798319327731093	0.4011627906976744	0.912	0.6063893911995177	0.5714285714285714	0.2857142857142857	0.9620253164556962	Self Car Public
ssid__geo	0.7230549607423269	0.7894736842105263	0.6261844794814376	0.6341463414634145	0.4175365344467641	0.8268705625341344	0.6160068114091102	0.6666666666666666	0.2962962962962963	0.8850574712643677	409	SVC	0.6757952856437704	0.6446280991735537	0.625	0.7577577577577578	0.7231668915879442	0.6923076923076923	0.6666666666666666	0.8105263157894737	0.6157784643517402	0.624	0.31347962382445144	0.9098557692307693	0.6026722925457103	0.6428571428571429	0.19047619047619047	0.9746835443037974	Self Car Public
ssid__geo	0.753880266075388	0.8070175438596491	0.6933548995357444	0.6381909547738694	0.6057692307692307	0.836104513064133	0.6392877121014358	0.5	0.5161290322580645	0.9017341040462428	410	SVC	0.7424266416450916	0.7175141242937854	0.7470355731225297	0.7627302275189599	0.7432624113475178	0.6	0.8	0.8297872340425532	0.6697310500939407	0.5746606334841629	0.5094339622641509	0.9250985545335085	0.5989551938919028	0.42857142857142855	0.38095238095238093	0.9873417721518988	Self Car Public
ssid__geo	0.7683658170914542	0.8333333333333334	0.7218204390269913	0.6974169741697417	0.6227758007117438	0.8452685421994885	0.7313123461588288	0.6451612903225806	0.6451612903225806	0.9036144578313253	411	SVC	0.7516413360293166	0.6472602739726028	0.8064516129032258	0.8012121212121213	0.8167680865449629	0.5882352941176471	1.0	0.8620689655172413	0.7192327796408516	0.756	0.5072463768115942	0.8944519621109608	0.7132810930279284	0.7142857142857143	0.47619047619047616	0.9493670886075949	Self Car Public
ssid__geo	0.765142150803461	0.7982456140350878	0.7250828461245625	0.7465564738292011	0.5972434915773354	0.8314485729671512	0.680802103879027	0.6666666666666666	0.5	0.8757396449704142	412	SVC	0.7582683811907153	0.7569832402234636	0.7442748091603053	0.7735470941883767	0.7472675472675473	0.6923076923076923	0.7272727272727273	0.8222222222222222	0.7112845707701515	0.7364130434782609	0.49872122762148335	0.8987194412107101	0.6535061281896725	0.6428571428571429	0.38095238095238093	0.9367088607594937	Self Car Public
ssid__geo	0.7316421895861148	0.8157894736842105	0.6614321359062459	0.6237482117310443	0.5223880597014925	0.838160136286201	0.6873159303882196	0.6250000000000001	0.5333333333333333	0.9036144578313253	413	SVC	0.7013034797624962	0.4954545454545455	0.7650273224043715	0.8434285714285714	0.768837803320562	0.5555555555555556	0.8888888888888888	0.8620689655172413	0.6904188396268536	0.8416988416988417	0.39660056657223797	0.8329571106094809	0.6815350612818968	0.7142857142857143	0.38095238095238093	0.9493670886075949	Self Car Public
ssid__geo	0.7770859277708593	0.8070175438596491	0.7226539225422046	0.779245283018868	0.5526315789473685	0.8360849056603774	0.6336915535444948	0.6875000000000001	0.3076923076923077	0.9058823529411764	414	SVC	0.7670147202548699	0.7335701598579041	0.7590361445783133	0.8084378563283923	0.7524216524216524	0.6111111111111112	0.8	0.8461538461538461	0.7103861799345044	0.8309859154929577	0.43448275862068964	0.8656898656898657	0.6502913401647579	0.7857142857142857	0.19047619047619047	0.9746835443037974	Self Car Public
ssid__geo	0.7501858736059479	0.7719298245614035	0.6814172192709975	0.6516853932584269	0.5578747628083492	0.8346915017462165	0.6167592006934196	0.5925925925925927	0.3870967741935483	0.8705882352941177	415	SVC	0.7260605343178975	0.7004830917874396	0.7067307692307693	0.7709677419354839	0.6761904761904761	0.6153846153846154	0.6	0.8131868131868132	0.6599857405527652	0.6092436974789915	0.4608150470219436	0.9098984771573604	0.5979505726341169	0.5714285714285714	0.2857142857142857	0.9367088607594937	Self Car Public
ssid__geo	0.7111540941328175	0.7894736842105263	0.656440660788487	0.5958041958041959	0.564935064935065	0.8085827216261999	0.6510849797835337	0.6206896551724138	0.45161290322580644	0.880952380952381	416	SVC	0.6868520819421562	0.4965034965034965	0.7631578947368421	0.8008948545861297	0.7104868913857677	0.6	0.7	0.8314606741573034	0.6698761551057922	0.7447552447552448	0.4484536082474227	0.8164196123147093	0.6376331123166566	0.6428571428571429	0.3333333333333333	0.9367088607594937	Self Car Public
ssid__geo	0.7244640605296343	0.8157894736842105	0.6795330228756412	0.6563706563706563	0.58	0.8022284122562674	0.6930104931748703	0.5925925925925927	0.588235294117647	0.8982035928143712	417	SVC	0.6968487975995766	0.5902777777777778	0.7073170731707317	0.7929515418502202	0.7456293706293705	0.6153846153846154	0.7692307692307693	0.8522727272727273	0.6807935913189146	0.7391304347826086	0.4915254237288136	0.8117249154453213	0.6656620454088807	0.5714285714285714	0.47619047619047616	0.9493670886075949	Self Car Public
ssid__geo	0.7449528936742934	0.8157894736842105	0.6766329627995932	0.6211180124223603	0.5611510791366906	0.847629796839729	0.6798780487804877	0.5625000000000001	0.5625	0.9146341463414634	418	SVC	0.6923424654754987	0.6309148264984227	0.631578947368421	0.8145336225596529	0.7335115864527629	0.5	0.8181818181818182	0.8823529411764706	0.6666681919345928	0.6116207951070336	0.5048543689320388	0.8835294117647059	0.6735985533453888	0.6428571428571429	0.42857142857142855	0.9493670886075949	Self Car Public
ssid__geo	0.748939179632249	0.8333333333333334	0.6873931284884643	0.6715867158671586	0.5663366336633663	0.8242560359348681	0.7359496124031008	0.75	0.5625	0.8953488372093023	419	SVC	0.7573720659298079	0.8235294117647058	0.7079207920792079	0.7406659939455096	0.8487129358097101	0.9	0.8181818181818182	0.8279569892473119	0.656013103972174	0.5669781931464174	0.47194719471947194	0.9291139240506329	0.6820373719107896	0.6428571428571429	0.42857142857142855	0.9746835443037974	Self Car Public
ssid__geo	0.7689477557027226	0.8421052631578947	0.7286664221583418	0.6638655462184873	0.6952224052718288	0.8269113149847094	0.7636823960353372	0.6923076923076924	0.7058823529411765	0.8928571428571428	420	SVC	0.7596617927497431	0.7117117117117117	0.7902621722846442	0.7770114942528735	0.838591184096802	0.75	0.9230769230769231	0.8426966292134831	0.7087652033691866	0.6220472440944882	0.6205882352941177	0.8836601307189542	0.7212176009644363	0.6428571428571429	0.5714285714285714	0.9493670886075949	Self Car Public
ssid__geo	0.752501667778519	0.8070175438596491	0.6990174809560069	0.5778546712802768	0.688	0.8311977715877438	0.6831170030172938	0.5517241379310344	0.6060606060606061	0.891566265060241	421	SVC	0.7171337661387791	0.5060606060606061	0.8237547892720306	0.8215859030837004	0.7390804597701149	0.5333333333333333	0.8333333333333334	0.8505747126436781	0.701694547164053	0.6733870967741935	0.5906593406593407	0.8410372040586246	0.6614426361261804	0.5714285714285714	0.47619047619047616	0.9367088607594937	Self Car Public
ssid__geo	0.8520586182833217	0.9210526315789473	0.8319575336002946	0.8776041666666666	0.7359154929577464	0.8823529411764706	0.8961250065544544	0.923076923076923	0.8205128205128205	0.9447852760736196	422	SVC	0.8581388206723869	0.8938992042440318	0.8461538461538461	0.8343634116192831	0.9351851851851851	1.0	0.8888888888888888	0.9166666666666666	0.8163942161356074	0.8618925831202046	0.6510903426791277	0.9361997226074896	0.8645770544504722	0.8571428571428571	0.7619047619047619	0.9746835443037974	Self Car Public
ssid__geo	0.7852718513420509	0.8070175438596491	0.7266274255471995	0.7433903576982892	0.5815899581589958	0.8549019607843137	0.6624805876631576	0.5217391304347826	0.5806451612903225	0.8850574712643677	423	SVC	0.7796407700009933	0.8184931506849316	0.7354497354497355	0.7849794238683128	0.7923976608187134	0.6666666666666666	0.9	0.8105263157894737	0.7001266413456729	0.6809116809116809	0.4809688581314879	0.9384993849938499	0.6106088004822182	0.42857142857142855	0.42857142857142855	0.9746835443037974	Self Car Public
ssid__geo	0.7541106128550075	0.8070175438596491	0.6522624028821644	0.537467700258398	0.5620155038759691	0.8573040045121263	0.6725589225589226	0.5833333333333334	0.5454545454545454	0.888888888888889	424	SVC	0.6963725097511896	0.5683060109289617	0.725	0.7958115183246073	0.758695652173913	0.7	0.75	0.8260869565217391	0.6325866785285085	0.5098039215686274	0.4588607594936709	0.9290953545232273	0.6301989150090416	0.5	0.42857142857142855	0.9620253164556962	Self Car Public
ssid__geo	0.7478827361563518	0.8508771929824561	0.6926543524077963	0.6581986143187067	0.5910165484633569	0.828747894441325	0.7355692361924185	0.5517241379310344	0.7272727272727273	0.927710843373494	425	SVC	0.7323536426045673	0.6236323851203501	0.7668711656441718	0.8065573770491803	0.8061302681992336	0.5333333333333333	1.0	0.8850574712643678	0.6765949140142379	0.6968215158924206	0.4807692307692308	0.8521939953810623	0.7058468957203133	0.5714285714285714	0.5714285714285714	0.9746835443037974	Self Car Public
ssid__geo	0.7975098296199213	0.8596491228070176	0.775788807760529	0.8081081081081081	0.6723891273247496	0.8468691878487291	0.7777080622172646	0.7878787878787878	0.6249999999999999	0.920245398773006	426	SVC	0.7860251424892946	0.7550505050505051	0.7781456953642384	0.8248792270531401	0.8287195260879471	0.6842105263157895	0.9090909090909091	0.8928571428571429	0.77706309579288	0.8691860465116279	0.5919395465994962	0.870063694267516	0.7847096644564999	0.9285714285714286	0.47619047619047616	0.9493670886075949	Self Car Public
ssid__geo	0.7909642616318274	0.8421052631578947	0.7610142392265299	0.8363636363636364	0.6000000000000001	0.8466790813159528	0.7494923813055069	0.8275862068965518	0.5161290322580645	0.9047619047619047	427	SVC	0.7816184981012979	0.8125	0.732824427480916	0.7995310668229777	0.8179775280898877	0.8	0.8	0.8539325842696629	0.756448041811466	0.861671469740634	0.5079365079365079	0.899736147757256	0.7333735181836447	0.8571428571428571	0.38095238095238093	0.9620253164556962	Self Car Public
ssid__geo	0.7632534495279594	0.8245614035087719	0.7117484764115005	0.7223065250379362	0.5665399239543726	0.8463989802421925	0.7055910157706565	0.6923076923076924	0.5142857142857143	0.9101796407185629	428	SVC	0.7375689583610375	0.7854785478547854	0.6367521367521367	0.7904761904761904	0.7521645021645021	0.75	0.6428571428571429	0.8636363636363636	0.6965500203780169	0.6685393258426966	0.5102739726027398	0.9108367626886146	0.6778179626280892	0.6428571428571429	0.42857142857142855	0.9620253164556962	Self Car Public
ssid__geo	0.7359249329758714	0.8157894736842105	0.691462545428884	0.6515151515151516	0.607350096711799	0.8155223880597015	0.6993012422360249	0.6285714285714286	0.5625	0.9068322981366461	429	SVC	0.7059616658578483	0.5375	0.7201834862385321	0.8602015113350125	0.7440784148101222	0.5238095238095238	0.8181818181818182	0.8902439024390244	0.7090873601878882	0.8269230769230769	0.5250836120401338	0.775255391600454	0.7127787823990355	0.7857142857142857	0.42857142857142855	0.9240506329113924	Self Car Public
ssid__geo	0.7357784431137725	0.8157894736842105	0.6737309030114078	0.6868327402135231	0.5018726591760299	0.8324873096446701	0.6718020541549953	0.6428571428571429	0.4666666666666666	0.9058823529411764	430	SVC	0.7264948519515921	0.6632302405498282	0.7613636363636364	0.7548906789413119	0.7555962555962555	0.6428571428571429	0.7777777777777778	0.8461538461538461	0.6714476709139331	0.7121771217712177	0.3743016759776536	0.9278642149929278	0.6502913401647579	0.6428571428571429	0.3333333333333333	0.9746835443037974	Self Car Public
ssid__geo	0.6656694091249065	0.7807017543859649	0.5447871893222936	0.4088397790055248	0.4017094017094017	0.8238123872519543	0.58666025332692	0.48484848484848486	0.37037037037037035	0.9047619047619047	431	SVC	0.6030521989817825	0.3171428571428571	0.6861313868613139	0.8058823529411765	0.7027728497273146	0.42105263157894735	0.8333333333333334	0.8539325842696629	0.5672252915569559	0.5751295336787565	0.283987915407855	0.8425584255842559	0.5905163753265019	0.5714285714285714	0.23809523809523808	0.9620253164556962	Self Car Public
ssid__geo	0.7639542703429725	0.8333333333333334	0.6978812569406573	0.6976744186046512	0.5389830508474577	0.8569863013698631	0.7395917523794763	0.7058823529411764	0.6060606060606061	0.9068322981366461	432	SVC	0.7097135932208088	0.6310679611650486	0.6652719665271967	0.832800851970181	0.7745257452574527	0.6	0.8333333333333334	0.8902439024390244	0.7052033210498222	0.78	0.452991452991453	0.8826185101580135	0.7524613220815753	0.8571428571428571	0.47619047619047616	0.9240506329113924	Self Car Public
ssid__geo	0.7392131979695431	0.8596491228070176	0.7191427665255553	0.6877278250303767	0.672972972972973	0.7967275015733165	0.7520141126279234	0.7058823529411764	0.6060606060606061	0.9440993788819876	433	SVC	0.74011239107642	0.6192560175054704	0.8272425249169435	0.773838630806846	0.7867208672086722	0.6	0.8333333333333334	0.926829268292683	0.7204779648480452	0.773224043715847	0.5671981776765376	0.8210116731517509	0.7651195499296765	0.8571428571428571	0.47619047619047616	0.9620253164556962	Self Car Public
ssid__geo	0.7114982578397212	0.7982456140350878	0.5999919991375449	0.631578947368421	0.3424947145877379	0.8259023354564756	0.6406981694338015	0.6666666666666666	0.37037037037037035	0.8850574712643677	434	SVC	0.6676456182820871	0.6403162055335968	0.6230769230769231	0.7395437262357415	0.7787224471434997	0.6923076923076923	0.8333333333333334	0.8105263157894737	0.5981082268072063	0.6230769230769231	0.23615160349854228	0.9350961538461539	0.6185453084187261	0.6428571428571429	0.23809523809523808	0.9746835443037974	Self Car Public
ssid__geo	0.7589413447782547	0.7719298245614035	0.6999292266050424	0.6707566462167689	0.59245960502693	0.8365714285714286	0.6035181872391174	0.5384615384615384	0.4	0.872093023255814	435	SVC	0.7363017071779246	0.6612903225806451	0.7638888888888888	0.7837259100642399	0.685483870967742	0.5833333333333334	0.6666666666666666	0.8064516129032258	0.6871425721941836	0.6804979253112033	0.4838709677419355	0.8970588235294118	0.5783604581072935	0.5	0.2857142857142857	0.9493670886075949	Self Car Public
ssid__geo	0.7193798449612403	0.7982456140350878	0.6510018845905434	0.5828571428571429	0.5498007968127491	0.8203477141017385	0.6428668018931711	0.4827586206896552	0.5517241379310345	0.8941176470588236	436	SVC	0.6948846286446021	0.59765625	0.7340425531914894	0.7529550827423168	0.7672771672771673	0.4666666666666667	1.0	0.8351648351648352	0.636417926356839	0.5687732342007435	0.4394904458598726	0.900990099009901	0.6143258991360258	0.5	0.38095238095238093	0.9620253164556962	Self Car Public
ssid__geo	0.7383050847457627	0.7807017543859649	0.6754756239727859	0.6873065015479876	0.5034722222222222	0.8356481481481481	0.6235209235209235	0.6285714285714286	0.35714285714285715	0.8848484848484849	437	SVC	0.7063953060785524	0.6397694524495677	0.69377990430622	0.7856365614798694	0.6956441491325212	0.5238095238095238	0.7142857142857143	0.8488372093023255	0.6766767037274063	0.7424749163879598	0.39509536784741145	0.892459826946848	0.6492867189069721	0.7857142857142857	0.23809523809523808	0.9240506329113924	Self Car Public
ssid__geo	0.7599388379204893	0.8070175438596491	0.6908126512701817	0.6169665809768639	0.6213592233009709	0.8341121495327102	0.6691254651780968	0.5263157894736842	0.6060606060606061	0.875	438	SVC	0.7567692527026743	0.7843137254901961	0.7207207207207207	0.7652733118971061	0.8757159221076747	1.0	0.8333333333333334	0.7938144329896907	0.6570364511693757	0.5084745762711864	0.5460750853242321	0.9165596919127086	0.6026722925457103	0.35714285714285715	0.47619047619047616	0.9746835443037974	Self Car Public
ssid__geo	0.7654494382022472	0.8421052631578947	0.7182243674066768	0.6955017301038063	0.6196213425129088	0.8395500296033156	0.7311507936507938	0.7142857142857143	0.5625	0.9166666666666667	439	SVC	0.7408493740535586	0.7362637362637363	0.6896551724137931	0.7966292134831461	0.799212023931125	0.7142857142857143	0.8181818181818182	0.8651685393258427	0.7029585308137904	0.659016393442623	0.5625	0.8873591989987485	0.7058468957203133	0.7142857142857143	0.42857142857142855	0.9746835443037974	Self Car Public
ssid__geo	0.7513389441469013	0.7894736842105263	0.6804347655869285	0.5729442970822282	0.6296900489396411	0.8386699507389163	0.6402714932126696	0.5384615384615384	0.5	0.8823529411764706	440	SVC	0.7073465944746392	0.5837837837837838	0.7509727626459144	0.7872832369942196	0.7115939615939615	0.5833333333333334	0.7272727272727273	0.8241758241758241	0.667289344347234	0.5625	0.5421348314606742	0.8972332015810277	0.6101064898533253	0.5	0.38095238095238093	0.9493670886075949	Self Car Public
ssid__geo	0.773226042428676	0.8421052631578947	0.7386284187528197	0.7169179229480737	0.6578947368421054	0.84107259646828	0.7656565656565656	0.7142857142857143	0.6857142857142857	0.8969696969696971	441	SVC	0.7602739551295237	0.7379310344827587	0.7490636704119851	0.7938271604938272	0.8106312292358804	0.7142857142857143	0.8571428571428571	0.8604651162790697	0.7259587678144735	0.6970684039087948	0.5865102639296188	0.894297635605007	0.7408077154912598	0.7142857142857143	0.5714285714285714	0.9367088607594937	Self Car Public
ssid__geo	0.755656108597285	0.7807017543859649	0.7027575886369429	0.6939313984168866	0.5793357933579336	0.8350055741360088	0.6412379541991287	0.5161290322580646	0.5333333333333333	0.874251497005988	442	SVC	0.7290538173390465	0.6591478696741855	0.7235023041474654	0.8045112781954887	0.7296741929094871	0.47058823529411764	0.8888888888888888	0.8295454545454546	0.6945233724821674	0.7325905292479109	0.48307692307692307	0.8679026651216686	0.6254771950974483	0.5714285714285714	0.38095238095238093	0.9240506329113924	Self Car Public
ssid__geo	0.72578125	0.8070175438596491	0.6353597852228611	0.5282167042889391	0.538310412573674	0.8395522388059702	0.6249269005847954	0.4	0.5625	0.9122807017543859	443	SVC	0.6737976196489318	0.5545023696682464	0.6919191919191919	0.7749712973593571	0.7068511198945981	0.45454545454545453	0.8181818181818182	0.8478260869565217	0.6202333279624918	0.5043103448275862	0.4405144694533762	0.9158751696065129	0.5910186859553949	0.35714285714285715	0.42857142857142855	0.9873417721518988	Self Car Public
ssid__geo	0.792341678939617	0.7807017543859649	0.7536412697439504	0.6514806378132119	0.7637362637362638	0.8457069076823757	0.6560034733528709	0.56	0.5405405405405405	0.8674698795180723	444	SVC	0.7777935183853493	0.715	0.8176470588235294	0.8007334963325183	0.6963166144200627	0.6363636363636364	0.625	0.8275862068965517	0.7369513456436022	0.5983263598326359	0.7164948453608248	0.896032831737346	0.6291942937512558	0.5	0.47619047619047616	0.9113924050632911	Self Car Public
ssid__geo	0.6732600732600733	0.7982456140350878	0.5873158610559619	0.5337954939341422	0.44789356984478934	0.7802585193889543	0.6256133590237636	0.6666666666666666	0.32	0.8901734104046243	445	SVC	0.6163156028249688	0.4438040345821326	0.63125	0.7738927738927739	0.8147163120567376	0.625	1.0	0.8191489361702128	0.601124704337299	0.6695652173913044	0.3470790378006873	0.7867298578199052	0.626481816355234	0.7142857142857143	0.19047619047619047	0.9746835443037974	Self Car Public
ssid__geo	0.7405913978494624	0.8508771929824561	0.712255530266447	0.6685878962536023	0.6676875957120981	0.8004910988336402	0.7649627669297221	0.7741935483870968	0.6060606060606061	0.9146341463414634	446	SVC	0.7104219954146447	0.5843828715365239	0.7194719471947195	0.8274111675126904	0.8071895424836603	0.7058823529411765	0.8333333333333334	0.8823529411764706	0.7264231542154649	0.7811447811447811	0.6228571428571429	0.7752675386444708	0.7609001406469761	0.8571428571428571	0.47619047619047616	0.9493670886075949	Self Car Public
ssid__geo	0.7402597402597403	0.7894736842105263	0.6626360496438249	0.6702702702702702	0.48306997742663654	0.8345679012345678	0.6170868347338936	0.6000000000000001	0.35714285714285715	0.8941176470588236	447	SVC	0.7333562271062272	0.6813186813186813	0.7642857142857142	0.7544642857142857	0.7039835164835165	0.5625	0.7142857142857143	0.8351648351648352	0.6488038130250077	0.6595744680851063	0.35313531353135313	0.9337016574585635	0.6143258991360258	0.6428571428571429	0.23809523809523808	0.9620253164556962	Self Car Public
ssid__geo	0.7507763975155279	0.7807017543859649	0.6749141997833825	0.6503067484662577	0.5330396475770925	0.8413962033067973	0.6128709055876685	0.56	0.4	0.8786127167630058	448	SVC	0.7252467303421438	0.7035398230088495	0.6994219653179191	0.7727784026996626	0.7038469804427251	0.6363636363636364	0.6666666666666666	0.8085106382978723	0.6528516055410616	0.6045627376425855	0.4306049822064057	0.9233870967741935	0.582579867389994	0.5	0.2857142857142857	0.9620253164556962	Self Car Public
ssid__geo	0.8092307692307692	0.8421052631578947	0.7633968126448999	0.7591240875912408	0.6546184738955824	0.8764478764478764	0.7277777777777779	0.7333333333333334	0.5333333333333333	0.9166666666666667	449	SVC	0.8131766258878669	0.8062015503875969	0.8274111675126904	0.8059171597633136	0.8138524760715772	0.6875	0.8888888888888888	0.8651685393258427	0.7397591253059327	0.7172413793103448	0.5415282392026578	0.9605077574047954	0.7137834036568212	0.7857142857142857	0.38095238095238093	0.9746835443037974	Self Car Public
ssid__geo	0.8160561184723305	0.868421052631579	0.7697058392807167	0.7661290322580644	0.6639511201629329	0.8790373654211527	0.7846508330379298	0.7857142857142857	0.6451612903225806	0.9230769230769232	450	SVC	0.7964548747130419	0.7786885245901639	0.7725118483412322	0.8381642512077294	0.8841269841269841	0.7857142857142857	1.0	0.8666666666666667	0.7534041031710806	0.753968253968254	0.5821428571428572	0.9241011984021305	0.7497488446855535	0.7857142857142857	0.47619047619047616	0.9873417721518988	Self Car Public
ssid__geo	0.7542430414120842	0.8157894736842105	0.7203150839263982	0.6585365853658536	0.6836248012718601	0.818783865141481	0.6949728885212756	0.6153846153846153	0.5806451612903225	0.888888888888889	451	SVC	0.7393253781243608	0.5853658536585366	0.8269230769230769	0.8056872037914692	0.7975845410628019	0.6666666666666666	0.9	0.8260869565217391	0.7225274694898841	0.7526132404181185	0.5826558265582655	0.8323133414932681	0.6540084388185654	0.5714285714285714	0.42857142857142855	0.9620253164556962	Self Car Public
ssid__geo	0.7278325123152709	0.8245614035087719	0.6674872483029662	0.5809248554913296	0.5930408472012103	0.8284960422163589	0.6908496732026143	0.6666666666666666	0.5	0.9058823529411764	452	SVC	0.6967692889348083	0.4797136038186158	0.7903225806451613	0.8202716823406478	0.8237179487179488	0.625	1.0	0.8461538461538461	0.6825756670178628	0.7362637362637363	0.4745762711864407	0.8368869936034116	0.6741008639742817	0.7142857142857143	0.3333333333333333	0.9746835443037974	Self Car Public
ssid__geo	0.6779348494161033	0.7631578947368421	0.6055720944324855	0.6426299045599152	0.39999999999999997	0.7740863787375415	0.5830038447904453	0.5161290322580646	0.35714285714285715	0.8757396449704142	453	SVC	0.6358333333333334	0.5738636363636364	0.5771428571428572	0.7564935064935064	0.6690320572673514	0.47058823529411764	0.7142857142857143	0.8222222222222222	0.6095660315970126	0.7301204819277108	0.30606060606060603	0.7925170068027211	0.5820775567611011	0.5714285714285714	0.23809523809523808	0.9367088607594937	Self Car Public
ssid__geo	0.7566787003610108	0.7894736842105263	0.7268176091656883	0.6918714555765595	0.6675977653631285	0.8209836065573769	0.664967562557924	0.6153846153846153	0.5	0.8795180722891567	454	SVC	0.7613596602217753	0.7922077922077922	0.7376543209876543	0.7542168674698795	0.7019157088122605	0.6666666666666666	0.6	0.8390804597701149	0.7081690872476653	0.6140939597315436	0.6096938775510204	0.9007194244604316	0.6413502109704642	0.5714285714285714	0.42857142857142855	0.9240506329113924	Self Car Public
ssid__geo	0.7516387472687546	0.7807017543859649	0.7067557346158876	0.7147651006711409	0.5796064400715563	0.8258956631049655	0.6572121820615796	0.6666666666666666	0.43749999999999994	0.8674698795180723	455	SVC	0.7222198999852841	0.6740506329113924	0.6952789699570815	0.7973300970873787	0.6963166144200627	0.625	0.6363636363636364	0.8275862068965517	0.7047436316413128	0.7607142857142857	0.49693251533742333	0.8565840938722294	0.6530038175607796	0.7142857142857143	0.3333333333333333	0.9113924050632911	Self Car Public
ssid__geo	0.7112201103617413	0.8245614035087719	0.6622094195464651	0.6620305980528511	0.5045751633986928	0.8200224971878515	0.692636423405654	0.6666666666666666	0.5	0.9112426035502957	456	SVC	0.690989984962498	0.6502732240437158	0.6795774647887324	0.7431192660550459	0.7583786583786584	0.6923076923076923	0.7272727272727273	0.8555555555555555	0.6633828048694705	0.6742209631728046	0.40124740124740127	0.9146800501882058	0.6661643560377737	0.6428571428571429	0.38095238095238093	0.9746835443037974	Self Car Public
ssid__geo	0.725228390723823	0.8070175438596491	0.6790693534511334	0.674230145867099	0.561525129982669	0.8014527845036319	0.6755260243632337	0.7142857142857143	0.42857142857142855	0.8837209302325582	457	SVC	0.727356089259394	0.7027027027027027	0.7534883720930232	0.7258771929824561	0.79621095750128	0.7142857142857143	0.8571428571428571	0.8172043010752689	0.6633611615436369	0.6479750778816199	0.44751381215469616	0.8945945945945946	0.6540084388185654	0.7142857142857143	0.2857142857142857	0.9620253164556962	Self Car Public
ssid__geo	0.7478772044415415	0.7982456140350878	0.6852392399252042	0.753747323340471	0.4773662551440329	0.8246041412911084	0.6211689145793192	0.7333333333333334	0.24	0.8901734104046243	458	SVC	0.7166591493621528	0.8110599078341014	0.5858585858585859	0.7530589543937709	0.7522163120567376	0.6875	0.75	0.8191489361702128	0.672649568815114	0.704	0.4027777777777778	0.9111709286675639	0.634418324291742	0.7857142857142857	0.14285714285714285	0.9746835443037974	Self Car Public
ssid__geo	0.7838669950738916	0.8596491228070176	0.7324900793650793	0.8125000000000001	0.546875	0.838095238095238	0.7710356783095555	0.8148148148148148	0.5806451612903225	0.9176470588235295	459	SVC	0.7651525773163445	0.8346303501945526	0.6829268292682927	0.7779005524861878	0.8677655677655678	0.8461538461538461	0.9	0.8571428571428571	0.7186420235117555	0.7915129151291513	0.4560260586319218	0.9083870967741936	0.7338758288125377	0.7857142857142857	0.42857142857142855	0.9873417721518988	Self Car Public
ssid__geo	0.7121588089330024	0.8157894736842105	0.6542100673676648	0.6036671368124119	0.5508607198748043	0.8081023454157784	0.6828282828282828	0.6060606060606061	0.5333333333333333	0.9090909090909091	460	SVC	0.6908121153490843	0.5156626506024097	0.775330396475771	0.7814432989690722	0.7624325672061291	0.5263157894736842	0.8888888888888888	0.872093023255814	0.6639067380311605	0.7278911564625851	0.42718446601941745	0.8366445916114791	0.6815350612818968	0.7142857142857143	0.38095238095238093	0.9493670886075949	Self Car Public
ssid__geo	0.7686932215234102	0.8245614035087719	0.7349022458613544	0.756687898089172	0.6228893058161351	0.8251295336787564	0.7095381526104418	0.6000000000000001	0.6249999999999999	0.9036144578313253	461	SVC	0.7668093409862653	0.7774869109947644	0.7545454545454545	0.7683956574185766	0.7778866248693834	0.5625	0.9090909090909091	0.8620689655172413	0.7194110777744704	0.7369727047146402	0.5303514376996805	0.8909090909090909	0.6894715692184047	0.6428571428571429	0.47619047619047616	0.9493670886075949	Self Car Public
ssid__geo	0.8107023411371237	0.8333333333333334	0.7709889492238559	0.7344632768361582	0.7051851851851851	0.8733183856502241	0.7196991298787706	0.6428571428571429	0.6060606060606061	0.9101796407185629	462	SVC	0.7832393052238776	0.6989247311827957	0.8040540540540541	0.8467391304347827	0.77994227994228	0.6428571428571429	0.8333333333333334	0.8636363636363636	0.7677994106369216	0.7738095238095238	0.6279683377308707	0.9016203703703703	0.6936909785011052	0.6428571428571429	0.47619047619047616	0.9620253164556962	Self Car Public
ssid__geo	0.7850348763474952	0.8421052631578947	0.7434268427892232	0.824654622741764	0.5641025641025641	0.8415233415233415	0.7412835706219951	0.7741935483870968	0.5294117647058824	0.920245398773006	463	SVC	0.7734874925818532	0.8272921108742004	0.7112068965517241	0.7819634703196348	0.7636823960353372	0.7058823529411765	0.6923076923076923	0.8928571428571429	0.7334534166471713	0.8220338983050848	0.46742209631728043	0.910904255319149	0.74502712477396	0.8571428571428571	0.42857142857142855	0.9493670886075949	Self Car Public
ssid__geo	0.784452296819788	0.8508771929824561	0.7326194316485579	0.7822468793342581	0.5654885654885654	0.85012285012285	0.7710765832170082	0.8148148148148148	0.588235294117647	0.9101796407185629	464	SVC	0.756044385069729	0.831858407079646	0.6325581395348837	0.8037166085946573	0.8263403263403264	0.8461538461538461	0.7692307692307693	0.8636363636363636	0.7172381728056121	0.7382198952879581	0.5112781954887218	0.9022164276401564	0.7413100261201526	0.7857142857142857	0.47619047619047616	0.9620253164556962	Self Car Public
ssid__geo	0.7980553477935677	0.8508771929824561	0.7613440076425203	0.7206349206349205	0.7051546391752577	0.858242463117383	0.7510898294030824	0.6153846153846153	0.7222222222222222	0.9156626506024097	465	SVC	0.7852805095720946	0.8284671532846716	0.7154811715481172	0.8118932038834952	0.8022988505747127	0.6666666666666666	0.8666666666666667	0.8735632183908046	0.7476554940967892	0.6376404494382022	0.6951219512195121	0.9102040816326531	0.7175005023106289	0.5714285714285714	0.6190476190476191	0.9620253164556962	Self Car Public
ssid__geo	0.7799736495388669	0.8596491228070176	0.7380365110456063	0.7585266030013643	0.6067796610169491	0.8488032691185057	0.7631454566938438	0.7857142857142857	0.5806451612903225	0.9230769230769232	466	SVC	0.7785659139967512	0.7988505747126436	0.7584745762711864	0.778372591006424	0.8507936507936508	0.7857142857142857	0.9	0.8666666666666667	0.7203251310407377	0.7220779220779221	0.5056497175141242	0.9332477535301669	0.7338758288125377	0.7857142857142857	0.42857142857142855	0.9873417721518988	Self Car Public
ssid__geo	0.7431386347642506	0.8245614035087719	0.6893616333009024	0.7597315436241611	0.48587570621468923	0.822477650063857	0.7062827328798994	0.7407407407407408	0.48275862068965514	0.8953488372093023	467	SVC	0.7254631701220807	0.760752688172043	0.6615384615384615	0.7540983606557377	0.8240625861593603	0.7692307692307693	0.875	0.8279569892473119	0.6823786967267553	0.7587131367292225	0.38392857142857145	0.9044943820224719	0.6741008639742817	0.7142857142857143	0.3333333333333333	0.9746835443037974	Self Car Public
ssid__geo	0.7681789931634556	0.8333333333333334	0.7222668574774258	0.7482837528604119	0.5733333333333334	0.845183486238532	0.7184469770137145	0.6451612903225806	0.6	0.9101796407185629	468	SVC	0.7586017051773899	0.7331838565022422	0.7543859649122807	0.788235294117647	0.8172905525846703	0.5882352941176471	1.0	0.8636363636363636	0.712461839693526	0.764018691588785	0.46236559139784944	0.9110012360939431	0.7016274864376131	0.7142857142857143	0.42857142857142855	0.9620253164556962	Self Car Public
ssid__geo	0.75	0.8508771929824561	0.6603523404847431	0.5691906005221932	0.5505617977528089	0.8613046231792274	0.7370745999549243	0.689655172413793	0.588235294117647	0.9333333333333332	469	SVC	0.6683652449954997	0.5190476190476191	0.6475770925110133	0.8384710234278668	0.7770820910355795	0.6666666666666666	0.7692307692307693	0.8953488372093024	0.6647672772327975	0.630057803468208	0.4788273615635179	0.8854166666666666	0.7217199115933294	0.7142857142857143	0.47619047619047616	0.9746835443037974	Self Car Public
ssid__geo	0.7169117647058824	0.8070175438596491	0.6700655726683734	0.6797385620915032	0.5288966725043783	0.8015614834092387	0.6762962962962963	0.64	0.5	0.888888888888889	470	SVC	0.7226569028784965	0.7074829931972789	0.7475247524752475	0.7129629629629629	0.7602108036890646	0.7272727272727273	0.7272727272727273	0.8260869565217391	0.6595355828987	0.6540880503144654	0.4092140921409214	0.9153046062407132	0.6381354229455495	0.5714285714285714	0.38095238095238093	0.9620253164556962	Self Car Public
ssid__geo	0.8081312410841655	0.868421052631579	0.7705102707749768	0.7767857142857143	0.672	0.8627450980392157	0.7771588693957115	0.7200000000000001	0.6875000000000001	0.9239766081871346	471	SVC	0.8042299103750165	0.867109634551495	0.7400881057268722	0.8054919908466819	0.8922924901185771	0.8181818181818182	1.0	0.8586956521739131	0.7492161843234676	0.7035040431266847	0.6153846153846154	0.9287598944591029	0.7222222222222223	0.6428571428571429	0.5238095238095238	1.0	Self Car Public
ssid__geo	0.7487179487179487	0.8245614035087719	0.6365521006148107	0.43010752688172044	0.6423135464231354	0.8372352285395763	0.6950408565793181	0.5	0.6857142857142857	0.8994082840236687	472	SVC	0.6670026939392256	0.43478260869565216	0.7814814814814814	0.7847439916405433	0.7671957671957671	0.6	0.8571428571428571	0.8444444444444444	0.6226678813123296	0.425531914893617	0.5452196382428941	0.8972520908004779	0.6540084388185654	0.42857142857142855	0.5714285714285714	0.9620253164556962	Self Car Public
ssid__geo	0.7991913746630728	0.8596491228070176	0.7669606204077045	0.7830188679245284	0.6613924050632911	0.8564705882352941	0.7728174603174605	0.7142857142857143	0.6875000000000001	0.9166666666666667	473	SVC	0.7920883540211904	0.7708978328173375	0.7946768060836502	0.8106904231625836	0.8598180845371858	0.7142857142857143	1.0	0.8651685393258427	0.7565511646076227	0.7955271565495208	0.5663956639566395	0.9077306733167082	0.7375929274663452	0.7142857142857143	0.5238095238095238	0.9746835443037974	Self Car Public
ssid__geo	0.7564526803441429	0.8157894736842105	0.722812962195705	0.6595460614152203	0.6759689922480621	0.8329238329238329	0.6691097724230254	0.6250000000000001	0.4666666666666666	0.9156626506024097	474	SVC	0.7464600982433254	0.5678160919540229	0.8416988416988417	0.8298653610771114	0.735632183908046	0.5555555555555556	0.7777777777777778	0.8735632183908046	0.7291319917941284	0.7866242038216561	0.5647668393782384	0.8360049321824907	0.6698814546915813	0.7142857142857143	0.3333333333333333	0.9620253164556962	Self Car Public
ssid__geo	0.8196948682385575	0.8771929824561403	0.7622672057999992	0.813953488372093	0.5887640449438202	0.8840840840840841	0.8019227713332274	0.896551724137931	0.5806451612903225	0.9285714285714286	475	SVC	0.794572492036341	0.8097686375321337	0.7318435754189944	0.8421052631578947	0.881023720349563	0.8666666666666667	0.9	0.8764044943820225	0.7470435945051689	0.8181818181818182	0.4924812030075188	0.9304677623261695	0.7814948764315853	0.9285714285714286	0.42857142857142855	0.9873417721518988	Self Car Public
ssid__geo	0.8056155507559395	0.8508771929824561	0.7620817219331548	0.7404718693284936	0.6763636363636364	0.8694096601073346	0.754541185310416	0.6666666666666666	0.6857142857142857	0.9112426035502957	476	SVC	0.7860107266848901	0.7876447876447876	0.7410358565737052	0.8293515358361775	0.8375661375661375	0.8	0.8571428571428571	0.8555555555555555	0.7447458500560286	0.6986301369863014	0.6220735785953178	0.9135338345864662	0.7058468957203133	0.5714285714285714	0.5714285714285714	0.9746835443037974	Self Car Public
ssid__geo	0.7711598746081505	0.868421052631579	0.7175982822115659	0.593967517401392	0.7032640949554896	0.8555632342778161	0.7777777777777778	0.7333333333333334	0.6666666666666667	0.9333333333333332	477	SVC	0.7342889568130575	0.5589519650655022	0.8315789473684211	0.8123359580052494	0.8331718346253231	0.6875	0.9166666666666666	0.8953488372093024	0.715522500029261	0.6336633663366337	0.609254498714653	0.9036496350364963	0.761402451275869	0.7857142857142857	0.5238095238095238	0.9746835443037974	Self Car Public
ssid__geo	0.7684010152284264	0.8070175438596491	0.7233660547920282	0.7233532934131736	0.6017391304347827	0.8450057405281285	0.646788370520622	0.5517241379310344	0.48275862068965514	0.9058823529411764	478	SVC	0.7586819378092798	0.7383863080684596	0.7521739130434782	0.7854855923159018	0.7514957264957265	0.5333333333333333	0.875	0.8461538461538461	0.7082183924804868	0.7089201877934272	0.5014492753623189	0.9142857142857143	0.626481816355234	0.5714285714285714	0.3333333333333333	0.9746835443037974	Self Car Public
ssid__geo	0.773384030418251	0.8596491228070176	0.7405627163505061	0.7403314917127073	0.6369426751592356	0.8444139821795751	0.775068599185072	0.8148148148148148	0.588235294117647	0.9221556886227545	479	SVC	0.7610427784251028	0.7790697674418605	0.7092198581560284	0.7948387096774193	0.8301282051282052	0.8461538461538461	0.7692307692307693	0.875	0.727960878432433	0.7052631578947368	0.5780346820809249	0.9005847953216374	0.7455294354028531	0.7857142857142857	0.47619047619047616	0.9746835443037974	Self Car Public
ssid__geo	0.7751994198694706	0.7982456140350878	0.7274566679455351	0.7155425219941349	0.612966601178782	0.8538608806636886	0.6362082912951399	0.5806451612903226	0.42857142857142855	0.8994082840236687	480	SVC	0.7579245480912972	0.6991404011461319	0.7647058823529411	0.8099273607748184	0.7436663554310613	0.5294117647058824	0.8571428571428571	0.8444444444444444	0.7156807168886546	0.7327327327327328	0.5114754098360655	0.902834008097166	0.6301989150090416	0.6428571428571429	0.2857142857142857	0.9620253164556962	Self Car Public
ssid__geo	0.776173285198556	0.8421052631578947	0.7201357899372337	0.6717267552182163	0.6275862068965516	0.8610944076969332	0.7474747474747474	0.6666666666666666	0.6666666666666666	0.9090909090909091	481	SVC	0.7445623869794661	0.731404958677686	0.6867924528301886	0.8154897494305239	0.7881335718545021	0.6923076923076923	0.8	0.872093023255814	0.7036441067282503	0.6210526315789474	0.5777777777777777	0.9121019108280255	0.7212176009644363	0.6428571428571429	0.5714285714285714	0.9493670886075949	Self Car Public
ssid__geo	0.7371581054036024	0.7894736842105263	0.6670906849190364	0.7610619469026548	0.41458733205374276	0.8256227758007116	0.6451524621713721	0.7096774193548386	0.3448275862068965	0.880952380952381	482	SVC	0.7109000287337267	0.7166666666666667	0.6545454545454545	0.7614879649890591	0.7011731658955718	0.6470588235294118	0.625	0.8314606741573034	0.672081981792971	0.8113207547169812	0.30337078651685395	0.9015544041450777	0.6535061281896725	0.7857142857142857	0.23809523809523808	0.9367088607594937	Self Car Public
ssid__geo	0.7957063711911357	0.8421052631578947	0.7627809838895366	0.7690217391304347	0.6577629382303839	0.8615582743077914	0.7088414634146342	0.6250000000000001	0.5625	0.9390243902439025	483	SVC	0.7872221655260808	0.771117166212534	0.7786561264822134	0.8118932038834952	0.7598732422261834	0.5555555555555556	0.8181818181818182	0.9058823529411765	0.7513324348258111	0.7669376693766937	0.569364161849711	0.9176954732510288	0.7058468957203133	0.7142857142857143	0.42857142857142855	0.9746835443037974	Self Car Public
ssid__geo	0.7227304714989444	0.8070175438596491	0.6486838613191535	0.5297741273100615	0.592	0.8242774566473988	0.6432950191570881	0.5	0.5333333333333333	0.896551724137931	484	SVC	0.716317619288743	0.542016806722689	0.8726415094339622	0.7342945417095778	0.7699805068226121	0.6	0.8888888888888888	0.8210526315789474	0.6351360390568069	0.5180722891566265	0.44794188861985473	0.9393939393939394	0.5989551938919028	0.42857142857142855	0.38095238095238093	0.9873417721518988	Self Car Public
ssid__geo	0.7235824742268041	0.7894736842105263	0.6682947172944944	0.7034178610804851	0.5009940357852883	0.8004722550177096	0.6481481481481481	0.7222222222222223	0.33333333333333326	0.8888888888888888	485	SVC	0.693005681632556	0.5940409683426443	0.6631578947368421	0.8218181818181818	0.6713115086609064	0.5909090909090909	0.5555555555555556	0.8674698795180723	0.6816417357809358	0.8621621621621621	0.402555910543131	0.7802071346375143	0.6926863572433192	0.9285714285714286	0.23809523809523808	0.9113924050632911	Self Car Public
ssid__geo	0.7559449311639549	0.8333333333333334	0.7169787321592493	0.6547192353643966	0.658901830282862	0.8373151308304893	0.7009899609592861	0.5454545454545454	0.6249999999999999	0.9325153374233128	486	SVC	0.7343145422085849	0.6008771929824561	0.7704280155642024	0.831638418079096	0.7625123414597099	0.47368421052631576	0.9090909090909091	0.9047619047619048	0.7126037914444744	0.7191601049868767	0.5755813953488372	0.843069873997709	0.6936909785011052	0.6428571428571429	0.47619047619047616	0.9620253164556962	Self Car Public
ssid__geo	0.7285198555956679	0.7982456140350878	0.6441376981401556	0.6370967741935484	0.4600760456273764	0.8352402745995422	0.6428668018931711	0.6206896551724138	0.4137931034482759	0.8941176470588236	487	SVC	0.6799543736844481	0.61003861003861	0.654054054054054	0.7757704569606801	0.7283882783882785	0.6	0.75	0.8351648351648352	0.6420300862080451	0.6666666666666666	0.3548387096774194	0.9045848822800495	0.6301989150090416	0.6428571428571429	0.2857142857142857	0.9620253164556962	Self Car Public
ssid__geo	0.7593307593307593	0.8508771929824561	0.7164955360379528	0.7331536388140162	0.5870646766169155	0.8292682926829269	0.7432275234477282	0.7741935483870968	0.5333333333333333	0.9221556886227545	488	SVC	0.7547358868078909	0.7597765363128491	0.7405857740585774	0.7638453500522466	0.8232570806100218	0.7058823529411765	0.8888888888888888	0.875	0.7005149868053094	0.7083333333333334	0.48626373626373626	0.9069478908188585	0.7375929274663452	0.8571428571428571	0.38095238095238093	0.9746835443037974	Self Car Public
ssid__geo	0.7674576271186441	0.7807017543859649	0.7024860995148571	0.670756646216769	0.5806451612903226	0.8560564910374795	0.6163476080966291	0.5833333333333334	0.3870967741935483	0.8786127167630058	489	SVC	0.7489716984512294	0.6861924686192469	0.7758620689655172	0.7848605577689243	0.7028368794326241	0.7	0.6	0.8085106382978723	0.6871250374640243	0.656	0.4639175257731959	0.9414575866188769	0.582579867389994	0.5	0.2857142857142857	0.9620253164556962	Self Car Public
ssid__geo	0.7784352399737016	0.8157894736842105	0.7271307551941552	0.7577464788732394	0.5694200351493849	0.8542257515598412	0.6686274509803921	0.6000000000000001	0.5	0.9058823529411764	490	SVC	0.7492199052687573	0.7078947368421052	0.7168141592920354	0.8229508196721311	0.8028846153846154	0.5625	1.0	0.8461538461538461	0.7251421400872692	0.8151515151515152	0.47230320699708456	0.8879716981132075	0.6502913401647579	0.6428571428571429	0.3333333333333333	0.9746835443037974	Self Car Public
ssid__geo	0.7998466257668712	0.868421052631579	0.7663248547542949	0.728421052631579	0.7113237639553428	0.8592297476759628	0.7771588693957115	0.7200000000000001	0.6875000000000001	0.9239766081871346	491	SVC	0.8029909228739638	0.8277511961722488	0.7824561403508772	0.7987654320987654	0.8922924901185771	0.8181818181818182	1.0	0.8586956521739131	0.7440068082082602	0.650375939849624	0.652046783625731	0.9295977011494253	0.7222222222222223	0.6428571428571429	0.5238095238095238	1.0	Self Car Public
ssid__geo	0.7326801959412176	0.8070175438596491	0.6427601821953574	0.5499124343257442	0.5422222222222222	0.8361458900381056	0.6714442083574786	0.6000000000000001	0.5161290322580645	0.8982035928143712	492	SVC	0.6715596679353376	0.47005988023952094	0.7134502923976608	0.8311688311688312	0.7382575757575758	0.5625	0.8	0.8522727272727273	0.6469687188397063	0.6624472573839663	0.43727598566308246	0.8411829134720701	0.6577255374723728	0.6428571428571429	0.38095238095238093	0.9493670886075949	Self Car Public
ssid__geo	0.8108108108108109	0.8947368421052632	0.7660531527314113	0.736842105263158	0.6756756756756757	0.8856416772554002	0.8175657815691458	0.7586206896551724	0.742857142857143	0.9512195121951219	493	SVC	0.79382430764365	0.7986577181208053	0.7510729613733905	0.8317422434367542	0.8598506069094304	0.7333333333333333	0.9285714285714286	0.9176470588235294	0.7483180010871756	0.6839080459770115	0.6140350877192983	0.9470108695652174	0.7973678923046011	0.7857142857142857	0.6190476190476191	0.9873417721518988	Self Car Public
ssid__geo	0.7894385026737968	0.8157894736842105	0.7446045577486501	0.7659574468085106	0.6206896551724139	0.8471665712650257	0.6813555953090836	0.6153846153846153	0.5333333333333333	0.8953488372093023	494	SVC	0.7947053011625437	0.8	0.8010471204188482	0.783068783068783	0.7945041816009558	0.6666666666666666	0.8888888888888888	0.8279569892473119	0.7213365536467432	0.7346938775510204	0.5066225165562914	0.9226932668329177	0.64235483222825	0.5714285714285714	0.38095238095238093	0.9746835443037974	Self Car Public
ssid__geo	0.7846853677028052	0.8596491228070176	0.7619494406280323	0.7300215982721382	0.7194630872483222	0.8363636363636363	0.7861004756932358	0.8	0.6470588235294118	0.9112426035502957	495	SVC	0.7913799482056975	0.7647058823529411	0.8427672955974843	0.7666666666666667	0.8702667702667702	0.9090909090909091	0.8461538461538461	0.8555555555555555	0.7486605892865207	0.6983471074380165	0.6276346604215457	0.92	0.7375929274663452	0.7142857142857143	0.5238095238095238	0.9746835443037974	Self Car Public
ssid__geo	0.7639318885448917	0.7982456140350878	0.6879528648490175	0.6073059360730594	0.5973025048169558	0.8592501536570376	0.6520869749457069	0.5806451612903226	0.48275862068965514	0.8928571428571428	496	SVC	0.7139638470852794	0.540650406504065	0.775	0.8262411347517731	0.7490361313064552	0.5294117647058824	0.875	0.8426966292134831	0.6912027174366296	0.6927083333333334	0.48589341692789967	0.8950064020486556	0.641852521599357	0.6428571428571429	0.3333333333333333	0.9493670886075949	Self Car Public
ssid__geo	0.7193240264511389	0.8333333333333334	0.6738415351867247	0.6913229018492176	0.5214285714285715	0.8087731322823852	0.7198806687699869	0.7333333333333334	0.5161290322580645	0.9101796407185629	497	SVC	0.7120847348800213	0.7168141592920354	0.6919431279620853	0.7274969173859432	0.7837121212121212	0.6875	0.8	0.8636363636363636	0.6654714512084776	0.6675824175824175	0.4183381088825215	0.9104938271604939	0.709563994374121	0.7857142857142857	0.38095238095238093	0.9620253164556962	Self Car Public
ssid__geo	0.7329585382993675	0.7894736842105263	0.65442487231413	0.5781584582441113	0.5431309904153354	0.8419851682829436	0.6359358288770053	0.4799999999999999	0.5454545454545454	0.8823529411764706	498	SVC	0.6879686262490706	0.5510204081632653	0.7327586206896551	0.7801268498942917	0.7065434565434566	0.5454545454545454	0.75	0.8241758241758241	0.6513594435301076	0.6081081081081081	0.43147208121827413	0.9144981412639405	0.6021699819168173	0.42857142857142855	0.42857142857142855	0.9493670886075949	Self Car Public
ssid__geo	0.7642505277973258	0.868421052631579	0.7245294750124671	0.7315634218289085	0.6073298429319371	0.8346951602765555	0.7876305792972459	0.8148148148148148	0.6249999999999999	0.9230769230769232	499	SVC	0.7747915658288641	0.7823343848580442	0.7909090909090909	0.751131221719457	0.873970473970474	0.8461538461538461	0.9090909090909091	0.8666666666666667	0.7063593628975724	0.6869806094182825	0.49291784702549574	0.9391796322489392	0.7497488446855535	0.7857142857142857	0.47619047619047616	0.9873417721518988	Self Car Public
ssid__geo	0.7898001378359751	0.8333333333333334	0.7465366764464604	0.7685714285714286	0.6151012891344383	0.8559373116335142	0.7177313936327218	0.6666666666666666	0.5806451612903225	0.9058823529411764	500	SVC	0.7910220096955806	0.7842565597667639	0.7990430622009569	0.7897664071190211	0.8128205128205129	0.6923076923076923	0.9	0.8461538461538461	0.7292373089586711	0.7535014005602241	0.5	0.9342105263157895	0.6820373719107896	0.6428571428571429	0.42857142857142855	0.9746835443037974	Self Car Public
ssid__geo	0.7725988700564972	0.8245614035087719	0.701291234553609	0.6412825651302606	0.6000000000000001	0.8625911385305663	0.6864926325559809	0.56	0.588235294117647	0.9112426035502957	501	SVC	0.7505058313874624	0.6751054852320675	0.7819905213270142	0.7944214876033058	0.7537166537166536	0.6363636363636364	0.7692307692307693	0.8555555555555555	0.6803236562753888	0.6106870229007634	0.48672566371681414	0.943558282208589	0.6502913401647579	0.5	0.47619047619047616	0.9746835443037974	Self Car Public
ssid__geo	0.8277282086479066	0.8771929824561403	0.7912410960869704	0.8438356164383561	0.6563106796116506	0.8735769922109047	0.8106375080152542	0.8571428571428571	0.6470588235294118	0.927710843373494	502	SVC	0.7875028656443034	0.8324324324324325	0.6475095785440613	0.8825665859564165	0.8627847248536904	0.8571428571428571	0.8461538461538461	0.8850574712643678	0.7952261898460794	0.8555555555555555	0.6653543307086615	0.8647686832740213	0.7852119750853928	0.8571428571428571	0.5238095238095238	0.9746835443037974	Self Car Public
ssid__geo	0.7395596051632498	0.8333333333333334	0.658800382465431	0.5875	0.5454545454545455	0.8434466019417475	0.7289937918741164	0.689655172413793	0.588235294117647	0.9090909090909091	503	SVC	0.6766957556950497	0.5850622406639004	0.6359447004608295	0.8090803259604191	0.7693301530510833	0.6666666666666666	0.7692307692307693	0.872093023255814	0.6494428866528156	0.5899581589958159	0.47750865051903113	0.8808618504435995	0.7132810930279284	0.7142857142857143	0.47619047619047616	0.9493670886075949	Self Car Public
ssid__geo	0.7935275080906149	0.8596491228070176	0.7655952881302587	0.7537572254335261	0.6809815950920245	0.8620470438652257	0.7616320966014217	0.6666666666666666	0.6857142857142857	0.9325153374233128	504	SVC	0.7841924988789345	0.7874396135265701	0.7551020408163265	0.8100358422939068	0.7956349206349206	0.625	0.8571428571428571	0.9047619047619048	0.7547151738299241	0.7228381374722838	0.6201117318435754	0.9211956521739131	0.7492465340566605	0.7142857142857143	0.5714285714285714	0.9620253164556962	Self Car Public
ssid__geo	0.8015873015873016	0.8157894736842105	0.7650675989859398	0.7515923566878981	0.671118530884808	0.8724919093851132	0.6688818004607479	0.5	0.6060606060606061	0.9005847953216375	505	SVC	0.7930612303116122	0.7539936102236422	0.8072289156626506	0.8179611650485437	0.7567632850241547	0.6	0.8333333333333334	0.8369565217391305	0.7527682745158474	0.7492063492063492	0.5742857142857143	0.9348127600554785	0.626481816355234	0.42857142857142855	0.47619047619047616	0.9746835443037974	Self Car Public
ssid__geo	0.7720861172976986	0.8070175438596491	0.7350598019942186	0.7294938917975567	0.6331658291457287	0.8425196850393701	0.6769680936347603	0.5925925925925927	0.5454545454545454	0.8928571428571428	506	SVC	0.7672850770478506	0.7333333333333333	0.7875	0.781021897810219	0.7360270815326996	0.6153846153846154	0.75	0.8426966292134831	0.7232120412267471	0.7256944444444444	0.5294117647058824	0.9145299145299145	0.6497890295358649	0.5714285714285714	0.42857142857142855	0.9493670886075949	Self Car Public
ssid__geo	0.7250733137829912	0.8070175438596491	0.6129121384953126	0.604206500956023	0.3866666666666667	0.8478632478632478	0.6294669235709698	0.6666666666666666	0.32	0.9017341040462428	507	SVC	0.6978769779207689	0.572463768115942	0.7565217391304347	0.7646454265159301	0.8182624113475176	0.625	1.0	0.8297872340425532	0.6169280851713352	0.6396761133603239	0.25970149253731345	0.9514066496163683	0.6307012256379345	0.7142857142857143	0.19047619047619047	0.9873417721518988	Self Car Public
ssid__geo	0.7724665391969407	0.8245614035087719	0.7225886198748964	0.7755102040816325	0.548611111111111	0.8436445444319459	0.6815288592263009	0.6451612903225806	0.48275862068965514	0.9166666666666667	508	SVC	0.7575978664897954	0.7450980392156863	0.7348837209302326	0.7928118393234672	0.77613461114783	0.5882352941176471	0.875	0.8651685393258427	0.7158753587280285	0.8085106382978723	0.4376731301939058	0.9014423076923077	0.6741008639742817	0.7142857142857143	0.3333333333333333	0.9746835443037974	Self Car Public
ssid__geo	0.7448091091761554	0.8245614035087719	0.7064081205021422	0.5918367346938777	0.701062215477997	0.8263254113345522	0.6983421010680696	0.5333333333333333	0.6470588235294118	0.9146341463414634	509	SVC	0.719299477226976	0.5012345679012346	0.8133802816901409	0.8432835820895522	0.7428355957767723	0.5	0.8461538461538461	0.8823529411764706	0.7161519237065098	0.7224199288256228	0.616	0.8100358422939068	0.6815350612818968	0.5714285714285714	0.5238095238095238	0.9493670886075949	Self Car Public
ssid__geo	0.7522455089820359	0.8333333333333334	0.6783317125309317	0.6704980842911877	0.5210084033613446	0.8434886499402628	0.723178702375259	0.6666666666666666	0.588235294117647	0.9146341463414634	510	SVC	0.6984056437389771	0.7142857142857143	0.5740740740740741	0.8068571428571428	0.7588612368024132	0.625	0.7692307692307693	0.8823529411764706	0.664098845207903	0.631768953068592	0.47692307692307695	0.8836045056320401	0.7132810930279284	0.7142857142857143	0.47619047619047616	0.9493670886075949	Self Car Public
ssid__geo	0.6971586971586972	0.7982456140350878	0.6267722034500309	0.6111951588502269	0.45931283905967457	0.8098086124401914	0.6393090569561157	0.6666666666666666	0.35714285714285715	0.8941176470588236	511	SVC	0.6616305436903444	0.5872093023255814	0.6479591836734694	0.7497231450719822	0.7248168498168499	0.625	0.7142857142857143	0.8351648351648352	0.6244434603049814	0.637223974763407	0.3557422969187675	0.8803641092327699	0.6381354229455495	0.7142857142857143	0.23809523809523808	0.9620253164556962	Self Car Public
ssid__geo	0.784	0.8421052631578947	0.7236833565447034	0.7685290763968073	0.5415778251599147	0.8609431680773882	0.70420878672762	0.6451612903225806	0.5333333333333333	0.9341317365269461	512	SVC	0.7842821857585429	0.7439293598233996	0.8089171974522293	0.8	0.7878292731233908	0.5882352941176471	0.8888888888888888	0.8863636363636364	0.7112665918602894	0.7948113207547169	0.40705128205128205	0.9319371727748691	0.694193289129998	0.7142857142857143	0.38095238095238093	0.9873417721518988	Self Car Public
ssid__geo	0.7263303386316516	0.8157894736842105	0.6294398702578241	0.7070151306740029	0.3524027459954233	0.8289017341040462	0.672261565594899	0.7407407407407408	0.3846153846153846	0.8914285714285716	513	SVC	0.6824530022446688	0.7301136363636364	0.5703703703703704	0.746875	0.860576923076923	0.7692307692307693	1.0	0.8125	0.6238230173064611	0.6853333333333333	0.25496688741721857	0.9311688311688312	0.6465742415109504	0.7142857142857143	0.23809523809523808	0.9873417721518988	Self Car Public
ssid__geo	0.7643797643797644	0.8157894736842105	0.7107158772566863	0.6914893617021276	0.5880452342487884	0.8526130358191426	0.6805268640641277	0.6206896551724138	0.5161290322580645	0.9047619047619047	514	SVC	0.7409604906238942	0.7014388489208633	0.728	0.7934426229508197	0.7513108614232209	0.6	0.8	0.8539325842696629	0.698787637007273	0.6818181818181818	0.4932249322493225	0.9213197969543148	0.6619449467550733	0.6428571428571429	0.38095238095238093	0.9620253164556962	Self Car Public
ssid__geo	0.7909029192124916	0.8333333333333334	0.7482144004650383	0.7050610820244329	0.6829268292682926	0.856655290102389	0.7237194391601495	0.5833333333333334	0.6842105263157895	0.9036144578313253	515	SVC	0.7750557335001188	0.7453874538745388	0.7692307692307693	0.8105489773950484	0.7755916159567274	0.7	0.7647058823529411	0.8620689655172413	0.7304108469887495	0.6688741721854304	0.6140350877192983	0.9083232810615199	0.6894715692184047	0.5	0.6190476190476191	0.9493670886075949	Self Car Public
ssid__geo	0.7735352205398288	0.8070175438596491	0.7422526916965744	0.7204968944099379	0.6666666666666666	0.8395945140131186	0.6793662430759205	0.6250000000000001	0.5161290322580645	0.8969696969696971	516	SVC	0.7691934887162413	0.7295597484276729	0.7966666666666666	0.781354051054384	0.7386735572782085	0.5555555555555556	0.8	0.8604651162790697	0.7306714744579011	0.7116564417177914	0.5731414868105515	0.9072164948453608	0.6773156519991964	0.7142857142857143	0.38095238095238093	0.9367088607594937	Self Car Public
ssid__geo	0.7952635599694423	0.8859649122807017	0.7710746767341196	0.7361563517915309	0.7314487632508835	0.8456189151599443	0.8130081300813009	0.8125000000000001	0.6875000000000001	0.9390243902439025	517	SVC	0.7667957981126099	0.653179190751445	0.7723880597014925	0.874820143884892	0.8760348583877996	0.7222222222222222	1.0	0.9058823529411765	0.7854062089491122	0.8432835820895522	0.6946308724832215	0.8183041722745625	0.8090214988949166	0.9285714285714286	0.5238095238095238	0.9746835443037974	Self Car Public
ssid__geo	0.6995544239338001	0.7719298245614035	0.6255682985536121	0.4743362831858407	0.5957446808510638	0.8066239316239316	0.574915523752733	0.30769230769230765	0.5333333333333333	0.8837209302325582	518	SVC	0.6611252491986437	0.40606060606060607	0.8076923076923077	0.7696228338430173	0.6798088410991636	0.3333333333333333	0.8888888888888888	0.8172043010752689	0.6298284641153927	0.5702127659574469	0.47191011235955055	0.8473625140291807	0.5428973277074544	0.2857142857142857	0.38095238095238093	0.9620253164556962	Self Car Public
ssid__geo	0.7874427730542839	0.8508771929824561	0.760196385831314	0.7516254876462939	0.6818181818181819	0.847145488029466	0.7402102113855079	0.5925925925925927	0.7058823529411765	0.9221556886227545	519	SVC	0.8013565514351221	0.7961432506887053	0.8395522388059702	0.7683741648106904	0.8044871794871794	0.6153846153846154	0.9230769230769231	0.875	0.7432382335452224	0.7118226600985221	0.5739795918367347	0.9439124487004104	0.7058468957203133	0.5714285714285714	0.5714285714285714	0.9746835443037974	Self Car Public
ssid__geo	0.7355601948503827	0.8421052631578947	0.6597000684387251	0.5708955223880597	0.5575364667747165	0.8506682161533992	0.717570281124498	0.6000000000000001	0.6249999999999999	0.927710843373494	520	SVC	0.6938508346468438	0.523972602739726	0.7610619469026548	0.7965179542981502	0.7855494601184256	0.5625	0.9090909090909091	0.8850574712643678	0.6598883610087886	0.6270491803278688	0.4398976982097187	0.912718204488778	0.6979103877838054	0.6428571428571429	0.47619047619047616	0.9746835443037974	Self Car Public
ssid__geo	0.7644539614561028	0.8157894736842105	0.7076014596471857	0.6709470304975923	0.5955882352941176	0.8562691131498471	0.65148810819439	0.4615384615384615	0.5806451612903225	0.9122807017543859	521	SVC	0.7445599132910038	0.6677316293929713	0.7677725118483413	0.798175598631699	0.7492753623188406	0.5	0.9	0.8478260869565217	0.6947209614926017	0.6741935483870968	0.4864864864864865	0.9234828496042217	0.6148282097649186	0.42857142857142855	0.42857142857142855	0.9873417721518988	Self Car Public
ssid__geo	0.7996768982229402	0.8859649122807017	0.7476468398425226	0.7755102040816326	0.5995316159250585	0.8678986995208763	0.804040404040404	0.7999999999999999	0.6666666666666667	0.9454545454545454	522	SVC	0.7619736050975106	0.7549668874172185	0.6844919786096256	0.8464619492656876	0.8578811369509043	0.75	0.9166666666666666	0.9069767441860465	0.7403285229127926	0.7972027972027972	0.5333333333333333	0.8904494382022472	0.7894313843680932	0.8571428571428571	0.5238095238095238	0.9873417721518988	Self Car Public
ssid__geo	0.6755725190839694	0.7719298245614035	0.5693160699147443	0.6417759838546923	0.25934065934065936	0.806831566548881	0.5453968253968253	0.5714285714285714	0.16	0.9047619047619047	523	SVC	0.6120598468502125	0.5578947368421052	0.5042735042735043	0.7740112994350282	0.6100410201533797	0.47619047619047616	0.5	0.8539325842696629	0.5908196855514213	0.7553444180522565	0.17455621301775148	0.8425584255842559	0.5905163753265019	0.7142857142857143	0.09523809523809523	0.9620253164556962	Self Car Public
ssid__geo	0.7670250896057348	0.8245614035087719	0.7149460569826368	0.6977611940298508	0.6054054054054053	0.8416715715126544	0.7035778175313059	0.6153846153846153	0.6	0.8953488372093023	524	SVC	0.7646510610899662	0.6900369003690037	0.8275862068965517	0.7763300760043431	0.8315412186379928	0.6666666666666666	1.0	0.8279569892473119	0.700652080292668	0.7056603773584905	0.4772727272727273	0.9190231362467867	0.6582278481012658	0.5714285714285714	0.42857142857142855	0.9746835443037974	Self Car Public
ssid__geo	0.803083391730904	0.868421052631579	0.7575198646824637	0.7721335268505078	0.6229508196721311	0.8774752475247525	0.7774511361830605	0.7586206896551724	0.6451612903225806	0.9285714285714286	525	SVC	0.7823865896327856	0.7368421052631579	0.7702702702702703	0.840047393364929	0.8699126092384519	0.7333333333333333	1.0	0.8764044943820225	0.7507683906520103	0.8109756097560976	0.5229357798165137	0.9183937823834197	0.7497488446855535	0.7857142857142857	0.47619047619047616	0.9873417721518988	Self Car Public
ssid__geo	0.8214051214707814	0.8508771929824561	0.7856780174438387	0.8418430884184309	0.6451612903225806	0.8700296735905044	0.7549603174603176	0.7857142857142857	0.5625	0.9166666666666667	526	SVC	0.8082516811639368	0.8666666666666667	0.7317073170731707	0.826381059751973	0.823021547740649	0.7857142857142857	0.8181818181818182	0.8651685393258427	0.7712904599612895	0.8184019370460048	0.5769230769230769	0.918546365914787	0.7296564195298373	0.7857142857142857	0.42857142857142855	0.9746835443037974	Self Car Public
ssid__geo	0.7667402501839587	0.8157894736842105	0.7076500552874272	0.6523809523809524	0.6306620209059234	0.839907192575406	0.6953535353535353	0.6	0.6060606060606061	0.88	527	SVC	0.7633000934525777	0.7740112994350282	0.7448559670781894	0.7710330138445154	0.8784722222222223	1.0	0.8333333333333334	0.8020833333333334	0.6776355988076531	0.5637860082304527	0.5468277945619335	0.9222929936305733	0.626481816355234	0.42857142857142855	0.47619047619047616	0.9746835443037974	Self Car Public
ssid__geo	0.7912243453644727	0.868421052631579	0.7506440806730724	0.7558320373250389	0.6306913996627319	0.8654088050314466	0.7661186248193269	0.8125000000000001	0.5517241379310345	0.9341317365269461	528	SVC	0.7807651532603733	0.7386018237082067	0.7923728813559322	0.8113207547169812	0.8695286195286195	0.7222222222222222	1.0	0.8863636363636364	0.7416395312681816	0.7738853503184714	0.5238095238095238	0.9272237196765498	0.7656218605585695	0.9285714285714286	0.38095238095238093	0.9873417721518988	Self Car Public
ssid__geo	0.7174377224199289	0.7982456140350878	0.629395708266578	0.5485961123110151	0.5094664371772806	0.8301245753114382	0.6395410043162438	0.6086956521739131	0.42857142857142855	0.8813559322033897	529	SVC	0.7003146344585008	0.6381909547738693	0.7326732673267327	0.7300796812749004	0.8102796674225244	0.7777777777777778	0.8571428571428571	0.7959183673469388	0.6111680608465558	0.4810606060606061	0.39050131926121373	0.9619422572178478	0.5910186859553949	0.5	0.2857142857142857	0.9873417721518988	Self Car Public
ssid__geo	0.7732222934016656	0.8508771929824561	0.7458109179929666	0.7512315270935961	0.6554878048780487	0.8307134220072551	0.7503707953507152	0.5925925925925927	0.742857142857143	0.9156626506024097	530	SVC	0.7655563347857631	0.7605985037406484	0.7491289198606271	0.7869415807560137	0.8058397541156163	0.6153846153846154	0.9285714285714286	0.8735632183908046	0.7347965897514926	0.7420924574209246	0.5826558265582655	0.8796414852752881	0.7175005023106289	0.5714285714285714	0.6190476190476191	0.9620253164556962	Self Car Public
ssid__geo	0.7542213883677298	0.8333333333333334	0.7130178419547998	0.7240356083086055	0.5767918088737201	0.8382261086820737	0.702407141718476	0.6470588235294117	0.5333333333333333	0.926829268292683	531	SVC	0.7455462310087366	0.6182432432432432	0.7647058823529411	0.8536895674300254	0.7776688453159042	0.55	0.8888888888888888	0.8941176470588236	0.7199449784292257	0.8735083532219571	0.46301369863013697	0.8233128834355828	0.709563994374121	0.7857142857142857	0.38095238095238093	0.9620253164556962	Self Car Public
ssid__geo	0.8076639646278556	0.8859649122807017	0.7597038689504497	0.6963350785340314	0.7123287671232877	0.8704477611940298	0.8027803980981237	0.6956521739130435	0.7777777777777778	0.9349112426035503	532	SVC	0.7814008788116432	0.726775956284153	0.785234899328859	0.8321917808219178	0.9	0.8888888888888888	0.9333333333333333	0.8777777777777778	0.7441809272036896	0.6683417085427136	0.6518105849582173	0.9123904881101377	0.746031746031746	0.5714285714285714	0.6666666666666666	1.0	Self Car Public
ssid__geo	0.6672064777327935	0.7719298245614035	0.5542825015953848	0.4364640883977901	0.42940038684719534	0.796983029541169	0.5941330410063785	0.5217391304347826	0.3870967741935483	0.8735632183908046	533	SVC	0.6105210295040804	0.5	0.6271186440677966	0.7044444444444444	0.6888888888888888	0.6666666666666666	0.6	0.8	0.5437454480103667	0.3872549019607843	0.3264705882352941	0.9175108538350217	0.5587703435804702	0.42857142857142855	0.2857142857142857	0.9620253164556962	Self Car Public
ssid__geo	0.7459762071378586	0.8421052631578947	0.6989234233581548	0.6559766763848396	0.6093189964157707	0.8314745972738538	0.7268237934904601	0.5925925925925927	0.6666666666666666	0.9212121212121213	534	SVC	0.7233434605350523	0.7097791798107256	0.6827309236947792	0.7775202780996524	0.7663685152057246	0.6153846153846154	0.8	0.8837209302325582	0.684464425345713	0.6097560975609756	0.5501618122977346	0.8934753661784287	0.7016274864376131	0.5714285714285714	0.5714285714285714	0.9620253164556962	Self Car Public
ssid__geo	0.8051857042747022	0.8245614035087719	0.7565558327104348	0.7227191413237926	0.6666666666666666	0.8802816901408451	0.6679073614557486	0.5	0.5806451612903225	0.9230769230769232	535	SVC	0.7837794295272422	0.7087719298245614	0.8073770491803278	0.8351893095768375	0.7555555555555555	0.5	0.9	0.8666666666666667	0.7451569040410527	0.7372262773722628	0.5677233429394812	0.9305210918114144	0.6386377335744425	0.5	0.42857142857142855	0.9873417721518988	Self Car Public
ssid__geo	0.7481203007518797	0.7982456140350878	0.6724761028425656	0.6638830897703549	0.5038167938931296	0.8497284248642125	0.6518518518518519	0.6666666666666666	0.4	0.888888888888889	536	SVC	0.729535634912966	0.6708860759493671	0.75	0.7677208287895311	0.7283537718320328	0.6923076923076923	0.6666666666666666	0.8260869565217391	0.6625621631891224	0.6570247933884298	0.3793103448275862	0.9513513513513514	0.6301989150090416	0.6428571428571429	0.2857142857142857	0.9620253164556962	Self Car Public
ssid__geo	0.6994931209268646	0.8157894736842105	0.605286341714864	0.5553602811950791	0.4421052631578947	0.8183934807916181	0.6586682203584735	0.689655172413793	0.3846153846153846	0.9017341040462428	537	SVC	0.6366736480069147	0.46607669616519176	0.6441717791411042	0.7997724687144482	0.8321513002364066	0.6666666666666666	1.0	0.8297872340425532	0.6204657492927691	0.6869565217391305	0.33653846153846156	0.8379022646007152	0.6465742415109504	0.7142857142857143	0.23809523809523808	0.9873417721518988	Self Car Public
ssid__geo	0.76062036412677	0.8157894736842105	0.6999816097914756	0.7138643067846608	0.5430210325047802	0.8430594900849857	0.677972709551657	0.6666666666666666	0.4666666666666666	0.9005847953216375	538	SVC	0.7494660423994098	0.7400611620795107	0.7357512953367875	0.7725856697819314	0.7690139972748669	0.6923076923076923	0.7777777777777778	0.8369565217391305	0.682480839255569	0.6894586894586895	0.4303030303030303	0.9276807980049875	0.6502913401647579	0.6428571428571429	0.3333333333333333	0.9746835443037974	Self Car Public
ssid__geo	0.7672826830937713	0.8421052631578947	0.7307338640879367	0.7527272727272728	0.6064318529862175	0.83304246655032	0.7458710407239818	0.7692307692307692	0.5625	0.9058823529411764	539	SVC	0.769917238361289	0.7811320754716982	0.7644787644787645	0.7641408751334045	0.8325563325563325	0.8333333333333334	0.8181818181818182	0.8461538461538461	0.7148182945191923	0.7263157894736842	0.5025380710659898	0.9156010230179028	0.7058468957203133	0.7142857142857143	0.42857142857142855	0.9746835443037974	Self Car Public
ssid__geo	0.7830188679245284	0.868421052631579	0.7596070301304166	0.7903871829105473	0.6465177398160316	0.8419161676646707	0.7797619047619048	0.7857142857142857	0.6249999999999999	0.9285714285714286	540	SVC	0.7741501145912911	0.7914438502673797	0.7321428571428571	0.7988636363636363	0.857069896395739	0.7857142857142857	0.9090909090909091	0.8764044943820225	0.752676760155539	0.7893333333333333	0.5788235294117647	0.889873417721519	0.7497488446855535	0.7857142857142857	0.47619047619047616	0.9873417721518988	Self Car Public
ssid__geo	0.7654676258992805	0.8157894736842105	0.7066352416912398	0.7246891651865011	0.5548902195608783	0.8403263403263403	0.673103448275862	0.64	0.48275862068965514	0.896551724137931	541	SVC	0.7690196433899482	0.8	0.7473118279569892	0.7597471022128557	0.8077751196172249	0.7272727272727273	0.875	0.8210526315789474	0.6812111930755999	0.6623376623376623	0.44126984126984126	0.940026075619296	0.6307012256379344	0.5714285714285714	0.3333333333333333	0.9873417721518988	Self Car Public
ssid__geo	0.7963089542036911	0.8333333333333334	0.7534969196240188	0.755043227665706	0.6452830188679245	0.8601645123384255	0.6833008447043536	0.5925925925925927	0.5333333333333333	0.9239766081871346	542	SVC	0.8099603525563128	0.7987804878048781	0.8465346534653465	0.7845659163987139	0.7876563854824724	0.6153846153846154	0.8888888888888888	0.8586956521739131	0.729691341206618	0.7158469945355191	0.5213414634146342	0.951885565669701	0.6507936507936508	0.5714285714285714	0.38095238095238093	1.0	Self Car Public
ssid__geo	0.7561863173216885	0.8245614035087719	0.7047242905242905	0.6493506493506493	0.6176000000000001	0.8472222222222221	0.6962247547914924	0.6451612903225806	0.5333333333333333	0.9101796407185629	543	SVC	0.7234405883424692	0.6118881118881119	0.7509727626459144	0.8074608904933814	0.7802535155476332	0.5882352941176471	0.8888888888888888	0.8636363636363636	0.7024194613727786	0.691699604743083	0.5244565217391305	0.8911022576361222	0.6857544705645973	0.7142857142857143	0.38095238095238093	0.9620253164556962	Self Car Public
ssid__geo	0.7921824104234527	0.8421052631578947	0.7391494858775868	0.7448840381991814	0.603290676416819	0.8692737430167599	0.7359403005264284	0.7368421052631579	0.5517241379310345	0.9192546583850932	544	SVC	0.7663803872461344	0.6594202898550725	0.7857142857142857	0.854006586169045	0.8285907859078591	0.5833333333333334	1.0	0.9024390243902439	0.743503439053518	0.8557993730407524	0.4896142433234421	0.8850967007963595	0.7725537472372915	1.0	0.38095238095238093	0.9367088607594937	Self Car Public
ssid__geo	0.7769491525423728	0.7894736842105263	0.7315511436201092	0.7944444444444445	0.5517241379310345	0.8484848484848485	0.6061851244231152	0.6206896551724138	0.3076923076923077	0.8901734104046243	545	SVC	0.778722740213856	0.7606382978723404	0.7960199004975125	0.779510022271715	0.7397163120567375	0.6	0.8	0.8191489361702128	0.7281366670191659	0.8313953488372093	0.42216358839050133	0.9308510638297872	0.6026722925457103	0.6428571428571429	0.19047619047619047	0.9746835443037974	Self Car Public
ssid__geo	0.7514084507042254	0.7982456140350878	0.7294188846958803	0.670344827586207	0.7123745819397994	0.8055372445616348	0.6722943722943722	0.5714285714285714	0.5454545454545454	0.8999999999999999	546	SVC	0.732083430246655	0.5690866510538641	0.7773722627737226	0.8497913769123783	0.705026455026455	0.47619047619047616	0.75	0.8888888888888888	0.7461692698063827	0.8154362416107382	0.6574074074074074	0.7656641604010025	0.6847498493068113	0.7142857142857143	0.42857142857142855	0.9113924050632911	Self Car Public
ssid__geo	0.7936395759717314	0.8245614035087719	0.7591298403466104	0.6991304347826086	0.7266775777414075	0.8515815085158152	0.7081699346405229	0.5833333333333334	0.6470588235294118	0.8941176470588236	547	SVC	0.7821311937019372	0.7230215827338129	0.8131868131868132	0.8101851851851852	0.7937728937728937	0.7	0.8461538461538461	0.8351648351648352	0.7436694359771283	0.6767676767676768	0.6568047337278107	0.8974358974358975	0.6619449467550733	0.5	0.5238095238095238	0.9620253164556962	Self Car Public
ssid__geo	0.7367272727272727	0.8333333333333334	0.6647968306854053	0.5345454545454547	0.6297872340425532	0.8300578034682081	0.7070707070707072	0.5333333333333333	0.6666666666666667	0.9212121212121213	548	SVC	0.6907710084221094	0.44011976047904194	0.7914438502673797	0.8407494145199064	0.766795865633075	0.5	0.9166666666666666	0.8837209302325582	0.6743861522105871	0.6805555555555556	0.5229681978798587	0.819634703196347	0.6857544705645973	0.5714285714285714	0.5238095238095238	0.9620253164556962	Self Car Public
ssid__geo	0.7643122676579925	0.8596491228070176	0.6954198005127884	0.6556701030927835	0.5763358778625954	0.8542534205829863	0.7690278075801286	0.7741935483870968	0.6060606060606061	0.926829268292683	549	SVC	0.7203896399097284	0.6022727272727273	0.7401960784313726	0.8187001140250855	0.8111111111111112	0.7058823529411765	0.8333333333333334	0.8941176470588236	0.694788946481769	0.7194570135746606	0.471875	0.8930348258706468	0.7651195499296765	0.8571428571428571	0.47619047619047616	0.9620253164556962	Self Car Public
ssid__geo	0.7377501725327812	0.7982456140350878	0.6742761830025473	0.6878612716763006	0.5207877461706784	0.8141795311606632	0.6579502706670336	0.6666666666666666	0.42857142857142855	0.8786127167630058	550	SVC	0.7055689788247927	0.6363636363636364	0.6918604651162791	0.7884828349944629	0.7859870625828073	0.6923076923076923	0.8571428571428571	0.8085106382978723	0.6691930325389727	0.7484276729559748	0.41754385964912283	0.8416075650118203	0.6301989150090416	0.6428571428571429	0.2857142857142857	0.9620253164556962	Self Car Public
ssid__geo	0.7837226827430294	0.8508771929824561	0.7270679946919975	0.7584269662921348	0.5499999999999999	0.8727770177838576	0.739344474672885	0.7096774193548386	0.5806451612903225	0.927710843373494	551	SVC	0.7501137790886383	0.7277628032345014	0.6875	0.8350785340314136	0.8107054315979266	0.6470588235294118	0.9	0.8850574712643678	0.7213874347504996	0.7917888563049853	0.4583333333333333	0.9140401146131805	0.7296564195298373	0.7857142857142857	0.42857142857142855	0.9746835443037974	Self Car Public
ssid__geo	0.7805071315372425	0.7982456140350878	0.6997567065746902	0.7974068071312804	0.4382871536523929	0.8635761589403973	0.6456582633053222	0.6428571428571429	0.4	0.8941176470588236	552	SVC	0.749253749135732	0.7935483870967742	0.6590909090909091	0.7951219512195122	0.7148962148962149	0.6428571428571429	0.6666666666666666	0.8351648351648352	0.6915107848734761	0.8013029315960912	0.3283018867924528	0.9449275362318841	0.6301989150090416	0.6428571428571429	0.2857142857142857	0.9620253164556962	Self Car Public
ssid__geo	0.7501652346331791	0.8245614035087719	0.7111806264191634	0.6857798165137614	0.6265060240963856	0.821256038647343	0.6913319946452477	0.6250000000000001	0.5333333333333333	0.9156626506024097	553	SVC	0.7446987938945321	0.6077235772357723	0.8041237113402062	0.8222490931076178	0.7726692209450831	0.5555555555555556	0.8888888888888888	0.8735632183908046	0.7067551266586248	0.7868421052631579	0.5131578947368421	0.8202653799758746	0.6857544705645973	0.7142857142857143	0.38095238095238093	0.9620253164556962	Self Car Public
ssid__geo	0.7421259842519685	0.8333333333333334	0.709593747292072	0.7158555729984302	0.6094674556213019	0.8034582132564841	0.7276949317738793	0.7200000000000001	0.5625	0.9005847953216375	554	SVC	0.7715942443300934	0.8290909090909091	0.7773584905660378	0.7083333333333334	0.8244400527009224	0.8181818181818182	0.8181818181818182	0.8369565217391305	0.686382223775417	0.6298342541436464	0.5012165450121655	0.9280958721704394	0.6820373719107896	0.6428571428571429	0.42857142857142855	0.9746835443037974	Self Car Public
ssid__geo	0.7793567688855647	0.8070175438596491	0.7117759583993567	0.7591706539074959	0.5197215777262181	0.8564356435643564	0.6598017036726714	0.6363636363636364	0.45161290322580644	0.8914285714285716	555	SVC	0.7628981468925953	0.8409893992932862	0.6666666666666666	0.781038374717833	0.7958333333333334	0.875	0.7	0.8125	0.6885537279679053	0.6918604651162791	0.42585551330798477	0.947945205479452	0.6068917018284107	0.5	0.3333333333333333	0.9873417721518988	Self Car Public
ssid__geo	0.8199566160520607	0.868421052631579	0.7859090603492453	0.7885304659498208	0.6848000000000001	0.8843967150979153	0.7896929824561404	0.7999999999999999	0.6315789473684211	0.9375000000000001	556	SVC	0.7879280922678592	0.7508532423208191	0.7379310344827587	0.875	0.7939360929557009	0.75	0.7058823529411765	0.9259259259259259	0.7876640317053735	0.8301886792452831	0.6388059701492538	0.8939974457215837	0.7926461723930078	0.8571428571428571	0.5714285714285714	0.9493670886075949	Self Car Public
ssid__geo	0.8043925875085792	0.8508771929824561	0.7742105603073597	0.731851851851852	0.7183308494783907	0.8724489795918366	0.7622127236432986	0.6451612903225806	0.7222222222222222	0.9192546583850932	557	SVC	0.7864892886225068	0.7243401759530792	0.7927631578947368	0.8423645320197044	0.7857803283915192	0.5882352941176471	0.8666666666666667	0.9024390243902439	0.7669862040548461	0.7395209580838323	0.6566757493188011	0.9047619047619048	0.7566807313642757	0.7142857142857143	0.6190476190476191	0.9367088607594937	Self Car Public
ssid__geo	0.7156862745098039	0.7105263157894737	0.6551649829418986	0.5054945054945055	0.6681222707423582	0.7918781725888323	0.5615520282186949	0.38095238095238093	0.4888888888888889	0.8148148148148148	558	SVC	0.6592723076400909	0.5257142857142857	0.6652173913043479	0.7868852459016393	0.6083142092178236	0.5714285714285714	0.4583333333333333	0.7951807228915663	0.6515866614172724	0.48677248677248675	0.6710526315789473	0.7969348659003831	0.5483222824994977	0.2857142857142857	0.5238095238095238	0.8354430379746836	Self Car Public
ssid__geo	0.8072289156626506	0.8508771929824561	0.7651068870469627	0.7251461988304094	0.7011686143572622	0.8690058479532163	0.7520110608345902	0.6923076923076924	0.6470588235294118	0.9166666666666667	559	SVC	0.7994496226127769	0.7982832618025751	0.7835820895522388	0.8164835164835165	0.8204407951598963	0.75	0.8461538461538461	0.8651685393258427	0.7424922672996691	0.6642857142857143	0.6344410876132931	0.92875	0.7137834036568215	0.6428571428571429	0.5238095238095238	0.9746835443037974	Self Car Public
ssid__geo	0.7622282608695652	0.8245614035087719	0.7127629589013597	0.7265725288831835	0.5692883895131086	0.8424279583077867	0.6958896060692469	0.5714285714285714	0.6060606060606061	0.9101796407185629	560	SVC	0.7437767216097049	0.7237851662404092	0.7169811320754716	0.7905638665132336	0.7561327561327561	0.5714285714285714	0.8333333333333334	0.8636363636363636	0.7010019786298564	0.729381443298969	0.4720496894409938	0.9015748031496063	0.6698814546915811	0.5714285714285714	0.47619047619047616	0.9620253164556962	Self Car Public
ssid__geo	0.7946365561044461	0.8508771929824561	0.7464422651919719	0.7525622254758418	0.618955512572534	0.8678090575275397	0.7397925033467202	0.6666666666666666	0.6249999999999999	0.927710843373494	561	SVC	0.783390661462848	0.7363896848137536	0.7960199004975125	0.817762399077278	0.806382793451759	0.625	0.9090909090909091	0.8850574712643678	0.733390298603361	0.7694610778443114	0.5063291139240507	0.924380704041721	0.7217199115933294	0.7142857142857143	0.47619047619047616	0.9746835443037974	Self Car Public
ssid__geo	0.796987087517934	0.8771929824561403	0.7637467343355177	0.7329650092081033	0.7007751937984497	0.8574999999999999	0.8044527497669024	0.7586206896551724	0.7222222222222222	0.9325153374233128	562	SVC	0.7776649858993318	0.7107142857142857	0.795774647887324	0.8265060240963855	0.834920634920635	0.7333333333333333	0.8666666666666667	0.9047619047619048	0.7578672881559877	0.7566539923954373	0.6260387811634349	0.8909090909090909	0.7889290737392004	0.7857142857142857	0.6190476190476191	0.9620253164556962	Self Car Public
ssid__geo	0.7570032573289902	0.8333333333333334	0.7241249688235416	0.631578947368421	0.7156462585034014	0.8251497005988023	0.7271531886916502	0.6153846153846153	0.6666666666666667	0.8994082840236687	563	SVC	0.7527974942399727	0.6976744186046512	0.7993920972644377	0.7613259668508288	0.8092592592592592	0.6666666666666666	0.9166666666666666	0.8444444444444444	0.7084533076419487	0.5769230769230769	0.6477832512315271	0.9006535947712418	0.6857544705645973	0.5714285714285714	0.5238095238095238	0.9620253164556962	Self Car Public
ssid__geo	0.7634980988593156	0.8070175438596491	0.6953343328099854	0.7333333333333334	0.5098039215686275	0.8428657435279951	0.6975793948487121	0.64	0.5806451612903225	0.872093023255814	564	SVC	0.7461288271385612	0.7276264591439688	0.73125	0.779510022271715	0.8112414467253176	0.7272727272727273	0.9	0.8064516129032258	0.6826219917564154	0.7391304347826086	0.391304347826087	0.9174311926605505	0.6497890295358649	0.5714285714285714	0.42857142857142855	0.9493670886075949	Self Car Public
ssid__geo	0.752570253598355	0.8508771929824561	0.70483809477666	0.7569060773480663	0.5386064030131826	0.8190018039687312	0.7519775058707205	0.7586206896551724	0.5806451612903225	0.9166666666666667	565	SVC	0.7535750746717396	0.8082595870206489	0.7114427860696517	0.7410228509249184	0.8328339575530587	0.7333333333333333	0.9	0.8651685393258427	0.6867814085556021	0.7116883116883117	0.43333333333333335	0.9153225806451613	0.7296564195298373	0.7857142857142857	0.42857142857142855	0.9746835443037974	Self Car Public
ssid__geo	0.7519902020820576	0.8070175438596491	0.7182650911209159	0.7040572792362768	0.6281481481481481	0.8225898459783227	0.6879450575410887	0.6428571428571429	0.5294117647058824	0.891566265060241	566	SVC	0.7350962850073848	0.6344086021505376	0.7598566308243727	0.8110236220472441	0.7285798492695045	0.6428571428571429	0.6923076923076923	0.8505747126436781	0.7202429981976453	0.7908847184986595	0.5353535353535354	0.8344907407407407	0.6693791440626883	0.6428571428571429	0.42857142857142855	0.9367088607594937	Self Car Public
ssid__geo	0.7876712328767124	0.8333333333333334	0.7481837993346142	0.7334669338677354	0.6596119929453262	0.8514724711907811	0.7446296296296296	0.7200000000000001	0.6249999999999999	0.888888888888889	567	SVC	0.7869010859500222	0.7991266375545851	0.7727272727272727	0.7888493475682088	0.8511198945981554	0.8181818181818182	0.9090909090909091	0.8260869565217391	0.7260193605395274	0.6777777777777778	0.5753846153846154	0.9248956884561892	0.6936909785011052	0.6428571428571429	0.47619047619047616	0.9620253164556962	Self Car Public
ssid__geo	0.7889485801995395	0.8508771929824561	0.7456152922905392	0.670859538784067	0.7090301003344481	0.8569562377531025	0.7407407407407408	0.5833333333333334	0.7222222222222222	0.9166666666666667	568	SVC	0.7724655751453727	0.7476635514018691	0.7598566308243727	0.8098765432098766	0.8106117353308364	0.7	0.8666666666666667	0.8651685393258427	0.7275964185461742	0.6083650190114068	0.664576802507837	0.9098474341192788	0.6979103877838054	0.5	0.6190476190476191	0.9746835443037974	Self Car Public
ssid__geo	0.7763623496107572	0.8333333333333334	0.721247077160876	0.7884615384615385	0.5284552845528455	0.846824408468244	0.7325827291318089	0.7272727272727273	0.5625	0.9079754601226993	569	SVC	0.7586408133012688	0.7632978723404256	0.7182320441988951	0.794392523364486	0.77690438216754	0.631578947368421	0.8181818181818182	0.8809523809523809	0.713338002208581	0.8153409090909091	0.4180064308681672	0.9066666666666666	0.7408077154912598	0.8571428571428571	0.42857142857142855	0.9367088607594937	Self Car Public
ssid__geo	0.7135483870967742	0.8421052631578947	0.651037134819033	0.6413043478260869	0.500875656742557	0.8109313998884551	0.7224389929817784	0.6451612903225806	0.6	0.9221556886227545	570	SVC	0.7088849239740241	0.6465753424657534	0.7486910994764397	0.7313883299798792	0.8210784313725491	0.5882352941176471	1.0	0.875	0.6407739156851441	0.6361185983827493	0.3763157894736842	0.9098873591989988	0.7058468957203133	0.7142857142857143	0.42857142857142855	0.9746835443037974	Self Car Public
ssid__geo	0.7367588932806324	0.8070175438596491	0.6315259880642228	0.4900662251655629	0.5638297872340425	0.8406819517930629	0.646788370520622	0.5517241379310344	0.48275862068965514	0.9058823529411764	571	SVC	0.6670775093182592	0.4141791044776119	0.75177304964539	0.8352803738317757	0.7514957264957265	0.5333333333333333	0.875	0.8461538461538461	0.6324058919803601	0.6	0.451063829787234	0.8461538461538461	0.626481816355234	0.5714285714285714	0.3333333333333333	0.9746835443037974	Self Car Public
ssid__geo	0.686084142394822	0.7894736842105263	0.6248358837948227	0.5820689655172414	0.5107913669064749	0.7816473189607518	0.6430220883534137	0.6000000000000001	0.43749999999999994	0.891566265060241	572	SVC	0.6364688977653511	0.501187648456057	0.6173913043478261	0.79082774049217	0.6831461163357715	0.5625	0.6363636363636364	0.8505747126436781	0.6341131216942419	0.694078947368421	0.43558282208588955	0.7726775956284153	0.6376331123166566	0.6428571428571429	0.3333333333333333	0.9367088607594937	Self Car Public
ssid__geo	0.7349063150589868	0.8245614035087719	0.6665243481857309	0.6150943396226415	0.5487603305785124	0.835718374356039	0.6852315643013318	0.6153846153846153	0.5333333333333333	0.9069767441860466	573	SVC	0.7144734114164019	0.6342412451361867	0.751131221719457	0.7580477673935618	0.7980884109916367	0.6666666666666666	0.8888888888888888	0.8387096774193549	0.6534945709052852	0.5970695970695971	0.4322916666666667	0.9311224489795918	0.6465742415109504	0.5714285714285714	0.38095238095238093	0.9873417721518988	Self Car Public
ssid__geo	0.7470817120622568	0.8245614035087719	0.6781802136649827	0.7084745762711864	0.4789915966386554	0.8470744680851063	0.6833333333333332	0.6666666666666666	0.4666666666666666	0.9166666666666667	574	SVC	0.7130241140166698	0.6741935483870968	0.6745562130177515	0.7903225806451613	0.7559821057012068	0.625	0.7777777777777778	0.8651685393258427	0.6767905087237661	0.7464285714285714	0.3713355048859935	0.9126074498567335	0.6741008639742817	0.7142857142857143	0.3333333333333333	0.9746835443037974	Self Car Public
ssid__geo	0.7648456057007126	0.8508771929824561	0.6665924420624166	0.5857519788918206	0.5313092979127135	0.882716049382716	0.7299954868012944	0.7142857142857143	0.5517241379310345	0.9239766081871346	575	SVC	0.7019808049722104	0.5285714285714286	0.7526881720430108	0.8246828143021915	0.8576604554865425	0.7142857142857143	1.0	0.8586956521739131	0.672299037013875	0.6568047337278107	0.41055718475073316	0.949535192563081	0.6984126984126985	0.7142857142857143	0.38095238095238093	1.0	Self Car Public
ssid__geo	0.7647058823529411	0.8245614035087719	0.7248731336260801	0.7490909090909091	0.5966101694915253	0.8289183222958058	0.7109270414993306	0.6666666666666666	0.5625	0.9036144578313253	576	SVC	0.7439822752871641	0.6754098360655738	0.7183673469387755	0.8381696428571429	0.7684169278996865	0.625	0.8181818181818182	0.8620689655172413	0.723610083233344	0.8408163265306122	0.5101449275362319	0.8198689956331878	0.6974080771549126	0.7142857142857143	0.42857142857142855	0.9493670886075949	Self Car Public
ssid__geo	0.7267399267399267	0.8157894736842105	0.6758964333397364	0.5605536332179931	0.6602687140115163	0.8068669527896994	0.6639809863339274	0.4799999999999999	0.6060606060606061	0.9058823529411764	577	SVC	0.6835344683741867	0.5364238410596026	0.7136929460580913	0.8004866180048662	0.7416472416472417	0.5454545454545454	0.8333333333333334	0.8461538461538461	0.6715306835369178	0.5869565217391305	0.6142857142857143	0.8133498145859085	0.626481816355234	0.42857142857142855	0.47619047619047616	0.9746835443037974	Self Car Public
ssid__geo	0.786096256684492	0.868421052631579	0.7507065768124209	0.7148594377510039	0.6847133757961783	0.8525469168900806	0.7831679181372433	0.7142857142857143	0.7027027027027026	0.9325153374233128	578	SVC	0.7627196333078686	0.7478991596638656	0.7142857142857143	0.825974025974026	0.810515873015873	0.7142857142857143	0.8125	0.9047619047619048	0.7409980553160812	0.6846153846153846	0.6574923547400612	0.8808864265927978	0.7651195499296767	0.7142857142857143	0.6190476190476191	0.9620253164556962	Self Car Public
ssid__geo	0.74243399871217	0.8508771929824561	0.713375889088348	0.6618705035971223	0.6656050955414012	0.8126520681265207	0.7413940013633266	0.6250000000000001	0.6666666666666667	0.9325153374233128	579	SVC	0.725933926342221	0.5974025974025974	0.7627737226277372	0.817625458996328	0.7923280423280423	0.5555555555555556	0.9166666666666666	0.9047619047619048	0.7133565930303035	0.7419354838709677	0.5903954802259888	0.8077388149939541	0.7333735181836447	0.7142857142857143	0.5238095238095238	0.9620253164556962	Self Car Public
ssid__geo	0.714663143989432	0.7982456140350878	0.6712743544827714	0.6595419847328245	0.5596330275229358	0.7946480511925539	0.6345022479126525	0.4799999999999999	0.5333333333333333	0.8901734104046243	580	SVC	0.7434621281885007	0.7448275862068966	0.7991266375545851	0.6864321608040201	0.751164123504549	0.5454545454545454	0.8888888888888888	0.8191489361702128	0.655246407652594	0.5917808219178082	0.43058823529411766	0.9433701657458563	0.5947357846092024	0.42857142857142855	0.38095238095238093	0.9746835443037974	Self Car Public
ssid__geo	0.7840189873417721	0.8245614035087719	0.7087481938542379	0.5844504021447721	0.6811881188118811	0.8606060606060606	0.6828244114936751	0.5217391304347826	0.6249999999999999	0.9017341040462428	581	SVC	0.7729240111680674	0.7077922077922078	0.8229665071770335	0.7880133185349611	0.8018482699333763	0.6666666666666666	0.9090909090909091	0.8297872340425532	0.6755761833856827	0.4977168949771689	0.581081081081081	0.9479305740987984	0.6307012256379344	0.42857142857142855	0.47619047619047616	0.9873417721518988	Self Car Public
ssid__geo	0.7314211212516297	0.7894736842105263	0.660347636491501	0.7106598984771573	0.4444444444444444	0.8259385665529011	0.6033911368015414	0.6000000000000001	0.32	0.8901734104046243	582	SVC	0.7093704199186224	0.7197943444730077	0.6590909090909091	0.7492260061919505	0.7938829787234042	0.5625	1.0	0.8191489361702128	0.6523888642755339	0.7017543859649122	0.3352601156069364	0.9201520912547528	0.6026722925457103	0.6428571428571429	0.19047619047619047	0.9746835443037974	Self Car Public
ssid__geo	0.7858187134502924	0.868421052631579	0.7268264708653668	0.6746506986027945	0.6417910447761194	0.8640376692171865	0.776836917562724	0.7096774193548386	0.6875000000000001	0.9333333333333332	583	SVC	0.7505542947974275	0.6475095785440613	0.7747747747747747	0.8293785310734463	0.847469220246238	0.6470588235294118	1.0	0.8953488372093024	0.7178857563411704	0.7041666666666667	0.5477707006369427	0.9017199017199017	0.761402451275869	0.7857142857142857	0.5238095238095238	0.9746835443037974	Self Car Public
ssid__geo	0.7533291058972733	0.8157894736842105	0.694180769347561	0.7227926078028747	0.515625	0.8441247002398082	0.6761198788458472	0.6470588235294117	0.4666666666666666	0.9146341463414634	584	SVC	0.7203402776824565	0.7198364008179959	0.6439024390243903	0.797281993204983	0.7367102396514161	0.55	0.7777777777777778	0.8823529411764706	0.6841853030701968	0.7257731958762886	0.42996742671009774	0.8968152866242038	0.6894715692184047	0.7857142857142857	0.3333333333333333	0.9493670886075949	Self Car Public
ssid__geo	0.7441558441558441	0.8245614035087719	0.7039488000868822	0.6403162055335968	0.6460032626427405	0.8255269320843092	0.6833333333333332	0.6000000000000001	0.5333333333333333	0.9166666666666667	585	SVC	0.7255905760674733	0.5560640732265446	0.7951807228915663	0.8255269320843092	0.7721858094049106	0.5625	0.8888888888888888	0.8651685393258427	0.7080471203778402	0.7546583850931677	0.5439560439560439	0.8255269320843092	0.6661643560377737	0.6428571428571429	0.38095238095238093	0.9746835443037974	Self Car Public
ssid__geo	0.7655502392344498	0.8245614035087719	0.7154271207675661	0.7177304964539007	0.585820895522388	0.8427299703264094	0.7099956151073133	0.7058823529411764	0.5161290322580645	0.9079754601226993	586	SVC	0.7422049110515746	0.6764705882352942	0.7405660377358491	0.8095781071835804	0.7603174603174603	0.6	0.8	0.8809523809523809	0.7092104085646339	0.7643504531722054	0.4845679012345679	0.8787128712871287	0.724934699618244	0.8571428571428571	0.38095238095238093	0.9367088607594937	Self Car Public
ssid__geo	0.7688614540466392	0.8070175438596491	0.7262468544902666	0.7187079407806191	0.6203007518796992	0.8397318708104814	0.6755952380952381	0.5714285714285714	0.5625	0.8928571428571428	587	SVC	0.7763625630913985	0.7275204359673024	0.8291457286432161	0.7724215246636771	0.7441023396079576	0.5714285714285714	0.8181818181818182	0.8426966292134831	0.708498356465149	0.7101063829787234	0.4954954954954955	0.9198931909212283	0.6497890295358649	0.5714285714285714	0.42857142857142855	0.9493670886075949	Self Car Public
ssid__geo	0.7067430025445293	0.7894736842105263	0.6402772820393249	0.5676855895196506	0.5329153605015674	0.8202308960967565	0.627906976744186	0.5714285714285714	0.42857142857142855	0.8837209302325582	588	SVC	0.6884637765585012	0.44724770642201833	0.8133971291866029	0.8047464940668824	0.7485919098822325	0.5714285714285714	0.8571428571428571	0.8172043010752689	0.6698285655014792	0.7768924302788844	0.3962703962703963	0.8363228699551569	0.6063893911995177	0.5714285714285714	0.2857142857142857	0.9620253164556962	Self Car Public
ssid__geo	0.7055306427503737	0.8333333333333334	0.609780147443563	0.5225225225225225	0.4725738396624472	0.8342440801457194	0.6949654299347551	0.6857142857142857	0.4666666666666666	0.9325153374233128	589	SVC	0.6236313660636199	0.4142857142857143	0.5989304812834224	0.8576779026217228	0.7513227513227513	0.5714285714285714	0.7777777777777778	0.9047619047619048	0.6365392377328029	0.7073170731707317	0.3902439024390244	0.8120567375886525	0.7175005023106289	0.8571428571428571	0.3333333333333333	0.9620253164556962	Self Car Public
ssid__geo	0.7513227513227513	0.8421052631578947	0.6910960225190926	0.5866141732283464	0.6584234930448223	0.8282504012841092	0.7296321612111086	0.5454545454545454	0.742857142857143	0.9005847953216375	590	SVC	0.7459068919828414	0.7095238095238096	0.7745454545454545	0.75365141187926	0.8385093167701864	0.75	0.9285714285714286	0.8369565217391305	0.663940183383138	0.5	0.5725806451612904	0.9192399049881235	0.6741008639742817	0.42857142857142855	0.6190476190476191	0.9746835443037974	Self Car Public
ssid__geo	0.8225298930144745	0.8421052631578947	0.7957342878638657	0.8089887640449438	0.7027027027027026	0.8755113968439509	0.7326615831517792	0.6250000000000001	0.6470588235294118	0.9259259259259259	591	SVC	0.8211317773909341	0.7864077669902912	0.8447653429602888	0.8322222222222222	0.7684412865135757	0.5555555555555556	0.8461538461538461	0.9036144578313253	0.7859994907215165	0.8329048843187661	0.6015424164524421	0.9235511713933415	0.7291541089009442	0.7142857142857143	0.5238095238095238	0.9493670886075949	Self Car Public
ssid__geo	0.7572886297376094	0.7982456140350878	0.6714623052820157	0.6543209876543209	0.515695067264574	0.8443708609271523	0.6247781847781848	0.5384615384615384	0.4444444444444445	0.8914285714285716	592	SVC	0.7247504868549172	0.6708860759493671	0.71875	0.7846153846153846	0.7986111111111112	0.5833333333333334	1.0	0.8125	0.6515435378630093	0.6385542168674698	0.4020979020979021	0.9139784946236559	0.5910186859553949	0.5	0.2857142857142857	0.9873417721518988	Self Car Public
ssid__geo	0.7739938080495357	0.8508771929824561	0.713448121314136	0.7474747474747475	0.528688524590164	0.8641810918774966	0.739344474672885	0.7741935483870968	0.5161290322580645	0.927710843373494	593	SVC	0.7425611235535646	0.7302631578947368	0.6861702127659575	0.81125	0.796979941401848	0.7058823529411765	0.8	0.8850574712643678	0.7066728886269115	0.7655172413793103	0.43	0.9245014245014245	0.7375929274663452	0.8571428571428571	0.38095238095238093	0.9746835443037974	Self Car Public
ssid__geo	0.7452645329849772	0.8070175438596491	0.6881521380418323	0.6315789473684211	0.6077844311377245	0.8250930356193514	0.6477330912814784	0.4761904761904762	0.5806451612903225	0.8863636363636364	594	SVC	0.7422086519763472	0.7570093457943925	0.7198581560283688	0.7497584541062802	0.8061364752086403	0.7142857142857143	0.9	0.8041237113402062	0.661656813011105	0.5418060200668896	0.5259067357512953	0.91725768321513	0.5910186859553949	0.35714285714285715	0.42857142857142855	0.9873417721518988	Self Car Public
ssid__geo	0.778766687857597	0.7982456140350878	0.6882330287842948	0.801255230125523	0.4009009009009009	0.8625429553264604	0.6259920634920635	0.6875000000000001	0.2857142857142857	0.9047619047619047	595	SVC	0.7310166991517266	0.7848360655737705	0.6054421768707483	0.802771855010661	0.6788240889364485	0.6111111111111112	0.5714285714285714	0.8539325842696629	0.6833233537028917	0.8183760683760684	0.2996632996632997	0.931930693069307	0.6460719308820574	0.7857142857142857	0.19047619047619047	0.9620253164556962	Self Car Public
ssid__geo	0.8009708737864077	0.8421052631578947	0.7523425849886037	0.7610993657505286	0.6247464503042598	0.8711819389110226	0.7311298468556533	0.7096774193548386	0.5625	0.9212121212121213	596	SVC	0.7764160742144662	0.7228915662650602	0.7738693467336684	0.8324873096446701	0.7829871906479294	0.6470588235294118	0.8181818181818182	0.8837209302325582	0.7470099924835302	0.8035714285714286	0.5238095238095238	0.9136490250696379	0.7254370102471368	0.7857142857142857	0.42857142857142855	0.9620253164556962	Self Car Public
ssid__geo	0.7662889518413598	0.8333333333333334	0.7153086972382593	0.7203947368421053	0.5824175824175825	0.8431137724550898	0.7162464985994398	0.6428571428571429	0.6	0.9058823529411764	597	SVC	0.7577784518248358	0.697452229299363	0.7910447761194029	0.7848383500557413	0.8296703296703297	0.6428571428571429	1.0	0.8461538461538461	0.7055016370685739	0.7448979591836735	0.4608695652173913	0.9107373868046572	0.6820373719107896	0.6428571428571429	0.42857142857142855	0.9746835443037974	Self Car Public
ssid__geo	0.7571865443425077	0.8070175438596491	0.6935373347250713	0.8277404921700224	0.43656716417910446	0.816304347826087	0.6442271880819367	0.8	0.25	0.8826815642458101	598	SVC	0.7670276296259347	0.8747044917257684	0.7090909090909091	0.7172874880611271	0.8996969696969698	0.9090909090909091	1.0	0.79	0.6826543613617991	0.7855626326963907	0.31536388140161725	0.9470365699873896	0.6190476190476191	0.7142857142857143	0.14285714285714285	1.0	Self Car Public
ssid__geo	0.7346153846153847	0.8245614035087719	0.6373297955580165	0.5845410628019323	0.48459958932238206	0.8428487345497351	0.6952975125340556	0.6086956521739131	0.5806451612903225	0.896551724137931	599	SVC	0.6976038261958566	0.6237113402061856	0.7065868263473054	0.7625133120340788	0.8329434697855751	0.7777777777777778	0.9	0.8210526315789474	0.6202850877192984	0.55	0.36875	0.9421052631578948	0.6386377335744425	0.5	0.42857142857142855	0.9873417721518988	Self Car Public
ssid__geo	0.7927382753403933	0.8157894736842105	0.7318519746305935	0.7261904761904762	0.6038543897216274	0.8655110579796772	0.673103448275862	0.64	0.48275862068965514	0.896551724137931	600	SVC	0.7764289309418645	0.7721518987341772	0.75	0.8071348940914158	0.8077751196172249	0.7272727272727273	0.875	0.8210526315789474	0.7079197644115457	0.6853932584269663	0.5053763440860215	0.9329896907216495	0.6307012256379344	0.5714285714285714	0.3333333333333333	0.9873417721518988	Self Car Public
ssid__geo	0.8008565310492506	0.8333333333333334	0.7623676284567097	0.7194244604316546	0.6981132075471699	0.8695652173913044	0.7131592992226475	0.64	0.588235294117647	0.9112426035502957	601	SVC	0.7915334648906823	0.796812749003984	0.7628865979381443	0.8149010477299186	0.7840196840196841	0.7272727272727273	0.7692307692307693	0.8555555555555555	0.7437688372421154	0.6557377049180327	0.6434782608695652	0.9320905459387483	0.6741008639742816	0.5714285714285714	0.47619047619047616	0.9746835443037974	Self Car Public
ssid__geo	0.7836504580690627	0.8508771929824561	0.7655855280808549	0.728813559322034	0.7339181286549707	0.8340248962655601	0.7584678695789805	0.5925925925925927	0.7692307692307692	0.9135802469135801	602	SVC	0.7734741785147575	0.7771084337349398	0.7339181286549707	0.8093959731543624	0.7800947379260633	0.6153846153846154	0.8333333333333334	0.891566265060241	0.7600960187047412	0.6861702127659575	0.7339181286549707	0.8601997146932953	0.7408077154912598	0.5714285714285714	0.7142857142857143	0.9367088607594937	Self Car Public
ssid__geo	0.7544088830829523	0.8157894736842105	0.7227448952363198	0.7419847328244276	0.6005509641873279	0.825698988697204	0.6955050937086865	0.6428571428571429	0.5454545454545454	0.8982035928143712	603	SVC	0.7519408634533339	0.7253731343283583	0.7703180212014135	0.76013143483023	0.7483766233766233	0.6428571428571429	0.75	0.8522727272727273	0.7183733853774769	0.759375	0.49209932279909707	0.9036458333333334	0.6735985533453888	0.6428571428571429	0.42857142857142855	0.9493670886075949	Self Car Public
ssid__geo	0.7690058479532164	0.8421052631578947	0.7110368936059213	0.6996587030716723	0.581532416502947	0.8519195612431445	0.735328410415857	0.6451612903225806	0.6451612903225806	0.9156626506024097	604	SVC	0.7472628437187337	0.7093425605536332	0.736318407960199	0.7961275626423691	0.8205995041694839	0.5882352941176471	1.0	0.8735632183908046	0.6956252491420688	0.6902356902356902	0.4805194805194805	0.9161205766710354	0.7175005023106289	0.7142857142857143	0.47619047619047616	0.9620253164556962	Self Car Public
ssid__geo	0.7753568745304282	0.8157894736842105	0.7214138912536869	0.7640791476407914	0.5508474576271186	0.8493150684931507	0.6827346041055719	0.6875000000000001	0.45161290322580644	0.9090909090909091	605	SVC	0.7483402543752141	0.7514970059880239	0.6878306878306878	0.8056930693069307	0.7277347114556417	0.6111111111111112	0.7	0.872093023255814	0.7114615917872218	0.7770897832817337	0.45936395759717313	0.8979310344827586	0.6894715692184047	0.7857142857142857	0.3333333333333333	0.9493670886075949	Self Car Public
ssid__geo	0.7611464968152867	0.8157894736842105	0.7255816792512714	0.711168164313222	0.6429780033840948	0.8225988700564972	0.698989898989899	0.5714285714285714	0.6285714285714286	0.8969696969696971	606	SVC	0.76147809144698	0.7847025495750708	0.7421875	0.7575442247658689	0.7392026578073091	0.5714285714285714	0.7857142857142857	0.8604651162790697	0.7057584371647336	0.6502347417840375	0.5671641791044776	0.899876390605686	0.6773156519991964	0.5714285714285714	0.5238095238095238	0.9367088607594937	Self Car Public
ssid__geo	0.7822064056939502	0.8070175438596491	0.7368911061471509	0.7881481481481482	0.5693430656934307	0.853182104599874	0.6587301587301587	0.5714285714285714	0.5	0.9047619047619047	607	SVC	0.78111664381534	0.7893175074183977	0.7722772277227723	0.7817551963048499	0.7175446276569871	0.5714285714285714	0.7272727272727273	0.8539325842696629	0.7256076494184477	0.7869822485207101	0.4508670520231214	0.9389736477115118	0.6381354229455495	0.5714285714285714	0.38095238095238093	0.9620253164556962	Self Car Public
ssid__geo	0.8304969366916269	0.8508771929824561	0.7961009988338489	0.8333333333333331	0.6789366053169734	0.8760330578512397	0.7749708033683693	0.8275862068965518	0.588235294117647	0.9090909090909091	608	SVC	0.8128465743386348	0.8508158508158508	0.7443946188340808	0.8433292533659731	0.8137745974955278	0.8	0.7692307692307693	0.872093023255814	0.7839968738650006	0.8165548098434005	0.6240601503759399	0.9113756613756614	0.7609001406469761	0.8571428571428571	0.47619047619047616	0.9493670886075949	Self Car Public
ssid__geo	0.776559287183002	0.868421052631579	0.7251132999462642	0.6758893280632412	0.6515397082658022	0.8479108635097493	0.7741702741702742	0.6666666666666666	0.7272727272727273	0.9285714285714286	609	SVC	0.7641490633718613	0.7307692307692307	0.7730769230769231	0.78860103626943	0.8562373955632383	0.6923076923076923	1.0	0.8764044943820225	0.7028563835172624	0.6286764705882353	0.5630252100840336	0.9168674698795181	0.7338758288125377	0.6428571428571429	0.5714285714285714	0.9873417721518988	Self Car Public
ssid__geo	0.7627939142461964	0.8070175438596491	0.7197912528994053	0.6842105263157895	0.6421207658321061	0.83304246655032	0.6579737466834241	0.5714285714285714	0.5161290322580645	0.8863636363636364	610	SVC	0.7652907925582187	0.7681818181818182	0.7676056338028169	0.7600849256900213	0.8204221894943545	0.8571428571428571	0.8	0.8041237113402062	0.6967266589460067	0.6167883211678832	0.5518987341772152	0.9214929214929215	0.5989551938919028	0.42857142857142855	0.38095238095238093	0.9873417721518988	Self Car Public
ssid__geo	0.7647540983606558	0.8245614035087719	0.7011460169682001	0.648148148148148	0.6099290780141843	0.8453608247422679	0.7245863827899756	0.7200000000000001	0.5555555555555556	0.8982035928143712	611	SVC	0.7131299085506783	0.6521739130434783	0.669260700389105	0.8179551122194514	0.779040404040404	0.8181818181818182	0.6666666666666666	0.8522727272727273	0.6930330107089965	0.6441717791411042	0.5602605863192183	0.8746666666666667	0.6894715692184047	0.6428571428571429	0.47619047619047616	0.9493670886075949	Self Car Public
ssid__geo	0.7347480106100795	0.8157894736842105	0.6957731419216712	0.6715758468335787	0.6033182503770739	0.8124253285543609	0.679636117769992	0.6470588235294117	0.48275862068965514	0.9090909090909091	612	SVC	0.7219122477401215	0.6785714285714286	0.7299270072992701	0.7572383073496659	0.7656976744186047	0.55	0.875	0.872093023255814	0.6850501697815017	0.6647230320699709	0.5141388174807198	0.8762886597938144	0.6894715692184047	0.7857142857142857	0.3333333333333333	0.9493670886075949	Self Car Public
ssid__geo	0.8213773314203731	0.8508771929824561	0.7707969146692969	0.76036866359447	0.6655052264808362	0.8865168539325843	0.7479025549613786	0.7200000000000001	0.6060606060606061	0.9176470588235295	613	SVC	0.8061371003342374	0.8168316831683168	0.764	0.8375796178343949	0.8362193362193362	0.8181818181818182	0.8333333333333334	0.8571428571428571	0.7474135052306486	0.7112068965517241	0.5895061728395061	0.9415274463007159	0.7021297970665059	0.6428571428571429	0.47619047619047616	0.9873417721518988	Self Car Public
ssid__geo	0.743849493487699	0.7894736842105263	0.6581283245353232	0.6805111821086263	0.45102505694760825	0.8428487345497352	0.5981874915208248	0.5185185185185186	0.3846153846153846	0.8914285714285716	614	SVC	0.7171735179251622	0.6893203883495146	0.6923076923076923	0.7698924731182796	0.7836538461538461	0.5384615384615384	1.0	0.8125	0.6458210244924729	0.6719242902208202	0.3344594594594595	0.9310793237971391	0.5751456700823789	0.5	0.23809523809523808	0.9873417721518988	Self Car Public
ssid__geo	0.7772637144745539	0.868421052631579	0.7284577001944731	0.6493055555555555	0.6741573033707865	0.8619102416570771	0.7807941700329449	0.6451612903225806	0.7647058823529412	0.9325153374233128	615	SVC	0.7460015406465902	0.6131147540983607	0.8	0.8248898678414097	0.830999066293184	0.5882352941176471	1.0	0.9047619047619048	0.7249902702559602	0.6900369003690037	0.5825242718446602	0.9024096385542169	0.7651195499296767	0.7142857142857143	0.6190476190476191	0.9620253164556962	Self Car Public
ssid__geo	0.771326164874552	0.8245614035087719	0.6874011826953005	0.6993464052287582	0.5	0.8628571428571428	0.6868214209254672	0.7142857142857143	0.4444444444444445	0.9017341040462428	616	SVC	0.7387856799621506	0.6858974358974359	0.722972972972973	0.8074866310160428	0.8480243161094224	0.7142857142857143	1.0	0.8297872340425532	0.67395218619145	0.7133333333333334	0.3821428571428571	0.9263803680981595	0.6624472573839663	0.7142857142857143	0.2857142857142857	0.9873417721518988	Self Car Public
ssid__geo	0.8058748403575989	0.8859649122807017	0.7725935404025579	0.8135168961201502	0.6495726495726495	0.8546910755148741	0.8175832934799936	0.8666666666666666	0.6470588235294118	0.9390243902439025	617	SVC	0.7932378961038978	0.8552631578947368	0.7116104868913857	0.8128400435255713	0.8548453996983408	0.8125	0.8461538461538461	0.9058823529411765	0.7580754155559163	0.7756563245823389	0.5974842767295597	0.9010856453558505	0.8090214988949166	0.9285714285714286	0.5238095238095238	0.9746835443037974	Self Car Public
ssid__geo	0.791095890410959	0.8421052631578947	0.7208566412299177	0.6086956521739131	0.6818830242510698	0.8719912472647703	0.7066687949540241	0.6153846153846153	0.5806451612903225	0.9239766081871346	618	SVC	0.7563043076779702	0.616580310880829	0.8415492957746479	0.8107833163784334	0.8084541062801932	0.6666666666666666	0.9	0.8586956521739131	0.705782284697614	0.601010101010101	0.5731414868105515	0.9431952662721893	0.6666666666666666	0.5714285714285714	0.42857142857142855	1.0	Self Car Public
ssid__geo	0.7414155571128241	0.8070175438596491	0.682941329136173	0.6823529411764707	0.5328330206378986	0.8336380255941498	0.6356589147286822	0.5714285714285714	0.42857142857142855	0.9069767441860466	619	SVC	0.7186171027347762	0.7160493827160493	0.6729857819905213	0.7668161434977578	0.7557603686635944	0.5714285714285714	0.8571428571428571	0.8387096774193549	0.6686322685254334	0.651685393258427	0.4409937888198758	0.9132176234979973	0.6148282097649186	0.5714285714285714	0.2857142857142857	0.9873417721518988	Self Car Public
ssid__geo	0.7545454545454545	0.7894736842105263	0.650385937902973	0.6124197002141328	0.4851485148514852	0.8535895986433012	0.6049783549783551	0.5	0.42857142857142855	0.8863636363636364	620	SVC	0.7171638414766176	0.6529680365296804	0.7153284671532847	0.783195020746888	0.7537555228276878	0.6	0.8571428571428571	0.8041237113402062	0.6271807668284811	0.5766129032258065	0.36704119850187267	0.937888198757764	0.567209162145871	0.42857142857142855	0.2857142857142857	0.9873417721518988	Self Car Public
ssid__geo	0.7426470588235294	0.7894736842105263	0.6684251900651949	0.6734279918864097	0.4943310657596372	0.8375165125495377	0.6505050505050506	0.6666666666666667	0.4	0.8848484848484849	621	SVC	0.6873452601502884	0.6335877862595419	0.6228571428571429	0.8055908513341804	0.6981504147966815	0.5789473684210527	0.6666666666666666	0.8488372093023255	0.6668220611969256	0.7186147186147186	0.40977443609022557	0.8720770288858322	0.6651597347799879	0.7857142857142857	0.2857142857142857	0.9240506329113924	Self Car Public
ssid__geo	0.7860922146636432	0.8508771929824561	0.7334680482995738	0.6876790830945559	0.65814696485623	0.8545780969479353	0.7437015503875969	0.75	0.5625	0.9186046511627907	622	SVC	0.7832709542455296	0.7453416149068323	0.8207171314741036	0.7837541163556532	0.855881394591072	0.9	0.8181818181818182	0.8494623655913979	0.7090349632947618	0.6382978723404256	0.5493333333333333	0.9394736842105263	0.6904761904761904	0.6428571428571429	0.42857142857142855	1.0	Self Car Public
ssid__geo	0.7911702873160477	0.868421052631579	0.752690976722186	0.7115384615384615	0.6867671691792294	0.8597672994488671	0.7864471945212063	0.689655172413793	0.742857142857143	0.926829268292683	623	SVC	0.7688120787146889	0.7350993377483444	0.7454545454545455	0.8258823529411765	0.8297852474323063	0.6666666666666666	0.9285714285714286	0.8941176470588236	0.7408795602198901	0.6894409937888198	0.6366459627329193	0.896551724137931	0.7651195499296767	0.7142857142857143	0.6190476190476191	0.9620253164556962	Self Car Public
ssid__geo	0.7086007702182285	0.7894736842105263	0.6558765702131679	0.6151603498542274	0.5379113018597997	0.8145580589254766	0.6438287218666116	0.5625000000000001	0.48275862068965514	0.8862275449101796	624	SVC	0.693875475976753	0.541025641025641	0.7800829875518672	0.7605177993527508	0.7386363636363636	0.5	0.875	0.8409090909090909	0.6667279529415356	0.7128378378378378	0.4104803493449782	0.8768656716417911	0.6376331123166566	0.6428571428571429	0.3333333333333333	0.9367088607594937	Self Car Public
ssid__geo	0.790188679245283	0.868421052631579	0.7260233282786569	0.6976744186046511	0.6045627376425855	0.875832828588734	0.7717712652564014	0.7407407407407408	0.6451612903225806	0.9294117647058824	625	SVC	0.7602554297839147	0.64453125	0.8071065989847716	0.8291284403669725	0.8791208791208791	0.7692307692307693	1.0	0.8681318681318682	0.7239214345688955	0.7603686635944701	0.48328267477203646	0.9281129653401797	0.7301587301587302	0.7142857142857143	0.47619047619047616	1.0	Self Car Public
ssid__geo	0.7306666666666667	0.8245614035087719	0.6594050522978079	0.6107784431137725	0.5407554671968191	0.8266812465828322	0.698388692036605	0.6428571428571429	0.5517241379310345	0.9005847953216375	626	SVC	0.6978249354745788	0.5284974093264249	0.7555555555555555	0.8094218415417559	0.8266045548654244	0.6428571428571429	1.0	0.8369565217391305	0.6630498747760879	0.723404255319149	0.42105263157894735	0.8446927374301676	0.6661643560377737	0.6428571428571429	0.38095238095238093	0.9746835443037974	Self Car Public
ssid__geo	0.7823228634039445	0.8245614035087719	0.7329850765777524	0.7519083969465649	0.5988483685220729	0.8481984642646191	0.6960919540229885	0.64	0.5517241379310345	0.896551724137931	627	SVC	0.8054838623176396	0.8382978723404255	0.8167539267015707	0.7613997879109226	0.8494417862838916	0.7272727272727273	1.0	0.8210526315789474	0.7039071685715284	0.6816608996539792	0.4727272727272727	0.9573333333333334	0.6465742415109504	0.5714285714285714	0.38095238095238093	0.9873417721518988	Self Car Public
ssid__geo	0.7717810331534309	0.8245614035087719	0.7238243050713855	0.6443914081145585	0.6797583081570998	0.8473231989424983	0.7249158249158248	0.6666666666666666	0.611111111111111	0.8969696969696971	628	SVC	0.7364615970012712	0.645933014354067	0.75	0.8134517766497462	0.7620353806400318	0.6923076923076923	0.7333333333333333	0.8604651162790697	0.7161806784058641	0.6428571428571429	0.6215469613259669	0.8841379310344828	0.7011251758087201	0.6428571428571429	0.5238095238095238	0.9367088607594937	Self Car Public
ssid__geo	0.7732764747690121	0.8421052631578947	0.6958112180185446	0.525974025974026	0.7176913425345044	0.8437682855471035	0.7436532507739937	0.6	0.7368421052631577	0.8941176470588236	629	SVC	0.7391536045579895	0.6428571428571429	0.7900552486187845	0.7845484221980413	0.8862314156431803	1.0	0.8235294117647058	0.8351648351648352	0.671728145756954	0.44505494505494503	0.6574712643678161	0.9126582278481012	0.6857544705645972	0.42857142857142855	0.6666666666666666	0.9620253164556962	Self Car Public
ssid__geo	0.7643908969210174	0.8596491228070176	0.7157708965876172	0.6596491228070175	0.6452599388379204	0.8424036281179138	0.7883748985545393	0.7692307692307692	0.6857142857142857	0.9101796407185629	630	SVC	0.7451262362715928	0.714828897338403	0.7326388888888888	0.7879109225874867	0.8513708513708513	0.8333333333333334	0.8571428571428571	0.8636363636363636	0.6979581640897735	0.6123778501628665	0.5765027322404371	0.904993909866017	0.7492465340566605	0.7142857142857143	0.5714285714285714	0.9620253164556962	Self Car Public
ssid__geo	0.7686666666666667	0.8421052631578947	0.7300756313265621	0.7442424242424241	0.6016806722689076	0.8443037974683545	0.7199293548986802	0.7272727272727273	0.5	0.9325153374233128	631	SVC	0.7616925358108141	0.7274881516587678	0.7682403433476395	0.7893491124260354	0.7545378598010176	0.631578947368421	0.7272727272727273	0.9047619047619048	0.721248243938368	0.7617866004962779	0.494475138121547	0.9074829931972789	0.7333735181836447	0.8571428571428571	0.38095238095238093	0.9620253164556962	Self Car Public
ssid__geo	0.7574525745257452	0.7982456140350878	0.7098263382238499	0.7751937984496124	0.5306122448979592	0.823672971323978	0.6517874396135266	0.6086956521739131	0.4666666666666666	0.88	632	SVC	0.7561057718547701	0.819672131147541	0.7044334975369458	0.7442116868798236	0.7858796296296297	0.7777777777777778	0.7777777777777778	0.8020833333333334	0.6943401677610935	0.7352941176470589	0.4255952380952381	0.9221311475409836	0.6026722925457103	0.5	0.3333333333333333	0.9746835443037974	Self Car Public
ssid__geo	0.7611548556430446	0.8157894736842105	0.7175783942899597	0.668523676880223	0.6520947176684881	0.832116788321168	0.6737581501646837	0.6206896551724138	0.5	0.9005847953216375	633	SVC	0.7212270588684474	0.594059405940594	0.7188755020080321	0.8507462686567164	0.8123188405797102	0.6	1.0	0.8369565217391305	0.7250945303811546	0.7643312101910829	0.5966666666666667	0.8142857142857143	0.6502913401647579	0.6428571428571429	0.3333333333333333	0.9746835443037974	Self Car Public
ssid__geo	0.8005082592121983	0.8421052631578947	0.7715530548726068	0.7982583454281569	0.6581196581196581	0.8582811610700057	0.7342873176206511	0.7407407407407408	0.5454545454545454	0.9166666666666667	634	SVC	0.7987959821867062	0.8112094395280236	0.7830508474576271	0.8021276595744681	0.7947997695188707	0.7692307692307693	0.75	0.8651685393258427	0.7587234900576393	0.7857142857142857	0.5675675675675675	0.9228886168910648	0.7058468957203133	0.7142857142857143	0.42857142857142855	0.9746835443037974	Self Car Public
ssid__geo	0.7934210526315789	0.8421052631578947	0.7588814394098434	0.7191780821917809	0.6984993178717599	0.8589669181659895	0.7263700351935647	0.6153846153846153	0.6470588235294118	0.9166666666666667	635	SVC	0.7867519407588929	0.7191780821917808	0.839344262295082	0.8017334777898159	0.7926630173821185	0.6666666666666666	0.8461538461538461	0.8651685393258427	0.747436307771092	0.7191780821917808	0.5981308411214953	0.925	0.6899738798472975	0.5714285714285714	0.5238095238095238	0.9746835443037974	Self Car Public
ssid__geo	0.7030534351145038	0.8157894736842105	0.6405177688658755	0.6549707602339181	0.4635036496350365	0.8030788967286723	0.6692209450830141	0.6666666666666666	0.4444444444444445	0.896551724137931	636	SVC	0.6963249355030178	0.6486486486486487	0.7257142857142858	0.7146118721461188	0.83778677462888	0.6923076923076923	1.0	0.8210526315789474	0.6394815174969697	0.6614173228346457	0.34048257372654156	0.9165446559297218	0.6386377335744425	0.6428571428571429	0.2857142857142857	0.9873417721518988	Self Car Public
ssid__geo	0.7294952681388013	0.8333333333333334	0.6612672071326813	0.49072164948453606	0.6693227091633466	0.8237572627501614	0.7173160173160174	0.5	0.742857142857143	0.9090909090909091	637	SVC	0.6741025017024556	0.4075342465753425	0.7741935483870968	0.8405797101449275	0.7668881506090809	0.5	0.9285714285714286	0.872093023255814	0.671216310600072	0.616580310880829	0.5894736842105263	0.8075949367088607	0.6894715692184047	0.5	0.6190476190476191	0.9493670886075949	Self Car Public
ssid__geo	0.7923211169284468	0.8508771929824561	0.7332451033257245	0.7098039215686274	0.6153846153846154	0.8745467730239304	0.7484675029432063	0.6470588235294117	0.6666666666666667	0.9316770186335404	638	SVC	0.7717105185168548	0.663003663003663	0.8157894736842105	0.8363384188626907	0.7937669376693767	0.55	0.9166666666666666	0.9146341463414634	0.724716786137143	0.7637130801687764	0.4940239043824701	0.9164133738601824	0.7529636327104682	0.7857142857142857	0.5238095238095238	0.9493670886075949	Self Car Public
ssid__geo	0.7632850241545893	0.868421052631579	0.7076035744272519	0.704	0.5535714285714286	0.8652392947103273	0.7584105331746841	0.7567567567567568	0.5625	0.9559748427672956	639	SVC	0.7277061493471636	0.6502463054187192	0.695067264573991	0.8378048780487805	0.7922924901185772	0.6086956521739131	0.8181818181818182	0.95	0.7073045877613691	0.7674418604651163	0.4599406528189911	0.89453125	0.7968655816757083	1.0	0.42857142857142855	0.9620253164556962	Self Car Public
ssid__geo	0.8195439739413681	0.868421052631579	0.795842504389161	0.7911227154046997	0.7298578199052133	0.8665469778575703	0.7777777777777778	0.7333333333333334	0.6666666666666667	0.9333333333333332	640	SVC	0.811982615165729	0.7266187050359713	0.8555555555555555	0.8537735849056604	0.8331718346253231	0.6875	0.9166666666666666	0.8953488372093024	0.7947556209105437	0.8681948424068768	0.6363636363636364	0.8797083839611178	0.761402451275869	0.7857142857142857	0.5238095238095238	0.9746835443037974	Self Car Public
ssid__geo	0.7534445250181291	0.8245614035087719	0.6965598532251586	0.6852173913043478	0.5703275529865125	0.8341346153846153	0.7138641315111903	0.6363636363636364	0.611111111111111	0.8941176470588236	641	SVC	0.7503267487260935	0.8208333333333333	0.6757990867579908	0.7543478260869565	0.8144993894993896	0.875	0.7333333333333333	0.8351648351648352	0.671396244583534	0.5880597014925373	0.49333333333333335	0.9327956989247311	0.6619449467550733	0.5	0.5238095238095238	0.9620253164556962	Self Car Public
ssid__geo	0.7144938091769847	0.8070175438596491	0.6369316550177107	0.6076794657762938	0.4806517311608961	0.8224637681159421	0.649665327978581	0.5333333333333333	0.5	0.9156626506024097	642	SVC	0.6554890152707721	0.5617283950617284	0.6082474226804123	0.7964912280701755	0.7002786485545106	0.5	0.7272727272727273	0.8735632183908046	0.6364372816807274	0.6618181818181819	0.39730639730639733	0.850187265917603	0.6381354229455495	0.5714285714285714	0.38095238095238093	0.9620253164556962	Self Car Public
ssid__geo	0.6825396825396826	0.7894736842105263	0.5899390002692684	0.49458483754512644	0.4676258992805755	0.807606263982103	0.6345676655850353	0.5	0.5161290322580645	0.8875739644970415	643	SVC	0.6113588398292431	0.4126506024096386	0.6280193236714976	0.7934065934065934	0.7111111111111111	0.5	0.8	0.8333333333333334	0.6039778054026378	0.6171171171171171	0.37249283667621774	0.8223234624145785	0.6101064898533253	0.5	0.38095238095238093	0.9493670886075949	Self Car Public
ssid__geo	0.7124802527646129	0.7719298245614035	0.607987314389583	0.5591939546599497	0.4360587002096436	0.8287092882991557	0.597816380030536	0.5714285714285714	0.3448275862068965	0.8771929824561402	644	SVC	0.6425792085009963	0.5692307692307692	0.5909090909090909	0.7675977653631285	0.6705486542443064	0.5714285714285714	0.625	0.8152173913043478	0.5984710284860056	0.5495049504950495	0.34551495016611294	0.9003931847968545	0.5862969660438014	0.5714285714285714	0.23809523809523808	0.9493670886075949	Self Car Public
ssid__geo	0.7587822014051522	0.7982456140350878	0.6745990845623223	0.6494623655913979	0.5326633165829145	0.8416715715126545	0.6426053639846744	0.56	0.48275862068965514	0.8850574712643677	645	SVC	0.7256434912550622	0.7330097087378641	0.6625	0.7814207650273224	0.77396331738437	0.6363636363636364	0.875	0.8105263157894737	0.6467931767301515	0.583011583011583	0.44537815126050423	0.9119897959183674	0.6026722925457103	0.5	0.3333333333333333	0.9746835443037974	Self Car Public
ssid__geo	0.7061281337047354	0.7719298245614035	0.6397533783247168	0.606694560669456	0.513911620294599	0.7986539540100952	0.5952380952380952	0.56	0.35714285714285715	0.8685714285714285	646	SVC	0.7106963602564397	0.6744186046511628	0.7548076923076923	0.702862783810464	0.714105339105339	0.6363636363636364	0.7142857142857143	0.7916666666666666	0.6218614289753748	0.5513307984790875	0.38957816377171217	0.9246753246753247	0.5667068515169781	0.5	0.23809523809523808	0.9620253164556962	Self Car Public
ssid__geo	0.7701863354037267	0.8070175438596491	0.7291054998207619	0.7259786476868327	0.6158833063209076	0.8454545454545455	0.6479586055822034	0.5454545454545454	0.48275862068965514	0.9156626506024097	647	SVC	0.7515642408843833	0.7066974595842956	0.7392996108949417	0.808695652173913	0.7407491429723735	0.47368421052631576	0.875	0.8735632183908046	0.7199445089688993	0.7463414634146341	0.5277777777777778	0.8857142857142857	0.6460719308820575	0.6428571428571429	0.3333333333333333	0.9620253164556962	Self Car Public
ssid__geo	0.7865353037766831	0.8596491228070176	0.6962495267779794	0.5882352941176471	0.6290322580645162	0.8714810281517749	0.7746913580246915	0.7407407407407408	0.6666666666666667	0.9166666666666667	648	SVC	0.7202084866527999	0.569620253164557	0.7572815533980582	0.8337236533957846	0.8503553250744261	0.7692307692307693	0.9166666666666666	0.8651685393258427	0.6862865518037932	0.6081081081081081	0.5379310344827586	0.9128205128205128	0.7375929274663452	0.7142857142857143	0.5238095238095238	0.9746835443037974	Self Car Public
ssid__geo	0.7401993355481727	0.8245614035087719	0.7134959903659924	0.7170984455958548	0.6292134831460674	0.7941760423560555	0.705050505050505	0.6000000000000001	0.6060606060606061	0.9090909090909091	649	SVC	0.7261057043173311	0.6653846153846154	0.711864406779661	0.8010680907877169	0.7559754521963825	0.5625	0.8333333333333334	0.872093023255814	0.7095626846508449	0.7775280898876404	0.5637583892617449	0.7874015748031497	0.6894715692184047	0.6428571428571429	0.47619047619047616	0.9493670886075949	Self Car Public
ssid__geo	0.6833654463712268	0.7894736842105263	0.6186308217651505	0.5544827586206896	0.5102739726027397	0.7911357340720221	0.6452299701671924	0.5333333333333333	0.5161290322580645	0.8862275449101796	650	SVC	0.6488212200306337	0.4707259953161593	0.6962616822429907	0.7794759825327511	0.7136363636363637	0.5	0.8	0.8409090909090909	0.6267829844324058	0.674496644295302	0.4027027027027027	0.8031496062992126	0.6296966043801486	0.5714285714285714	0.38095238095238093	0.9367088607594937	Self Car Public
ssid__geo	0.7645448323066393	0.8333333333333334	0.7266627501516071	0.7906249999999999	0.5670103092783505	0.8223529411764706	0.7479418935808387	0.7586206896551724	0.588235294117647	0.8969696969696971	651	SVC	0.7442803915026137	0.7666666666666667	0.6790123456790124	0.7871621621621622	0.7876764062810574	0.7333333333333333	0.7692307692307693	0.8604651162790697	0.7212307114661747	0.8161290322580645	0.48672566371681414	0.8608374384236454	0.7328712075547519	0.7857142857142857	0.47619047619047616	0.9367088607594937	Self Car Public
ssid__geo	0.79449423815621	0.8771929824561403	0.7624218178595772	0.7736900780379041	0.6546644844517184	0.8589108910891089	0.7756867217945063	0.7142857142857143	0.6666666666666667	0.9461077844311377	652	SVC	0.789719539698735	0.7886363636363637	0.7782101167315175	0.8023121387283237	0.8428932178932179	0.7142857142857143	0.9166666666666666	0.8977272727272727	0.7494575769987263	0.7592997811816192	0.5649717514124294	0.9241011984021305	0.746031746031746	0.7142857142857143	0.5238095238095238	1.0	Self Car Public
ssid__geo	0.8005718370264474	0.8421052631578947	0.7672514003105141	0.784251968503937	0.6533996683250414	0.864102564102564	0.7554112554112554	0.7857142857142857	0.5714285714285714	0.9090909090909091	653	SVC	0.7788542286698013	0.7614678899082569	0.7378277153558053	0.8372670807453416	0.7906976744186046	0.7857142857142857	0.7142857142857143	0.872093023255814	0.7624887713463872	0.8084415584415584	0.5863095238095238	0.8927152317880794	0.7370906168374521	0.7857142857142857	0.47619047619047616	0.9493670886075949	Self Car Public
ssid__geo	0.8159420289855073	0.8771929824561403	0.7551249778141383	0.8219971056439942	0.5592841163310963	0.8840937114673243	0.7945982245746211	0.8387096774193549	0.6060606060606061	0.9390243902439025	654	SVC	0.7774961113246843	0.7910863509749304	0.6868131868131868	0.8545887961859356	0.834640522875817	0.7647058823529411	0.8333333333333334	0.9058823529411765	0.7476095374050239	0.8554216867469879	0.4716981132075472	0.9157088122605364	0.7931484830219007	0.9285714285714286	0.47619047619047616	0.9746835443037974	Self Car Public
ssid__geo	0.7358747447243023	0.8333333333333334	0.6648226067820752	0.7547619047619049	0.42701525054466233	0.8126906650396584	0.7101587018721475	0.7407407407407408	0.48275862068965514	0.9069767441860466	655	SVC	0.7117118396340724	0.8255208333333334	0.5833333333333334	0.7262813522355507	0.8276468155500414	0.7692307692307693	0.875	0.8387096774193549	0.6514609570589522	0.6951754385964912	0.33676975945017185	0.9224376731301939	0.6783202732569822	0.7142857142857143	0.3333333333333333	0.9873417721518988	Self Car Public
ssid__geo	0.7400249376558603	0.8421052631578947	0.6720976404578815	0.6508135168961201	0.5285171102661597	0.8369622942113649	0.7379353349445373	0.6875000000000001	0.6060606060606061	0.920245398773006	656	SVC	0.6940674872851763	0.5803571428571429	0.6714975845410628	0.8303477344573235	0.7791005291005292	0.6111111111111112	0.8333333333333334	0.8928571428571429	0.6733868337895018	0.7407407407407407	0.43573667711598746	0.8436830835117773	0.7370906168374521	0.7857142857142857	0.47619047619047616	0.9493670886075949	Self Car Public
ssid__geo	0.7461706783369803	0.8070175438596491	0.680336521450922	0.6244131455399061	0.5658682634730539	0.8507281553398058	0.6590214877200417	0.6206896551724138	0.45161290322580644	0.9047619047619047	657	SVC	0.7021966947107007	0.5518672199170125	0.7590361445783133	0.7956867196367764	0.7179775280898876	0.6	0.7	0.8539325842696629	0.6946477869741492	0.7189189189189189	0.4510739856801909	0.9139504563233377	0.6460719308820575	0.6428571428571429	0.3333333333333333	0.9620253164556962	Self Car Public
ssid__geo	0.7494838265657261	0.8333333333333334	0.7035972581298818	0.7441217150760718	0.5400696864111497	0.8266003729024239	0.7557113643003214	0.7999999999999999	0.5714285714285714	0.8957055214723927	658	SVC	0.7317208598196706	0.7911764705882353	0.640495867768595	0.7634902411021814	0.7777777777777778	0.75	0.7142857142857143	0.8690476190476191	0.6901004500571079	0.7023498694516971	0.46686746987951805	0.9010840108401084	0.7524613220815753	0.8571428571428571	0.47619047619047616	0.9240506329113924	Self Car Public
ssid__geo	0.7311385459533608	0.7719298245614035	0.6492979116951277	0.75366568914956	0.36580516898608345	0.82842287694974	0.6297308939218754	0.7586206896551724	0.26666666666666666	0.8639053254437871	659	SVC	0.6918208972914422	0.7626112759643917	0.5644171779141104	0.7484342379958246	0.6629629629629629	0.7333333333333333	0.4444444444444444	0.8111111111111111	0.6476902507070287	0.744927536231884	0.27058823529411763	0.9275549805950841	0.6334137030339563	0.7857142857142857	0.19047619047619047	0.9240506329113924	Self Car Public
ssid__geo	0.7474668745128605	0.8070175438596491	0.6454462745987813	0.5479452054794521	0.542016806722689	0.846376811594203	0.6445295870583228	0.5925925925925927	0.4444444444444445	0.896551724137931	660	SVC	0.7052832521887417	0.5952380952380952	0.7456647398843931	0.7749469214437368	0.8121457489878542	0.6153846153846154	1.0	0.8210526315789474	0.6218894698073966	0.5076142131979695	0.42574257425742573	0.9323116219667944	0.6148282097649186	0.5714285714285714	0.2857142857142857	0.9873417721518988	Self Car Public
ssid__geo	0.7029972752043597	0.7894736842105263	0.6072418473417093	0.5178294573643412	0.48512585812356984	0.8187702265372169	0.6062630180277239	0.5294117647058824	0.3846153846153846	0.9047619047619047	661	SVC	0.6554294034878803	0.4360313315926893	0.7210884353741497	0.8091684434968017	0.7679775280898876	0.45	1.0	0.8539325842696629	0.6105081472064394	0.6374045801526718	0.36551724137931035	0.8286026200873362	0.6143258991360258	0.6428571428571429	0.23809523809523808	0.9620253164556962	Self Car Public
ssid__geo	0.7759522031366691	0.8245614035087719	0.7048377260334627	0.6968174204355109	0.5615763546798029	0.8561194029850745	0.7000414078674949	0.6086956521739131	0.6	0.8914285714285716	662	SVC	0.7737196080606524	0.8524590163934426	0.6993865030674846	0.76931330472103	0.8634259259259259	0.7777777777777778	1.0	0.8125	0.6744592198076634	0.5892351274787535	0.4691358024691358	0.9650067294751009	0.6386377335744425	0.5	0.42857142857142855	0.9873417721518988	Self Car Public
ssid__geo	0.7980198019801981	0.8859649122807017	0.7780756377929595	0.764172335600907	0.72572402044293	0.8443305573350416	0.8068627450980393	0.7647058823529412	0.7058823529411765	0.95	663	SVC	0.7892098237393412	0.7170212765957447	0.8068181818181818	0.8437900128040973	0.837116176005065	0.65	0.9230769230769231	0.9382716049382716	0.7740918947928477	0.8179611650485437	0.6594427244582043	0.8448717948717949	0.820675105485232	0.9285714285714286	0.5714285714285714	0.9620253164556962	Self Car Public
ssid__geo	0.6894150417827298	0.8157894736842105	0.585317237353698	0.46181172291296624	0.47835051546391755	0.8157894736842105	0.6503267973856209	0.5333333333333333	0.5	0.9176470588235295	664	SVC	0.6244515995792556	0.39039039039039036	0.6863905325443787	0.7965738758029979	0.7857142857142857	0.5	1.0	0.8571428571428571	0.58942035169302	0.5652173913043478	0.3670886075949367	0.8359550561797753	0.6307012256379344	0.5714285714285714	0.3333333333333333	0.9873417721518988	Self Car Public
ssid__geo	0.7780157030692363	0.8859649122807017	0.7166392791862087	0.5758241758241758	0.7018469656992083	0.8722466960352423	0.8020467836257309	0.6666666666666666	0.7894736842105262	0.95	665	SVC	0.7238156446175384	0.515748031496063	0.8085106382978723	0.8471882640586798	0.8152081820382474	0.625	0.8823529411764706	0.9382716049382716	0.7235401994679537	0.6517412935323383	0.62004662004662	0.8988326848249028	0.7968655816757083	0.7142857142857143	0.7142857142857143	0.9620253164556962	Self Car Public
ssid__geo	0.7555238774055595	0.8333333333333334	0.7025839809273505	0.6062717770034843	0.6666666666666666	0.8348134991119005	0.7070707070707072	0.6666666666666667	0.5333333333333333	0.9212121212121213	666	SVC	0.7051620292039323	0.5087719298245614	0.7448559670781894	0.8618581907090465	0.7838523958474998	0.5789473684210527	0.8888888888888888	0.8837209302325582	0.7209159331547391	0.75	0.6033333333333334	0.8094144661308841	0.709563994374121	0.7857142857142857	0.38095238095238093	0.9620253164556962	Self Car Public
ssid__geo	0.7114285714285714	0.7543859649122807	0.6152775293938986	0.5339805825242717	0.4825291181364393	0.8293228875209848	0.5600744284954811	0.5	0.30303030303030304	0.8771929824561402	667	SVC	0.6476505495815347	0.5612244897959183	0.6170212765957447	0.7647058823529411	0.6106280193236714	0.6	0.4166666666666667	0.8152173913043478	0.6037673644357947	0.5092592592592593	0.39617486338797814	0.9058679706601467	0.5386779184247539	0.42857142857142855	0.23809523809523808	0.9493670886075949	Self Car Public
ssid__geo	0.7612275449101796	0.8421052631578947	0.716591858115832	0.702791461412151	0.6101694915254237	0.8368146214099217	0.7205606680299933	0.6666666666666667	0.5625	0.9325153374233128	668	SVC	0.7302518591931566	0.6729559748427673	0.7043478260869566	0.8134517766497462	0.7672970304549253	0.5789473684210527	0.8181818181818182	0.9047619047619048	0.7117201029516093	0.7353951890034365	0.5382059800664452	0.8615591397849462	0.7254370102471368	0.7857142857142857	0.42857142857142855	0.9620253164556962	Self Car Public
ssid__geo	0.7253922967189729	0.7982456140350878	0.660408959654704	0.5540275049115913	0.6082644628099173	0.8189349112426035	0.6468710089399744	0.5517241379310344	0.5	0.888888888888889	669	SVC	0.6997065107443318	0.564	0.7796610169491526	0.7554585152838428	0.7864734299516908	0.5333333333333333	1.0	0.8260869565217391	0.6457011261322095	0.5444015444015444	0.4986449864498645	0.8940568475452196	0.6222624070725337	0.5714285714285714	0.3333333333333333	0.9620253164556962	Self Car Public
ssid__geo	0.7874231032125769	0.8157894736842105	0.7346858382548401	0.6806282722513088	0.6461538461538461	0.8772753963593658	0.6507648698667042	0.5185185185185186	0.5161290322580645	0.9176470588235295	670	SVC	0.7584256521840581	0.6655290102389079	0.7806691449814126	0.8290788013318535	0.7318681318681319	0.5384615384615384	0.8	0.8571428571428571	0.7263437067249386	0.6964285714285714	0.5511811023622047	0.9314214463840399	0.6227647177014265	0.5	0.38095238095238093	0.9873417721518988	Self Car Public
ssid__geo	0.8470124753775443	0.8947368421052632	0.8275380453428296	0.8513189448441246	0.7438271604938272	0.8874680306905371	0.84087152286386	0.8275862068965518	0.7567567567567567	0.9382716049382716	671	SVC	0.8357164343123998	0.8679706601466992	0.77491961414791	0.8642590286425903	0.8635542168674699	0.8	0.875	0.9156626506024096	0.820795199623344	0.8352941176470589	0.7151335311572701	0.911957950065703	0.82861161342174	0.8571428571428571	0.6666666666666666	0.9620253164556962	Self Car Public
ssid__geo	0.7399041752224503	0.8070175438596491	0.6822440840918448	0.6408094435075885	0.5825932504440497	0.8233295583238959	0.6551971645529518	0.5185185185185186	0.5517241379310345	0.8953488372093023	672	SVC	0.722027772994954	0.6312292358803987	0.7663551401869159	0.7684989429175476	0.7888061759029501	0.5384615384615384	1.0	0.8279569892473119	0.6690614458250405	0.6506849315068494	0.4699140401146132	0.8865853658536585	0.6185453084187261	0.5	0.38095238095238093	0.9746835443037974	Self Car Public
ssid__geo	0.7399361022364217	0.7894736842105263	0.7136457613219412	0.6608040201005024	0.684297520661157	0.7958357432041642	0.6161032288199918	0.36363636363636365	0.6060606060606061	0.8786127167630058	673	SVC	0.7369112112588351	0.6884816753926701	0.7695167286245354	0.7527352297592997	0.7139479905437353	0.5	0.8333333333333334	0.8085106382978723	0.6985029693985415	0.6352657004830918	0.6160714285714286	0.8441717791411043	0.574643359453486	0.2857142857142857	0.47619047619047616	0.9620253164556962	Self Car Public
ssid__geo	0.7409766454352441	0.7982456140350878	0.6908968896796042	0.5384615384615385	0.7076923076923077	0.8265368228849664	0.684899307540817	0.5555555555555556	0.6060606060606061	0.8930817610062892	674	SVC	0.6968950747787956	0.42933333333333334	0.7840909090909091	0.8772609819121447	0.7251262626262626	0.45454545454545453	0.8333333333333334	0.8875	0.7160635966260737	0.7219730941704036	0.6448598130841121	0.7813578826237054	0.6964034558971268	0.7142857142857143	0.47619047619047616	0.8987341772151899	Self Car Public
ssid__geo	0.777124183006536	0.8157894736842105	0.7245785719406742	0.7638190954773868	0.5642023346303501	0.8457142857142858	0.6885154061624649	0.5714285714285714	0.6	0.8941176470588236	675	SVC	0.759221280032072	0.7958115183246073	0.69377990430622	0.7880724174653887	0.8021978021978021	0.5714285714285714	1.0	0.8351648351648352	0.7073877045876452	0.7342995169082126	0.47540983606557374	0.9124537607891492	0.6540084388185654	0.5714285714285714	0.42857142857142855	0.9620253164556962	Self Car Public
ssid__geo	0.7431192660550459	0.8333333333333334	0.6978045472256604	0.6764227642276424	0.5895765472312704	0.8274143302180685	0.7333985246582305	0.6451612903225806	0.6470588235294118	0.9079754601226993	676	SVC	0.7171984392095471	0.6688102893890675	0.6988416988416989	0.7839433293978748	0.7717805070746246	0.5882352941176471	0.8461538461538461	0.8809523809523809	0.6900197090518857	0.6842105263157895	0.5098591549295775	0.8759894459102903	0.724934699618244	0.7142857142857143	0.5238095238095238	0.9367088607594937	Self Car Public
ssid__geo	0.7793696275071633	0.8421052631578947	0.7263768022533644	0.7756232686980609	0.5521472392638036	0.851359898798229	0.7355909710015016	0.7058823529411764	0.5806451612903225	0.920245398773006	677	SVC	0.7461365195820466	0.7197943444730077	0.6887755102040817	0.8298397040690506	0.7976190476190476	0.6	0.9	0.8928571428571429	0.725205889369712	0.8408408408408409	0.46075085324232085	0.874025974025974	0.74502712477396	0.8571428571428571	0.42857142857142855	0.9493670886075949	Self Car Public
ssid__geo	0.7244744744744744	0.8070175438596491	0.6282250575490259	0.593698175787728	0.4603174603174603	0.8306595365418895	0.6704184704184705	0.6857142857142857	0.42857142857142855	0.8969696969696971	678	SVC	0.6587214426285063	0.4786096256684492	0.6492537313432836	0.8483009708737864	0.7630121816168328	0.5714285714285714	0.8571428571428571	0.8604651162790697	0.6506512230238292	0.7816593886462883	0.35655737704918034	0.8137369033760187	0.6931886678722122	0.8571428571428571	0.2857142857142857	0.9367088607594937	Self Car Public
ssid__geo	0.7785087719298246	0.7894736842105263	0.7244211158160597	0.7114093959731543	0.6015325670498084	0.8603213844252163	0.6147029149510539	0.5161290322580646	0.42857142857142855	0.8994082840236687	679	SVC	0.7722029363183242	0.6973684210526315	0.8219895287958116	0.7972508591065293	0.7240585122938064	0.47058823529411764	0.8571428571428571	0.8444444444444444	0.71152527562386	0.726027397260274	0.4743202416918429	0.934228187919463	0.6063893911995177	0.5714285714285714	0.2857142857142857	0.9620253164556962	Self Car Public
ssid__geo	0.7694046721929163	0.8596491228070176	0.6951190911748538	0.5932203389830507	0.6183745583038869	0.8737623762376238	0.7454839809134288	0.6250000000000001	0.6666666666666667	0.9447852760736196	680	SVC	0.7098781352468505	0.5343511450381679	0.7446808510638298	0.8506024096385543	0.7962962962962963	0.5555555555555556	0.9166666666666666	0.9166666666666666	0.6978621341758723	0.6666666666666666	0.5287009063444109	0.8982188295165394	0.7375929274663452	0.7142857142857143	0.5238095238095238	0.9746835443037974	Self Car Public
ssid__geo	0.7799392097264438	0.8157894736842105	0.7502338907592807	0.7375201288244766	0.6715867158671587	0.841594827586207	0.6716484127365928	0.4444444444444445	0.6829268292682926	0.8875739644970415	681	SVC	0.8013715096744294	0.9541666666666667	0.6642335766423357	0.7857142857142857	0.8444444444444444	1.0	0.7	0.8333333333333334	0.7287289429923174	0.6010498687664042	0.6791044776119403	0.9060324825986079	0.6339160136628491	0.2857142857142857	0.6666666666666666	0.9493670886075949	Self Car Public
ssid__geo	0.7684729064039408	0.8421052631578947	0.7225529085853454	0.7391304347826088	0.5807560137457044	0.8477722772277229	0.7434573905856361	0.7096774193548386	0.6060606060606061	0.9146341463414634	682	SVC	0.7507933452286449	0.7104477611940299	0.7444933920704846	0.7974388824214202	0.7875816993464052	0.6470588235294118	0.8333333333333334	0.8823529411764706	0.7170568633027138	0.7702265372168284	0.476056338028169	0.904887714663144	0.7370906168374521	0.7857142857142857	0.47619047619047616	0.9493670886075949	Self Car Public
ssid__geo	0.7961614824619457	0.7982456140350878	0.7595119163690383	0.8380187416331994	0.5954465849387041	0.8450704225352114	0.6723976608187133	0.64	0.5	0.8771929824561402	683	SVC	0.8099161771948649	0.8743016759776536	0.7870370370370371	0.768409818569904	0.7565876152832675	0.7272727272727273	0.7272727272727273	0.8152173913043478	0.7407409278161481	0.8046272493573264	0.4788732394366197	0.9387222946544981	0.6339160136628491	0.5714285714285714	0.38095238095238093	0.9493670886075949	Self Car Public
ssid__geo	0.7421259842519685	0.7894736842105263	0.6874440374440374	0.5807692307692307	0.6593406593406594	0.8222222222222221	0.6228571428571429	0.56	0.42857142857142855	0.88	684	SVC	0.7363775984010094	0.6622807017543859	0.8053691275167785	0.7414829659318637	0.765196608946609	0.6363636363636364	0.8571428571428571	0.8020833333333334	0.6659853631292906	0.5171232876712328	0.5581395348837209	0.9226932668329177	0.5867992766726944	0.5	0.2857142857142857	0.9746835443037974	Self Car Public
ssid__geo	0.7734956051386072	0.8245614035087719	0.7017835763105111	0.7875647668393784	0.4713656387665197	0.8464203233256351	0.691689145793192	0.64	0.5333333333333333	0.9017341040462428	685	SVC	0.754755244596434	0.7958115183246073	0.6903225806451613	0.778131634819533	0.8153162834013897	0.7272727272727273	0.8888888888888888	0.8297872340425532	0.6883982708418591	0.7794871794871795	0.35785953177257523	0.9278481012658227	0.6465742415109504	0.5714285714285714	0.38095238095238093	0.9873417721518988	Self Car Public
ssid__geo	0.7875912408759124	0.8157894736842105	0.7509642623165277	0.6868686868686867	0.7184170471841705	0.8476070528967254	0.6988256841198016	0.6153846153846153	0.588235294117647	0.8928571428571428	686	SVC	0.779000692210215	0.7555555555555555	0.7840531561461794	0.79739336492891	0.759531355036973	0.6666666666666666	0.7692307692307693	0.8426966292134831	0.7323736234724515	0.6296296296296297	0.6629213483146067	0.9045698924731183	0.6656620454088807	0.5714285714285714	0.47619047619047616	0.9493670886075949	Self Car Public
ssid__geo	0.724007561436673	0.8596491228070176	0.6750924091254905	0.6848341232227488	0.525974025974026	0.8144690781796966	0.7452852914859935	0.75	0.5517241379310345	0.9341317365269461	687	SVC	0.6945005220807213	0.613588110403397	0.6721991701244814	0.7977142857142857	0.8510101010101009	0.6666666666666666	1.0	0.8863636363636364	0.6795805722161686	0.774798927613941	0.432	0.831942789034565	0.7418123367490456	0.8571428571428571	0.38095238095238093	0.9873417721518988	Self Car Public
ssid__geo	0.7666204986149584	0.8245614035087719	0.7008482298570372	0.6753246753246752	0.587991718426501	0.8392282958199356	0.693295019157088	0.5833333333333334	0.6	0.896551724137931	688	SVC	0.7741738558841199	0.7947598253275109	0.7675675675675676	0.7601941747572816	0.8403508771929825	0.7	1.0	0.8210526315789474	0.6667365707070131	0.5870967741935483	0.47651006711409394	0.9366028708133971	0.6386377335744425	0.5	0.42857142857142855	0.9873417721518988	Self Car Public
ssid__geo	0.7923538230884558	0.8508771929824561	0.7467258694664687	0.8057142857142857	0.5887640449438203	0.8456992777413	0.7632040768114475	0.7857142857142857	0.588235294117647	0.9156626506024097	689	SVC	0.7915010731190052	0.8757763975155279	0.7237569060773481	0.7749699157641395	0.8095027577786199	0.7857142857142857	0.7692307692307693	0.8735632183908046	0.7242932351313854	0.746031746031746	0.4962121212121212	0.930635838150289	0.7413100261201526	0.7857142857142857	0.47619047619047616	0.9620253164556962	Self Car Public
ssid__geo	0.7594405594405594	0.8333333333333334	0.7066216882952968	0.7303030303030302	0.5526315789473685	0.8369304556354917	0.7373940291460089	0.7333333333333334	0.5806451612903225	0.8982035928143712	690	SVC	0.7357851488467881	0.7005813953488372	0.7135922330097088	0.7931818181818182	0.8132575757575756	0.6875	0.9	0.8522727272727273	0.6997884250924438	0.7626582278481012	0.450920245398773	0.8857868020304569	0.7212176009644363	0.7857142857142857	0.42857142857142855	0.9493670886075949	Self Car Public
ssid__geo	0.7318996415770609	0.7894736842105263	0.6377309749332151	0.5995975855130784	0.47638603696098564	0.8372093023255813	0.605578002244669	0.56	0.37037037037037035	0.8863636363636364	691	SVC	0.7050410691976966	0.6234309623430963	0.7341772151898734	0.7575150300601202	0.7579402270123919	0.6363636363636364	0.8333333333333334	0.8041237113402062	0.6219155102758456	0.5775193798449613	0.3525835866261398	0.9356435643564357	0.5751456700823789	0.5	0.23809523809523808	0.9873417721518988	Self Car Public
ssid__geo	0.748780487804878	0.8508771929824561	0.7167041540795017	0.6644736842105263	0.6574500768049155	0.8281887012230635	0.7333333333333333	0.6666666666666667	0.6	0.9333333333333332	692	SVC	0.7423030534970834	0.6	0.8106060606060606	0.8163030998851895	0.824765401876785	0.5789473684210527	1.0	0.8953488372093024	0.7126229508713428	0.7444717444717445	0.5529715762273901	0.8404255319148937	0.7296564195298373	0.7857142857142857	0.42857142857142855	0.9746835443037974	Self Car Public
ssid__geo	0.8	0.8596491228070176	0.7545615687849417	0.823170731707317	0.5806451612903226	0.8598688133571856	0.7626118067978532	0.7692307692307692	0.6	0.9186046511627907	693	SVC	0.7923876303487954	0.8333333333333334	0.7427184466019418	0.8011111111111111	0.8942652329749105	0.8333333333333334	1.0	0.8494623655913979	0.7392721513316042	0.8132530120481928	0.4766355140186916	0.9279279279279279	0.7142857142857143	0.7142857142857143	0.42857142857142855	1.0	Self Car Public
ssid__geo	0.7781000725163162	0.8070175438596491	0.7197790550877144	0.5816554809843401	0.7224669603524229	0.8552147239263805	0.6602187028657617	0.4615384615384615	0.6249999999999999	0.8941176470588236	694	SVC	0.7396867238129842	0.5652173913043478	0.8395904436860068	0.8142523364485982	0.7480852480852481	0.5	0.9090909090909091	0.8351648351648352	0.711205251812053	0.5990783410138248	0.634020618556701	0.900516795865633	0.6222624070725337	0.42857142857142855	0.47619047619047616	0.9620253164556962	Self Car Public
ssid__geo	0.8045486851457001	0.868421052631579	0.7390868057201727	0.6552567237163814	0.6833333333333333	0.8786703601108034	0.7829864253393666	0.7200000000000001	0.7058823529411765	0.9230769230769232	695	SVC	0.7787490304805376	0.6836734693877551	0.8299595141700404	0.8226141078838174	0.8693084693084693	0.8181818181818182	0.9230769230769231	0.8666666666666667	0.7175898714365179	0.6291079812206573	0.5807365439093485	0.9429250891795482	0.7338758288125377	0.6428571428571429	0.5714285714285714	0.9873417721518988	Self Car Public
ssid__geo	0.7912087912087912	0.8245614035087719	0.7608256905310878	0.7667804323094426	0.661698956780924	0.8539976825028969	0.6680618401206636	0.4615384615384615	0.6249999999999999	0.9176470588235295	696	SVC	0.7996467752875204	0.7929411764705883	0.8252788104089219	0.7807203389830508	0.7554112554112554	0.5	0.9090909090909091	0.8571428571428571	0.7456615992785265	0.7422907488986784	0.5522388059701493	0.9424552429667519	0.6307012256379344	0.42857142857142855	0.47619047619047616	0.9873417721518988	Self Car Public
ssid__geo	0.721881390593047	0.7894736842105263	0.6703490984174995	0.6128500823723229	0.5814307458143075	0.8167664670658682	0.645415354004311	0.5	0.5405405405405405	0.8957055214723927	697	SVC	0.7038362543579835	0.7126436781609196	0.6518771331058021	0.7469879518072289	0.6646825396825397	0.5	0.625	0.8690476190476191	0.6544074106115477	0.5375722543352601	0.5247252747252747	0.9009247027741083	0.6334137030339563	0.5	0.47619047619047616	0.9240506329113924	Self Car Public
ssid__geo	0.7108695652173913	0.7719298245614035	0.6250034492718105	0.597938144329897	0.4606525911708253	0.8164196123147092	0.5891187739463601	0.4799999999999999	0.4137931034482759	0.8735632183908046	698	SVC	0.676827838033086	0.6196581196581197	0.6703910614525139	0.7404343329886246	0.6984848484848486	0.5454545454545454	0.75	0.8	0.6127834752817202	0.5776892430278885	0.3508771929824561	0.9097839898348158	0.5587703435804702	0.42857142857142855	0.2857142857142857	0.9620253164556962	Self Car Public
ssid__geo	0.6942637492607925	0.8070175438596491	0.6391528596276538	0.6007067137809188	0.5093525179856115	0.8073993471164309	0.6507696444175572	0.5517241379310344	0.5	0.9005847953216375	699	SVC	0.6755182333205839	0.5151515151515151	0.7344398340248963	0.7769633507853403	0.7900966183574879	0.5333333333333333	1.0	0.8369565217391305	0.650174641751097	0.7203389830508474	0.3898678414096916	0.840317100792752	0.626481816355234	0.5714285714285714	0.3333333333333333	0.9746835443037974	Self Car Public
ssid__geo	0.7821011673151751	0.8245614035087719	0.7288410245622831	0.6691312384473197	0.6582278481012659	0.8591639871382638	0.684920374022938	0.5185185185185186	0.6249999999999999	0.9112426035502957	700	SVC	0.751490433137158	0.6934865900383141	0.7393364928909952	0.8216482164821648	0.7677026677026677	0.5384615384615384	0.9090909090909091	0.8555555555555555	0.7132846689145563	0.6464285714285715	0.5931558935361216	0.9002695417789758	0.6502913401647579	0.5	0.47619047619047616	0.9746835443037974	Self Car Public
ssid__geo	0.6875816993464052	0.7982456140350878	0.646609546239589	0.5485232067510548	0.6167664670658681	0.7745389649018442	0.6556922609554189	0.45454545454545453	0.6315789473684211	0.880952380952381	701	SVC	0.6513020128247571	0.6074766355140186	0.5885714285714285	0.7578579743888242	0.7207810090328266	0.625	0.7058823529411765	0.8314606741573034	0.646589848352691	0.5	0.6477987421383647	0.791970802919708	0.6217600964436407	0.35714285714285715	0.5714285714285714	0.9367088607594937	Self Car Public
ssid__geo	0.786046511627907	0.8157894736842105	0.7480499077593007	0.8016759776536314	0.6	0.8424737456242708	0.7069109772423025	0.6666666666666666	0.5625	0.891566265060241	702	SVC	0.7837289042407153	0.8107344632768362	0.7565217391304347	0.7839305103148752	0.7645855102751655	0.625	0.8181818181818182	0.8505747126436781	0.7334757064328662	0.7928176795580111	0.49714285714285716	0.9104665825977302	0.6931886678722122	0.7142857142857143	0.42857142857142855	0.9367088607594937	Self Car Public
ssid__geo	0.7698589458054937	0.8157894736842105	0.7019562101919585	0.6666666666666666	0.5748987854251012	0.8643031784841076	0.657206018071384	0.5333333333333333	0.5161290322580645	0.9221556886227545	703	SVC	0.7223338991877538	0.6619718309859155	0.6761904761904762	0.8288393903868698	0.725	0.5	0.8	0.875	0.6914553305357902	0.6714285714285714	0.5	0.9029374201787995	0.64235483222825	0.5714285714285714	0.38095238095238093	0.9746835443037974	Self Car Public
ssid__geo	0.7108868060562364	0.8421052631578947	0.6299307573348879	0.5779967159277504	0.48770491803278676	0.8240906380441264	0.7111111111111111	0.6666666666666667	0.5333333333333333	0.9333333333333332	704	SVC	0.6545565384440555	0.4693333333333333	0.664804469273743	0.82953181272509	0.7877283648397478	0.5789473684210527	0.8888888888888888	0.8953488372093024	0.651990133297362	0.7521367521367521	0.3851132686084142	0.8187203791469194	0.7137834036568212	0.7857142857142857	0.38095238095238093	0.9746835443037974	Self Car Public
ssid__geo	0.7538699690402477	0.7894736842105263	0.6648671842954846	0.540983606557377	0.6108949416342413	0.8427230046948357	0.6387739463601533	0.56	0.48275862068965514	0.8735632183908046	705	SVC	0.717192311263461	0.55	0.8219895287958116	0.7795874049945711	0.7704545454545455	0.6363636363636364	0.875	0.8	0.6451040424799825	0.532258064516129	0.48606811145510836	0.9169859514687101	0.5984528832630098	0.5	0.3333333333333333	0.9620253164556962	Self Car Public
ssid__geo	0.7736085053158224	0.8771929824561403	0.7498977714550904	0.7369942196531791	0.6847545219638242	0.8279445727482678	0.8187382785083934	0.8275862068965518	0.7027027027027026	0.9259259259259259	706	SVC	0.7649602811770452	0.7203389830508474	0.7840236686390533	0.7905181918412348	0.8387048192771084	0.8	0.8125	0.9036144578313253	0.743775648017003	0.7544378698224852	0.6077981651376146	0.8690909090909091	0.8085191882660236	0.8571428571428571	0.6190476190476191	0.9493670886075949	Self Car Public
ssid__geo	0.7776061776061776	0.868421052631579	0.7095077926261332	0.6376146788990825	0.631163708086785	0.859744990892532	0.7762902862294343	0.689655172413793	0.7058823529411765	0.9333333333333332	707	SVC	0.7243884044025606	0.6405529953917051	0.6986899563318777	0.833922261484099	0.8283641423176308	0.6666666666666666	0.9230769230769231	0.8953488372093024	0.6991536032683792	0.634703196347032	0.5755395683453237	0.8872180451127819	0.753465943339361	0.7142857142857143	0.5714285714285714	0.9746835443037974	Self Car Public
ssid__geo	0.7827050997782705	0.7807017543859649	0.7249755250157751	0.7703281027104136	0.5491071428571428	0.8554913294797688	0.6156384173504645	0.5217391304347826	0.45161290322580644	0.8735632183908046	708	SVC	0.7731303731550242	0.8132530120481928	0.7235294117647059	0.782608695652174	0.7222222222222223	0.6666666666666666	0.7	0.8	0.7058320454808681	0.7317073170731707	0.44244604316546765	0.943342776203966	0.574643359453486	0.42857142857142855	0.3333333333333333	0.9620253164556962	Self Car Public
ssid__geo	0.7713037144938092	0.8508771929824561	0.7334078197314519	0.7833827893175074	0.5806451612903226	0.8361955085865257	0.7893004115226336	0.7999999999999999	0.6666666666666666	0.9012345679012346	709	SVC	0.7496249251382331	0.7542857142857143	0.6923076923076923	0.8022813688212928	0.8098393574297189	0.75	0.8	0.8795180722891566	0.7293060876968923	0.8148148148148148	0.5	0.8731034482758621	0.784207353827607	0.8571428571428571	0.5714285714285714	0.9240506329113924	Self Car Public
ssid__geo	0.749379652605459	0.7982456140350878	0.6268110267206116	0.5677083333333333	0.4376470588235294	0.8750776880049721	0.5939577397910732	0.5625000000000001	0.2962962962962963	0.9230769230769232	710	SVC	0.6656744405145782	0.5093457943925234	0.6642857142857143	0.8233918128654971	0.6777777777777777	0.5	0.6666666666666666	0.8666666666666667	0.6337264209048131	0.6411764705882353	0.3263157894736842	0.9336870026525199	0.6068917018284107	0.6428571428571429	0.19047619047619047	0.9873417721518988	Self Car Public
ssid__geo	0.7782771535580524	0.8070175438596491	0.7251595177893587	0.6710526315789472	0.6516464471403813	0.8527794746487477	0.6422063957547829	0.45454545454545453	0.5806451612903225	0.8914285714285716	711	SVC	0.7872572647715375	0.75	0.8430493273542601	0.7687224669603524	0.7791666666666667	0.625	0.9	0.8125	0.6985640993278573	0.6071428571428571	0.5310734463276836	0.9574759945130316	0.5910186859553949	0.35714285714285715	0.42857142857142855	0.9873417721518988	Self Car Public
ssid__geo	0.7438848920863309	0.8245614035087719	0.6763800922889373	0.5517241379310345	0.6407766990291263	0.836639439906651	0.6924042025838433	0.5384615384615384	0.6285714285714286	0.9101796407185629	712	SVC	0.6962252507315397	0.4887459807073955	0.7710280373831776	0.8289017341040462	0.7442279942279942	0.5833333333333334	0.7857142857142857	0.8636363636363636	0.6753430196687654	0.6333333333333333	0.5481727574750831	0.8445229681978799	0.6619449467550733	0.5	0.5238095238095238	0.9620253164556962	Self Car Public
ssid__geo	0.7208955223880597	0.7631578947368421	0.6250994466857741	0.4722222222222222	0.5631469979296067	0.8399291199054932	0.5767586474931986	0.45161290322580644	0.3870967741935483	0.891566265060241	713	SVC	0.6459988485895222	0.38387096774193546	0.7046632124352331	0.8494623655913979	0.6207798061753437	0.4117647058823529	0.6	0.8505747126436781	0.6376583519108545	0.6134020618556701	0.4689655172413793	0.830607476635514	0.5741410488245932	0.5	0.2857142857142857	0.9367088607594937	Self Car Public
ssid__geo	0.7794624396967609	0.868421052631579	0.7452316999078678	0.7191011235955056	0.671850699844479	0.8447432762836187	0.7879047100603986	0.7142857142857143	0.7272727272727273	0.9221556886227545	714	SVC	0.7750219533545385	0.7202572347266881	0.8150943396226416	0.7897142857142857	0.8630952380952381	0.7142857142857143	1.0	0.875	0.7324643527008835	0.717948717948718	0.5714285714285714	0.9080157687253614	0.753465943339361	0.7142857142857143	0.5714285714285714	0.9746835443037974	Self Car Public
ssid__geo	0.7952586206896551	0.8771929824561403	0.7733032501124607	0.7371794871794871	0.7406250000000001	0.8421052631578948	0.8029019378712631	0.7333333333333334	0.742857142857143	0.9325153374233128	715	SVC	0.7972027119305434	0.8455882352941176	0.75	0.7960199004975125	0.8402777777777778	0.6875	0.9285714285714286	0.9047619047619048	0.7595817736646415	0.6534090909090909	0.7314814814814815	0.8938547486033519	0.7889290737392004	0.7857142857142857	0.6190476190476191	0.9620253164556962	Self Car Public
ssid__geo	0.7729957805907173	0.7982456140350878	0.7074610200931274	0.5910165484633569	0.6736401673640169	0.8577263444520081	0.5797563726839483	0.19047619047619047	0.6470588235294118	0.9017341040462428	716	SVC	0.7458762409545964	0.6868131868131868	0.7523364485981309	0.7984790874524715	0.6538851219702283	0.2857142857142857	0.8461538461538461	0.8297872340425532	0.6849970907513011	0.5186721991701245	0.6098484848484849	0.9264705882352942	0.5513361462728552	0.14285714285714285	0.5238095238095238	0.9873417721518988	Self Car Public
ssid__geo	0.7694704049844237	0.7982456140350878	0.7240423897543776	0.7642679900744416	0.5704697986577182	0.8373893805309736	0.6266666666666668	0.56	0.42857142857142855	0.8914285714285716	717	SVC	0.781642839176795	0.8105263157894737	0.783410138248848	0.7509920634920635	0.7686688311688311	0.6363636363636364	0.8571428571428571	0.8125	0.7059345025001962	0.7230046948356808	0.44854881266490765	0.94625	0.5910186859553949	0.5	0.2857142857142857	0.9873417721518988	Self Car Public
ssid__geo	0.8100381194409149	0.8245614035087719	0.7782859153675591	0.8300653594771241	0.6409017713365539	0.8638906152889995	0.701010101010101	0.7272727272727273	0.4666666666666666	0.9090909090909091	718	SVC	0.7972905359679237	0.7871900826446281	0.7683397683397684	0.8363417569193743	0.7604832494673376	0.631578947368421	0.7777777777777778	0.872093023255814	0.773640045536875	0.8778801843317973	0.5497237569060773	0.8933161953727506	0.7132810930279284	0.8571428571428571	0.3333333333333333	0.9493670886075949	Self Car Public
ssid__geo	0.774294670846395	0.8596491228070176	0.7404416052668421	0.7837837837837838	0.5928057553956835	0.8447352766210589	0.7517508087273729	0.7586206896551724	0.5625	0.9341317365269461	719	SVC	0.7769053937342836	0.7649880095923262	0.7923076923076923	0.7734204793028322	0.8126262626262627	0.7333333333333333	0.8181818181818182	0.8863636363636364	0.7358756731030754	0.8035264483627204	0.4735632183908046	0.9305373525557011	0.7338758288125377	0.7857142857142857	0.42857142857142855	0.9873417721518988	Self Car Public
ssid__geo	0.8201240523776706	0.8859649122807017	0.7918917933986248	0.8055987558320373	0.6977491961414791	0.872327428222358	0.8274412555140289	0.8275862068965518	0.7222222222222222	0.9325153374233128	720	SVC	0.8015446210806291	0.7507246376811594	0.7977941176470589	0.8561151079136691	0.8571428571428572	0.8	0.8666666666666667	0.9047619047619048	0.7927643818900599	0.8691275167785235	0.62	0.8891656288916563	0.8127385975487241	0.8571428571428571	0.6190476190476191	0.9620253164556962	Self Car Public
ssid__geo	0.7188385269121813	0.8070175438596491	0.6577440381149143	0.5996705107084019	0.5482233502538072	0.8253382533825337	0.6524971562251841	0.5806451612903226	0.4666666666666666	0.9101796407185629	721	SVC	0.6974610356963299	0.5833333333333334	0.75	0.7590497737556561	0.7236086353733412	0.5294117647058824	0.7777777777777778	0.8636363636363636	0.6510872736686616	0.6169491525423729	0.432	0.9043126684636119	0.6460719308820575	0.6428571428571429	0.3333333333333333	0.9620253164556962	Self Car Public
ssid__geo	0.8013005780346821	0.8596491228070176	0.7612969212649457	0.7799696509863431	0.6380597014925373	0.8658614113159567	0.7572016460905351	0.7272727272727273	0.6060606060606061	0.9382716049382716	722	SVC	0.785296166180943	0.7536656891495601	0.7737556561085973	0.8284671532846716	0.7935249771013879	0.631578947368421	0.8333333333333334	0.9156626506024096	0.7526080629640663	0.8081761006289309	0.5428571428571428	0.9067909454061251	0.7651195499296765	0.8571428571428571	0.47619047619047616	0.9620253164556962	Self Car Public
ssid__geo	0.7329509241555131	0.8157894736842105	0.6849341337028703	0.7413213885778276	0.49834983498349833	0.815131177547285	0.6915473755964553	0.6666666666666667	0.5	0.9079754601226993	723	SVC	0.6996870692555937	0.7180043383947939	0.601593625498008	0.779463243873979	0.7290574922153871	0.5789473684210527	0.7272727272727273	0.8809523809523809	0.6819252550762883	0.7662037037037037	0.4253521126760563	0.8542199488491049	0.7011251758087201	0.7857142857142857	0.38095238095238093	0.9367088607594937	Self Car Public
ssid__geo	0.7831552482715274	0.8157894736842105	0.7460983609089974	0.7737226277372263	0.6213292117465223	0.8432432432432433	0.7046509425026048	0.6956521739130435	0.5294117647058824	0.888888888888889	724	SVC	0.7857324807299211	0.8386075949367089	0.7416974169741697	0.7768924302788844	0.8024278459061067	0.8888888888888888	0.6923076923076923	0.8260869565217391	0.724905821753253	0.7181571815718157	0.5345744680851063	0.9219858156028369	0.6540084388185654	0.5714285714285714	0.42857142857142855	0.9620253164556962	Self Car Public
ssid__geo	0.7287272727272728	0.8070175438596491	0.6667521246628558	0.5287769784172662	0.6525911708253358	0.8188882247459653	0.6705068889093155	0.5217391304347826	0.6060606060606061	0.8837209302325582	725	SVC	0.6823708762983011	0.5017064846416383	0.74235807860262	0.8030480656506448	0.7724014336917563	0.6666666666666666	0.8333333333333334	0.8172043010752689	0.6588309985657282	0.55893536121673	0.5821917808219178	0.8353658536585366	0.6222624070725337	0.42857142857142855	0.47619047619047616	0.9620253164556962	Self Car Public
ssid__geo	0.8169934640522876	0.8859649122807017	0.7803807358811238	0.7731958762886598	0.6901408450704225	0.8778054862842893	0.8055052643004451	0.7200000000000001	0.7567567567567567	0.9397590361445785	726	SVC	0.8104742923414964	0.8093525179856115	0.7967479674796748	0.8253223915592028	0.8632445141065831	0.8181818181818182	0.875	0.896551724137931	0.7620813362503696	0.7401315789473685	0.6086956521739131	0.9374167776298269	0.7656218605585695	0.6428571428571429	0.6666666666666666	0.9873417721518988	Self Car Public
ssid__geo	0.7494600431965442	0.7894736842105263	0.640278609322435	0.6895565092989986	0.36923076923076914	0.862048549437537	0.5963074214347559	0.5806451612903226	0.3076923076923077	0.9005847953216375	727	SVC	0.6714338777825555	0.6443850267379679	0.5454545454545454	0.8244620611551529	0.7221227621483376	0.5294117647058824	0.8	0.8369565217391305	0.641278011810645	0.7415384615384616	0.27906976744186046	0.9032258064516129	0.6026722925457103	0.6428571428571429	0.19047619047619047	0.9746835443037974	Self Car Public
ssid__geo	0.7324656543745481	0.8245614035087719	0.6689440979999294	0.6174757281553398	0.5550082101806239	0.8343483556638246	0.6940242763772174	0.6428571428571429	0.5333333333333333	0.9058823529411764	728	SVC	0.6932028366677839	0.5740072202166066	0.7191489361702128	0.7864523536165328	0.7926332926332926	0.6428571428571429	0.8888888888888888	0.8461538461538461	0.6694651448599721	0.6680672268907563	0.45187165775401067	0.8884565499351491	0.6661643560377737	0.6428571428571429	0.38095238095238093	0.9746835443037974	Self Car Public
ssid__geo	0.7666928515318147	0.8157894736842105	0.6909550664746335	0.5243243243243243	0.6970684039087949	0.8514724711907811	0.6813101428486044	0.5384615384615384	0.6060606060606061	0.8994082840236687	729	SVC	0.7176298283220489	0.563953488372093	0.7867647058823529	0.8021712907117008	0.7537037037037037	0.5833333333333334	0.8333333333333334	0.8444444444444444	0.6742868477987312	0.4898989898989899	0.6257309941520468	0.9072305593451568	0.6460719308820574	0.5	0.47619047619047616	0.9620253164556962	Self Car Public
ssid__geo	0.65588052271313	0.7719298245614035	0.5798156856234643	0.579746835443038	0.38947368421052636	0.7702265372168285	0.5909430438842204	0.5333333333333333	0.35714285714285715	0.8823529411764706	730	SVC	0.6017279282727096	0.5123042505592841	0.5467980295566502	0.7460815047021944	0.6794871794871794	0.5	0.7142857142857143	0.8241758241758241	0.5886924740382958	0.6676384839650146	0.3024523160762943	0.7959866220735786	0.5862969660438014	0.5714285714285714	0.23809523809523808	0.9493670886075949	Self Car Public
ssid__geo	0.797427652733119	0.8859649122807017	0.7515679819276736	0.8214285714285714	0.5734513274336284	0.8598240469208212	0.7915829746532759	0.8235294117647058	0.6	0.9512195121951219	731	SVC	0.7679034239606071	0.8023255813953488	0.6721991701244814	0.829185520361991	0.8725490196078431	0.7	1.0	0.9176470588235294	0.744759018844756	0.8414634146341463	0.5	0.8928136419001218	0.8053044002411092	1.0	0.42857142857142855	0.9873417721518988	Self Car Public
ssid__geo	0.7800269905533064	0.8333333333333334	0.726291922265645	0.7485549132947976	0.5730129390018484	0.8573079145002889	0.7177301311355784	0.7096774193548386	0.5333333333333333	0.9101796407185629	732	SVC	0.7519059603132184	0.7275280898876404	0.7110091743119266	0.8171806167400881	0.7998613586848881	0.6470588235294118	0.8888888888888888	0.8636363636363636	0.7174296937337745	0.7708333333333334	0.47987616099071206	0.9015795868772782	0.709563994374121	0.7857142857142857	0.38095238095238093	0.9620253164556962	Self Car Public
ssid__geo	0.7314629258517034	0.8421052631578947	0.69895816505844	0.6796407185628742	0.607977991746905	0.8092557848655411	0.739386037415164	0.7096774193548386	0.588235294117647	0.920245398773006	733	SVC	0.7338141358907807	0.6579710144927536	0.8065693430656934	0.7369020501138952	0.769715578539108	0.6470588235294118	0.7692307692307693	0.8928571428571429	0.6960032895023188	0.7027863777089783	0.4878587196467991	0.897364771151179	0.7370906168374521	0.7857142857142857	0.47619047619047616	0.9493670886075949	Self Car Public
ssid__geo	0.7918552036199095	0.8508771929824561	0.7281522402747539	0.8306772908366533	0.5	0.8537794299876085	0.7352785145888595	0.7999999999999999	0.48275862068965514	0.9230769230769232	734	SVC	0.7832928579873358	0.8065764023210832	0.7531645569620253	0.7901376146788991	0.8305555555555556	0.75	0.875	0.8666666666666667	0.7196826995749935	0.8562628336755647	0.3742138364779874	0.9285714285714286	0.7259393208760297	0.8571428571428571	0.3333333333333333	0.9873417721518988	Self Car Public
ssid__geo	0.7217771303714494	0.7894736842105263	0.6340222809393639	0.5651214128035321	0.5112781954887219	0.8256672345258376	0.6227969348659004	0.5833333333333334	0.4	0.8850574712643677	735	SVC	0.6931829413346001	0.6066350710900474	0.7272727272727273	0.7456410256410256	0.7257309941520468	0.7	0.6666666666666666	0.8105263157894737	0.6160216350512945	0.5289256198347108	0.39420289855072466	0.9249363867684478	0.5867992766726944	0.5	0.2857142857142857	0.9746835443037974	Self Car Public
ssid__geo	0.7418096723868954	0.8070175438596491	0.6839583279628082	0.661764705882353	0.5621181262729125	0.827992151733159	0.6928263988522237	0.6000000000000001	0.588235294117647	0.8902439024390243	736	SVC	0.7065034846534317	0.6338028169014085	0.6934673366834171	0.7922403003754693	0.7301847662141779	0.5625	0.7692307692307693	0.8588235294117647	0.6773445732349842	0.6923076923076923	0.4726027397260274	0.8671232876712329	0.6810327506530038	0.6428571428571429	0.47619047619047616	0.9240506329113924	Self Car Public
ssid__geo	0.7481644640234949	0.7807017543859649	0.6900967453438619	0.657580919931857	0.5730337078651686	0.8396756082345602	0.6321431000476093	0.6206896551724138	0.4	0.8757396449704142	737	SVC	0.7228874044371851	0.636963696369637	0.7427184466019418	0.7889800703399765	0.6962962962962962	0.6	0.6666666666666666	0.8222222222222222	0.6811247375854039	0.6795774647887324	0.46646341463414637	0.8973333333333333	0.6217600964436407	0.6428571428571429	0.2857142857142857	0.9367088607594937	Self Car Public
ssid__geo	0.7496433666191156	0.8070175438596491	0.6984583562950007	0.708994708994709	0.5555555555555555	0.8308248043347382	0.6828043751120675	0.6153846153846153	0.5454545454545454	0.8875739644970415	738	SVC	0.7209137084009444	0.6931034482758621	0.6837606837606838	0.785876993166287	0.75	0.6666666666666666	0.75	0.8333333333333334	0.6915646933009523	0.7256317689530686	0.4678362573099415	0.8812260536398467	0.6497890295358649	0.5714285714285714	0.42857142857142855	0.9493670886075949	Self Car Public
ssid__geo	0.7947058823529412	0.8333333333333334	0.7787083591587627	0.7831431079894644	0.7101248266296809	0.8428571428571429	0.7336182336182335	0.6111111111111112	0.6666666666666666	0.923076923076923	739	SVC	0.8020220927068206	0.7676419965576592	0.8421052631578947	0.7963190184049079	0.745021645021645	0.5	0.8	0.935064935064935	0.7694548136055487	0.7992831541218638	0.6139088729016786	0.8951724137931034	0.7561784207353828	0.7857142857142857	0.5714285714285714	0.9113924050632911	Self Car Public
ssid__geo	0.765003615328995	0.8333333333333334	0.7066198743481121	0.7197452229299361	0.5482625482625483	0.851851851851852	0.7162464985994398	0.6428571428571429	0.6	0.9058823529411764	740	SVC	0.7459518316854439	0.6848484848484848	0.7553191489361702	0.7976878612716763	0.8296703296703297	0.6428571428571429	1.0	0.8461538461538461	0.7008665256054029	0.7583892617449665	0.4303030303030303	0.9139072847682119	0.6820373719107896	0.6428571428571429	0.42857142857142855	0.9746835443037974	Self Car Public
ssid__geo	0.7380484610347086	0.7894736842105263	0.66170088323432	0.7826086956521738	0.3875	0.8149939540507859	0.6300355420911422	0.5925925925925927	0.4137931034482759	0.8837209302325582	741	SVC	0.7177903249124132	0.7725321888412017	0.6458333333333334	0.7350054525627044	0.7275296388199615	0.6153846153846154	0.75	0.8172043010752689	0.6614185245464422	0.7929515418502202	0.2767857142857143	0.9145183175033921	0.6063893911995177	0.5714285714285714	0.2857142857142857	0.9620253164556962	Self Car Public
ssid__geo	0.7416370106761566	0.8333333333333334	0.6676488971434256	0.6171617161716172	0.5425101214574899	0.8432748538011696	0.7264173998044966	0.6451612903225806	0.6249999999999999	0.9090909090909091	742	SVC	0.6902100170786261	0.6404109589041096	0.6291079812206573	0.8011111111111111	0.7898064088214567	0.5882352941176471	0.9090909090909091	0.872093023255814	0.6541777284887147	0.5955414012738853	0.47686832740213525	0.8901234567901235	0.7132810930279284	0.7142857142857143	0.47619047619047616	0.9493670886075949	Self Car Public
ssid__geo	0.7895863052781741	0.8596491228070176	0.7079942773153735	0.7491749174917491	0.5023474178403755	0.8724604966139955	0.757201646090535	0.7878787878787878	0.5454545454545454	0.9382716049382716	743	SVC	0.7194089728305966	0.7006172839506173	0.5977653631284916	0.8598442714126807	0.783291058972733	0.6842105263157895	0.75	0.9156626506024096	0.7078717941153148	0.8049645390070922	0.4331983805668016	0.8854524627720504	0.7730560578661846	0.9285714285714286	0.42857142857142855	0.9620253164556962	Self Car Public
ssid__geo	0.7431309904153355	0.8421052631578947	0.715467804938214	0.6713286713286714	0.6586466165413535	0.8164281269446173	0.7443267161937239	0.6470588235294117	0.6666666666666667	0.9192546583850932	744	SVC	0.7269929253032866	0.6114649681528662	0.7525773195876289	0.8169364881693649	0.7897018970189702	0.55	0.9166666666666666	0.9024390243902439	0.7152226472825937	0.7441860465116279	0.5855614973262032	0.8159203980099502	0.7487442234277677	0.7857142857142857	0.5238095238095238	0.9367088607594937	Self Car Public
ssid__geo	0.7287128712871287	0.8070175438596491	0.691367081608632	0.6256830601092896	0.6439024390243904	0.8045157456922163	0.6799499874968742	0.64	0.5161290322580645	0.8837209302325582	745	SVC	0.7246424717568424	0.6026315789473684	0.8114754098360656	0.7598204264870931	0.7814923427826654	0.7272727272727273	0.8	0.8172043010752689	0.6796862946627097	0.6505681818181818	0.5336927223719676	0.8547979797979798	0.6381354229455495	0.5714285714285714	0.38095238095238093	0.9620253164556962	Self Car Public
ssid__geo	0.7344931921331316	0.8333333333333334	0.6591239127229839	0.5490196078431373	0.5874999999999999	0.8408521303258145	0.7341563786008231	0.7333333333333334	0.5555555555555556	0.9135802469135801	746	SVC	0.6624809570316607	0.5067873303167421	0.6573426573426573	0.8233128834355828	0.7485776439089692	0.6875	0.6666666666666666	0.891566265060241	0.6630529523961902	0.5989304812834224	0.5310734463276836	0.8591549295774648	0.7328712075547519	0.7857142857142857	0.47619047619047616	0.9367088607594937	Self Car Public
ssid__geo	0.709556057185854	0.8070175438596491	0.6408320902300556	0.6454033771106942	0.4604051565377532	0.8166877370417194	0.6527777777777778	0.6250000000000001	0.42857142857142855	0.9047619047619047	747	SVC	0.6775945600349608	0.6013986013986014	0.6793478260869565	0.7520372526193247	0.7555436656560252	0.5555555555555556	0.8571428571428571	0.8539325842696629	0.6460149995941648	0.6963562753036437	0.34818941504178275	0.8934993084370678	0.6540084388185654	0.7142857142857143	0.2857142857142857	0.9620253164556962	Self Car Public
ssid__geo	0.7463126843657817	0.8157894736842105	0.6841659351033135	0.7035830618892508	0.5087378640776699	0.8401768793430195	0.6954904303417903	0.7407407407407408	0.45161290322580644	0.8941176470588236	748	SVC	0.7087233072436293	0.7105263157894737	0.6267942583732058	0.7888493475682088	0.7681318681318682	0.7692307692307693	0.7	0.8351648351648352	0.6745091391201449	0.6967741935483871	0.42810457516339867	0.8986486486486487	0.6698814546915813	0.7142857142857143	0.3333333333333333	0.9620253164556962	Self Car Public
ssid__geo	0.7667087011349306	0.8508771929824561	0.7375572082379863	0.75	0.6331521739130435	0.8295194508009154	0.7693272795069203	0.7692307692307692	0.6285714285714286	0.9101796407185629	749	SVC	0.7698153610460864	0.7938461538461539	0.7540453074433657	0.7615546218487395	0.8275613275613276	0.8333333333333334	0.7857142857142857	0.8636363636363636	0.7224050896867289	0.7107438016528925	0.5456674473067916	0.9108040201005025	0.7333735181836447	0.7142857142857143	0.5238095238095238	0.9620253164556962	Self Car Public
ssid__geo	0.7784386617100372	0.8421052631578947	0.7357197282825076	0.7261663286004056	0.6346483704974271	0.8463444857496903	0.7376953071742153	0.7857142857142857	0.5161290322580645	0.9112426035502957	750	SVC	0.7684618594117384	0.7276422764227642	0.7872340425531915	0.7905092592592593	0.8137566137566138	0.7857142857142857	0.8	0.8555555555555555	0.7223240727814231	0.7246963562753036	0.5316091954022989	0.9106666666666666	0.7137834036568212	0.7857142857142857	0.38095238095238093	0.9746835443037974	Self Car Public
ssid__geo	0.7746381805651275	0.8245614035087719	0.7296706133660275	0.7616191904047975	0.5871559633027523	0.8402366863905325	0.7193146175182102	0.7142857142857143	0.5454545454545454	0.8982035928143712	751	SVC	0.7553217473751093	0.7791411042944786	0.6926406926406926	0.7941834451901566	0.7721861471861473	0.7142857142857143	0.75	0.8522727272727273	0.7154606581043265	0.7448680351906158	0.5095541401273885	0.8919597989949749	0.6974080771549126	0.7142857142857143	0.42857142857142855	0.9493670886075949	Self Car Public
ssid__geo	0.6921593830334191	0.7719298245614035	0.6357732864626743	0.6370558375634517	0.4719101123595505	0.7983539094650206	0.6221491228070176	0.5789473684210527	0.4	0.8875	752	SVC	0.6662584068936528	0.6033653846153846	0.6533333333333333	0.7420765027322405	0.6671810699588477	0.4583333333333333	0.6666666666666666	0.8765432098765432	0.6359818669808041	0.6747311827956989	0.3693467336683417	0.8638676844783715	0.6567209162145872	0.7857142857142857	0.2857142857142857	0.8987341772151899	Self Car Public
ssid__geo	0.7516435354273192	0.7807017543859649	0.7002565461131787	0.7161458333333334	0.5633802816901408	0.8212435233160621	0.6230077479449703	0.4666666666666667	0.5161290322580645	0.8862275449101796	753	SVC	0.7403314612381422	0.7617728531855956	0.7017543859649122	0.7574671445639187	0.6928030303030304	0.4375	0.8	0.8409090909090909	0.6810035761695633	0.6756756756756757	0.47058823529411764	0.8967468175388967	0.6058870805706249	0.5	0.38095238095238093	0.9367088607594937	Self Car Public
ssid__geo	0.7733537519142419	0.8157894736842105	0.7071916661971174	0.7153558052434459	0.5497835497835497	0.8564356435643564	0.6754001862894784	0.6428571428571429	0.48275862068965514	0.9005847953216375	754	SVC	0.7505361975189562	0.7346153846153847	0.7215909090909091	0.7954022988505747	0.7849378881987578	0.6428571428571429	0.875	0.8369565217391305	0.6895833923485046	0.6970802919708029	0.44405594405594406	0.9276139410187667	0.6502913401647579	0.6428571428571429	0.3333333333333333	0.9746835443037974	Self Car Public
ssid__geo	0.7943661971830986	0.8508771929824561	0.7582114331436028	0.7564296520423601	0.6619469026548672	0.8562577447335812	0.7524269005847953	0.7200000000000001	0.6249999999999999	0.9122807017543859	755	SVC	0.8098306078587548	0.8650519031141869	0.7923728813559322	0.7720670391061453	0.8583662714097496	0.8181818181818182	0.9090909090909091	0.8478260869565217	0.733829697382466	0.6720430107526881	0.5683890577507599	0.96105702364395	0.7021297970665059	0.6428571428571429	0.47619047619047616	0.9873417721518988	Self Car Public
ssid__geo	0.7815934065934066	0.8245614035087719	0.730197515321373	0.7328990228013029	0.5979020979020979	0.8597914252607183	0.7140542667750163	0.7692307692307692	0.48275862068965514	0.8901734104046243	756	SVC	0.7695485667532691	0.7525083612040134	0.76	0.796137339055794	0.8424940898345153	0.8333333333333334	0.875	0.8191489361702128	0.7138633064852042	0.7142857142857143	0.49279538904899134	0.9345088161209067	0.6741008639742817	0.7142857142857143	0.3333333333333333	0.9746835443037974	Self Car Public
ssid__geo	0.8004518072289156	0.8596491228070176	0.7391583228688777	0.6482412060301507	0.6963979416809606	0.8728358208955223	0.7606837606837608	0.6923076923076924	0.6666666666666667	0.9230769230769232	757	SVC	0.7817951625094482	0.6581632653061225	0.875	0.8122222222222222	0.8444444444444444	0.75	0.9166666666666666	0.8666666666666667	0.72006241539511	0.6386138613861386	0.5783475783475783	0.9432258064516129	0.7180028129395218	0.6428571428571429	0.5238095238095238	0.9873417721518988	Self Car Public
ssid__geo	0.7745222929936306	0.8508771929824561	0.7468650416304422	0.7876447876447877	0.6242603550295859	0.8286899822169531	0.7589944480970122	0.7407407407407408	0.6249999999999999	0.9112426035502957	758	SVC	0.7768434881326582	0.788659793814433	0.7728937728937729	0.768976897689769	0.8446257446257447	0.7692307692307693	0.9090909090909091	0.8555555555555555	0.7362210584285384	0.7866323907455013	0.5235732009925558	0.8984575835475579	0.7217199115933294	0.7142857142857143	0.47619047619047616	0.9746835443037974	Self Car Public
ssid__geo	0.7906666666666666	0.8070175438596491	0.7480384901337662	0.7812971342383107	0.6105263157894737	0.8522920203735144	0.6654247353868642	0.6923076923076924	0.4137931034482759	0.8901734104046243	759	SVC	0.8031107012165916	0.8327974276527331	0.8018433179723502	0.7746913580246914	0.7730496453900709	0.75	0.75	0.8191489361702128	0.7252943709639017	0.7357954545454546	0.49291784702549574	0.9471698113207547	0.634418324291742	0.6428571428571429	0.2857142857142857	0.9746835443037974	Self Car Public
ssid__geo	0.7955882352941176	0.8157894736842105	0.7439311573249765	0.7151277013752456	0.6442477876106194	0.8724179829890644	0.6743615984405459	0.56	0.5625	0.9005847953216375	760	SVC	0.7703338806787082	0.7428571428571429	0.7428571428571429	0.825287356321839	0.7638339920948617	0.6363636363636364	0.8181818181818182	0.8369565217391305	0.7278005571175674	0.6893939393939394	0.56875	0.9252577319587629	0.634418324291742	0.5	0.42857142857142855	0.9746835443037974	Self Car Public
ssid__geo	0.789039039039039	0.8421052631578947	0.7297226054021456	0.7257240204429302	0.6022988505747127	0.861144945188794	0.7109634551495017	0.7142857142857143	0.5	0.9186046511627907	761	SVC	0.8059514570929385	0.8255813953488372	0.81875	0.7735229759299781	0.8545826932923708	0.7142857142857143	1.0	0.8494623655913979	0.6983112986304475	0.6474164133738601	0.4763636363636364	0.9711538461538461	0.6825396825396824	0.7142857142857143	0.3333333333333333	1.0	Self Car Public
ssid__geo	0.7412364563416188	0.8245614035087719	0.7120328774339746	0.7170236753100339	0.6166134185303515	0.8024615384615384	0.7167862550760548	0.689655172413793	0.5625	0.8982035928143712	762	SVC	0.7438404136624565	0.636	0.8109243697478992	0.7845968712394705	0.779040404040404	0.6666666666666666	0.8181818181818182	0.8522727272727273	0.7134289323150943	0.8217054263565892	0.49742268041237114	0.8211586901763224	0.6974080771549126	0.7142857142857143	0.42857142857142855	0.9493670886075949	Self Car Public
ssid__geo	0.826056338028169	0.8947368421052632	0.7959494881263289	0.7832898172323759	0.7108843537414965	0.8936742934051145	0.8152284823915501	0.7058823529411764	0.7777777777777778	0.9620253164556962	763	SVC	0.8023912552763156	0.7614213197969543	0.7627737226277372	0.8829787234042553	0.8317862165963431	0.6	0.9333333333333333	0.9620253164556962	0.7922296203443944	0.8064516129032258	0.6656050955414012	0.9046321525885559	0.82861161342174	0.8571428571428571	0.6666666666666666	0.9620253164556962	Self Car Public
ssid__geo	0.7237196765498652	0.8157894736842105	0.6601450527439484	0.6051136363636362	0.5623678646934461	0.8129536571747629	0.6745791682270811	0.5714285714285714	0.5517241379310345	0.9005847953216375	764	SVC	0.7082437139342872	0.5378787878787878	0.7964071856287425	0.7904451682953312	0.8027950310559007	0.5714285714285714	1.0	0.8369565217391305	0.6543268578765536	0.6915584415584416	0.434640522875817	0.8367816091954023	0.64235483222825	0.5714285714285714	0.38095238095238093	0.9746835443037974	Self Car Public
ssid__geo	0.7913950456323338	0.8596491228070176	0.7599585675857639	0.74034620505992	0.6753623188405797	0.8641671788567916	0.7872309899569584	0.7999999999999999	0.6470588235294118	0.9146341463414634	765	SVC	0.7690190975631722	0.7183462532299741	0.7467948717948718	0.8419161676646707	0.8261689291101056	0.75	0.8461538461538461	0.8823529411764706	0.7559215475882142	0.7637362637362637	0.6164021164021164	0.8876262626262627	0.776773156519992	0.8571428571428571	0.5238095238095238	0.9493670886075949	Self Car Public
ssid__geo	0.731629392971246	0.7894736842105263	0.6299745004761332	0.5807962529274004	0.47368421052631576	0.8354430379746836	0.6228571428571429	0.56	0.42857142857142855	0.88	766	SVC	0.6975195402167472	0.6595744680851063	0.678082191780822	0.7549019607843137	0.765196608946609	0.6363636363636364	0.8571428571428571	0.8020833333333334	0.6060072373943056	0.5188284518828452	0.3639705882352941	0.9352226720647774	0.5867992766726944	0.5	0.2857142857142857	0.9746835443037974	Self Car Public
ssid__geo	0.7350597609561753	0.8333333333333334	0.6884139031935376	0.6437177280550774	0.5966850828729281	0.8248388986526071	0.7252392967279425	0.689655172413793	0.5714285714285714	0.9146341463414634	767	SVC	0.7100660629243692	0.5899053627760252	0.7632508833922261	0.7770419426048565	0.7544351073762838	0.6666666666666666	0.7142857142857143	0.8823529411764706	0.6923435416613587	0.7083333333333334	0.4897959183673469	0.8789013732833958	0.7132810930279284	0.7142857142857143	0.47619047619047616	0.9493670886075949	Self Car Public
ssid__geo	0.7779973649538867	0.8333333333333334	0.7381146866442627	0.7840616966580977	0.5913043478260869	0.8389780154486037	0.7138230340717708	0.7096774193548386	0.5161290322580645	0.9156626506024097	768	SVC	0.7628107524025993	0.7721518987341772	0.7203389830508474	0.7959413754227734	0.7735406806400723	0.6470588235294118	0.8	0.8735632183908046	0.7282514157133679	0.7963446475195822	0.5014749262536873	0.8869346733668342	0.709563994374121	0.7857142857142857	0.38095238095238093	0.9620253164556962	Self Car Public
ssid__geo	0.690741956664478	0.7719298245614035	0.6442409188420563	0.6390532544378698	0.5179856115107914	0.7756838905775076	0.615434249580591	0.6111111111111112	0.35714285714285715	0.8780487804878048	769	SVC	0.6728440511357502	0.5476673427991886	0.6956521739130435	0.7752126366950183	0.6871148459383755	0.5	0.7142857142857143	0.8470588235294118	0.6519362073879151	0.7670454545454546	0.41260744985673353	0.7761557177615572	0.6450673096242716	0.7857142857142857	0.23809523809523808	0.9113924050632911	Self Car Public
ssid__geo	0.7611275964391692	0.8070175438596491	0.702149332559447	0.646586345381526	0.6173752310536045	0.8424864212432106	0.669272030651341	0.64	0.48275862068965514	0.8850574712643677	770	SVC	0.7501074959236229	0.696969696969697	0.780373831775701	0.7729789590254706	0.8042663476874004	0.7272727272727273	0.875	0.8105263157894737	0.6798096871889477	0.602996254681648	0.5107033639143731	0.9257294429708223	0.626481816355234	0.5714285714285714	0.3333333333333333	0.9746835443037974	Self Car Public
ssid__geo	0.7785445420326224	0.8508771929824561	0.7373099566926319	0.7733887733887734	0.6030534351145038	0.8354876615746182	0.7751623376623377	0.7272727272727273	0.6857142857142857	0.9125	771	SVC	0.7618844213328381	0.768595041322314	0.7181818181818181	0.798876404494382	0.7966521241375042	0.631578947368421	0.8571428571428571	0.9012345679012346	0.7245317611587764	0.7782426778242678	0.5197368421052632	0.875615763546798	0.784207353827607	0.8571428571428571	0.5714285714285714	0.9240506329113924	Self Car Public
ssid__geo	0.6788321167883211	0.7894736842105263	0.5971885130779694	0.5335413416536662	0.4635036496350365	0.7945205479452054	0.6033911368015414	0.6000000000000001	0.32	0.8901734104046243	772	SVC	0.6478816087838645	0.4222222222222222	0.7426900584795322	0.7787325456498388	0.7938829787234042	0.5625	1.0	0.8191489361702128	0.624136088797243	0.7245762711864406	0.33687002652519893	0.8109619686800895	0.6026722925457103	0.6428571428571429	0.19047619047619047	0.9746835443037974	Self Car Public
ssid__geo	0.7543745949449125	0.7807017543859649	0.7062143049132411	0.6878306878306877	0.5948275862068966	0.8359846407021394	0.6119650021639705	0.6086956521739131	0.35714285714285715	0.8700564971751412	773	SVC	0.7579011648072941	0.7065217391304348	0.8149606299212598	0.7522211253701876	0.7592592592592592	0.7777777777777778	0.7142857142857143	0.7857142857142857	0.6930565417931498	0.6701030927835051	0.4683257918552036	0.9407407407407408	0.5709262607996785	0.5	0.23809523809523808	0.9746835443037974	Self Car Public
ssid__geo	0.7637102234258633	0.8596491228070176	0.7148621852112015	0.6247755834829444	0.6786786786786787	0.8411322934719815	0.7600305985848155	0.6666666666666666	0.6857142857142857	0.927710843373494	774	SVC	0.7513132830339044	0.7160493827160493	0.7609427609427609	0.7769477054429029	0.811502673571639	0.6923076923076923	0.8571428571428571	0.8850574712643678	0.6944942754523621	0.554140127388535	0.6124661246612466	0.9168765743073047	0.7296564195298373	0.6428571428571429	0.5714285714285714	0.9746835443037974	Self Car Public
ssid__geo	0.7482806052269602	0.7982456140350878	0.7059033395184654	0.7144992526158446	0.5790349417637272	0.8241758241758241	0.6721145363946307	0.5454545454545454	0.5806451612903225	0.8902439024390243	775	SVC	0.7318791995741938	0.6565934065934066	0.7532467532467533	0.7857974388824214	0.7441692466460269	0.47368421052631576	0.9	0.8588235294117647	0.7067907782358844	0.7836065573770492	0.4702702702702703	0.8664955070603337	0.6651597347799879	0.6428571428571429	0.42857142857142855	0.9240506329113924	Self Car Public
ssid__geo	0.7124824684431977	0.7894736842105263	0.633450972875476	0.6163522012578616	0.48243559718969553	0.8015651201788709	0.6474747474747474	0.5454545454545454	0.5333333333333333	0.8636363636363636	776	SVC	0.6993458632762115	0.5850746268656717	0.762962962962963	0.75	0.8074646811760213	0.75	0.8888888888888888	0.7835051546391752	0.6215489381480531	0.6511627906976745	0.3527397260273973	0.8607442977190877	0.5905163753265019	0.42857142857142855	0.38095238095238093	0.9620253164556962	Self Car Public
ssid__geo	0.7190860215053764	0.8421052631578947	0.652487046104117	0.6531302876480541	0.48344370860927155	0.8208871420550252	0.714717985959816	0.7058823529411764	0.5	0.9382716049382716	777	SVC	0.6757944199323291	0.658703071672355	0.6008230452674898	0.7678571428571429	0.7476451259583788	0.6	0.7272727272727273	0.9156626506024096	0.6446228077164878	0.6476510067114094	0.40443213296398894	0.8817852834740652	0.7333735181836447	0.8571428571428571	0.38095238095238093	0.9620253164556962	Self Car Public
ssid__geo	0.7604327666151468	0.8333333333333334	0.6998707051560021	0.7364185110663983	0.5124282982791587	0.8507653061224489	0.7277614858260019	0.7741935483870968	0.5	0.9090909090909091	778	SVC	0.7249237958192142	0.7093023255813954	0.6666666666666666	0.7988023952095809	0.7684160344899059	0.7058823529411765	0.7272727272727273	0.872093023255814	0.6972661723992042	0.7656903765690377	0.4161490683229814	0.9099590723055935	0.7291541089009442	0.8571428571428571	0.38095238095238093	0.9493670886075949	Self Car Public
ssid__geo	0.7988422575976846	0.868421052631579	0.7608071136422883	0.8134991119005329	0.6091549295774646	0.8597672994488671	0.7868279842057305	0.7857142857142857	0.6470588235294118	0.927710843373494	779	SVC	0.7899271886447129	0.8267148014440433	0.7361702127659574	0.8068965517241379	0.8389752010441666	0.7857142857142857	0.8461538461538461	0.8850574712643678	0.7467570816194669	0.8006993006993007	0.5195195195195195	0.9200524246395806	0.761402451275869	0.7857142857142857	0.5238095238095238	0.9746835443037974	Self Car Public
ssid__geo	0.7664281067013663	0.7631578947368421	0.7235788396960824	0.7250996015936255	0.6137184115523466	0.8319185059422751	0.579213016574844	0.5217391304347826	0.35714285714285715	0.8587570621468926	780	SVC	0.7811248922078536	0.8173652694610778	0.7798165137614679	0.7461928934010152	0.7188208616780045	0.6666666666666666	0.7142857142857143	0.7755102040816326	0.6991337972704215	0.6515513126491647	0.5059523809523809	0.9398976982097187	0.5428973277074544	0.42857142857142855	0.23809523809523808	0.9620253164556962	Self Car Public
[truncated: 219 more rows]
