# Supplementary material for: Inferring transportation mode from smartphone sensors: Evaluating the potential of Wi-Fi and Bluetooth
Source: PLoS One. 2020 Jul 2;15(7):e0234003. doi: 10.1371/journal.pone.0234003 (PMC7332005; doi:10.1371/journal.pone.0234003)
Supplement: S1 File — This compressed folder of files contains the dataset, code for training and evaluating models as well as model output. (GZ) [file pone.0234003.s008.tar.gz › transport_public/output/RFC_Self Car Public_no_beacon__no_geo.csv]

X_label	acc	acc_m	f1	f1_CAR	f1_PUBLIC	f1_SELF	f1_m	f1_m_CAR	f1_m_PUBLIC	f1_m_SELF	iteration	model	prec	prec_CAR	prec_PUBLIC	prec_SELF	prec_m	prec_m_CAR	prec_m_PUBLIC	prec_m_SELF	rec	rec_CAR	rec_PUBLIC	rec_SELF	rec_m	rec_m_CAR	rec_m_PUBLIC	rec_m_SELF	y_var
no_beacon__no_geo	0.6942321056289089	0.7719298245614035	0.6124430069084025	0.5230769230769231	0.480325644504749	0.833926453143535	0.567787812727084	0.3157894736842105	0.5	0.8875739644970415	0	RFC	0.6377236909983225	0.6329787234042553	0.4903047091412742	0.7898876404494382	0.6532163742690059	0.6	0.5263157894736842	0.8333333333333334	0.5998677979639745	0.44569288389513106	0.47074468085106386	0.8831658291457286	0.5466144263612618	0.21428571428571427	0.47619047619047616	0.9493670886075949	Self Car Public
no_beacon__no_geo	0.7212242182302062	0.7543859649122807	0.6434140246800067	0.7126436781609196	0.37476808905380327	0.8428303068252975	0.5576478273919876	0.5161290322580646	0.27586206896551724	0.880952380952381	1	RFC	0.6544454462757922	0.7380952380952381	0.4334763948497854	0.7917647058823529	0.6006829698171403	0.47058823529411764	0.5	0.8314606741573034	0.6399637766753288	0.6888888888888889	0.3300653594771242	0.9009370816599732	0.5662045408880853	0.5714285714285714	0.19047619047619047	0.9367088607594937	Self Car Public
no_beacon__no_geo	0.707442888725129	0.7543859649122807	0.5844983810171216	0.3893805309734514	0.5049088359046283	0.8592057761732851	0.5502579979360165	0.4	0.36842105263157887	0.8823529411764706	2	RFC	0.6108522607340424	0.48175182481751827	0.5521472392638037	0.7986577181208053	0.6342023989082812	0.6666666666666666	0.4117647058823529	0.8241758241758241	0.5738454841123647	0.32673267326732675	0.46511627906976744	0.9296875	0.522804902551738	0.2857142857142857	0.3333333333333333	0.9493670886075949	Self Car Public
no_beacon__no_geo	0.6434782608695652	0.7631578947368421	0.5756464602872137	0.570414201183432	0.3807829181494662	0.7757422615287428	0.6209737024056458	0.5454545454545454	0.45161290322580644	0.8658536585365854	3	RFC	0.5784766375480728	0.5160599571734475	0.4331983805668016	0.7861715749039693	0.6696594427244582	0.47368421052631576	0.7	0.8352941176470589	0.5809449040537985	0.6375661375661376	0.3396825396825397	0.7655860349127181	0.6249748844685553	0.6428571428571429	0.3333333333333333	0.8987341772151899	Self Car Public
no_beacon__no_geo	0.6892349356804333	0.7543859649122807	0.6089521848481304	0.5430894308943089	0.43440233236151604	0.8493647912885662	0.574852363747073	0.43478260869565216	0.41025641025641024	0.8795180722891567	4	RFC	0.6182915578536509	0.5511551155115512	0.5050847457627119	0.7986348122866894	0.6130268199233716	0.5555555555555556	0.4444444444444444	0.8390804597701149	0.6077691077468036	0.5352564102564102	0.38107416879795397	0.9069767441860465	0.5540486236688769	0.35714285714285715	0.38095238095238093	0.9240506329113924	Self Car Public
no_beacon__no_geo	0.691304347826087	0.7456140350877193	0.6031695084910164	0.559349593495935	0.40209790209790214	0.8480610298792118	0.5349601491589322	0.4137931034482759	0.2941176470588235	0.8969696969696971	5	RFC	0.6108310452654143	0.5358255451713395	0.48523206751054854	0.8114355231143552	0.5483601669648182	0.4	0.38461538461538464	0.8604651162790697	0.6054889100607815	0.5850340136054422	0.34328358208955223	0.8881491344873502	0.5344585091420534	0.42857142857142855	0.23809523809523808	0.9367088607594937	Self Car Public
no_beacon__no_geo	0.683125	0.8070175438596491	0.602147911211663	0.5008077544426494	0.4847645429362881	0.8208714362560516	0.6505785634874341	0.5217391304347826	0.5294117647058824	0.9005847953216375	6	RFC	0.606121240655139	0.45454545454545453	0.5555555555555556	0.8082627118644068	0.7319769602378298	0.6666666666666666	0.6923076923076923	0.8369565217391305	0.6071363894102425	0.5575539568345323	0.42997542997543	0.833879781420765	0.6106088004822182	0.42857142857142855	0.42857142857142855	0.9746835443037974	Self Car Public
no_beacon__no_geo	0.7121799844840963	0.7543859649122807	0.566702181250044	0.4311377245508982	0.4044526901669758	0.864516129032258	0.5243664717348927	0.3157894736842105	0.36842105263157887	0.888888888888889	7	RFC	0.6118723959645792	0.6101694915254238	0.4128787878787879	0.8125689084895259	0.612617220801364	0.6	0.4117647058823529	0.8260869565217391	0.5510852889800258	0.3333333333333333	0.39636363636363636	0.9235588972431078	0.5032147880249146	0.21428571428571427	0.3333333333333333	0.9620253164556962	Self Car Public
no_beacon__no_geo	0.7106870229007634	0.7982456140350878	0.6369436406225651	0.6756352765321374	0.3992094861660079	0.8359861591695501	0.6176527662877511	0.5217391304347826	0.4242424242424242	0.9069767441860466	8	RFC	0.6541182282429436	0.7583892617449665	0.4225941422594142	0.7813712807244502	0.696236559139785	0.6666666666666666	0.5833333333333334	0.8387096774193549	0.6287503659509172	0.6091644204851752	0.3782771535580524	0.8988095238095238	0.5830821780188868	0.42857142857142855	0.3333333333333333	0.9873417721518988	Self Car Public
no_beacon__no_geo	0.7308228730822873	0.8157894736842105	0.6452633289057924	0.671304347826087	0.40998217468805703	0.8545034642032332	0.6769102792632204	0.64	0.4848484848484849	0.9058823529411764	9	RFC	0.6690670534026295	0.7423076923076923	0.46747967479674796	0.7974137931034483	0.7466977466977468	0.7272727272727273	0.6666666666666666	0.8461538461538461	0.6327252625760088	0.6126984126984127	0.36507936507936506	0.9203980099502488	0.64235483222825	0.5714285714285714	0.38095238095238093	0.9746835443037974	Self Car Public
no_beacon__no_geo	0.7129888268156425	0.7807017543859649	0.6253553904258201	0.5930232558139534	0.4396694214876033	0.8433734939759037	0.5753657262277952	0.45454545454545453	0.37499999999999994	0.896551724137931	10	RFC	0.6540471898409647	0.68	0.5018867924528302	0.7802547770700637	0.6638357256778309	0.625	0.5454545454545454	0.8210526315789474	0.6115175542397352	0.5257731958762887	0.3911764705882353	0.9176029962546817	0.5433996383363472	0.35714285714285715	0.2857142857142857	0.9873417721518988	Self Car Public
no_beacon__no_geo	0.7041457286432161	0.7368421052631579	0.6576148962478828	0.6567607726597324	0.4937965260545905	0.8222873900293255	0.5573384446878422	0.45454545454545453	0.35	0.8674698795180723	11	RFC	0.6724304666870795	0.7317880794701986	0.49874686716791977	0.7867564534231201	0.6070024198427103	0.625	0.3684210526315789	0.8275862068965517	0.6486033938864127	0.5956873315363881	0.48894348894348894	0.8611793611793612	0.5339561985131606	0.35714285714285715	0.3333333333333333	0.9113924050632911	Self Car Public
no_beacon__no_geo	0.6953937592867756	0.7456140350877193	0.6236681248191537	0.6383838383838384	0.4091653027823241	0.8234552332912988	0.5730158730158731	0.5	0.35	0.8690476190476191	12	RFC	0.6534587827494006	0.7559808612440191	0.4370629370629371	0.7673325499412456	0.6739930350220119	0.8333333333333334	0.3684210526315789	0.8202247191011236	0.6084994370708657	0.5524475524475524	0.38461538461538464	0.8884353741496599	0.5381756077958609	0.35714285714285715	0.3333333333333333	0.9240506329113924	Self Car Public
no_beacon__no_geo	0.6790364583333334	0.8070175438596491	0.6176794665207598	0.5743740795287187	0.4586160108548168	0.8200483091787438	0.6473023992205578	0.5217391304347826	0.5142857142857143	0.9058823529411764	13	RFC	0.6386131137336537	0.6372549019607843	0.5365079365079365	0.7420765027322405	0.7185592185592186	0.6666666666666666	0.6428571428571429	0.8461538461538461	0.6131971407176593	0.5227882037533512	0.4004739336492891	0.9163292847503374	0.6106088004822182	0.42857142857142855	0.42857142857142855	0.9746835443037974	Self Car Public
no_beacon__no_geo	0.7729528535980149	0.7982456140350878	0.6739072358564181	0.7258883248730964	0.4186046511627907	0.8772287315333672	0.6087662337662337	0.5	0.42857142857142855	0.8977272727272727	14	RFC	0.7011555458703557	0.7647058823529411	0.515625	0.8231357552581262	0.7571919489445262	0.6	0.8571428571428571	0.8144329896907216	0.6606885736694524	0.6908212560386473	0.35231316725978645	0.9389312977099237	0.5714285714285714	0.42857142857142855	0.2857142857142857	1.0	Self Car Public
no_beacon__no_geo	0.7232824427480916	0.7894736842105263	0.6347922066329156	0.6779661016949152	0.375886524822695	0.8505239933811363	0.6210264830954486	0.6923076923076924	0.2857142857142857	0.8850574712643677	15	RFC	0.653943949819243	0.7471264367816092	0.42231075697211157	0.7923946557040082	0.7106516290726818	0.75	0.5714285714285714	0.8105263157894737	0.6256801164959568	0.6205250596658711	0.33865814696485624	0.9178571428571428	0.6026722925457103	0.6428571428571429	0.19047619047619047	0.9746835443037974	Self Car Public
no_beacon__no_geo	0.6964006259780907	0.7368421052631579	0.6047738132410513	0.5117647058823529	0.4766355140186916	0.8259212198221093	0.5070719434244526	0.3333333333333333	0.31578947368421056	0.872093023255814	16	RFC	0.6700663736328306	0.7435897435897436	0.5134228187919463	0.7531865585168018	0.6364642631246047	0.75	0.35294117647058826	0.8064516129032258	0.5830357718645128	0.3901345291479821	0.44476744186046513	0.9142053445850914	0.4831223628691983	0.21428571428571427	0.2857142857142857	0.9493670886075949	Self Car Public
no_beacon__no_geo	0.7236363636363636	0.7719298245614035	0.6142003482441408	0.7690802348336595	0.24000000000000005	0.8335208098987626	0.5415032679738562	0.6470588235294117	0.08333333333333333	0.8941176470588236	17	RFC	0.6345897222168878	0.7332089552238806	0.40268456375838924	0.7678756476683938	0.5728327228327229	0.55	0.3333333333333333	0.8351648351648352	0.630340420213319	0.808641975308642	0.17094017094017094	0.9114391143911439	0.5984528832630098	0.7857142857142857	0.047619047619047616	0.9620253164556962	Self Car Public
no_beacon__no_geo	0.6925722145804677	0.7631578947368421	0.6124620504190118	0.6324324324324324	0.3774954627949183	0.8274582560296846	0.5939177445529532	0.5714285714285714	0.3448275862068965	0.8654970760233918	18	RFC	0.6297844400595847	0.6743515850144092	0.45217391304347826	0.7628278221208666	0.6669254658385094	0.5714285714285714	0.625	0.8043478260869565	0.6078204801077027	0.5954198473282443	0.32398753894080995	0.904054054054054	0.5820775567611011	0.5714285714285714	0.23809523809523808	0.9367088607594937	Self Car Public
no_beacon__no_geo	0.6666666666666666	0.7631578947368421	0.5783805590604122	0.5490196078431373	0.3807763401109058	0.8053457292271934	0.5654761904761904	0.42857142857142855	0.37499999999999994	0.8928571428571428	19	RFC	0.5909292566266531	0.5311653116531165	0.4724770642201835	0.7691453940066593	0.605574201079819	0.42857142857142855	0.5454545454545454	0.8426966292134831	0.5773744473883021	0.5681159420289855	0.3188854489164087	0.8451219512195122	0.5545509342977697	0.42857142857142855	0.2857142857142857	0.9493670886075949	Self Car Public
no_beacon__no_geo	0.6603518267929634	0.7368421052631579	0.5385909123662517	0.49185667752442996	0.28371278458844135	0.8402032749858838	0.47657421289355323	0.34782608695652173	0.20689655172413796	0.875	20	RFC	0.5530401414508058	0.5136054421768708	0.37850467289719625	0.7670103092783506	0.5377529591447118	0.4444444444444444	0.375	0.7938144329896907	0.5425349025377941	0.471875	0.226890756302521	0.9288389513108615	0.4677516576250753	0.2857142857142857	0.14285714285714285	0.9746835443037974	Self Car Public
no_beacon__no_geo	0.6537484116899619	0.7982456140350878	0.5806891338034753	0.5911664779161947	0.35785953177257523	0.7930413917216558	0.6147043246402221	0.5625000000000001	0.37037037037037035	0.9112426035502957	21	RFC	0.5866269993519838	0.5711159737417943	0.4246031746031746	0.7641618497109827	0.7296296296296297	0.5	0.8333333333333334	0.8555555555555555	0.5820380458119538	0.6126760563380281	0.3092485549132948	0.8241895261845387	0.6185453084187261	0.6428571428571429	0.23809523809523808	0.9746835443037974	Self Car Public
no_beacon__no_geo	0.7040252565114443	0.7719298245614035	0.579630274822493	0.44776119402985076	0.4472271914132379	0.8439024390243902	0.5561509021323127	0.4	0.3870967741935483	0.8813559322033897	22	RFC	0.6247197316603762	0.5597014925373134	0.5506607929515418	0.7637969094922737	0.6875283446712018	0.6666666666666666	0.6	0.7959183673469388	0.5641398813359094	0.373134328358209	0.37650602409638556	0.9427792915531336	0.5195901145268235	0.2857142857142857	0.2857142857142857	0.9873417721518988	Self Car Public
no_beacon__no_geo	0.7119309262166404	0.7543859649122807	0.5945083143331842	0.44067796610169496	0.4897959183673469	0.8530510585305107	0.561681178941967	0.3333333333333333	0.4878048780487805	0.8639053254437871	23	RFC	0.6129617792617214	0.4968152866242038	0.5333333333333333	0.8087367178276269	0.687037037037037	0.75	0.5	0.8111111111111111	0.583757522927101	0.39593908629441626	0.4528301886792453	0.9025032938076416	0.5381756077958609	0.21428571428571427	0.47619047619047616	0.9240506329113924	Self Car Public
no_beacon__no_geo	0.6227801592161666	0.7543859649122807	0.5701507599618202	0.5386473429951691	0.40938722294654495	0.7624177139437464	0.6210739737026999	0.56	0.4390243902439024	0.8641975308641975	24	RFC	0.5713186313486434	0.5068181818181818	0.4577259475218659	0.7494117647058823	0.64324571011318	0.6363636363636364	0.45	0.8433734939759037	0.5736361187788963	0.5747422680412371	0.37028301886792453	0.7758830694275274	0.6048824593128391	0.5	0.42857142857142855	0.8860759493670886	Self Car Public
no_beacon__no_geo	0.7269452449567724	0.7368421052631579	0.6504199194175428	0.6208425720620843	0.4827586206896552	0.8476585655008891	0.5179738562091504	0.3333333333333333	0.35	0.8705882352941177	25	RFC	0.6997307596958219	0.8235294117647058	0.47678018575851394	0.7988826815642458	0.6438692886061307	0.75	0.3684210526315789	0.8131868131868132	0.6299624357453539	0.498220640569395	0.4888888888888889	0.9027777777777778	0.49477596945951374	0.21428571428571427	0.3333333333333333	0.9367088607594937	Self Car Public
no_beacon__no_geo	0.6736345246122725	0.7456140350877193	0.5924854832857525	0.46924829157175396	0.4887307236061685	0.819477434679335	0.4763696176144876	0.11764705882352941	0.4186046511627907	0.8928571428571428	26	RFC	0.6253196067930418	0.6094674556213018	0.5049019607843137	0.7615894039735099	0.5283736238792418	0.3333333333333333	0.4090909090909091	0.8426966292134831	0.5806447200088426	0.3814814814814815	0.4735632183908046	0.8868894601542416	0.4831223628691983	0.07142857142857142	0.42857142857142855	0.9493670886075949	Self Car Public
no_beacon__no_geo	0.6631578947368421	0.7456140350877193	0.5206434133199083	0.25139664804469275	0.47865459249676584	0.8318789994182664	0.4852239964515414	0.125	0.4444444444444445	0.8862275449101796	27	RFC	0.5646680467882773	0.4639175257731959	0.45121951219512196	0.7788671023965141	0.585858585858586	0.5	0.4166666666666667	0.8409090909090909	0.524896624540878	0.1724137931034483	0.509641873278237	0.8926342072409488	0.49477596945951374	0.07142857142857142	0.47619047619047616	0.9367088607594937	Self Car Public
no_beacon__no_geo	0.7355242566510172	0.7631578947368421	0.6404932480879292	0.6012269938650308	0.4529058116232465	0.8673469387755102	0.6104575163398692	0.6666666666666666	0.2941176470588235	0.8705882352941177	28	RFC	0.672070052060855	0.7170731707317073	0.49344978165938863	0.8056872037914692	0.6659340659340659	0.8	0.38461538461538464	0.8131868131868132	0.6251168905527841	0.5176056338028169	0.4185185185185185	0.9392265193370166	0.5820775567611011	0.5714285714285714	0.23809523809523808	0.9367088607594937	Self Car Public
no_beacon__no_geo	0.7227241139680334	0.7894736842105263	0.6606078871810414	0.6954022988505747	0.425925925925926	0.8604954367666233	0.6229877824969848	0.5384615384615384	0.41025641025641024	0.920245398773006	29	RFC	0.6599683286061498	0.6816901408450704	0.44660194174757284	0.8516129032258064	0.6402116402116401	0.5833333333333334	0.4444444444444444	0.8928571428571429	0.6621074275879474	0.7096774193548387	0.40707964601769914	0.8695652173913043	0.6101064898533253	0.5	0.38095238095238093	0.9493670886075949	Self Car Public
no_beacon__no_geo	0.7168718320057929	0.7719298245614035	0.6301418449699865	0.5961538461538461	0.44617784711388453	0.8480938416422289	0.5378152719193182	0.3333333333333333	0.37837837837837834	0.9017341040462428	30	RFC	0.6943456022867788	0.8266666666666667	0.4831081081081081	0.7732620320855615	0.6724290780141843	0.75	0.4375	0.8297872340425532	0.6065397353726873	0.46616541353383456	0.4144927536231884	0.938961038961039	0.5116536065903154	0.21428571428571427	0.3333333333333333	0.9873417721518988	Self Car Public
no_beacon__no_geo	0.684402332361516	0.7456140350877193	0.5685582015657764	0.44	0.4279475982532751	0.837727006444054	0.47025589896975734	0.23529411764705882	0.2941176470588235	0.8813559322033897	31	RFC	0.6490148628702845	0.7403846153846154	0.4427710843373494	0.7638888888888888	0.6157334728763301	0.6666666666666666	0.38461538461538464	0.7959183673469388	0.5514865642984265	0.3130081300813008	0.4140845070422535	0.9273670557717251	0.45609805103475987	0.14285714285714285	0.23809523809523808	0.9873417721518988	Self Car Public
no_beacon__no_geo	0.655096011816839	0.7456140350877193	0.5502547364858028	0.3955056179775281	0.46712802768166084	0.7881305637982196	0.5432315997093325	0.3157894736842105	0.45	0.8639053254437871	32	RFC	0.5578852036912679	0.4583333333333333	0.4368932038834951	0.7784290738569754	0.6282651072124756	0.6	0.47368421052631576	0.8111111111111111	0.5492539153643081	0.34782608695652173	0.5018587360594795	0.7980769230769231	0.5223025919228451	0.21428571428571427	0.42857142857142855	0.9240506329113924	Self Car Public
no_beacon__no_geo	0.7273361227336123	0.7807017543859649	0.6416303704386682	0.6186440677966102	0.4602649006622516	0.8459821428571429	0.587121212121212	0.5	0.37499999999999994	0.8863636363636364	33	RFC	0.7033154038664566	0.8248587570621468	0.5186567164179104	0.7664307381193124	0.7276371967093617	0.8333333333333334	0.5454545454545454	0.8041237113402062	0.6175219599557886	0.49491525423728816	0.41369047619047616	0.9439601494396015	0.5433996383363472	0.35714285714285715	0.2857142857142857	0.9873417721518988	Self Car Public
no_beacon__no_geo	0.6911987860394537	0.7982456140350878	0.6315576791382638	0.6320754716981133	0.4369747899159664	0.8256227758007119	0.6610951621477937	0.56	0.5263157894736842	0.8969696969696971	34	RFC	0.6439530418749418	0.6655629139072847	0.49808429118773945	0.7682119205298014	0.6950213489201177	0.6363636363636364	0.5882352941176471	0.8604651162790697	0.6277752187931829	0.6017964071856288	0.38922155688622756	0.8923076923076924	0.6376331123166566	0.5	0.47619047619047616	0.9367088607594937	Self Car Public
no_beacon__no_geo	0.7201336675020885	0.7719298245614035	0.5818943674374367	0.33653846153846156	0.5619596541786743	0.8471849865951743	0.5439584424655143	0.25	0.4782608695652174	0.9036144578313253	35	RFC	0.7159720131797526	0.813953488372093	0.529891304347826	0.8040712468193384	0.7673563218390805	1.0	0.44	0.8620689655172413	0.5684882857670011	0.21212121212121213	0.598159509202454	0.8951841359773371	0.5386779184247539	0.14285714285714285	0.5238095238095238	0.9493670886075949	Self Car Public
no_beacon__no_geo	0.5878693623639192	0.6929824561403509	0.42421028736489497	0.08163265306122448	0.3885869565217391	0.8024112525117213	0.41129856850715746	0.0	0.375	0.8588957055214723	36	RFC	0.4191059118118439	0.10852713178294573	0.3972222222222222	0.7515683814303639	0.3888888888888889	0.0	0.3333333333333333	0.8333333333333334	0.4354572978639599	0.06542056074766354	0.3803191489361702	0.860632183908046	0.43821579264617233	0.0	0.42857142857142855	0.8860759493670886	Self Car Public
no_beacon__no_geo	0.7214428857715431	0.7807017543859649	0.6484800479717228	0.7140902872777017	0.3992932862190813	0.8320565704183854	0.6113070358760013	0.6363636363636364	0.31249999999999994	0.8850574712643677	37	RFC	0.6826212730490505	0.8557377049180328	0.4346153846153846	0.7575107296137339	0.7133572567783094	0.875	0.45454545454545453	0.8105263157894737	0.6349443063610422	0.6126760563380281	0.369281045751634	0.9228758169934641	0.5709262607996785	0.5	0.23809523809523808	0.9746835443037974	Self Car Public
no_beacon__no_geo	0.6669172932330827	0.7631578947368421	0.550683776855878	0.4063926940639269	0.44401544401544407	0.801643192488263	0.5499999999999999	0.4	0.37499999999999994	0.875	38	RFC	0.5655567765713837	0.4494949494949495	0.4831932773109244	0.7639821029082774	0.6686452150369675	0.6666666666666666	0.5454545454545454	0.7938144329896907	0.5415858318636096	0.37083333333333335	0.4107142857142857	0.8432098765432099	0.515370705244123	0.2857142857142857	0.2857142857142857	0.9746835443037974	Self Car Public
no_beacon__no_geo	0.72	0.7719298245614035	0.6349847153452037	0.5902912621359223	0.46645367412140576	0.8482092097782831	0.5623038292529817	0.5833333333333334	0.22222222222222224	0.8813559322033897	39	RFC	0.6671344690384463	0.672566371681416	0.5509433962264151	0.7778936392075079	0.6653061224489796	0.7	0.5	0.7959183673469388	0.6209612300191382	0.5259515570934256	0.40443213296398894	0.9325	0.5433996383363472	0.5	0.14285714285714285	0.9873417721518988	Self Car Public
no_beacon__no_geo	0.7138849929873773	0.7894736842105263	0.6075724484608059	0.47814910025706936	0.5	0.8445682451253482	0.627906976744186	0.5	0.5	0.8837209302325582	40	RFC	0.6928779899619619	0.808695652173913	0.4868804664723032	0.7830578512396694	0.750179211469534	0.8333333333333334	0.6	0.8172043010752689	0.589942704362249	0.33941605839416056	0.5138461538461538	0.9165659008464329	0.582579867389994	0.35714285714285715	0.42857142857142855	0.9620253164556962	Self Car Public
no_beacon__no_geo	0.7125700560448359	0.7807017543859649	0.563556741578887	0.36120401337792646	0.4785046728971963	0.8509615384615384	0.5800169814857697	0.3157894736842105	0.5405405405405405	0.8837209302325582	41	RFC	0.6138070665838834	0.5094339622641509	0.5565217391304348	0.7754654983570646	0.6807347670250897	0.6	0.625	0.8172043010752689	0.547402628860812	0.27979274611398963	0.419672131147541	0.9427430093209055	0.5508338356439623	0.21428571428571427	0.47619047619047616	0.9620253164556962	Self Car Public
no_beacon__no_geo	0.6792982456140351	0.7719298245614035	0.5783551385401524	0.4285714285714286	0.48794326241134744	0.8185507246376812	0.5738898001336492	0.4	0.45161290322580644	0.8700564971751412	42	RFC	0.6203626304702162	0.4787234042553192	0.6590038314176245	0.7233606557377049	0.7174603174603175	0.6666666666666666	0.7	0.7857142857142857	0.5726361806767866	0.3879310344827586	0.38738738738738737	0.9425901201602136	0.5312437211171388	0.2857142857142857	0.3333333333333333	0.9746835443037974	Self Car Public
no_beacon__no_geo	0.6289818863210493	0.7192982456140351	0.5700794316702678	0.5608247422680412	0.36802413273001505	0.7813894200127468	0.5535864978902953	0.5142857142857143	0.2857142857142857	0.8607594936708861	43	RFC	0.5755064829846971	0.4981684981684982	0.4404332129963899	0.787917737789203	0.5488245931283906	0.42857142857142855	0.35714285714285715	0.8607594936708861	0.5775133348551628	0.6415094339622641	0.3160621761658031	0.7749683944374209	0.5805706248744223	0.6428571428571429	0.23809523809523808	0.8607594936708861	Self Car Public
no_beacon__no_geo	0.7406188281764319	0.7982456140350878	0.6563921768979023	0.7079207920792078	0.4007633587786259	0.8604923798358733	0.621929181929182	0.6666666666666666	0.3076923076923077	0.8914285714285716	44	RFC	0.6789634390612499	0.727735368956743	0.5121951219512195	0.7969598262757872	0.7682692307692308	0.6923076923076923	0.8	0.8125	0.6511140262184854	0.689156626506024	0.329153605015674	0.935031847133758	0.6068917018284107	0.6428571428571429	0.19047619047619047	0.9873417721518988	Self Car Public
no_beacon__no_geo	0.7503419972640218	0.8070175438596491	0.6351044156343496	0.5369978858350951	0.48096885813148793	0.8873465029364657	0.6422000443557331	0.56	0.4444444444444444	0.9221556886227545	45	RFC	0.6673335677832902	0.6287128712871287	0.547244094488189	0.8260437375745527	0.6815656565656566	0.6363636363636364	0.5333333333333333	0.875	0.6187081802254649	0.46863468634686345	0.42901234567901236	0.9584775086505191	0.6185453084187261	0.5	0.38095238095238093	0.9746835443037974	Self Car Public
no_beacon__no_geo	0.69236471460341	0.7543859649122807	0.6172529813874316	0.5563549160671464	0.4743777452415813	0.8210262828535669	0.5952024369867759	0.5263157894736842	0.3902439024390244	0.8690476190476191	46	RFC	0.6640578280644324	0.7341772151898734	0.5031055900621118	0.7548906789413119	0.7400749063670412	1.0	0.4	0.8202247191011236	0.5988309120896925	0.44787644787644787	0.4487534626038781	0.8998628257887518	0.5540486236688769	0.35714285714285715	0.38095238095238093	0.9240506329113924	Self Car Public
no_beacon__no_geo	0.726596404215747	0.8070175438596491	0.6664418072023678	0.6745005875440658	0.4902597402597403	0.8345650938032972	0.6535282651072125	0.56	0.5	0.9005847953216375	47	RFC	0.675094298011995	0.6420581655480985	0.5676691729323309	0.8155555555555556	0.7335309617918314	0.6363636363636364	0.7272727272727273	0.8369565217391305	0.6654355222650155	0.7103960396039604	0.43142857142857144	0.8544819557625145	0.6185453084187261	0.5	0.38095238095238093	0.9746835443037974	Self Car Public
no_beacon__no_geo	0.6726149622512011	0.7192982456140351	0.5715913190394021	0.5587301587301589	0.32688927943760987	0.8291545189504373	0.4760935143288085	0.30769230769230765	0.25	0.8705882352941177	48	RFC	0.5882528388497671	0.546583850931677	0.45365853658536587	0.7645161290322581	0.5033855033855034	0.3333333333333333	0.36363636363636365	0.8131868131868132	0.5775518536665033	0.5714285714285714	0.2554945054945055	0.9057324840764331	0.47096644564998996	0.2857142857142857	0.19047619047619047	0.9367088607594937	Self Car Public
no_beacon__no_geo	0.6549019607843137	0.7368421052631579	0.48555531091243215	0.23728813559322035	0.4294234592445328	0.7899543378995434	0.517636321337175	0.23529411764705882	0.4736842105263158	0.8439306358381502	49	RFC	0.5017719130252195	0.2892561983471074	0.46551724137931033	0.7505422993492408	0.6575580586844666	0.6666666666666666	0.5294117647058824	0.776595744680851	0.4778027834287483	0.20114942528735633	0.3985239852398524	0.8337349397590361	0.4984930681133213	0.14285714285714285	0.42857142857142855	0.9240506329113924	Self Car Public
no_beacon__no_geo	0.6503496503496503	0.7017543859649122	0.5485315597616139	0.44863731656184486	0.3869047619047619	0.8100526008182349	0.4814091402326697	0.38095238095238093	0.2162162162162162	0.8470588235294118	50	RFC	0.5888111199407734	0.6257309941520468	0.39634146341463417	0.7443609022556391	0.5375457875457875	0.5714285714285714	0.25	0.7912087912087912	0.5386805726067011	0.34967320261437906	0.37790697674418605	0.8884615384615384	0.4625276270845891	0.2857142857142857	0.19047619047619047	0.9113924050632911	Self Car Public
no_beacon__no_geo	0.7078729281767956	0.7807017543859649	0.5962503599822678	0.47058823529411764	0.4635568513119534	0.8546059933407325	0.5976190476190476	0.4	0.5	0.8928571428571428	51	RFC	0.6234615555682633	0.5925925925925926	0.45689655172413796	0.8208955223880597	0.6785596951179446	0.6666666666666666	0.5263157894736842	0.8426966292134831	0.5839539357753867	0.3902439024390244	0.47041420118343197	0.8912037037037037	0.5704239501707856	0.2857142857142857	0.47619047619047616	0.9493670886075949	Self Car Public
no_beacon__no_geo	0.6555629580279814	0.7807017543859649	0.5604160647599358	0.4342379958246346	0.4518828451882846	0.7951273532668881	0.5725347852389594	0.4210526315789473	0.4	0.896551724137931	52	RFC	0.5829628939580769	0.5333333333333333	0.4668587896253602	0.748696558915537	0.7070175438596492	0.8	0.5	0.8210526315789474	0.5505775925750318	0.36619718309859156	0.43783783783783786	0.8476977567886659	0.5354631303998393	0.2857142857142857	0.3333333333333333	0.9873417721518988	Self Car Public
no_beacon__no_geo	0.6601307189542484	0.7105263157894737	0.588746248528155	0.5107794361525705	0.4500665778961385	0.8053927315357562	0.4716026951321069	0.2857142857142857	0.27027027027027023	0.8588235294117648	53	RFC	0.6204679487969954	0.6695652173913044	0.44591029023746703	0.745928338762215	0.514423076923077	0.42857142857142855	0.3125	0.8021978021978022	0.5807763145484607	0.4128686327077748	0.4543010752688172	0.8751592356687898	0.4588105284307816	0.21428571428571427	0.23809523809523808	0.9240506329113924	Self Car Public
no_beacon__no_geo	0.6626650660264105	0.8157894736842105	0.5866657789127094	0.5291262135922331	0.41032998565279766	0.8205411374930976	0.6785745422842197	0.5161290322580646	0.5945945945945946	0.9249999999999999	54	RFC	0.5886605031153694	0.46382978723404256	0.4673202614379085	0.8348314606741573	0.6905561607358993	0.47058823529411764	0.6875	0.9135802469135802	0.5960933075139246	0.615819209039548	0.3657289002557545	0.8067318132464713	0.6773156519991964	0.5714285714285714	0.5238095238095238	0.9367088607594937	Self Car Public
no_beacon__no_geo	0.7194696441032798	0.7280701754385965	0.6301634053003905	0.726507713884993	0.332657200811359	0.8313253012048193	0.5039809640634227	0.5217391304347826	0.13793103448275862	0.8522727272727272	55	RFC	0.6493336823683968	0.7848484848484848	0.3904761904761905	0.7726763717805151	0.5632875143184422	0.6666666666666666	0.25	0.7731958762886598	0.6218672415881746	0.6762402088772846	0.28975265017667845	0.8996088657105606	0.4910588708057062	0.42857142857142855	0.09523809523809523	0.9493670886075949	Self Car Public
no_beacon__no_geo	0.7508532423208191	0.7982456140350878	0.6398146696503565	0.6706231454005935	0.3711790393013101	0.8776418242491657	0.636053517632465	0.5833333333333334	0.4242424242424242	0.9005847953216375	56	RFC	0.6607540795102774	0.7361563517915309	0.4207920792079208	0.8253138075313807	0.7067632850241545	0.7	0.5833333333333334	0.8369565217391305	0.6282965655142917	0.6158038147138964	0.33203125	0.9370546318289786	0.6026722925457103	0.5	0.3333333333333333	0.9746835443037974	Self Car Public
no_beacon__no_geo	0.7005730659025788	0.7456140350877193	0.6120044344210654	0.6547085201793721	0.3647798742138364	0.8165249088699879	0.5090006207324643	0.38095238095238093	0.2857142857142857	0.8603351955307262	57	RFC	0.6538920038910465	0.7180327868852459	0.514792899408284	0.7288503253796096	0.6376190476190476	0.5714285714285714	0.5714285714285714	0.77	0.6040975598986648	0.6016483516483516	0.2824675324675325	0.9281767955801105	0.4836246734980912	0.2857142857142857	0.19047619047619047	0.9746835443037974	Self Car Public
no_beacon__no_geo	0.7153846153846154	0.7894736842105263	0.6175918537305672	0.6156462585034014	0.38867924528301884	0.8484500574052813	0.6044468352160659	0.5384615384615384	0.36363636363636365	0.9112426035502957	58	RFC	0.6400639415933848	0.6654411764705882	0.4660633484162896	0.7886872998932765	0.6462962962962964	0.5833333333333334	0.5	0.8555555555555555	0.6080435219400547	0.5727848101265823	0.3333333333333333	0.9180124223602485	0.5867992766726944	0.5	0.2857142857142857	0.9746835443037974	Self Car Public
no_beacon__no_geo	0.6723666210670315	0.7543859649122807	0.5513422677130093	0.5528913963328632	0.2897196261682243	0.8114157806379405	0.5172413793103449	0.3703703703703704	0.2962962962962963	0.8850574712643677	59	RFC	0.5569609700644182	0.519893899204244	0.35428571428571426	0.7967032967032966	0.6206027890238417	0.38461538461538464	0.6666666666666666	0.8105263157894737	0.5540342014440282	0.5903614457831325	0.2450592885375494	0.8266818700114025	0.5074341973076151	0.35714285714285715	0.19047619047619047	0.9746835443037974	Self Car Public
no_beacon__no_geo	0.6655886157826649	0.7368421052631579	0.5733856668332243	0.5163776493256261	0.41230769230769226	0.7914716588663546	0.5069051940195316	0.3157894736842105	0.34285714285714286	0.8620689655172414	60	RFC	0.5870182248952069	0.5677966101694916	0.432258064516129	0.761	0.6060150375939849	0.6	0.42857142857142855	0.7894736842105263	0.5640337513518399	0.4734982332155477	0.3941176470588235	0.8244853737811484	0.4831223628691983	0.21428571428571427	0.2857142857142857	0.9493670886075949	Self Car Public
no_beacon__no_geo	0.698476343223737	0.7280701754385965	0.5826067795611891	0.47802197802197804	0.4359464627151052	0.8338518979464842	0.5137352050646848	0.4	0.2857142857142857	0.8554913294797688	61	RFC	0.6274589056140772	0.635036496350365	0.4789915966386555	0.768348623853211	0.6036811887875717	0.6666666666666666	0.35714285714285715	0.7872340425531915	0.5649415125815378	0.3832599118942731	0.4	0.9115646258503401	0.48683946152300583	0.2857142857142857	0.23809523809523808	0.9367088607594937	Self Car Public
no_beacon__no_geo	0.679519595448799	0.7982456140350878	0.5988951061557476	0.5688888888888889	0.4239482200647249	0.803848209513629	0.6677715684125941	0.7407407407407408	0.37499999999999994	0.8875739644970415	62	RFC	0.6031383880042465	0.5871559633027523	0.43234323432343236	0.7899159663865546	0.7160062160062161	0.7692307692307693	0.5454545454545454	0.8333333333333334	0.595292631246254	0.5517241379310345	0.4158730158730159	0.8182807399347116	0.6497890295358649	0.7142857142857143	0.2857142857142857	0.9493670886075949	Self Car Public
no_beacon__no_geo	0.7089820359281437	0.7368421052631579	0.6407620534311577	0.688	0.4011299435028249	0.8331562167906483	0.506060606060606	0.45454545454545453	0.2	0.8636363636363636	63	RFC	0.6694051727133247	0.7962962962962963	0.45222929936305734	0.7596899224806202	0.5806128293241696	0.625	0.3333333333333333	0.7835051546391752	0.6294642784546435	0.6056338028169014	0.3604060913705584	0.9223529411764706	0.4873417721518987	0.35714285714285715	0.14285714285714285	0.9620253164556962	Self Car Public
no_beacon__no_geo	0.7187723054960742	0.7807017543859649	0.6483988678658821	0.5909090909090909	0.5064748201438849	0.8478126925446703	0.569942825072784	0.35294117647058826	0.4615384615384615	0.8953488372093023	64	RFC	0.7044611244682782	0.8313953488372093	0.49299719887955185	0.7889908256880734	0.7759856630824373	1.0	0.5	0.8279569892473119	0.6317184144568145	0.4583333333333333	0.5207100591715976	0.9161118508655126	0.5391802290536467	0.21428571428571427	0.42857142857142855	0.9746835443037974	Self Car Public
no_beacon__no_geo	0.6719101123595506	0.7543859649122807	0.5826856459370688	0.5443786982248521	0.3665594855305466	0.8371187540558079	0.5303624480095069	0.36363636363636365	0.3333333333333333	0.8941176470588236	65	RFC	0.5906108830168377	0.5798319327731093	0.3917525773195876	0.8002481389578163	0.5783882783882784	0.5	0.4	0.8351648351648352	0.5783243496524836	0.5130111524163569	0.34441087613293053	0.8775510204081632	0.5111512959614225	0.2857142857142857	0.2857142857142857	0.9620253164556962	Self Car Public
no_beacon__no_geo	0.6814516129032258	0.7456140350877193	0.5897125952091008	0.5738636363636365	0.3465346534653465	0.8487394957983194	0.5420749686600632	0.5517241379310344	0.19354838709677416	0.880952380952381	66	RFC	0.6007153325423965	0.6273291925465838	0.3804347826086957	0.7943820224719101	0.5549313358302123	0.5333333333333333	0.3	0.8314606741573034	0.5860200346423157	0.5287958115183246	0.3181818181818182	0.9110824742268041	0.5503315250150692	0.5714285714285714	0.14285714285714285	0.9367088607594937	Self Car Public
no_beacon__no_geo	0.6517664023071377	0.7631578947368421	0.539493589048995	0.36111111111111105	0.42640990371389265	0.8309597523219814	0.5200530738611234	0.3157894736842105	0.35294117647058826	0.8914285714285716	67	RFC	0.5560940924492568	0.3842364532019704	0.5326460481099656	0.7513997760358343	0.6246794871794872	0.6	0.46153846153846156	0.8125	0.5418262739180602	0.3406113537117904	0.3555045871559633	0.9293628808864266	0.4957805907172996	0.21428571428571427	0.2857142857142857	0.9873417721518988	Self Car Public
no_beacon__no_geo	0.7125796178343949	0.7192982456140351	0.623643832789244	0.5420054200542005	0.49484536082474223	0.8340807174887892	0.5170904904537768	0.3157894736842105	0.3902439024390244	0.8452380952380952	68	RFC	0.6558066182687314	0.6622516556291391	0.5179856115107914	0.7871825876662636	0.599250936329588	0.6	0.4	0.797752808988764	0.6064402625943406	0.45871559633027525	0.47368421052631576	0.8869209809264306	0.4979907574844284	0.21428571428571427	0.38095238095238093	0.8987341772151899	Self Car Public
no_beacon__no_geo	0.6311418685121107	0.7456140350877193	0.5103562299458785	0.3527204502814259	0.37355371900826445	0.8047945205479452	0.5005669599217987	0.36363636363636365	0.25806451612903225	0.88	69	RFC	0.5227864129113651	0.3657587548638132	0.450199203187251	0.7524012806830309	0.5673611111111111	0.5	0.4	0.8020833333333334	0.5082731415131919	0.34057971014492755	0.3192090395480226	0.8650306748466258	0.4836246734980912	0.2857142857142857	0.19047619047619047	0.9746835443037974	Self Car Public
no_beacon__no_geo	0.6934942991281019	0.7543859649122807	0.6138629247820319	0.5934065934065933	0.4145569620253165	0.8336252189141856	0.5055555555555555	0.36363636363636365	0.26666666666666666	0.8863636363636364	70	RFC	0.644615020386	0.7078651685393258	0.4712230215827338	0.7547568710359408	0.5828560519282169	0.5	0.4444444444444444	0.8041237113402062	0.6039223056172208	0.5108108108108108	0.3700564971751412	0.9308996088657105	0.48784408278079167	0.2857142857142857	0.19047619047619047	0.9873417721518988	Self Car Public
no_beacon__no_geo	0.7154009936124911	0.7719298245614035	0.6563948127137538	0.6826347305389221	0.4444444444444444	0.8421052631578947	0.5924001924001924	0.5454545454545454	0.34285714285714286	0.888888888888889	71	RFC	0.6804531657731662	0.8113879003558719	0.438871473354232	0.7911001236093943	0.6682194616977225	0.75	0.42857142857142855	0.8260869565217391	0.6464829018339918	0.5891472868217055	0.45016077170418006	0.90014064697609	0.5587703435804702	0.42857142857142855	0.2857142857142857	0.9620253164556962	Self Car Public
no_beacon__no_geo	0.5255663430420712	0.6929824561403509	0.30676686087690813	0.0	0.20889748549323017	0.7114030971374942	0.3022367703218767	0.0	0.07692307692307693	0.8297872340425532	72	RFC	0.2788087383954169	0.0	0.27411167512690354	0.5623145400593472	0.30519877675840984	0.0	0.2	0.7155963302752294	0.37894050659855255	0.0	0.16875	0.9680715197956578	0.34498693992364876	0.0	0.047619047619047616	0.9873417721518988	Self Car Public
no_beacon__no_geo	0.6018518518518519	0.6929824561403509	0.4182587500415173	0.13521126760563382	0.33211678832116787	0.7874481941977501	0.4232336479871332	0.19047619047619047	0.23529411764705882	0.8439306358381502	73	RFC	0.4267735118694948	0.12371134020618557	0.3922413793103448	0.764367816091954	0.45666744602914816	0.2857142857142857	0.3076923076923077	0.776595744680851	0.41633627283049407	0.14906832298136646	0.2879746835443038	0.811965811965812	0.4191279887482419	0.14285714285714285	0.19047619047619047	0.9240506329113924	Self Car Public
no_beacon__no_geo	0.643370346178968	0.7631578947368421	0.5666752428150681	0.4804992199687988	0.43401759530791784	0.7855089131684876	0.5571099345325798	0.38095238095238093	0.41176470588235287	0.8786127167630058	74	RFC	0.5734321095756044	0.4935897435897436	0.4728434504792332	0.7538631346578366	0.6394669160626608	0.5714285714285714	0.5384615384615384	0.8085106382978723	0.5630323628038542	0.46808510638297873	0.4010840108401084	0.8199279711884754	0.5270243118344384	0.2857142857142857	0.3333333333333333	0.9620253164556962	Self Car Public
no_beacon__no_geo	0.6581956797966964	0.7719298245614035	0.571078400074914	0.446875	0.4355909694555113	0.8307692307692307	0.5836059014753688	0.4799999999999999	0.3870967741935483	0.8837209302325582	75	RFC	0.5811089935560099	0.5017543859649123	0.45938375350140054	0.7821888412017167	0.6542196155099381	0.5454545454545454	0.6	0.8172043010752689	0.5675806778847868	0.4028169014084507	0.41414141414141414	0.8857837181044957	0.5587703435804702	0.42857142857142855	0.2857142857142857	0.9620253164556962	Self Car Public
no_beacon__no_geo	0.6740146960587843	0.7456140350877193	0.6064992573007366	0.5724381625441696	0.4299065420560747	0.8171530673019656	0.5204678362573099	0.3157894736842105	0.36842105263157887	0.8771929824561402	76	RFC	0.6289868346049629	0.6694214876033058	0.4586894586894587	0.7588495575221239	0.6089940323955668	0.6	0.4117647058823529	0.8152173913043478	0.5965613011293024	0.5	0.4045226130653266	0.8851612903225806	0.49899537874221417	0.21428571428571427	0.3333333333333333	0.9493670886075949	Self Car Public
no_beacon__no_geo	0.673182173573104	0.7631578947368421	0.5760836305244373	0.5314183123877918	0.3732251521298174	0.823607427055703	0.5709506157325961	0.5217391304347826	0.31249999999999994	0.8786127167630058	77	RFC	0.6088915156291043	0.6851851851851852	0.39148936170212767	0.75	0.6432409198366645	0.6666666666666666	0.45454545454545453	0.8085106382978723	0.5679473455707956	0.4340175953079179	0.35658914728682173	0.913235294117647	0.5428973277074544	0.42857142857142855	0.23809523809523808	0.9620253164556962	Self Car Public
no_beacon__no_geo	0.6639941690962099	0.7456140350877193	0.5328110976005949	0.3915094339622641	0.37774030354131527	0.8291835552982051	0.5406976744186046	0.5	0.25	0.872093023255814	78	RFC	0.5676684298815077	0.5496688741721855	0.38095238095238093	0.7723840345199569	0.5900293255131964	0.6	0.36363636363636365	0.8064516129032258	0.5245370812762117	0.304029304029304	0.3745819397993311	0.895	0.522804902551738	0.42857142857142855	0.19047619047619047	0.9493670886075949	Self Car Public
no_beacon__no_geo	0.6516129032258065	0.7456140350877193	0.5557574329986212	0.4358974358974359	0.41495778045838355	0.8164170826400444	0.5613545089448704	0.45454545454545453	0.35	0.8795180722891567	79	RFC	0.5628734088146868	0.4358974358974359	0.49002849002849	0.7626943005181347	0.6108338374672313	0.625	0.3684210526315789	0.8390804597701149	0.5580038982641313	0.4358974358974359	0.3598326359832636	0.8782816229116945	0.5381756077958609	0.35714285714285715	0.3333333333333333	0.9240506329113924	Self Car Public
no_beacon__no_geo	0.6693968726731199	0.7631578947368421	0.5551439782803885	0.4439461883408072	0.3951890034364261	0.8262967430639324	0.5675299359509886	0.38095238095238093	0.4444444444444444	0.8771929824561402	80	RFC	0.5772518146888407	0.5351351351351351	0.42435424354243545	0.7722660653889515	0.6399930986887509	0.5714285714285714	0.5333333333333333	0.8152173913043478	0.5458472714589611	0.3793103448275862	0.36977491961414793	0.8884565499351491	0.5386779184247539	0.2857142857142857	0.38095238095238093	0.9493670886075949	Self Car Public
no_beacon__no_geo	0.7215568862275449	0.8070175438596491	0.642579671125939	0.5541125541125541	0.5120481927710844	0.8615782664941785	0.6464907248039778	0.5	0.5238095238095238	0.9156626506024097	81	RFC	0.6742452231237673	0.6844919786096256	0.5396825396825397	0.7985611510791367	0.7435686918445539	0.8333333333333334	0.5238095238095238	0.8735632183908046	0.6293179403578296	0.46545454545454545	0.4871060171919771	0.9353932584269663	0.6143258991360258	0.35714285714285715	0.5238095238095238	0.9620253164556962	Self Car Public
no_beacon__no_geo	0.7372316802368616	0.7719298245614035	0.6467725988086258	0.6666666666666667	0.4007858546168958	0.8728652751423149	0.548263218637334	0.43478260869565216	0.30303030303030304	0.9069767441860466	82	RFC	0.6649496086260215	0.7338129496402878	0.44155844155844154	0.8194774346793349	0.6036439665471924	0.5555555555555556	0.4166666666666667	0.8387096774193549	0.637126366420011	0.6107784431137725	0.3669064748201439	0.9336941813261164	0.5275266224633314	0.35714285714285715	0.23809523809523808	0.9873417721518988	Self Car Public
no_beacon__no_geo	0.663172606568833	0.7368421052631579	0.5628670324481179	0.5699115044247788	0.3018867924528302	0.8168028004667445	0.5525396825396826	0.56	0.22857142857142854	0.8690476190476191	83	RFC	0.5922679012526365	0.7092511013215859	0.292358803986711	0.7751937984496124	0.5807675470596819	0.6363636363636364	0.2857142857142857	0.8202247191011236	0.5505066781390086	0.47633136094674555	0.3120567375886525	0.8631319358816276	0.5381756077958609	0.5	0.19047619047619047	0.9240506329113924	Self Car Public
no_beacon__no_geo	0.6461086637298091	0.6754385964912281	0.5484662494179195	0.5043478260869565	0.35135135135135137	0.7896995708154507	0.46504065040650405	0.36363636363636365	0.1951219512195122	0.8363636363636363	84	RFC	0.5496757044125465	0.5	0.3684210526315789	0.7806060606060606	0.5007751937984496	0.5	0.2	0.8023255813953488	0.5478575773089585	0.5087719298245614	0.33579335793357934	0.7990074441687345	0.4498693992364878	0.2857142857142857	0.19047619047619047	0.8734177215189873	Self Car Public
no_beacon__no_geo	0.6677316293929713	0.7543859649122807	0.5809542093564961	0.5726375176304656	0.3527559055118111	0.8174692049272116	0.5600744284954811	0.5	0.30303030303030304	0.8771929824561402	85	RFC	0.6164098561028913	0.7490774907749077	0.3522012578616352	0.7479508196721312	0.6106280193236714	0.6	0.4166666666666667	0.8152173913043478	0.5726723967916848	0.4634703196347032	0.35331230283911674	0.9012345679012346	0.5386779184247539	0.42857142857142855	0.23809523809523808	0.9493670886075949	Self Car Public
no_beacon__no_geo	0.70083523158694	0.7982456140350878	0.6185031110729896	0.6223021582733813	0.39344262295081966	0.8397645519947678	0.612863215803951	0.4799999999999999	0.45161290322580644	0.9069767441860466	86	RFC	0.638012758059823	0.6811023622047244	0.45569620253164556	0.7772397094430993	0.6947214076246334	0.5454545454545454	0.7	0.8387096774193549	0.6107435155884092	0.5728476821192053	0.34615384615384615	0.9132290184921764	0.5830821780188868	0.42857142857142855	0.3333333333333333	0.9873417721518988	Self Car Public
no_beacon__no_geo	0.7059282371294852	0.7807017543859649	0.6132226143847903	0.5301204819277109	0.4675767918088737	0.8419705694177864	0.5713210536739948	0.36363636363636365	0.4444444444444444	0.9058823529411764	87	RFC	0.6462802171990966	0.650887573964497	0.5074074074074074	0.7805456702253856	0.6264957264957265	0.5	0.5333333333333333	0.8461538461538461	0.5981958880770243	0.44715447154471544	0.43354430379746833	0.9138888888888889	0.5471167369901547	0.2857142857142857	0.38095238095238093	0.9746835443037974	Self Car Public
no_beacon__no_geo	0.7041509433962264	0.7105263157894737	0.5374779328647058	0.27561837455830385	0.4847512038523275	0.852064220183486	0.40413025384935497	0.22222222222222224	0.125	0.8651685393258427	88	RFC	0.5745775571862528	0.35454545454545455	0.5968379446640316	0.7723492723492723	0.4865319865319866	0.5	0.18181818181818182	0.7777777777777778	0.5278898371191735	0.2254335260115607	0.4081081081081081	0.9501278772378516	0.4042595941330118	0.14285714285714285	0.09523809523809523	0.9746835443037974	Self Car Public
no_beacon__no_geo	0.6611271676300579	0.7368421052631579	0.5863043001872915	0.5372168284789643	0.39203675344563554	0.8296593186372745	0.5501473243988214	0.4761904761904762	0.3	0.874251497005988	89	RFC	0.612668887324451	0.6887966804979253	0.3710144927536232	0.7781954887218046	0.6198735475051265	0.7142857142857143	0.3157894736842105	0.8295454545454546	0.5814382450463551	0.4403183023872679	0.4155844155844156	0.8884120171673819	0.5223025919228451	0.35714285714285715	0.2857142857142857	0.9240506329113924	Self Car Public
no_beacon__no_geo	0.7049934296977661	0.7807017543859649	0.6298713738368912	0.5821428571428572	0.47413793103448276	0.8333333333333334	0.6124338624338624	0.5	0.4444444444444444	0.8928571428571428	90	RFC	0.6584506676253961	0.657258064516129	0.5555555555555556	0.7625383828045036	0.6586766541822722	0.6	0.5333333333333333	0.8426966292134831	0.6181962403083178	0.5224358974358975	0.41353383458646614	0.9186189889025894	0.5862969660438014	0.42857142857142855	0.38095238095238093	0.9493670886075949	Self Car Public
no_beacon__no_geo	0.7084898572501879	0.7807017543859649	0.5947035954505372	0.47953216374269003	0.4701873935264055	0.834391229082516	0.6018373389063044	0.5454545454545454	0.37499999999999994	0.8850574712643677	91	RFC	0.6287906626646844	0.5694444444444444	0.5411764705882353	0.7757510729613734	0.701993620414673	0.75	0.5454545454545454	0.8105263157894737	0.5774752625300886	0.41414141414141414	0.41566265060240964	0.9026217228464419	0.5629897528631705	0.42857142857142855	0.2857142857142857	0.9746835443037974	Self Car Public
no_beacon__no_geo	0.6344463971880492	0.7631578947368421	0.560948058864541	0.4878671775223499	0.38861386138613857	0.8063631376851345	0.5453744199563597	0.34782608695652173	0.3888888888888889	0.8994082840236687	92	RFC	0.5641960655409745	0.4872448979591837	0.43490304709141275	0.7704402515723271	0.5851851851851851	0.4444444444444444	0.4666666666666667	0.8444444444444444	0.5618404144998939	0.4884910485933504	0.3512304250559284	0.8457997698504027	0.5270243118344384	0.2857142857142857	0.3333333333333333	0.9620253164556962	Self Car Public
no_beacon__no_geo	0.699468085106383	0.7807017543859649	0.6107182681064196	0.5840130505709624	0.40645161290322585	0.8416901408450704	0.609900828303255	0.5217391304347826	0.4242424242424242	0.8837209302325582	93	RFC	0.6296850233365417	0.6462093862815884	0.4581818181818182	0.7846638655462185	0.689068100358423	0.6666666666666666	0.5833333333333334	0.8172043010752689	0.6018701358543664	0.5327380952380952	0.3652173913043478	0.9076549210206561	0.574643359453486	0.42857142857142855	0.3333333333333333	0.9620253164556962	Self Car Public
no_beacon__no_geo	0.683969465648855	0.7192982456140351	0.5289526140929417	0.26537216828478966	0.4895330112721417	0.8319526627218936	0.4238672438672439	0.1	0.30303030303030304	0.8685714285714285	94	RFC	0.5503674059516341	0.29927007299270075	0.5801526717557252	0.7716794731064764	0.4583333333333333	0.16666666666666666	0.4166666666666667	0.7916666666666666	0.5214031487014359	0.23837209302325582	0.4233983286908078	0.9024390243902439	0.42384970865983523	0.07142857142857142	0.23809523809523808	0.9620253164556962	Self Car Public
no_beacon__no_geo	0.7505360972122945	0.7982456140350878	0.6838656859047593	0.6514522821576764	0.5357686453576864	0.864376130198915	0.6437831053215669	0.5454545454545454	0.4864864864864864	0.8994082840236687	95	RFC	0.7227071768256326	0.8134715025906736	0.5398773006134969	0.8147727272727273	0.7189814814814816	0.75	0.5625	0.8444444444444444	0.6651284775305243	0.5432525951557093	0.5317220543806647	0.920410783055199	0.6063893911995177	0.42857142857142855	0.42857142857142855	0.9620253164556962	Self Car Public
no_beacon__no_geo	0.7046560111188325	0.7894736842105263	0.5981149997425562	0.588021778584392	0.355475763016158	0.8508474576271187	0.6202011726438353	0.5833333333333334	0.3870967741935483	0.8901734104046243	96	RFC	0.6228818597724407	0.6666666666666666	0.41596638655462187	0.7860125260960334	0.7063829787234042	0.7	0.6	0.8191489361702128	0.5878862516793552	0.525974025974026	0.3103448275862069	0.9273399014778325	0.5867992766726944	0.5	0.2857142857142857	0.9746835443037974	Self Car Public
no_beacon__no_geo	0.7058383233532934	0.7719298245614035	0.562693962692785	0.35738831615120276	0.4888888888888889	0.8418046830382637	0.5415873015873016	0.3333333333333333	0.4	0.8914285714285716	97	RFC	0.6209701988427065	0.5714285714285714	0.5099337748344371	0.7815482502651113	0.6875	0.75	0.5	0.8125	0.5472136359977461	0.26	0.4695121951219512	0.9121287128712872	0.5116536065903154	0.21428571428571427	0.3333333333333333	0.9873417721518988	Self Car Public
no_beacon__no_geo	0.6618655692729767	0.7631578947368421	0.5834667416322681	0.48837209302325585	0.43564356435643564	0.8263845675171126	0.5982905982905983	0.4444444444444445	0.4615384615384615	0.8888888888888888	98	RFC	0.5902014792956982	0.5157894736842106	0.46808510638297873	0.7867298578199052	0.6096694470188446	0.46153846153846156	0.5	0.8674698795180723	0.580459607307252	0.4637223974763407	0.4074074074074074	0.8702490170380078	0.5895117540687161	0.42857142857142855	0.42857142857142855	0.9113924050632911	Self Car Public
no_beacon__no_geo	0.6375074895146795	0.7105263157894737	0.549747180459374	0.40435458786936235	0.4425427872860636	0.8023441662226959	0.4571992110453649	0.2	0.30769230769230765	0.8639053254437871	99	RFC	0.5529590360449473	0.4180064308681672	0.46055979643765904	0.7803108808290156	0.49259259259259264	0.3333333333333333	0.3333333333333333	0.8111111111111111	0.5477021709127532	0.39156626506024095	0.4258823529411765	0.8256578947368421	0.45087402049427366	0.14285714285714285	0.2857142857142857	0.9240506329113924	Self Car Public
no_beacon__no_geo	0.7009230769230769	0.7017543859649122	0.5896661602016683	0.6847034339229968	0.23574144486692017	0.8485536018150879	0.44639950867495776	0.4	0.07692307692307693	0.8622754491017964	100	RFC	0.5885662588614627	0.6326923076923077	0.30097087378640774	0.8320355951056729	0.4505050505050505	0.3333333333333333	0.2	0.8181818181818182	0.6018408289241622	0.746031746031746	0.19375	0.8657407407407407	0.48633715089411295	0.5	0.047619047619047616	0.9113924050632911	Self Car Public
no_beacon__no_geo	0.683377308707124	0.7456140350877193	0.6294751287968605	0.6003062787136294	0.492176386913229	0.7959427207637232	0.5592019375343255	0.38095238095238093	0.4186046511627907	0.8780487804878048	101	RFC	0.6282277006355913	0.6012269938650306	0.47790055248618785	0.8055555555555556	0.6091927680162974	0.5714285714285714	0.4090909090909091	0.8470588235294118	0.631092120425866	0.599388379204893	0.5073313782991202	0.7865566037735849	0.5418927064496685	0.2857142857142857	0.42857142857142855	0.9113924050632911	Self Car Public
no_beacon__no_geo	0.6902985074626866	0.7280701754385965	0.5710635026002135	0.42253521126760557	0.45859872611464964	0.8320565704183854	0.5259423503325942	0.36363636363636365	0.3414634146341463	0.8727272727272727	102	RFC	0.5986164267762061	0.539568345323741	0.4630225080385852	0.7932584269662921	0.5624031007751938	0.5	0.35	0.8372093023255814	0.5587753342098211	0.3472222222222222	0.45425867507886436	0.8748451053283767	0.5101466747036367	0.2857142857142857	0.3333333333333333	0.9113924050632911	Self Car Public
no_beacon__no_geo	0.6666666666666666	0.7543859649122807	0.5601968850390052	0.530920060331825	0.3076923076923077	0.841978287092883	0.5352187028657617	0.4615384615384615	0.25	0.8941176470588236	103	RFC	0.5666187561332837	0.5534591194968553	0.34959349593495936	0.7968036529680366	0.5662670662670662	0.5	0.36363636363636365	0.8351648351648352	0.5591628103758056	0.5101449275362319	0.2747603833865815	0.8925831202046036	0.5270243118344384	0.42857142857142855	0.19047619047619047	0.9620253164556962	Self Car Public
no_beacon__no_geo	0.6372812920592194	0.7456140350877193	0.538462325857073	0.4014466546112116	0.3945205479452055	0.8194197750148018	0.5129796012398425	0.34782608695652173	0.31249999999999994	0.8786127167630058	104	RFC	0.5547629065174376	0.4826086956521739	0.4311377245508982	0.7505422993492408	0.5691668457625904	0.4444444444444444	0.45454545454545453	0.8085106382978723	0.536502014016838	0.34365325077399383	0.36363636363636365	0.9022164276401564	0.49527828008840663	0.2857142857142857	0.23809523809523808	0.9620253164556962	Self Car Public
no_beacon__no_geo	0.6260641781270465	0.7368421052631579	0.5368018059482894	0.48338368580060426	0.31444759206798867	0.8125741399762751	0.49287439107798386	0.2727272727272727	0.30769230769230765	0.8982035928143712	105	RFC	0.555476549931114	0.5882352941176471	0.27889447236180903	0.7992998833138857	0.5202020202020202	0.375	0.3333333333333333	0.8522727272727273	0.5323142545699843	0.41025641025641024	0.36038961038961037	0.8262967430639324	0.4831223628691983	0.21428571428571427	0.2857142857142857	0.9493670886075949	Self Car Public
no_beacon__no_geo	0.7180043383947939	0.7543859649122807	0.6461036620392009	0.628975265017668	0.4664429530201342	0.8428927680798005	0.5560033921237935	0.34782608695652173	0.4444444444444444	0.8757396449704142	106	RFC	0.6727021110050783	0.7206477732793523	0.5186567164179104	0.7788018433179723	0.6	0.4444444444444444	0.5333333333333333	0.8222222222222222	0.6334174930273223	0.5579937304075235	0.42378048780487804	0.9184782608695652	0.5344585091420534	0.2857142857142857	0.38095238095238093	0.9367088607594937	Self Car Public
no_beacon__no_geo	0.6640926640926641	0.6929824561403509	0.533064704999363	0.418732782369146	0.3620071684587814	0.8184541641701616	0.4536471235893201	0.3	0.22857142857142854	0.8323699421965318	107	RFC	0.5552207612071193	0.5066666666666667	0.38549618320610685	0.7734994337485843	0.5172239108409321	0.5	0.2857142857142857	0.7659574468085106	0.5223268236519499	0.3568075117370892	0.34121621621621623	0.8689567430025446	0.4387181032750653	0.21428571428571427	0.19047619047619047	0.9113924050632911	Self Car Public
no_beacon__no_geo	0.6190150478796169	0.7192982456140351	0.5227076997377057	0.3577235772357723	0.4297082228116711	0.7806912991656736	0.4550867796646409	0.11111111111111112	0.3902439024390244	0.8639053254437871	108	RFC	0.5282627888956001	0.39819004524886875	0.42408376963350786	0.7625145518044237	0.4870370370370371	0.25	0.4	0.8111111111111111	0.5199876393186713	0.3247232472324723	0.43548387096774194	0.7997557997557998	0.4588105284307816	0.07142857142857142	0.38095238095238093	0.9240506329113924	Self Car Public
no_beacon__no_geo	0.6723404255319149	0.7105263157894737	0.5501950114764319	0.3175675675675676	0.5114155251141552	0.8216019417475728	0.43678753603903303	0.125	0.3111111111111111	0.874251497005988	109	RFC	0.5882652844273313	0.47959183673469385	0.5079365079365079	0.7772675086107922	0.5404040404040404	0.5	0.2916666666666667	0.8295454545454546	0.5412053791364136	0.23737373737373738	0.5149425287356322	0.8712998712998713	0.4429375125577657	0.07142857142857142	0.3333333333333333	0.9240506329113924	Self Car Public
no_beacon__no_geo	0.6978891820580475	0.7894736842105263	0.6313563618776047	0.5429141716566867	0.523002421307506	0.8281524926686217	0.6636667426141111	0.6363636363636364	0.4736842105263158	0.880952380952381	110	RFC	0.6641358939552214	0.6699507389162561	0.5625	0.759956942949408	0.7452908129543951	0.875	0.5294117647058824	0.8314606741573034	0.6182858120548648	0.4563758389261745	0.48868778280542985	0.9097938144329897	0.6217600964436407	0.5	0.42857142857142855	0.9367088607594937	Self Car Public
no_beacon__no_geo	0.6176279974076474	0.7631578947368421	0.5195562179340535	0.33554817275747506	0.43909348441926344	0.7840269966254219	0.5793650793650794	0.4	0.4571428571428571	0.880952380952381	111	RFC	0.5245994322989891	0.3423728813559322	0.4754601226993865	0.7559652928416486	0.6191449000437764	0.45454545454545453	0.5714285714285714	0.8314606741573034	0.5170457671012443	0.3289902280130293	0.40789473684210525	0.8142523364485982	0.5582680329515773	0.35714285714285715	0.38095238095238093	0.9367088607594937	Self Car Public
no_beacon__no_geo	0.6908962597035991	0.7631578947368421	0.5883504008342871	0.5901639344262295	0.3307392996108949	0.8441479684657368	0.5345670872878366	0.4827586206896552	0.23076923076923073	0.8901734104046243	112	RFC	0.6039355633810836	0.6407766990291263	0.3881278538812785	0.7829021372328459	0.6286052009456266	0.4666666666666667	0.6	0.8191489361702128	0.5836287976238	0.5469613259668509	0.288135593220339	0.9157894736842105	0.5391802290536467	0.5	0.14285714285714285	0.9746835443037974	Self Car Public
no_beacon__no_geo	0.6638418079096046	0.7719298245614035	0.5623398933660889	0.5205479452054794	0.3664717348927875	0.8	0.5434849750639225	0.2727272727272727	0.4571428571428571	0.9005847953216375	113	RFC	0.5670667878843911	0.5205479452054794	0.4	0.7806524184476941	0.5944616977225673	0.375	0.5714285714285714	0.8369565217391305	0.5596694702918322	0.5205479452054794	0.3381294964028777	0.8203309692671394	0.5233072131806309	0.21428571428571427	0.38095238095238093	0.9746835443037974	Self Car Public
no_beacon__no_geo	0.7038941954445261	0.7280701754385965	0.618996971917235	0.5603112840466926	0.45685279187817257	0.8398268398268398	0.46728943571048825	0.18181818181818182	0.34285714285714286	0.8771929824561402	114	RFC	0.6367795011434872	0.6180257510729614	0.5018587360594795	0.7904540162980209	0.4979296066252588	0.25	0.42857142857142855	0.8152173913043478	0.6091628461718077	0.5124555160142349	0.4192546583850932	0.895778364116095	0.4593128390596745	0.14285714285714285	0.2857142857142857	0.9493670886075949	Self Car Public
no_beacon__no_geo	0.7519110493398193	0.8070175438596491	0.6689960680044748	0.646566164154104	0.48000000000000004	0.88042203985932	0.6418427726120033	0.5	0.5142857142857143	0.9112426035502957	115	RFC	0.6823046856564252	0.6771929824561403	0.5287356321839081	0.8409854423292273	0.6994708994708995	0.6	0.6428571428571429	0.8555555555555555	0.6606064756139968	0.6185897435897436	0.4394904458598726	0.923739237392374	0.6106088004822182	0.42857142857142855	0.42857142857142855	0.9746835443037974	Self Car Public
no_beacon__no_geo	0.7039274924471299	0.7631578947368421	0.6006260015844646	0.49743589743589745	0.4588045234248788	0.8456375838926175	0.5595375722543353	0.4	0.4	0.8786127167630058	116	RFC	0.6227177227976974	0.5606936416184971	0.5163636363636364	0.791095890410959	0.6583924349881797	0.6666666666666666	0.5	0.8085106382978723	0.5893507289010982	0.4470046082949309	0.4127906976744186	0.908256880733945	0.5270243118344384	0.2857142857142857	0.3333333333333333	0.9620253164556962	Self Car Public
no_beacon__no_geo	0.7247765006385696	0.7456140350877193	0.6677695766212185	0.7356020942408378	0.44	0.8277066356228173	0.5739512774806893	0.56	0.30303030303030304	0.8588235294117648	117	RFC	0.6814962638197547	0.7893258426966292	0.47039473684210525	0.7847682119205298	0.6184093684093684	0.6363636363636364	0.4166666666666667	0.8021978021978022	0.6592120171435792	0.6887254901960784	0.41329479768786126	0.875615763546798	0.5540486236688769	0.5	0.23809523809523808	0.9240506329113924	Self Car Public
no_beacon__no_geo	0.6743185078909613	0.7456140350877193	0.562574352434166	0.4718162839248434	0.3729903536977492	0.8429164196799053	0.516795865633075	0.41666666666666663	0.25	0.8837209302325582	118	RFC	0.578966879242324	0.5067264573991032	0.453125	0.7770491803278688	0.5602802215705441	0.5	0.36363636363636365	0.8172043010752689	0.5597768655563106	0.44140625	0.31693989071038253	0.9209844559585493	0.5032147880249146	0.35714285714285715	0.19047619047619047	0.9620253164556962	Self Car Public
no_beacon__no_geo	0.6840509399636143	0.7368421052631579	0.5988342309061369	0.6164199192462987	0.35562310030395133	0.8244596731681603	0.543766149870801	0.5833333333333334	0.18749999999999997	0.8604651162790697	119	RFC	0.615892954229868	0.6676384839650146	0.41785714285714287	0.7621832358674464	0.5894753991528184	0.7	0.2727272727272727	0.7956989247311828	0.5932808029449821	0.5725	0.30952380952380953	0.8978185993111366	0.5265220012055455	0.5	0.14285714285714285	0.9367088607594937	Self Car Public
no_beacon__no_geo	0.7477288609364081	0.7982456140350878	0.6742679348932961	0.6655052264808362	0.49	0.8672985781990521	0.6255917571707046	0.4761904761904762	0.5	0.9005847953216375	120	RFC	0.7044986777122558	0.7958333333333333	0.5034246575342466	0.814238042269188	0.7170807453416149	0.7142857142857143	0.6	0.8369565217391305	0.658961889563424	0.5718562874251497	0.4772727272727273	0.9277566539923955	0.5867992766726944	0.35714285714285715	0.42857142857142855	0.9746835443037974	Self Car Public
no_beacon__no_geo	0.5732323232323232	0.7192982456140351	0.4190968819193481	0.1873873873873874	0.2546916890080429	0.8152115693626137	0.38105263157894737	0.0	0.2631578947368421	0.88	121	RFC	0.49563370291904524	0.5473684210526316	0.22093023255813954	0.7186024551463644	0.3654003267973856	0.0	0.29411764705882354	0.8020833333333334	0.45183602427386377	0.11304347826086956	0.30063291139240506	0.9418316831683168	0.4042595941330118	0.0	0.23809523809523808	0.9746835443037974	Self Car Public
no_beacon__no_geo	0.6465277777777778	0.7543859649122807	0.5469459351609395	0.3736263736263736	0.4788732394366197	0.7883381924198251	0.5401049764574856	0.3157894736842105	0.4324324324324324	0.872093023255814	122	RFC	0.5545596098524488	0.3386454183266932	0.5629139072847682	0.762119503945885	0.635483870967742	0.6	0.5	0.8064516129032258	0.5499194847020934	0.4166666666666667	0.4166666666666667	0.8164251207729468	0.51486839461523	0.21428571428571427	0.38095238095238093	0.9493670886075949	Self Car Public
no_beacon__no_geo	0.5948683322079676	0.7543859649122807	0.48366118693649396	0.31460674157303375	0.3579545454545455	0.7784222737819025	0.535295148011911	0.36363636363636365	0.36363636363636365	0.8786127167630058	123	RFC	0.49069401999201906	0.3111111111111111	0.4300341296928328	0.7309368191721133	0.6028368794326241	0.5	0.5	0.8085106382978723	0.48575245490715235	0.3181818181818182	0.30656934306569344	0.8325062034739454	0.5111512959614225	0.2857142857142857	0.2857142857142857	0.9620253164556962	Self Car Public
no_beacon__no_geo	0.7024793388429752	0.7280701754385965	0.6035366859183761	0.6023166023166023	0.3772819472616633	0.8310115081768624	0.5081959950381002	0.41666666666666663	0.24242424242424246	0.8654970760233918	124	RFC	0.6398234641911774	0.6610169491525424	0.5054347826086957	0.7530186608122942	0.5458937198067633	0.5	0.3333333333333333	0.8043478260869565	0.5937297967250457	0.5531914893617021	0.30097087378640774	0.927027027027027	0.49477596945951374	0.35714285714285715	0.19047619047619047	0.9367088607594937	Self Car Public
no_beacon__no_geo	0.6537077033837293	0.7807017543859649	0.5692363174413257	0.4462474645030426	0.44081632653061226	0.8206451612903225	0.6060074428495481	0.4210526315789473	0.5	0.8969696969696971	125	RFC	0.5897679217835515	0.55	0.4576271186440678	0.7616766467065869	0.7129086619480957	0.8	0.4782608695652174	0.8604651162790697	0.5633779870215333	0.37542662116040953	0.4251968503937008	0.8895104895104895	0.5820775567611011	0.2857142857142857	0.5238095238095238	0.9367088607594937	Self Car Public
no_beacon__no_geo	0.696969696969697	0.8508771929824561	0.6168671357472167	0.5042301184433164	0.47790055248618785	0.868470736312146	0.7110636910583562	0.5217391304347826	0.6666666666666666	0.9447852760736196	126	RFC	0.6317081787670024	0.5843137254901961	0.5	0.8108108108108109	0.75	0.6666666666666666	0.6666666666666666	0.9166666666666666	0.6120278960726115	0.44345238095238093	0.4576719576719577	0.9349593495934959	0.6899738798472975	0.42857142857142855	0.6666666666666666	0.9746835443037974	Self Car Public
no_beacon__no_geo	0.6875768757687577	0.7543859649122807	0.6157462832902761	0.5492227979274611	0.45955451348182885	0.8384615384615384	0.5557266419541869	0.38095238095238093	0.4	0.8862275449101796	127	RFC	0.633028560568662	0.6334661354581673	0.4666666666666667	0.7989528795811518	0.6111300979722033	0.5714285714285714	0.42105263157894735	0.8409090909090909	0.6064976371873211	0.4847560975609756	0.45265588914549654	0.8820809248554913	0.5344585091420534	0.2857142857142857	0.38095238095238093	0.9367088607594937	Self Car Public
no_beacon__no_geo	0.650294695481336	0.7631578947368421	0.5789196566812732	0.5489655172413793	0.39090909090909093	0.7968843618933493	0.5741264723300651	0.5384615384615384	0.2857142857142857	0.8982035928143712	128	RFC	0.5786287230595318	0.5407608695652174	0.40062111801242234	0.7945041816009558	0.5975829725829725	0.5833333333333334	0.35714285714285715	0.8522727272727273	0.5794528733584164	0.5574229691876751	0.3816568047337278	0.7992788461538461	0.5624874422342777	0.5	0.23809523809523808	0.9493670886075949	Self Car Public
no_beacon__no_geo	0.731508875739645	0.8070175438596491	0.6613378964767811	0.5968109339407744	0.5365126676602086	0.8506900878293602	0.6585746911657844	0.5263157894736842	0.5500000000000002	0.8994082840236687	129	RFC	0.7129792880949379	0.808641975308642	0.5373134328358209	0.7929824561403509	0.8077972709551657	1.0	0.5789473684210527	0.8444444444444444	0.642031498363599	0.4729241877256318	0.5357142857142857	0.9174560216508796	0.6143258991360258	0.35714285714285715	0.5238095238095238	0.9620253164556962	Self Car Public
no_beacon__no_geo	0.7005610098176718	0.7982456140350878	0.5741595790266748	0.36094674556213013	0.5089974293059126	0.8525345622119815	0.5820856817760843	0.3157894736842105	0.5128205128205129	0.9176470588235295	130	RFC	0.6032422417786012	0.48031496062992124	0.5294117647058824	0.8	0.6708994708994709	0.6	0.5555555555555556	0.8571428571428571	0.56388409891883	0.2890995260663507	0.4900990099009901	0.9124537607891492	0.5592726542093631	0.21428571428571427	0.47619047619047616	0.9873417721518988	Self Car Public
no_beacon__no_geo	0.7365421152628245	0.7631578947368421	0.6058529612380092	0.7483443708609273	0.22493887530562345	0.8442756375474769	0.5482309941520468	0.6875000000000001	0.08	0.8771929824561402	131	RFC	0.6227574879150285	0.7259100642398287	0.3484848484848485	0.7938775510204081	0.5587761674718196	0.6111111111111112	0.25	0.8152173913043478	0.6132603074215566	0.7722095671981777	0.16606498194945848	0.9015063731170336	0.5942334739803093	0.7857142857142857	0.047619047619047616	0.9493670886075949	Self Car Public
no_beacon__no_geo	0.7309677419354839	0.7894736842105263	0.6745351043643263	0.7200000000000001	0.4524886877828054	0.8511166253101736	0.6320690168079727	0.5925925925925927	0.4	0.9036144578313253	132	RFC	0.6816199093769603	0.7425	0.48859934853420195	0.8137603795966786	0.6591511936339522	0.6153846153846154	0.5	0.8620689655172413	0.6707464881015307	0.6988235294117647	0.42134831460674155	0.8920676202860858	0.6180429977898332	0.5714285714285714	0.3333333333333333	0.9493670886075949	Self Car Public
no_beacon__no_geo	0.7267483777937995	0.7719298245614035	0.646756618300549	0.6394849785407726	0.46341463414634143	0.8373702422145329	0.5733905738923579	0.5263157894736842	0.31249999999999994	0.8813559322033897	133	RFC	0.7311444688068066	0.9030303030303031	0.5495867768595041	0.7408163265306122	0.7501546072974644	1.0	0.45454545454545453	0.7959183673469388	0.6194945808065487	0.4950166112956811	0.4006024096385542	0.9628647214854111	0.5275266224633314	0.35714285714285715	0.23809523809523808	0.9873417721518988	Self Car Public
no_beacon__no_geo	0.7698191933240612	0.7894736842105263	0.6863381552163252	0.7417974322396576	0.42940038684719534	0.887816646562123	0.6076432520733853	0.6086956521739131	0.31249999999999994	0.9017341040462428	134	RFC	0.7087218480734654	0.8414239482200647	0.45121951219512196	0.8335220838052095	0.6873701554552619	0.7777777777777778	0.45454545454545453	0.8297872340425532	0.674178940472749	0.6632653061224489	0.4095940959409594	0.9496774193548387	0.5751456700823789	0.5	0.23809523809523808	0.9873417721518988	Self Car Public
no_beacon__no_geo	0.7276011560693642	0.7631578947368421	0.6242676374699112	0.47904191616766467	0.5433854907539117	0.8503755054881571	0.5187033676144384	0.25	0.42105263157894735	0.8850574712643677	135	RFC	0.6949705757377109	0.7407407407407407	0.553623188405797	0.790547798066595	0.7603715170278638	1.0	0.47058823529411764	0.8105263157894737	0.6025006179858604	0.35398230088495575	0.5335195530726257	0.92	0.499497689371107	0.14285714285714285	0.38095238095238093	0.9746835443037974	Self Car Public
no_beacon__no_geo	0.6884272997032641	0.7631578947368421	0.6095681009605608	0.5593561368209256	0.4437299035369775	0.8256182625237793	0.5777714932126696	0.5384615384615384	0.31249999999999994	0.8823529411764706	136	RFC	0.6349510924507686	0.6556603773584906	0.4842105263157895	0.7649823736780259	0.6206848706848707	0.5833333333333334	0.45454545454545453	0.8241758241758241	0.5979696873610237	0.48771929824561405	0.4094955489614243	0.8966942148760331	0.5624874422342777	0.5	0.23809523809523808	0.9493670886075949	Self Car Public
no_beacon__no_geo	0.6786649214659686	0.7807017543859649	0.603481881132263	0.5284671532846714	0.43758765778401126	0.8443908323281061	0.6088189588189589	0.41666666666666663	0.5128205128205129	0.8969696969696971	137	RFC	0.6155404633800057	0.5782747603833865	0.484472049689441	0.7838745800671892	0.6386735572782084	0.5	0.5555555555555556	0.8604651162790697	0.6001896005402316	0.48655913978494625	0.3989769820971867	0.9150326797385621	0.590014064697609	0.35714285714285715	0.47619047619047616	0.9367088607594937	Self Car Public
no_beacon__no_geo	0.7158671586715867	0.7543859649122807	0.635387900473478	0.5885416666666666	0.4746268656716418	0.8429951690821256	0.5957132298595713	0.5	0.4090909090909091	0.8780487804878048	138	RFC	0.7063228118605692	0.849624060150376	0.4937888198757764	0.7755555555555556	0.690565501562944	0.8333333333333334	0.391304347826087	0.8470588235294118	0.6101253927306041	0.450199203187251	0.45689655172413796	0.9232804232804233	0.5657022302591922	0.35714285714285715	0.42857142857142855	0.9113924050632911	Self Car Public
no_beacon__no_geo	0.6924896510940272	0.8070175438596491	0.612059899389159	0.6625129802699897	0.3678571428571429	0.8058095750403443	0.6664988987542158	0.6875000000000001	0.4137931034482759	0.8982035928143712	139	RFC	0.6150249242244463	0.6158301158301158	0.42386831275720166	0.8053763440860215	0.7377946127946128	0.6111111111111112	0.75	0.8522727272727273	0.6160061135222674	0.7168539325842697	0.3249211356466877	0.806243272335845	0.6735985533453888	0.7857142857142857	0.2857142857142857	0.9493670886075949	Self Car Public
no_beacon__no_geo	0.7322314049586777	0.7807017543859649	0.49777352709608075	0.024539877300613498	0.6146926536731634	0.8540880503144653	0.4897940461446722	0.0	0.5581395348837208	0.9112426035502957	140	RFC	0.49461499354737787	0.047619047619047616	0.6307692307692307	0.8054567022538552	0.46700336700336703	0.0	0.5454545454545454	0.8555555555555555	0.5083044468240756	0.01652892561983471	0.5994152046783626	0.9089692101740294	0.515370705244123	0.0	0.5714285714285714	0.9746835443037974	Self Car Public
no_beacon__no_geo	0.7546519641626465	0.7894736842105263	0.6615930347384048	0.7796234772978959	0.35240274599542337	0.852752880921895	0.5870501832231949	0.5517241379310344	0.3076923076923077	0.9017341040462428	141	RFC	0.6969764755133685	0.8262910798122066	0.5	0.764638346727899	0.7210401891252957	0.5333333333333333	0.8	0.8297872340425532	0.6579502827479417	0.7379454926624738	0.27208480565371024	0.9638205499276411	0.5830821780188868	0.5714285714285714	0.19047619047619047	0.9873417721518988	Self Car Public
no_beacon__no_geo	0.7151979565772669	0.7807017543859649	0.6497207182261255	0.6043405676126877	0.4967490247074123	0.8480725623582765	0.6195027195027195	0.5	0.4615384615384615	0.8969696969696971	142	RFC	0.6648207944925381	0.6779026217228464	0.5026315789473684	0.8139281828073993	0.6534883720930232	0.6	0.5	0.8604651162790697	0.6404634647257899	0.5451807228915663	0.4910025706940874	0.8852071005917159	0.5979505726341169	0.42857142857142855	0.42857142857142855	0.9367088607594937	Self Car Public
no_beacon__no_geo	0.6104815864022662	0.7017543859649122	0.34939540898803756	0.0	0.28	0.7681862269641125	0.3464429947188568	0.0	0.20689655172413796	0.8324324324324325	143	RFC	0.33979974968710885	0.0	0.3723404255319149	0.6470588235294118	0.3671383647798742	0.0	0.375	0.7264150943396226	0.3898221243089978	0.0	0.22435897435897437	0.9451073985680191	0.37251356238698013	0.0	0.14285714285714285	0.9746835443037974	Self Car Public
no_beacon__no_geo	0.6636971046770601	0.7631578947368421	0.5548484559490232	0.5082872928176795	0.33207547169811324	0.824182603331277	0.5443872496450858	0.43478260869565216	0.30303030303030304	0.8953488372093023	144	RFC	0.5886129694658692	0.6571428571428571	0.36065573770491804	0.748040313549832	0.6000597371565114	0.5555555555555556	0.4166666666666667	0.8279569892473119	0.5465630465630466	0.4144144144144144	0.3076923076923077	0.9175824175824175	0.5233072131806309	0.35714285714285715	0.23809523809523808	0.9746835443037974	Self Car Public
no_beacon__no_geo	0.680028129395218	0.7456140350877193	0.5692601194975362	0.36828644501278773	0.4968789013732834	0.8426150121065374	0.5142857142857142	0.3	0.35	0.8928571428571428	145	RFC	0.5813440851948227	0.4235294117647059	0.5195822454308094	0.8009205983889528	0.5703725606150206	0.5	0.3684210526315789	0.8426966292134831	0.5635857663721441	0.3257918552036199	0.47607655502392343	0.8888888888888888	0.49899537874221417	0.21428571428571427	0.3333333333333333	0.9493670886075949	Self Car Public
no_beacon__no_geo	0.721300597213006	0.7982456140350878	0.6483176359126688	0.6854565952649381	0.40070298769771534	0.858793324775353	0.6442603748326641	0.5625000000000001	0.4666666666666666	0.9036144578313253	146	RFC	0.6593220230238016	0.672566371681416	0.4935064935064935	0.8118932038834952	0.7132822477650063	0.5	0.7777777777777778	0.8620689655172413	0.6491909409702975	0.6988505747126437	0.33727810650887574	0.9114441416893733	0.641852521599357	0.6428571428571429	0.3333333333333333	0.9493670886075949	Self Car Public
no_beacon__no_geo	0.7251344086021505	0.7631578947368421	0.6490799669056844	0.6074600355239786	0.48929663608562685	0.8504832291074474	0.605681086339906	0.5217391304347826	0.42105263157894735	0.874251497005988	147	RFC	0.6639873555586698	0.6812749003984063	0.4878048780487805	0.8228822882288229	0.6556001188354129	0.6666666666666666	0.47058823529411764	0.8295454545454546	0.639624823029731	0.5480769230769231	0.49079754601226994	0.88	0.5778581474784007	0.42857142857142855	0.38095238095238093	0.9240506329113924	Self Car Public
no_beacon__no_geo	0.6822001527883881	0.7456140350877193	0.5045547752630154	0.22364217252396168	0.44755244755244755	0.842469705712637	0.471289709006472	0.125	0.41025641025641024	0.8786127167630058	148	RFC	0.5581127099260652	0.4666666666666667	0.42524916943521596	0.782422293676313	0.5843183609141055	0.5	0.4444444444444444	0.8085106382978723	0.510627848925548	0.14705882352941177	0.47232472324723246	0.9125	0.47146875627888285	0.07142857142857142	0.38095238095238093	0.9620253164556962	Self Car Public
no_beacon__no_geo	0.7189586114819759	0.7719298245614035	0.6199376857306084	0.7692307692307693	0.2612244897959184	0.8293577981651375	0.5737179487179488	0.6923076923076924	0.15384615384615385	0.875	149	RFC	0.6339092408402314	0.8091787439613527	0.3316062176165803	0.7609427609427609	0.6479381443298968	0.75	0.4	0.7938144329896907	0.619940037853734	0.7330415754923414	0.21548821548821548	0.9112903225806451	0.5709262607996785	0.6428571428571429	0.09523809523809523	0.9746835443037974	Self Car Public
no_beacon__no_geo	0.6441761363636364	0.7456140350877193	0.5643449049314696	0.4392156862745098	0.43444730077120824	0.819371727748691	0.43583118001722654	0.0	0.4186046511627907	0.888888888888889	150	RFC	0.6586244758654878	0.8421052631578947	0.3903002309468822	0.7434679334916865	0.41172595520421607	0.0	0.4090909090909091	0.8260869565217391	0.5664912479097223	0.29708222811671087	0.48985507246376814	0.9125364431486881	0.46353224834237494	0.0	0.42857142857142855	0.9620253164556962	Self Car Public
no_beacon__no_geo	0.6403766921718658	0.7631578947368421	0.567645454896012	0.5811764705882353	0.3501483679525223	0.7716115261472787	0.6012959400627721	0.5714285714285714	0.35294117647058826	0.8795180722891567	151	RFC	0.5704588362175214	0.5811764705882353	0.37942122186495175	0.7507788161993769	0.6240158309123826	0.5714285714285714	0.46153846153846156	0.8390804597701149	0.5666262370116043	0.5811764705882353	0.325068870523416	0.7936333699231614	0.5937311633514165	0.5714285714285714	0.2857142857142857	0.9240506329113924	Self Car Public
no_beacon__no_geo	0.7101045296167248	0.7894736842105263	0.6296571547601592	0.6526610644257703	0.3831282952548331	0.8531821045998739	0.6196444892097065	0.5217391304347826	0.4324324324324324	0.9047619047619047	152	RFC	0.6502728366625111	0.7715231788079471	0.3771626297577855	0.8021327014218009	0.6735330836454431	0.6666666666666666	0.5	0.8539325842696629	0.6219968745119342	0.5655339805825242	0.3892857142857143	0.9111709286675639	0.5905163753265019	0.42857142857142855	0.38095238095238093	0.9620253164556962	Self Car Public
no_beacon__no_geo	0.6810477657935285	0.7456140350877193	0.5492924817201512	0.3670886075949367	0.4503937007874016	0.8303951367781154	0.51903892461168	0.3157894736842105	0.358974358974359	0.8823529411764706	153	RFC	0.6161573321395192	0.6170212765957447	0.4750830564784053	0.7563676633444075	0.6043549043549044	0.6	0.3888888888888889	0.8241758241758241	0.5366300496794226	0.26126126126126126	0.4281437125748503	0.9204851752021563	0.49899537874221417	0.21428571428571427	0.3333333333333333	0.9493670886075949	Self Car Public
no_beacon__no_geo	0.688375350140056	0.7280701754385965	0.5977938308289051	0.5661080074487895	0.38139534883720927	0.8458781362007168	0.5490574914244738	0.5217391304347826	0.2631578947368421	0.8622754491017964	154	RFC	0.6162552610624502	0.6440677966101694	0.412751677852349	0.7919463087248322	0.5929887106357694	0.6666666666666666	0.29411764705882354	0.8181818181818182	0.5890475183954172	0.5049833887043189	0.35446685878962536	0.9076923076923077	0.5260196905766525	0.42857142857142855	0.23809523809523808	0.9113924050632911	Self Car Public
no_beacon__no_geo	0.666168782673637	0.7631578947368421	0.5158863669938426	0.25133689839572193	0.4523076923076923	0.8440145102781136	0.49458056059689454	0.125	0.4736842105263158	0.8850574712643677	155	RFC	0.5733522241923908	0.5222222222222223	0.42485549132947975	0.7729789590254706	0.613312693498452	0.5	0.5294117647058824	0.8105263157894737	0.5261576731395451	0.16549295774647887	0.48355263157894735	0.929427430093209	0.4915611814345991	0.07142857142857142	0.42857142857142855	0.9746835443037974	Self Car Public
no_beacon__no_geo	0.7303664921465969	0.7982456140350878	0.6492774452217543	0.6692708333333334	0.4199288256227758	0.858632676709154	0.6537948069003605	0.5925925925925927	0.47058823529411764	0.8982035928143712	156	RFC	0.6603921276717278	0.7178770949720671	0.44360902255639095	0.8196902654867256	0.6943473193473194	0.6153846153846154	0.6153846153846154	0.8522727272727273	0.6423125903186433	0.6268292682926829	0.39864864864864863	0.9014598540145985	0.6339160136628491	0.5714285714285714	0.38095238095238093	0.9493670886075949	Self Car Public
no_beacon__no_geo	0.7291666666666666	0.7807017543859649	0.5868072258856835	0.3393501805054152	0.5647058823529412	0.8563656147986942	0.5275159396357965	0.125	0.5581395348837208	0.8994082840236687	157	RFC	0.6438981971389378	0.5595238095238095	0.5625	0.8096707818930041	0.62996632996633	0.5	0.5454545454545454	0.8444444444444444	0.5730761438148978	0.24352331606217617	0.5669291338582677	0.9087759815242494	0.5349608197709463	0.07142857142857142	0.5714285714285714	0.9620253164556962	Self Car Public
no_beacon__no_geo	0.7	0.7719298245614035	0.6245020147062171	0.6935483870967742	0.3516483516483516	0.8283093053735255	0.5620139032280268	0.5	0.27586206896551724	0.9101796407185629	158	RFC	0.630465957564332	0.6903669724770642	0.41201716738197425	0.7890137328339576	0.6026936026936026	0.4444444444444444	0.5	0.8636363636363636	0.6250642207886709	0.6967592592592593	0.30670926517571884	0.8717241379310345	0.574643359453486	0.5714285714285714	0.19047619047619047	0.9620253164556962	Self Car Public
no_beacon__no_geo	0.7287753568745304	0.7982456140350878	0.6415524036897513	0.5458612975391498	0.5135566188197767	0.8652392947103275	0.6048386207504934	0.4210526315789473	0.4864864864864864	0.9069767441860466	159	RFC	0.6795244061348481	0.7093023255813954	0.5210355987055016	0.808235294117647	0.733736559139785	0.8	0.5625	0.8387096774193549	0.6269399935851846	0.44363636363636366	0.5062893081761006	0.9308943089430894	0.567209162145871	0.2857142857142857	0.42857142857142855	0.9873417721518988	Self Car Public
no_beacon__no_geo	0.6652512384996462	0.7807017543859649	0.5784710117693354	0.467005076142132	0.45969125214408235	0.8087167070217918	0.5859180035650624	0.36363636363636365	0.5	0.8941176470588236	160	RFC	0.5854199269692227	0.46464646464646464	0.5075757575757576	0.784037558685446	0.6450549450549451	0.5	0.6	0.8351648351648352	0.5748168170089353	0.46938775510204084	0.4200626959247649	0.835	0.5587703435804702	0.2857142857142857	0.42857142857142855	0.9620253164556962	Self Car Public
no_beacon__no_geo	0.6380681818181818	0.7192982456140351	0.5762898445049539	0.5961538461538461	0.3646888567293778	0.7680268306316378	0.5184738955823293	0.5	0.2	0.8554216867469879	161	RFC	0.5890848928110627	0.537261698440208	0.4864864864864865	0.7435064935064936	0.5312899106002554	0.4444444444444444	0.3333333333333333	0.8160919540229885	0.5851442520436515	0.6695464362850972	0.2916666666666667	0.7942196531791907	0.5376732971669681	0.5714285714285714	0.14285714285714285	0.8987341772151899	Self Car Public
no_beacon__no_geo	0.6584880636604774	0.7368421052631579	0.5557655366191327	0.6198243412797992	0.22950819672131145	0.8179640718562874	0.5163218390804598	0.4799999999999999	0.20689655172413796	0.8620689655172414	162	RFC	0.5678927794394237	0.5966183574879227	0.36627906976744184	0.7407809110629068	0.5699760765550239	0.5454545454545454	0.375	0.7894736842105263	0.5750396579272381	0.6449086161879896	0.16710875331564987	0.9131016042780749	0.5069318866787221	0.42857142857142855	0.14285714285714285	0.9493670886075949	Self Car Public
no_beacon__no_geo	0.6773967809657103	0.7807017543859649	0.6060199946058494	0.5614035087719298	0.44476327116212344	0.8118932038834952	0.6071071071071071	0.5	0.4324324324324324	0.888888888888889	163	RFC	0.6613157843834173	0.7783783783783784	0.4783950617283951	0.7271739130434782	0.7198067632850242	0.8333333333333334	0.5	0.8260869565217391	0.5911766773517247	0.43902439024390244	0.4155495978552279	0.9189560439560439	0.5667068515169781	0.35714285714285715	0.38095238095238093	0.9620253164556962	Self Car Public
no_beacon__no_geo	0.6917613636363636	0.7456140350877193	0.5748651099614658	0.43842364532019706	0.44651162790697674	0.8396600566572237	0.5074074074074074	0.3333333333333333	0.33333333333333326	0.8555555555555555	164	RFC	0.6150137741046832	0.5	0.5950413223140496	0.75	0.6893105977264393	0.75	0.5555555555555556	0.7623762376237624	0.5671129767055064	0.39035087719298245	0.3573200992555831	0.9536679536679536	0.4756881655615833	0.21428571428571427	0.23809523809523808	0.9746835443037974	Self Car Public
no_beacon__no_geo	0.703416149068323	0.7807017543859649	0.5923824316545864	0.5014925373134328	0.4336134453781512	0.842041312272175	0.5824387558491605	0.4	0.4571428571428571	0.8901734104046243	165	RFC	0.6535212347106817	0.711864406779661	0.4795539033457249	0.7691453940066593	0.6857480580884836	0.6666666666666666	0.5714285714285714	0.8191489361702128	0.5710012126492735	0.3870967741935484	0.39570552147239263	0.9302013422818792	0.5471167369901547	0.2857142857142857	0.38095238095238093	0.9746835443037974	Self Car Public
no_beacon__no_geo	0.6957547169811321	0.7894736842105263	0.5927300738747807	0.5532994923857868	0.3925925925925926	0.8322981366459627	0.6374307862679955	0.5714285714285714	0.4571428571428571	0.8837209302325582	166	RFC	0.6339186484689893	0.7218543046357616	0.3925925925925926	0.7873090481786134	0.7485919098822325	0.8571428571428571	0.5714285714285714	0.8172043010752689	0.5746309037774416	0.448559670781893	0.3925925925925926	0.8827404479578392	0.5905163753265019	0.42857142857142855	0.38095238095238093	0.9620253164556962	Self Car Public
no_beacon__no_geo	0.6495327102803738	0.7192982456140351	0.5023502814403851	0.19459459459459458	0.5087281795511222	0.8037280701754386	0.5047985818204047	0.3157894736842105	0.3414634146341463	0.8571428571428571	167	RFC	0.5079919963359866	0.1875	0.555858310626703	0.7806176783812566	0.5863295880149813	0.6	0.35	0.8089887640449438	0.4998204319410789	0.20224719101123595	0.4689655172413793	0.8282485875706215	0.48633715089411284	0.21428571428571427	0.3333333333333333	0.9113924050632911	Self Car Public
no_beacon__no_geo	0.736696613683483	0.7807017543859649	0.6345987354686827	0.7123623011015912	0.33183856502242154	0.8595953402820354	0.5890479030013913	0.5384615384615384	0.33333333333333326	0.8953488372093023	168	RFC	0.6523817310849856	0.7801608579088471	0.37948717948717947	0.7974971558589306	0.655615292712067	0.5833333333333334	0.5555555555555556	0.8279569892473119	0.6274689912002365	0.6554054054054054	0.2948207171314741	0.9321808510638298	0.5709262607996785	0.5	0.23809523809523808	0.9746835443037974	Self Car Public
no_beacon__no_geo	0.6928422515635858	0.7894736842105263	0.6038936763430018	0.660217654171705	0.3109404990403071	0.8405228758169935	0.5684126984126984	0.6285714285714286	0.16	0.9166666666666667	169	RFC	0.6171151177762887	0.6378504672897196	0.43315508021390375	0.7803398058252428	0.6296593543784555	0.5238095238095238	0.5	0.8651685393258427	0.6124967896323054	0.6842105263157895	0.24251497005988024	0.9107648725212465	0.6185453084187261	0.7857142857142857	0.09523809523809523	0.9746835443037974	Self Car Public
no_beacon__no_geo	0.7331871345029239	0.7894736842105263	0.6493910282736691	0.6283367556468172	0.4834307992202729	0.8364055299539171	0.6143570536828963	0.5	0.4666666666666666	0.8764044943820224	170	RFC	0.705032309600243	0.7427184466019418	0.6169154228855721	0.7554630593132154	0.7996632996632996	0.8333333333333334	0.7777777777777778	0.7878787878787878	0.6262313589164697	0.5444839857651246	0.3974358974358974	0.9367741935483871	0.5592726542093631	0.35714285714285715	0.3333333333333333	0.9873417721518988	Self Car Public
no_beacon__no_geo	0.6881155613919895	0.7543859649122807	0.6293369519570894	0.6392092257001648	0.43949930458970793	0.8093023255813953	0.5783193190075782	0.4210526315789473	0.45	0.8639053254437871	171	RFC	0.6571846729460179	0.7729083665338645	0.42702702702702705	0.7716186252771619	0.6949317738791422	0.8	0.47368421052631576	0.8111111111111111	0.6161738763277466	0.5449438202247191	0.45272206303724927	0.8508557457212714	0.5461121157323688	0.2857142857142857	0.42857142857142855	0.9240506329113924	Self Car Public
no_beacon__no_geo	0.7119529719137818	0.7543859649122807	0.6318942645738151	0.6948941469489414	0.3586206896551724	0.8421679571173317	0.5485461602086913	0.5	0.25806451612903225	0.8875739644970415	172	RFC	0.6418292954637186	0.7209302325581395	0.41106719367588934	0.7934904601571269	0.5777777777777778	0.5	0.4	0.8333333333333334	0.6286413374020485	0.6706730769230769	0.3180428134556575	0.8972081218274112	0.5466144263612618	0.5	0.19047619047619047	0.9493670886075949	Self Car Public
no_beacon__no_geo	0.678939617083947	0.7368421052631579	0.5651482003993812	0.4671532846715329	0.4047619047619047	0.823529411764706	0.48283395755305863	0.3333333333333333	0.25	0.8651685393258427	173	RFC	0.6285853893289876	0.7007299270072993	0.4423791821561338	0.7426470588235294	0.6304713804713805	0.75	0.36363636363636365	0.7777777777777778	0.5491962407968982	0.35036496350364965	0.3730407523510972	0.9241830065359478	0.4598151496885674	0.21428571428571427	0.19047619047619047	0.9746835443037974	Self Car Public
no_beacon__no_geo	0.6520958083832336	0.7543859649122807	0.5674440099005181	0.45283018867924524	0.45526315789473687	0.7942386831275721	0.6132932108541865	0.5454545454545454	0.42857142857142855	0.8658536585365854	174	RFC	0.5721173932334364	0.47368421052631576	0.46756756756756757	0.7751004016064257	0.6712885154061624	0.75	0.42857142857142855	0.8352941176470589	0.5638902249699871	0.43373493975903615	0.44358974358974357	0.8143459915611815	0.5852923447860157	0.42857142857142855	0.42857142857142855	0.8987341772151899	Self Car Public
no_beacon__no_geo	0.6668923493568043	0.7105263157894737	0.5568812416522031	0.3922518159806295	0.4475347661188369	0.8308571428571428	0.41679511881824016	0.13333333333333333	0.25	0.8670520231213873	175	RFC	0.6890957342509129	0.8901098901098901	0.4338235294117647	0.7433537832310838	0.6870100783874579	1.0	0.2631578947368421	0.7978723404255319	0.5518012105859144	0.2515527950310559	0.4621409921671018	0.9417098445595855	0.4196302993771348	0.07142857142857142	0.23809523809523808	0.9493670886075949	Self Car Public
no_beacon__no_geo	0.7037800687285224	0.7456140350877193	0.6269138504345894	0.5930232558139534	0.43781094527363185	0.8499073502161829	0.5556065531969147	0.4444444444444445	0.34285714285714286	0.8795180722891567	176	RFC	0.6381264713709595	0.631578947368421	0.48	0.8028004667444574	0.576396783293335	0.46153846153846156	0.42857142857142855	0.8390804597701149	0.6214100910289656	0.5589041095890411	0.4024390243902439	0.9028871391076115	0.5461121157323688	0.42857142857142855	0.2857142857142857	0.9240506329113924	Self Car Public
no_beacon__no_geo	0.6277463904582549	0.7368421052631579	0.5569299498290985	0.5444444444444445	0.3586800573888092	0.7676653476540418	0.543766149870801	0.5833333333333334	0.18749999999999997	0.8604651162790697	177	RFC	0.5652346190523166	0.5833333333333334	0.382262996941896	0.7301075268817204	0.5894753991528184	0.7	0.2727272727272727	0.7956989247311828	0.5525170954625662	0.5104166666666666	0.33783783783783783	0.8092967818831943	0.5265220012055455	0.5	0.14285714285714285	0.9367088607594937	Self Car Public
no_beacon__no_geo	0.679160419790105	0.7807017543859649	0.562862387132057	0.4560747663551402	0.3838771593090211	0.8486352357320098	0.5822102961637845	0.3846153846153846	0.4666666666666666	0.8953488372093023	178	RFC	0.5845919164484243	0.4485294117647059	0.5181347150259067	0.7871116225546605	0.6741338112305854	0.4166666666666667	0.7777777777777778	0.8279569892473119	0.5631161898618561	0.46387832699619774	0.3048780487804878	0.9205921938088829	0.5550532449266626	0.35714285714285715	0.3333333333333333	0.9746835443037974	Self Car Public
no_beacon__no_geo	0.7321428571428571	0.7807017543859649	0.6455501355013551	0.7073170731707319	0.3666666666666667	0.8626666666666668	0.582327172206995	0.5185185185185186	0.3225806451612903	0.9058823529411764	179	RFC	0.6621489620387955	0.7360406091370558	0.4536082474226804	0.7967980295566502	0.6282051282051282	0.5384615384615384	0.5	0.8461538461538461	0.642950152715138	0.6807511737089202	0.3076923076923077	0.940406976744186	0.5709262607996785	0.5	0.23809523809523808	0.9746835443037974	Self Car Public
no_beacon__no_geo	0.6848899012908124	0.7719298245614035	0.592380557614603	0.4743589743589744	0.46129541864139023	0.8414872798434442	0.5304184233192801	0.22222222222222224	0.4736842105263158	0.8953488372093023	180	RFC	0.6176338172110736	0.5842105263157895	0.49158249158249157	0.7771084337349398	0.6191229179843981	0.5	0.5294117647058824	0.8279569892473119	0.583766942958537	0.39928057553956836	0.43452380952380953	0.9174964438122333	0.515370705244123	0.14285714285714285	0.42857142857142855	0.9746835443037974	Self Car Public
no_beacon__no_geo	0.6861924686192469	0.7807017543859649	0.6115556584650549	0.6004672897196263	0.40479760119940034	0.8294020844761383	0.5968013468013469	0.41666666666666663	0.4848484848484849	0.888888888888889	181	RFC	0.6330192537731683	0.6556122448979592	0.4927007299270073	0.7507447864945382	0.6642512077294686	0.5	0.6666666666666666	0.8260869565217391	0.6079537829872671	0.5538793103448276	0.3435114503816794	0.9264705882352942	0.5667068515169781	0.35714285714285715	0.38095238095238093	0.9620253164556962	Self Car Public
no_beacon__no_geo	0.6942924159499609	0.7719298245614035	0.5941855455167211	0.5256673511293634	0.39575971731448756	0.8611295681063122	0.5722352057193686	0.35294117647058826	0.47619047619047616	0.8875739644970415	182	RFC	0.6576207397234726	0.8152866242038217	0.3404255319148936	0.8171500630517023	0.7698412698412699	1.0	0.47619047619047616	0.8333333333333334	0.590188329030599	0.3878787878787879	0.47257383966244726	0.9101123595505618	0.5466144263612618	0.21428571428571427	0.47619047619047616	0.9493670886075949	Self Car Public
no_beacon__no_geo	0.6217447916666666	0.7368421052631579	0.5240975262606752	0.31531531531531526	0.4937142857142857	0.7632629777524244	0.5131313131313132	0.22222222222222224	0.4444444444444445	0.8727272727272727	183	RFC	0.540965440902447	0.41916167664670656	0.4595744680851064	0.7441601779755284	0.584625322997416	0.5	0.4166666666666667	0.8372093023255814	0.5231377599667829	0.2527075812274368	0.5333333333333333	0.7833723653395784	0.5101466747036367	0.14285714285714285	0.47619047619047616	0.9113924050632911	Self Car Public
no_beacon__no_geo	0.647410358565737	0.8245614035087719	0.5732488002647602	0.49841269841269836	0.40264900662251657	0.8186846957590658	0.687482669835611	0.5454545454545454	0.611111111111111	0.9058823529411764	184	RFC	0.5833907725022406	0.5432525951557093	0.44837758112094395	0.7585421412300684	0.7764957264957265	0.75	0.7333333333333333	0.8461538461538461	0.5716602511145773	0.4604105571847507	0.36538461538461536	0.8891855807743658	0.64235483222825	0.42857142857142855	0.5238095238095238	0.9746835443037974	Self Car Public
no_beacon__no_geo	0.6778290993071594	0.7807017543859649	0.619986887020599	0.6749156355455568	0.4040114613180516	0.7810335641981887	0.6362433862433862	0.5833333333333334	0.4444444444444444	0.880952380952381	185	RFC	0.6207312875103276	0.6521739130434783	0.4392523364485981	0.7707676130389064	0.6882646691635456	0.7	0.5333333333333333	0.8314606741573034	0.6216275594021926	0.6993006993006993	0.3740053050397878	0.7915766738660908	0.6058870805706249	0.5	0.38095238095238093	0.9367088607594937	Self Car Public
no_beacon__no_geo	0.6336842105263157	0.6929824561403509	0.5483121488440638	0.4659090909090909	0.4095238095238095	0.7695035460992908	0.46072766747207333	0.21052631578947364	0.3333333333333333	0.8383233532934132	186	RFC	0.5517519229184381	0.4939759036144578	0.3944954128440367	0.7667844522968198	0.5095959595959596	0.4	0.3333333333333333	0.7954545454545454	0.5462815940645838	0.44086021505376344	0.42574257425742573	0.7722419928825622	0.45408880851918826	0.14285714285714285	0.3333333333333333	0.8860759493670886	Self Car Public
no_beacon__no_geo	0.7210982658959537	0.7894736842105263	0.6296890349193541	0.48484848484848475	0.5474254742547426	0.8567931456548348	0.5966296558784157	0.35294117647058826	0.5333333333333333	0.9036144578313253	187	RFC	0.6945933130244457	0.7559055118110236	0.5260416666666666	0.8018327605956472	0.7873563218390803	1.0	0.5	0.8620689655172413	0.6157803683643381	0.35687732342007433	0.5706214689265536	0.9198423127463863	0.5783604581072935	0.21428571428571427	0.5714285714285714	0.9493670886075949	Self Car Public
no_beacon__no_geo	0.6685006877579092	0.7456140350877193	0.5880575137334766	0.6002971768202081	0.3297045101088647	0.8341708542713567	0.569023569023569	0.45454545454545453	0.3636363636363636	0.8888888888888888	188	RFC	0.6071155933746541	0.7087719298245614	0.31736526946107785	0.7952095808383234	0.6134319888248646	0.625	0.34782608695652173	0.8674698795180723	0.5802690864461121	0.520618556701031	0.343042071197411	0.8771466314398944	0.5498292143861764	0.35714285714285715	0.38095238095238093	0.9113924050632911	Self Car Public
no_beacon__no_geo	0.7062146892655368	0.7631578947368421	0.6263824516978173	0.5747126436781609	0.47892074198988194	0.8255139694254087	0.5661946029732967	0.3333333333333333	0.4736842105263158	0.891566265060241	189	RFC	0.6329094336866358	0.5494505494505495	0.5378787878787878	0.81139896373057	0.5933288257831868	0.4	0.5294117647058824	0.8505747126436781	0.6247164453894213	0.6024096385542169	0.4316109422492401	0.8401287553648069	0.5503315250150692	0.2857142857142857	0.42857142857142855	0.9367088607594937	Self Car Public
no_beacon__no_geo	0.7186440677966102	0.7719298245614035	0.6463983988869253	0.6416382252559727	0.45933014354066987	0.8382268278641335	0.5931847545219638	0.5833333333333334	0.31249999999999994	0.8837209302325582	190	RFC	0.6694285918423849	0.7203065134099617	0.5034965034965035	0.7844827586206896	0.6572499185402411	0.7	0.45454545454545453	0.8172043010752689	0.6335417730321833	0.5784615384615385	0.4222873900293255	0.899876390605686	0.5667068515169781	0.5	0.23809523809523808	0.9620253164556962	Self Car Public
no_beacon__no_geo	0.6842105263157895	0.7719298245614035	0.5554935647296246	0.3969849246231156	0.42434210526315796	0.8451536643026004	0.5660130718954249	0.3333333333333333	0.47058823529411764	0.8941176470588236	191	RFC	0.5731627138272976	0.41361256544502617	0.5201612903225806	0.7857142857142857	0.6168498168498169	0.4	0.6153846153846154	0.8351648351648352	0.5514326986833381	0.38164251207729466	0.35833333333333334	0.9143222506393862	0.5428973277074544	0.2857142857142857	0.38095238095238093	0.9620253164556962	Self Car Public
no_beacon__no_geo	0.6769644056413701	0.7192982456140351	0.5757882570638103	0.5953488372093023	0.30313588850174217	0.8288800454803866	0.46781447985684577	0.34782608695652173	0.19354838709677416	0.8620689655172414	192	RFC	0.5925722080644996	0.6808510638297872	0.3096085409252669	0.787257019438445	0.5113060428849903	0.4444444444444444	0.3	0.7894736842105263	0.5670013358345906	0.5289256198347108	0.29692832764505117	0.8751500600240096	0.4593128390596745	0.2857142857142857	0.14285714285714285	0.9493670886075949	Self Car Public
no_beacon__no_geo	0.7324675324675325	0.7982456140350878	0.6588491163150835	0.6139534883720931	0.49702380952380953	0.8655700510493477	0.6328562111694641	0.5384615384615384	0.4444444444444444	0.9156626506024097	193	RFC	0.6685479114785634	0.6149068322981367	0.5622895622895623	0.8284473398479913	0.6634099616858238	0.5833333333333334	0.5333333333333333	0.8735632183908046	0.6548374004266874	0.6130030959752322	0.44533333333333336	0.9061757719714965	0.6143258991360258	0.5	0.38095238095238093	0.9620253164556962	Self Car Public
no_beacon__no_geo	0.7434813248766737	0.7807017543859649	0.663310904265728	0.6865248226950356	0.4431137724550898	0.8602941176470588	0.561437908496732	0.5	0.26666666666666666	0.9176470588235295	194	RFC	0.687663518194536	0.7202380952380952	0.5441176470588235	0.7986348122866894	0.6005291005291005	0.5	0.4444444444444444	0.8571428571428571	0.6539449494458726	0.6558265582655827	0.37373737373737376	0.9322709163346613	0.5592726542093631	0.5	0.19047619047619047	0.9873417721518988	Self Car Public
no_beacon__no_geo	0.6860986547085202	0.7631578947368421	0.5750888090435199	0.431077694235589	0.44712990936555896	0.8470588235294118	0.5453921059861412	0.23529411764705882	0.5106382978723405	0.8902439024390243	195	RFC	0.6276875086518482	0.6666666666666666	0.4088397790055249	0.807556080283353	0.6623428858722976	0.6666666666666666	0.46153846153846156	0.8588235294117647	0.5674922839506172	0.31851851851851853	0.49333333333333335	0.890625	0.5461121157323688	0.14285714285714285	0.5714285714285714	0.9240506329113924	Self Car Public
no_beacon__no_geo	0.7124645892351275	0.7982456140350878	0.6377321689298742	0.53125	0.5331599479843954	0.8487865588052271	0.6881118881118882	0.6666666666666666	0.5128205128205129	0.8848484848484849	196	RFC	0.6545154850984928	0.5891089108910891	0.5758426966292135	0.7985948477751756	0.7347975882859604	0.8	0.5555555555555556	0.8488372093023255	0.6286061225023852	0.483739837398374	0.4963680387409201	0.9057104913678619	0.65722322684348	0.5714285714285714	0.47619047619047616	0.9240506329113924	Self Car Public
no_beacon__no_geo	0.681311475409836	0.7280701754385965	0.5766038495236857	0.6377777777777778	0.2857142857142857	0.8063194850789935	0.516159567275186	0.4827586206896552	0.20689655172413796	0.8588235294117648	197	RFC	0.5865916744590859	0.5869120654396728	0.38181818181818183	0.7910447761194029	0.5479548229548229	0.4666666666666667	0.375	0.8021978021978022	0.582917803535155	0.6982968369829684	0.22826086956521738	0.8221957040572793	0.5223025919228451	0.5	0.14285714285714285	0.9240506329113924	Self Car Public
no_beacon__no_geo	0.7095406360424028	0.7719298245614035	0.6385485000868664	0.6092184368737475	0.4748858447488584	0.8315412186379929	0.6103174603174604	0.5	0.45	0.880952380952381	198	RFC	0.6762580196908061	0.7794871794871795	0.4574780058651026	0.7918088737201365	0.7128260726723176	0.8333333333333334	0.47368421052631576	0.8314606741573034	0.6230475280630523	0.5	0.4936708860759494	0.8754716981132076	0.5741410488245932	0.35714285714285715	0.42857142857142855	0.9367088607594937	Self Car Public
no_beacon__no_geo	0.7210884353741497	0.7280701754385965	0.643997414636623	0.6618444846292948	0.43551088777219427	0.8346368715083798	0.48233078542151325	0.35294117647058826	0.23529411764705882	0.8587570621468926	199	RFC	0.7030682515756155	0.8970588235294118	0.4452054794520548	0.7669404517453798	0.6944008372579802	1.0	0.3076923076923077	0.7755102040816326	0.6220086618423027	0.5243553008595988	0.4262295081967213	0.9154411764705882	0.45559574040586703	0.21428571428571427	0.19047619047619047	0.9620253164556962	Self Car Public
no_beacon__no_geo	0.7251184834123223	0.7894736842105263	0.602960155801677	0.48854961832061067	0.4661016949152542	0.8542291541691661	0.5991956430666109	0.45454545454545453	0.45161290322580644	0.8914285714285716	200	RFC	0.6583791777580598	0.64	0.5612244897959183	0.7739130434782608	0.7125	0.625	0.7	0.8125	0.5822527900113604	0.3950617283950617	0.39855072463768115	0.9531459170013387	0.5592726542093631	0.35714285714285715	0.3333333333333333	0.9873417721518988	Self Car Public
no_beacon__no_geo	0.7195032870708546	0.7719298245614035	0.6157405699194229	0.6241457858769932	0.3815028901734104	0.8415730337078652	0.5396464646464646	0.45454545454545453	0.26666666666666666	0.8977272727272727	201	RFC	0.6733444020250451	0.8106508875739645	0.4419642857142857	0.7674180327868853	0.627959144711722	0.625	0.4444444444444444	0.8144329896907216	0.5915308891824619	0.5074074074074074	0.33559322033898303	0.931592039800995	0.5158730158730159	0.35714285714285715	0.19047619047619047	1.0	Self Car Public
no_beacon__no_geo	0.6041931385006353	0.7543859649122807	0.5241618242749962	0.4566088117489987	0.3471810089020771	0.7686956521739131	0.6181230181230181	0.6153846153846153	0.37837837837837834	0.8606060606060606	202	RFC	0.5264022721320297	0.4572192513368984	0.3762057877813505	0.7457817772778402	0.6432493540051679	0.6666666666666666	0.4375	0.8255813953488372	0.5237920835145715	0.456	0.32231404958677684	0.7930622009569378	0.6011653606590315	0.5714285714285714	0.3333333333333333	0.8987341772151899	Self Car Public
no_beacon__no_geo	0.6851851851851852	0.7280701754385965	0.5760761642223853	0.5854483925549916	0.30800821355236135	0.8347718865598028	0.4898002582213108	0.36363636363636365	0.22857142857142854	0.8771929824561402	203	RFC	0.6042803952856862	0.7119341563786008	0.3333333333333333	0.7675736961451247	0.5336438923395445	0.5	0.2857142857142857	0.8152173913043478	0.5660836145437357	0.49712643678160917	0.2862595419847328	0.9148648648648648	0.47518585493269033	0.2857142857142857	0.19047619047619047	0.9493670886075949	Self Car Public
no_beacon__no_geo	0.7360724233983287	0.7894736842105263	0.6639040114731244	0.6859756097560976	0.4459691252144083	0.8597672994488672	0.5972454964390448	0.5714285714285714	0.3225806451612903	0.8977272727272727	204	RFC	0.7000199903149067	0.8093525179856115	0.5158730158730159	0.7748344370860927	0.723858615611193	0.8571428571428571	0.5	0.8144329896907216	0.651199814830096	0.5952380952380952	0.39274924471299094	0.9656121045392022	0.5555555555555555	0.42857142857142855	0.23809523809523808	1.0	Self Car Public
no_beacon__no_geo	0.6917339962709758	0.7982456140350878	0.6195453767366709	0.6721820062047571	0.3730569948186528	0.813397129186603	0.6352897652969922	0.6206896551724138	0.37499999999999994	0.9101796407185629	205	RFC	0.6223258754782689	0.6298449612403101	0.42857142857142855	0.8085612366230678	0.6696969696969698	0.6	0.5454545454545454	0.8636363636363636	0.6230624291109963	0.720620842572062	0.3302752293577982	0.8182912154031288	0.6301989150090416	0.6428571428571429	0.2857142857142857	0.9620253164556962	Self Car Public
no_beacon__no_geo	0.721183800623053	0.7807017543859649	0.6225219586686644	0.5820568927789934	0.43687374749499	0.8486352357320099	0.5747486362966239	0.4210526315789473	0.41176470588235287	0.8914285714285716	206	RFC	0.6849395801495094	0.7823529411764706	0.5141509433962265	0.7583148558758315	0.7169871794871795	0.8	0.5384615384615384	0.8125	0.6021952855343443	0.4634146341463415	0.3797909407665505	0.9633802816901409	0.5354631303998393	0.2857142857142857	0.3333333333333333	0.9873417721518988	Self Car Public
no_beacon__no_geo	0.6950261780104712	0.7105263157894737	0.6280900457218466	0.6934097421203438	0.38511326860841427	0.8057471264367816	0.4966172827564712	0.5217391304347826	0.12903225806451613	0.8390804597701149	207	RFC	0.6490373478605033	0.7538940809968847	0.4490566037735849	0.7441613588110403	0.5450292397660819	0.6666666666666666	0.2	0.7684210526315789	0.6191554703994101	0.6419098143236074	0.3371104815864023	0.8784461152882206	0.4826200522403054	0.42857142857142855	0.09523809523809523	0.9240506329113924	Self Car Public
no_beacon__no_geo	0.7528174305033809	0.7807017543859649	0.6641152720153743	0.671480144404332	0.444	0.876865671641791	0.5979644586308995	0.5217391304347826	0.3870967741935483	0.8850574712643677	208	RFC	0.682894295850636	0.7237354085603113	0.4955357142857143	0.8294117647058824	0.6923976608187133	0.6666666666666666	0.6	0.8105263157894737	0.6528385649929759	0.6262626262626263	0.40217391304347827	0.9300791556728232	0.5629897528631705	0.42857142857142855	0.2857142857142857	0.9746835443037974	Self Car Public
no_beacon__no_geo	0.683982683982684	0.7368421052631579	0.5848714159545606	0.48627450980392156	0.42443729903536975	0.8439024390243902	0.49759246601351864	0.2727272727272727	0.34285714285714286	0.8771929824561402	209	RFC	0.5943427208552623	0.5145228215767634	0.4647887323943662	0.8037166085946573	0.5395962732919255	0.375	0.42857142857142855	0.8152173913043478	0.5799391479991356	0.46096654275092935	0.3905325443786982	0.8883183568677792	0.4831223628691983	0.21428571428571427	0.2857142857142857	0.9493670886075949	Self Car Public
no_beacon__no_geo	0.6462633451957296	0.7456140350877193	0.5629441917877784	0.5385735080058224	0.34196891191709844	0.8082901554404145	0.519472882192604	0.4666666666666667	0.19354838709677416	0.8982035928143712	210	RFC	0.5811199487929711	0.5910543130990416	0.4267241379310345	0.7255813953488373	0.5299242424242424	0.4375	0.3	0.8522727272727273	0.5640785672771469	0.4946524064171123	0.28530259365994237	0.9122807017543859	0.5307414104882459	0.5	0.14285714285714285	0.9493670886075949	Self Car Public
no_beacon__no_geo	0.7262330235882773	0.7719298245614035	0.6471757217092705	0.5929203539823009	0.5015479876160991	0.8470588235294118	0.5600396825396826	0.4761904761904762	0.31249999999999994	0.8914285714285716	211	RFC	0.6978164470504171	0.788235294117647	0.5209003215434084	0.7843137254901961	0.6604437229437229	0.7142857142857143	0.45454545454545453	0.8125	0.6264918356829158	0.475177304964539	0.4835820895522388	0.9207161125319693	0.5275266224633314	0.35714285714285715	0.23809523809523808	0.9873417721518988	Self Car Public
no_beacon__no_geo	0.6852941176470588	0.7456140350877193	0.5599545821498929	0.358974358974359	0.4820239680426099	0.8388654194327098	0.5264829206667551	0.3157894736842105	0.37209302325581395	0.891566265060241	212	RFC	0.5931491638694243	0.49557522123893805	0.4958904109589041	0.7879818594104309	0.6047370254266805	0.6	0.36363636363636365	0.8505747126436781	0.5490310486075707	0.2814070351758794	0.4689119170984456	0.896774193548387	0.5106489853325297	0.21428571428571427	0.38095238095238093	0.9367088607594937	Self Car Public
no_beacon__no_geo	0.6662531017369727	0.7807017543859649	0.5840048281278346	0.47211895910780666	0.4932975871313673	0.78659793814433	0.6153413837624363	0.45454545454545453	0.5142857142857143	0.8771929824561402	213	RFC	0.590789261106118	0.4828897338403042	0.5257142857142857	0.7637637637637638	0.6943581780538302	0.625	0.6428571428571429	0.8152173913043478	0.5791013929589912	0.4618181818181818	0.46464646464646464	0.8108395324123273	0.5783604581072935	0.35714285714285715	0.42857142857142855	0.9493670886075949	Self Car Public
no_beacon__no_geo	0.684640522875817	0.8070175438596491	0.584246662359586	0.46696035242290745	0.4428044280442804	0.8429752066115702	0.6244335095073202	0.4	0.5806451612903225	0.8926553672316384	214	RFC	0.6207482993197279	0.5	0.6122448979591837	0.75	0.7909297052154195	0.6666666666666666	0.9	0.8061224489795918	0.5823671630391903	0.4380165289256198	0.3468208092485549	0.9622641509433962	0.5714285714285714	0.2857142857142857	0.42857142857142855	1.0	Self Car Public
no_beacon__no_geo	0.6982478909798832	0.7807017543859649	0.6312041021921307	0.7207415990730011	0.3579638752052546	0.8149068322981368	0.6265581240114346	0.6153846153846153	0.3870967741935483	0.8771929824561402	215	RFC	0.6441506254868535	0.7641277641277642	0.41603053435114506	0.7522935779816514	0.6939613526570048	0.6666666666666666	0.6	0.8152173913043478	0.6283424900708383	0.6820175438596491	0.31412103746397696	0.8888888888888888	0.6021699819168173	0.5714285714285714	0.2857142857142857	0.9493670886075949	Self Car Public
no_beacon__no_geo	0.6868501529051988	0.7192982456140351	0.620621663589899	0.5193798449612403	0.5086823289070481	0.8338028169014085	0.501619778346121	0.23529411764705882	0.39999999999999997	0.8695652173913043	216	RFC	0.6493718373570924	0.6568627450980392	0.4816247582205029	0.8096280087527352	0.6217175964863096	0.6666666666666666	0.3448275862068966	0.8536585365853658	0.6093046519875788	0.42948717948717946	0.538961038961039	0.859465737514518	0.5017078561382359	0.14285714285714285	0.47619047619047616	0.8860759493670886	Self Car Public
no_beacon__no_geo	0.6707399864222675	0.7719298245614035	0.5787755599523506	0.5500667556742324	0.3780487804878049	0.8082111436950147	0.610586054496311	0.5185185185185186	0.43749999999999994	0.8757396449704142	217	RFC	0.5833684151175228	0.533678756476684	0.42081447963800905	0.7956120092378753	0.6656824656824657	0.5384615384615384	0.6363636363636364	0.8222222222222222	0.5772940925658235	0.5674931129476584	0.34317343173431736	0.8212157330154947	0.590014064697609	0.5	0.3333333333333333	0.9367088607594937	Self Car Public
no_beacon__no_geo	0.658388855239249	0.7456140350877193	0.5599805273471885	0.4319419237749546	0.4491978609625669	0.7988017973040439	0.53663638865951	0.4	0.34285714285714286	0.8670520231213873	218	RFC	0.5678203043325536	0.46124031007751937	0.4692737430167598	0.7729468599033816	0.6310368118878756	0.6666666666666666	0.42857142857142855	0.7978723404255319	0.5544529521569547	0.4061433447098976	0.4307692307692308	0.8264462809917356	0.5069318866787221	0.2857142857142857	0.2857142857142857	0.9493670886075949	Self Car Public
no_beacon__no_geo	0.6435568952524491	0.7280701754385965	0.5142204514238355	0.34951456310679613	0.36918138041733545	0.823965410747375	0.5063492063492063	0.3	0.35	0.8690476190476191	219	RFC	0.5360406787184746	0.46153846153846156	0.3745928338762215	0.7719907407407407	0.5628819239109009	0.5	0.3684210526315789	0.8202247191011236	0.5095392530807277	0.28125	0.3639240506329114	0.8834437086092716	0.4905565601768133	0.21428571428571427	0.3333333333333333	0.9240506329113924	Self Car Public
no_beacon__no_geo	0.7006194081211287	0.7894736842105263	0.6097087100559561	0.5107212475633529	0.47041420118343197	0.8479906814210832	0.5890770600232115	0.4210526315789473	0.4444444444444444	0.9017341040462428	220	RFC	0.6521142505302963	0.7119565217391305	0.447887323943662	0.7964989059080962	0.7210401891252957	0.8	0.5333333333333333	0.8297872340425532	0.6000345478876846	0.3981762917933131	0.4953271028037383	0.9066002490660025	0.5513361462728551	0.2857142857142857	0.38095238095238093	0.9873417721518988	Self Car Public
no_beacon__no_geo	0.7031900138696255	0.7719298245614035	0.6364007192124695	0.6366197183098591	0.4173106646058733	0.8552717747216765	0.606752986048379	0.4799999999999999	0.4390243902439024	0.9012345679012346	221	RFC	0.6429406639967375	0.6402266288951841	0.4804270462633452	0.8081683168316832	0.624990872581234	0.5454545454545454	0.45	0.8795180722891566	0.6367038405837874	0.6330532212885154	0.36885245901639346	0.9082058414464534	0.5937311633514165	0.42857142857142855	0.42857142857142855	0.9240506329113924	Self Car Public
no_beacon__no_geo	0.6992031872509961	0.7982456140350878	0.6371978605288139	0.6368159203980099	0.4456824512534819	0.8290952099349497	0.6264353521535463	0.45454545454545453	0.5294117647058824	0.8953488372093023	222	RFC	0.6600532415762593	0.6713286713286714	0.5574912891986062	0.7513397642015005	0.7150882271850013	0.625	0.6923076923076923	0.8279569892473119	0.6339033475440993	0.6056782334384858	0.37122969837587005	0.924802110817942	0.5867992766726944	0.35714285714285715	0.42857142857142855	0.9746835443037974	Self Car Public
no_beacon__no_geo	0.6855742296918768	0.7368421052631579	0.582763835104207	0.5528756957328386	0.36236933797909404	0.8330464716006885	0.5295567481613993	0.4615384615384615	0.26666666666666666	0.8604651162790697	223	RFC	0.6028290766442291	0.6081632653061224	0.4279835390946502	0.7723404255319148	0.5800477897252091	0.5	0.4444444444444444	0.7956989247311828	0.5750372352999746	0.5068027210884354	0.31419939577039274	0.9041095890410958	0.5185854932690376	0.42857142857142855	0.19047619047619047	0.9367088607594937	Self Car Public
no_beacon__no_geo	0.7222582738481506	0.7894736842105263	0.6454701008289044	0.6709677419354838	0.42356687898089174	0.841875681570338	0.6052236652236652	0.5	0.4242424242424242	0.8914285714285716	224	RFC	0.6810747232433979	0.803088803088803	0.46503496503496505	0.7751004016064257	0.7430555555555557	0.8333333333333334	0.5833333333333334	0.8125	0.6287690747755934	0.5761772853185596	0.3888888888888889	0.9212410501193318	0.5592726542093631	0.35714285714285715	0.3333333333333333	0.9873417721518988	Self Car Public
no_beacon__no_geo	0.6941917424772568	0.7894736842105263	0.5995944019344871	0.44554455445544555	0.5446559297218155	0.8085827216261999	0.6334648257725181	0.5	0.5128205128205129	0.8875739644970415	225	RFC	0.6103372765667848	0.47619047619047616	0.5723076923076923	0.7825136612021858	0.7407407407407408	0.8333333333333334	0.5555555555555556	0.8333333333333334	0.5915354406397767	0.4186046511627907	0.5195530726256983	0.8364485981308412	0.5942334739803093	0.35714285714285715	0.47619047619047616	0.9493670886075949	Self Car Public
no_beacon__no_geo	0.7259985984583042	0.7807017543859649	0.649556760555044	0.6338259441707718	0.45245901639344266	0.8623853211009175	0.5930228432024839	0.4799999999999999	0.3888888888888889	0.9101796407185629	226	RFC	0.6575889235237552	0.6564625850340136	0.4859154929577465	0.8303886925795053	0.6252525252525253	0.5454545454545454	0.4666666666666667	0.8636363636363636	0.6443192870064972	0.6126984126984127	0.4233128834355828	0.8969465648854962	0.574643359453486	0.42857142857142855	0.3333333333333333	0.9620253164556962	Self Car Public
no_beacon__no_geo	0.7283783783783784	0.7894736842105263	0.6396251363619615	0.611764705882353	0.4564860426929393	0.8506246605105922	0.6321403692093347	0.6363636363636364	0.37499999999999994	0.8850574712643677	227	RFC	0.6704426791974343	0.7155963302752294	0.5	0.7957317073170732	0.7436602870813397	0.875	0.5454545454545454	0.8105263157894737	0.6226128092536568	0.5342465753424658	0.4199395770392749	0.9136522753792299	0.5867992766726944	0.5	0.2857142857142857	0.9746835443037974	Self Car Public
no_beacon__no_geo	0.7009345794392523	0.7894736842105263	0.6078500083371285	0.5206812652068127	0.45863570391872277	0.8442330558858502	0.5922478961631722	0.4210526315789473	0.4390243902439024	0.9166666666666667	228	RFC	0.6829876254205995	0.8106060606060606	0.46745562130177515	0.7709011943539631	0.7050561797752809	0.8	0.45	0.8651685393258427	0.5888793040531698	0.3835125448028674	0.45014245014245013	0.9329829172141918	0.5629897528631705	0.2857142857142857	0.42857142857142855	0.9746835443037974	Self Car Public
no_beacon__no_geo	0.7357293868921776	0.7631578947368421	0.6301973163404248	0.6636904761904762	0.36323851203501095	0.863662960795787	0.548076923076923	0.4615384615384615	0.3076923076923077	0.875	229	RFC	0.6582353680977534	0.6819571865443425	0.49404761904761907	0.7987012987012987	0.697938144329897	0.5	0.8	0.7938144329896907	0.624567143987715	0.6463768115942029	0.28719723183391005	0.9401273885350319	0.5312437211171388	0.42857142857142855	0.19047619047619047	0.9746835443037974	Self Car Public
no_beacon__no_geo	0.7003389830508474	0.7456140350877193	0.6033741612237912	0.6131907308377897	0.35099337748344367	0.84593837535014	0.5488888888888889	0.4799999999999999	0.2857142857142857	0.880952380952381	230	RFC	0.6300729152245143	0.7381974248927039	0.3419354838709677	0.8100858369098712	0.5780193589182353	0.5454545454545454	0.35714285714285715	0.8314606741573034	0.5900152777396855	0.524390243902439	0.36054421768707484	0.8851113716295428	0.5344585091420534	0.42857142857142855	0.23809523809523808	0.9367088607594937	Self Car Public
no_beacon__no_geo	0.7623056994818653	0.7543859649122807	0.6619863585807296	0.7272727272727272	0.3770491803278688	0.8816371681415929	0.5120175918724014	0.42857142857142855	0.20689655172413796	0.9005847953216375	231	RFC	0.6794009024892093	0.7539267015706806	0.45320197044334976	0.8310740354535975	0.5468426501035197	0.42857142857142855	0.375	0.8369565217391305	0.6546658380848268	0.7024390243902439	0.32280701754385965	0.9387514723203769	0.515370705244123	0.42857142857142855	0.14285714285714285	0.9746835443037974	Self Car Public
no_beacon__no_geo	0.645993031358885	0.7719298245614035	0.5499159098311834	0.4266211604095563	0.3787661406025825	0.8443604284814115	0.571127767348598	0.43478260869565216	0.36842105263157887	0.9101796407185629	232	RFC	0.5693372531576903	0.5458515283842795	0.3893805309734513	0.7727797001153403	0.6103188750247573	0.5555555555555556	0.4117647058823529	0.8636363636363636	0.5498035651256158	0.35014005602240894	0.3687150837988827	0.9305555555555556	0.5508338356439623	0.35714285714285715	0.3333333333333333	0.9620253164556962	Self Car Public
no_beacon__no_geo	0.6336375488917861	0.6929824561403509	0.5836370171366608	0.5435897435897437	0.41917502787068	0.7881462799495587	0.538154027042916	0.4761904761904762	0.3111111111111111	0.8271604938271606	233	RFC	0.6021835282718465	0.6411290322580645	0.4069264069264069	0.758495145631068	0.6043937655383439	0.7142857142857143	0.2916666666666667	0.8072289156626506	0.5747346569400098	0.47181008902077154	0.432183908045977	0.8202099737532809	0.5128591520996584	0.35714285714285715	0.3333333333333333	0.8481012658227848	Self Car Public
no_beacon__no_geo	0.6436388508891929	0.7368421052631579	0.5539975639820921	0.4258064516129032	0.4406779661016949	0.7955082742316785	0.513111488770718	0.35294117647058826	0.3243243243243243	0.8620689655172414	234	RFC	0.652129668668699	0.8114754098360656	0.4424083769633508	0.7025052192066806	0.7214912280701755	1.0	0.375	0.7894736842105263	0.5481615031801319	0.2886297376093295	0.43896103896103894	0.9168937329700273	0.4831223628691983	0.21428571428571427	0.2857142857142857	0.9493670886075949	Self Car Public
no_beacon__no_geo	0.637910085054678	0.7894736842105263	0.5691990223947568	0.4950980392156863	0.4277456647398844	0.7847533632286996	0.6006999822789297	0.41666666666666663	0.4848484848484849	0.9005847953216375	235	RFC	0.5785868719427616	0.505	0.4884488448844885	0.7423117709437964	0.6678743961352657	0.5	0.6666666666666666	0.8369565217391305	0.5661273658258595	0.4855769230769231	0.38046272493573263	0.8323424494649228	0.5709262607996785	0.35714285714285715	0.38095238095238093	0.9746835443037974	Self Car Public
no_beacon__no_geo	0.7065287653522948	0.7807017543859649	0.5924540116199918	0.4324324324324324	0.49937578027465673	0.8455538221528861	0.5519568151147098	0.3333333333333333	0.41025641025641024	0.9122807017543859	236	RFC	0.6282445031875947	0.5714285714285714	0.5154639175257731	0.7978410206084396	0.6807568438003221	0.75	0.4444444444444444	0.8478260869565217	0.5771412904510054	0.34782608695652173	0.48426150121065376	0.8993362831858407	0.5275266224633314	0.21428571428571427	0.38095238095238093	0.9873417721518988	Self Car Public
no_beacon__no_geo	0.6950642325895876	0.7280701754385965	0.6228918072651729	0.6996547756041427	0.35125448028673834	0.8177661659046375	0.5337670565302145	0.56	0.18749999999999997	0.8538011695906433	237	RFC	0.6363115084835996	0.7524752475247525	0.4049586776859504	0.751500600240096	0.5675230566534913	0.6363636363636364	0.2727272727272727	0.7934782608695652	0.620246053558171	0.6537634408602151	0.310126582278481	0.8968481375358166	0.5223025919228451	0.5	0.14285714285714285	0.9240506329113924	Self Car Public
no_beacon__no_geo	0.7486486486486487	0.7807017543859649	0.6610686413069656	0.7094430992736078	0.384180790960452	0.8895820336868372	0.5991309223437061	0.4827586206896552	0.4	0.9146341463414634	238	RFC	0.6713722741178892	0.6992840095465394	0.4700460829493088	0.8447867298578199	0.6163398692810458	0.4666666666666667	0.5	0.8823529411764706	0.6613788078756232	0.7199017199017199	0.3248407643312102	0.9393939393939394	0.5942334739803093	0.5	0.3333333333333333	0.9493670886075949	Self Car Public
no_beacon__no_geo	0.6694091249065071	0.7631578947368421	0.5678368942885073	0.4193548387096775	0.44	0.8441558441558443	0.5128745636701573	0.22222222222222224	0.42105263157894735	0.8953488372093023	239	RFC	0.5794953962720845	0.4080717488789238	0.5519713261648745	0.7784431137724551	0.5995150748471432	0.5	0.47058823529411764	0.8279569892473119	0.5730203869738252	0.4312796208530806	0.3657957244655582	0.9219858156028369	0.499497689371107	0.14285714285714285	0.38095238095238093	0.9746835443037974	Self Car Public
no_beacon__no_geo	0.6957210776545166	0.7280701754385965	0.5653766510907632	0.4280701754385965	0.43270868824531517	0.8353510895883778	0.4942279942279942	0.25	0.3636363636363636	0.8690476190476191	240	RFC	0.6410039027388968	0.7093023255813954	0.43050847457627117	0.7832009080590239	0.7226836020192152	1.0	0.34782608695652173	0.8202247191011236	0.5454686014690476	0.3065326633165829	0.4349315068493151	0.8949416342412452	0.4826200522403054	0.14285714285714285	0.38095238095238093	0.9240506329113924	Self Car Public
no_beacon__no_geo	0.7389473684210527	0.7719298245614035	0.6651186953134539	0.6412556053811659	0.5015290519877675	0.8525714285714285	0.5776768510872557	0.5	0.34285714285714286	0.8901734104046243	241	RFC	0.7203313840155946	0.8362573099415205	0.5394736842105263	0.7852631578947369	0.6936845660249915	0.8333333333333334	0.42857142857142855	0.8191489361702128	0.6403571428571428	0.52	0.4685714285714286	0.9325	0.5391802290536467	0.35714285714285715	0.2857142857142857	0.9746835443037974	Self Car Public
no_beacon__no_geo	0.7217448777263714	0.7982456140350878	0.6606902814498324	0.6223564954682779	0.5063649222065064	0.8533494266747133	0.6607984607984608	0.6363636363636364	0.4571428571428571	0.888888888888889	242	RFC	0.6824905493670266	0.6889632107023411	0.5755627009646302	0.7829457364341085	0.7575051759834368	0.875	0.5714285714285714	0.8260869565217391	0.6523930324870764	0.5674931129476584	0.45202020202020204	0.9376657824933687	0.6143258991360258	0.5	0.38095238095238093	0.9620253164556962	Self Car Public
no_beacon__no_geo	0.7192016517549896	0.7894736842105263	0.6443042529756208	0.611842105263158	0.45801526717557256	0.8630553864881315	0.6027721433400947	0.5	0.41176470588235287	0.896551724137931	243	RFC	0.6632869706062295	0.6966292134831461	0.4838709677419355	0.8093607305936074	0.7309491677912731	0.8333333333333334	0.5384615384615384	0.8210526315789474	0.6348726193973061	0.5454545454545454	0.43478260869565216	0.924380704041721	0.5592726542093631	0.35714285714285715	0.3333333333333333	0.9873417721518988	Self Car Public
no_beacon__no_geo	0.6993648553281581	0.7982456140350878	0.638238237945981	0.6330935251798561	0.4527687296416938	0.8288524590163934	0.6309707203501792	0.5217391304347826	0.47058823529411764	0.9005847953216375	244	RFC	0.6621653413988259	0.7508532423208191	0.476027397260274	0.7596153846153846	0.7063359345968041	0.6666666666666666	0.6153846153846154	0.8369565217391305	0.6303058707341641	0.5472636815920398	0.43167701863354035	0.911976911976912	0.5947357846092024	0.42857142857142855	0.38095238095238093	0.9746835443037974	Self Car Public
no_beacon__no_geo	0.7197309417040358	0.7543859649122807	0.6243717590745912	0.5	0.5217391304347827	0.8513761467889909	0.6043290043290043	0.4761904761904762	0.47619047619047616	0.8606060606060606	245	RFC	0.651109581116254	0.6069364161849711	0.5436241610738255	0.8027681660899654	0.6720191952750092	0.7142857142857143	0.47619047619047616	0.8255813953488372	0.6109664007303327	0.4251012145748988	0.5015479876160991	0.90625	0.5773558368495078	0.35714285714285715	0.47619047619047616	0.8987341772151899	Self Car Public
no_beacon__no_geo	0.6477794793261868	0.6929824561403509	0.5050384719490065	0.32935560859188545	0.3866943866943867	0.7990654205607476	0.44546517809675706	0.16	0.31578947368421056	0.8606060606060606	246	RFC	0.5059651912865856	0.2923728813559322	0.4189189189189189	0.8066037735849056	0.45344691787920244	0.18181818181818182	0.35294117647058826	0.8255813953488372	0.5092630686892982	0.3770491803278688	0.3590733590733591	0.7916666666666666	0.4424352019288728	0.14285714285714285	0.2857142857142857	0.8987341772151899	Self Car Public
no_beacon__no_geo	0.6200814111261872	0.7456140350877193	0.5340797977812334	0.40322580645161293	0.4034334763948497	0.7955801104972375	0.5926569302365481	0.4444444444444445	0.4545454545454545	0.8789808917197452	247	RFC	0.5379509279001081	0.32981530343007914	0.46688741721854304	0.8171500630517023	0.5936454849498328	0.46153846153846156	0.43478260869565216	0.8846153846153846	0.5496518481182342	0.5186721991701245	0.35516372795969775	0.7751196172248804	0.5927265420936306	0.42857142857142855	0.47619047619047616	0.8734177215189873	Self Car Public
no_beacon__no_geo	0.6735419630156472	0.7368421052631579	0.5087193652814411	0.19186046511627908	0.5107033639143731	0.8235942668136713	0.46666549744525126	0.11764705882352941	0.41025641025641024	0.872093023255814	248	RFC	0.513520018213296	0.20121951219512196	0.5369774919614148	0.8023630504833512	0.5280764635603344	0.3333333333333333	0.4444444444444444	0.8064516129032258	0.5053978049182247	0.18333333333333332	0.4868804664723032	0.8459796149490374	0.4672493469961824	0.07142857142857142	0.38095238095238093	0.9493670886075949	Self Car Public
no_beacon__no_geo	0.6489714664897147	0.7631578947368421	0.5402680861412814	0.36049382716049383	0.44009216589861755	0.8202182653647329	0.5168099402203449	0.25	0.41025641025641024	0.8901734104046243	249	RFC	0.7112042781056865	0.9864864864864865	0.3843058350100604	0.7628205128205128	0.7545311268715524	1.0	0.4444444444444444	0.8191489361702128	0.5407750420764407	0.22054380664652568	0.5148247978436657	0.8869565217391304	0.499497689371107	0.14285714285714285	0.38095238095238093	0.9746835443037974	Self Car Public
no_beacon__no_geo	0.6798586572438162	0.7631578947368421	0.5667800647853114	0.5034965034965034	0.3432574430823118	0.8535862477771191	0.5266283524904215	0.41666666666666663	0.26666666666666666	0.896551724137931	250	RFC	0.5845970237896195	0.549618320610687	0.4224137931034483	0.7817589576547231	0.5884990253411306	0.5	0.4444444444444444	0.8210526315789474	0.5645164851446077	0.4645161290322581	0.2890855457227139	0.9399477806788512	0.5116536065903156	0.35714285714285715	0.19047619047619047	0.9873417721518988	Self Car Public
no_beacon__no_geo	0.7424050632911392	0.7807017543859649	0.6485252553611982	0.7161862527716185	0.3650793650793651	0.8643101482326111	0.6108005169013128	0.6000000000000001	0.3448275862068965	0.8875739644970415	251	RFC	0.6568103981328557	0.6886993603411514	0.4423076923076923	0.8394241417497231	0.6736111111111112	0.5625	0.625	0.8333333333333334	0.6491620147107646	0.745958429561201	0.3108108108108108	0.8907168037602821	0.6101064898533253	0.6428571428571429	0.23809523809523808	0.9493670886075949	Self Car Public
no_beacon__no_geo	0.6690140845070423	0.7719298245614035	0.579368996814265	0.4812362030905077	0.4526627218934911	0.8042080654587961	0.6063083803021884	0.5263157894736842	0.41025641025641024	0.8823529411764706	252	RFC	0.668755407072693	0.8257575757575758	0.4608433734939759	0.7196652719665272	0.7562067562067561	1.0	0.4444444444444444	0.8241758241758241	0.5651965276448365	0.3395638629283489	0.44476744186046513	0.9112582781456954	0.5624874422342777	0.35714285714285715	0.38095238095238093	0.9493670886075949	Self Car Public
no_beacon__no_geo	0.6147776183644189	0.7280701754385965	0.4681678485574288	0.20785219399538105	0.4141414141414142	0.7825099375354911	0.4590643274853801	0.21052631578947364	0.30303030303030304	0.8636363636363636	253	RFC	0.4796213514310704	0.25139664804469275	0.4606741573033708	0.7267932489451476	0.5333906071019473	0.4	0.4166666666666667	0.7835051546391752	0.4669302060354274	0.17716535433070865	0.3761467889908257	0.8474784747847478	0.44765923246935907	0.14285714285714285	0.23809523809523808	0.9620253164556962	Self Car Public
no_beacon__no_geo	0.6585003711952487	0.7192982456140351	0.4459357895892893	0.07719298245614035	0.43993231810490696	0.8206820682068205	0.40967912637706255	0.0	0.3414634146341463	0.8875739644970415	254	RFC	0.4518040840962428	0.07534246575342465	0.47619047619047616	0.8038793103448276	0.39444444444444443	0.0	0.35	0.8333333333333334	0.44204798976167803	0.07913669064748201	0.4088050314465409	0.8382022471910112	0.4275668073136427	0.0	0.3333333333333333	0.9493670886075949	Self Car Public
no_beacon__no_geo	0.7259552042160737	0.7894736842105263	0.6471264114779167	0.7157894736842104	0.3848920863309353	0.8406976744186047	0.608946608946609	0.5833333333333334	0.35714285714285715	0.8863636363636364	255	RFC	0.679757041813073	0.7906976744186046	0.4930875576036866	0.7554858934169278	0.7394698085419735	0.7	0.7142857142857143	0.8041237113402062	0.6390185775182121	0.6538461538461539	0.31563421828908556	0.9475753604193972	0.5751456700823789	0.5	0.23809523809523808	0.9873417721518988	Self Car Public
no_beacon__no_geo	0.6817301484828922	0.7894736842105263	0.5928414062742421	0.4975124378109453	0.4297297297297298	0.8512820512820514	0.5846624136097821	0.36363636363636365	0.4736842105263158	0.9166666666666667	256	RFC	0.6059265555192687	0.5226480836236934	0.5079872204472844	0.7871443624868283	0.6315267680105751	0.5	0.5294117647058824	0.8651685393258427	0.5912826304421402	0.47468354430379744	0.37236533957845436	0.9267990074441688	0.5629897528631705	0.2857142857142857	0.42857142857142855	0.9746835443037974	Self Car Public
no_beacon__no_geo	0.6585365853658537	0.7280701754385965	0.5259559704312475	0.46484375	0.29218106995884774	0.8208430913348947	0.47834019901059016	0.36363636363636365	0.22222222222222224	0.8491620111731845	257	RFC	0.559317311041449	0.5151515151515151	0.4303030303030303	0.7324973876698014	0.5866666666666667	0.5	0.5	0.76	0.5260311496561856	0.4234875444839858	0.22118380062305296	0.933422103861518	0.46353224834237494	0.2857142857142857	0.14285714285714285	0.9620253164556962	Self Car Public
no_beacon__no_geo	0.7122507122507122	0.8070175438596491	0.6168073464907108	0.6236559139784947	0.38490566037735846	0.8418604651162791	0.637184265010352	0.6086956521739131	0.4	0.9028571428571429	258	RFC	0.6591204261586427	0.7837837837837838	0.425	0.7685774946921444	0.7557870370370371	0.7777777777777778	0.6666666666666666	0.8229166666666666	0.6000575134760934	0.5178571428571429	0.35172413793103446	0.9305912596401028	0.5952380952380952	0.5	0.2857142857142857	1.0	Self Car Public
no_beacon__no_geo	0.6370839936608558	0.6754385964912281	0.48175562505681024	0.21148036253776437	0.39880952380952384	0.8349769888231425	0.39813456405240744	0.10526315789473682	0.24390243902439024	0.8452380952380952	259	RFC	0.4880009274991241	0.21084337349397592	0.47017543859649125	0.782983970406905	0.41591760299625463	0.2	0.25	0.797752808988764	0.4842468797594903	0.21212121212121213	0.3462532299741602	0.8943661971830986	0.40275266224633316	0.07142857142857142	0.23809523809523808	0.8987341772151899	Self Car Public
no_beacon__no_geo	0.7124912770411723	0.7982456140350878	0.644412764861523	0.5857142857142857	0.49643366619115553	0.8510903426791278	0.6363636363636364	0.4761904761904762	0.5238095238095238	0.9090909090909091	260	RFC	0.6700741591663477	0.7068965517241379	0.5072886297376094	0.796037296037296	0.7033960871170173	0.7142857142857143	0.5238095238095238	0.872093023255814	0.6334524940232688	0.5	0.4860335195530726	0.9143239625167336	0.6101064898533253	0.35714285714285715	0.5238095238095238	0.9493670886075949	Self Car Public
no_beacon__no_geo	0.6987951807228916	0.7631578947368421	0.6093553187187172	0.5439672801635992	0.43702579666160846	0.8470728793309438	0.5805863513180586	0.45454545454545453	0.3902439024390244	0.8969696969696971	261	RFC	0.6306068848401116	0.6333333333333333	0.46006389776357826	0.7984234234234234	0.6284883720930232	0.625	0.4	0.8604651162790697	0.5983077011561696	0.4767025089605735	0.4161849710982659	0.9020356234096693	0.5582680329515773	0.35714285714285715	0.38095238095238093	0.9367088607594937	Self Car Public
no_beacon__no_geo	0.7020958083832335	0.7280701754385965	0.6139102639078813	0.5363636363636364	0.46496815286624205	0.8403990024937655	0.5184012926527897	0.38095238095238093	0.3	0.874251497005988	262	RFC	0.6438911126171574	0.6276595744680851	0.5328467153284672	0.7711670480549199	0.5722544998860788	0.5714285714285714	0.3157894736842105	0.8295454545454546	0.6013236726726395	0.46825396825396826	0.4124293785310734	0.9232876712328767	0.4984930681133213	0.2857142857142857	0.2857142857142857	0.9240506329113924	Self Car Public
no_beacon__no_geo	0.6871832005792904	0.7456140350877193	0.5592479373847281	0.33566433566433573	0.5243741765480896	0.8177052999417589	0.5032238716449242	0.22222222222222224	0.41025641025641024	0.8771929824561402	263	RFC	0.5999098046255643	0.48484848484848486	0.5543175487465181	0.7605633802816901	0.5865539452495975	0.5	0.4444444444444444	0.8152173913043478	0.546105158115456	0.25668449197860965	0.4975	0.8841309823677582	0.4910588708057062	0.14285714285714285	0.38095238095238093	0.9493670886075949	Self Car Public
no_beacon__no_geo	0.6553054662379422	0.7543859649122807	0.5781283152542686	0.4689655172413793	0.4750337381916329	0.7903856903297933	0.5343915343915344	0.38095238095238093	0.3333333333333333	0.888888888888889	264	RFC	0.5903282468033677	0.5210727969348659	0.4985835694050991	0.7513283740701382	0.5991718426501035	0.5714285714285714	0.4	0.8260869565217391	0.5712223169727579	0.4263322884012539	0.4536082474226804	0.8337264150943396	0.5111512959614225	0.2857142857142857	0.2857142857142857	0.9620253164556962	Self Car Public
no_beacon__no_geo	0.6479233226837061	0.7192982456140351	0.5560335780397726	0.46183206106870234	0.4158686730506156	0.7904	0.4680329043854135	0.3157894736842105	0.2162162162162162	0.872093023255814	265	RFC	0.5806722082802868	0.5734597156398105	0.4245810055865922	0.7439759036144579	0.5521505376344086	0.6	0.25	0.8064516129032258	0.5456971950102382	0.3865814696485623	0.4075067024128686	0.8430034129692833	0.4513763311231666	0.21428571428571427	0.19047619047619047	0.9493670886075949	Self Car Public
no_beacon__no_geo	0.7494894486044928	0.7719298245614035	0.6891190664035326	0.688783570300158	0.5122699386503069	0.866303690260133	0.5906785034876347	0.5	0.36842105263157887	0.9036144578313253	266	RFC	0.710820576843712	0.7927272727272727	0.5186335403726708	0.8211009174311926	0.6246112237998648	0.6	0.4117647058823529	0.8620689655172413	0.6772575070080774	0.6089385474860335	0.5060606060606061	0.9167733674775929	0.5704239501707856	0.42857142857142855	0.3333333333333333	0.9493670886075949	Self Car Public
no_beacon__no_geo	0.661437908496732	0.7631578947368421	0.5686114252276367	0.4902597402597403	0.35876840696117807	0.8568061284619918	0.5582702470742436	0.38095238095238093	0.3902439024390244	0.9036144578313253	267	RFC	0.5806286025809256	0.5655430711610487	0.36314363143631434	0.8131991051454138	0.6111658456486042	0.5714285714285714	0.4	0.8620689655172413	0.5641723433326317	0.4326647564469914	0.3544973544973545	0.9053549190535491	0.5386779184247539	0.2857142857142857	0.38095238095238093	0.9493670886075949	Self Car Public
no_beacon__no_geo	0.6830357142857143	0.7719298245614035	0.5955699750517308	0.5147540983606558	0.45045045045045046	0.821505376344086	0.5811447811447811	0.45454545454545453	0.4	0.888888888888889	268	RFC	0.5995673502273291	0.5304054054054054	0.46153846153846156	0.8067581837381204	0.6503623188405797	0.625	0.5	0.8260869565217391	0.5922281501372058	0.5	0.4398826979472141	0.836801752464403	0.5508338356439623	0.35714285714285715	0.3333333333333333	0.9620253164556962	Self Car Public
no_beacon__no_geo	0.665158371040724	0.7543859649122807	0.593999716964715	0.5463414634146341	0.43971631205673756	0.7959413754227734	0.608197762043916	0.6363636363636364	0.3243243243243243	0.8639053254437871	269	RFC	0.6012883863549351	0.5813148788927336	0.4492753623188406	0.7732749178532311	0.687037037037037	0.875	0.375	0.8111111111111111	0.5886232500215741	0.5153374233128835	0.4305555555555556	0.8199767711962834	0.5699216395418927	0.5	0.2857142857142857	0.9240506329113924	Self Car Public
no_beacon__no_geo	0.7416843595187544	0.8245614035087719	0.6590386475219995	0.7447073474470736	0.38949671772428884	0.8429118773946359	0.6903487577861375	0.7407407407407408	0.42857142857142855	0.9017341040462428	270	RFC	0.6943595236385649	0.7806788511749347	0.5393939393939394	0.7630057803468208	0.8187202868053932	0.7692307692307693	0.8571428571428571	0.8297872340425532	0.6527371359958857	0.7119047619047619	0.3047945205479452	0.9415121255349501	0.6624472573839663	0.7142857142857143	0.2857142857142857	0.9873417721518988	Self Car Public
no_beacon__no_geo	0.6782032400589102	0.7280701754385965	0.5587281542795178	0.35294117647058826	0.4825737265415549	0.8406695598264103	0.49902534113060426	0.3157894736842105	0.31578947368421056	0.8654970760233918	271	RFC	0.5737762320639374	0.4090909090909091	0.5247813411078717	0.7874564459930313	0.5857630008525149	0.6	0.35294117647058826	0.8043478260869565	0.5528635654455122	0.3103448275862069	0.4466501240694789	0.901595744680851	0.4789029535864979	0.21428571428571427	0.2857142857142857	0.9367088607594937	Self Car Public
no_beacon__no_geo	0.6852281515854601	0.7280701754385965	0.6130581789527476	0.5476190476190477	0.46325878594249204	0.8282967032967032	0.5496463318549208	0.38095238095238093	0.4090909090909091	0.8588957055214723	272	RFC	0.629930023913846	0.641860465116279	0.4503105590062112	0.7976190476190477	0.5986887508626638	0.5714285714285714	0.391304347826087	0.8333333333333334	0.6053036353860429	0.47750865051903113	0.4769736842105263	0.8614285714285714	0.5334538878842676	0.2857142857142857	0.42857142857142855	0.8860759493670886	Self Car Public
no_beacon__no_geo	0.7305013927576601	0.7982456140350878	0.585217666892338	0.2939068100358423	0.6021765417170496	0.8595696489241222	0.548246888262269	0.13333333333333333	0.5957446808510638	0.9156626506024097	273	RFC	0.6655274677013807	0.6212121212121212	0.5413043478260869	0.8340659340659341	0.8040082522841144	1.0	0.5384615384615384	0.8735632183908046	0.5858815401142897	0.19248826291079812	0.6784741144414169	0.8866822429906542	0.5667068515169781	0.07142857142857142	0.6666666666666666	0.9620253164556962	Self Car Public
no_beacon__no_geo	0.7285714285714285	0.7631578947368421	0.6279124000661002	0.6486486486486486	0.36989247311827955	0.8651960784313726	0.5405435020819637	0.5	0.22222222222222224	0.8994082840236687	274	RFC	0.6407989390009485	0.6333333333333333	0.46236559139784944	0.8266978922716628	0.5962962962962962	0.4444444444444444	0.5	0.8444444444444444	0.6268072575073359	0.6647230320699709	0.30824372759856633	0.9074550128534704	0.5587703435804702	0.5714285714285714	0.14285714285714285	0.9620253164556962	Self Car Public
no_beacon__no_geo	0.6902545003103663	0.7719298245614035	0.6209952990811988	0.6285018270401949	0.42258064516129035	0.8119034250421111	0.5678716994506469	0.5	0.30303030303030304	0.9005847953216375	275	RFC	0.6237222845338165	0.6084905660377359	0.4628975265017668	0.7997787610619469	0.6178743961352656	0.6	0.4166666666666667	0.8369565217391305	0.6209998197749839	0.6498740554156172	0.3887240356083086	0.8244013683010262	0.5471167369901547	0.42857142857142855	0.23809523809523808	0.9746835443037974	Self Car Public
no_beacon__no_geo	0.7139800285306704	0.7807017543859649	0.6138138391507683	0.5567928730512249	0.4299674267100977	0.8546812176909822	0.5886716269977208	0.43478260869565216	0.42105263157894735	0.9101796407185629	276	RFC	0.6438690308659349	0.6684491978609626	0.4631578947368421	0.8	0.6299267181620123	0.5555555555555556	0.47058823529411764	0.8636363636363636	0.5985669951307492	0.4770992366412214	0.4012158054711246	0.9173859432799013	0.5667068515169781	0.35714285714285715	0.38095238095238093	0.9620253164556962	Self Car Public
no_beacon__no_geo	0.6939929328621908	0.7456140350877193	0.5842070125200441	0.4619164619164619	0.43902439024390244	0.8516801853997682	0.5224169404892297	0.36363636363636365	0.3	0.9036144578313253	277	RFC	0.5980083804608246	0.5108695652173914	0.47368421052631576	0.8094713656387665	0.5592861464004839	0.5	0.3157894736842105	0.8620689655172413	0.5763828600343341	0.42152466367713004	0.4090909090909091	0.8985330073349633	0.5069318866787221	0.2857142857142857	0.2857142857142857	0.9493670886075949	Self Car Public
no_beacon__no_geo	0.6925675675675675	0.7894736842105263	0.5957724923258875	0.5761194029850746	0.39271255060728744	0.8184855233853006	0.6000868267534935	0.5384615384615384	0.37037037037037035	0.8914285714285716	278	RFC	0.6112793874921026	0.5561959654178674	0.49238578680203043	0.7852564102564102	0.7430555555555557	0.5833333333333334	0.8333333333333334	0.8125	0.5929245697347553	0.5975232198142415	0.3265993265993266	0.8546511627906976	0.5751456700823789	0.5	0.23809523809523808	0.9873417721518988	Self Car Public
no_beacon__no_geo	0.6819630337794774	0.7894736842105263	0.5846678640509864	0.5847457627118645	0.34305317324185247	0.8262046561992421	0.6128500186225144	0.6153846153846153	0.3225806451612903	0.9005847953216375	279	RFC	0.6075420784739639	0.680921052631579	0.38022813688212925	0.7614770459081837	0.6678743961352657	0.6666666666666666	0.5	0.8369565217391305	0.5759449391684731	0.5123762376237624	0.3125	0.9029585798816568	0.5947357846092024	0.5714285714285714	0.23809523809523808	0.9746835443037974	Self Car Public
no_beacon__no_geo	0.6615598885793872	0.7719298245614035	0.5979192714502134	0.6083445491251683	0.4056437389770723	0.7797695262483996	0.6466341039835015	0.64	0.4324324324324324	0.8674698795180723	280	RFC	0.6008709575801309	0.5406698564593302	0.4791666666666667	0.7827763496143959	0.6849529780564264	0.7272727272727273	0.5	0.8275862068965517	0.6079507622856246	0.6953846153846154	0.3516819571865443	0.7767857142857143	0.6212577858147478	0.5714285714285714	0.38095238095238093	0.9113924050632911	Self Car Public
no_beacon__no_geo	0.6800276434001382	0.7456140350877193	0.5259011927401436	0.2573099415204678	0.4746666666666666	0.8457269700332963	0.46804426377597114	0.125	0.3902439024390244	0.888888888888889	281	RFC	0.5696384786977121	0.4489795918367347	0.4823848238482385	0.7775510204081633	0.5753623188405798	0.5	0.4	0.8260869565217391	0.5248422563908003	0.18032786885245902	0.4671916010498688	0.927007299270073	0.47146875627888285	0.07142857142857142	0.38095238095238093	0.9620253164556962	Self Car Public
no_beacon__no_geo	0.6826992103374013	0.7807017543859649	0.584144308725508	0.5568760611205432	0.37999999999999995	0.8155568650559811	0.5956375136131355	0.5217391304347826	0.37499999999999994	0.8901734104046243	282	RFC	0.5875643736108853	0.5734265734265734	0.38461538461538464	0.8046511627906977	0.6770900494304749	0.6666666666666666	0.5454545454545454	0.8191489361702128	0.5811701475586237	0.5412541254125413	0.37549407114624506	0.8267622461170848	0.5629897528631705	0.42857142857142855	0.2857142857142857	0.9746835443037974	Self Car Public
no_beacon__no_geo	0.658678756476684	0.7543859649122807	0.5736343909134375	0.4734133790737564	0.410062893081761	0.8374269005847953	0.5653705732018984	0.45454545454545453	0.35	0.891566265060241	283	RFC	0.5959568274903909	0.592274678111588	0.4190231362467866	0.7765726681127982	0.6146652550917523	0.625	0.3684210526315789	0.8505747126436781	0.5681309961407983	0.3942857142857143	0.4014778325123153	0.9086294416243654	0.5423950170785613	0.35714285714285715	0.3333333333333333	0.9367088607594937	Self Car Public
no_beacon__no_geo	0.7281410727406319	0.8070175438596491	0.6457303325910438	0.7018544935805991	0.3757338551859099	0.8596026490066225	0.6328480589022757	0.5333333333333333	0.43749999999999994	0.927710843373494	284	RFC	0.6581279401647422	0.6758241758241759	0.4873096446700508	0.81125	0.6738070358760013	0.5	0.6363636363636364	0.8850574712643678	0.6499291058427273	0.7299703264094956	0.3057324840764331	0.9140845070422535	0.626481816355234	0.5714285714285714	0.3333333333333333	0.9746835443037974	Self Car Public
no_beacon__no_geo	0.6738826815642458	0.7631578947368421	0.5943796664767591	0.550561797752809	0.4360655737704918	0.7965116279069766	0.6121425352194583	0.6363636363636364	0.3243243243243243	0.8757396449704142	285	RFC	0.6111055971225463	0.6228813559322034	0.44932432432432434	0.7611111111111111	0.6907407407407407	0.875	0.375	0.8222222222222222	0.584073774414485	0.49328859060402686	0.42356687898089174	0.8353658536585366	0.5741410488245932	0.5	0.2857142857142857	0.9367088607594937	Self Car Public
no_beacon__no_geo	0.6891788181120491	0.7192982456140351	0.5624274848897611	0.3663366336633664	0.49609375	0.8248520710059171	0.4651052521309558	0.21052631578947364	0.3243243243243243	0.8604651162790697	286	RFC	0.5731621910812984	0.3915343915343915	0.5313807531380753	0.7965714285714286	0.5235663082437276	0.4	0.375	0.7956989247311828	0.5548674118798245	0.34418604651162793	0.4652014652014652	0.8552147239263803	0.45509342977697403	0.14285714285714285	0.2857142857142857	0.9367088607594937	Self Car Public
no_beacon__no_geo	0.6940397350993377	0.8157894736842105	0.6341710929740466	0.5933734939759036	0.4704301075268817	0.8387096774193548	0.6567368695104071	0.5217391304347826	0.5263157894736842	0.9221556886227545	287	RFC	0.6533612763772049	0.6610738255033557	0.5351681957186545	0.7638418079096045	0.7099673202614379	0.6666666666666666	0.5882352941176471	0.875	0.629254775988441	0.5382513661202186	0.4196642685851319	0.9298486932599724	0.626481816355234	0.42857142857142855	0.47619047619047616	0.9746835443037974	Self Car Public
no_beacon__no_geo	0.717494894486045	0.7719298245614035	0.6316217926906459	0.6257861635220127	0.41509433962264153	0.8539848749272834	0.5896988081012348	0.5217391304347826	0.36363636363636365	0.8837209302325582	288	RFC	0.6503507487756232	0.6546052631578947	0.5020746887966805	0.7943722943722944	0.6612903225806451	0.6666666666666666	0.5	0.8172043010752689	0.6254897334012205	0.5993975903614458	0.3538011695906433	0.9232704402515723	0.5587703435804702	0.42857142857142855	0.2857142857142857	0.9620253164556962	Self Car Public
no_beacon__no_geo	0.6404931862426996	0.7368421052631579	0.5406053282105905	0.37315875613747956	0.4260027662517289	0.822654462242563	0.5286544029058998	0.3333333333333333	0.37837837837837834	0.874251497005988	289	RFC	0.548392076008355	0.32386363636363635	0.5116279069767442	0.8096846846846847	0.5556818181818182	0.4	0.4375	0.8295454545454546	0.5470432872449846	0.44015444015444016	0.36492890995260663	0.836046511627907	0.5143660839863372	0.2857142857142857	0.3333333333333333	0.9240506329113924	Self Car Public
no_beacon__no_geo	0.6735509660226515	0.7982456140350878	0.5645495929659968	0.4818897637795276	0.36638655462184877	0.845372460496614	0.6222976370035194	0.5384615384615384	0.41176470588235287	0.9166666666666667	290	RFC	0.5852812861887272	0.5907335907335908	0.3824561403508772	0.7826541274817137	0.6623211370402382	0.5833333333333334	0.5384615384615384	0.8651685393258427	0.5591820672502678	0.40691489361702127	0.35161290322580646	0.9190184049079755	0.6026722925457103	0.5	0.3333333333333333	0.9746835443037974	Self Car Public
no_beacon__no_geo	0.6702317290552585	0.7719298245614035	0.6234913156738222	0.638196915776987	0.44672657252888315	0.7855504587155964	0.6055654585066349	0.5454545454545454	0.3888888888888889	0.8823529411764706	291	RFC	0.6270429082467835	0.6329411764705882	0.4887640449438202	0.7594235033259423	0.6802808302808302	0.75	0.4666666666666667	0.8241758241758241	0.6228091266620019	0.6435406698564593	0.41134751773049644	0.8135391923990499	0.5704239501707856	0.42857142857142855	0.3333333333333333	0.9493670886075949	Self Car Public
no_beacon__no_geo	0.6887254901960784	0.7719298245614035	0.618781808315484	0.6508474576271186	0.37537537537537535	0.830122591943958	0.5833103575039059	0.5384615384615384	0.3225806451612903	0.888888888888889	292	RFC	0.6302433825788248	0.6442953020134228	0.4752851711026616	0.7711496746203904	0.6364734299516909	0.5833333333333334	0.5	0.8260869565217391	0.6221900478643231	0.6575342465753424	0.31017369727047145	0.8988621997471555	0.5667068515169781	0.5	0.23809523809523808	0.9620253164556962	Self Car Public
no_beacon__no_geo	0.6824127906976745	0.7719298245614035	0.5693002758429951	0.4961538461538461	0.3726937269372694	0.8390532544378699	0.5356470271724508	0.38095238095238093	0.33333333333333326	0.8926553672316384	293	RFC	0.6121698977302427	0.6825396825396826	0.38996138996138996	0.7640086206896551	0.6443688586545729	0.5714285714285714	0.5555555555555556	0.8061224489795918	0.5590215834221389	0.38972809667673713	0.3568904593639576	0.9304461942257218	0.5079365079365079	0.2857142857142857	0.23809523809523808	1.0	Self Car Public
no_beacon__no_geo	0.710926694329184	0.7894736842105263	0.6050805324706693	0.7019704433497537	0.27272727272727276	0.8405438813349815	0.5805780346820809	0.6000000000000001	0.24	0.9017341040462428	294	RFC	0.6239605183753909	0.7178841309823678	0.38650306748466257	0.7674943566591422	0.714095744680851	0.5625	0.75	0.8297872340425532	0.6088036925742702	0.6867469879518072	0.21070234113712374	0.9289617486338798	0.5910186859553949	0.6428571428571429	0.14285714285714285	0.9873417721518988	Self Car Public
no_beacon__no_geo	0.661134163208852	0.7543859649122807	0.5850556064132559	0.6225806451612903	0.3244929797191887	0.8080931943592888	0.5632687857751796	0.5217391304347826	0.2857142857142857	0.8823529411764706	295	RFC	0.6223295960605558	0.7975206611570248	0.3180428134556575	0.7514253135689852	0.6159951159951159	0.6666666666666666	0.35714285714285715	0.8241758241758241	0.571932502234867	0.5105820105820106	0.33121019108280253	0.8740053050397878	0.5386779184247539	0.42857142857142855	0.23809523809523808	0.9493670886075949	Self Car Public
no_beacon__no_geo	0.7318327974276527	0.8070175438596491	0.6746489009240033	0.6482084690553745	0.5245033112582781	0.8512349224583573	0.6692535674571604	0.5454545454545454	0.5641025641025642	0.8982035928143712	296	RFC	0.693337056480991	0.7210144927536232	0.5561797752808989	0.8028169014084507	0.7377946127946128	0.75	0.6111111111111112	0.8522727272727273	0.66362198953787	0.5887573964497042	0.49624060150375937	0.9058679706601467	0.6339160136628491	0.42857142857142855	0.5238095238095238	0.9493670886075949	Self Car Public
no_beacon__no_geo	0.7329545454545454	0.8070175438596491	0.6070076104739393	0.40752351097178685	0.5560407569141194	0.8574585635359117	0.6490997333498378	0.4444444444444445	0.6046511627906977	0.8982035928143712	297	RFC	0.6485560173508187	0.5508474576271186	0.593167701863354	0.8016528925619835	0.8143939393939394	1.0	0.5909090909090909	0.8522727272727273	0.5894286525700762	0.32338308457711445	0.5232876712328767	0.9216152019002375	0.6180429977898333	0.2857142857142857	0.6190476190476191	0.9493670886075949	Self Car Public
no_beacon__no_geo	0.6332916145181476	0.7543859649122807	0.5468202086197351	0.584942084942085	0.2688766114180479	0.7866419294990724	0.5738436069724413	0.5714285714285714	0.26666666666666666	0.8834355828220858	298	RFC	0.5511127276061156	0.5343915343915344	0.3395348837209302	0.7794117647058824	0.5925925925925926	0.47619047619047616	0.4444444444444444	0.8571428571428571	0.5542079677822245	0.6460554371002132	0.2225609756097561	0.7940074906367042	0.605384769941732	0.7142857142857143	0.19047619047619047	0.9113924050632911	Self Car Public
no_beacon__no_geo	0.6762699014404853	0.7631578947368421	0.561775262010272	0.5346534653465347	0.3176470588235294	0.8330252618607517	0.6025520387795836	0.5714285714285714	0.35	0.8862275449101796	299	RFC	0.612263529056703	0.7627118644067796	0.29347826086956524	0.7806004618937644	0.6888243335611756	0.8571428571428571	0.3684210526315789	0.8409090909090909	0.5502459636678472	0.4115853658536585	0.34615384615384615	0.892998678996037	0.5662045408880853	0.42857142857142855	0.3333333333333333	0.9367088607594937	Self Car Public
no_beacon__no_geo	0.6175616835994194	0.7368421052631579	0.5262354410846163	0.5071428571428571	0.2957983193277311	0.7757651467832605	0.5470685383980182	0.5	0.2857142857142857	0.8554913294797688	300	RFC	0.5525119605507469	0.6396396396396397	0.2732919254658385	0.7446043165467626	0.6592367443431274	0.8333333333333334	0.35714285714285715	0.7872340425531915	0.517370214893031	0.42011834319526625	0.32234432234432236	0.8096479791395046	0.5106489853325297	0.35714285714285715	0.23809523809523808	0.9367088607594937	Self Car Public
no_beacon__no_geo	0.6866952789699571	0.7719298245614035	0.5895633950093432	0.4596577017114914	0.47187928669410156	0.8371531966224367	0.5350574338262436	0.23529411764705882	0.46511627906976744	0.9047619047619047	301	RFC	0.6306872834519989	0.6394557823129252	0.4648648648648649	0.7877412031782066	0.6583815684939279	0.6666666666666666	0.45454545454545453	0.8539325842696629	0.5770220514101948	0.35877862595419846	0.479108635097493	0.8931788931788932	0.5270243118344384	0.14285714285714285	0.47619047619047616	0.9620253164556962	Self Car Public
no_beacon__no_geo	0.7116486314449395	0.7807017543859649	0.6249723924259752	0.6966551326412918	0.32702237521514627	0.8512396694214875	0.6252974279563395	0.6206896551724138	0.36363636363636365	0.891566265060241	302	RFC	0.629059829059829	0.6637362637362637	0.405982905982906	0.8174603174603174	0.6501915708812261	0.6	0.5	0.8505747126436781	0.6315719864529837	0.7330097087378641	0.2737752161383285	0.8879310344827587	0.6217600964436407	0.6428571428571429	0.2857142857142857	0.9367088607594937	Self Car Public
no_beacon__no_geo	0.6524390243902439	0.7631578947368421	0.5651844138441763	0.4869281045751634	0.3676880222841226	0.840937114673243	0.5835913312693498	0.5	0.36842105263157887	0.8823529411764706	303	RFC	0.6048120504168043	0.6930232558139535	0.34464751958224543	0.7767653758542141	0.6897579544638367	0.8333333333333334	0.4117647058823529	0.8241758241758241	0.5620037929579641	0.37531486146095716	0.3940298507462687	0.9166666666666666	0.5466144263612618	0.35714285714285715	0.3333333333333333	0.9493670886075949	Self Car Public
no_beacon__no_geo	0.7185234014502307	0.8157894736842105	0.6358734180401759	0.6846625766871165	0.3745454545454545	0.8484122228879568	0.7079124579124579	0.75	0.4848484848484849	0.888888888888889	304	RFC	0.653242753853725	0.7227979274611399	0.45374449339207046	0.7831858407079646	0.7975845410628019	0.9	0.6666666666666666	0.8260869565217391	0.6315750984481635	0.6503496503496503	0.3188854489164087	0.9254901960784314	0.6619449467550733	0.6428571428571429	0.38095238095238093	0.9620253164556962	Self Car Public
no_beacon__no_geo	0.6805860805860806	0.7631578947368421	0.5291797474534209	0.21886792452830187	0.577524893314367	0.7911464245175936	0.5348583877995643	0.22222222222222224	0.5	0.8823529411764706	305	RFC	0.5476489974893618	0.2761904761904762	0.6189024390243902	0.7478540772532188	0.6168305378831694	0.5	0.5263157894736842	0.8241758241758241	0.5207807898259705	0.18125	0.5413333333333333	0.8397590361445784	0.522804902551738	0.14285714285714285	0.47619047619047616	0.9493670886075949	Self Car Public
no_beacon__no_geo	0.6918767507002801	0.7631578947368421	0.5772776352412229	0.6570302233902761	0.24390243902439027	0.8309002433090024	0.5468945868945868	0.5384615384615384	0.22222222222222224	0.88	306	RFC	0.6034841389799142	0.7598784194528876	0.3089887640449438	0.741585233441911	0.6284722222222223	0.5833333333333334	0.5	0.8020833333333334	0.5749479568635861	0.5787037037037037	0.20146520146520147	0.9446749654218534	0.5391802290536467	0.5	0.14285714285714285	0.9746835443037974	Self Car Public
no_beacon__no_geo	0.7046384720327421	0.7719298245614035	0.6046030577966967	0.5320388349514563	0.43338683788121996	0.8483835005574136	0.5656073923822402	0.4	0.41176470588235287	0.8850574712643677	307	RFC	0.6419160577155502	0.6586538461538461	0.4945054945054945	0.7725888324873097	0.6718848403058929	0.6666666666666666	0.5384615384615384	0.8105263157894737	0.5908786160349396	0.44625407166123776	0.38571428571428573	0.9406674907292955	0.5312437211171388	0.2857142857142857	0.3333333333333333	0.9746835443037974	Self Car Public
no_beacon__no_geo	0.6699232379623168	0.7543859649122807	0.5308517301616246	0.5735294117647058	0.16822429906542058	0.8508014796547473	0.5061502667614722	0.3870967741935484	0.23076923076923073	0.9005847953216375	308	RFC	0.5541770923373216	0.54292343387471	0.35294117647058826	0.7666666666666667	0.5966325660699062	0.35294117647058826	0.6	0.8369565217391305	0.5579667753350265	0.6077922077922078	0.11042944785276074	0.9556786703601108	0.515370705244123	0.42857142857142855	0.14285714285714285	0.9746835443037974	Self Car Public
no_beacon__no_geo	0.7312198483804273	0.8245614035087719	0.6487658214985682	0.5759717314487632	0.4946564885496183	0.8756692444973231	0.6658119658119658	0.5	0.5641025641025642	0.9333333333333332	309	RFC	0.6648185789889826	0.6293436293436293	0.54	0.8251121076233184	0.7021533161068044	0.6	0.6111111111111112	0.8953488372093024	0.6400363386867792	0.5309446254071661	0.4563380281690141	0.9328263624841572	0.64235483222825	0.42857142857142855	0.5238095238095238	0.9746835443037974	Self Car Public
no_beacon__no_geo	0.7313915857605178	0.8070175438596491	0.6128380201917966	0.4485981308411215	0.5221843003412969	0.8677316293929712	0.6550569292267793	0.4761904761904762	0.5853658536585366	0.9036144578313253	310	RFC	0.640831585888258	0.5806451612903226	0.498371335504886	0.8434782608695652	0.7254515599343185	0.7142857142857143	0.6	0.8620689655172413	0.6024301276361035	0.36548223350253806	0.5483870967741935	0.8934210526315789	0.6259795057263412	0.35714285714285715	0.5714285714285714	0.9493670886075949	Self Car Public
no_beacon__no_geo	0.7308781869688386	0.7894736842105263	0.657676504019454	0.6478342749529189	0.48067226890756304	0.84452296819788	0.6348514211886305	0.5833333333333334	0.43749999999999994	0.8837209302325582	311	RFC	0.6803031539661654	0.7049180327868853	0.5437262357414449	0.7922651933701658	0.7178559791463018	0.7	0.6363636363636364	0.8172043010752689	0.6447291466043001	0.5993031358885017	0.4307228915662651	0.9041614123581336	0.5984528832630098	0.5	0.3333333333333333	0.9620253164556962	Self Car Public
no_beacon__no_geo	0.703971119133574	0.7456140350877193	0.6173747407325478	0.6510791366906475	0.3642857142857143	0.8367593712212817	0.5382253911665676	0.45454545454545453	0.2777777777777778	0.8823529411764706	312	RFC	0.6335962550817035	0.7211155378486056	0.3805970149253731	0.7990762124711316	0.5941697191697192	0.625	0.3333333333333333	0.8241758241758241	0.6069767600921526	0.5934426229508196	0.3493150684931507	0.8781725888324873	0.51486839461523	0.35714285714285715	0.23809523809523808	0.9493670886075949	Self Car Public
no_beacon__no_geo	0.6579949238578681	0.7456140350877193	0.5584802553321792	0.4242424242424242	0.436144578313253	0.8150537634408603	0.5012734876988271	0.23529411764705882	0.38095238095238093	0.8875739644970415	313	RFC	0.6405350078362081	0.7596899224806202	0.3978021978021978	0.7641129032258065	0.626984126984127	0.6666666666666666	0.38095238095238093	0.8333333333333334	0.5500776167872942	0.29429429429429427	0.4826666666666667	0.8732718894009217	0.4910588708057062	0.14285714285714285	0.38095238095238093	0.9493670886075949	Self Car Public
no_beacon__no_geo	0.6970324361628709	0.7719298245614035	0.6225941812202394	0.5825825825825826	0.4651162790697675	0.8200836820083681	0.6007704869980319	0.45454545454545453	0.4615384615384615	0.8862275449101796	314	RFC	0.6241799598068535	0.5808383233532934	0.47794117647058826	0.8137603795966786	0.6553030303030303	0.625	0.5	0.8409090909090909	0.6212683486559478	0.5843373493975904	0.4529616724738676	0.8265060240963855	0.5741410488245932	0.35714285714285715	0.42857142857142855	0.9367088607594937	Self Car Public
no_beacon__no_geo	0.7084487534626038	0.8157894736842105	0.6394886648766702	0.6443850267379679	0.4169381107491857	0.8571428571428571	0.6638548630741389	0.6086956521739131	0.47058823529411764	0.9122807017543859	315	RFC	0.658002308529261	0.765079365079365	0.4025157232704403	0.8064118372379778	0.7469961600396383	0.7777777777777778	0.6153846153846154	0.8478260869565217	0.6345665777536448	0.5565819861431871	0.43243243243243246	0.9146853146853147	0.6227647177014265	0.5	0.38095238095238093	0.9873417721518988	Self Car Public
no_beacon__no_geo	0.7256505576208179	0.7456140350877193	0.651696730844512	0.625	0.48713550600343053	0.8429546865301054	0.5598375784422296	0.4761904761904762	0.34285714285714286	0.8604651162790697	316	RFC	0.6916184841612494	0.7242990654205608	0.5867768595041323	0.7637795275590551	0.6461853558627751	0.7142857142857143	0.42857142857142855	0.7956989247311828	0.63550363025245	0.549645390070922	0.41642228739002934	0.9404432132963989	0.5265220012055455	0.35714285714285715	0.2857142857142857	0.9367088607594937	Self Car Public
no_beacon__no_geo	0.6910755148741419	0.7368421052631579	0.5964748553421323	0.5889328063241107	0.3684210526315789	0.8320707070707071	0.4875787660365383	0.22222222222222224	0.36842105263157887	0.872093023255814	317	RFC	0.6345921952678205	0.745	0.3951612903225806	0.7636152954808807	0.5727387729285263	0.5	0.4117647058823529	0.8064516129032258	0.5820022829618956	0.4869281045751634	0.34507042253521125	0.9140083217753121	0.47518585493269033	0.14285714285714285	0.3333333333333333	0.9493670886075949	Self Car Public
no_beacon__no_geo	0.664890467732386	0.7982456140350878	0.5596854509177904	0.6138807429130009	0.26452905811623245	0.8006465517241379	0.6157799798533511	0.6451612903225806	0.2962962962962963	0.9058823529411764	318	RFC	0.5662348445011761	0.5946969696969697	0.3316582914572864	0.7723492723492723	0.7003519356460534	0.5882352941176471	0.6666666666666666	0.8461538461538461	0.5618132104038144	0.6343434343434343	0.22	0.831096196868009	0.626481816355234	0.7142857142857143	0.19047619047619047	0.9746835443037974	Self Car Public
no_beacon__no_geo	0.6831168831168831	0.7456140350877193	0.5915164991195613	0.45982142857142855	0.4765258215962442	0.8382022471910112	0.5800598578376356	0.45454545454545453	0.4090909090909091	0.8765432098765433	319	RFC	0.5973892113506541	0.45982142857142855	0.5370370370370371	0.7953091684434968	0.6239086781910249	0.625	0.391304347826087	0.8554216867469879	0.5913590729946829	0.45982142857142855	0.4282700421940928	0.8859857482185273	0.5614828209764918	0.35714285714285715	0.42857142857142855	0.8987341772151899	Self Car Public
no_beacon__no_geo	0.7209302325581395	0.7543859649122807	0.6065410594669832	0.4732394366197184	0.5	0.8463837417812313	0.5424286470833474	0.3157894736842105	0.4444444444444444	0.8670520231213873	320	RFC	0.6526319720694005	0.6511627906976745	0.5130111524163569	0.7937219730941704	0.6437352245862884	0.6	0.5333333333333333	0.7978723404255319	0.5886146714639356	0.37168141592920356	0.4876325088339223	0.9065300896286812	0.51486839461523	0.21428571428571427	0.38095238095238093	0.9493670886075949	Self Car Public
no_beacon__no_geo	0.6927453769559033	0.8157894736842105	0.612860778224988	0.510948905109489	0.47953216374269003	0.8481012658227849	0.6126614987080102	0.3	0.6046511627906977	0.9333333333333332	321	RFC	0.6349363514457854	0.6222222222222222	0.4924924924924925	0.7900943396226415	0.6620859760394644	0.5	0.5909090909090909	0.8953488372093024	0.6053245153974315	0.43343653250773995	0.4672364672364672	0.9153005464480874	0.6026722925457103	0.21428571428571427	0.6190476190476191	0.9746835443037974	Self Car Public
no_beacon__no_geo	0.7178789938817132	0.7807017543859649	0.6227885806206235	0.5893719806763285	0.4412698412698413	0.8377239199157007	0.6048477194345946	0.5714285714285714	0.35294117647058826	0.8901734104046243	322	RFC	0.6803345252072437	0.7625	0.5148148148148148	0.7636887608069164	0.7126100849505105	0.8571428571428571	0.46153846153846156	0.8191489361702128	0.598026893614183	0.48031496062992124	0.3861111111111111	0.9276546091015169	0.5629897528631705	0.42857142857142855	0.2857142857142857	0.9746835443037974	Self Car Public
no_beacon__no_geo	0.6763285024154589	0.7543859649122807	0.5988039186641512	0.6165191740412979	0.35855263157894735	0.8213399503722084	0.5662879034958406	0.5185185185185186	0.2941176470588235	0.8862275449101796	323	RFC	0.6125830222994151	0.6698717948717948	0.4052044609665427	0.7626728110599078	0.5879953379953381	0.5384615384615384	0.38461538461538464	0.8409090909090909	0.5941190403021713	0.5710382513661202	0.3215339233038348	0.8897849462365591	0.5582680329515773	0.5	0.23809523809523808	0.9367088607594937	Self Car Public
no_beacon__no_geo	0.6928864569083447	0.7894736842105263	0.5892411211945171	0.5955414012738854	0.34714003944773175	0.825041922861934	0.6164708469464689	0.5217391304347826	0.43749999999999994	0.8901734104046243	324	RFC	0.6055125454721235	0.6254180602006689	0.41509433962264153	0.7760252365930599	0.7073930797335053	0.6666666666666666	0.6363636363636364	0.8191489361702128	0.5824541334176953	0.5683890577507599	0.2983050847457627	0.8806682577565632	0.5788627687361864	0.42857142857142855	0.3333333333333333	0.9746835443037974	Self Car Public
no_beacon__no_geo	0.719640179910045	0.7368421052631579	0.5867554649336065	0.44839857651245546	0.45585874799357945	0.8560090702947846	0.46155566258428515	0.125	0.37209302325581395	0.8875739644970415	325	RFC	0.6778251599147121	0.7777777777777778	0.4507936507936508	0.8049040511727079	0.5656565656565656	0.5	0.36363636363636365	0.8333333333333334	0.5633608481913567	0.315	0.461038961038961	0.914043583535109	0.4672493469961824	0.07142857142857142	0.38095238095238093	0.9493670886075949	Self Car Public
no_beacon__no_geo	0.7180423666910153	0.7719298245614035	0.6227143805460332	0.5831202046035806	0.4490500863557858	0.8359728506787332	0.5709391124871	0.4210526315789473	0.41176470588235287	0.88	326	RFC	0.6883112653119025	0.7862068965517242	0.52	0.7587268993839835	0.7135149572649574	0.8	0.5384615384615384	0.8020833333333334	0.5964272969504213	0.4634146341463415	0.3951367781155015	0.9307304785894207	0.5312437211171388	0.2857142857142857	0.3333333333333333	0.9746835443037974	Self Car Public
no_beacon__no_geo	0.6539923954372624	0.7192982456140351	0.49937904746481415	0.3125	0.3881188118811881	0.7975183305132545	0.45620419885125757	0.22222222222222224	0.2941176470588235	0.8522727272727272	327	RFC	0.5056421240842547	0.3333333333333333	0.4049586776859504	0.7786343612334802	0.5526037536346814	0.5	0.38461538461538464	0.7731958762886598	0.4946940872219126	0.29411764705882354	0.3726235741444867	0.8173410404624277	0.4434398231866586	0.14285714285714285	0.23809523809523808	0.9493670886075949	Self Car Public
no_beacon__no_geo	0.7048634243837442	0.7719298245614035	0.6131547216587784	0.6873563218390805	0.32	0.8321078431372548	0.5463782115167405	0.4615384615384615	0.27586206896551724	0.9017341040462428	328	RFC	0.6312029418465271	0.7531486146095718	0.38095238095238093	0.7595078299776287	0.6099290780141844	0.5	0.5	0.8297872340425532	0.6093505253538113	0.6321353065539113	0.27586206896551724	0.9200542005420054	0.5354631303998393	0.42857142857142855	0.19047619047619047	0.9873417721518988	Self Car Public
no_beacon__no_geo	0.6952247191011236	0.7719298245614035	0.6109783652629641	0.5981651376146789	0.4026186579378069	0.8321513002364065	0.5958579881656805	0.5	0.4	0.8875739644970415	329	RFC	0.6300080199407084	0.6763485477178424	0.4270833333333333	0.7865921787709497	0.6444444444444445	0.6	0.5	0.8333333333333334	0.6001005285558719	0.5361842105263158	0.38080495356037153	0.8833124215809285	0.5704239501707856	0.42857142857142855	0.3333333333333333	0.9493670886075949	Self Car Public
no_beacon__no_geo	0.7256176853055917	0.7807017543859649	0.6223519591926027	0.6967895362663495	0.3181818181818182	0.8520845231296403	0.6002356272337561	0.6206896551724138	0.2962962962962963	0.8837209302325582	330	RFC	0.6451737873753182	0.7077294685990339	0.4425287356321839	0.7852631578947369	0.6946236559139786	0.6	0.6666666666666666	0.8172043010752689	0.6219685322585519	0.6861826697892272	0.24838709677419354	0.9313358302122348	0.5984528832630098	0.6428571428571429	0.19047619047619047	0.9620253164556962	Self Car Public
no_beacon__no_geo	0.7223858615611193	0.7982456140350878	0.6453062766103558	0.625	0.4666666666666667	0.8442521631644005	0.6559921798631475	0.6363636363636364	0.45161290322580644	0.88	331	RFC	0.6922156958720835	0.7333333333333333	0.5911111111111111	0.7522026431718062	0.7923611111111111	0.875	0.7	0.8020833333333334	0.630677844269424	0.5445544554455446	0.3855072463768116	0.9619718309859155	0.6026722925457103	0.5	0.3333333333333333	0.9746835443037974	Self Car Public
no_beacon__no_geo	0.6732233502538071	0.8157894736842105	0.5978576981816883	0.5621890547263682	0.4135702746365105	0.8178137651821863	0.6783507091199398	0.6666666666666666	0.4571428571428571	0.9112426035502957	332	RFC	0.6035441303983503	0.578005115089514	0.4444444444444444	0.7881828316610925	0.7423280423280424	0.8	0.5714285714285714	0.8555555555555555	0.5945606867977126	0.5472154963680388	0.3867069486404834	0.8497596153846154	0.64235483222825	0.5714285714285714	0.38095238095238093	0.9746835443037974	Self Car Public
no_beacon__no_geo	0.7126715092816788	0.7631578947368421	0.5929496482128062	0.4982456140350877	0.44696969696969696	0.8336336336336337	0.5199128540305011	0.23529411764705882	0.4444444444444444	0.88	333	RFC	0.6529580074733466	0.6454545454545455	0.5566037735849056	0.7568157033805889	0.6673611111111111	0.6666666666666666	0.5333333333333333	0.8020833333333334	0.5689798312880964	0.4057142857142857	0.37341772151898733	0.9278074866310161	0.499497689371107	0.14285714285714285	0.38095238095238093	0.9746835443037974	Self Car Public
no_beacon__no_geo	0.6611243072050673	0.7807017543859649	0.5479625307676196	0.3807106598984772	0.4169184290030211	0.8462585034013606	0.5083618599343888	0.125	0.4878048780487805	0.9122807017543859	334	RFC	0.5819778417075274	0.5434782608695652	0.42592592592592593	0.7765293383270911	0.6159420289855072	0.5	0.5	0.8478260869565217	0.5436662210185946	0.29296875	0.40828402366863903	0.929745889387145	0.5116536065903154	0.07142857142857142	0.47619047619047616	0.9873417721518988	Self Car Public
no_beacon__no_geo	0.6773722627737226	0.7719298245614035	0.584186451478142	0.5121951219512195	0.4280155642023346	0.8123486682808716	0.5887201034259858	0.4615384615384615	0.41176470588235287	0.8928571428571428	335	RFC	0.5894871913944987	0.49328859060402686	0.4782608695652174	0.7969121140142518	0.6270527225583405	0.5	0.5384615384615384	0.8426966292134831	0.5827759003475136	0.532608695652174	0.3873239436619718	0.828395061728395	0.5704239501707856	0.42857142857142855	0.3333333333333333	0.9493670886075949	Self Car Public
no_beacon__no_geo	0.7071569271175312	0.7894736842105263	0.6367114196065207	0.5699481865284974	0.5020689655172415	0.8381171067738232	0.5911070734600146	0.38095238095238093	0.4864864864864864	0.9058823529411764	336	RFC	0.6670970829493404	0.6903765690376569	0.5400593471810089	0.7708553326293559	0.6600274725274725	0.5714285714285714	0.5625	0.8461538461538461	0.6242017587687347	0.4852941176470588	0.4690721649484536	0.9182389937106918	0.5629897528631705	0.2857142857142857	0.42857142857142855	0.9746835443037974	Self Car Public
no_beacon__no_geo	0.6906574394463668	0.7894736842105263	0.5840648690200734	0.5517241379310346	0.3496732026143791	0.8507972665148064	0.6280055456526045	0.5454545454545454	0.4444444444444444	0.8941176470588236	337	RFC	0.5983189428932647	0.6101694915254238	0.37809187279151946	0.806695464362851	0.7061660561660562	0.75	0.5333333333333333	0.8351648351648352	0.5762414890074465	0.5034965034965035	0.3252279635258359	0.9	0.5905163753265019	0.42857142857142855	0.38095238095238093	0.9620253164556962	Self Car Public
no_beacon__no_geo	0.6114649681528662	0.7456140350877193	0.5068773081957479	0.36175710594315247	0.38845144356955374	0.7704233750745378	0.51975221146022	0.23529411764705882	0.4444444444444445	0.8795180722891567	338	RFC	0.5722925722925724	0.6306306306306306	0.3333333333333333	0.752913752913753	0.6408045977011494	0.6666666666666666	0.4166666666666667	0.8390804597701149	0.5025995940680108	0.2536231884057971	0.46540880503144655	0.7887667887667887	0.5143660839863372	0.14285714285714285	0.47619047619047616	0.9240506329113924	Self Car Public
no_beacon__no_geo	0.6639102185469581	0.7631578947368421	0.5768468423586993	0.455026455026455	0.45526613816534545	0.8202479338842975	0.5541795665634676	0.4	0.36842105263157887	0.8941176470588236	339	RFC	0.6179830209564804	0.6354679802955665	0.47294117647058825	0.7455399061032864	0.6378654025712849	0.6666666666666666	0.4117647058823529	0.8351648351648352	0.5682853666787708	0.3543956043956044	0.4388646288209607	0.9115958668197475	0.5270243118344384	0.2857142857142857	0.3333333333333333	0.9620253164556962	Self Car Public
no_beacon__no_geo	0.6777638190954773	0.7631578947368421	0.5559883396244252	0.7086914995224449	0.1535181236673774	0.8057553956834532	0.5255793526774316	0.6060606060606061	0.08695652173913042	0.8837209302325582	340	RFC	0.5662415664672321	0.6418685121107266	0.3076923076923077	0.7491638795986622	0.614506696849651	0.5263157894736842	0.5	0.8172043010752689	0.58830427804381	0.7910447761194029	0.10227272727272728	0.8715953307392996	0.574643359453486	0.7142857142857143	0.047619047619047616	0.9620253164556962	Self Car Public
no_beacon__no_geo	0.6805745554035568	0.7543859649122807	0.578256500032768	0.5335515548281506	0.36269430051813467	0.8385236447520186	0.5224358974358975	0.4615384615384615	0.23076923076923073	0.875	341	RFC	0.6110858209914004	0.6546184738955824	0.4268292682926829	0.7518097207859359	0.6312714776632302	0.5	0.6	0.7938144329896907	0.5711467732724405	0.45027624309392267	0.3153153153153153	0.9478487614080835	0.515370705244123	0.42857142857142855	0.14285714285714285	0.9746835443037974	Self Car Public
no_beacon__no_geo	0.6855590062111802	0.7368421052631579	0.5539829034408327	0.3988095238095239	0.43617021276595747	0.8269689737470167	0.5110473457675754	0.23529411764705882	0.4390243902439024	0.8588235294117648	342	RFC	0.5969510877348905	0.5537190082644629	0.47307692307692306	0.7640573318632855	0.6396214896214897	0.6666666666666666	0.45	0.8021978021978022	0.5391345070799902	0.3116279069767442	0.40460526315789475	0.9011703511053316	0.4984930681133213	0.14285714285714285	0.42857142857142855	0.9240506329113924	Self Car Public
no_beacon__no_geo	0.6437037037037037	0.7543859649122807	0.5493638647355059	0.4982078853046594	0.34554973821989526	0.804333970681963	0.5317941317941318	0.36363636363636365	0.34285714285714286	0.888888888888889	343	RFC	0.5790251847834759	0.6495327102803738	0.34256055363321797	0.7449822904368358	0.5848861283643892	0.5	0.42857142857142855	0.8260869565217391	0.5422075118580667	0.40406976744186046	0.3485915492957746	0.8739612188365651	0.5111512959614225	0.2857142857142857	0.2857142857142857	0.9620253164556962	Self Car Public
no_beacon__no_geo	0.7020872865275142	0.7631578947368421	0.6095620078742895	0.5939226519337016	0.3992932862190813	0.8354700854700854	0.5843139754786342	0.5185185185185186	0.34285714285714286	0.891566265060241	344	RFC	0.6107857634342314	0.548469387755102	0.450199203187251	0.8336886993603412	0.6058692265588816	0.5384615384615384	0.42857142857142855	0.8505747126436781	0.61452654027278	0.6475903614457831	0.35873015873015873	0.8372591006423983	0.5741410488245932	0.5	0.2857142857142857	0.9367088607594937	Self Car Public
no_beacon__no_geo	0.7021276595744681	0.7719298245614035	0.6247173228852386	0.6027397260273972	0.41497659906396256	0.8564356435643564	0.5665937390270912	0.2857142857142857	0.5116279069767442	0.9024390243902438	345	RFC	0.6324661137334587	0.6346153846153846	0.44481605351170567	0.817966903073286	0.599719887955182	0.42857142857142855	0.5	0.8705882352941177	0.6205010770228161	0.5739130434782609	0.3888888888888889	0.8987012987012987	0.5582680329515773	0.21428571428571427	0.5238095238095238	0.9367088607594937	Self Car Public
no_beacon__no_geo	0.6812977099236641	0.7368421052631579	0.6057892876710064	0.6729758149316508	0.313915857605178	0.8304761904761904	0.5506803511918602	0.588235294117647	0.18181818181818182	0.8819875776397516	346	RFC	0.6075818944455146	0.6911447084233261	0.3211920529801324	0.8104089219330854	0.5386178861788617	0.5	0.25	0.8658536585365854	0.6047540767448295	0.6557377049180327	0.3069620253164557	0.8515625	0.5852923447860157	0.7142857142857143	0.14285714285714285	0.8987341772151899	Self Car Public
no_beacon__no_geo	0.6784982935153584	0.7719298245614035	0.5878038201951871	0.5598885793871866	0.3617391304347827	0.8417837507635919	0.569092884798013	0.3703703703703704	0.43749999999999994	0.8994082840236687	347	RFC	0.6034583721175638	0.6	0.4388185654008439	0.7715565509518477	0.6218078218078218	0.38461538461538464	0.6363636363636364	0.8444444444444444	0.586190584685068	0.5248041775456919	0.3076923076923077	0.9260752688172043	0.5508338356439623	0.35714285714285715	0.3333333333333333	0.9620253164556962	Self Car Public
no_beacon__no_geo	0.7035950110051358	0.7192982456140351	0.6239164550072595	0.5900216919739696	0.4430577223088924	0.8386699507389163	0.5344948167034056	0.38095238095238093	0.3636363636363636	0.8588957055214723	348	RFC	0.6392008862222235	0.6267281105990783	0.5017667844522968	0.7891077636152954	0.5841959972394756	0.5714285714285714	0.34782608695652173	0.8333333333333334	0.6163000860435404	0.5573770491803278	0.39664804469273746	0.8948751642575559	0.5175808720112517	0.2857142857142857	0.38095238095238093	0.8860759493670886	Self Car Public
no_beacon__no_geo	0.7333790267306374	0.7719298245614035	0.6661652790173005	0.6899328859060403	0.45694200351493847	0.8516209476309227	0.5985705003248863	0.5185185185185186	0.4	0.8771929824561402	349	RFC	0.6855559917513864	0.7342857142857143	0.5327868852459017	0.7895953757225433	0.6734485321441843	0.5384615384615384	0.6666666666666666	0.8152173913043478	0.6582849443026556	0.6506329113924051	0.4	0.9242219215155616	0.5783604581072935	0.5	0.2857142857142857	0.9493670886075949	Self Car Public
no_beacon__no_geo	0.694560669456067	0.7631578947368421	0.583401801648936	0.6095791001451378	0.3006263048016702	0.84	0.5430959164292498	0.5185185185185186	0.23076923076923073	0.88	350	RFC	0.6042279572111996	0.6122448979591837	0.4260355029585799	0.7744034707158352	0.6468482905982906	0.5384615384615384	0.6	0.8020833333333334	0.5856440899680616	0.6069364161849711	0.23225806451612904	0.9177377892030848	0.5391802290536467	0.5	0.14285714285714285	0.9746835443037974	Self Car Public
no_beacon__no_geo	0.7070217917675545	0.7368421052631579	0.6202988942119375	0.5347826086956521	0.4695652173913043	0.8565488565488564	0.563626723223754	0.43478260869565216	0.3902439024390244	0.8658536585365854	351	RFC	0.6407799767533048	0.6180904522613065	0.503731343283582	0.8005181347150259	0.5969498910675382	0.5555555555555556	0.4	0.8352941176470589	0.6106723981045218	0.47126436781609193	0.43973941368078173	0.9210134128166915	0.545609805103476	0.35714285714285715	0.38095238095238093	0.8987341772151899	Self Car Public
no_beacon__no_geo	0.6637998436278343	0.7368421052631579	0.5205947278164349	0.2706270627062706	0.48125	0.8099071207430341	0.5355807820204105	0.35294117647058826	0.4	0.8538011695906433	352	RFC	0.6154648237265411	0.6212121212121212	0.5049180327868853	0.7202643171806168	0.7381769641495041	1.0	0.42105263157894735	0.7934782608695652	0.5192442112689852	0.1729957805907173	0.4597014925373134	0.925035360678925	0.5064295760498293	0.21428571428571427	0.38095238095238093	0.9240506329113924	Self Car Public
no_beacon__no_geo	0.6781362007168459	0.7631578947368421	0.5835742600120032	0.4849785407725322	0.42608695652173917	0.8396572827417381	0.5541795665634676	0.4	0.36842105263157887	0.8941176470588236	353	RFC	0.615552790768216	0.6348314606741573	0.4224137931034483	0.7894131185270425	0.6378654025712849	0.6666666666666666	0.4117647058823529	0.8351648351648352	0.5729725662194703	0.3923611111111111	0.4298245614035088	0.8967320261437909	0.5270243118344384	0.2857142857142857	0.3333333333333333	0.9620253164556962	Self Car Public
no_beacon__no_geo	0.6964038727524204	0.7719298245614035	0.5683491146418445	0.5080645161290323	0.3507462686567164	0.8462365591397848	0.5615179667181727	0.4210526315789473	0.3870967741935483	0.8764044943820224	354	RFC	0.6247961423608693	0.7283236994219653	0.37751004016064255	0.7685546875	0.7292929292929292	0.8	0.6	0.7878787878787878	0.5530021904899199	0.39009287925696595	0.32752613240418116	0.9413875598086124	0.5195901145268235	0.2857142857142857	0.2857142857142857	0.9873417721518988	Self Car Public
no_beacon__no_geo	0.7149355572403336	0.7631578947368421	0.5879002737388875	0.5205479452054794	0.3915547024952015	0.8515981735159818	0.5413556559425312	0.38095238095238093	0.35294117647058826	0.8901734104046243	355	RFC	0.6090813048103012	0.572289156626506	0.44933920704845814	0.8056155507559395	0.6173719897124151	0.5714285714285714	0.46153846153846156	0.8191489361702128	0.5758244699804801	0.47738693467336685	0.3469387755102041	0.9031476997578692	0.515370705244123	0.2857142857142857	0.2857142857142857	0.9746835443037974	Self Car Public
no_beacon__no_geo	0.740627390971691	0.8070175438596491	0.6458655599572407	0.5684210526315789	0.4874551971326165	0.8817204301075269	0.6240641711229947	0.45454545454545453	0.5	0.9176470588235295	356	RFC	0.6740475640847515	0.6887755102040817	0.5055762081784386	0.827790973871734	0.6940476190476191	0.625	0.6	0.8571428571428571	0.6325418813909081	0.4838709677419355	0.47058823529411764	0.9431664411366711	0.5910186859553949	0.35714285714285715	0.42857142857142855	0.9873417721518988	Self Car Public
no_beacon__no_geo	0.6985185185185185	0.7719298245614035	0.5752942959248478	0.48868778280542996	0.3961165048543689	0.8410786001147447	0.5636265805757331	0.4761904761904762	0.33333333333333326	0.8813559322033897	357	RFC	0.6302500032657782	0.6585365853658537	0.4788732394366197	0.7533401849948612	0.6885865457294029	0.7142857142857143	0.5555555555555556	0.7959183673469388	0.5593952016506688	0.38848920863309355	0.33774834437086093	0.951948051948052	0.5275266224633314	0.35714285714285715	0.23809523809523808	0.9873417721518988	Self Car Public
no_beacon__no_geo	0.687373396353815	0.7105263157894737	0.6187724873901462	0.5837320574162679	0.42995839112343964	0.8426270136307311	0.4542257298648718	0.19047619047619047	0.2926829268292683	0.8795180722891567	358	RFC	0.6310208838091225	0.6354166666666666	0.4696969696969697	0.7879490150637312	0.4749315818281335	0.2857142857142857	0.3	0.8390804597701149	0.6139006112243556	0.5398230088495575	0.39641943734015345	0.9054593874833555	0.45087402049427366	0.14285714285714285	0.2857142857142857	0.9240506329113924	Self Car Public
no_beacon__no_geo	0.6737320211960636	0.7894736842105263	0.5445793996725619	0.34123222748815163	0.4437194127243067	0.8487865588052272	0.5697509014522478	0.3157894736842105	0.4864864864864864	0.9069767441860466	359	RFC	0.586166050190734	0.5454545454545454	0.43450479233226835	0.7785388127853882	0.6670698924731183	0.6	0.5625	0.8387096774193549	0.5448592438846696	0.2482758620689655	0.4533333333333333	0.93296853625171	0.5433996383363472	0.21428571428571427	0.42857142857142855	0.9873417721518988	Self Car Public
no_beacon__no_geo	0.7262678803641093	0.7807017543859649	0.6358670224408348	0.7244094488188976	0.345489443378119	0.837702175125488	0.5660703075957313	0.5833333333333334	0.22222222222222224	0.8926553672316384	360	RFC	0.6658279967465467	0.8214285714285714	0.41284403669724773	0.7632113821138211	0.6687074829931973	0.7	0.5	0.8061224489795918	0.6244078594039526	0.647887323943662	0.297029702970297	0.9283065512978986	0.5476190476190476	0.5	0.14285714285714285	1.0	Self Car Public
no_beacon__no_geo	0.7237008871989861	0.7543859649122807	0.649408320181073	0.6507462686567165	0.437956204379562	0.8595224875069406	0.576858813700919	0.4761904761904762	0.3888888888888889	0.8654970760233918	361	RFC	0.6619972691161867	0.68125	0.4934210526315789	0.8113207547169812	0.6617667356797792	0.7142857142857143	0.4666666666666667	0.8043478260869565	0.6434571298422408	0.6228571428571429	0.3937007874015748	0.9138134592680047	0.5423950170785613	0.35714285714285715	0.3333333333333333	0.9367088607594937	Self Car Public
no_beacon__no_geo	0.6490952006294256	0.7719298245614035	0.5130649845994547	0.3427230046948357	0.3769230769230769	0.8195488721804512	0.543448275862069	0.32	0.4137931034482759	0.896551724137931	362	RFC	0.5424488893763115	0.3967391304347826	0.494949494949495	0.735658042744657	0.644896331738437	0.36363636363636365	0.75	0.8210526315789474	0.510345359775955	0.30165289256198347	0.30434782608695654	0.925035360678925	0.5195901145268235	0.2857142857142857	0.2857142857142857	0.9873417721518988	Self Car Public
no_beacon__no_geo	0.6772277227722773	0.7631578947368421	0.5879011857562018	0.43575418994413406	0.506155950752394	0.8217934165720773	0.6058201058201058	0.5	0.42857142857142855	0.8888888888888888	363	RFC	0.5899496255100435	0.391304347826087	0.5623100303951368	0.8162344983089064	0.632013769363167	0.6	0.42857142857142855	0.8674698795180723	0.5930747383530527	0.49159663865546216	0.4601990049751244	0.8274285714285714	0.5895117540687161	0.42857142857142855	0.42857142857142855	0.9113924050632911	Self Car Public
no_beacon__no_geo	0.76796875	0.7894736842105263	0.6550200102863107	0.5943396226415094	0.47379454926624737	0.8969258589511754	0.5956904272693747	0.4	0.4864864864864864	0.9005847953216375	364	RFC	0.6871966873706005	0.72	0.49130434782608695	0.8502857142857143	0.6887077294685989	0.6666666666666666	0.5625	0.8369565217391305	0.6374978555882623	0.5060240963855421	0.4574898785425101	0.9489795918367347	0.5629897528631705	0.2857142857142857	0.42857142857142855	0.9746835443037974	Self Car Public
no_beacon__no_geo	0.667107001321004	0.7368421052631579	0.5824262701046147	0.6032258064516128	0.34248788368336025	0.8015651201788708	0.5110165773258809	0.4210526315789473	0.25806451612903225	0.8539325842696629	365	RFC	0.6118605186643956	0.7030075187969925	0.4061302681992337	0.7264437689969605	0.655892255892256	0.8	0.4	0.7676767676767676	0.572784311879666	0.5282485875706214	0.29608938547486036	0.8940149625935162	0.47940526421539076	0.2857142857142857	0.19047619047619047	0.9620253164556962	Self Car Public
no_beacon__no_geo	0.6751085383502171	0.7982456140350878	0.5846096984033116	0.5473684210526315	0.375	0.8314606741573033	0.6473586654309545	0.5384615384615384	0.5	0.9036144578313253	366	RFC	0.5941311618013594	0.5842696629213483	0.40808823529411764	0.7900355871886121	0.6818007662835249	0.5833333333333334	0.6	0.8620689655172413	0.5797322802932467	0.5148514851485149	0.346875	0.8774703557312253	0.6259795057263412	0.5	0.42857142857142855	0.9493670886075949	Self Car Public
no_beacon__no_geo	0.706415620641562	0.7368421052631579	0.5962817848828948	0.6188925081433225	0.33986928104575165	0.8300835654596102	0.5035823447291871	0.38095238095238093	0.27586206896551724	0.8539325842696629	367	RFC	0.6465786834762738	0.7307692307692307	0.46987951807228917	0.7390873015873016	0.6130351130351129	0.5714285714285714	0.5	0.7676767676767676	0.583189183552186	0.536723163841808	0.26621160409556316	0.9466327827191868	0.47940526421539076	0.2857142857142857	0.19047619047619047	0.9620253164556962	Self Car Public
no_beacon__no_geo	0.702721563154222	0.7982456140350878	0.5819706061819748	0.39999999999999997	0.49149922720247297	0.8544125913434514	0.6140649948342256	0.41666666666666663	0.5142857142857143	0.9112426035502957	368	RFC	0.6096271278831932	0.4861878453038674	0.5559440559440559	0.7867494824016563	0.6661375661375661	0.5	0.6428571428571429	0.8555555555555555	0.5716736337194065	0.33976833976833976	0.4404432132963989	0.9348093480934809	0.5867992766726944	0.35714285714285715	0.42857142857142855	0.9746835443037974	Self Car Public
no_beacon__no_geo	0.6800286327845383	0.7894736842105263	0.5670360604424117	0.44569288389513106	0.4006734006734007	0.8547418967587035	0.5968232188967973	0.43478260869565216	0.4444444444444444	0.9112426035502957	369	RFC	0.5896093174277963	0.5613207547169812	0.4146341463414634	0.7928730512249443	0.6481481481481483	0.5555555555555556	0.5333333333333333	0.8555555555555555	0.5614235668539238	0.3695652173913043	0.38762214983713356	0.9270833333333334	0.5709262607996785	0.35714285714285715	0.38095238095238093	0.9746835443037974	Self Car Public
no_beacon__no_geo	0.7066202090592334	0.7719298245614035	0.6340319505344136	0.6562009419152276	0.4072249589490969	0.8386699507389163	0.6226754705015575	0.6086956521739131	0.37837837837837834	0.880952380952381	370	RFC	0.6573755603435968	0.7157534246575342	0.49206349206349204	0.7643097643097643	0.6822461506450269	0.7777777777777778	0.4375	0.8314606741573034	0.6273982333507181	0.6057971014492753	0.3473389355742297	0.9290586630286494	0.590014064697609	0.5	0.3333333333333333	0.9367088607594937	Self Car Public
no_beacon__no_geo	0.6347992351816444	0.7456140350877193	0.5662614722602681	0.5284360189573459	0.384375	0.7859733978234583	0.5386301964615218	0.4	0.3243243243243243	0.891566265060241	371	RFC	0.5658762350997438	0.5126436781609195	0.3942307692307692	0.7907542579075426	0.5600400557297109	0.45454545454545453	0.375	0.8505747126436781	0.5671607579462102	0.5452322738386308	0.375	0.78125	0.5265220012055455	0.35714285714285715	0.2857142857142857	0.9367088607594937	Self Car Public
no_beacon__no_geo	0.6947791164658634	0.7982456140350878	0.6309095011048732	0.6281833616298811	0.4325068870523416	0.8320382546323969	0.6149654439128124	0.45454545454545453	0.4736842105263158	0.9166666666666667	372	RFC	0.642222468697624	0.6702898550724637	0.46726190476190477	0.7891156462585034	0.6731934346772417	0.625	0.5294117647058824	0.8651685393258427	0.6245057592876304	0.5910543130990416	0.4025641025641026	0.8798988621997471	0.5867992766726944	0.35714285714285715	0.42857142857142855	0.9746835443037974	Self Car Public
no_beacon__no_geo	0.7167805618830676	0.7631578947368421	0.5608536431974448	0.3400809716599191	0.49836065573770494	0.8441193021947102	0.5406976744186046	0.25	0.5	0.872093023255814	373	RFC	0.6124785122675418	0.5185185185185185	0.5277777777777778	0.7911392405063291	0.7775891341256367	1.0	0.5263157894736842	0.8064516129032258	0.5432554002808166	0.25301204819277107	0.4720496894409938	0.9047044632086851	0.522804902551738	0.14285714285714285	0.47619047619047616	0.9493670886075949	Self Car Public
no_beacon__no_geo	0.7209474463360473	0.7719298245614035	0.6187198496908606	0.5481798715203426	0.45387453874538747	0.8541051388068517	0.5915172838249761	0.45454545454545453	0.4324324324324324	0.8875739644970415	374	RFC	0.6416692247608472	0.6009389671361502	0.5234042553191489	0.8006644518272426	0.6527777777777778	0.625	0.5	0.8333333333333334	0.606592782363261	0.5039370078740157	0.4006514657980456	0.9151898734177215	0.5624874422342777	0.35714285714285715	0.38095238095238093	0.9493670886075949	Self Car Public
no_beacon__no_geo	0.7253371185237757	0.7982456140350878	0.6266624035704175	0.6226734348561759	0.39615384615384613	0.8611599297012302	0.6127355425601039	0.5925925925925927	0.33333333333333326	0.9122807017543859	375	RFC	0.6488363337692941	0.7022900763358778	0.43829787234042555	0.805921052631579	0.6729220859655642	0.6153846153846154	0.5555555555555556	0.8478260869565217	0.6150674424586825	0.5592705167173252	0.36140350877192984	0.9245283018867925	0.5989551938919028	0.5714285714285714	0.23809523809523808	0.9873417721518988	Self Car Public
no_beacon__no_geo	0.7096541786743515	0.7631578947368421	0.5970448933085707	0.6422628951747088	0.2962962962962963	0.8525754884547071	0.5503774739849011	0.5517241379310344	0.2	0.8994082840236687	376	RFC	0.6045485029474845	0.6454849498327759	0.3564356435643564	0.8117249154453213	0.5703703703703704	0.5333333333333333	0.3333333333333333	0.8444444444444444	0.5967831951384172	0.6390728476821192	0.2535211267605634	0.8977556109725686	0.5587703435804702	0.5714285714285714	0.14285714285714285	0.9620253164556962	Self Car Public
no_beacon__no_geo	0.684885290148448	0.7982456140350878	0.5795434714221398	0.4007858546168959	0.469361147327249	0.8684834123222748	0.595580929991744	0.2857142857142857	0.5853658536585366	0.9156626506024097	377	RFC	0.5855985295640468	0.39080459770114945	0.5405405405405406	0.8254504504504504	0.6340448823207444	0.42857142857142855	0.6	0.8735632183908046	0.5807622887864824	0.4112903225806452	0.4147465437788018	0.91625	0.582579867389994	0.21428571428571427	0.5714285714285714	0.9620253164556962	Self Car Public
no_beacon__no_geo	0.6796052631578947	0.7192982456140351	0.5773633265252914	0.5652173913043478	0.356401384083045	0.8104712041884817	0.46000296352744446	0.3333333333333333	0.20689655172413796	0.839779005524862	378	RFC	0.6508073526001813	0.8253968253968254	0.4103585657370518	0.7166666666666667	0.6233660130718954	0.75	0.375	0.7450980392156863	0.5590889653592508	0.4297520661157025	0.3149847094801223	0.9325301204819277	0.43972272453285105	0.21428571428571427	0.14285714285714285	0.9620253164556962	Self Car Public
no_beacon__no_geo	0.6629798308392973	0.7807017543859649	0.5870961125011852	0.5285481239804242	0.39999999999999997	0.8327402135231317	0.6033454344491135	0.5217391304347826	0.3888888888888889	0.8994082840236687	379	RFC	0.5984946093240922	0.5625	0.46827794561933533	0.7647058823529411	0.6592592592592593	0.6666666666666666	0.4666666666666667	0.8444444444444444	0.5872077125202125	0.49846153846153846	0.3490990990990991	0.9140625	0.574643359453486	0.42857142857142855	0.3333333333333333	0.9620253164556962	Self Car Public
no_beacon__no_geo	0.7040389972144847	0.8070175438596491	0.6204342695672301	0.5306122448979592	0.482315112540193	0.8483754512635379	0.6153634988708642	0.41666666666666663	0.5161290322580645	0.9132947976878613	380	RFC	0.6407488711836539	0.5571428571428572	0.5791505791505791	0.7859531772575251	0.7134751773049647	0.5	0.8	0.8404255319148937	0.6137617581467848	0.5064935064935064	0.4132231404958678	0.9215686274509803	0.5793650793650794	0.35714285714285715	0.38095238095238093	1.0	Self Car Public
no_beacon__no_geo	0.6700188560653677	0.7280701754385965	0.6147767822184175	0.6354609929078013	0.42323651452282157	0.7856328392246293	0.5357142857142857	0.4	0.35	0.8571428571428571	381	RFC	0.6224351485664185	0.6808510638297872	0.4157608695652174	0.7706935123042505	0.6146921611143964	0.6666666666666666	0.3684210526315789	0.8089887640449438	0.6092977956805653	0.5957446808510638	0.4309859154929577	0.8011627906976744	0.5101466747036367	0.2857142857142857	0.3333333333333333	0.9113924050632911	Self Car Public
no_beacon__no_geo	0.6382850241545893	0.7368421052631579	0.5673015873015873	0.608695652173913	0.3198757763975155	0.7733333333333334	0.5538625088589653	0.5	0.2941176470588235	0.8674698795180723	382	RFC	0.5719205327029789	0.5583657587548638	0.40711462450592883	0.750281214848144	0.5707338638373121	0.5	0.38461538461538464	0.8275862068965517	0.576757222974749	0.668997668997669	0.26342710997442453	0.7978468899521531	0.5498292143861764	0.5	0.23809523809523808	0.9113924050632911	Self Car Public
no_beacon__no_geo	0.7137758743754461	0.7543859649122807	0.5886404313100643	0.48387096774193544	0.4344827586206896	0.8475675675675676	0.5589978478630745	0.4210526315789473	0.3888888888888889	0.8670520231213873	383	RFC	0.6237822234279348	0.5769230769230769	0.5080645161290323	0.7863590772316951	0.6881796690307329	0.8	0.4666666666666667	0.7978723404255319	0.571764588639827	0.4166666666666667	0.3795180722891566	0.9191090269636577	0.522804902551738	0.2857142857142857	0.3333333333333333	0.9493670886075949	Self Car Public
no_beacon__no_geo	0.7069767441860465	0.7631578947368421	0.6372288022565774	0.689119170984456	0.3946037099494098	0.8279635258358663	0.5767920788163704	0.38095238095238093	0.4736842105263158	0.8757396449704142	384	RFC	0.6479905661656071	0.7535410764872521	0.3939393939393939	0.7964912280701755	0.6410208527855586	0.5714285714285714	0.5294117647058824	0.8222222222222222	0.6307134851536834	0.6348448687350835	0.3952702702702703	0.8620253164556962	0.5503315250150692	0.2857142857142857	0.42857142857142855	0.9367088607594937	Self Car Public
no_beacon__no_geo	0.702928870292887	0.7982456140350878	0.619350479745615	0.6180469715698392	0.4149659863945579	0.8250384812724475	0.6339115110833903	0.5925925925925927	0.4137931034482759	0.8953488372093023	385	RFC	0.6246478012071958	0.5924170616113744	0.47104247104247104	0.8104838709677419	0.7311138682106425	0.6153846153846154	0.75	0.8279569892473119	0.6189802975279609	0.6459948320413437	0.3708206686930091	0.8401253918495298	0.6106088004822182	0.5714285714285714	0.2857142857142857	0.9746835443037974	Self Car Public
no_beacon__no_geo	0.704644412191582	0.7192982456140351	0.6232101664137341	0.5944798301486199	0.4405144694533762	0.8346361996392062	0.5051679586563308	0.38095238095238093	0.2857142857142857	0.8488372093023255	386	RFC	0.636633942790332	0.6194690265486725	0.5	0.7904328018223234	0.5711725550435228	0.5714285714285714	0.35714285714285715	0.7849462365591398	0.6163943884897103	0.5714285714285714	0.3936781609195402	0.8840764331210191	0.4826200522403054	0.2857142857142857	0.23809523809523808	0.9240506329113924	Self Car Public
no_beacon__no_geo	0.7338877338877339	0.8070175438596491	0.6664390985040578	0.636215334420881	0.49028400597907323	0.8728179551122194	0.6561515663312071	0.5454545454545454	0.5128205128205129	0.9101796407185629	387	RFC	0.6791272464305137	0.6794425087108014	0.5324675324675324	0.8254716981132075	0.7230639730639731	0.75	0.5555555555555556	0.8636363636363636	0.6594596879790814	0.598159509202454	0.45429362880886426	0.9259259259259259	0.6222624070725337	0.42857142857142855	0.47619047619047616	0.9620253164556962	Self Car Public
no_beacon__no_geo	0.7001278772378516	0.7543859649122807	0.6349674060912479	0.7202072538860104	0.3751987281399046	0.8094962362478286	0.6031039779649345	0.7586206896551724	0.19354838709677416	0.8571428571428571	388	RFC	0.6524246007423903	0.7493261455525606	0.4627450980392157	0.7452025586353944	0.614107365792759	0.7333333333333333	0.3	0.8089887640449438	0.6315688044144805	0.6932668329177057	0.3155080213903743	0.8859315589353612	0.6133212778782399	0.7857142857142857	0.14285714285714285	0.9113924050632911	Self Car Public
no_beacon__no_geo	0.744266851980542	0.8070175438596491	0.6474063468913004	0.732824427480916	0.3534675615212528	0.8559270516717324	0.6589113355780022	0.7200000000000001	0.37037037037037035	0.8863636363636364	389	RFC	0.6674225426519574	0.7741935483870968	0.43169398907103823	0.7963800904977375	0.8185462876184526	0.8181818181818182	0.8333333333333334	0.8041237113402062	0.6399977175629922	0.6956521739130435	0.29924242424242425	0.9250985545335085	0.6227647177014265	0.6428571428571429	0.23809523809523808	0.9873417721518988	Self Car Public
no_beacon__no_geo	0.7186629526462396	0.7807017543859649	0.6039915337369425	0.5012048192771085	0.4620573355817875	0.8487124463519313	0.5829446337402273	0.4210526315789473	0.4324324324324324	0.8953488372093023	390	RFC	0.6768286162438307	0.7536231884057971	0.5074074074074074	0.769455252918288	0.7093189964157706	0.8	0.5	0.8279569892473119	0.5819240397176265	0.37545126353790614	0.4241486068111455	0.9461722488038278	0.5471167369901547	0.2857142857142857	0.38095238095238093	0.9746835443037974	Self Car Public
no_beacon__no_geo	0.6854009595613434	0.7192982456140351	0.5685167662227804	0.45862884160756506	0.4276315789473684	0.8192898781134076	0.519047619047619	0.4	0.3	0.8571428571428571	391	RFC	0.5730767555440597	0.49238578680203043	0.40625	0.8205944798301487	0.5971483014652736	0.6666666666666666	0.3157894736842105	0.8089887640449438	0.5661939489004386	0.42920353982300885	0.4513888888888889	0.817989417989418	0.49427365883062085	0.2857142857142857	0.2857142857142857	0.9113924050632911	Self Car Public
no_beacon__no_geo	0.719718309859155	0.8070175438596491	0.6369386659050962	0.5906735751295336	0.46179401993355484	0.8583484026522002	0.6208440999138674	0.4	0.5555555555555556	0.9069767441860466	392	RFC	0.6582693197537254	0.6627906976744186	0.5129151291512916	0.7991021324354658	0.7240143369175627	0.6666666666666666	0.6666666666666666	0.8387096774193549	0.6265777302488132	0.5327102803738317	0.4199395770392749	0.9270833333333334	0.5830821780188868	0.2857142857142857	0.47619047619047616	0.9873417721518988	Self Car Public
no_beacon__no_geo	0.7267080745341615	0.8157894736842105	0.6332937558544741	0.6437994722955146	0.4183266932270916	0.8377551020408163	0.6568438914027149	0.6153846153846153	0.43749999999999994	0.9176470588235295	393	RFC	0.6489398520749523	0.6224489795918368	0.5147058823529411	0.8096646942800789	0.72005772005772	0.6666666666666666	0.6363636363636364	0.8571428571428571	0.6289601178004486	0.6666666666666666	0.3523489932885906	0.8678646934460887	0.6307012256379344	0.5714285714285714	0.3333333333333333	0.9873417721518988	Self Car Public
no_beacon__no_geo	0.743421052631579	0.7807017543859649	0.676471309577838	0.6910112359550562	0.48026315789473684	0.858139534883721	0.5840417209908735	0.64	0.23076923076923073	0.8813559322033897	394	RFC	0.7002628699822546	0.7616099071207431	0.5447761194029851	0.7944025834230355	0.707730364873222	0.7272727272727273	0.6	0.7959183673469388	0.6649329058465527	0.6323907455012854	0.4294117647058823	0.9329962073324906	0.567209162145871	0.5714285714285714	0.14285714285714285	0.9873417721518988	Self Car Public
no_beacon__no_geo	0.734185733512786	0.7894736842105263	0.6607353631268761	0.6273764258555133	0.5007451564828614	0.8540845070422536	0.6216931216931217	0.4761904761904762	0.5	0.888888888888889	395	RFC	0.6978874076957174	0.7674418604651163	0.5333333333333333	0.7928870292887029	0.7134575569358178	0.7142857142857143	0.6	0.8260869565217391	0.6426585538908961	0.5305466237942122	0.47191011235955055	0.9255189255189256	0.582579867389994	0.35714285714285715	0.42857142857142855	0.9620253164556962	Self Car Public
no_beacon__no_geo	0.7079847908745247	0.7543859649122807	0.574290096548161	0.5022222222222222	0.37387387387387383	0.846774193548387	0.5257936507936508	0.41666666666666663	0.2857142857142857	0.875	396	RFC	0.6153584303330648	0.6042780748663101	0.4689265536723164	0.7728706624605678	0.6217476681394207	0.5	0.5714285714285714	0.7938144329896907	0.5589416501272854	0.4296577946768061	0.31086142322097376	0.9363057324840764	0.5074341973076151	0.35714285714285715	0.19047619047619047	0.9746835443037974	Self Car Public
no_beacon__no_geo	0.7136150234741784	0.7368421052631579	0.6302416562434119	0.6546463245492372	0.3893805309734514	0.8466981132075472	0.5112104949314252	0.4615384615384615	0.2	0.872093023255814	397	RFC	0.6471413809514496	0.6840579710144927	0.4700854700854701	0.7872807017543859	0.546594982078853	0.5	0.3333333333333333	0.8064516129032258	0.6252673949955376	0.6276595744680851	0.3323262839879154	0.9158163265306123	0.5069318866787221	0.42857142857142855	0.14285714285714285	0.9493670886075949	Self Car Public
no_beacon__no_geo	0.7043165467625899	0.7456140350877193	0.611789106238051	0.620817843866171	0.3703703703703704	0.8441791044776119	0.5338095238095237	0.4799999999999999	0.22857142857142854	0.8928571428571428	398	RFC	0.6242441545663165	0.6600790513833992	0.41015625	0.8024971623155505	0.5579551534607714	0.5454545454545454	0.2857142857142857	0.8426966292134831	0.6046712342152462	0.5859649122807018	0.33762057877813506	0.8904282115869018	0.522804902551738	0.42857142857142855	0.19047619047619047	0.9493670886075949	Self Car Public
no_beacon__no_geo	0.7087256748273697	0.7894736842105263	0.643796400448123	0.6705035971223022	0.4200278164116829	0.8408577878103838	0.6342710997442454	0.6086956521739131	0.4	0.8941176470588236	399	RFC	0.6548375705095996	0.7082066869300911	0.4603658536585366	0.7959401709401709	0.7043142043142043	0.7777777777777778	0.5	0.8351648351648352	0.6379832018429319	0.6366120218579235	0.38618925831202044	0.8911483253588517	0.5984528832630098	0.5	0.3333333333333333	0.9620253164556962	Self Car Public
no_beacon__no_geo	0.6769005847953217	0.7456140350877193	0.5537099885894005	0.3988919667590028	0.4362519201228878	0.8259860788863108	0.5192691029900333	0.2857142857142857	0.4	0.872093023255814	400	RFC	0.58086834432543	0.4864864864864865	0.4913494809688581	0.7647690655209453	0.5783410138248848	0.42857142857142855	0.5	0.8064516129032258	0.5427165348342625	0.3380281690140845	0.39226519337016574	0.8978562421185372	0.49899537874221417	0.21428571428571427	0.3333333333333333	0.9493670886075949	Self Car Public
no_beacon__no_geo	0.6788273615635179	0.7807017543859649	0.591156963238737	0.5526315789473685	0.4151624548736462	0.8056768558951964	0.581804127176178	0.5	0.3448275862068965	0.9005847953216375	401	RFC	0.5998226950354609	0.525	0.48936170212765956	0.7851063829787234	0.6539855072463768	0.5	0.625	0.8369565217391305	0.5903963869403795	0.5833333333333334	0.3605015673981191	0.827354260089686	0.5709262607996785	0.5	0.23809523809523808	0.9746835443037974	Self Car Public
no_beacon__no_geo	0.6334426229508197	0.7456140350877193	0.5185431918693257	0.3928571428571428	0.3636363636363636	0.7991360691144709	0.5247208931419457	0.3333333333333333	0.36363636363636365	0.8771929824561402	402	RFC	0.5189961837414874	0.3548387096774194	0.40559440559440557	0.7965554359526372	0.5717391304347826	0.4	0.5	0.8152173913043478	0.5237596441117568	0.44	0.32954545454545453	0.8017334777898159	0.5069318866787221	0.2857142857142857	0.2857142857142857	0.9493670886075949	Self Car Public
no_beacon__no_geo	0.6324358171571697	0.7280701754385965	0.5644979408436169	0.5284810126582279	0.40053404539385845	0.7644787644787645	0.5090439276485789	0.38095238095238093	0.2857142857142857	0.8604651162790697	403	RFC	0.5746442246247874	0.5758620689655173	0.4155124653739612	0.7325581395348837	0.5747567844342037	0.5714285714285714	0.35714285714285715	0.7956989247311828	0.5580699967296967	0.48830409356725146	0.3865979381443299	0.7993079584775087	0.48683946152300583	0.2857142857142857	0.23809523809523808	0.9367088607594937	Self Car Public
no_beacon__no_geo	0.6926040061633282	0.7543859649122807	0.6065251060919338	0.6113671274961597	0.38197424892703863	0.826233941852603	0.5421353954687288	0.4615384615384615	0.2962962962962963	0.8685714285714285	404	RFC	0.6247071585849565	0.67003367003367	0.43842364532019706	0.7656641604010025	0.6527777777777777	0.5	0.6666666666666666	0.7916666666666666	0.5992533065987248	0.5621468926553672	0.33840304182509506	0.8972099853157122	0.5270243118344384	0.42857142857142855	0.19047619047619047	0.9620253164556962	Self Car Public
no_beacon__no_geo	0.6704953338119167	0.7280701754385965	0.5919734832236926	0.5689354275741711	0.3854660347551343	0.8215189873417722	0.519047619047619	0.3	0.4	0.8571428571428571	405	RFC	0.6044844685468339	0.6127819548872181	0.4326241134751773	0.7680473372781065	0.5766804652079637	0.5	0.42105263157894735	0.8089887640449438	0.5871720567548084	0.5309446254071661	0.3475783475783476	0.8829931972789116	0.5022101667671288	0.21428571428571427	0.38095238095238093	0.9113924050632911	Self Car Public
no_beacon__no_geo	0.6983002832861189	0.7280701754385965	0.5999842243701848	0.652991452991453	0.3241106719367589	0.8228505481823427	0.4853955375253549	0.3	0.2941176470588235	0.8620689655172414	406	RFC	0.6350743388456467	0.7795918367346939	0.37272727272727274	0.7529039070749736	0.558029689608637	0.5	0.38461538461538464	0.7894736842105263	0.5852008915098272	0.5617647058823529	0.2867132867132867	0.9071246819338422	0.4672493469961824	0.21428571428571427	0.23809523809523808	0.9493670886075949	Self Car Public
no_beacon__no_geo	0.6883910386965377	0.7719298245614035	0.5977927908241192	0.5502846299810247	0.4066265060240964	0.8364672364672365	0.636029833620195	0.6	0.42857142857142855	0.8795180722891567	407	RFC	0.6446297020008559	0.7512953367875648	0.4115853658536585	0.7710084033613446	0.7558839627805144	1.0	0.42857142857142855	0.8390804597701149	0.5833298933177943	0.4341317365269461	0.4017857142857143	0.9140722291407223	0.5937311633514165	0.42857142857142855	0.42857142857142855	0.9240506329113924	Self Car Public
no_beacon__no_geo	0.6869369369369369	0.7368421052631579	0.5631163731678098	0.3650793650793651	0.4793893129770992	0.8448804414469651	0.5551368968839191	0.38095238095238093	0.4186046511627907	0.8658536585365854	408	RFC	0.593248709420591	0.4928571428571429	0.5048231511254019	0.7820658342792282	0.6052711993888464	0.5714285714285714	0.4090909090909091	0.8352941176470589	0.5549926606301435	0.28991596638655465	0.4563953488372093	0.9186666666666666	0.5376732971669681	0.2857142857142857	0.42857142857142855	0.8987341772151899	Self Car Public
no_beacon__no_geo	0.7044967880085653	0.7631578947368421	0.5565207478137998	0.3121019108280255	0.5049645390070923	0.8524957936062816	0.5436507936507936	0.25	0.5	0.880952380952381	409	RFC	0.675307892201464	0.765625	0.46113989637305697	0.7991587802313355	0.7699071812408403	1.0	0.4782608695652174	0.8314606741573034	0.555818422956354	0.196	0.5579937304075235	0.9134615384615384	0.5344585091420534	0.14285714285714285	0.5238095238095238	0.9367088607594937	Self Car Public
no_beacon__no_geo	0.6821877309682187	0.7631578947368421	0.5683603964005786	0.4352617079889808	0.44239631336405527	0.8274231678486996	0.5595375722543353	0.4	0.4	0.8786127167630058	410	RFC	0.6075011472342828	0.5563380281690141	0.5142857142857142	0.7518796992481203	0.6583924349881797	0.6666666666666666	0.5	0.8085106382978723	0.5551495126066234	0.3574660633484163	0.3881401617250674	0.9198423127463863	0.5270243118344384	0.2857142857142857	0.3333333333333333	0.9620253164556962	Self Car Public
no_beacon__no_geo	0.7241379310344828	0.7719298245614035	0.6420241194884928	0.5809128630705395	0.4836601307189542	0.8614993646759848	0.5645870469399881	0.45454545454545453	0.3333333333333333	0.9058823529411764	411	RFC	0.6565771466237099	0.603448275862069	0.5543071161048689	0.8119760479041916	0.6237179487179487	0.625	0.4	0.8461538461538461	0.6354805096324189	0.56	0.4289855072463768	0.9174560216508796	0.5391802290536467	0.35714285714285715	0.2857142857142857	0.9746835443037974	Self Car Public
no_beacon__no_geo	0.695920889987639	0.7456140350877193	0.6247867217849604	0.6315789473684211	0.41982507288629745	0.8229561451001625	0.5530165912518853	0.5384615384615384	0.25	0.8705882352941177	412	RFC	0.6400176432050958	0.6626865671641791	0.488135593220339	0.7692307692307693	0.5867188367188367	0.5833333333333334	0.36363636363636365	0.8131868131868132	0.6187656745139721	0.6032608695652174	0.36828644501278773	0.8847497089639115	0.5423950170785613	0.5	0.19047619047619047	0.9367088607594937	Self Car Public
no_beacon__no_geo	0.6815754339118825	0.7017543859649122	0.6028453667366559	0.5217391304347826	0.4854651162790698	0.8013318534961154	0.4669312169312169	0.22222222222222224	0.3333333333333333	0.8452380952380952	413	RFC	0.607043341713018	0.5344129554655871	0.49850746268656715	0.7882096069868996	0.5436953807740325	0.5	0.3333333333333333	0.797752808988764	0.5992129160713178	0.5096525096525096	0.4730878186968839	0.8148984198645598	0.4583082178018887	0.14285714285714285	0.3333333333333333	0.8987341772151899	Self Car Public
no_beacon__no_geo	0.684931506849315	0.7982456140350878	0.5943687679507964	0.6443089430894309	0.3260437375745527	0.8127536231884057	0.6369111508646391	0.6153846153846153	0.4	0.8953488372093023	414	RFC	0.6032104115963214	0.6509240246406571	0.38497652582159625	0.7737306843267108	0.7204301075268816	0.6666666666666666	0.6666666666666666	0.8279569892473119	0.5921691461273783	0.6378269617706237	0.2827586206896552	0.8559218559218559	0.6106088004822182	0.5714285714285714	0.2857142857142857	0.9746835443037974	Self Car Public
no_beacon__no_geo	0.708550185873606	0.7543859649122807	0.5975506057401226	0.49567723342939485	0.4560260586319218	0.8409485251590514	0.534960924413257	0.35294117647058826	0.37837837837837834	0.8735632183908046	415	RFC	0.6787164853556208	0.7889908256880734	0.4745762711864407	0.7725823591923485	0.7458333333333332	1.0	0.4375	0.8	0.5742682812188892	0.36134453781512604	0.438871473354232	0.9225888324873096	0.5032147880249146	0.21428571428571427	0.3333333333333333	0.9620253164556962	Self Car Public
no_beacon__no_geo	0.6640876853642811	0.7192982456140351	0.5804790703704201	0.47927927927927927	0.4636871508379888	0.7984707809939924	0.4770152505446623	0.22222222222222224	0.35	0.8588235294117648	416	RFC	0.5889229107506991	0.4944237918215613	0.5060975609756098	0.7662473794549266	0.5568729516097938	0.5	0.3684210526315789	0.8021978021978022	0.5754644639079628	0.46503496503496505	0.42783505154639173	0.8335233751425314	0.4667470363672896	0.14285714285714285	0.3333333333333333	0.9240506329113924	Self Car Public
no_beacon__no_geo	0.6506935687263556	0.7368421052631579	0.5572063166383757	0.47591240875912405	0.39613526570048313	0.7995712754555199	0.5089484320253551	0.2727272727272727	0.37837837837837834	0.8757396449704142	417	RFC	0.5673626549700576	0.47941176470588237	0.4606741573033708	0.7620020429009193	0.5449074074074074	0.375	0.4375	0.8222222222222222	0.5536528664310701	0.47246376811594204	0.3474576271186441	0.8410372040586246	0.49477596945951374	0.21428571428571427	0.3333333333333333	0.9367088607594937	Self Car Public
no_beacon__no_geo	0.7160161507402423	0.7368421052631579	0.5991005452427266	0.5799701046337817	0.3594080338266385	0.8579234972677595	0.5118206223975456	0.43750000000000006	0.22222222222222224	0.8757396449704142	418	RFC	0.6288548510261328	0.5672514619883041	0.5182926829268293	0.8010204081632653	0.5703703703703703	0.3888888888888889	0.5	0.8222222222222222	0.5972941630557986	0.5932721712538226	0.2750809061488673	0.9235294117647059	0.5265220012055455	0.5	0.14285714285714285	0.9367088607594937	Self Car Public
no_beacon__no_geo	0.6817538896746818	0.7807017543859649	0.5720309242817668	0.5037878787878788	0.37992831541218636	0.8323765786452353	0.6021296296296296	0.4799999999999999	0.43749999999999994	0.888888888888889	419	RFC	0.6065843245510765	0.642512077294686	0.41568627450980394	0.7615546218487395	0.6693017127799736	0.5454545454545454	0.6363636363636364	0.8260869565217391	0.5606289068514091	0.4143302180685358	0.34983498349834985	0.9177215189873418	0.574643359453486	0.42857142857142855	0.3333333333333333	0.9620253164556962	Self Car Public
no_beacon__no_geo	0.6284032376747608	0.6666666666666666	0.5141780205900996	0.41463414634146345	0.33126934984520123	0.7966305655836342	0.42714138286893705	0.3	0.15789473684210528	0.8235294117647058	420	RFC	0.5441868683556663	0.5448717948717948	0.34967320261437906	0.738015607580825	0.48190045248868785	0.5	0.17647058823529413	0.7692307692307693	0.5049036762561543	0.3346456692913386	0.31470588235294117	0.865359477124183	0.41440626883664855	0.21428571428571427	0.14285714285714285	0.8860759493670886	Self Car Public
no_beacon__no_geo	0.6531020680453635	0.7017543859649122	0.5479361472604355	0.42750929368029744	0.41057542768273714	0.8057237204182718	0.450595312870762	0.18181818181818182	0.30769230769230765	0.8622754491017964	421	RFC	0.5522555926337906	0.39655172413793105	0.4731182795698925	0.7870967741935484	0.4671717171717171	0.25	0.3333333333333333	0.8181818181818182	0.5505335680309313	0.4637096774193548	0.3626373626373626	0.8252536640360767	0.44665461121157324	0.14285714285714285	0.2857142857142857	0.9113924050632911	Self Car Public
no_beacon__no_geo	0.7431960921144453	0.7807017543859649	0.6650811164513758	0.7209612817089452	0.3999999999999999	0.874282067645182	0.5717703349282296	0.5	0.30303030303030304	0.9122807017543859	422	RFC	0.6814106535023478	0.7541899441340782	0.48034934497816595	0.8096926713947991	0.6214975845410627	0.6	0.4166666666666667	0.8478260869565217	0.6610951867508114	0.690537084398977	0.3426791277258567	0.9500693481276006	0.5513361462728551	0.42857142857142855	0.23809523809523808	0.9873417721518988	Self Car Public
no_beacon__no_geo	0.7178251892635926	0.7543859649122807	0.6315453421408345	0.6430976430976431	0.409252669039146	0.8422857142857144	0.5536606373815677	0.4	0.3888888888888889	0.872093023255814	423	RFC	0.6646021599577076	0.7860082304526749	0.42124542124542125	0.7865528281750267	0.646594982078853	0.6666666666666666	0.4666666666666667	0.8064516129032258	0.6162008282609074	0.5441595441595442	0.39792387543252594	0.906519065190652	0.522804902551738	0.2857142857142857	0.3333333333333333	0.9493670886075949	Self Car Public
no_beacon__no_geo	0.7047832585949177	0.6929824561403509	0.5771263219108991	0.43260188087774293	0.45751633986928103	0.8412607449856734	0.43799846524304725	0.21052631578947364	0.25641025641025644	0.8470588235294118	424	RFC	0.6215914944070283	0.6	0.47297297297297297	0.7918015102481122	0.4896621896621897	0.4	0.2777777777777778	0.7912087912087912	0.559527927416208	0.3382352941176471	0.4430379746835443	0.8973105134474327	0.43078159533855737	0.14285714285714285	0.23809523809523808	0.9113924050632911	Self Car Public
no_beacon__no_geo	0.6612377850162866	0.7719298245614035	0.5391410179569606	0.5504358655043585	0.2632794457274827	0.8037077426390403	0.5779054916985952	0.5	0.3448275862068965	0.888888888888889	425	RFC	0.55058570357784	0.5609137055837563	0.32947976878612717	0.7613636363636364	0.6503623188405797	0.5	0.625	0.8260869565217391	0.5368707761630849	0.5403422982885085	0.21923076923076923	0.851039260969977	0.5667068515169781	0.5	0.23809523809523808	0.9620253164556962	Self Car Public
no_beacon__no_geo	0.7280471821756226	0.7894736842105263	0.6738202415578801	0.6742671009771988	0.497991967871486	0.8492016558249558	0.6306298290103958	0.5714285714285714	0.42105263157894735	0.8994082840236687	426	RFC	0.696863239777147	0.7666666666666667	0.5314285714285715	0.7924944812362031	0.7240585122938064	0.8571428571428571	0.47058823529411764	0.8444444444444444	0.6616359071598187	0.6017441860465116	0.46851385390428213	0.9146496815286624	0.5905163753265019	0.42857142857142855	0.38095238095238093	0.9620253164556962	Self Car Public
no_beacon__no_geo	0.7289278489548213	0.8070175438596491	0.6666492550583245	0.6504559270516718	0.4847605224963715	0.8647313156269303	0.6626984126984127	0.5833333333333334	0.5	0.9047619047619047	427	RFC	0.6793628386444636	0.6881028938906752	0.5369774919614148	0.8130081300813008	0.7179775280898876	0.7	0.6	0.8539325842696629	0.6606654962698345	0.6167146974063401	0.4417989417989418	0.9234828496042217	0.6301989150090416	0.5	0.42857142857142855	0.9620253164556962	Self Car Public
no_beacon__no_geo	0.7225853304284677	0.7543859649122807	0.6365664557911659	0.667601683029453	0.38476953907815625	0.8573281452658884	0.5669714900484132	0.4615384615384615	0.36363636363636365	0.8757396449704142	428	RFC	0.6478243043299998	0.6666666666666666	0.463768115942029	0.8130381303813038	0.6074074074074074	0.5	0.5	0.8222222222222222	0.6346759951605113	0.6685393258426966	0.3287671232876712	0.906721536351166	0.5503315250150692	0.42857142857142855	0.2857142857142857	0.9367088607594937	Self Car Public
no_beacon__no_geo	0.6762734584450402	0.7280701754385965	0.5850568430705493	0.5451807228915662	0.38888888888888884	0.8211009174311927	0.5126815334847546	0.4137931034482759	0.25	0.874251497005988	429	RFC	0.5827335461128302	0.5142045454545454	0.4043321299638989	0.8296639629200464	0.5310606060606061	0.4	0.36363636363636365	0.8295454545454546	0.589140990420416	0.5801282051282052	0.3745819397993311	0.8127128263337117	0.5143660839863372	0.42857142857142855	0.19047619047619047	0.9240506329113924	Self Car Public
no_beacon__no_geo	0.6482035928143712	0.7105263157894737	0.5352539281705949	0.3733333333333333	0.41761363636363635	0.8148148148148149	0.44968023429561893	0.13333333333333333	0.3636363636363636	0.8520710059171598	430	RFC	0.610146019249087	0.6730769230769231	0.42485549132947975	0.7325056433408578	0.7159420289855073	1.0	0.34782608695652173	0.8	0.5289601110198043	0.25830258302583026	0.4106145251396648	0.917963224893918	0.45459111914808115	0.07142857142857142	0.38095238095238093	0.9113924050632911	Self Car Public
no_beacon__no_geo	0.6783844427823486	0.7719298245614035	0.5332850072123865	0.24855491329479767	0.532051282051282	0.8192488262910798	0.5161166905786705	0.11764705882352941	0.5365853658536585	0.8941176470588236	431	RFC	0.5436627009046648	0.28104575163398693	0.5665529010238908	0.7833894500561167	0.5728327228327229	0.3333333333333333	0.55	0.8351648351648352	0.5276190289883739	0.22279792746113988	0.5015105740181269	0.8585485854858549	0.5190878038979304	0.07142857142857142	0.5238095238095238	0.9620253164556962	Self Car Public
no_beacon__no_geo	0.7202420981842637	0.7543859649122807	0.6002902703462523	0.4611260053619303	0.47807637906647804	0.8616684266103485	0.5344544793937507	0.3157894736842105	0.4	0.8875739644970415	432	RFC	0.661143300839108	0.6991869918699187	0.4747191011235955	0.8095238095238095	0.6181286549707603	0.6	0.42105263157894735	0.8333333333333334	0.5821582364908173	0.344	0.48148148148148145	0.9209932279909706	0.51486839461523	0.21428571428571427	0.38095238095238093	0.9493670886075949	Self Car Public
no_beacon__no_geo	0.6522842639593909	0.8157894736842105	0.6044053128183194	0.5484764542936288	0.48553459119496856	0.7792048929663609	0.685444850399921	0.6153846153846153	0.5263157894736842	0.9146341463414634	433	RFC	0.611861041753364	0.5561797752808989	0.5421348314606742	0.7372685185185185	0.7124183006535948	0.6666666666666666	0.5882352941176471	0.8823529411764706	0.6022729608205073	0.5409836065573771	0.4396355353075171	0.8261997405966277	0.6656620454088807	0.5714285714285714	0.47619047619047616	0.9493670886075949	Self Car Public
no_beacon__no_geo	0.7540069686411149	0.8245614035087719	0.6708220897288428	0.5596107055961071	0.5934718100890208	0.8593837535014005	0.7089487691284099	0.6666666666666666	0.5500000000000002	0.9101796407185629	434	RFC	0.7235486245878716	0.7615894039735099	0.6042296072507553	0.8048268625393494	0.8141945773524721	1.0	0.5789473684210527	0.8636363636363636	0.6490910237721462	0.4423076923076923	0.5830903790087464	0.921875	0.6619449467550733	0.5	0.5238095238095238	0.9620253164556962	Self Car Public
no_beacon__no_geo	0.7131616595135909	0.7719298245614035	0.5946100163501172	0.4690721649484536	0.46129032258064523	0.8534675615212528	0.523722377840025	0.23529411764705882	0.4444444444444444	0.8914285714285716	435	RFC	0.6388572819277717	0.6190476190476191	0.5125448028673835	0.7849794238683128	0.6708333333333334	0.6666666666666666	0.5333333333333333	0.8125	0.5773324064377904	0.3775933609958506	0.41935483870967744	0.9350490196078431	0.5037170986538074	0.14285714285714285	0.38095238095238093	0.9873417721518988	Self Car Public
no_beacon__no_geo	0.6775193798449612	0.7631578947368421	0.5946606776830631	0.5213483146067416	0.4455284552845528	0.8171052631578947	0.5814241486068111	0.4	0.4736842105263158	0.8705882352941177	436	RFC	0.6260260163761409	0.6590909090909091	0.45514950166112955	0.7638376383763837	0.6697550815197874	0.6666666666666666	0.5294117647058824	0.8131868131868132	0.5819639209270705	0.4312267657992565	0.43630573248407645	0.8783592644978784	0.5503315250150692	0.2857142857142857	0.42857142857142855	0.9367088607594937	Self Car Public
no_beacon__no_geo	0.6528813559322034	0.7280701754385965	0.5345692880093326	0.37528604118993125	0.40270270270270275	0.8257191201353637	0.47980842727559425	0.22222222222222224	0.3414634146341463	0.8757396449704142	437	RFC	0.5843342683687655	0.5942028985507246	0.39946380697050937	0.7593360995850622	0.5574074074074074	0.5	0.35	0.8222222222222222	0.5283542694752533	0.27424749163879597	0.40599455040871935	0.9048207663782447	0.47096644564998996	0.14285714285714285	0.3333333333333333	0.9367088607594937	Self Car Public
no_beacon__no_geo	0.713302752293578	0.7456140350877193	0.5891710964652465	0.5026737967914439	0.4223107569721115	0.8425287356321839	0.5157083418593548	0.4	0.2962962962962963	0.8508287292817679	438	RFC	0.6503611973933936	0.6811594202898551	0.507177033492823	0.7627471383975026	0.6960784313725489	0.6666666666666666	0.6666666666666666	0.7549019607843137	0.5670099215294048	0.3983050847457627	0.36177474402730375	0.9409499358151476	0.4836246734980912	0.2857142857142857	0.19047619047619047	0.9746835443037974	Self Car Public
no_beacon__no_geo	0.7127808988764045	0.8070175438596491	0.6100889202621463	0.5899814471243042	0.3829787234042554	0.8573065902578796	0.6294903926482874	0.4761904761904762	0.5	0.9122807017543859	439	RFC	0.6376026015751521	0.6794871794871795	0.4426229508196721	0.7906976744186046	0.720703933747412	0.7142857142857143	0.6	0.8478260869565217	0.5983272293919312	0.521311475409836	0.3375	0.9361702127659575	0.5910186859553949	0.35714285714285715	0.42857142857142855	0.9873417721518988	Self Car Public
no_beacon__no_geo	0.7245600612088753	0.7719298245614035	0.6118226788381677	0.4528301886792453	0.5380875202593194	0.8445503275759382	0.5678794687869099	0.3157894736842105	0.5142857142857143	0.8735632183908046	440	RFC	0.6593653570040376	0.5714285714285714	0.6360153256704981	0.7706521739130435	0.6809523809523809	0.6	0.6428571428571429	0.8	0.5918053273329287	0.375	0.46629213483146065	0.9341238471673254	0.5349608197709463	0.21428571428571427	0.42857142857142855	0.9620253164556962	Self Car Public
no_beacon__no_geo	0.7088514996342355	0.7631578947368421	0.642629179931663	0.6168224299065421	0.4770932069510268	0.8339719029374202	0.5595375722543353	0.4	0.4	0.8786127167630058	441	RFC	0.6705879382028036	0.7236842105263158	0.5171232876712328	0.7709563164108618	0.6583924349881797	0.6666666666666666	0.5	0.8085106382978723	0.6294934580336459	0.5374592833876222	0.44281524926686217	0.9082058414464534	0.5270243118344384	0.2857142857142857	0.3333333333333333	0.9620253164556962	Self Car Public
no_beacon__no_geo	0.7065287653522948	0.7631578947368421	0.6196659676908183	0.6315789473684211	0.38888888888888884	0.8385300668151447	0.6011541121897658	0.6153846153846153	0.3225806451612903	0.8654970760233918	442	RFC	0.6271294226599576	0.628099173553719	0.44621513944223107	0.8070739549839229	0.6570048309178743	0.6666666666666666	0.5	0.8043478260869565	0.6174168456598407	0.6350974930362117	0.3446153846153846	0.8725376593279258	0.5820775567611011	0.5714285714285714	0.23809523809523808	0.9367088607594937	Self Car Public
no_beacon__no_geo	0.7109375	0.7894736842105263	0.604224380327553	0.4474393530997305	0.5217391304347827	0.8434946574481458	0.5924836601307191	0.3333333333333333	0.5500000000000002	0.8941176470588236	443	RFC	0.6421301982804	0.5971223021582733	0.5435540069686411	0.7857142857142857	0.7213707345286293	0.75	0.5789473684210527	0.8351648351648352	0.5899380329751619	0.3577586206896552	0.5016077170418006	0.9104477611940298	0.5667068515169781	0.21428571428571427	0.5238095238095238	0.9620253164556962	Self Car Public
no_beacon__no_geo	0.6480117820324006	0.7543859649122807	0.5336077350497009	0.37627811860940696	0.3893249607535322	0.8352201257861634	0.535295148011911	0.36363636363636365	0.36363636363636365	0.8786127167630058	444	RFC	0.5463279396203362	0.368	0.4979919678714859	0.7729918509895227	0.6028368794326241	0.5	0.5	0.8085106382978723	0.5376232002006124	0.38493723849372385	0.31958762886597936	0.908344733242134	0.5111512959614225	0.2857142857142857	0.2857142857142857	0.9620253164556962	Self Car Public
no_beacon__no_geo	0.6615384615384615	0.7631578947368421	0.5328720195331046	0.42083333333333334	0.37394957983193283	0.8038331454340474	0.5450191570881225	0.41666666666666663	0.33333333333333326	0.8850574712643677	445	RFC	0.5505825825825826	0.404	0.4810810810810811	0.7666666666666667	0.6220272904483432	0.5	0.5555555555555556	0.8105263157894737	0.5299196963463514	0.4391304347826087	0.30584192439862545	0.8447867298578199	0.5233072131806309	0.35714285714285715	0.23809523809523808	0.9746835443037974	Self Car Public
no_beacon__no_geo	0.6485215053763441	0.7631578947368421	0.5638552961819948	0.458265139116203	0.4252199413489737	0.8080808080808081	0.5572524662038729	0.43478260869565216	0.34285714285714286	0.8941176470588236	446	RFC	0.5634026035606791	0.445859872611465	0.4367469879518072	0.8076009501187649	0.6064306064306065	0.5555555555555556	0.42857142857142855	0.8351648351648352	0.5647424740964179	0.4713804713804714	0.4142857142857143	0.8085612366230678	0.5349608197709463	0.35714285714285715	0.2857142857142857	0.9620253164556962	Self Car Public
no_beacon__no_geo	0.7051184110007639	0.7807017543859649	0.6076902151468929	0.49350649350649345	0.4793103448275862	0.850253807106599	0.5977025153495742	0.45454545454545453	0.4444444444444444	0.8941176470588236	447	RFC	0.6405077880035931	0.6333333333333333	0.5018050541516246	0.7863849765258216	0.6644993894993895	0.625	0.5333333333333333	0.8351648351648352	0.5961385194590929	0.40425531914893614	0.45874587458745875	0.925414364640884	0.5667068515169781	0.35714285714285715	0.38095238095238093	0.9620253164556962	Self Car Public
no_beacon__no_geo	0.6770186335403726	0.7105263157894737	0.5772021629164485	0.5034013605442176	0.39999999999999997	0.8282051282051281	0.524688747944562	0.4	0.3255813953488372	0.8484848484848485	448	RFC	0.6021395449565593	0.6235955056179775	0.391156462585034	0.7916666666666666	0.5996006577401927	0.6666666666666666	0.3181818181818182	0.813953488372093	0.5665284902902609	0.4220532319391635	0.4092526690391459	0.8682795698924731	0.5017078561382359	0.2857142857142857	0.3333333333333333	0.8860759493670886	Self Car Public
no_beacon__no_geo	0.6423076923076924	0.7456140350877193	0.5087710623365064	0.42020202020202013	0.26641651031894936	0.8396946564885497	0.5061519676904292	0.3333333333333333	0.2857142857142857	0.8994082840236687	449	RFC	0.5260418666539325	0.5073170731707317	0.30603448275862066	0.764774044032445	0.5338624338624339	0.4	0.35714285714285715	0.8444444444444444	0.5084632212615535	0.3586206896551724	0.23588039867109634	0.9308885754583921	0.49527828008840663	0.2857142857142857	0.23809523809523808	0.9620253164556962	Self Car Public
no_beacon__no_geo	0.7318784099766174	0.7807017543859649	0.6313619781221286	0.5517241379310345	0.47739602169981915	0.864965774735532	0.5787928546549236	0.4761904761904762	0.36363636363636365	0.896551724137931	450	RFC	0.6742350328798926	0.7272727272727273	0.4835164835164835	0.8119158878504673	0.6784461152882205	0.7142857142857143	0.5	0.8210526315789474	0.6137685907326387	0.4444444444444444	0.4714285714285714	0.9254327563249002	0.5433996383363472	0.35714285714285715	0.2857142857142857	0.9873417721518988	Self Car Public
no_beacon__no_geo	0.6524100475220638	0.7456140350877193	0.5726480725019147	0.4897959183673469	0.42503639010189226	0.8031119090365052	0.5342832785288029	0.43478260869565216	0.2857142857142857	0.8823529411764706	451	RFC	0.5744130327280832	0.47840531561461797	0.4591194968553459	0.7857142857142857	0.5789580789580789	0.5555555555555556	0.35714285714285715	0.8241758241758241	0.572901182179625	0.5017421602787456	0.3956639566395664	0.8212974296205631	0.51486839461523	0.35714285714285715	0.23809523809523808	0.9493670886075949	Self Car Public
no_beacon__no_geo	0.6681034482758621	0.7543859649122807	0.5729966744069261	0.43309859154929575	0.47326203208556145	0.8126293995859214	0.5253639027865481	0.2857142857142857	0.41176470588235287	0.8786127167630058	452	RFC	0.5783485973603659	0.41694915254237286	0.5283582089552239	0.789738430583501	0.591847868443613	0.42857142857142855	0.5384615384615384	0.8085106382978723	0.5720026242414302	0.45054945054945056	0.42857142857142855	0.8368869936034116	0.5032147880249146	0.21428571428571427	0.3333333333333333	0.9620253164556962	Self Car Public
no_beacon__no_geo	0.6699446834665027	0.7719298245614035	0.6070946016751394	0.61	0.42703533026113666	0.7842484747642817	0.6298787041302011	0.6153846153846153	0.4	0.874251497005988	453	RFC	0.6114773019945171	0.6337662337662338	0.43302180685358255	0.7676438653637351	0.6654040404040403	0.6666666666666666	0.5	0.8295454545454546	0.6035837433427795	0.5879518072289157	0.4212121212121212	0.8015873015873016	0.6096041792244323	0.5714285714285714	0.3333333333333333	0.9240506329113924	Self Car Public
no_beacon__no_geo	0.6389891696750902	0.7631578947368421	0.5435722401466906	0.37113402061855666	0.4385026737967915	0.8210800260247235	0.5588708913517099	0.43478260869565216	0.35294117647058826	0.888888888888889	454	RFC	0.563787918511745	0.48128342245989303	0.4606741573033708	0.7494061757719715	0.6143936578719188	0.5555555555555556	0.46153846153846156	0.8260869565217391	0.542764812940772	0.30201342281879195	0.41836734693877553	0.9079136690647482	0.5349608197709463	0.35714285714285715	0.2857142857142857	0.9620253164556962	Self Car Public
no_beacon__no_geo	0.6999271667880553	0.7631578947368421	0.614204872915426	0.5682242990654205	0.43071786310517524	0.8436724565756825	0.5946031746031747	0.56	0.34285714285714286	0.880952380952381	455	RFC	0.6244465439035575	0.596078431372549	0.4725274725274725	0.8047337278106509	0.6321319130307894	0.6363636363636364	0.42857142857142855	0.8314606741573034	0.6083779067973724	0.5428571428571428	0.39570552147239263	0.8865710560625815	0.5741410488245932	0.5	0.2857142857142857	0.9367088607594937	Self Car Public
no_beacon__no_geo	0.6584917228694053	0.7894736842105263	0.5749886228277579	0.40683760683760684	0.47108307045215564	0.8470451911935111	0.5713785461658137	0.3157894736842105	0.47619047619047616	0.9221556886227545	456	RFC	0.5921314595776798	0.5129310344827587	0.4765957446808511	0.7868675995694295	0.6503968253968254	0.6	0.47619047619047616	0.875	0.5733321359198853	0.3371104815864023	0.4656964656964657	0.917189460476788	0.5550532449266626	0.21428571428571427	0.47619047619047616	0.9746835443037974	Self Car Public
no_beacon__no_geo	0.6676036542515812	0.7807017543859649	0.5790624199803569	0.4980842911877395	0.42745709828393136	0.8116458704693998	0.5575757575757575	0.4	0.37499999999999994	0.8977272727272727	457	RFC	0.6206965983470863	0.6467661691542289	0.4910394265232975	0.7242841993637328	0.6755180672706445	0.6666666666666666	0.5454545454545454	0.8144329896907216	0.5688034784410062	0.40498442367601245	0.3784530386740331	0.922972972972973	0.5238095238095238	0.2857142857142857	0.2857142857142857	1.0	Self Car Public
no_beacon__no_geo	0.7067276290006531	0.7807017543859649	0.6132229473604625	0.6709401709401709	0.33760683760683763	0.8311218335343787	0.5913154533844188	0.6666666666666666	0.22222222222222224	0.8850574712643677	458	RFC	0.6373592798694317	0.7201834862385321	0.4388888888888889	0.7530054644808744	0.6676113360323886	0.6923076923076923	0.5	0.8105263157894737	0.6098757414884602	0.628	0.2743055555555556	0.927321668909825	0.5867992766726945	0.6428571428571429	0.14285714285714285	0.9746835443037974	Self Car Public
no_beacon__no_geo	0.6890394088669951	0.7631578947368421	0.589003007491114	0.7106017191977078	0.23773584905660378	0.8186714542190305	0.5677445160203781	0.6153846153846153	0.21428571428571427	0.8735632183908046	459	RFC	0.5941792437571752	0.7366336633663366	0.2825112107623318	0.7633928571428571	0.6317460317460317	0.6666666666666666	0.42857142857142855	0.8	0.5913797450047632	0.6863468634686347	0.20521172638436483	0.8825806451612903	0.5587703435804702	0.5714285714285714	0.14285714285714285	0.9620253164556962	Self Car Public
no_beacon__no_geo	0.6805210918114144	0.7719298245614035	0.6017269272458196	0.49430894308943096	0.5006915629322269	0.8101802757158006	0.5931128901264647	0.4799999999999999	0.41176470588235287	0.8875739644970415	460	RFC	0.6117018850292368	0.4735202492211838	0.5819935691318328	0.7795918367346939	0.6390831390831391	0.5454545454545454	0.5384615384615384	0.8333333333333334	0.5998647664127912	0.5170068027210885	0.4393203883495146	0.8432671081677704	0.5704239501707856	0.42857142857142855	0.3333333333333333	0.9493670886075949	Self Car Public
no_beacon__no_geo	0.6988120195667366	0.7631578947368421	0.6051611482380123	0.6244952893674294	0.35437881873727095	0.8366093366093366	0.5309282448817333	0.4666666666666667	0.23076923076923073	0.8953488372093023	461	RFC	0.6390032158918677	0.6823529411764706	0.4887640449438202	0.7458926615553122	0.6218189964157707	0.4375	0.6	0.8279569892473119	0.6020284020490142	0.575682382133995	0.2779552715654952	0.9524475524475524	0.5391802290536467	0.5	0.14285714285714285	0.9746835443037974	Self Car Public
no_beacon__no_geo	0.7070234113712375	0.7543859649122807	0.6206401329928506	0.5185185185185185	0.49163449163449163	0.8517673888255417	0.5887657058388766	0.45454545454545453	0.4390243902439024	0.8727272727272727	462	RFC	0.6313681890790689	0.5748792270531401	0.4798994974874372	0.8393258426966292	0.6374031007751938	0.625	0.45	0.8372093023255814	0.6135877797322388	0.4722222222222222	0.503957783641161	0.8645833333333334	0.5657022302591922	0.35714285714285715	0.42857142857142855	0.9113924050632911	Self Car Public
no_beacon__no_geo	0.7292327203551047	0.7894736842105263	0.6602067125641159	0.7101449275362318	0.4172413793103448	0.8532338308457712	0.6276103937509963	0.6470588235294117	0.33333333333333326	0.9024390243902438	463	RFC	0.6762578335138797	0.694331983805668	0.5330396475770925	0.8014018691588785	0.6587145969498911	0.55	0.5555555555555556	0.8705882352941177	0.6605683872578115	0.7266949152542372	0.34277620396600567	0.9122340425531915	0.6535061281896725	0.7857142857142857	0.23809523809523808	0.9367088607594937	Self Car Public
no_beacon__no_geo	0.7250883392226148	0.7631578947368421	0.6140405192711269	0.6941362916006337	0.2967741935483871	0.8512110726643599	0.5515765391782439	0.5714285714285714	0.20689655172413796	0.8764044943820224	464	RFC	0.6631456164047042	0.8795180722891566	0.34673366834170855	0.7631851085832472	0.6733405483405482	0.8571428571428571	0.375	0.7878787878787878	0.5982957591936112	0.5732984293193717	0.2593984962406015	0.9621903520208605	0.5195901145268235	0.42857142857142855	0.14285714285714285	0.9873417721518988	Self Car Public
no_beacon__no_geo	0.6798803290949887	0.7368421052631579	0.5556967153661821	0.5766312594840667	0.2529274004683841	0.8375314861460957	0.5230960106890628	0.5	0.19354838709677416	0.8757396449704142	465	RFC	0.5683355515022074	0.6270627062706271	0.2983425414364641	0.779601406799531	0.5407407407407407	0.5	0.3	0.8222222222222222	0.5526606550174651	0.5337078651685393	0.21951219512195122	0.9047619047619048	0.5265220012055455	0.5	0.14285714285714285	0.9367088607594937	Self Car Public
no_beacon__no_geo	0.7213438735177866	0.8070175438596491	0.6504138866798052	0.6732394366197183	0.44033613445378145	0.8376660889659157	0.6400720094498206	0.6086956521739131	0.4137931034482759	0.8977272727272727	466	RFC	0.6801692339878818	0.7353846153846154	0.5435684647302904	0.7615546218487395	0.7807369224894997	0.7777777777777778	0.75	0.8144329896907216	0.6405053591298451	0.6207792207792208	0.3700564971751412	0.9306803594351734	0.5952380952380952	0.5	0.2857142857142857	1.0	Self Car Public
no_beacon__no_geo	0.6980999296270233	0.7543859649122807	0.6159929744769231	0.6648275862068965	0.3567362428842505	0.8264150943396225	0.5172413793103449	0.5185185185185186	0.14814814814814814	0.8850574712643677	467	RFC	0.6416990865072387	0.6846590909090909	0.49214659685863876	0.7482915717539863	0.5607737291947817	0.5384615384615384	0.3333333333333333	0.8105263157894737	0.6162091047622873	0.646112600536193	0.27976190476190477	0.922752808988764	0.5233072131806309	0.5	0.09523809523809523	0.9746835443037974	Self Car Public
no_beacon__no_geo	0.7252952144188938	0.7807017543859649	0.6537093450843875	0.7009132420091325	0.4064	0.8538147932440302	0.6094956057384142	0.5185185185185186	0.41176470588235287	0.8982035928143712	468	RFC	0.6648376213982659	0.6852678571428571	0.5019762845849802	0.8072687224669604	0.6430652680652681	0.5384615384615384	0.5384615384615384	0.8522727272727273	0.6549148098033061	0.7172897196261683	0.34139784946236557	0.9060568603213844	0.5942334739803093	0.5	0.3333333333333333	0.9493670886075949	Self Car Public
no_beacon__no_geo	0.7035256410256411	0.7719298245614035	0.551393856471203	0.35797665369649806	0.45296167247386765	0.8432432432432434	0.5374470659407139	0.3157894736842105	0.4	0.896551724137931	469	RFC	0.6057063763463373	0.5476190476190477	0.4868913857677903	0.782608695652174	0.6403508771929824	0.6	0.5	0.8210526315789474	0.5344704074956224	0.2658959537572254	0.4234527687296417	0.9140625	0.5116536065903154	0.21428571428571427	0.3333333333333333	0.9873417721518988	Self Car Public
no_beacon__no_geo	0.6933823529411764	0.8070175438596491	0.6320776689750032	0.5688729874776387	0.5060975609756098	0.8212624584717608	0.6502400604197011	0.5	0.5405405405405405	0.9101796407185629	470	RFC	0.660312237142138	0.6597510373443983	0.578397212543554	0.7427884615384616	0.6962121212121213	0.6	0.625	0.8636363636363636	0.6227136243625933	0.5	0.44986449864498645	0.9182763744427934	0.6222624070725337	0.42857142857142855	0.47619047619047616	0.9620253164556962	Self Car Public
no_beacon__no_geo	0.7432239657631954	0.7719298245614035	0.6270888394279576	0.7031463748290014	0.315	0.8631201434548715	0.5542199775533109	0.4799999999999999	0.2962962962962963	0.8863636363636364	471	RFC	0.6663409730887465	0.7138888888888889	0.49606299212598426	0.7890710382513662	0.672081641153806	0.5454545454545454	0.6666666666666666	0.8041237113402062	0.6253327330143181	0.692722371967655	0.23076923076923078	0.9525065963060686	0.5354631303998393	0.42857142857142855	0.19047619047619047	0.9873417721518988	Self Car Public
no_beacon__no_geo	0.6893772893772894	0.7192982456140351	0.4908114909747611	0.1382488479262673	0.5115606936416184	0.8226249313563976	0.4589135594607551	0.11764705882352941	0.41025641025641024	0.8488372093023255	472	RFC	0.5129583838979028	0.19736842105263158	0.580327868852459	0.7611788617886179	0.5209080047789725	0.3333333333333333	0.4444444444444444	0.7849462365591398	0.48620330811623313	0.10638297872340426	0.4573643410852713	0.8948626045400239	0.4588105284307816	0.07142857142857142	0.38095238095238093	0.9240506329113924	Self Car Public
no_beacon__no_geo	0.6994609164420486	0.7368421052631579	0.6289088257169848	0.6136783733826248	0.442225392296719	0.8308227114716107	0.5449859856742448	0.4210526315789473	0.35	0.8639053254437871	473	RFC	0.6569705570973802	0.7280701754385965	0.46686746987951805	0.775974025974026	0.6598440545808967	0.8	0.3684210526315789	0.8111111111111111	0.6148068669450674	0.5303514376996805	0.42005420054200543	0.8940149625935162	0.5143660839863372	0.2857142857142857	0.3333333333333333	0.9240506329113924	Self Car Public
no_beacon__no_geo	0.6465916611515553	0.7719298245614035	0.5814507376741338	0.4807692307692308	0.4766977363515313	0.7868852459016393	0.6090662724809066	0.45454545454545453	0.4878048780487805	0.8848484848484849	474	RFC	0.5831338479569751	0.4838709677419355	0.4904109589041096	0.7751196172248804	0.6579457364341085	0.625	0.5	0.8488372093023255	0.580150379939821	0.47770700636942676	0.4637305699481865	0.7990135635018496	0.5857946554149086	0.35714285714285715	0.47619047619047616	0.9240506329113924	Self Car Public
no_beacon__no_geo	0.7593619972260749	0.7982456140350878	0.652804089028654	0.7653333333333334	0.3234624145785877	0.8696165191740413	0.6237998647734956	0.6206896551724138	0.3448275862068965	0.9058823529411764	475	RFC	0.6706571602887114	0.7863013698630137	0.41040462427745666	0.8152654867256637	0.6903846153846155	0.6	0.625	0.8461538461538461	0.648034607838986	0.7454545454545455	0.2669172932330827	0.93173198482933	0.6185453084187261	0.6428571428571429	0.23809523809523808	0.9746835443037974	Self Car Public
no_beacon__no_geo	0.7170626349892009	0.7543859649122807	0.6262394320377318	0.592292089249493	0.4321608040201005	0.854265402843602	0.5488494411571335	0.4	0.358974358974359	0.8875739644970415	476	RFC	0.6564554749316035	0.7263681592039801	0.43288590604026844	0.8101123595505618	0.6296296296296297	0.6666666666666666	0.3888888888888889	0.8333333333333334	0.6116489663400418	0.5	0.431438127090301	0.9035087719298246	0.522804902551738	0.2857142857142857	0.3333333333333333	0.9493670886075949	Self Car Public
no_beacon__no_geo	0.6661442006269592	0.7368421052631579	0.5739564601633251	0.3978201634877384	0.5073825503355704	0.8166666666666665	0.5278118609406953	0.3	0.39999999999999997	0.8834355828220858	477	RFC	0.5840436886162014	0.44242424242424244	0.5308988764044944	0.7788079470198676	0.5773809523809524	0.5	0.375	0.8571428571428571	0.568547160572361	0.3613861386138614	0.48586118251928023	0.8583941605839416	0.5180831826401446	0.21428571428571427	0.42857142857142855	0.9113924050632911	Self Car Public
no_beacon__no_geo	0.6725888324873096	0.7192982456140351	0.5968521783646429	0.5871794871794873	0.36258992805755397	0.8407871198568873	0.518201962646407	0.3703703703703704	0.30769230769230765	0.8765432098765433	478	RFC	0.6051262979664472	0.6468926553672316	0.36	0.8084862385321101	0.5244568015652353	0.38461538461538464	0.3333333333333333	0.8554216867469879	0.592850824755295	0.5375586854460094	0.3652173913043478	0.8757763975155279	0.5138637733574442	0.35714285714285715	0.2857142857142857	0.8987341772151899	Self Car Public
no_beacon__no_geo	0.7163498098859316	0.7894736842105263	0.648134180735772	0.6142322097378277	0.48184818481848185	0.8483221476510067	0.6109971899445583	0.45454545454545453	0.4736842105263158	0.9047619047619047	479	RFC	0.6680973687969413	0.6586345381526104	0.5615384615384615	0.7841191066997518	0.6694481163251816	0.625	0.5294117647058824	0.8539325842696629	0.6404601741991459	0.5754385964912281	0.42196531791907516	0.9239766081871345	0.582579867389994	0.35714285714285715	0.42857142857142855	0.9620253164556962	Self Car Public
no_beacon__no_geo	0.7113850616388687	0.7543859649122807	0.6173391391206393	0.6097946287519748	0.37969924812030076	0.8625235404896423	0.5111111111111111	0.3333333333333333	0.2941176470588235	0.9058823529411764	480	RFC	0.6315350940690644	0.6433333333333333	0.44493392070484583	0.8063380281690141	0.5435897435897435	0.4	0.38461538461538464	0.8461538461538461	0.6126175422120202	0.5795795795795796	0.33114754098360655	0.9271255060728745	0.499497689371107	0.2857142857142857	0.23809523809523808	0.9746835443037974	Self Car Public
no_beacon__no_geo	0.7068592057761733	0.7631578947368421	0.5990011491804866	0.5477178423236515	0.41312741312741313	0.8361581920903954	0.5515367316341829	0.43478260869565216	0.3448275862068965	0.875	481	RFC	0.649471131004476	0.6700507614213198	0.5270935960591133	0.751269035532995	0.6581233295150821	0.5555555555555556	0.625	0.7938144329896907	0.5818385312183502	0.4631578947368421	0.3396825396825397	0.9426751592356688	0.5233072131806309	0.35714285714285715	0.23809523809523808	0.9746835443037974	Self Car Public
no_beacon__no_geo	0.71447631754503	0.7719298245614035	0.6596245798239981	0.72	0.4420062695924765	0.8168674698795181	0.6495554869048846	0.6923076923076924	0.3888888888888889	0.8674698795180723	482	RFC	0.6764903201073413	0.7659574468085106	0.5	0.7635135135135135	0.6814176245210728	0.75	0.4666666666666667	0.8275862068965517	0.6511836802393723	0.6792452830188679	0.3960674157303371	0.8782383419689119	0.6291942937512558	0.6428571428571429	0.3333333333333333	0.9113924050632911	Self Car Public
no_beacon__no_geo	0.7347645429362881	0.7807017543859649	0.6504955784613584	0.6811224489795918	0.3969465648854962	0.8734177215189873	0.5847907760072549	0.5161290322580646	0.3225806451612903	0.9156626506024097	483	RFC	0.6794846559026876	0.6433734939759036	0.5842696629213483	0.8108108108108109	0.6147171512283074	0.47058823529411764	0.5	0.8735632183908046	0.6568857760225358	0.7235772357723578	0.30057803468208094	0.9465020576131687	0.5905163753265019	0.5714285714285714	0.23809523809523808	0.9620253164556962	Self Car Public
no_beacon__no_geo	0.6713581984517946	0.7894736842105263	0.5604631877036231	0.3885209713024283	0.4633431085043988	0.8295254833040423	0.6280716525531215	0.4761904761904762	0.5294117647058824	0.8786127167630058	484	RFC	0.5885228622843739	0.43137254901960786	0.587360594795539	0.7468354430379747	0.7383680149637596	0.7142857142857143	0.6923076923076923	0.8085106382978723	0.5562621882285207	0.3534136546184739	0.38256658595641646	0.932806324110672	0.582579867389994	0.35714285714285715	0.42857142857142855	0.9620253164556962	Self Car Public
no_beacon__no_geo	0.6172680412371134	0.7456140350877193	0.5115577915483617	0.4491803278688525	0.28571428571428575	0.7997787610619469	0.4780110198424771	0.21052631578947364	0.3333333333333333	0.8901734104046243	485	RFC	0.534511989633982	0.5708333333333333	0.26273458445040215	0.7699680511182109	0.5397163120567376	0.4	0.4	0.8191489361702128	0.5051200352733091	0.37027027027027026	0.31309904153354634	0.8319907940161104	0.4677516576250753	0.14285714285714285	0.2857142857142857	0.9746835443037974	Self Car Public
no_beacon__no_geo	0.6583229036295369	0.8157894736842105	0.5728320942152144	0.5738095238095238	0.3412969283276451	0.8033898305084747	0.660213243546577	0.5185185185185186	0.5454545454545454	0.9166666666666667	486	RFC	0.5769732490650107	0.5250544662309368	0.4132231404958678	0.7926421404682275	0.7178766925957937	0.5384615384615384	0.75	0.8651685393258427	0.5792255319559522	0.6325459317585301	0.29069767441860467	0.8144329896907216	0.634418324291742	0.5	0.42857142857142855	0.9746835443037974	Self Car Public
no_beacon__no_geo	0.6815884476534296	0.7456140350877193	0.5866895034826723	0.5376344086021505	0.4158730158730159	0.8065610859728508	0.5765476190476191	0.5714285714285714	0.31249999999999994	0.8457142857142858	487	RFC	0.6453211406145142	0.7407407407407407	0.4532871972318339	0.7419354838709677	0.6941738816738816	0.8571428571428571	0.45454545454545453	0.7708333333333334	0.5632081193610746	0.4219409282700422	0.3841642228739003	0.8835192069392813	0.5344585091420534	0.42857142857142855	0.23809523809523808	0.9367088607594937	Self Car Public
no_beacon__no_geo	0.6943371943371943	0.7807017543859649	0.6112425330153023	0.5494186046511629	0.4281524926686217	0.856156501726122	0.5486144827462193	0.3333333333333333	0.37837837837837834	0.9341317365269461	488	RFC	0.6263710949912369	0.6217105263157895	0.4591194968553459	0.7982832618025751	0.5746212121212121	0.4	0.4375	0.8863636363636364	0.6054544413919415	0.4921875	0.4010989010989011	0.9230769230769231	0.5354631303998393	0.2857142857142857	0.3333333333333333	0.9873417721518988	Self Car Public
no_beacon__no_geo	0.6867796610169492	0.7456140350877193	0.5804707867400737	0.47754137115839246	0.43290043290043284	0.8309705561613958	0.525194137910901	0.45454545454545453	0.24242424242424246	0.8786127167630058	489	RFC	0.6133037287420554	0.5838150289017341	0.4918032786885246	0.7642928786359077	0.5889479905437351	0.625	0.3333333333333333	0.8085106382978723	0.5669974011257684	0.404	0.3865979381443299	0.910394265232975	0.5032147880249146	0.35714285714285715	0.19047619047619047	0.9620253164556962	Self Car Public
no_beacon__no_geo	0.7317554240631163	0.7631578947368421	0.6489380428502823	0.6573643410852714	0.43071786310517524	0.8587319243604004	0.5474735750404367	0.43478260869565216	0.3225806451612903	0.8850574712643677	490	RFC	0.6631845673210804	0.6730158730158731	0.50390625	0.8126315789473684	0.6220272904483432	0.5555555555555556	0.5	0.8105263157894737	0.64296496512515	0.6424242424242425	0.3760932944606414	0.910377358490566	0.5233072131806309	0.35714285714285715	0.23809523809523808	0.9746835443037974	Self Car Public
no_beacon__no_geo	0.6763803680981595	0.7982456140350878	0.5760578214426553	0.4372294372294372	0.4427001569858713	0.8482438701126573	0.59257117151854	0.38095238095238093	0.4736842105263158	0.9230769230769232	491	RFC	0.5934933654075385	0.5153061224489796	0.47796610169491527	0.7872078720787208	0.6558356676003735	0.5714285714285714	0.5294117647058824	0.8666666666666667	0.5705067265865814	0.37969924812030076	0.41228070175438597	0.9195402298850575	0.567209162145871	0.2857142857142857	0.42857142857142855	0.9873417721518988	Self Car Public
no_beacon__no_geo	0.7067879636109167	0.7807017543859649	0.5956553955911267	0.47537473233404715	0.47653429602888087	0.8350571584104518	0.6047625029660958	0.45454545454545453	0.4615384615384615	0.8982035928143712	492	RFC	0.597565091912918	0.4826086956521739	0.48	0.8300865800865801	0.6590909090909091	0.625	0.5	0.8522727272727273	0.5938534443899309	0.46835443037974683	0.4731182795698925	0.8400876232201533	0.5783604581072935	0.35714285714285715	0.42857142857142855	0.9493670886075949	Self Car Public
no_beacon__no_geo	0.6654492330168006	0.7368421052631579	0.5483585543671547	0.5515055467511887	0.2575452716297787	0.836024844720497	0.5067819242392297	0.4444444444444445	0.19354838709677416	0.8823529411764706	493	RFC	0.5622502217157727	0.6148409893992933	0.3018867924528302	0.7700228832951945	0.5285714285714286	0.46153846153846156	0.3	0.8241758241758241	0.5463211924739385	0.5	0.22456140350877193	0.9144021739130435	0.5069318866787221	0.42857142857142855	0.14285714285714285	0.9493670886075949	Self Car Public
no_beacon__no_geo	0.713903743315508	0.7719298245614035	0.620233114067949	0.6713681241184767	0.34782608695652173	0.8415051311288484	0.6115578894723681	0.64	0.3225806451612903	0.872093023255814	494	RFC	0.6437616903930238	0.750788643533123	0.4052863436123348	0.7752100840336135	0.6779081133919843	0.7272727272727273	0.5	0.8064516129032258	0.6106593733263813	0.6071428571428571	0.304635761589404	0.9201995012468828	0.5862969660438014	0.5714285714285714	0.23809523809523808	0.9493670886075949	Self Car Public
no_beacon__no_geo	0.6580742987111448	0.7894736842105263	0.5793672677003302	0.45454545454545453	0.4487004103967168	0.8348559381588193	0.5886263983429975	0.38095238095238093	0.4736842105263158	0.9112426035502957	495	RFC	0.5874846029574702	0.45454545454545453	0.5394736842105263	0.7684346701164295	0.6521319638966698	0.5714285714285714	0.5294117647058824	0.8555555555555555	0.584155516614533	0.45454545454545453	0.3840749414519906	0.9138461538461539	0.5629897528631705	0.2857142857142857	0.42857142857142855	0.9746835443037974	Self Car Public
no_beacon__no_geo	0.7329721362229102	0.7807017543859649	0.6296945028292533	0.5029940119760479	0.533112582781457	0.8529769137302552	0.5783475783475783	0.3333333333333333	0.5128205128205129	0.888888888888889	496	RFC	0.6560074233726736	0.5915492957746479	0.5649122807017544	0.8115606936416185	0.7105475040257648	0.75	0.5555555555555556	0.8260869565217391	0.613683275199788	0.4375	0.5047021943573667	0.8988476312419974	0.5508338356439623	0.21428571428571427	0.47619047619047616	0.9620253164556962	Self Car Public
no_beacon__no_geo	0.7068332108743571	0.8070175438596491	0.6437441541284866	0.6859623733719248	0.4208633093525179	0.8244067796610169	0.6625521765056649	0.6923076923076924	0.4	0.8953488372093023	497	RFC	0.6750584859772725	0.7247706422018348	0.5652173913043478	0.7351874244256348	0.7482078853046595	0.75	0.6666666666666666	0.8279569892473119	0.6415380196819229	0.6510989010989011	0.335243553008596	0.9382716049382716	0.634418324291742	0.6428571428571429	0.2857142857142857	0.9746835443037974	Self Car Public
no_beacon__no_geo	0.7034434293745608	0.7456140350877193	0.6000658068849166	0.45054945054945056	0.510752688172043	0.8388952819332566	0.5633775237490407	0.4210526315789473	0.41025641025641024	0.8588235294117648	498	RFC	0.6344503108878837	0.5774647887323944	0.5428571428571428	0.7830290010741139	0.6822140822140822	0.8	0.4444444444444444	0.8021978021978022	0.5849828656048346	0.36936936936936937	0.48223350253807107	0.9033457249070632	0.530239099859353	0.2857142857142857	0.38095238095238093	0.9240506329113924	Self Car Public
no_beacon__no_geo	0.6840253342716397	0.7280701754385965	0.6193798178341801	0.6043405676126878	0.4363636363636364	0.817435249526216	0.5622191573608578	0.5714285714285714	0.2631578947368421	0.8520710059171598	499	RFC	0.656048017053117	0.7605042016806722	0.46905537459283386	0.7385844748858448	0.6504201680672269	0.8571428571428571	0.29411764705882354	0.8	0.6081504744875355	0.5013850415512465	0.40793201133144474	0.9151343705799151	0.5260196905766525	0.42857142857142855	0.23809523809523808	0.9113924050632911	Self Car Public
no_beacon__no_geo	0.6960716747070985	0.7280701754385965	0.6247667855660577	0.6382978723404255	0.41148325358851673	0.8245192307692308	0.5260418313049892	0.4	0.3243243243243243	0.8538011695906433	500	RFC	0.6556130434992856	0.7677165354330708	0.4402730375426621	0.7588495575221239	0.6117149758454106	0.6666666666666666	0.375	0.7934782608695652	0.6116925370841687	0.5462184873949579	0.38622754491017963	0.9026315789473685	0.4984930681133213	0.2857142857142857	0.2857142857142857	0.9240506329113924	Self Car Public
no_beacon__no_geo	0.6949152542372882	0.7631578947368421	0.6020428465651237	0.5165562913907286	0.4503703703703703	0.8392018779342724	0.5556941037832801	0.34782608695652173	0.42105263157894735	0.8982035928143712	501	RFC	0.6230736210329729	0.612565445026178	0.4523809523809524	0.8042744656917885	0.5891018023370965	0.4444444444444444	0.47058823529411764	0.8522727272727273	0.5907476933713532	0.44656488549618323	0.44837758112094395	0.8773006134969326	0.5386779184247539	0.2857142857142857	0.38095238095238093	0.9493670886075949	Self Car Public
no_beacon__no_geo	0.7165408373369938	0.7543859649122807	0.606523367951886	0.6279491833030852	0.33211678832116787	0.8595041322314049	0.5159251068848593	0.4210526315789473	0.23529411764705882	0.8914285714285716	502	RFC	0.672584035876648	0.9057591623036649	0.30952380952380953	0.8024691358024691	0.6400641025641026	0.8	0.3076923076923077	0.8125	0.5880300586685264	0.48055555555555557	0.35826771653543305	0.9252669039145908	0.48784408278079167	0.2857142857142857	0.19047619047619047	0.9873417721518988	Self Car Public
no_beacon__no_geo	0.7167805618830676	0.7368421052631579	0.6170308094307301	0.6157407407407406	0.3923076923076923	0.8430439952437574	0.5260401991171222	0.41666666666666663	0.2857142857142857	0.8757396449704142	503	RFC	0.6415435266893644	0.689119170984456	0.44155844155844154	0.793952967525196	0.5597883597883598	0.5	0.35714285714285715	0.8222222222222222	0.6026774540946297	0.5564853556485355	0.35294117647058826	0.8986058301647655	0.5106489853325297	0.35714285714285715	0.23809523809523808	0.9367088607594937	Self Car Public
no_beacon__no_geo	0.6932038834951456	0.7543859649122807	0.633886405616299	0.6224366706875755	0.4373177842565598	0.8419047619047619	0.5529786586080071	0.5185185185185186	0.25806451612903225	0.8823529411764706	504	RFC	0.6433610719273094	0.6825396825396826	0.4573170731707317	0.7902264600715138	0.5875457875457876	0.5384615384615384	0.4	0.8241758241758241	0.6306239050187772	0.5720620842572062	0.41899441340782123	0.9008152173913043	0.5466144263612618	0.5	0.19047619047619047	0.9493670886075949	Self Car Public
no_beacon__no_geo	0.6940836940836941	0.7368421052631579	0.6166209420574438	0.6420890937019968	0.37152777777777773	0.8362459546925567	0.5441412813207686	0.5185185185185186	0.25	0.8639053254437871	505	RFC	0.6264852398272366	0.6220238095238095	0.47345132743362833	0.7839805825242718	0.5710696710696711	0.5384615384615384	0.36363636363636365	0.8111111111111111	0.621728052601839	0.6634920634920635	0.3057142857142857	0.8959778085991679	0.5381756077958609	0.5	0.19047619047619047	0.9240506329113924	Self Car Public
no_beacon__no_geo	0.676317743132888	0.7280701754385965	0.6095245674437672	0.5901639344262295	0.42244224422442245	0.8159675236806495	0.5425861401471157	0.42857142857142855	0.3333333333333333	0.8658536585365854	506	RFC	0.6167080972499419	0.5590062111801242	0.5140562248995983	0.7770618556701031	0.5546218487394957	0.42857142857142855	0.4	0.8352941176470589	0.6141725921137686	0.625	0.3585434173669468	0.8589743589743589	0.5376732971669681	0.42857142857142855	0.2857142857142857	0.8987341772151899	Self Car Public
no_beacon__no_geo	0.7008797653958945	0.7280701754385965	0.5913102971144598	0.48366013071895425	0.4496402877697842	0.8406304728546409	0.49356869184455393	0.41666666666666663	0.20689655172413796	0.8571428571428572	507	RFC	0.6208525805861265	0.5235849056603774	0.5656108597285068	0.7733619763694952	0.5520833333333334	0.5	0.375	0.78125	0.5810810511469285	0.4493927125506073	0.373134328358209	0.9207161125319693	0.4831223628691983	0.35714285714285715	0.14285714285714285	0.9493670886075949	Self Car Public
no_beacon__no_geo	0.7093690248565966	0.7807017543859649	0.6368066066529388	0.6822558459422283	0.3931357254290172	0.8350282485875706	0.5874818704676169	0.4799999999999999	0.3870967741935483	0.8953488372093023	508	RFC	0.6481330628096797	0.7065527065527065	0.45	0.7878464818763327	0.6578038449006192	0.5454545454545454	0.6	0.8279569892473119	0.6322753642817959	0.6595744680851063	0.3490304709141274	0.8882211538461539	0.5629897528631705	0.42857142857142855	0.2857142857142857	0.9746835443037974	Self Car Public
no_beacon__no_geo	0.6450100468854655	0.7807017543859649	0.566429778094357	0.45121951219512196	0.4444444444444445	0.8036253776435046	0.6017339198062089	0.4444444444444445	0.4571428571428571	0.9036144578313253	509	RFC	0.5692083672914969	0.39466666666666667	0.5	0.812958435207824	0.6316786661614248	0.46153846153846156	0.5714285714285714	0.8620689655172413	0.5737315243533435	0.5266903914590747	0.4	0.7945041816009558	0.5862969660438014	0.42857142857142855	0.38095238095238093	0.9493670886075949	Self Car Public
no_beacon__no_geo	0.7282934131736527	0.7368421052631579	0.6142588165670312	0.5961123110151187	0.38603696098562634	0.8606271777003484	0.47954545454545455	0.36363636363636365	0.2	0.875	510	RFC	0.6529497671929926	0.7419354838709677	0.41409691629955947	0.8028169014084507	0.5423825887743413	0.5	0.3333333333333333	0.7938144329896907	0.5957142229879361	0.4981949458483754	0.36153846153846153	0.9274092615769712	0.4677516576250753	0.2857142857142857	0.14285714285714285	0.9746835443037974	Self Car Public
no_beacon__no_geo	0.6722106722106722	0.7368421052631579	0.6009163270118284	0.5602836879432624	0.4209039548022599	0.8215613382899629	0.5256216472540826	0.34782608695652173	0.3333333333333333	0.8957055214723927	511	RFC	0.6162643074923776	0.6396761133603239	0.42450142450142453	0.7846153846153846	0.548941798941799	0.4444444444444444	0.3333333333333333	0.8690476190476191	0.5926494357689146	0.49842271293375395	0.4173669467787115	0.8621586475942783	0.5143660839863372	0.2857142857142857	0.3333333333333333	0.9240506329113924	Self Car Public
no_beacon__no_geo	0.7306666666666667	0.8070175438596491	0.6238126249226391	0.7010550996483002	0.3031578947368421	0.8672248803827751	0.6217114332564248	0.6451612903225806	0.3076923076923077	0.9122807017543859	512	RFC	0.6457152127201585	0.696969696969697	0.44171779141104295	0.7984581497797357	0.7453537936913897	0.5882352941176471	0.8	0.8478260869565217	0.6283035965318886	0.7051886792452831	0.23076923076923078	0.9489528795811518	0.6307012256379345	0.7142857142857143	0.19047619047619047	0.9873417721518988	Self Car Public
no_beacon__no_geo	0.7256392536281963	0.7719298245614035	0.6439361413780018	0.6730769230769231	0.4145454545454545	0.8441860465116279	0.5615179667181727	0.4210526315789473	0.3870967741935483	0.8764044943820224	513	RFC	0.689087146548844	0.8433734939759037	0.4596774193548387	0.7642105263157895	0.7292929292929292	0.8	0.6	0.7878787878787878	0.6267801955219173	0.56	0.37748344370860926	0.9428571428571428	0.5195901145268235	0.2857142857142857	0.2857142857142857	0.9873417721518988	Self Car Public
no_beacon__no_geo	0.6805266805266805	0.7368421052631579	0.5868767794389692	0.5046728971962617	0.4144144144144144	0.8415430267062315	0.5222222222222223	0.4	0.2857142857142857	0.880952380952381	514	RFC	0.59907587513664	0.5421686746987951	0.46464646464646464	0.79041248606466	0.547716328615205	0.45454545454545453	0.35714285714285715	0.8314606741573034	0.581919301586257	0.47202797202797203	0.37398373983739835	0.899746192893401	0.5106489853325297	0.35714285714285715	0.23809523809523808	0.9367088607594937	Self Car Public
no_beacon__no_geo	0.6951799049558723	0.7631578947368421	0.6042906626726373	0.525	0.4475743348982785	0.8402976531196336	0.5876845376845377	0.41666666666666663	0.4615384615384615	0.8848484848484849	515	RFC	0.6169377311648173	0.5697674418604651	0.48148148148148145	0.7995642701525054	0.6162790697674418	0.5	0.5	0.8488372093023255	0.5967625743950258	0.4867549668874172	0.41812865497076024	0.8854041013268998	0.5699216395418927	0.35714285714285715	0.42857142857142855	0.9240506329113924	Self Car Public
no_beacon__no_geo	0.7083607636603029	0.7807017543859649	0.6458416293021715	0.5641952983725136	0.5363408521303257	0.8369887374036752	0.6265967950178476	0.5454545454545454	0.4571428571428571	0.8771929824561402	516	RFC	0.6746256724195834	0.6872246696035242	0.5616797900262467	0.7749725576289791	0.7122153209109731	0.75	0.5714285714285714	0.8152173913043478	0.6338369567454	0.4785276073619632	0.513189448441247	0.9097938144329897	0.5862969660438014	0.42857142857142855	0.38095238095238093	0.9493670886075949	Self Car Public
no_beacon__no_geo	0.6508785332314744	0.7543859649122807	0.5775809318354499	0.49397590361445787	0.44687499999999997	0.7918918918918919	0.6365506921062476	0.6363636363636364	0.4090909090909091	0.8641975308641975	517	RFC	0.582675532031726	0.5347826086956522	0.41812865497076024	0.7951153324287653	0.7032259472673301	0.875	0.391304347826087	0.8433734939759037	0.5758384925076983	0.458955223880597	0.4798657718120805	0.7886944818304172	0.6048824593128391	0.5	0.42857142857142855	0.8860759493670886	Self Car Public
no_beacon__no_geo	0.6429026098026734	0.7280701754385965	0.5539011504643044	0.40425531914893614	0.4858199753390876	0.7716281569048898	0.4831232701489739	0.21052631578947364	0.37837837837837834	0.8604651162790697	518	RFC	0.5609042902787217	0.40425531914893614	0.5382513661202186	0.7402061855670103	0.544399641577061	0.4	0.4375	0.7956989247311828	0.5509293625106305	0.40425531914893614	0.44269662921348313	0.8058361391694725	0.47096644564998996	0.14285714285714285	0.3333333333333333	0.9367088607594937	Self Car Public
no_beacon__no_geo	0.6671026814911707	0.7719298245614035	0.5966155553989885	0.5938303341902313	0.3663220088626292	0.8296943231441047	0.5724206349206349	0.5	0.31249999999999994	0.9047619047619047	519	RFC	0.6062233800442707	0.6209677419354839	0.43508771929824563	0.7626146788990825	0.6028260129383725	0.5	0.45454545454545453	0.8539325842696629	0.5983349233839487	0.5689655172413793	0.3163265306122449	0.9097127222982216	0.5667068515169781	0.5	0.23809523809523808	0.9620253164556962	Self Car Public
no_beacon__no_geo	0.662491301322199	0.7280701754385965	0.5361428670967526	0.3178484107579462	0.4479166666666667	0.8426635238656452	0.4657217103708953	0.11764705882352941	0.39999999999999997	0.8795180722891567	520	RFC	0.5496851657514342	0.3939393939393939	0.4562334217506631	0.7988826815642458	0.5158045977011494	0.3333333333333333	0.375	0.8390804597701149	0.5326041126133836	0.26639344262295084	0.4398976982097187	0.8915211970074813	0.4746835443037975	0.07142857142857142	0.42857142857142855	0.9240506329113924	Self Car Public
no_beacon__no_geo	0.742326909350464	0.7894736842105263	0.6831617242469014	0.6201834862385321	0.5727002967359052	0.8566013897662667	0.6270509977827051	0.4	0.5909090909090909	0.8902439024390243	521	RFC	0.702316507560159	0.7191489361702128	0.5659824046920822	0.8218181818181818	0.696902529127593	0.6666666666666666	0.5652173913043478	0.8588235294117647	0.6730666576015115	0.5451612903225806	0.5795795795795796	0.8944591029023746	0.6096041792244323	0.2857142857142857	0.6190476190476191	0.9240506329113924	Self Car Public
no_beacon__no_geo	0.7067851373182552	0.7982456140350878	0.6116331255743428	0.6311475409836065	0.36401673640167365	0.8397350993377483	0.6533187187918646	0.6086956521739131	0.4571428571428571	0.8941176470588236	522	RFC	0.6408028905500015	0.7623762376237624	0.36554621848739494	0.7944862155388471	0.7281237281237282	0.7777777777777778	0.5714285714285714	0.8351648351648352	0.5971369922212618	0.5384615384615384	0.3625	0.8904494382022472	0.6143258991360258	0.5	0.38095238095238093	0.9620253164556962	Self Car Public
no_beacon__no_geo	0.6717557251908397	0.7719298245614035	0.6091327701828358	0.5784543325526931	0.45107794361525705	0.7978660343805573	0.5950428812704261	0.3846153846153846	0.5142857142857143	0.8862275449101796	523	RFC	0.6178897431804061	0.5704387990762124	0.5132075471698113	0.7700228832951945	0.6334776334776335	0.4166666666666667	0.6428571428571429	0.8409090909090909	0.6056211597267556	0.5866983372921615	0.40236686390532544	0.8277982779827798	0.5741410488245932	0.35714285714285715	0.42857142857142855	0.9367088607594937	Self Car Public
no_beacon__no_geo	0.7082437275985664	0.7719298245614035	0.6077935945143667	0.5057471264367817	0.4620060790273556	0.8556275780789628	0.5674603174603174	0.3333333333333333	0.47619047619047616	0.8928571428571428	524	RFC	0.644593322760128	0.6470588235294118	0.49673202614379086	0.7899891186071817	0.6896290351346531	0.75	0.47619047619047616	0.8426966292134831	0.5933581583894433	0.41509433962264153	0.4318181818181818	0.9331619537275064	0.5466144263612618	0.21428571428571427	0.47619047619047616	0.9493670886075949	Self Car Public
no_beacon__no_geo	0.731604765241766	0.7807017543859649	0.660355085771945	0.6165137614678899	0.4913294797687861	0.8732220160791588	0.5965944561600134	0.4210526315789473	0.46511627906976744	0.9036144578313253	525	RFC	0.6918166438748375	0.7741935483870968	0.4657534246575342	0.8355029585798817	0.7055381400208987	0.8	0.45454545454545453	0.8620689655172413	0.6488601899376412	0.5121951219512195	0.5198776758409785	0.9145077720207254	0.5704239501707856	0.2857142857142857	0.47619047619047616	0.9493670886075949	Self Car Public
no_beacon__no_geo	0.7393302692055155	0.7543859649122807	0.6597767636543114	0.7152145643693107	0.4064748201438849	0.8576409064497386	0.5386710824223282	0.4615384615384615	0.27586206896551724	0.8786127167630058	526	RFC	0.6783844315877555	0.7724719101123596	0.46311475409836067	0.7995666305525461	0.6028368794326241	0.5	0.5	0.8085106382978723	0.6509503604731081	0.6658595641646489	0.36217948717948717	0.924812030075188	0.5270243118344384	0.42857142857142855	0.19047619047619047	0.9620253164556962	Self Car Public
no_beacon__no_geo	0.6938925680647535	0.7631578947368421	0.5843416644791629	0.4782608695652174	0.4409448818897637	0.8338192419825073	0.5377777777777778	0.3333333333333333	0.4	0.88	527	RFC	0.644447840030183	0.704	0.4605263157894737	0.7688172043010753	0.6840277777777778	0.75	0.5	0.8020833333333334	0.565309556082903	0.36213991769547327	0.4229607250755287	0.910828025477707	0.507434197307615	0.21428571428571427	0.3333333333333333	0.9746835443037974	Self Car Public
no_beacon__no_geo	0.699929228591649	0.8157894736842105	0.620760748611204	0.5753424657534246	0.44372990353697744	0.8432098765432099	0.6795640707338109	0.6086956521739131	0.5294117647058824	0.9005847953216375	528	RFC	0.6402937557405258	0.6222222222222222	0.5207547169811321	0.7779043280182233	0.7690139972748669	0.7777777777777778	0.6923076923076923	0.8369565217391305	0.6140238813948846	0.535031847133758	0.3865546218487395	0.9204851752021563	0.634418324291742	0.5	0.42857142857142855	0.9746835443037974	Self Car Public
no_beacon__no_geo	0.6619217081850534	0.7368421052631579	0.5361815083097142	0.33753148614609574	0.44507845934379453	0.8259345794392523	0.5130030959752322	0.3	0.36842105263157887	0.8705882352941177	529	RFC	0.5774806581671571	0.5037593984962406	0.484472049689441	0.7442105263157894	0.5749838396897221	0.5	0.4117647058823529	0.8131868131868132	0.5310729665927763	0.2537878787878788	0.41160949868073876	0.9278215223097113	0.49477596945951374	0.21428571428571427	0.3333333333333333	0.9367088607594937	Self Car Public
no_beacon__no_geo	0.6668802049967969	0.7543859649122807	0.5873549190079246	0.5940054495912807	0.35962145110410093	0.8084378563283922	0.5755130865487402	0.5384615384615384	0.3225806451612903	0.8654970760233918	530	RFC	0.6112618277862752	0.6749226006191951	0.43018867924528303	0.7286742034943474	0.6292270531400966	0.5833333333333334	0.5	0.8043478260869565	0.5823890713649419	0.5304136253041363	0.3089430894308943	0.9078104993597952	0.5582680329515773	0.5	0.23809523809523808	0.9367088607594937	Self Car Public
no_beacon__no_geo	0.6979362101313321	0.8245614035087719	0.64331016893989	0.6463276836158192	0.4664634146341463	0.8171394085697042	0.6904378470301391	0.6206896551724138	0.5294117647058824	0.9212121212121213	531	RFC	0.6478483687354273	0.6137339055793991	0.5257731958762887	0.8040380047505938	0.7253428741800834	0.6	0.6923076923076923	0.8837209302325582	0.6441434981500019	0.6825775656324582	0.4191780821917808	0.8306748466257668	0.6778179626280892	0.6428571428571429	0.42857142857142855	0.9620253164556962	Self Car Public
no_beacon__no_geo	0.7126013264554164	0.7807017543859649	0.590236266752963	0.3910614525139665	0.5151079136690646	0.864539434075858	0.5404232346070995	0.22222222222222224	0.4878048780487805	0.9112426035502957	532	RFC	0.6019787677653325	0.44025157232704404	0.5327380952380952	0.8329466357308585	0.6185185185185186	0.5	0.5	0.8555555555555555	0.5829964384695185	0.35175879396984927	0.4986072423398329	0.8986232790988736	0.5312437211171388	0.14285714285714285	0.47619047619047616	0.9746835443037974	Self Car Public
no_beacon__no_geo	0.6777327935222672	0.7017543859649122	0.5590405592631793	0.3441558441558442	0.5159332321699546	0.8170326014637391	0.5299704612588049	0.4	0.35555555555555557	0.834355828220859	533	RFC	0.5995627935283108	0.5096153846153846	0.5329153605015674	0.7561576354679803	0.6031746031746031	0.6666666666666666	0.3333333333333333	0.8095238095238095	0.5494570717819207	0.25980392156862747	0.5	0.8885672937771346	0.509142053445851	0.2857142857142857	0.38095238095238093	0.8607594936708861	Self Car Public
no_beacon__no_geo	0.6801959412176347	0.7631578947368421	0.5971274484292807	0.5714285714285714	0.3966386554621849	0.8233151183970856	0.5806875950615931	0.43478260869565216	0.42105263157894735	0.8862275449101796	534	RFC	0.6272781494820968	0.7125506072874493	0.4125874125874126	0.7566964285714286	0.6223509605862546	0.5555555555555556	0.47058823529411764	0.8409090909090909	0.5872126879797448	0.47696476964769646	0.3818770226537217	0.9027962716378163	0.5582680329515773	0.35714285714285715	0.38095238095238093	0.9367088607594937	Self Car Public
no_beacon__no_geo	0.7372109320252278	0.7982456140350878	0.6331498301903157	0.5659655831739963	0.4571428571428571	0.8763410502540937	0.6209020024809498	0.41666666666666663	0.5454545454545454	0.9005847953216375	535	RFC	0.6664871849655061	0.5943775100401606	0.6009389671361502	0.8041450777202073	0.6956521739130435	0.5	0.75	0.8369565217391305	0.623933740806882	0.5401459854014599	0.3688760806916426	0.9627791563275434	0.5867992766726944	0.35714285714285715	0.42857142857142855	0.9746835443037974	Self Car Public
no_beacon__no_geo	0.7172932330827068	0.8070175438596491	0.6243554409556189	0.5294117647058824	0.49594813614262573	0.8477064220183486	0.6588440798967113	0.5454545454545454	0.5263157894736842	0.9047619047619047	536	RFC	0.6645591066056505	0.6506024096385542	0.5687732342007435	0.7743016759776536	0.7307226261291033	0.75	0.5882352941176471	0.8539325842696629	0.6074742168786056	0.4462809917355372	0.4396551724137931	0.9364864864864865	0.6222624070725337	0.42857142857142855	0.47619047619047616	0.9620253164556962	Self Car Public
no_beacon__no_geo	0.6857349746560464	0.7719298245614035	0.5557654795362733	0.3587223587223587	0.48180242634315423	0.8267716535433071	0.5498309668695064	0.4	0.35294117647058826	0.896551724137931	537	RFC	0.5732350947505772	0.4124293785310734	0.5245283018867924	0.7827476038338658	0.6497525865946918	0.6666666666666666	0.46153846153846156	0.8210526315789474	0.5463156776949076	0.3173913043478261	0.44551282051282054	0.8760429082240763	0.5195901145268235	0.2857142857142857	0.2857142857142857	0.9873417721518988	Self Car Public
no_beacon__no_geo	0.6918408631153068	0.7982456140350878	0.5960588226294563	0.5321739130434783	0.4055727554179566	0.850429799426934	0.6258087261431743	0.5217391304347826	0.4444444444444444	0.9112426035502957	538	RFC	0.6281477178371517	0.6830357142857143	0.41455696202531644	0.7868504772004242	0.6851851851851851	0.6666666666666666	0.5333333333333333	0.8555555555555555	0.5860180550953619	0.4358974358974359	0.396969696969697	0.9251870324189526	0.5947357846092024	0.42857142857142855	0.38095238095238093	0.9746835443037974	Self Car Public
no_beacon__no_geo	0.6639288158795346	0.7192982456140351	0.5813428851873083	0.47702407002188185	0.44974874371859297	0.81725584182145	0.472703715376265	0.21052631578947364	0.3333333333333333	0.874251497005988	539	RFC	0.6159594801048723	0.6337209302325582	0.44527363184079605	0.7688838782412627	0.520959595959596	0.4	0.3333333333333333	0.8295454545454546	0.5696312077704658	0.3824561403508772	0.4543147208121827	0.8721227621483376	0.4667470363672896	0.14285714285714285	0.3333333333333333	0.9240506329113924	Self Car Public
no_beacon__no_geo	0.7044025157232704	0.7894736842105263	0.6438387641263774	0.6379542395693137	0.44804318488529016	0.8455188679245284	0.6312693294729222	0.5384615384615384	0.4571428571428571	0.8982035928143712	540	RFC	0.6535763077678195	0.6440217391304348	0.5253164556962026	0.7913907284768212	0.669011544011544	0.5833333333333334	0.5714285714285714	0.8522727272727273	0.6433943906676595	0.632	0.3905882352941176	0.9075949367088607	0.6101064898533253	0.5	0.38095238095238093	0.9493670886075949	Self Car Public
no_beacon__no_geo	0.7201438848920864	0.7631578947368421	0.6395605263127471	0.6264150943396226	0.45309734513274336	0.8391691394658752	0.5777714932126696	0.5384615384615384	0.31249999999999994	0.8823529411764706	541	RFC	0.6766334177314569	0.7477477477477478	0.512	0.7701525054466231	0.6206848706848707	0.5833333333333334	0.45454545454545453	0.8241758241758241	0.6223611291407901	0.538961038961039	0.40634920634920635	0.9217731421121251	0.5624874422342777	0.5	0.23809523809523808	0.9493670886075949	Self Car Public
no_beacon__no_geo	0.7279562542720438	0.8157894736842105	0.6471423569127444	0.7018544935805993	0.39478584729981375	0.8447867298578199	0.6551784018450686	0.6923076923076924	0.37037037037037035	0.9028571428571429	542	RFC	0.6724495665483983	0.7343283582089553	0.507177033492823	0.7758433079434167	0.8020833333333334	0.75	0.8333333333333334	0.8229166666666666	0.6408266775647782	0.6721311475409836	0.3231707317073171	0.9271781534460338	0.626984126984127	0.6428571428571429	0.23809523809523808	1.0	Self Car Public
no_beacon__no_geo	0.6826783114992722	0.8070175438596491	0.5884990289040767	0.4860557768924303	0.4325153374233129	0.8469259723964869	0.6448508756201065	0.5384615384615384	0.4848484848484849	0.9112426035502957	543	RFC	0.5963515486698235	0.4899598393574297	0.4964788732394366	0.8026159334126041	0.7018518518518518	0.5833333333333334	0.6666666666666666	0.8555555555555555	0.5872599850925678	0.48221343873517786	0.38315217391304346	0.896414342629482	0.6185453084187261	0.5	0.38095238095238093	0.9746835443037974	Self Car Public
no_beacon__no_geo	0.7276872964169381	0.7894736842105263	0.6462816372709926	0.6467289719626168	0.4437596302003082	0.848356309650053	0.6628533859303091	0.6	0.5128205128205129	0.8757396449704142	544	RFC	0.6856344383239451	0.8009259259259259	0.46153846153846156	0.7944389275074478	0.7925925925925926	1.0	0.5555555555555556	0.8222222222222222	0.6265815315624831	0.542319749216301	0.42729970326409494	0.9101251422070534	0.6138235885071328	0.42857142857142855	0.47619047619047616	0.9367088607594937	Self Car Public
no_beacon__no_geo	0.7030508474576271	0.8070175438596491	0.6314008826380816	0.6446043165467626	0.3993808049535604	0.8502175264139217	0.638888888888889	0.5	0.5	0.9166666666666667	545	RFC	0.6398185759209101	0.6381766381766382	0.48314606741573035	0.7981330221703618	0.6883895131086142	0.6	0.6	0.8651685393258427	0.6337022173075408	0.6511627906976745	0.3403693931398417	0.9095744680851063	0.6106088004822182	0.42857142857142855	0.42857142857142855	0.9746835443037974	Self Car Public
no_beacon__no_geo	0.6669014084507042	0.7894736842105263	0.6023412068613997	0.5552147239263804	0.45410628019323673	0.7977026164645821	0.6415865976841587	0.45454545454545453	0.5853658536585366	0.8848484848484849	546	RFC	0.5995969109742224	0.5112994350282486	0.47474747474747475	0.812743823146944	0.6912790697674419	0.625	0.6	0.8488372093023255	0.608591918523627	0.6073825503355704	0.4351851851851852	0.7832080200501254	0.6175406871609403	0.35714285714285715	0.5714285714285714	0.9240506329113924	Self Car Public
no_beacon__no_geo	0.6664310954063605	0.7192982456140351	0.5774964392167984	0.5520661157024794	0.3590604026845638	0.8213627992633519	0.5628646715603237	0.43478260869565216	0.4090909090909091	0.8447204968944099	547	RFC	0.5816407800342388	0.5422077922077922	0.41472868217054265	0.7879858657243817	0.5920427320215231	0.5555555555555556	0.391304347826087	0.8292682926829268	0.5788499724397159	0.5622895622895623	0.3165680473372781	0.8576923076923076	0.5488245931283906	0.35714285714285715	0.42857142857142855	0.8607594936708861	Self Car Public
no_beacon__no_geo	0.6603636363636364	0.7719298245614035	0.5183344464143577	0.38961038961038963	0.3686274509803921	0.7967654986522911	0.559640522875817	0.3333333333333333	0.47058823529411764	0.875	548	RFC	0.5375785960771435	0.4437869822485207	0.41409691629955947	0.7548518896833504	0.7197330161247687	0.75	0.6153846153846154	0.7938144329896907	0.5076616683966991	0.3472222222222222	0.3321554770318021	0.843607305936073	0.5233072131806309	0.21428571428571427	0.38095238095238093	0.9746835443037974	Self Car Public
no_beacon__no_geo	0.6936802973977695	0.6929824561403509	0.5844218186425448	0.4740740740740741	0.4407894736842105	0.83840190816935	0.45715854194115063	0.2608695652173913	0.25	0.8606060606060606	549	RFC	0.5974286983083487	0.5217391304347826	0.4652777777777778	0.8052691867124857	0.4740242078063375	0.3333333333333333	0.2631578947368421	0.8255813953488372	0.5758390832414099	0.4343891402714932	0.41875	0.8743781094527363	0.4503717098653808	0.21428571428571427	0.23809523809523808	0.8987341772151899	Self Car Public
no_beacon__no_geo	0.6590752242926156	0.7280701754385965	0.5549687766978848	0.5025817555938038	0.3602941176470588	0.8020304568527918	0.4890166592952971	0.3157894736842105	0.2941176470588235	0.8571428571428572	550	RFC	0.566833916496141	0.5551330798479087	0.3783783783783784	0.7669902912621359	0.5886217948717949	0.6	0.38461538461538464	0.78125	0.5478015592976823	0.4591194968553459	0.34385964912280703	0.8404255319148937	0.4672493469961824	0.21428571428571427	0.23809523809523808	0.9493670886075949	Self Car Public
no_beacon__no_geo	0.7377543330821401	0.7894736842105263	0.6555421834210552	0.6757164404223228	0.41666666666666663	0.8742434431741761	0.6015870406896048	0.5185185185185186	0.37499999999999994	0.9112426035502957	551	RFC	0.6685303049784782	0.6956521739130435	0.4861111111111111	0.8238276299112801	0.6464905464905465	0.5384615384615384	0.5454545454545454	0.8555555555555555	0.6509023068750169	0.656891495601173	0.3645833333333333	0.9312320916905444	0.5867992766726944	0.5	0.2857142857142857	0.9746835443037974	Self Car Public
no_beacon__no_geo	0.7171156893819335	0.7719298245614035	0.6481477320996826	0.64	0.46045694200351495	0.8439862542955326	0.6231091401823109	0.5454545454545454	0.4390243902439024	0.8848484848484849	552	RFC	0.6875169919193324	0.8290155440414507	0.4309210526315789	0.8026143790849674	0.6829457364341085	0.75	0.45	0.8488372093023255	0.6351224445139199	0.5211726384364821	0.49433962264150944	0.8898550724637682	0.5937311633514165	0.42857142857142855	0.42857142857142855	0.9240506329113924	Self Car Public
no_beacon__no_geo	0.6596166556510245	0.7368421052631579	0.5835545443474647	0.5910735826296742	0.3692870201096892	0.7903030303030304	0.5200811359026369	0.4827586206896552	0.20689655172413796	0.8705882352941177	553	RFC	0.5851494490162917	0.5456570155902004	0.4156378600823045	0.7941534713763703	0.5516178266178265	0.4666666666666667	0.375	0.8131868131868132	0.5878211436310922	0.6447368421052632	0.33223684210526316	0.7864897466827503	0.5265220012055455	0.5	0.14285714285714285	0.9367088607594937	Self Car Public
no_beacon__no_geo	0.6843832020997376	0.7807017543859649	0.6153938766200819	0.5454545454545454	0.4850136239782017	0.8157134604274986	0.6284426414243859	0.6	0.41176470588235287	0.8735632183908046	554	RFC	0.6636495893904121	0.7194570135746606	0.5510835913312694	0.7204081632653061	0.7794871794871794	1.0	0.5384615384615384	0.8	0.6041321457144276	0.43922651933701656	0.43309002433090027	0.9400798934753661	0.574643359453486	0.42857142857142855	0.3333333333333333	0.9620253164556962	Self Car Public
no_beacon__no_geo	0.7097980553477936	0.7631578947368421	0.6042450062562383	0.6427406199021208	0.32671081677704195	0.8432835820895523	0.5425308641975309	0.5925925925925927	0.16	0.875	555	RFC	0.6313417529478828	0.7323420074349443	0.3894736842105263	0.7722095671981777	0.6363996827914353	0.6153846153846154	0.5	0.7938144329896907	0.5942701210616993	0.5726744186046512	0.2813688212927757	0.9287671232876712	0.5471167369901547	0.5714285714285714	0.09523809523809523	0.9746835443037974	Self Car Public
no_beacon__no_geo	0.6970354302241504	0.7894736842105263	0.5911377908307989	0.510250569476082	0.4107424960505529	0.8524203069657615	0.5738513079553541	0.3333333333333333	0.4864864864864864	0.9017341040462428	556	RFC	0.6241518155800408	0.6436781609195402	0.436241610738255	0.7925356750823271	0.714095744680851	0.75	0.5625	0.8297872340425532	0.5775985730759682	0.4226415094339623	0.3880597014925373	0.9220945083014048	0.5433996383363472	0.21428571428571427	0.42857142857142855	0.9873417721518988	Self Car Public
no_beacon__no_geo	0.7117364447494853	0.8157894736842105	0.6385203690507919	0.6040688575899843	0.4532924961715161	0.8581997533908754	0.6934535549920166	0.6666666666666666	0.5142857142857143	0.8994082840236687	557	RFC	0.6513215176146309	0.6327868852459017	0.5174825174825175	0.8036951501154734	0.7624338624338626	0.8	0.6428571428571429	0.8444444444444444	0.6339163289268529	0.5778443113772455	0.4032697547683924	0.9206349206349206	0.6540084388185654	0.5714285714285714	0.42857142857142855	0.9620253164556962	Self Car Public
no_beacon__no_geo	0.6393557422969187	0.7368421052631579	0.537991444264507	0.38095238095238093	0.4354243542435424	0.7975975975975976	0.5083839793033039	0.22222222222222224	0.4390243902439024	0.8639053254437871	558	RFC	0.5431950558000979	0.38095238095238093	0.4957983193277311	0.7528344671201814	0.587037037037037	0.5	0.45	0.8111111111111111	0.5390435699721846	0.38095238095238093	0.3881578947368421	0.8480204342273308	0.4984930681133213	0.14285714285714285	0.42857142857142855	0.9240506329113924	Self Car Public
no_beacon__no_geo	0.7108433734939759	0.7894736842105263	0.6058919195614177	0.5354969574036511	0.4214046822742475	0.8607741190063547	0.5665190107050572	0.38095238095238093	0.4	0.9186046511627907	559	RFC	0.6306144149966397	0.6197183098591549	0.47191011235955055	0.8002148227712137	0.6402969790066564	0.5714285714285714	0.5	0.8494623655913979	0.5944477413321825	0.4714285714285714	0.3806646525679758	0.93125	0.5396825396825397	0.2857142857142857	0.3333333333333333	1.0	Self Car Public
no_beacon__no_geo	0.7520380434782609	0.7982456140350878	0.6839888371351471	0.7066666666666668	0.48608534322820035	0.859214501510574	0.6169681309216193	0.4	0.5555555555555556	0.8953488372093023	560	RFC	0.7106411480074196	0.7320441988950276	0.6036866359447005	0.7961926091825308	0.7204301075268816	0.6666666666666666	0.6666666666666666	0.8279569892473119	0.6742976183333426	0.6829896907216495	0.40683229813664595	0.9330708661417323	0.5788627687361864	0.2857142857142857	0.47619047619047616	0.9746835443037974	Self Car Public
no_beacon__no_geo	0.721242060691602	0.7719298245614035	0.6437475012024452	0.625925925925926	0.45751633986928103	0.8478002378121284	0.5614125753660638	0.4	0.3888888888888889	0.8953488372093023	561	RFC	0.6908654317217106	0.8203883495145631	0.47297297297297297	0.7792349726775957	0.6537634408602151	0.6666666666666666	0.4666666666666667	0.8279569892473119	0.6262072755121842	0.5059880239520959	0.4430379746835443	0.9295958279009127	0.5312437211171388	0.2857142857142857	0.3333333333333333	0.9746835443037974	Self Car Public
no_beacon__no_geo	0.6370157819225251	0.7719298245614035	0.520108667596202	0.44008714596949894	0.3099041533546325	0.8103347034644744	0.5633911368015414	0.4	0.4	0.8901734104046243	562	RFC	0.540297899175444	0.5153061224489796	0.3660377358490566	0.7395498392282959	0.6619385342789598	0.6666666666666666	0.5	0.8191489361702128	0.516277458432225	0.3840304182509506	0.26869806094182824	0.8961038961038961	0.5312437211171388	0.2857142857142857	0.3333333333333333	0.9746835443037974	Self Car Public
no_beacon__no_geo	0.6384364820846905	0.7631578947368421	0.5642889831514308	0.4486803519061583	0.423927178153446	0.820259419394688	0.5891667977557549	0.4615384615384615	0.41025641025641024	0.8957055214723927	563	RFC	0.5692284841822283	0.4811320754716981	0.4490358126721763	0.7775175644028103	0.6044973544973545	0.5	0.4444444444444444	0.8690476190476191	0.5632604530170453	0.42032967032967034	0.4014778325123153	0.8679738562091504	0.5778581474784007	0.42857142857142855	0.38095238095238093	0.9240506329113924	Self Car Public
no_beacon__no_geo	0.6927756653992395	0.7368421052631579	0.5811007558198854	0.5138121546961325	0.39655172413793105	0.8329383886255924	0.513111488770718	0.35294117647058826	0.3243243243243243	0.8620689655172414	564	RFC	0.674154559404486	0.8532110091743119	0.4092526690391459	0.76	0.7214912280701755	1.0	0.375	0.7894736842105263	0.5578557860169348	0.3675889328063241	0.38461538461538464	0.9213630406290957	0.4831223628691983	0.21428571428571427	0.2857142857142857	0.9493670886075949	Self Car Public
no_beacon__no_geo	0.6682659355723098	0.8070175438596491	0.5716189234815544	0.548076923076923	0.34722222222222227	0.8195576251455181	0.6562555378344853	0.5833333333333334	0.4848484848484849	0.9005847953216375	565	RFC	0.6149259481305475	0.7154811715481172	0.4065040650406504	0.7227926078028748	0.7345410628019323	0.7	0.6666666666666666	0.8369565217391305	0.5644742354419774	0.44415584415584414	0.30303030303030304	0.946236559139785	0.6185453084187261	0.5	0.38095238095238093	0.9746835443037974	Self Car Public
no_beacon__no_geo	0.6827924066135946	0.7894736842105263	0.6221615125326565	0.5858310626702997	0.4733242134062927	0.8073292615213772	0.6162210338680927	0.45454545454545453	0.5	0.8941176470588236	566	RFC	0.6292887490225167	0.5955678670360111	0.5164179104477612	0.775880469583778	0.6867216117216118	0.625	0.6	0.8351648351648352	0.618237126252095	0.5764075067024129	0.43686868686868685	0.8414351851851852	0.582579867389994	0.35714285714285715	0.42857142857142855	0.9620253164556962	Self Car Public
no_beacon__no_geo	0.6765601217656012	0.7631578947368421	0.5598486926543657	0.41299303944315546	0.41967213114754104	0.8468809073724007	0.5261085430576956	0.3333333333333333	0.36363636363636365	0.8813559322033897	567	RFC	0.5920371288201804	0.5527950310559007	0.44912280701754387	0.7741935483870968	0.6819727891156463	0.75	0.5	0.7959183673469388	0.5527024053403283	0.3296296296296296	0.39384615384615385	0.9346314325452016	0.4957805907172996	0.21428571428571427	0.2857142857142857	0.9873417721518988	Self Car Public
no_beacon__no_geo	0.6607828089025326	0.7719298245614035	0.5587916905187602	0.49676025917926564	0.3715846994535519	0.808030112923463	0.5509742747673783	0.41666666666666663	0.3448275862068965	0.8914285714285716	568	RFC	0.5853881335391868	0.575	0.4434782608695652	0.7376861397479955	0.6458333333333334	0.5	0.625	0.8125	0.5500718190701782	0.4372623574144487	0.31974921630094044	0.8932038834951457	0.5275266224633314	0.35714285714285715	0.23809523809523808	0.9873417721518988	Self Car Public
no_beacon__no_geo	0.7020523708421798	0.7368421052631579	0.6281548214128513	0.6471544715447155	0.4074702886247878	0.8298397040690505	0.5252883135236076	0.38095238095238093	0.3243243243243243	0.8705882352941177	569	RFC	0.6533658864933728	0.7566539923954373	0.4316546762589928	0.7717889908256881	0.5865384615384616	0.5714285714285714	0.375	0.8131868131868132	0.6161754441521322	0.5653409090909091	0.3858520900321543	0.8973333333333333	0.5027124773960217	0.2857142857142857	0.2857142857142857	0.9367088607594937	Self Car Public
no_beacon__no_geo	0.6658064516129032	0.7807017543859649	0.5705155054876648	0.5596919127086007	0.30497592295345105	0.8468786808009424	0.5704676668169039	0.4666666666666667	0.3225806451612903	0.9221556886227545	570	RFC	0.5750125860457844	0.5343137254901961	0.39094650205761317	0.7997775305895439	0.6041666666666666	0.4375	0.5	0.875	0.579158640573853	0.5876010781671159	0.25	0.899874843554443	0.5709262607996785	0.5	0.23809523809523808	0.9746835443037974	Self Car Public
no_beacon__no_geo	0.6347826086956522	0.6666666666666666	0.465764424468832	0.2792207792207792	0.33606557377049184	0.7820069204152249	0.39554154995331464	0.125	0.23809523809523808	0.8235294117647058	571	RFC	0.4787862786793992	0.34959349593495936	0.3241106719367589	0.7626546681664792	0.5024420024420024	0.5	0.23809523809523808	0.7692307692307693	0.46124515551684125	0.23243243243243245	0.34893617021276596	0.8023668639053254	0.39853325296363273	0.07142857142857142	0.23809523809523808	0.8860759493670886	Self Car Public
no_beacon__no_geo	0.6614886731391586	0.7456140350877193	0.5709876905771423	0.45681381957773515	0.4593837535014005	0.7967654986522912	0.49489144316730527	0.22222222222222224	0.3888888888888889	0.8735632183908046	572	RFC	0.5857459073037616	0.5483870967741935	0.422680412371134	0.7861702127659574	0.5888888888888889	0.5	0.4666666666666667	0.8	0.567388375435891	0.39144736842105265	0.5030674846625767	0.8076502732240437	0.47940526421539076	0.14285714285714285	0.3333333333333333	0.9620253164556962	Self Car Public
no_beacon__no_geo	0.6800832755031229	0.7543859649122807	0.5980350079221298	0.49880095923261386	0.47803617571059426	0.8172678888231815	0.5640829716567842	0.4210526315789473	0.3902439024390244	0.880952380952381	573	RFC	0.6528111522598844	0.7222222222222222	0.47435897435897434	0.7618522601984564	0.6771535580524345	0.8	0.4	0.8314606741573034	0.5813669217687075	0.38095238095238093	0.4817708333333333	0.8813775510204082	0.5344585091420534	0.2857142857142857	0.38095238095238093	0.9367088607594937	Self Car Public
no_beacon__no_geo	0.7167315175097276	0.8157894736842105	0.643215139997484	0.605543710021322	0.4766666666666667	0.8474350433044636	0.6479876160990712	0.5	0.5263157894736842	0.9176470588235295	574	RFC	0.6771357489171942	0.7513227513227513	0.4880546075085324	0.7920298879202988	0.7595704948646125	0.8333333333333334	0.5882352941176471	0.8571428571428571	0.6280385626152498	0.5071428571428571	0.46579804560260585	0.9111747851002865	0.6068917018284107	0.35714285714285715	0.47619047619047616	0.9873417721518988	Self Car Public
no_beacon__no_geo	0.7727632620744259	0.8245614035087719	0.6539959907437879	0.45090909090909087	0.6265822784810127	0.88449660284126	0.6549707602339181	0.4210526315789473	0.6315789473684211	0.9122807017543859	575	RFC	0.6973692899495205	0.5849056603773585	0.6804123711340206	0.8267898383371824	0.7845694799658993	0.8	0.7058823529411765	0.8478260869565217	0.6327907601423958	0.3668639053254438	0.5806451612903226	0.950863213811421	0.6148282097649186	0.2857142857142857	0.5714285714285714	0.9873417721518988	Self Car Public
no_beacon__no_geo	0.6950314106225014	0.7719298245614035	0.6038386329440971	0.6733212341197821	0.321626617375231	0.8165680473372781	0.584604587107368	0.5161290322580646	0.3448275862068965	0.8928571428571428	576	RFC	0.6183215833758978	0.6062091503267973	0.44387755102040816	0.8048780487804879	0.646094954835867	0.47058823529411764	0.625	0.8426966292134831	0.6126397967578905	0.7571428571428571	0.25217391304347825	0.8286026200873362	0.5862969660438014	0.5714285714285714	0.23809523809523808	0.9493670886075949	Self Car Public
no_beacon__no_geo	0.6263736263736264	0.7280701754385965	0.4980999312406706	0.32677165354330706	0.3687150837988827	0.7988130563798219	0.4809365329596543	0.2727272727272727	0.30303030303030304	0.8670520231213873	577	RFC	0.5037458228848016	0.3577586206896552	0.3852140077821012	0.7682648401826484	0.5298463356973996	0.375	0.4166666666666667	0.7978723404255319	0.4953957633285306	0.3007246376811594	0.3535714285714286	0.8318912237330037	0.4672493469961824	0.21428571428571427	0.23809523809523808	0.9493670886075949	Self Car Public
no_beacon__no_geo	0.6875477463712758	0.7894736842105263	0.5997483254288055	0.519650655021834	0.45107794361525705	0.8285163776493256	0.609855783266188	0.45454545454545453	0.4848484848484849	0.8901734104046243	578	RFC	0.6220729380062887	0.601010101010101	0.4927536231884058	0.7724550898203593	0.7036052009456264	0.625	0.6666666666666666	0.8191489361702128	0.5889820829730358	0.4576923076923077	0.41590214067278286	0.8933518005540166	0.5709262607996785	0.35714285714285715	0.38095238095238093	0.9746835443037974	Self Car Public
no_beacon__no_geo	0.6413393432066967	0.7631578947368421	0.5598406872620675	0.49318801089918257	0.3911671924290221	0.7951668584579976	0.560713300854858	0.43478260869565216	0.36363636363636365	0.8837209302325582	579	RFC	0.5671214259578694	0.5	0.44285714285714284	0.7585071350164654	0.6242532855436081	0.5555555555555556	0.5	0.8172043010752689	0.5574639356797096	0.48655913978494625	0.3502824858757062	0.8355501813784765	0.5349608197709463	0.35714285714285715	0.2857142857142857	0.9620253164556962	Self Car Public
no_beacon__no_geo	0.6605019815059445	0.7719298245614035	0.599896875178012	0.5534804753820034	0.45526315789473676	0.790946992257296	0.5738898001336492	0.4	0.45161290322580644	0.8700564971751412	580	RFC	0.6464614799971719	0.7276785714285714	0.5164179104477612	0.6952879581151833	0.7174603174603175	0.6666666666666666	0.7	0.7857142857142857	0.5902537459394566	0.4465753424657534	0.40705882352941175	0.9171270718232044	0.5312437211171388	0.2857142857142857	0.3333333333333333	0.9746835443037974	Self Car Public
no_beacon__no_geo	0.685126582278481	0.7368421052631579	0.5508570119848791	0.3828571428571429	0.43060498220640564	0.8391089108910891	0.5146251514672567	0.3	0.37837837837837834	0.8654970760233918	581	RFC	0.5827815067132424	0.5114503816793893	0.4548872180451128	0.7820069204152249	0.5806159420289855	0.5	0.4375	0.8043478260869565	0.5399755998110882	0.3059360730593607	0.40878378378378377	0.9052069425901201	0.49477596945951374	0.21428571428571427	0.3333333333333333	0.9367088607594937	Self Car Public
no_beacon__no_geo	0.6649282920469362	0.7631578947368421	0.5865352247697703	0.5404699738903395	0.3937007874015748	0.8254349130173966	0.5900030994444841	0.5161290322580646	0.36363636363636365	0.8902439024390243	582	RFC	0.593385912647682	0.5640326975476839	0.43252595155709345	0.7835990888382688	0.6098039215686274	0.47058823529411764	0.5	0.8588235294117647	0.5840195097882659	0.518796992481203	0.36127167630057805	0.8719898605830165	0.5937311633514165	0.5714285714285714	0.2857142857142857	0.9240506329113924	Self Car Public
no_beacon__no_geo	0.6820175438596491	0.6929824561403509	0.57432188814271	0.505800464037123	0.38666666666666666	0.8304985337243402	0.48975857808193135	0.38095238095238093	0.25	0.8383233532934132	583	RFC	0.5902959428264838	0.5706806282722513	0.40559440559440557	0.7946127946127947	0.5433470038733196	0.5714285714285714	0.2631578947368421	0.7954545454545454	0.5644574293459644	0.45416666666666666	0.36942675159235666	0.8697788697788698	0.4699618243922041	0.2857142857142857	0.23809523809523808	0.8860759493670886	Self Car Public
no_beacon__no_geo	0.6968928344958782	0.7807017543859649	0.5986612568066842	0.64	0.3089108910891089	0.8470728793309439	0.5865473354366536	0.5161290322580646	0.33333333333333326	0.9101796407185629	584	RFC	0.6093997990510926	0.636734693877551	0.3939393939393939	0.7975253093363329	0.6299267181620123	0.47058823529411764	0.5555555555555556	0.8636363636363636	0.6001851145619154	0.643298969072165	0.254071661237785	0.9031847133757962	0.5905163753265019	0.5714285714285714	0.23809523809523808	0.9620253164556962	Self Car Public
no_beacon__no_geo	0.6584415584415585	0.7631578947368421	0.5748260606794721	0.5244565217391304	0.38585209003215437	0.8141695702671313	0.5521175761560376	0.4444444444444445	0.31249999999999994	0.8994082840236687	585	RFC	0.5796345135283131	0.46618357487922707	0.46511627906976744	0.8076036866359447	0.5868427868427868	0.46153846153846156	0.45454545454545453	0.8444444444444444	0.583297434330934	0.5993788819875776	0.32967032967032966	0.8208430913348946	0.5428973277074544	0.42857142857142855	0.23809523809523808	0.9620253164556962	Self Car Public
no_beacon__no_geo	0.6876281613123718	0.7719298245614035	0.5978786319536561	0.5658153241650294	0.3969465648854961	0.8308740068104428	0.5776768510872557	0.5	0.34285714285714286	0.8901734104046243	586	RFC	0.6563445354140706	0.8089887640449438	0.39274924471299094	0.7672955974842768	0.6936845660249915	0.8333333333333334	0.42857142857142855	0.8191489361702128	0.5807401597270614	0.4350453172205438	0.4012345679012346	0.905940594059406	0.5391802290536467	0.35714285714285715	0.2857142857142857	0.9746835443037974	Self Car Public
no_beacon__no_geo	0.6700960219478738	0.7105263157894737	0.5849773881441442	0.6100278551532032	0.3241379310344828	0.8207663782447466	0.520056740644976	0.5384615384615384	0.17647058823529413	0.8452380952380952	587	RFC	0.595004780547752	0.6403508771929824	0.3805668016194332	0.7640966628308401	0.5372851243637761	0.5833333333333334	0.23076923076923078	0.797752808988764	0.5837481481993313	0.5824468085106383	0.2822822822822823	0.8865153538050734	0.5138637733574442	0.5	0.14285714285714285	0.8987341772151899	Self Car Public
no_beacon__no_geo	0.6596692111959288	0.7368421052631579	0.5540456265324049	0.4090121317157713	0.4277620396600567	0.8253627082213864	0.47235142118863055	0.19047619047619047	0.34285714285714286	0.8837209302325582	588	RFC	0.5665530678057958	0.3619631901840491	0.5451263537906137	0.7925696594427245	0.5104966717869943	0.2857142857142857	0.42857142857142855	0.8172043010752689	0.5610291403263015	0.4701195219123506	0.351981351981352	0.8609865470852018	0.46353224834237494	0.14285714285714285	0.2857142857142857	0.9620253164556962	Self Car Public
no_beacon__no_geo	0.6816143497757847	0.7456140350877193	0.5379027866562492	0.41025641025641024	0.38461538461538464	0.8188365650969528	0.47840069534984786	0.4	0.15384615384615385	0.8813559322033897	589	RFC	0.5706128695886171	0.39285714285714285	0.5483870967741935	0.7705943691345151	0.5501546072974645	0.45454545454545453	0.4	0.7959183673469388	0.532985999566176	0.4292682926829268	0.2961672473867596	0.8735224586288416	0.47990757484428376	0.35714285714285715	0.09523809523809523	0.9873417721518988	Self Car Public
no_beacon__no_geo	0.6355820105820106	0.7192982456140351	0.48973805463979064	0.23310023310023312	0.4136125654450262	0.8225013653741124	0.4625572999066975	0.11111111111111112	0.4090909090909091	0.8674698795180723	590	RFC	0.5153719133976887	0.3816793893129771	0.4030612244897959	0.7613751263902933	0.4896301849075462	0.25	0.391304347826087	0.8275862068965517	0.495605235035318	0.16778523489932887	0.42473118279569894	0.8942992874109263	0.470464135021097	0.07142857142857142	0.42857142857142855	0.9113924050632911	Self Car Public
no_beacon__no_geo	0.7136563876651982	0.8070175438596491	0.6339644939724499	0.6431273644388399	0.39687500000000003	0.86189111747851	0.6141650422352177	0.5185185185185186	0.4	0.9239766081871346	591	RFC	0.6474344669083046	0.6311881188118812	0.5059760956175299	0.8051391862955032	0.6879412857673728	0.5384615384615384	0.6666666666666666	0.8586956521739131	0.6364184832165268	0.6555269922879178	0.3264781491002571	0.9272503082614056	0.5952380952380952	0.5	0.2857142857142857	1.0	Self Car Public
no_beacon__no_geo	0.7077259475218659	0.7543859649122807	0.5917721214410293	0.547314578005115	0.3969465648854962	0.8310552214324768	0.5516032312419467	0.4210526315789473	0.37499999999999994	0.8587570621468926	592	RFC	0.6522083163115314	0.7535211267605634	0.4369747899159664	0.7661290322580645	0.7069882498453927	0.8	0.5454545454545454	0.7755102040816326	0.5671200060369642	0.42971887550200805	0.36363636363636365	0.9080047789725209	0.5111512959614225	0.2857142857142857	0.2857142857142857	0.9620253164556962	Self Car Public
no_beacon__no_geo	0.7167182662538699	0.7894736842105263	0.6266809122850057	0.5563909774436091	0.46067415730337075	0.862977602108037	0.6188503803888419	0.5	0.4571428571428571	0.8994082840236687	593	RFC	0.6466357840020942	0.6115702479338843	0.5256410256410257	0.8026960784313726	0.671957671957672	0.6	0.5714285714285714	0.8444444444444444	0.6177977535448801	0.5103448275862069	0.41	0.9330484330484331	0.5905163753265019	0.42857142857142855	0.38095238095238093	0.9620253164556962	Self Car Public
no_beacon__no_geo	0.666884389288047	0.7807017543859649	0.5493865779489232	0.3854875283446712	0.43363994743758216	0.8290322580645162	0.5922362467254109	0.4210526315789473	0.4615384615384615	0.8941176470588236	594	RFC	0.5996488596271912	0.5985915492957746	0.44	0.7603550295857988	0.7117216117216117	0.8	0.5	0.8351648351648352	0.5410298646939063	0.2842809364548495	0.4274611398963731	0.9113475177304965	0.5587703435804702	0.2857142857142857	0.42857142857142855	0.9620253164556962	Self Car Public
no_beacon__no_geo	0.7673235855054037	0.8245614035087719	0.6864489288390357	0.764386536373507	0.41745730550284627	0.8775029446407538	0.6709106984969054	0.689655172413793	0.4	0.9230769230769232	595	RFC	0.6974604879518224	0.7770419426048565	0.4782608695652174	0.8370786516853933	0.7333333333333334	0.6666666666666666	0.6666666666666666	0.8666666666666667	0.6815122751591399	0.7521367521367521	0.37037037037037035	0.9220297029702971	0.6624472573839663	0.7142857142857143	0.2857142857142857	0.9873417721518988	Self Car Public
no_beacon__no_geo	0.6974110032362459	0.7192982456140351	0.6106247518523035	0.5722379603399433	0.42454394693200664	0.8350923482849604	0.5332801701222754	0.4210526315789473	0.31818181818181823	0.8606060606060606	596	RFC	0.663472767113841	0.7829457364341085	0.41423948220064727	0.793233082706767	0.6433097404785979	0.8	0.30434782608695654	0.8255813953488372	0.5892942018961717	0.45089285714285715	0.43537414965986393	0.8816155988857939	0.5059272654209362	0.2857142857142857	0.3333333333333333	0.8987341772151899	Self Car Public
no_beacon__no_geo	0.7004249291784702	0.7543859649122807	0.6196606385820853	0.5784114052953157	0.4468412942989214	0.8337292161520189	0.5472279001690766	0.38095238095238093	0.37837837837837834	0.8823529411764706	597	RFC	0.6561225484057617	0.7208121827411168	0.4769736842105263	0.7705817782656421	0.6110347985347985	0.5714285714285714	0.4375	0.8241758241758241	0.6038110390114761	0.48299319727891155	0.42028985507246375	0.908150064683053	0.522804902551738	0.2857142857142857	0.3333333333333333	0.9493670886075949	Self Car Public
no_beacon__no_geo	0.692354740061162	0.7719298245614035	0.6375435615536934	0.7170294494238156	0.39221140472878996	0.8033898305084746	0.6324516844748058	0.7272727272727273	0.30303030303030304	0.8670520231213873	598	RFC	0.6787120645442127	0.9032258064516129	0.4051724137931034	0.7277379733879222	0.7381796690307328	1.0	0.4166666666666667	0.7978723404255319	0.6237096488583443	0.5944798301486199	0.38005390835579517	0.8965952080706179	0.5862969660438014	0.5714285714285714	0.23809523809523808	0.9493670886075949	Self Car Public
no_beacon__no_geo	0.676923076923077	0.7192982456140351	0.5440337884957515	0.41441441441441446	0.3864406779661017	0.8312462731067382	0.4531815052046266	0.22222222222222224	0.27027027027027023	0.8670520231213873	599	RFC	0.5976429774173474	0.6106194690265486	0.4222222222222222	0.7600872410032715	0.536790780141844	0.5	0.3125	0.7978723404255319	0.5289972089314195	0.31363636363636366	0.35625	0.9171052631578948	0.4434398231866586	0.14285714285714285	0.23809523809523808	0.9493670886075949	Self Car Public
no_beacon__no_geo	0.7087745839636914	0.7456140350877193	0.619556062505598	0.5560747663551402	0.4630872483221477	0.8395061728395061	0.5724066263219023	0.4210526315789473	0.4390243902439024	0.8571428571428571	600	RFC	0.6600496229526631	0.7391304347826086	0.4353312302839117	0.8056872037914692	0.6863295880149813	0.8	0.45	0.8089887640449438	0.605535066534308	0.44569288389513106	0.4946236559139785	0.8762886597938144	0.5418927064496685	0.2857142857142857	0.42857142857142855	0.9113924050632911	Self Car Public
no_beacon__no_geo	0.7066381156316917	0.7719298245614035	0.6180121065834036	0.6027397260273972	0.3959044368600682	0.8553921568627451	0.5841750841750842	0.5	0.36363636363636365	0.888888888888889	601	RFC	0.6348112239623739	0.6308243727598566	0.48132780082987553	0.7922814982973894	0.6420289855072464	0.6	0.5	0.8260869565217391	0.6142361648263496	0.5770491803278689	0.336231884057971	0.929427430093209	0.5587703435804702	0.42857142857142855	0.2857142857142857	0.9620253164556962	Self Car Public
no_beacon__no_geo	0.6215644820295984	0.7368421052631579	0.5260586548512245	0.3649122807017544	0.39215686274509803	0.8211068211068211	0.45441769799174936	0.11111111111111112	0.36842105263157887	0.8837209302325582	602	RFC	0.553458325866279	0.5360824742268041	0.3763440860215054	0.7479484173505275	0.49298966898587393	0.25	0.4117647058823529	0.8172043010752689	0.5320269526147228	0.2765957446808511	0.4093567251461988	0.9101283880171184	0.45559574040586703	0.07142857142857142	0.3333333333333333	0.9620253164556962	Self Car Public
no_beacon__no_geo	0.6864794252122796	0.7807017543859649	0.6191205018511536	0.5663430420711975	0.4543080939947781	0.8367103694874852	0.5976190476190476	0.4	0.5	0.8928571428571428	603	RFC	0.6324588613262331	0.587248322147651	0.5386996904024768	0.7714285714285715	0.6785596951179446	0.6666666666666666	0.5263157894736842	0.8426966292134831	0.6179046745673439	0.546875	0.3927765237020316	0.9140625	0.5704239501707856	0.2857142857142857	0.47619047619047616	0.9493670886075949	Self Car Public
no_beacon__no_geo	0.6900584795321637	0.7631578947368421	0.595817068634505	0.5685483870967741	0.38687392055267705	0.8320288982540638	0.5998575229344459	0.5454545454545454	0.37837837837837834	0.8757396449704142	604	RFC	0.6304381989886535	0.7085427135678392	0.4132841328413284	0.7694877505567929	0.6699074074074073	0.75	0.4375	0.8222222222222222	0.581339829046251	0.47474747474747475	0.36363636363636365	0.9056356487549148	0.5662045408880853	0.42857142857142855	0.3333333333333333	0.9367088607594937	Self Car Public
no_beacon__no_geo	0.7220135236664162	0.7719298245614035	0.6346966909130048	0.6463195691202872	0.4144869215291751	0.8432835820895522	0.5694517428621474	0.45454545454545453	0.36363636363636365	0.8901734104046243	605	RFC	0.6727920333460071	0.7692307692307693	0.48130841121495327	0.7678369195922989	0.6480496453900709	0.625	0.5	0.8191489361702128	0.618801850920638	0.5572755417956656	0.36395759717314485	0.9351724137931035	0.5391802290536467	0.35714285714285715	0.2857142857142857	0.9746835443037974	Self Car Public
no_beacon__no_geo	0.7076433121019108	0.7543859649122807	0.6333527050357076	0.6067114093959732	0.44968553459119504	0.8436611711199545	0.5506535947712418	0.41666666666666663	0.35294117647058826	0.8823529411764706	606	RFC	0.654866545966871	0.7084639498432602	0.4750830564784053	0.7810526315789473	0.5952380952380952	0.5	0.46153846153846156	0.8241758241758241	0.6248546031254384	0.5305164319248826	0.42686567164179107	0.9171817058096415	0.5307414104882459	0.35714285714285715	0.2857142857142857	0.9493670886075949	Self Car Public
no_beacon__no_geo	0.6925266903914591	0.7368421052631579	0.6340416794107416	0.6414473684210527	0.44072948328267475	0.8199481865284975	0.5831633901623298	0.5384615384615384	0.3414634146341463	0.8695652173913043	607	RFC	0.6520343715058174	0.7222222222222222	0.46474358974358976	0.7691373025516404	0.5956639566395664	0.5833333333333334	0.35	0.8536585365853658	0.624648505618257	0.5769230769230769	0.4190751445086705	0.8779472954230236	0.5731364275668073	0.5	0.3333333333333333	0.8860759493670886	Self Car Public
no_beacon__no_geo	0.7549353301565691	0.7894736842105263	0.6127342224416247	0.7588424437299035	0.21325648414985593	0.8661037394451147	0.6005747126436781	0.6666666666666666	0.25	0.8850574712643677	608	RFC	0.6603980181215953	0.7283950617283951	0.4567901234567901	0.7960088691796009	0.8118421052631578	0.625	1.0	0.8105263157894737	0.6269265009403947	0.7919463087248322	0.13909774436090225	0.9497354497354498	0.6106088004822182	0.7142857142857143	0.14285714285714285	0.9746835443037974	Self Car Public
no_beacon__no_geo	0.7032213845099383	0.7719298245614035	0.5819666526305213	0.38147138964577654	0.5201072386058981	0.8443213296398892	0.5369642926204011	0.23529411764705882	0.47619047619047616	0.8994082840236687	609	RFC	0.6723650732526392	0.7368421052631579	0.4987146529562982	0.7815384615384615	0.6624338624338625	0.6666666666666666	0.47619047619047616	0.8444444444444444	0.5729475324266252	0.25735294117647056	0.5434173669467787	0.9180722891566265	0.5270243118344384	0.14285714285714285	0.47619047619047616	0.9620253164556962	Self Car Public
no_beacon__no_geo	0.6894882434301521	0.7807017543859649	0.610931973919051	0.5010989010989011	0.508519003931848	0.8231780167264039	0.5925668043757445	0.3333333333333333	0.5581395348837208	0.8862275449101796	610	RFC	0.6417080364053701	0.6298342541436464	0.5271739130434783	0.7681159420289855	0.712121212121212	0.75	0.5454545454545454	0.8409090909090909	0.5979805071369332	0.41605839416058393	0.4911392405063291	0.8867438867438867	0.5741410488245932	0.21428571428571427	0.5714285714285714	0.9367088607594937	Self Car Public
no_beacon__no_geo	0.7180327868852459	0.7631578947368421	0.5706077876779023	0.37944664031620556	0.47787610619469023	0.8545006165228113	0.4928379843634081	0.22222222222222224	0.36363636363636365	0.8926553672316384	611	RFC	0.6171046393096745	0.5333333333333333	0.5232558139534884	0.7947247706422018	0.6020408163265306	0.5	0.5	0.8061224489795918	0.5527393137627147	0.294478527607362	0.43973941368078173	0.924	0.4761904761904762	0.14285714285714285	0.2857142857142857	1.0	Self Car Public
no_beacon__no_geo	0.6956233421750663	0.7719298245614035	0.6291611643282402	0.5657894736842105	0.4910344827586207	0.8306595365418894	0.608538110562402	0.4761904761904762	0.4736842105263158	0.8757396449704142	612	RFC	0.6498303517977542	0.6490566037735849	0.5297619047619048	0.7706725468577729	0.6886399004046062	0.7142857142857143	0.5294117647058824	0.8222222222222222	0.6199381564605505	0.5014577259475219	0.45758354755784064	0.9007731958762887	0.5741410488245932	0.35714285714285715	0.42857142857142855	0.9367088607594937	Self Car Public
no_beacon__no_geo	0.7604017216642754	0.8157894736842105	0.6590499997418688	0.5686746987951807	0.5205930807248764	0.8878822197055493	0.6447926918515153	0.4761904761904762	0.5405405405405405	0.9176470588235295	613	RFC	0.6826467387673635	0.644808743169399	0.558303886925795	0.8448275862068966	0.7321428571428572	0.7142857142857143	0.625	0.8571428571428571	0.6439452899437903	0.5086206896551724	0.4876543209876543	0.9355608591885441	0.6068917018284107	0.35714285714285715	0.47619047619047616	0.9873417721518988	Self Car Public
no_beacon__no_geo	0.7105643994211288	0.7631578947368421	0.6268757846572874	0.5977443609022557	0.4448336252189142	0.8380493678506924	0.5628514124102807	0.4210526315789473	0.3888888888888889	0.8786127167630058	614	RFC	0.6605407079450254	0.7395348837209302	0.4618181818181818	0.7802690582959642	0.691725768321513	0.8	0.4666666666666667	0.8085106382978723	0.6119009541922457	0.501577287066246	0.42905405405405406	0.9050715214564369	0.5270243118344384	0.2857142857142857	0.3333333333333333	0.9620253164556962	Self Car Public
no_beacon__no_geo	0.6536682088565764	0.7631578947368421	0.5407236198496418	0.41353383458646614	0.3631361760660248	0.8455008488964346	0.5665434836166544	0.36363636363636365	0.4390243902439024	0.8969696969696971	615	RFC	0.5459095815037375	0.421455938697318	0.41904761904761906	0.7972251867662753	0.6034883720930232	0.5	0.45	0.8604651162790697	0.5420974695183846	0.4059040590405904	0.32038834951456313	0.9	0.5503315250150692	0.2857142857142857	0.42857142857142855	0.9367088607594937	Self Car Public
no_beacon__no_geo	0.717562724014337	0.7631578947368421	0.6142616247533611	0.6095617529880478	0.3741007194244605	0.8591224018475752	0.6037851037851039	0.5714285714285714	0.358974358974359	0.880952380952381	616	RFC	0.6485262224008187	0.7574257425742574	0.37681159420289856	0.8113413304252999	0.6924974733963497	0.8571428571428571	0.3888888888888889	0.8314606741573034	0.5981040023371311	0.51	0.37142857142857144	0.912883435582822	0.5662045408880853	0.42857142857142855	0.3333333333333333	0.9367088607594937	Self Car Public
no_beacon__no_geo	0.6947637292464879	0.7631578947368421	0.5872445564560709	0.6357947434292867	0.28957528957528955	0.8363636363636364	0.5631390941564639	0.5161290322580646	0.2857142857142857	0.8875739644970415	617	RFC	0.6043993096331092	0.6684210526315789	0.375	0.7697768762677485	0.6251167133520075	0.47058823529411764	0.5714285714285714	0.8333333333333334	0.5858717413225406	0.6062052505966588	0.2358490566037736	0.9155609167671894	0.5704239501707856	0.5714285714285714	0.19047619047619047	0.9493670886075949	Self Car Public
no_beacon__no_geo	0.7061643835616438	0.7631578947368421	0.5763852185789059	0.35331230283911674	0.5399737876802098	0.8358695652173913	0.5291071418239048	0.22222222222222224	0.4864864864864864	0.8786127167630058	618	RFC	0.6129427598151701	0.47058823529411764	0.5953757225433526	0.7728643216080402	0.6236702127659575	0.5	0.5625	0.8085106382978723	0.5622974168629952	0.2828282828282828	0.4940047961630695	0.9100591715976332	0.5111512959614225	0.14285714285714285	0.42857142857142855	0.9620253164556962	Self Car Public
no_beacon__no_geo	0.6559215136650315	0.7631578947368421	0.5660126602794447	0.4944178628389154	0.3762057877813505	0.8274143302180685	0.5507831534980857	0.4	0.35294117647058826	0.8994082840236687	619	RFC	0.5792188847122116	0.5719557195571956	0.39	0.7757009345794392	0.5868427868427868	0.45454545454545453	0.46153846153846156	0.8444444444444444	0.5617542164997068	0.4353932584269663	0.36335403726708076	0.8865153538050734	0.5349608197709463	0.35714285714285715	0.2857142857142857	0.9620253164556962	Self Car Public
no_beacon__no_geo	0.696969696969697	0.7456140350877193	0.5659738113779338	0.5112781954887219	0.34959349593495936	0.83704974271012	0.541542593565715	0.45454545454545453	0.30303030303030304	0.8670520231213873	620	RFC	0.6110475465925012	0.6754966887417219	0.38222222222222224	0.7754237288135594	0.6131796690307328	0.625	0.4166666666666667	0.7978723404255319	0.5475681570147114	0.4112903225806452	0.32209737827715357	0.9093167701863354	0.51486839461523	0.35714285714285715	0.23809523809523808	0.9493670886075949	Self Car Public
no_beacon__no_geo	0.6928104575163399	0.7368421052631579	0.5695302718203482	0.5	0.36507936507936506	0.8435114503816794	0.49774824658545586	0.38095238095238093	0.22857142857142854	0.8837209302325582	621	RFC	0.6102481581830768	0.6595744680851063	0.3865546218487395	0.7846153846153846	0.558115719406042	0.5714285714285714	0.2857142857142857	0.8172043010752689	0.5534763506239652	0.4025974025974026	0.3458646616541353	0.9119669876203577	0.47940526421539076	0.2857142857142857	0.19047619047619047	0.9620253164556962	Self Car Public
no_beacon__no_geo	0.7195767195767195	0.7631578947368421	0.5807933369603199	0.31468531468531474	0.5641711229946524	0.8635235732009925	0.5330195194448588	0.23529411764705882	0.47619047619047616	0.8875739644970415	622	RFC	0.6139229093442309	0.45918367346938777	0.5656836461126006	0.8169014084507042	0.6587301587301587	0.6666666666666666	0.47619047619047616	0.8333333333333334	0.5726059474928457	0.2393617021276596	0.5626666666666666	0.9157894736842105	0.522804902551738	0.14285714285714285	0.47619047619047616	0.9493670886075949	Self Car Public
no_beacon__no_geo	0.6832515767344078	0.7543859649122807	0.5857692107596334	0.5307692307692307	0.3934959349593496	0.83304246655032	0.5647044560088038	0.43478260869565216	0.37837837837837834	0.880952380952381	623	RFC	0.6249654150678041	0.696969696969697	0.4129692832764505	0.7649572649572649	0.608172076570953	0.5555555555555556	0.4375	0.8314606741573034	0.5729264997131064	0.42857142857142855	0.37577639751552794	0.9144316730523627	0.5423950170785613	0.35714285714285715	0.3333333333333333	0.9367088607594937	Self Car Public
no_beacon__no_geo	0.6476251604621309	0.7982456140350878	0.5698677288953796	0.49032258064516127	0.39401496259351626	0.8252656434474616	0.6559918200408997	0.56	0.5	0.9079754601226993	624	RFC	0.5712771288258325	0.4691358024691358	0.45930232558139533	0.7853932584269663	0.6812106022632337	0.6363636363636364	0.5263157894736842	0.8809523809523809	0.5759648881756684	0.5135135135135135	0.34497816593886466	0.8694029850746269	0.6376331123166566	0.5	0.47619047619047616	0.9367088607594937	Self Car Public
no_beacon__no_geo	0.72	0.7894736842105263	0.5956293883219496	0.41126760563380277	0.4992435703479577	0.8763769889840881	0.552001939273907	0.22222222222222224	0.5116279069767442	0.9221556886227545	625	RFC	0.6211334532128004	0.5289855072463768	0.49698795180722893	0.8374269005847953	0.625	0.5	0.5	0.875	0.5856841242668417	0.33640552995391704	0.5015197568389058	0.9191270860077022	0.5471167369901547	0.14285714285714285	0.5238095238095238	0.9746835443037974	Self Car Public
no_beacon__no_geo	0.6846666666666666	0.7543859649122807	0.5947538504976865	0.5347222222222222	0.4395229982964225	0.8100163309744148	0.5713408595761537	0.45454545454545453	0.3888888888888889	0.8705882352941177	626	RFC	0.60075160154778	0.5238095238095238	0.48863636363636365	0.7898089171974523	0.63495115995116	0.625	0.4666666666666667	0.8131868131868132	0.5922550039782731	0.5460992907801419	0.3993808049535604	0.8312849162011173	0.5423950170785613	0.35714285714285715	0.3333333333333333	0.9367088607594937	Self Car Public
no_beacon__no_geo	0.7151205259313368	0.7631578947368421	0.6321445066363437	0.5969498910675382	0.4533762057877813	0.8461074230537114	0.596885483113028	0.5454545454545454	0.358974358974359	0.8862275449101796	627	RFC	0.6872122279308486	0.8058823529411765	0.4828767123287671	0.772877618522602	0.6599326599326599	0.75	0.3888888888888889	0.8409090909090909	0.6119959456153228	0.4740484429065744	0.42727272727272725	0.9346666666666666	0.5662045408880853	0.42857142857142855	0.3333333333333333	0.9367088607594937	Self Car Public
no_beacon__no_geo	0.6885119506553585	0.7456140350877193	0.5812385324389894	0.3937823834196891	0.5051395007342144	0.8447937131630648	0.5448773448773448	0.2857142857142857	0.47619047619047616	0.8727272727272727	628	RFC	0.5917475120974992	0.4318181818181818	0.5391849529780565	0.8042394014962594	0.580657069029162	0.42857142857142855	0.47619047619047616	0.8372093023255814	0.5755660186218388	0.3619047619047619	0.47513812154696133	0.8896551724137931	0.5339561985131606	0.21428571428571427	0.47619047619047616	0.9113924050632911	Self Car Public
no_beacon__no_geo	0.6751954513148543	0.7105263157894737	0.5375752055725886	0.26666666666666666	0.5352798053527981	0.8107791446983011	0.4663389211261551	0.125	0.42553191489361697	0.8484848484848485	629	RFC	0.5640140564433781	0.36893203883495146	0.5684754521963824	0.7546346782988005	0.5661896243291592	0.5	0.38461538461538464	0.813953488372093	0.530162567438866	0.2087912087912088	0.5057471264367817	0.8759493670886076	0.47789833232871204	0.07142857142857142	0.47619047619047616	0.8860759493670886	Self Car Public
no_beacon__no_geo	0.6840696117804551	0.7368421052631579	0.6078192292395443	0.5370741482965932	0.47203274215552526	0.8143507972665148	0.5307361851587534	0.2857142857142857	0.4390243902439024	0.8674698795180723	630	RFC	0.6446707315987249	0.6979166666666666	0.4713896457765668	0.7647058823529411	0.56871921182266	0.42857142857142855	0.45	0.8275862068965517	0.5933496132934931	0.4364820846905538	0.4726775956284153	0.8708891595615104	0.5180831826401446	0.21428571428571427	0.42857142857142855	0.9113924050632911	Self Car Public
no_beacon__no_geo	0.7126666666666667	0.8157894736842105	0.6423754547121957	0.6906832298136646	0.40207972270363956	0.8343634116192831	0.6740025325692701	0.6451612903225806	0.4666666666666666	0.9101796407185629	631	RFC	0.6651721944588906	0.6915422885572139	0.5395348837209303	0.7644394110985278	0.7432164785105962	0.5882352941176471	0.7777777777777778	0.8636363636363636	0.6428785462061933	0.6898263027295285	0.32044198895027626	0.9183673469387755	0.6698814546915813	0.7142857142857143	0.3333333333333333	0.9620253164556962	Self Car Public
no_beacon__no_geo	0.709349593495935	0.7368421052631579	0.6280901754023845	0.6610978520286396	0.3873517786561264	0.8358208955223879	0.4973976608187134	0.375	0.24	0.8771929824561402	632	RFC	0.6625933074727183	0.6441860465116279	0.5764705882352941	0.7671232876712328	0.6328502415458938	0.3333333333333333	0.75	0.8152173913043478	0.6295403407264546	0.678921568627451	0.2916666666666667	0.9180327868852459	0.5069318866787221	0.42857142857142855	0.14285714285714285	0.9493670886075949	Self Car Public
no_beacon__no_geo	0.6745406824146981	0.7192982456140351	0.5628423641447191	0.5166402535657686	0.3505535055350554	0.8213333333333334	0.43148836430604387	0.36363636363636365	0.08	0.8508287292817679	633	RFC	0.5682283427357284	0.5141955835962145	0.3925619834710744	0.7979274611398963	0.5016339869281046	0.5	0.25	0.7549019607843137	0.5606429310250967	0.5191082802547771	0.31666666666666665	0.8461538461538461	0.4360056258790436	0.2857142857142857	0.047619047619047616	0.9746835443037974	Self Car Public
no_beacon__no_geo	0.7109275730622617	0.8157894736842105	0.6492967679303082	0.6397515527950309	0.47027027027027024	0.8378684807256236	0.6696623214841838	0.5714285714285714	0.5263157894736842	0.9112426035502957	634	RFC	0.6678539410474845	0.7006802721088435	0.5225225225225225	0.7803590285110876	0.7669779022720199	0.8571428571428571	0.5882352941176471	0.8555555555555555	0.6402062066199153	0.5885714285714285	0.4275184275184275	0.9045287637698899	0.626481816355234	0.42857142857142855	0.47619047619047616	0.9746835443037974	Self Car Public
no_beacon__no_geo	0.6953947368421053	0.7631578947368421	0.6347010222591041	0.5830115830115831	0.4945188794153471	0.8265726043503822	0.5615590524377602	0.3333333333333333	0.46511627906976744	0.8862275449101796	635	RFC	0.654975068754957	0.668141592920354	0.5165394402035624	0.7802441731409545	0.6818181818181818	0.75	0.45454545454545453	0.8409090909090909	0.6233907843639312	0.5171232876712328	0.4742990654205608	0.87875	0.5423950170785613	0.21428571428571427	0.47619047619047616	0.9367088607594937	Self Car Public
no_beacon__no_geo	0.7114503816793893	0.7982456140350878	0.64491364774616	0.5459183673469388	0.563888888888889	0.8249336870026525	0.6449296528893432	0.5	0.5365853658536585	0.8982035928143712	636	RFC	0.7047720406672919	0.7753623188405797	0.5850144092219021	0.7539393939393939	0.7452020202020201	0.8333333333333334	0.55	0.8522727272727273	0.6253946360030099	0.421259842519685	0.5442359249329759	0.9106881405563689	0.6101064898533253	0.35714285714285715	0.5238095238095238	0.9493670886075949	Self Car Public
no_beacon__no_geo	0.6514195583596214	0.7017543859649122	0.5225088005470914	0.33689839572192515	0.43773584905660373	0.7928921568627451	0.443214973850812	0.2	0.2857142857142857	0.8439306358381502	637	RFC	0.5299814123888423	0.34806629834254144	0.47346938775510206	0.7684085510688836	0.48902397838568046	0.3333333333333333	0.35714285714285715	0.776595744680851	0.5174765853660408	0.32642487046632124	0.4070175438596491	0.8189873417721519	0.4350010046212578	0.14285714285714285	0.23809523809523808	0.9240506329113924	Self Car Public
no_beacon__no_geo	0.7181500872600349	0.7719298245614035	0.6355757607192739	0.634920634920635	0.42603550295857984	0.845771144278607	0.6192187054462504	0.5714285714285714	0.4	0.8862275449101796	638	RFC	0.6891104510505732	0.851063829787234	0.421875	0.794392523364486	0.7063681932102984	0.8571428571428571	0.42105263157894735	0.8409090909090909	0.6136211058450461	0.5063291139240507	0.4302788844621514	0.9042553191489362	0.5820775567611011	0.42857142857142855	0.38095238095238093	0.9367088607594937	Self Car Public
no_beacon__no_geo	0.6763285024154589	0.7631578947368421	0.586468659554548	0.5215827338129497	0.40930232558139534	0.8285209192692987	0.5572524662038729	0.43478260869565216	0.34285714285714286	0.8941176470588236	639	RFC	0.6230871189591257	0.6839622641509434	0.42857142857142855	0.7567276641550054	0.6064306064306065	0.5555555555555556	0.42857142857142855	0.8351648351648352	0.5761892019663546	0.42151162790697677	0.3916913946587537	0.9153645833333334	0.5349608197709463	0.35714285714285715	0.2857142857142857	0.9620253164556962	Self Car Public
no_beacon__no_geo	0.70814332247557	0.7631578947368421	0.6276353636981988	0.6592356687898089	0.38021638330757335	0.8434540389972144	0.5719392966583978	0.6363636363636364	0.21428571428571427	0.8651685393258427	640	RFC	0.6512802199274678	0.7419354838709677	0.43309859154929575	0.7788065843621399	0.6937830687830688	0.875	0.42857142857142855	0.7777777777777778	0.6172572578943593	0.5931232091690545	0.33884297520661155	0.9198055893074119	0.5391802290536467	0.5	0.14285714285714285	0.9746835443037974	Self Car Public
no_beacon__no_geo	0.6642494561276288	0.7368421052631579	0.5411387427178612	0.4566596194503171	0.33449477351916374	0.8322618351841028	0.4812091503267974	0.3333333333333333	0.23529411764705882	0.875	641	RFC	0.6230904958302935	0.782608695652174	0.35036496350364965	0.7362978283350569	0.6171689135606662	0.75	0.3076923076923077	0.7938144329896907	0.5331257690044402	0.32238805970149254	0.32	0.956989247311828	0.4598151496885674	0.21428571428571427	0.19047619047619047	0.9746835443037974	Self Car Public
no_beacon__no_geo	0.6846321922796795	0.7631578947368421	0.5677420625092426	0.41445783132530123	0.4563106796116505	0.8324576765907763	0.5481261608429239	0.3333333333333333	0.4324324324324324	0.8786127167630058	642	RFC	0.6117787654494492	0.6142857142857143	0.4392523364485981	0.7817982456140351	0.6861702127659575	0.75	0.5	0.8085106382978723	0.559204025271441	0.31272727272727274	0.47474747474747475	0.8901373283395755	0.5190878038979304	0.21428571428571427	0.38095238095238093	0.9620253164556962	Self Car Public
no_beacon__no_geo	0.6701173222912353	0.7543859649122807	0.5630695391183138	0.3772727272727273	0.5058479532163742	0.8060879368658399	0.5436507936507936	0.3	0.45	0.880952380952381	643	RFC	0.5650476422768204	0.38073394495412843	0.5164179104477612	0.7979910714285714	0.6017149615612064	0.5	0.47368421052631576	0.8314606741573034	0.5613088922903492	0.3738738738738739	0.49570200573065903	0.8143507972665148	0.5265220012055455	0.21428571428571427	0.42857142857142855	0.9367088607594937	Self Car Public
no_beacon__no_geo	0.717219589257504	0.7456140350877193	0.5867433203132163	0.4166666666666667	0.49657534246575336	0.846987951807229	0.5322113730782462	0.3157894736842105	0.41025641025641024	0.8705882352941177	644	RFC	0.6645884775415621	0.6976744186046512	0.5123674911660777	0.7837235228539576	0.6192104192104192	0.6	0.4444444444444444	0.8131868131868132	0.5667067727834078	0.297029702970297	0.48172757475083056	0.9213630406290957	0.5106489853325297	0.21428571428571427	0.38095238095238093	0.9367088607594937	Self Car Public
no_beacon__no_geo	0.6666666666666666	0.7192982456140351	0.5087736018770501	0.4393939393939394	0.2593406593406593	0.8275862068965517	0.45092210294522433	0.2	0.2857142857142857	0.8670520231213873	645	RFC	0.5568933141931558	0.635036496350365	0.271889400921659	0.7637540453074434	0.4961161769672408	0.3333333333333333	0.35714285714285715	0.7978723404255319	0.4956225733536657	0.3359073359073359	0.24789915966386555	0.9030612244897959	0.4434398231866586	0.14285714285714285	0.23809523809523808	0.9493670886075949	Self Car Public
no_beacon__no_geo	0.6545961002785515	0.7280701754385965	0.556865103058615	0.42159383033419023	0.4487678339818417	0.800233644859813	0.48359706455681684	0.23529411764705882	0.35	0.8654970760233918	646	RFC	0.6160261890842063	0.6507936507936508	0.4701086956521739	0.727176220806794	0.6131451817950674	0.6666666666666666	0.3684210526315789	0.8043478260869565	0.5435592862920227	0.311787072243346	0.4292803970223325	0.8896103896103896	0.47096644564998996	0.14285714285714285	0.3333333333333333	0.9367088607594937	Self Car Public
no_beacon__no_geo	0.7180124223602484	0.7807017543859649	0.6403795844209298	0.6558516801853996	0.40650406504065045	0.8587830080367393	0.5925230678546328	0.5333333333333333	0.3448275862068965	0.8994082840236687	647	RFC	0.6480628109748179	0.6247240618101545	0.49019607843137253	0.8292682926829268	0.6564814814814816	0.5	0.625	0.8444444444444444	0.6426474383791456	0.6902439024390243	0.3472222222222222	0.8904761904761904	0.5905163753265019	0.5714285714285714	0.23809523809523808	0.9620253164556962	Self Car Public
no_beacon__no_geo	0.7216748768472906	0.7719298245614035	0.5439101605343187	0.2885572139303483	0.49116607773851595	0.8520071899340922	0.5339039573143619	0.25	0.4615384615384615	0.8901734104046243	648	RFC	0.6168560092826788	0.5471698113207547	0.5036231884057971	0.7997750281214848	0.7730496453900709	1.0	0.5	0.8191489361702128	0.528931584103998	0.19594594594594594	0.4793103448275862	0.9115384615384615	0.515370705244123	0.14285714285714285	0.42857142857142855	0.9746835443037974	Self Car Public
no_beacon__no_geo	0.6199335548172757	0.7368421052631579	0.5324676736268813	0.5574468085106382	0.2698412698412699	0.7701149425287357	0.49581696821410937	0.3225806451612903	0.26666666666666666	0.8982035928143712	649	RFC	0.5364633388905233	0.5292929292929293	0.3300970873786408	0.75	0.5302782729253318	0.29411764705882354	0.4444444444444444	0.8522727272727273	0.5360968490280243	0.5887640449438202	0.22818791946308725	0.7913385826771654	0.49899537874221417	0.35714285714285715	0.19047619047619047	0.9493670886075949	Self Car Public
no_beacon__no_geo	0.6210661528580603	0.7368421052631579	0.5234263568529487	0.36613272311212813	0.4373522458628842	0.7667941015838339	0.5205627705627706	0.25	0.4545454545454545	0.8571428571428571	650	RFC	0.5698059868221678	0.5755395683453237	0.38865546218487396	0.7452229299363057	0.747923790913532	1.0	0.43478260869565216	0.8089887640449438	0.5193692231424092	0.2684563758389262	0.5	0.7896512935883014	0.5101466747036367	0.14285714285714285	0.47619047619047616	0.9113924050632911	Self Car Public
no_beacon__no_geo	0.70362765229295	0.7631578947368421	0.6330983298407576	0.6333973128598849	0.4381520119225038	0.8277456647398843	0.5936507936507937	0.5	0.4	0.880952380952381	651	RFC	0.6682393442265381	0.7819905213270142	0.4427710843373494	0.7799564270152506	0.6952822130231947	0.8333333333333334	0.42105263157894735	0.8314606741573034	0.6158865940383261	0.532258064516129	0.4336283185840708	0.8817733990147784	0.5582680329515773	0.35714285714285715	0.38095238095238093	0.9367088607594937	Self Car Public
no_beacon__no_geo	0.735595390524968	0.8070175438596491	0.6733959518991152	0.7528604118993135	0.4248366013071895	0.8424908424908425	0.6586028691080816	0.6666666666666666	0.4137931034482759	0.8953488372093023	652	RFC	0.690249279300243	0.7889688249400479	0.5038759689922481	0.7779030439684329	0.756754893851668	0.6923076923076923	0.75	0.8279569892473119	0.6686396925922778	0.7199124726477024	0.3672316384180791	0.918774966711052	0.634418324291742	0.6428571428571429	0.2857142857142857	0.9746835443037974	Self Car Public
no_beacon__no_geo	0.6854896354538956	0.7894736842105263	0.5925330495695392	0.4703389830508475	0.45492371705963935	0.852336448598131	0.5965588203438085	0.3333333333333333	0.5581395348837208	0.8982035928143712	653	RFC	0.6358363922065501	0.676829268292683	0.42597402597402595	0.8047058823529412	0.7159090909090908	0.75	0.5454545454545454	0.8522727272727273	0.5848150377951703	0.36038961038961037	0.4880952380952381	0.9059602649006623	0.5783604581072935	0.21428571428571427	0.5714285714285714	0.9493670886075949	Self Car Public
no_beacon__no_geo	0.7101449275362319	0.7456140350877193	0.6079377368694877	0.5884615384615385	0.37837837837837834	0.856973293768546	0.5327141382868937	0.4	0.31578947368421056	0.8823529411764706	654	RFC	0.6587807372437761	0.8138297872340425	0.3620689655172414	0.8004434589800443	0.6145945557710263	0.6666666666666666	0.35294117647058826	0.8241758241758241	0.5930547656299069	0.4608433734939759	0.39622641509433965	0.9220945083014048	0.5069318866787221	0.2857142857142857	0.2857142857142857	0.9493670886075949	Self Car Public
no_beacon__no_geo	0.7038801906058543	0.7894736842105263	0.5961761739466961	0.6697674418604651	0.2781456953642384	0.8406153846153847	0.5843976633292958	0.6206896551724138	0.23076923076923073	0.9017341040462428	655	RFC	0.6193759464540031	0.7128712871287128	0.3888888888888889	0.7563676633444075	0.676595744680851	0.6	0.6	0.8297872340425532	0.5980190574102102	0.631578947368421	0.21649484536082475	0.945983379501385	0.5910186859553949	0.6428571428571429	0.14285714285714285	0.9873417721518988	Self Car Public
no_beacon__no_geo	0.7119700748129676	0.7807017543859649	0.6213212412938215	0.5863874345549739	0.4306049822064057	0.8469713071200851	0.6039825970548862	0.5333333333333333	0.37499999999999994	0.9036144578313253	656	RFC	0.6270108559217556	0.5423728813559322	0.49794238683127573	0.8407172995780591	0.635841170323929	0.5	0.5454545454545454	0.8620689655172413	0.6236020136066901	0.6381766381766382	0.3793103448275862	0.8533190578158458	0.6021699819168173	0.5714285714285714	0.2857142857142857	0.9493670886075949	Self Car Public
no_beacon__no_geo	0.6987600291757841	0.7543859649122807	0.5812768593951857	0.37765957446808507	0.5	0.8661710037174722	0.5468363379285966	0.34782608695652173	0.3902439024390244	0.9024390243902438	657	RFC	0.5871859855677086	0.3717277486910995	0.5645645645645646	0.8252656434474617	0.5716775599128541	0.4444444444444444	0.4	0.8705882352941177	0.5812713430042826	0.3837837837837838	0.4486873508353222	0.9113428943937418	0.5344585091420534	0.2857142857142857	0.38095238095238093	0.9367088607594937	Self Car Public
no_beacon__no_geo	0.6496902959394356	0.7192982456140351	0.5627316229543364	0.5516074450084604	0.3403565640194489	0.7962308598351001	0.48533675289919714	0.4210526315789473	0.18749999999999997	0.8474576271186441	658	RFC	0.6187471884840305	0.7836538461538461	0.3684210526315789	0.7041666666666667	0.6126777983920841	0.8	0.2727272727272727	0.7653061224489796	0.5526138958318291	0.4255874673629243	0.31626506024096385	0.9159891598915989	0.4593128390596745	0.2857142857142857	0.14285714285714285	0.9493670886075949	Self Car Public
no_beacon__no_geo	0.700960219478738	0.7192982456140351	0.6263659558375702	0.6755407653910149	0.38016528925619836	0.8233918128654972	0.5237344543702925	0.5454545454545454	0.18181818181818182	0.8439306358381502	659	RFC	0.6594216863249499	0.79296875	0.4339622641509434	0.7513340448239061	0.5921985815602837	0.75	0.25	0.776595744680851	0.6124594926745845	0.5884057971014492	0.3382352941176471	0.9107373868046572	0.4984930681133213	0.42857142857142855	0.14285714285714285	0.9240506329113924	Self Car Public
no_beacon__no_geo	0.72564302416212	0.7456140350877193	0.5680552653114571	0.2948207171314741	0.5564387917329093	0.8529062870699881	0.5213636897328338	0.23529411764705882	0.4545454545454545	0.874251497005988	660	RFC	0.6727432580383549	0.6851851851851852	0.5368098159509203	0.7962347729789591	0.6436649099692578	0.6666666666666666	0.43478260869565216	0.8295454545454546	0.5612127017785701	0.18781725888324874	0.5775577557755776	0.9182630906768838	0.5143660839863372	0.14285714285714285	0.47619047619047616	0.9240506329113924	Self Car Public
no_beacon__no_geo	0.6798365122615804	0.7807017543859649	0.5553131215822684	0.42003853564547206	0.42829076620825146	0.8176100628930818	0.6084638094158665	0.4761904761904762	0.47058823529411764	0.8786127167630058	661	RFC	0.569377243725497	0.42412451361867703	0.4977168949771689	0.7862903225806451	0.712726989322734	0.7142857142857143	0.6153846153846154	0.8085106382978723	0.5478069958653794	0.41603053435114506	0.3758620689655172	0.851528384279476	0.5667068515169781	0.35714285714285715	0.38095238095238093	0.9620253164556962	Self Car Public
no_beacon__no_geo	0.7423450336071695	0.7719298245614035	0.6286224000301708	0.6856240126382307	0.34464751958224543	0.8555956678700362	0.5648133070377005	0.5217391304347826	0.2962962962962963	0.8764044943820224	662	RFC	0.673365200269444	0.775	0.4714285714285714	0.7736670293797606	0.7070707070707071	0.6666666666666666	0.6666666666666666	0.7878787878787878	0.6144223919375147	0.6147308781869688	0.2716049382716049	0.9569313593539704	0.5354631303998393	0.42857142857142855	0.19047619047619047	0.9873417721518988	Self Car Public
no_beacon__no_geo	0.6838283828382838	0.8245614035087719	0.6091166726178421	0.6179401993355482	0.38461538461538464	0.8247944339025933	0.6864197530864197	0.6666666666666665	0.4666666666666666	0.9259259259259259	663	RFC	0.6176875485637413	0.5682281059063137	0.47085201793721976	0.8139825218476904	0.7422822603545495	0.5454545454545454	0.7777777777777778	0.9036144578313253	0.6127197670992195	0.6771844660194175	0.32507739938080493	0.8358974358974359	0.7132810930279284	0.8571428571428571	0.3333333333333333	0.9493670886075949	Self Car Public
no_beacon__no_geo	0.6594707520891365	0.7807017543859649	0.5216819081969796	0.2716627634660422	0.4923076923076923	0.8010752688172044	0.6092161929371231	0.4	0.5555555555555556	0.872093023255814	664	RFC	0.5325911552994453	0.29441624365482233	0.5353159851301115	0.7680412371134021	0.7132616487455197	0.6666666666666666	0.6666666666666666	0.8064516129032258	0.5149829224201724	0.25217391304347825	0.45569620253164556	0.8370786516853933	0.5704239501707856	0.2857142857142857	0.47619047619047616	0.9493670886075949	Self Car Public
no_beacon__no_geo	0.6738044254104212	0.7719298245614035	0.5521781221101205	0.37280701754385964	0.4270986745213549	0.856628674265147	0.5602959418748893	0.41666666666666663	0.36363636363636365	0.9005847953216375	665	RFC	0.5700694444444444	0.3333333333333333	0.58	0.796875	0.6123188405797101	0.5	0.5	0.8369565217391305	0.5623169830150491	0.4228855721393035	0.337995337995338	0.9260700389105059	0.5391802290536467	0.35714285714285715	0.2857142857142857	0.9746835443037974	Self Car Public
no_beacon__no_geo	0.6792587312900926	0.7719298245614035	0.5456930876192715	0.3807531380753138	0.4185185185185185	0.8378076062639821	0.5430022771063233	0.36363636363636365	0.36363636363636365	0.9017341040462428	666	RFC	0.5525153085500322	0.3699186991869919	0.4708333333333333	0.816793893129771	0.6099290780141844	0.5	0.5	0.8297872340425532	0.5429463865464895	0.3922413793103448	0.37666666666666665	0.8599311136624569	0.5195901145268235	0.2857142857142857	0.2857142857142857	0.9873417721518988	Self Car Public
no_beacon__no_geo	0.7164285714285714	0.7807017543859649	0.5871743941838913	0.4047619047619047	0.5060975609756098	0.8506637168141593	0.5592687601356333	0.3157894736842105	0.47058823529411764	0.8914285714285716	667	RFC	0.6386160455125972	0.5666666666666667	0.5724137931034483	0.7767676767676768	0.6759615384615385	0.6	0.6153846153846154	0.8125	0.5694881756313744	0.3148148148148148	0.453551912568306	0.9400977995110025	0.5275266224633314	0.21428571428571427	0.38095238095238093	0.9873417721518988	Self Car Public
no_beacon__no_geo	0.6938622754491018	0.7456140350877193	0.5997854531073877	0.5655430711610487	0.40151515151515155	0.8322981366459626	0.5512061794414735	0.4799999999999999	0.30303030303030304	0.8705882352941177	668	RFC	0.6206771949349639	0.6213991769547325	0.4669603524229075	0.7736720554272517	0.5917693417693418	0.5454545454545454	0.4166666666666667	0.8131868131868132	0.5905324821632507	0.5189003436426117	0.3521594684385382	0.9005376344086021	0.5344585091420534	0.42857142857142855	0.23809523809523808	0.9367088607594937	Self Car Public
no_beacon__no_geo	0.6291012838801712	0.6929824561403509	0.5008716399461367	0.30129870129870134	0.4050632911392405	0.7962529274004685	0.4534412955465587	0.22222222222222224	0.30769230769230765	0.8304093567251462	669	RFC	0.5364738279197875	0.4603174603174603	0.42105263157894735	0.728051391862955	0.5350241545893719	0.5	0.3333333333333333	0.7717391304347826	0.4975783659844919	0.22393822393822393	0.3902439024390244	0.8785529715762274	0.4424352019288728	0.14285714285714285	0.2857142857142857	0.8987341772151899	Self Car Public
no_beacon__no_geo	0.69377990430622	0.7456140350877193	0.6204790214745882	0.5637860082304527	0.4617414248021108	0.835909631391201	0.5379707323787193	0.3157894736842105	0.4186046511627907	0.8795180722891567	670	RFC	0.6427010538284391	0.6650485436893204	0.46419098143236076	0.7988636363636363	0.6160571229536747	0.6	0.4090909090909091	0.8390804597701149	0.6083873010262745	0.48928571428571427	0.45931758530183725	0.8765586034912718	0.5223025919228451	0.21428571428571427	0.42857142857142855	0.9240506329113924	Self Car Public
no_beacon__no_geo	0.7183191070256073	0.7543859649122807	0.6335895098846089	0.6804123711340206	0.34965034965034963	0.8707058088694567	0.5268364370160777	0.3846153846153846	0.2857142857142857	0.9101796407185629	671	RFC	0.6394134160756502	0.6629464285714286	0.425531914893617	0.8297619047619048	0.5458152958152959	0.4166666666666667	0.35714285714285715	0.8636363636363636	0.6371531886207732	0.6988235294117647	0.29673590504451036	0.9159001314060446	0.5190878038979304	0.35714285714285715	0.23809523809523808	0.9620253164556962	Self Car Public
no_beacon__no_geo	0.6899383983572895	0.7368421052631579	0.5993674272710768	0.5605095541401274	0.41679626749611204	0.8207964601769911	0.4956821786103676	0.3157894736842105	0.31249999999999994	0.8587570621468926	672	RFC	0.6480748754239745	0.7374301675977654	0.4557823129251701	0.7510121457489879	0.6100185528756957	0.6	0.45454545454545453	0.7755102040816326	0.5802956660096098	0.4520547945205479	0.3839541547277937	0.9048780487804878	0.47146875627888285	0.21428571428571427	0.23809523809523808	0.9620253164556962	Self Car Public
no_beacon__no_geo	0.6575079872204472	0.7719298245614035	0.5616341052087434	0.5515789473684211	0.30739299610894943	0.8259303721488596	0.5544498325016983	0.3870967741935484	0.37037037037037035	0.9058823529411764	673	RFC	0.5803622764719819	0.48880597014925375	0.4438202247191011	0.8084606345475911	0.6774761186525892	0.35294117647058826	0.8333333333333334	0.8461538461538461	0.5707136894353485	0.6328502415458938	0.23511904761904762	0.8441717791411043	0.5471167369901547	0.42857142857142855	0.23809523809523808	0.9746835443037974	Self Car Public
no_beacon__no_geo	0.627034677990092	0.7543859649122807	0.5146864829770781	0.3848797250859107	0.35051546391752575	0.8086642599277978	0.5503959243796642	0.3703703703703704	0.37837837837837834	0.9024390243902438	674	RFC	0.516732397926784	0.31197771587743733	0.39080459770114945	0.8474148802017655	0.5642345399698341	0.38461538461538464	0.4375	0.8705882352941177	0.5311006028441767	0.5022421524663677	0.3177570093457944	0.7733026467203682	0.5423950170785613	0.35714285714285715	0.3333333333333333	0.9367088607594937	Self Car Public
no_beacon__no_geo	0.7431372549019608	0.7192982456140351	0.6488934651893101	0.7639060568603214	0.3374485596707819	0.8453257790368272	0.484986941833663	0.4615384615384615	0.13793103448275862	0.8554913294797688	675	RFC	0.6724292683136618	0.7822784810126582	0.4530386740331492	0.7819706498951782	0.5124113475177304	0.5	0.25	0.7872340425531915	0.6450271017119579	0.7463768115942029	0.26885245901639343	0.9198520345252774	0.48683946152300583	0.42857142857142855	0.09523809523809523	0.9367088607594937	Self Car Public
no_beacon__no_geo	0.7106563161609033	0.7456140350877193	0.6404518039127115	0.5570093457943927	0.5186246418338109	0.8457214241099311	0.5249107617528671	0.2727272727272727	0.42105263157894735	0.880952380952381	676	RFC	0.6586008870125364	0.645021645021645	0.5276967930029155	0.8030842230130486	0.5590163031504737	0.375	0.47058823529411764	0.8314606741573034	0.6310435251885335	0.4901315789473684	0.5098591549295775	0.8931398416886543	0.5106489853325297	0.21428571428571427	0.38095238095238093	0.9367088607594937	Self Car Public
no_beacon__no_geo	0.6898280802292264	0.7807017543859649	0.5920125765194523	0.5880452342487884	0.34896810506566606	0.8390243902439024	0.6319465897779151	0.6153846153846153	0.3888888888888889	0.891566265060241	677	RFC	0.6048894113549287	0.6363636363636364	0.3875	0.7908045977011494	0.6613026819923372	0.6666666666666666	0.4666666666666667	0.8505747126436781	0.58581972779925	0.5465465465465466	0.3174061433447099	0.8935064935064935	0.6138235885071328	0.5714285714285714	0.3333333333333333	0.9367088607594937	Self Car Public
no_beacon__no_geo	0.6951951951951952	0.7543859649122807	0.5777144980117073	0.4870689655172414	0.4147843942505134	0.8312901342673672	0.5631437354124702	0.43478260869565216	0.36842105263157887	0.8862275449101796	678	RFC	0.576737525769292	0.4808510638297872	0.4156378600823045	0.8337236533957846	0.6027431174489998	0.5555555555555556	0.4117647058823529	0.8409090909090909	0.5787516626218713	0.49344978165938863	0.4139344262295082	0.8288707799767171	0.5423950170785613	0.35714285714285715	0.3333333333333333	0.9367088607594937	Self Car Public
no_beacon__no_geo	0.6871345029239766	0.7719298245614035	0.5979789120967361	0.5465587044534412	0.4115755627009646	0.8358024691358025	0.5717234262125903	0.4	0.42105263157894735	0.8941176470588236	679	RFC	0.6272978867842601	0.6683168316831684	0.43986254295532645	0.7737142857142857	0.6574732457085398	0.6666666666666666	0.47058823529411764	0.8351648351648352	0.5859201826595121	0.4623287671232877	0.3867069486404834	0.9087248322147651	0.5428973277074544	0.2857142857142857	0.38095238095238093	0.9620253164556962	Self Car Public
no_beacon__no_geo	0.7091183119819141	0.7456140350877193	0.5869375260760731	0.40804597701149425	0.4931921331316188	0.8595744680851063	0.550382128159906	0.2857142857142857	0.4888888888888889	0.8765432098765433	680	RFC	0.6104940685899334	0.5144927536231884	0.49393939393939396	0.8230500582072177	0.5807754828839166	0.42857142857142855	0.4583333333333333	0.8554216867469879	0.5766778207173955	0.3380952380952381	0.49244712990936557	0.8994910941475827	0.545609805103476	0.21428571428571427	0.5238095238095238	0.8987341772151899	Self Car Public
no_beacon__no_geo	0.7130699088145896	0.7807017543859649	0.6456869351672686	0.6926406926406926	0.41935483870967744	0.8250652741514359	0.5832169622492204	0.4761904761904762	0.3870967741935483	0.8863636363636364	681	RFC	0.6767274906163795	0.7692307692307693	0.5107142857142857	0.7502374169040835	0.7061364752086402	0.7142857142857143	0.6	0.8041237113402062	0.6340386569142583	0.6299212598425197	0.35572139303482586	0.9164733178654292	0.5433996383363472	0.35714285714285715	0.2857142857142857	0.9873417721518988	Self Car Public
no_beacon__no_geo	0.6988036593947924	0.7807017543859649	0.6380135271696585	0.6062846580406656	0.48090523338048086	0.8268506900878293	0.6481658692185007	0.5263157894736842	0.5454545454545454	0.8727272727272727	682	RFC	0.659062273332759	0.7068965517241379	0.48295454545454547	0.7873357228195937	0.7863161442534548	1.0	0.5217391304347826	0.8372093023255814	0.6267197292103446	0.5307443365695793	0.4788732394366197	0.8705416116248349	0.6133212778782399	0.35714285714285715	0.5714285714285714	0.9113924050632911	Self Car Public
no_beacon__no_geo	0.6730641958967571	0.7368421052631579	0.5960134698481516	0.5517241379310345	0.4065040650406504	0.82981220657277	0.5133667502088555	0.2857142857142857	0.3888888888888889	0.8654970760233918	683	RFC	0.6612923320320009	0.837696335078534	0.391644908616188	0.7545357524012807	0.5665286404416839	0.42857142857142855	0.4666666666666667	0.8043478260869565	0.5852064691214355	0.41131105398457585	0.4225352112676056	0.9217731421121251	0.49477596945951374	0.21428571428571427	0.3333333333333333	0.9367088607594937	Self Car Public
no_beacon__no_geo	0.6030183727034121	0.7368421052631579	0.48036194015094535	0.2873563218390805	0.34509803921568627	0.8086314593980692	0.5247205785667325	0.3	0.41025641025641024	0.8639053254437871	684	RFC	0.48751894965937415	0.32608695652173914	0.3940298507462687	0.7424400417101147	0.5851851851851851	0.5	0.4444444444444444	0.8111111111111111	0.4838688692943229	0.2568493150684932	0.30697674418604654	0.8877805486284289	0.5064295760498293	0.21428571428571427	0.38095238095238093	0.9240506329113924	Self Car Public
no_beacon__no_geo	0.7396889790398918	0.7456140350877193	0.660677387376163	0.7347517730496452	0.403041825095057	0.8442385639837869	0.5430381400208987	0.45454545454545453	0.31249999999999994	0.8620689655172414	685	RFC	0.6890658386490526	0.8222222222222222	0.4669603524229075	0.7780149413020278	0.623006379585327	0.625	0.45454545454545453	0.7894736842105263	0.6471341414654569	0.6641025641025641	0.35451505016722407	0.9227848101265823	0.51486839461523	0.35714285714285715	0.23809523809523808	0.9493670886075949	Self Car Public
no_beacon__no_geo	0.6715328467153284	0.7456140350877193	0.5844872267623246	0.48520710059171596	0.4437596302003082	0.8244949494949495	0.5467320261437908	0.41666666666666663	0.35294117647058826	0.8705882352941177	686	RFC	0.595945290314971	0.5189873417721519	0.49146757679180886	0.7773809523809524	0.5915750915750916	0.5	0.46153846153846156	0.8131868131868132	0.5792460365403461	0.45555555555555555	0.4044943820224719	0.8776881720430108	0.5265220012055455	0.35714285714285715	0.2857142857142857	0.9367088607594937	Self Car Public
no_beacon__no_geo	0.6364209199747952	0.7105263157894737	0.565609550387516	0.5022692889561271	0.4203296703296704	0.7742296918767506	0.4903531438415159	0.4	0.2222222222222222	0.8488372093023255	687	RFC	0.58008687518619	0.5763888888888888	0.43342776203966005	0.7304439746300211	0.5727598566308244	0.6666666666666666	0.26666666666666666	0.7849462365591398	0.5588799125730555	0.4450402144772118	0.408	0.8235995232419547	0.4667470363672896	0.2857142857142857	0.19047619047619047	0.9240506329113924	Self Car Public
no_beacon__no_geo	0.6973684210526315	0.7543859649122807	0.584339846777932	0.48526077097505677	0.43234323432343236	0.8354155350353069	0.5319284802043422	0.3333333333333333	0.3888888888888889	0.8735632183908046	688	RFC	0.6690975659358934	0.816793893129771	0.4253246753246753	0.7651741293532338	0.6722222222222222	0.75	0.4666666666666667	0.8	0.5682050216963219	0.34516129032258064	0.4395973154362416	0.9198564593301436	0.5032147880249146	0.21428571428571427	0.3333333333333333	0.9620253164556962	Self Car Public
no_beacon__no_geo	0.7113943028485757	0.8157894736842105	0.6358037396091666	0.6593406593406594	0.4115384615384616	0.8365320979483786	0.6833749257278668	0.7200000000000001	0.4242424242424242	0.9058823529411764	689	RFC	0.6668174441611942	0.8108108108108109	0.41796875	0.7716727716727717	0.7492229992229992	0.8181818181818182	0.5833333333333334	0.8461538461538461	0.6247177945154824	0.5555555555555556	0.4053030303030303	0.9132947976878613	0.6502913401647579	0.6428571428571429	0.3333333333333333	0.9746835443037974	Self Car Public
no_beacon__no_geo	0.7020979020979021	0.7631578947368421	0.6134939906858059	0.5611814345991561	0.4341317365269461	0.8451688009313155	0.5655288091028605	0.4444444444444445	0.36842105263157887	0.8837209302325582	690	RFC	0.6821313071253972	0.8417721518987342	0.4239766081871345	0.7806451612903226	0.7429896689858739	1.0	0.4117647058823529	0.8172043010752689	0.5956637163257672	0.4208860759493671	0.4447852760736196	0.9213197969543148	0.5270243118344384	0.2857142857142857	0.3333333333333333	0.9620253164556962	Self Car Public
no_beacon__no_geo	0.6738351254480287	0.7280701754385965	0.5186639094720082	0.2702702702702703	0.45508982035928147	0.830631637786473	0.41909864185347057	0.0	0.3902439024390244	0.8670520231213873	691	RFC	0.6019226663539402	0.6	0.44837758112094395	0.7573904179408767	0.399290780141844	0.0	0.4	0.7978723404255319	0.5186597130413544	0.1744186046511628	0.46200607902735563	0.9195544554455446	0.4434398231866586	0.0	0.38095238095238093	0.9493670886075949	Self Car Public
no_beacon__no_geo	0.6408536585365854	0.7631578947368421	0.573824257174578	0.5473441108545035	0.37623762376237624	0.7978910369068541	0.6127887469350883	0.5714285714285714	0.3888888888888889	0.8780487804878048	692	RFC	0.5743018786105228	0.5163398692810458	0.415625	0.7909407665505227	0.6283846872082166	0.5714285714285714	0.4666666666666667	0.8470588235294118	0.5769811239875565	0.5823095823095823	0.34366925064599485	0.8049645390070922	0.605384769941732	0.5714285714285714	0.3333333333333333	0.9113924050632911	Self Car Public
no_beacon__no_geo	0.7118881118881119	0.7631578947368421	0.6390277728687538	0.6904761904761906	0.3913764510779436	0.8352306770521271	0.5789739319151084	0.4761904761904762	0.37837837837837834	0.8823529411764706	693	RFC	0.6642662002804016	0.79296875	0.41843971631205673	0.781390134529148	0.6586538461538461	0.7142857142857143	0.4375	0.8241758241758241	0.6253623087594488	0.6114457831325302	0.367601246105919	0.8970398970398971	0.5466144263612618	0.35714285714285715	0.3333333333333333	0.9493670886075949	Self Car Public
no_beacon__no_geo	0.69108049311095	0.7631578947368421	0.5856205982385163	0.4304347826086957	0.4777947932618683	0.8486322188449849	0.5688651218062982	0.4	0.4242424242424242	0.8823529411764706	694	RFC	0.5991547931470957	0.4074074074074074	0.5886792452830188	0.801377726750861	0.6206848706848707	0.45454545454545453	0.5833333333333334	0.8241758241758241	0.5866972797855002	0.45622119815668205	0.4020618556701031	0.9018087855297158	0.5466144263612618	0.35714285714285715	0.3333333333333333	0.9493670886075949	Self Car Public
no_beacon__no_geo	0.689410092395167	0.7192982456140351	0.5506981574748325	0.36416184971098264	0.4411764705882353	0.8467561521252795	0.4931267428616315	0.22222222222222224	0.391304347826087	0.8658536585365854	695	RFC	0.5772554090437141	0.47368421052631576	0.45871559633027525	0.7993664202745512	0.5650980392156862	0.5	0.36	0.8352941176470589	0.540274244140596	0.29577464788732394	0.42492917847025496	0.9001189060642093	0.4900542495479205	0.14285714285714285	0.42857142857142855	0.8987341772151899	Self Car Public
no_beacon__no_geo	0.6898656898656899	0.7192982456140351	0.6015555511681984	0.693711967545639	0.2771285475792989	0.833826138379657	0.4543835406110855	0.4	0.07692307692307693	0.8862275449101796	696	RFC	0.6132514991890777	0.6428571428571429	0.4213197969543147	0.7755775577557755	0.4580808080808081	0.3333333333333333	0.2	0.8409090909090909	0.6204353844344905	0.7533039647577092	0.2064676616915423	0.90153452685422	0.49477596945951374	0.5	0.047619047619047616	0.9367088607594937	Self Car Public
no_beacon__no_geo	0.6952965235173824	0.7631578947368421	0.6077076377571894	0.5705521472392638	0.4087837837837838	0.8437869822485207	0.5542929292929293	0.45454545454545453	0.33333333333333326	0.875	697	RFC	0.6342487973922575	0.6078431372549019	0.5307017543859649	0.7642015005359056	0.6581233295150821	0.625	0.5555555555555556	0.7938144329896907	0.6039552207934398	0.5375722543352601	0.3324175824175824	0.9418758256274768	0.5233072131806309	0.35714285714285715	0.23809523809523808	0.9746835443037974	Self Car Public
no_beacon__no_geo	0.7014492753623188	0.7192982456140351	0.6087665636050851	0.5069637883008357	0.4956011730205278	0.8237347294938919	0.49890867819102497	0.25	0.391304347826087	0.8554216867469879	698	RFC	0.6997693561608398	0.8425925925925926	0.4970588235294118	0.759656652360515	0.7253639846743294	1.0	0.36	0.8160919540229885	0.5854402177237633	0.36254980079681276	0.49415204678362573	0.8996188055908514	0.4900542495479205	0.14285714285714285	0.42857142857142855	0.8987341772151899	Self Car Public
no_beacon__no_geo	0.6079243051448847	0.7894736842105263	0.5246443006247142	0.3654970760233918	0.4206896551724138	0.787746170678337	0.6070507348791215	0.38095238095238093	0.5365853658536585	0.9036144578313253	699	RFC	0.5268654956154956	0.3787878787878788	0.43990384615384615	0.7619047619047619	0.6611658456486043	0.5714285714285714	0.55	0.8620689655172413	0.5238643611927978	0.3531073446327684	0.40308370044052866	0.8154020385050963	0.5862969660438014	0.2857142857142857	0.5238095238095238	0.9493670886075949	Self Car Public
no_beacon__no_geo	0.7035019455252919	0.7280701754385965	0.5849623888416012	0.5650557620817844	0.3418013856812933	0.8480300187617261	0.48141712950587584	0.29629629629629634	0.27586206896551724	0.872093023255814	700	RFC	0.6051910865926607	0.5891472868217055	0.43529411764705883	0.7911318553092183	0.5380479735318445	0.3076923076923077	0.5	0.8064516129032258	0.5793241982925604	0.5428571428571428	0.2813688212927757	0.9137466307277629	0.47518585493269033	0.2857142857142857	0.19047619047619047	0.9493670886075949	Self Car Public
no_beacon__no_geo	0.6098039215686275	0.7192982456140351	0.5244126950278992	0.46586345381526106	0.3333333333333333	0.7740412979351032	0.4565390749601275	0.25	0.24242424242424246	0.8771929824561402	701	RFC	0.5273867118439587	0.48739495798319327	0.3433333333333333	0.7514318442153494	0.4828502415458937	0.3	0.3333333333333333	0.8152173913043478	0.522702248401188	0.4461538461538462	0.3238993710691824	0.7980535279805353	0.4513763311231666	0.21428571428571427	0.19047619047619047	0.9493670886075949	Self Car Public
no_beacon__no_geo	0.7122923588039867	0.7280701754385965	0.6362692556274337	0.6574074074074074	0.40502354788069067	0.8463768115942029	0.5441819064573555	0.5	0.27027027027027023	0.8622754491017964	702	RFC	0.6591647997489095	0.7447552447552448	0.44947735191637633	0.7832618025751072	0.5768939393939394	0.6	0.3125	0.8181818181818182	0.6258413578692539	0.5883977900552486	0.36857142857142855	0.9205548549810845	0.5260196905766525	0.42857142857142855	0.23809523809523808	0.9113924050632911	Self Car Public
no_beacon__no_geo	0.7223459539717891	0.7807017543859649	0.6065793790156351	0.5886524822695035	0.3652173913043478	0.8658682634730539	0.5904761904761905	0.4666666666666667	0.4	0.9047619047619047	703	RFC	0.6256289573730862	0.5845070422535211	0.4772727272727273	0.8151071025930101	0.6526997503121098	0.4375	0.6666666666666666	0.8539325842696629	0.6040011460846818	0.5928571428571429	0.29577464788732394	0.9233716475095786	0.582579867389994	0.5	0.2857142857142857	0.9620253164556962	Self Car Public
no_beacon__no_geo	0.6697909156452776	0.7368421052631579	0.5664767403538017	0.45175438596491224	0.4444444444444444	0.8032313906520484	0.5377595863425823	0.38095238095238093	0.36842105263157887	0.8639053254437871	704	RFC	0.5726268646501443	0.46396396396396394	0.47101449275362317	0.7829021372328459	0.5981014628073451	0.5714285714285714	0.4117647058823529	0.8111111111111111	0.5618424880146685	0.44017094017094016	0.42071197411003236	0.8246445497630331	0.5143660839863372	0.2857142857142857	0.3333333333333333	0.9240506329113924	Self Car Public
no_beacon__no_geo	0.7329721362229102	0.7807017543859649	0.599112186869358	0.3870967741935484	0.5539452495974234	0.8562945368171021	0.5217558454654313	0.13333333333333333	0.5365853658536585	0.8953488372093023	705	RFC	0.6526827816422333	0.5806451612903226	0.5771812080536913	0.8002219755826859	0.7926523297491039	1.0	0.55	0.8279569892473119	0.5812158965588243	0.2903225806451613	0.5325077399380805	0.9208173690932312	0.5233072131806309	0.07142857142857142	0.5238095238095238	0.9746835443037974	Self Car Public
no_beacon__no_geo	0.6848030018761726	0.7543859649122807	0.620282858203868	0.5761467889908256	0.46390532544378704	0.8207964601769911	0.5928934671449642	0.5454545454545454	0.358974358974359	0.874251497005988	706	RFC	0.6641679522275031	0.7584541062801933	0.4792176039119804	0.7548321464903357	0.6561447811447811	0.75	0.3888888888888889	0.8295454545454546	0.6044774217392425	0.46449704142011833	0.44954128440366975	0.8993939393939394	0.5619851316053848	0.42857142857142855	0.3333333333333333	0.9240506329113924	Self Car Public
no_beacon__no_geo	0.7034749034749035	0.7368421052631579	0.5715310252219045	0.4487534626038781	0.42045454545454547	0.8453850676072898	0.4756488923458071	0.21052631578947364	0.34285714285714286	0.8735632183908046	707	RFC	0.6035524360634089	0.5704225352112676	0.444	0.7962347729789591	0.5428571428571428	0.4	0.42857142857142855	0.8	0.5567153651679542	0.3698630136986301	0.39928057553956836	0.9010025062656641	0.46353224834237494	0.14285714285714285	0.2857142857142857	0.9620253164556962	Self Car Public
no_beacon__no_geo	0.7346637102734663	0.7631578947368421	0.6580399868308476	0.7022471910112359	0.42526315789473684	0.8466096115865701	0.5738791423001949	0.4444444444444445	0.4	0.8771929824561402	708	RFC	0.677483746023324	0.7288629737609329	0.5126903553299492	0.7908979089790897	0.6478075065031587	0.46153846153846156	0.6666666666666666	0.8152173913043478	0.650527000035661	0.6775067750677507	0.36330935251798563	0.9107648725212465	0.5545509342977697	0.42857142857142855	0.2857142857142857	0.9493670886075949	Self Car Public
no_beacon__no_geo	0.7130371449380918	0.7719298245614035	0.6537451021195155	0.6275229357798165	0.4897360703812316	0.8439763001974985	0.6475314052001169	0.5714285714285714	0.5	0.8711656441717791	709	RFC	0.6825136296433927	0.7737556561085973	0.4664804469273743	0.8073047858942065	0.72688060731539	0.8571428571428571	0.4782608695652174	0.8452380952380952	0.6424492691925642	0.5277777777777778	0.5154320987654321	0.8841379310344828	0.6170383765320474	0.42857142857142855	0.5238095238095238	0.8987341772151899	Self Car Public
no_beacon__no_geo	0.749379652605459	0.7280701754385965	0.6031359354737036	0.39860139860139854	0.531496062992126	0.8793103448275862	0.45440218476600663	0.19047619047619047	0.2941176470588235	0.8786127167630058	710	RFC	0.6391500438121747	0.49137931034482757	0.6053811659192825	0.8206896551724138	0.4929467695425142	0.2857142857142857	0.38461538461538464	0.8085106382978723	0.5853093100984635	0.3352941176470588	0.47368421052631576	0.946949602122016	0.44765923246935907	0.14285714285714285	0.23809523809523808	0.9620253164556962	Self Car Public
no_beacon__no_geo	0.695880149812734	0.7807017543859649	0.5968612705396869	0.48691099476439786	0.4671755725190839	0.8364972443355787	0.6031812158979789	0.4444444444444445	0.4864864864864864	0.8786127167630058	711	RFC	0.6597404122254914	0.7153846153846154	0.5083056478405316	0.7555309734513275	0.7903368794326241	1.0	0.5625	0.8085106382978723	0.5793836239013054	0.36904761904761907	0.4322033898305085	0.9368998628257887	0.5587703435804702	0.2857142857142857	0.42857142857142855	0.9620253164556962	Self Car Public
no_beacon__no_geo	0.6589928057553956	0.7807017543859649	0.5435987899005903	0.3893805309734513	0.4497257769652651	0.7916900617630545	0.5776562784763987	0.4	0.45161290322580644	0.8813559322033897	712	RFC	0.5571773692876616	0.41509433962264153	0.5	0.7564377682403434	0.720861678004535	0.6666666666666666	0.7	0.7959183673469388	0.5352310776667749	0.36666666666666664	0.40863787375415284	0.8303886925795053	0.5354631303998393	0.2857142857142857	0.3333333333333333	0.9873417721518988	Self Car Public
no_beacon__no_geo	0.691044776119403	0.7807017543859649	0.5679638769772843	0.35079726651480636	0.5204460966542751	0.8326482677627716	0.5854098161003533	0.34782608695652173	0.5142857142857143	0.8941176470588236	713	RFC	0.571957954069391	0.3142857142857143	0.5645161290322581	0.8370720188902007	0.640822140822141	0.4444444444444444	0.6428571428571429	0.8351648351648352	0.5693122884072945	0.39690721649484534	0.4827586206896552	0.8282710280373832	0.5587703435804702	0.2857142857142857	0.42857142857142855	0.9620253164556962	Self Car Public
no_beacon__no_geo	0.669882839421089	0.7192982456140351	0.5918468617122499	0.5086705202312138	0.44747612551159616	0.8193939393939395	0.5344948167034056	0.38095238095238093	0.3636363636363636	0.8588957055214723	714	RFC	0.6200193132625108	0.6376811594202898	0.4619718309859155	0.7604049493813273	0.5841959972394756	0.5714285714285714	0.34782608695652173	0.8333333333333334	0.58174807298767	0.4230769230769231	0.43386243386243384	0.8883048620236531	0.5175808720112517	0.2857142857142857	0.38095238095238093	0.8860759493670886	Self Car Public
no_beacon__no_geo	0.701867816091954	0.7982456140350878	0.6167516446922602	0.6184615384615384	0.38010657193605685	0.8516868236791852	0.6240547371910415	0.5833333333333334	0.3870967741935483	0.9017341040462428	715	RFC	0.6348838431386846	0.674496644295302	0.4476987447698745	0.7824561403508772	0.7099290780141843	0.7	0.6	0.8297872340425532	0.6118757275841386	0.5710227272727273	0.33024691358024694	0.9343575418994413	0.5910186859553949	0.5	0.2857142857142857	0.9873417721518988	Self Car Public
no_beacon__no_geo	0.7189873417721518	0.7456140350877193	0.6280847403359358	0.5382716049382716	0.49063670411985016	0.8553459119496856	0.4792364886173517	0.11111111111111112	0.4390243902439024	0.8875739644970415	716	RFC	0.6549109267538896	0.6646341463414634	0.48518518518518516	0.8149134487350199	0.5111111111111111	0.25	0.45	0.8333333333333334	0.6161647596294899	0.45228215767634855	0.4962121212121212	0.9	0.4831223628691983	0.07142857142857142	0.42857142857142855	0.9493670886075949	Self Car Public
no_beacon__no_geo	0.7052959501557632	0.7807017543859649	0.626699195271328	0.6537997587454765	0.382636655948553	0.8436611711199545	0.5970576633020072	0.4799999999999999	0.41176470588235287	0.8994082840236687	717	RFC	0.6452970458586624	0.6724565756823822	0.4897119341563786	0.7737226277372263	0.6427868427868427	0.5454545454545454	0.5384615384615384	0.8444444444444444	0.6258781345357397	0.636150234741784	0.31398416886543534	0.9275	0.574643359453486	0.42857142857142855	0.3333333333333333	0.9620253164556962	Self Car Public
no_beacon__no_geo	0.7026683608640406	0.7807017543859649	0.6417091919300896	0.655	0.4103260869565218	0.859801488833747	0.6388730610952833	0.6153846153846153	0.4	0.9012345679012346	718	RFC	0.6501751872807006	0.7158469945355191	0.4037433155080214	0.8309352517985612	0.6557457901782567	0.6666666666666666	0.42105263157894735	0.8795180722891566	0.6371864030177506	0.6036866359447005	0.4171270718232044	0.890745501285347	0.6254771950974483	0.5714285714285714	0.38095238095238093	0.9240506329113924	Self Car Public
no_beacon__no_geo	0.715987460815047	0.7982456140350878	0.6653177882186714	0.6762402088772845	0.4684684684684685	0.851244687310261	0.6154097872973375	0.5185185185185186	0.4	0.927710843373494	719	RFC	0.6756823956665382	0.7018970189701897	0.5321637426900585	0.7929864253393665	0.6411730032419687	0.5384615384615384	0.5	0.8850574712643678	0.6631751867836804	0.6523929471032746	0.41839080459770117	0.9187418086500655	0.6026722925457103	0.5	0.3333333333333333	0.9746835443037974	Self Car Public
no_beacon__no_geo	0.7305306685044797	0.7894736842105263	0.6374621802253381	0.6023166023166023	0.4440789473684211	0.865990990990991	0.5810074428495481	0.4210526315789473	0.4242424242424242	0.8977272727272727	720	RFC	0.6742286267633432	0.7090909090909091	0.5232558139534884	0.7903391572456321	0.7325887743413517	0.8	0.5833333333333334	0.8144329896907216	0.6222876660589266	0.5234899328859061	0.38571428571428573	0.9576587795765878	0.5396825396825397	0.2857142857142857	0.3333333333333333	1.0	Self Car Public
no_beacon__no_geo	0.6728045325779037	0.7543859649122807	0.581500573520131	0.5390505359877488	0.3667820069204153	0.8386691776522286	0.5439378652778156	0.35714285714285715	0.3870967741935483	0.8875739644970415	721	RFC	0.5995821571106554	0.49162011173184356	0.5221674876847291	0.7849588719153937	0.5968253968253968	0.35714285714285715	0.6	0.8333333333333334	0.5931821259790561	0.5966101694915255	0.2826666666666667	0.9002695417789758	0.5307414104882459	0.35714285714285715	0.2857142857142857	0.9493670886075949	Self Car Public
no_beacon__no_geo	0.7052023121387283	0.7631578947368421	0.6189518889183921	0.6161971830985915	0.3904109589041096	0.8502475247524752	0.5573654555690484	0.36363636363636365	0.41025641025641024	0.8982035928143712	722	RFC	0.639337158246843	0.7	0.42379182156133827	0.7942196531791907	0.5989057239057239	0.5	0.4444444444444444	0.8522727272727273	0.6089998400854366	0.550314465408805	0.3619047619047619	0.914780292942743	0.5386779184247539	0.2857142857142857	0.38095238095238093	0.9493670886075949	Self Car Public
no_beacon__no_geo	0.7310388782664117	0.7543859649122807	0.6536799598985256	0.729096989966555	0.3823008849557522	0.8496420047732697	0.5193385046326222	0.588235294117647	0.07692307692307693	0.8928571428571428	723	RFC	0.6713107007976027	0.7032258064516129	0.5142857142857142	0.796420581655481	0.5142322097378277	0.5	0.2	0.8426966292134831	0.6572185766869856	0.7569444444444444	0.30422535211267604	0.9104859335038363	0.5704239501707856	0.7142857142857143	0.047619047619047616	0.9493670886075949	Self Car Public
no_beacon__no_geo	0.6668761785040854	0.6929824561403509	0.5825545925407919	0.5376344086021504	0.3777173913043479	0.8323119777158775	0.4493284493284493	0.2857142857142857	0.20512820512820512	0.8571428571428571	724	RFC	0.5979409498281547	0.6205673758865248	0.3861111111111111	0.7871443624868283	0.4865941382795315	0.42857142857142855	0.2222222222222222	0.8089887640449438	0.5756381056718368	0.4742547425474255	0.3696808510638298	0.8829787234042553	0.4387181032750653	0.21428571428571427	0.19047619047619047	0.9113924050632911	Self Car Public
no_beacon__no_geo	0.6378181818181818	0.7543859649122807	0.5107828386363954	0.40665434380776344	0.3312368972746332	0.7944572748267898	0.515937019969278	0.2857142857142857	0.3870967741935483	0.875	725	RFC	0.5256988150589059	0.39568345323741005	0.42702702702702705	0.7543859649122807	0.6074619538537064	0.42857142857142855	0.6	0.7938144329896907	0.5092744286732414	0.41825095057034223	0.2705479452054795	0.8390243902439024	0.4915611814345991	0.21428571428571427	0.2857142857142857	0.9746835443037974	Self Car Public
no_beacon__no_geo	0.729121278140886	0.8245614035087719	0.6564283859010563	0.6192170818505337	0.49578414839797635	0.8542839274546592	0.6782602339181286	0.56	0.5625	0.9122807017543859	726	RFC	0.6740928524357642	0.6744186046511628	0.5424354243542435	0.8054245283018868	0.7674571805006588	0.6363636363636364	0.8181818181818182	0.8478260869565217	0.6461147404782436	0.5723684210526315	0.45652173913043476	0.9094540612516645	0.6386377335744425	0.5	0.42857142857142855	0.9873417721518988	Self Car Public
no_beacon__no_geo	0.728581713462923	0.7631578947368421	0.6061674656201618	0.6380368098159509	0.3173076923076923	0.8631578947368421	0.5414553638409603	0.5806451612903226	0.16	0.8837209302325582	727	RFC	0.6233929424381953	0.636085626911315	0.4177215189873418	0.8163716814159292	0.6155386885937171	0.5294117647058824	0.5	0.8172043010752689	0.6038155692769346	0.64	0.2558139534883721	0.9156327543424317	0.5667068515169781	0.6428571428571429	0.09523809523809523	0.9620253164556962	Self Car Public
no_beacon__no_geo	0.6847433116413594	0.7543859649122807	0.6028825187934693	0.48917748917748916	0.497841726618705	0.8216283405842139	0.5724124568449236	0.41666666666666663	0.42105263157894735	0.8795180722891567	728	RFC	0.61072930397075	0.5044642857142857	0.5389408099688473	0.788782816229117	0.6032228983547442	0.5	0.47058823529411764	0.8390804597701149	0.598228302050687	0.47478991596638653	0.4625668449197861	0.8573281452658884	0.5540486236688769	0.35714285714285715	0.38095238095238093	0.9240506329113924	Self Car Public
no_beacon__no_geo	0.6794972505891594	0.7368421052631579	0.5563541802719495	0.36898395721925137	0.46280991735537186	0.8372686662412252	0.5322874065389035	0.36363636363636365	0.358974358974359	0.874251497005988	729	RFC	0.5703118631952371	0.39204545454545453	0.532319391634981	0.7865707434052758	0.5728114478114478	0.5	0.3888888888888889	0.8295454545454546	0.5509312748847465	0.3484848484848485	0.4093567251461988	0.8949522510231923	0.5143660839863372	0.2857142857142857	0.3333333333333333	0.9240506329113924	Self Car Public
no_beacon__no_geo	0.6627255756067206	0.7807017543859649	0.5816697845243185	0.5494830132939439	0.41300813008130083	0.7825182101977107	0.6257556935817805	0.6086956521739131	0.4	0.8685714285714285	730	RFC	0.6008805127746081	0.5568862275449101	0.5120967741935484	0.7336585365853658	0.7453703703703703	0.7777777777777778	0.6666666666666666	0.7916666666666666	0.5755577181803401	0.5422740524781341	0.3460490463215259	0.8383500557413601	0.582579867389994	0.5	0.2857142857142857	0.9620253164556962	Self Car Public
no_beacon__no_geo	0.7421221864951768	0.7894736842105263	0.6587893135296514	0.7364341085271318	0.37565217391304345	0.8642816581487791	0.65350504698921	0.7200000000000001	0.35294117647058826	0.8875739644970415	731	RFC	0.6742734618380969	0.782967032967033	0.4302788844621514	0.8095744680851064	0.7043512043512044	0.8181818181818182	0.46153846153846156	0.8333333333333334	0.6517912255858246	0.6951219512195121	0.3333333333333333	0.9269183922046285	0.6259795057263412	0.6428571428571429	0.2857142857142857	0.9493670886075949	Self Car Public
no_beacon__no_geo	0.7395411605937922	0.7807017543859649	0.6689260102054995	0.6689075630252102	0.48089171974522293	0.8569787478460655	0.5803773405569813	0.38095238095238093	0.45	0.9101796407185629	732	RFC	0.6920193003767418	0.7683397683397684	0.49508196721311476	0.8126361655773421	0.6362497151970836	0.5714285714285714	0.47368421052631576	0.8636363636363636	0.6553980063386016	0.5922619047619048	0.4674922600619195	0.9064398541919806	0.5587703435804702	0.2857142857142857	0.42857142857142855	0.9620253164556962	Self Car Public
no_beacon__no_geo	0.6693386773547094	0.7543859649122807	0.6090089275134899	0.5552147239263804	0.43654822335025384	0.8352638352638353	0.5867438538994327	0.5217391304347826	0.358974358974359	0.8795180722891567	733	RFC	0.6142321520542164	0.5501519756838906	0.5134328358208955	0.7791116446578632	0.6315453384418902	0.6666666666666666	0.3888888888888889	0.8390804597701149	0.6134003875034794	0.5603715170278638	0.37969094922737306	0.9001386962552012	0.5619851316053848	0.42857142857142855	0.3333333333333333	0.9240506329113924	Self Car Public
no_beacon__no_geo	0.7220426632191338	0.7807017543859649	0.6619093647647336	0.7004405286343612	0.43800322061191627	0.8472843450479233	0.6286631016042781	0.64	0.36363636363636365	0.8823529411764706	734	RFC	0.6699262033175377	0.7553444180522565	0.44884488448844884	0.8055893074119077	0.6838161838161838	0.7272727272727273	0.5	0.8241758241758241	0.6580604553368103	0.6529774127310062	0.4276729559748428	0.8935309973045822	0.6021699819168173	0.5714285714285714	0.2857142857142857	0.9493670886075949	Self Car Public
no_beacon__no_geo	0.6941005098324836	0.7807017543859649	0.5425199718869121	0.25641025641025644	0.5247252747252746	0.8464243845252053	0.5192425508214983	0.13333333333333333	0.5238095238095238	0.9005847953216375	735	RFC	0.6183018990318343	0.5714285714285714	0.49869451697127937	0.7847826086956522	0.7869220151828847	1.0	0.5238095238095238	0.8369565217391305	0.545829169405792	0.1652892561983471	0.553623188405797	0.9185750636132316	0.5233072131806309	0.07142857142857142	0.5238095238095238	0.9746835443037974	Self Car Public
no_beacon__no_geo	0.7145085803432137	0.7807017543859649	0.6007197284436602	0.570281124497992	0.3725910064239829	0.8592870544090055	0.5677738018778481	0.4444444444444445	0.35714285714285715	0.9017341040462428	736	RFC	0.6281151263727586	0.5966386554621849	0.49714285714285716	0.7905638665132336	0.668537136622243	0.46153846153846156	0.7142857142857143	0.8297872340425532	0.595064980681419	0.5461538461538461	0.2979452054794521	0.9410958904109589	0.5513361462728551	0.42857142857142855	0.23809523809523808	0.9873417721518988	Self Car Public
no_beacon__no_geo	0.7232011747430249	0.7631578947368421	0.6507746069507917	0.5585215605749486	0.5331412103746397	0.8606610499027868	0.5597186579222507	0.38095238095238093	0.4	0.8982035928143712	737	RFC	0.6709139425363281	0.6699507389162561	0.505464480874317	0.8373266078184111	0.614917976760082	0.5714285714285714	0.42105263157894735	0.8522727272727273	0.6427436543379518	0.4788732394366197	0.5640243902439024	0.8853333333333333	0.5386779184247539	0.2857142857142857	0.38095238095238093	0.9493670886075949	Self Car Public
no_beacon__no_geo	0.7082738944365192	0.7631578947368421	0.612587831671514	0.4974874371859297	0.49927431059506533	0.8410017472335468	0.5481261608429239	0.3333333333333333	0.4324324324324324	0.8786127167630058	738	RFC	0.6956261078532737	0.8181818181818182	0.4956772334293948	0.7730192719486081	0.6861702127659575	0.75	0.5	0.8085106382978723	0.5941397356437509	0.3574007220216607	0.5029239766081871	0.9220945083014048	0.5190878038979304	0.21428571428571427	0.38095238095238093	0.9620253164556962	Self Car Public
no_beacon__no_geo	0.7088235294117647	0.7631578947368421	0.6287718917124336	0.7186495176848874	0.30420711974110026	0.8634590377113134	0.5137187405082515	0.47058823529411764	0.14285714285714285	0.927710843373494	739	RFC	0.6453311191220785	0.6516034985422741	0.46766169154228854	0.8167281672816729	0.5235905856595512	0.4	0.2857142857142857	0.8850574712643678	0.6474523340171022	0.8010752688172043	0.22541966426858512	0.9158620689655173	0.5471167369901547	0.5714285714285714	0.09523809523809523	0.9746835443037974	Self Car Public
no_beacon__no_geo	0.7230657989877078	0.7543859649122807	0.649188098792208	0.6282722513089005	0.4664429530201342	0.8528490920475892	0.5711771888242477	0.5384615384615384	0.2941176470588235	0.880952380952381	740	RFC	0.6619634813659068	0.6545454545454545	0.5225563909774437	0.8087885985748219	0.5998031307020072	0.5833333333333334	0.38461538461538464	0.8314606741573034	0.6424085739388642	0.6040268456375839	0.4212121212121212	0.9019867549668874	0.5582680329515773	0.5	0.23809523809523808	0.9367088607594937	Self Car Public
no_beacon__no_geo	0.7301899148657498	0.7807017543859649	0.6624611652331891	0.7222222222222222	0.42402826855123676	0.8411330049261083	0.5999109799236302	0.5185185185185186	0.3870967741935483	0.8941176470588236	741	RFC	0.684242004716013	0.7609756097560976	0.5217391304347826	0.770011273957159	0.6578754578754579	0.5384615384615384	0.6	0.8351648351648352	0.6570325043926202	0.6872246696035242	0.35714285714285715	0.926729986431479	0.582579867389994	0.5	0.2857142857142857	0.9620253164556962	Self Car Public
no_beacon__no_geo	0.7295373665480427	0.7894736842105263	0.6233184911079791	0.5524126455906823	0.4520255863539446	0.8655172413793104	0.603971614860907	0.42857142857142855	0.48275862068965514	0.9005847953216375	742	RFC	0.6506348063774784	0.578397212543554	0.5638297872340425	0.8096774193548387	0.7135093167701864	0.42857142857142855	0.875	0.8369565217391305	0.6118387497666838	0.5286624203821656	0.37722419928825623	0.9296296296296296	0.5788627687361864	0.42857142857142855	0.3333333333333333	0.9746835443037974	Self Car Public
no_beacon__no_geo	0.7496433666191156	0.8245614035087719	0.6408597644746504	0.6026200873362445	0.4457142857142857	0.8742449203734212	0.6802094750943857	0.6086956521739131	0.5142857142857143	0.9176470588235295	743	RFC	0.681538888566937	0.7840909090909091	0.420863309352518	0.8396624472573839	0.7592592592592592	0.7777777777777778	0.6428571428571429	0.8571428571428571	0.6249481029961513	0.48936170212765956	0.47368421052631576	0.9117983963344788	0.6386377335744425	0.5	0.42857142857142855	0.9873417721518988	Self Car Public
no_beacon__no_geo	0.6568690095846645	0.8157894736842105	0.5976005536032626	0.5823389021479712	0.42073170731707316	0.7897310513447434	0.6825890931581989	0.5925925925925927	0.5405405405405405	0.9146341463414634	744	RFC	0.602274655158023	0.541019955654102	0.48936170212765956	0.7764423076923077	0.707579185520362	0.6153846153846154	0.625	0.8823529411764706	0.6009858334520931	0.6304909560723514	0.3689839572192513	0.8034825870646766	0.6656620454088807	0.5714285714285714	0.47619047619047616	0.9493670886075949	Self Car Public
no_beacon__no_geo	0.6138613861386139	0.7543859649122807	0.52973375245803	0.38897396630934145	0.4196816208393632	0.7805456702253855	0.5661867847914359	0.38095238095238093	0.4571428571428571	0.8604651162790697	745	RFC	0.537023269130242	0.4219269102990033	0.453125	0.7360178970917226	0.6461853558627751	0.5714285714285714	0.5714285714285714	0.7956989247311828	0.5274797049561201	0.36079545454545453	0.3908355795148248	0.8308080808080808	0.5344585091420534	0.2857142857142857	0.38095238095238093	0.9367088607594937	Self Car Public
no_beacon__no_geo	0.6580937972768532	0.7280701754385965	0.49741452976498185	0.204778156996587	0.4604715672676838	0.8269938650306748	0.4657217103708953	0.11764705882352941	0.39999999999999997	0.8795180722891567	746	RFC	0.5097366971502812	0.2830188679245283	0.45231607629427795	0.7938751472320377	0.5158045977011494	0.3333333333333333	0.375	0.8390804597701149	0.497450173309918	0.16042780748663102	0.4689265536723164	0.8629961587708067	0.4746835443037975	0.07142857142857142	0.42857142857142855	0.9240506329113924	Self Car Public
no_beacon__no_geo	0.6787057938299473	0.7543859649122807	0.6036916424222191	0.5057471264367815	0.48132780082987553	0.8240000000000001	0.5899470899470899	0.5	0.38095238095238093	0.8888888888888888	747	RFC	0.6194983854558322	0.5851063829787234	0.47802197802197804	0.7953667953667953	0.6161407534901511	0.6	0.38095238095238093	0.8674698795180723	0.5949318598417275	0.44534412955465585	0.48467966573816157	0.8547717842323651	0.5736387381957002	0.42857142857142855	0.38095238095238093	0.9113924050632911	Self Car Public
no_beacon__no_geo	0.698377581120944	0.7368421052631579	0.6038509596308395	0.6096654275092936	0.36499068901303533	0.8368967623701894	0.511974380395433	0.38095238095238093	0.2777777777777778	0.8771929824561402	748	RFC	0.6357324343594367	0.7192982456140351	0.42424242424242425	0.7636566332218506	0.5733264320220841	0.5714285714285714	0.3333333333333333	0.8152173913043478	0.5916564572162295	0.5290322580645161	0.3202614379084967	0.9256756756756757	0.4910588708057062	0.2857142857142857	0.23809523809523808	0.9493670886075949	Self Car Public
no_beacon__no_geo	0.6437578814627994	0.7543859649122807	0.5515966390839483	0.4258555133079848	0.4207980652962515	0.8081363386476086	0.5370504000897998	0.3333333333333333	0.3902439024390244	0.8875739644970415	749	RFC	0.6135305459103203	0.6871165644171779	0.435	0.718475073313783	0.6611111111111111	0.75	0.4	0.8333333333333334	0.5464669747578329	0.3085399449035813	0.40749414519906324	0.9233668341708543	0.51486839461523	0.21428571428571427	0.38095238095238093	0.9493670886075949	Self Car Public
no_beacon__no_geo	0.7144981412639405	0.8157894736842105	0.6114328763327538	0.51	0.47746243739565947	0.846836191602602	0.6675248133935655	0.5714285714285714	0.5294117647058824	0.9017341040462428	750	RFC	0.6657601498598827	0.6666666666666666	0.5697211155378487	0.7608926673751328	0.7930792611643674	0.8571428571428571	0.6923076923076923	0.8297872340425532	0.5928472241611987	0.41295546558704455	0.4109195402298851	0.9546666666666667	0.6148282097649186	0.42857142857142855	0.42857142857142855	0.9873417721518988	Self Car Public
no_beacon__no_geo	0.6933149552033081	0.7719298245614035	0.613607612092708	0.5898778359511343	0.4222222222222223	0.8287227781047675	0.5714285714285715	0.38095238095238093	0.4444444444444444	0.888888888888889	751	RFC	0.642985943036444	0.728448275862069	0.4208860759493671	0.7796234772978959	0.643616287094548	0.5714285714285714	0.5333333333333333	0.8260869565217391	0.6011967208513945	0.49560117302052786	0.42356687898089174	0.8844221105527639	0.5428973277074544	0.2857142857142857	0.38095238095238093	0.9620253164556962	Self Car Public
no_beacon__no_geo	0.6928020565552699	0.7543859649122807	0.6449729577243075	0.6551181102362204	0.48257372654155495	0.7972270363951472	0.5783193190075782	0.4210526315789473	0.45	0.8639053254437871	752	RFC	0.6794248780613014	0.7908745247148289	0.5172413793103449	0.7301587301587301	0.6949317738791422	0.8	0.47368421052631576	0.8111111111111111	0.6297545622995824	0.5591397849462365	0.45226130653266333	0.8778625954198473	0.5461121157323688	0.2857142857142857	0.42857142857142855	0.9240506329113924	Self Car Public
no_beacon__no_geo	0.7202337472607743	0.7719298245614035	0.6247340166533464	0.7038413878562577	0.34074074074074073	0.8296199213630406	0.5865079365079365	0.6000000000000001	0.26666666666666666	0.8928571428571428	753	RFC	0.6476312576312576	0.71	0.46	0.7728937728937729	0.6165470245526424	0.5625	0.4444444444444444	0.8426966292134831	0.6212364411549035	0.6977886977886978	0.27058823529411763	0.8953323903818954	0.5942334739803093	0.6428571428571429	0.19047619047619047	0.9493670886075949	Self Car Public
no_beacon__no_geo	0.7366003062787136	0.7982456140350878	0.6461162863681594	0.6013071895424836	0.4765478424015009	0.8604938271604938	0.6343940659730133	0.5454545454545454	0.4571428571428571	0.9005847953216375	754	RFC	0.68586627465346	0.745945945945946	0.5141700404858299	0.7974828375286042	0.7194616977225673	0.75	0.5714285714285714	0.8369565217391305	0.6273406443266133	0.5036496350364964	0.44405594405594406	0.9343163538873994	0.5947357846092024	0.42857142857142855	0.38095238095238093	0.9746835443037974	Self Car Public
no_beacon__no_geo	0.6978873239436619	0.8245614035087719	0.6131303053348108	0.5701881331403762	0.4027072758037225	0.8664955070603337	0.6558356676003735	0.5714285714285714	0.4666666666666666	0.9294117647058824	755	RFC	0.6254275112156287	0.6175548589341693	0.4541984732824427	0.8045292014302742	0.7391127391127391	0.5714285714285714	0.7777777777777778	0.8681318681318682	0.6100253048101094	0.5295698924731183	0.3617021276595745	0.9388038942976356	0.6349206349206349	0.5714285714285714	0.3333333333333333	1.0	Self Car Public
no_beacon__no_geo	0.6565934065934066	0.7280701754385965	0.5384853258646815	0.45981308411214955	0.32673267326732675	0.8289102202145681	0.4838383838383839	0.45454545454545453	0.13333333333333333	0.8636363636363636	756	RFC	0.5642032393823592	0.5590909090909091	0.38223938223938225	0.7512794268167861	0.5435757922871325	0.625	0.2222222222222222	0.7835051546391752	0.5334040111688033	0.3904761904761905	0.28530259365994237	0.924433249370277	0.47146875627888285	0.35714285714285715	0.09523809523809523	0.9620253164556962	Self Car Public
no_beacon__no_geo	0.6897590361445783	0.7894736842105263	0.5379292745829614	0.3108108108108108	0.4473684210526316	0.8556085918854416	0.5384790767827704	0.23529411764705882	0.4615384615384615	0.9186046511627907	757	RFC	0.5815345418386956	0.48936170212765956	0.4594594594594595	0.7957824639289678	0.6720430107526881	0.6666666666666666	0.5	0.8494623655913979	0.5295938328324148	0.22772277227722773	0.4358974358974359	0.9251612903225807	0.5238095238095238	0.14285714285714285	0.42857142857142855	1.0	Self Car Public
no_beacon__no_geo	0.70828025477707	0.7719298245614035	0.6456598464909356	0.703125	0.40916030534351144	0.8246942341292953	0.5453811369509044	0.41666666666666663	0.31249999999999994	0.9069767441860466	758	RFC	0.666046899126215	0.712401055408971	0.5317460317460317	0.7539936102236422	0.5977517106549365	0.5	0.45454545454545453	0.8387096774193549	0.6455397713379304	0.6940874035989717	0.3325062034739454	0.910025706940874	0.5275266224633314	0.35714285714285715	0.23809523809523808	0.9873417721518988	Self Car Public
no_beacon__no_geo	0.702	0.8070175438596491	0.6211387507306935	0.5889570552147239	0.4270015698587127	0.8474576271186441	0.6418427726120033	0.5	0.5142857142857143	0.9112426035502957	759	RFC	0.6367859851979416	0.64	0.4788732394366197	0.7914847161572053	0.6994708994708995	0.6	0.6428571428571429	0.8555555555555555	0.6142244509340559	0.5454545454545454	0.38526912181303113	0.9119496855345912	0.6106088004822182	0.42857142857142855	0.42857142857142855	0.9746835443037974	Self Car Public
no_beacon__no_geo	0.7161764705882353	0.7456140350877193	0.6237943646342492	0.5900216919739697	0.43738977072310403	0.8439716312056736	0.5046722990271377	0.38095238095238093	0.25806451612903225	0.875	760	RFC	0.6572852013266551	0.6903553299492385	0.5020242914979757	0.7794759825327511	0.5884143348060874	0.5714285714285714	0.4	0.7938144329896907	0.6075848693116734	0.5151515151515151	0.3875	0.9201030927835051	0.4836246734980912	0.2857142857142857	0.19047619047619047	0.9746835443037974	Self Car Public
no_beacon__no_geo	0.704954954954955	0.7807017543859649	0.5988896801376562	0.5249042145593869	0.4089219330855019	0.8628428927680798	0.6266437244698114	0.6086956521739131	0.37837837837837834	0.8928571428571428	761	RFC	0.6393499493517926	0.7098445595854922	0.41825095057034223	0.7899543378995434	0.685991468997087	0.7777777777777778	0.4375	0.8426966292134831	0.5889876081365443	0.41641337386018235	0.4	0.9505494505494505	0.5942334739803093	0.5	0.3333333333333333	0.9493670886075949	Self Car Public
no_beacon__no_geo	0.6775015933715742	0.7631578947368421	0.614561801358706	0.5917159763313611	0.43818466353677615	0.8137847642079807	0.5501867859187959	0.42857142857142855	0.3225806451612903	0.8994082840236687	762	RFC	0.6287261974073174	0.5458515283842795	0.5577689243027888	0.7825581395348837	0.591005291005291	0.42857142857142855	0.5	0.8444444444444444	0.6181422090687034	0.6459948320413437	0.36082474226804123	0.8476070528967254	0.5428973277074544	0.42857142857142855	0.23809523809523808	0.9620253164556962	Self Car Public
no_beacon__no_geo	0.7535211267605634	0.8070175438596491	0.6594149531985691	0.7050183598531212	0.379746835443038	0.8934796642995482	0.5925267542914602	0.5294117647058824	0.3076923076923077	0.9404761904761905	763	RFC	0.6862569219457274	0.647191011235955	0.5625	0.849079754601227	0.7125468164794008	0.45	0.8	0.8876404494382022	0.6678656812539621	0.7741935483870968	0.28662420382165604	0.9427792915531336	0.6111111111111112	0.6428571428571429	0.19047619047619047	1.0	Self Car Public
no_beacon__no_geo	0.6920485175202157	0.7192982456140351	0.6017518968478911	0.5103011093502376	0.47637051039697537	0.8185840707964601	0.46155969634230504	0.2608695652173913	0.26666666666666666	0.8571428571428572	764	RFC	0.6174623379553069	0.4984520123839009	0.5650224215246636	0.7889125799573561	0.5196759259259259	0.3333333333333333	0.4444444444444444	0.78125	0.5950222304177679	0.5227272727272727	0.4117647058823529	0.8505747126436781	0.4513763311231666	0.21428571428571427	0.19047619047619047	0.9493670886075949	Self Car Public
no_beacon__no_geo	0.6988265971316818	0.7280701754385965	0.6211781636561802	0.6117647058823529	0.4097859327217125	0.8419838523644753	0.4851421188630491	0.3333333333333333	0.25	0.872093023255814	765	RFC	0.6395606719739381	0.6582278481012658	0.4855072463768116	0.7749469214437368	0.5233626588465298	0.4	0.36363636363636365	0.8064516129032258	0.6158810325476992	0.5714285714285714	0.3544973544973545	0.9217171717171717	0.47518585493269033	0.2857142857142857	0.19047619047619047	0.9493670886075949	Self Car Public
no_beacon__no_geo	0.7196485623003195	0.7456140350877193	0.611108886227754	0.4960835509138382	0.48761904761904756	0.8496240601503761	0.5805301991319008	0.4210526315789473	0.46511627906976744	0.8554216867469879	766	RFC	0.6528778440391713	0.6597222222222222	0.5059288537549407	0.7929824561403509	0.6902124695228143	0.8	0.45454545454545453	0.8160919540229885	0.5943525107093639	0.39748953974895396	0.47058823529411764	0.9149797570850202	0.5535463130399839	0.2857142857142857	0.47619047619047616	0.8987341772151899	Self Car Public
no_beacon__no_geo	0.6812749003984063	0.7631578947368421	0.6020314923226954	0.4798099762470309	0.5086306098964325	0.8176538908246226	0.5786172016868518	0.4210526315789473	0.42857142857142855	0.8862275449101796	767	RFC	0.6413512594904169	0.643312101910828	0.5163551401869159	0.7643865363735071	0.6898268398268398	0.8	0.42857142857142855	0.8409090909090909	0.5875369725690752	0.38257575757575757	0.5011337868480725	0.8789013732833958	0.5503315250150692	0.2857142857142857	0.42857142857142855	0.9367088607594937	Self Car Public
no_beacon__no_geo	0.7266139657444005	0.7719298245614035	0.6569834525257607	0.6704067321178121	0.4566666666666666	0.8438769587928033	0.5982309941520466	0.4799999999999999	0.43749999999999994	0.8771929824561402	768	RFC	0.6777989694963247	0.7242424242424242	0.524904214559387	0.7842502696871629	0.6656785243741764	0.5454545454545454	0.6363636363636364	0.8152173913043478	0.6471557547177856	0.6240208877284595	0.40412979351032446	0.9133165829145728	0.5704239501707856	0.42857142857142855	0.3333333333333333	0.9493670886075949	Self Car Public
[truncated: 231 more rows]
