# Supplementary material for: Inferring transportation mode from smartphone sensors: Evaluating the potential of Wi-Fi and Bluetooth
Source: PLoS One. 2020 Jul 2;15(7):e0234003. doi: 10.1371/journal.pone.0234003 (PMC7332005; doi:10.1371/journal.pone.0234003)
Supplement: S1 File — This compressed folder of files contains the dataset, code for training and evaluating models as well as model output. (GZ) [file pone.0234003.s008.tar.gz › transport_public/output/RFC_All Modes_no_beacon__no_geo.csv]

X_label	acc	acc_m	f1	f1_BUS	f1_CAR	f1_METRO	f1_SELF	f1_TRAIN	f1_m	f1_m_BUS	f1_m_CAR	f1_m_METRO	f1_m_SELF	f1_m_TRAIN	iteration	model	prec	prec_BUS	prec_CAR	prec_METRO	prec_SELF	prec_TRAIN	prec_m	prec_m_BUS	prec_m_CAR	prec_m_METRO	prec_m_SELF	prec_m_TRAIN	rec	rec_BUS	rec_CAR	rec_METRO	rec_SELF	rec_TRAIN	rec_m	rec_m_BUS	rec_m_CAR	rec_m_METRO	rec_m_SELF	rec_m_TRAIN	y_var
no_beacon__no_geo	0.6078274760383386	0.7456140350877193	0.40335606267339197	0.1694915254237288	0.44755244755244755	0.24060150375939848	0.8195121951219512	0.33962264150943405	0.4110299003322259	0.1	0.4999999999999999	0.5714285714285715	0.8837209302325583	0.0	0	RFC	0.40824666778361013	0.1865671641791045	0.49230769230769234	0.20512820512820512	0.786096256684492	0.3711340206185567	0.4362130623000188	0.14285714285714285	0.5454545454545454	0.6666666666666666	0.8260869565217391	0.0	0.4050767358077022	0.15527950310559005	0.41025641025641024	0.2909090909090909	0.8558951965065502	0.3130434782608696	0.3976923076923077	0.07692307692307693	0.46153846153846156	0.5	0.95	0.0	All Modes
no_beacon__no_geo	0.6138968481375359	0.7192982456140351	0.35977322230852443	0.19021739130434784	0.3975155279503106	0.17241379310344826	0.8360166964818128	0.20270270270270271	0.31340996168582375	0.0	0.3448275862068966	0.3333333333333333	0.888888888888889	0.0	1	RFC	0.3717196259656499	0.23333333333333334	0.39344262295081966	0.17543859649122806	0.7885264341957255	0.26785714285714285	0.3295329670329671	0.0	0.3125	0.5	0.8351648351648352	0.0	0.3568706022394001	0.16055045871559634	0.401673640167364	0.1694915254237288	0.8895939086294417	0.16304347826086957	0.3169230769230769	0.0	0.38461538461538464	0.25	0.95	0.0	All Modes
no_beacon__no_geo	0.6322229775662814	0.7368421052631579	0.3829661754258035	0.21806853582554514	0.5766016713091922	0.024096385542168676	0.8158710477371357	0.28019323671497587	0.3052340911450223	0.10526315789473684	0.5333333333333333	0.0	0.8875739644970413	0.0	2	RFC	0.4009690051105064	0.26515151515151514	0.5655737704918032	0.02564102564102564	0.7668997668997669	0.3815789473684211	0.2959903062348535	0.16666666666666666	0.47058823529411764	0.0	0.8426966292134831	0.0	0.37777557286802266	0.18518518518518517	0.5880681818181818	0.022727272727272728	0.871523178807947	0.22137404580152673	0.32596153846153847	0.07692307692307693	0.6153846153846154	0.0	0.9375	0.0	All Modes
no_beacon__no_geo	0.5639204545454546	0.6929824561403509	0.36242219950168847	0.17159763313609466	0.4551971326164875	0.21052631578947367	0.7756948933419522	0.19909502262443438	0.3285714285714286	0.08333333333333334	0.41666666666666663	0.28571428571428575	0.8571428571428572	0.0	3	RFC	0.3625176845363739	0.1686046511627907	0.5336134453781513	0.16326530612244897	0.7853403141361257	0.16176470588235295	0.33939393939393936	0.09090909090909091	0.45454545454545453	0.3333333333333333	0.8181818181818182	0.0	0.3785954291585997	0.1746987951807229	0.396875	0.2962962962962963	0.7662835249042146	0.25882352941176473	0.3223076923076923	0.07692307692307693	0.38461538461538464	0.25	0.9	0.0	All Modes
no_beacon__no_geo	0.6283249460819554	0.7543859649122807	0.41715309084493	0.2819843342036553	0.48917748917748916	0.29761904761904767	0.8372093023255814	0.1797752808988764	0.43089742717896407	0.11764705882352941	0.48000000000000004	0.6666666666666666	0.8901734104046244	0.0	4	RFC	0.4239743060006601	0.4	0.5231481481481481	0.24752475247524752	0.8024096385542169	0.14678899082568808	0.5155913978494624	0.25	0.5	1.0	0.8279569892473119	0.0	0.43145483457297545	0.21774193548387097	0.45934959349593496	0.373134328358209	0.8751642575558476	0.2318840579710145	0.40019230769230774	0.07692307692307693	0.46153846153846156	0.5	0.9625	0.0	All Modes
no_beacon__no_geo	0.6023113528212101	0.7280701754385965	0.37160751358917243	0.20253164556962025	0.5251215559157212	0.09803921568627451	0.8031784841075795	0.22916666666666669	0.2992858600285656	0.0	0.6206896551724138	0.0	0.8757396449704142	0.0	5	RFC	0.38674853725714164	0.24390243902439024	0.5225806451612903	0.10638297872340426	0.7465909090909091	0.3142857142857143	0.2787921348314607	0.0	0.5625	0.0	0.8314606741573034	0.0	0.36822640967725606	0.17316017316017315	0.5276872964169381	0.09090909090909091	0.8690476190476191	0.18032786885245902	0.32346153846153847	0.0	0.6923076923076923	0.0	0.925	0.0	All Modes
no_beacon__no_geo	0.619257394587791	0.7543859649122807	0.3849210471078892	0.21875	0.6002490660024907	0.10526315789473684	0.7934464599180806	0.20689655172413796	0.37137037037037035	0.125	0.5185185185185186	0.0	0.88	0.3333333333333333	6	RFC	0.38644894279021536	0.24305555555555555	0.5807228915662651	0.13636363636363635	0.8042704626334519	0.16783216783216784	0.4287719298245614	0.3333333333333333	0.5	0.0	0.8105263157894737	0.5	0.39165695895214575	0.19886363636363635	0.6211340206185567	0.08571428571428572	0.7829099307159353	0.2696629213483146	0.3655769230769231	0.07692307692307693	0.5384615384615384	0.0	0.9625	0.25	All Modes
no_beacon__no_geo	0.6342857142857142	0.7543859649122807	0.3877477650365949	0.19263456090651557	0.4329004329004329	0.11111111111111112	0.823394495412844	0.37869822485207105	0.39125230202578265	0.0	0.41666666666666663	0.0	0.8729281767955802	0.6666666666666666	7	RFC	0.443267278121263	0.33663366336633666	0.398406374501992	0.26666666666666666	0.7440414507772021	0.47058823529411764	0.4473447344734474	0.0	0.45454545454545453	0.0	0.7821782178217822	1.0	0.38351117721544764	0.1349206349206349	0.47393364928909953	0.07017543859649122	0.9216944801026957	0.31683168316831684	0.3744230769230769	0.0	0.38461538461538464	0.0	0.9875	0.5	All Modes
no_beacon__no_geo	0.5887323943661972	0.7192982456140351	0.3309747477037009	0.23529411764705882	0.37006237006237014	0.02564102564102564	0.7916181606519208	0.232258064516129	0.3579288993274261	0.10526315789473684	0.41379310344827586	0.0	0.8705882352941177	0.4	8	RFC	0.37436856972907984	0.2857142857142857	0.31338028169014087	0.05263157894736842	0.7464324917672887	0.47368421052631576	0.4727777777777778	0.16666666666666666	0.375	0.0	0.8222222222222222	1.0	0.33303979395309014	0.2	0.4517766497461929	0.01694915254237288	0.8426270136307311	0.15384615384615385	0.34269230769230774	0.07692307692307693	0.46153846153846156	0.0	0.925	0.25	All Modes
no_beacon__no_geo	0.6187198898830006	0.7543859649122807	0.3819910639288049	0.21428571428571427	0.5107212475633528	0.10666666666666667	0.8110005851375073	0.2672811059907834	0.371702169239789	0.11764705882352941	0.5714285714285715	0.0	0.8837209302325583	0.28571428571428575	9	RFC	0.396436563482018	0.28378378378378377	0.5413223140495868	0.14814814814814814	0.75	0.25892857142857145	0.38855072463768114	0.25	0.5333333333333333	0.0	0.8260869565217391	0.3333333333333333	0.37957046775676667	0.1721311475409836	0.4833948339483395	0.08333333333333333	0.8828025477707007	0.2761904761904762	0.37846153846153846	0.07692307692307693	0.6153846153846154	0.0	0.95	0.25	All Modes
no_beacon__no_geo	0.64002828854314	0.7456140350877193	0.4050940239673996	0.2594594594594594	0.5562130177514794	0.22388059701492535	0.8390243902439023	0.14689265536723164	0.3382756132756133	0.2222222222222222	0.2857142857142857	0.28571428571428575	0.8977272727272727	0.0	10	RFC	0.41208237986270024	0.3	0.6130434782608696	0.21428571428571427	0.819047619047619	0.11403508771929824	0.38625	0.4	0.375	0.3333333333333333	0.8229166666666666	0.0	0.4076641811357516	0.22857142857142856	0.5090252707581228	0.234375	0.86	0.20634920634920634	0.3244230769230769	0.15384615384615385	0.23076923076923078	0.25	0.9875	0.0	All Modes
no_beacon__no_geo	0.6115326251896813	0.7631578947368421	0.3548096995176753	0.23529411764705882	0.4509394572025052	0.2162162162162162	0.7909535452322738	0.08064516129032258	0.46256704980842905	0.25	0.4444444444444445	0.3333333333333333	0.8850574712643678	0.4	11	RFC	0.37267139251593195	0.3064516129032258	0.416988416988417	0.2962962962962963	0.7795180722891566	0.0641025641025641	0.6828774062816616	0.6666666666666666	0.42857142857142855	0.5	0.8191489361702128	1.0	0.3527003622891555	0.19095477386934673	0.4909090909090909	0.1702127659574468	0.8027295285359801	0.10869565217391304	0.41557692307692307	0.15384615384615385	0.46153846153846156	0.25	0.9625	0.25	All Modes
no_beacon__no_geo	0.6204169662113588	0.7192982456140351	0.3485617787608391	0.23631123919308356	0.4491525423728814	0.06956521739130433	0.8311533888228299	0.1566265060240964	0.3411796750258289	0.1	0.4444444444444445	0.0	0.8757396449704142	0.28571428571428575	12	RFC	0.3623100653737661	0.25	0.5760869565217391	0.05555555555555555	0.8127906976744186	0.11711711711711711	0.34724451578384163	0.14285714285714285	0.42857142857142855	0.0	0.8314606741573034	0.3333333333333333	0.3543702254167579	0.22404371584699453	0.3680555555555556	0.09302325581395349	0.8503649635036497	0.23636363636363636	0.34269230769230774	0.07692307692307693	0.46153846153846156	0.0	0.925	0.25	All Modes
no_beacon__no_geo	0.6229508196721312	0.7543859649122807	0.3779728874680568	0.20307692307692307	0.4159663865546219	0.18823529411764706	0.8278688524590164	0.25471698113207547	0.3785632183908046	0.125	0.4827586206896552	0.4	0.8850574712643678	0.0	13	RFC	0.4095872111977181	0.2357142857142857	0.38671875	0.21052631578947367	0.7794928335170893	0.43548387096774194	0.5179964539007093	0.3333333333333333	0.4375	1.0	0.8191489361702128	0.0	0.37224756719425617	0.1783783783783784	0.45	0.1702127659574468	0.8826466916354557	0.18	0.3655769230769231	0.07692307692307693	0.5384615384615384	0.25	0.9625	0.0	All Modes
no_beacon__no_geo	0.6052278820375335	0.7280701754385965	0.34693393155838004	0.19597989949748745	0.45889101338432126	0.04878048780487805	0.8119706380575946	0.21904761904761905	0.2740112994350282	0.0	0.4999999999999999	0.0	0.8700564971751412	0.0	14	RFC	0.36517305260892774	0.24528301886792453	0.40816326530612246	0.045454545454545456	0.7731182795698924	0.35384615384615387	0.2678537956888472	0.0	0.5454545454545454	0.0	0.7938144329896907	0.0	0.35067685076682514	0.16317991631799164	0.5240174672489083	0.05263157894736842	0.8549346016646849	0.15862068965517243	0.2848076923076923	0.0	0.46153846153846156	0.0	0.9625	0.0	All Modes
no_beacon__no_geo	0.6012884753042234	0.6929824561403509	0.2988064138442019	0.2529832935560859	0.23052959501557635	0.06896551724137931	0.8145695364238411	0.126984126984127	0.23712121212121212	0.0	0.33333333333333337	0.0	0.8522727272727273	0.0	15	RFC	0.3121623460753895	0.3212121212121212	0.2032967032967033	0.09523809523809523	0.7671517671517671	0.17391304347826086	0.22897727272727275	0.0	0.36363636363636365	0.0	0.78125	0.0	0.2994275631708496	0.20866141732283464	0.26618705035971224	0.05405405405405406	0.8682352941176471	0.1	0.24903846153846154	0.0	0.3076923076923077	0.0	0.9375	0.0	All Modes
no_beacon__no_geo	0.6547155105222136	0.7368421052631579	0.436437804729456	0.25671641791044775	0.5323741007194245	0.25	0.8404669260700389	0.30263157894736836	0.4632380952380952	0.0	0.4761904761904762	0.4	0.8685714285714285	0.5714285714285715	16	RFC	0.44305801080954266	0.3028169014084507	0.6306818181818182	0.20270270270270271	0.801980198019802	0.27710843373493976	0.6183333333333333	0.0	0.625	1.0	0.8	0.6666666666666666	0.4451265835290446	0.22279792746113988	0.4605809128630705	0.32608695652173914	0.8828337874659401	0.3333333333333333	0.41692307692307684	0.0	0.38461538461538464	0.25	0.95	0.5	All Modes
no_beacon__no_geo	0.618403247631935	0.7105263157894737	0.3522605709366692	0.19710144927536233	0.49775112443778113	0.0	0.8279181708784596	0.2385321100917431	0.2697507620584544	0.0	0.4848484848484849	0.0	0.863905325443787	0.0	17	RFC	0.3656005171784287	0.18478260869565216	0.4839650145772595	0.0	0.7981438515081206	0.3611111111111111	0.2440449438202247	0.0	0.4	0.0	0.8202247191011236	0.0	0.352321599003354	0.2111801242236025	0.5123456790123457	0.0	0.86	0.1780821917808219	0.3055769230769231	0.0	0.6153846153846154	0.0	0.9125	0.0	All Modes
no_beacon__no_geo	0.6102189781021898	0.6842105263157895	0.3410834945495352	0.2506527415143603	0.43683083511777304	0.07228915662650602	0.8123114061557031	0.13333333333333333	0.29278306878306876	0.0	0.29629629629629634	0.0	0.8342857142857143	0.3333333333333333	18	RFC	0.3556371970274146	0.2711864406779661	0.45132743362831856	0.1	0.7595936794582393	0.19607843137254902	0.31082706766917295	0.0	0.2857142857142857	0.0	0.7684210526315789	0.5	0.3373504890912422	0.23300970873786409	0.42323651452282157	0.05660377358490566	0.8728923476005188	0.10101010101010101	0.2940384615384615	0.0	0.3076923076923077	0.0	0.9125	0.25	All Modes
no_beacon__no_geo	0.6378961564396494	0.7368421052631579	0.39531889684820454	0.2313624678663239	0.6137071651090343	0.06666666666666667	0.7974163241338814	0.26744186046511625	0.31942857142857145	0.1	0.64	0.0	0.8571428571428572	0.0	19	RFC	0.40991540954158856	0.29411764705882354	0.5915915915915916	0.10526315789473684	0.751937984496124	0.30666666666666664	0.3197994987468672	0.14285714285714285	0.6666666666666666	0.0	0.7894736842105263	0.0	0.39257246180857247	0.1906779661016949	0.6375404530744336	0.04878048780487805	0.84875	0.23711340206185566	0.32596153846153847	0.07692307692307693	0.6153846153846154	0.0	0.9375	0.0	All Modes
no_beacon__no_geo	0.6059782608695652	0.7368421052631579	0.3645152845637657	0.1885714285714286	0.535367545076283	0.10126582278481014	0.786845310596833	0.2105263157894737	0.3607034270882992	0.14285714285714288	0.3870967741935484	0.0	0.8735632183908046	0.4	20	RFC	0.4077595824341307	0.2619047619047619	0.516042780748663	0.2	0.7130242825607064	0.34782608695652173	0.628368794326241	1.0	0.3333333333333333	0.0	0.8085106382978723	1.0	0.3599949583379101	0.14732142857142858	0.5561959654178674	0.06779661016949153	0.8777173913043478	0.1509433962264151	0.3476923076923077	0.07692307692307693	0.46153846153846156	0.0	0.95	0.25	All Modes
no_beacon__no_geo	0.607773851590106	0.7807017543859649	0.3609170984937268	0.1797752808988764	0.5920000000000001	0.029850746268656716	0.7676653476540418	0.2352941176470588	0.41560606060606053	0.125	0.6666666666666666	0.0	0.8863636363636362	0.4	21	RFC	0.3660358833076832	0.22377622377622378	0.593186372745491	0.02127659574468085	0.7445175438596491	0.24742268041237114	0.5577380952380953	0.3333333333333333	0.6428571428571429	0.0	0.8125	1.0	0.36153017738615867	0.15023474178403756	0.590818363273453	0.05	0.7922987164527421	0.22429906542056074	0.39884615384615385	0.07692307692307693	0.6923076923076923	0.0	0.975	0.25	All Modes
no_beacon__no_geo	0.5887656033287101	0.7105263157894737	0.3129116654334677	0.07586206896551724	0.4960998439937598	0.04651162790697675	0.7813789039481437	0.16470588235294117	0.26031746031746034	0.0	0.4444444444444445	0.0	0.8571428571428572	0.0	22	RFC	0.32447598168057384	0.09166666666666666	0.5129032258064516	0.05263157894736842	0.7237991266375546	0.2413793103448276	0.243609022556391	0.0	0.42857142857142855	0.0	0.7894736842105263	0.0	0.3121293477025023	0.06470588235294118	0.48036253776435045	0.041666666666666664	0.8489116517285531	0.125	0.2798076923076923	0.0	0.46153846153846156	0.0	0.9375	0.0	All Modes
no_beacon__no_geo	0.6364306784660767	0.7543859649122807	0.3853720067720693	0.2324159021406728	0.4463157894736843	0.19999999999999998	0.8259061200237671	0.22222222222222224	0.4907748661594815	0.2	0.46153846153846156	0.3333333333333333	0.8875739644970413	0.5714285714285715	23	RFC	0.39665585418172855	0.2289156626506024	0.5196078431372549	0.22916666666666666	0.7924743443557583	0.21311475409836064	0.5513232086265794	0.2857142857142857	0.46153846153846156	0.5	0.8426966292134831	0.6666666666666666	0.3798027693106178	0.2360248447204969	0.39114391143911437	0.1774193548387097	0.8622828784119106	0.23214285714285715	0.4605769230769231	0.15384615384615385	0.46153846153846156	0.25	0.9375	0.5	All Modes
no_beacon__no_geo	0.6360601001669449	0.7192982456140351	0.3184381647833821	0.19935691318327978	0.46475195822454307	0.05333333333333334	0.831270358306189	0.043478260869565216	0.28577391600647417	0.09523809523809525	0.46153846153846156	0.0	0.872093023255814	0.0	24	RFC	0.3204257660929671	0.20945945945945946	0.4708994708994709	0.06451612903225806	0.8137755102040817	0.043478260869565216	0.28035117056856185	0.125	0.46153846153846156	0.0	0.8152173913043478	0.0	0.31748273934576676	0.1901840490797546	0.4587628865979381	0.045454545454545456	0.8495339547270306	0.043478260869565216	0.2951923076923077	0.07692307692307693	0.46153846153846156	0.0	0.9375	0.0	All Modes
no_beacon__no_geo	0.5826312378483474	0.7456140350877193	0.343199990783052	0.23437499999999997	0.4383561643835616	0.09195402298850575	0.7783417935702199	0.17297297297297298	0.2698357821953328	0.0	0.46153846153846156	0.0	0.8876404494382023	0.0	25	RFC	0.38254572586982977	0.2795031055900621	0.3469879518072289	0.19047619047619047	0.7692307692307693	0.32653061224489793	0.25353218210361067	0.0	0.46153846153846156	0.0	0.8061224489795918	0.0	0.35255187931868925	0.20179372197309417	0.5950413223140496	0.06060606060606061	0.7876712328767124	0.11764705882352941	0.2898076923076923	0.0	0.46153846153846156	0.0	0.9875	0.0	All Modes
no_beacon__no_geo	0.6689895470383276	0.7631578947368421	0.4125981989635731	0.2	0.5324074074074073	0.16216216216216217	0.8443473511742219	0.32407407407407407	0.3845454545454545	0.125	0.4999999999999999	0.4	0.8977272727272727	0.0	26	RFC	0.42169861889541294	0.24778761061946902	0.5348837209302325	0.1323529411764706	0.8171247357293869	0.3763440860215054	0.540340909090909	0.3333333333333333	0.5454545454545454	1.0	0.8229166666666666	0.0	0.41298401730056805	0.16766467065868262	0.5299539170506913	0.20930232558139536	0.8734463276836159	0.2845528455284553	0.3551923076923077	0.07692307692307693	0.46153846153846156	0.25	0.9875	0.0	All Modes
no_beacon__no_geo	0.643652561247216	0.7456140350877193	0.3496877097023621	0.18518518518518517	0.5664739884393064	0.0	0.8211036992116435	0.17567567567567569	0.37160267183796597	0.11764705882352941	0.5384615384615384	0.0	0.8685714285714285	0.3333333333333333	27	RFC	0.3590502362807198	0.21897810218978103	0.532608695652174	0.0	0.7728310502283106	0.2708333333333333	0.4176923076923077	0.25	0.5384615384615384	0.0	0.8	0.5	0.35423492345091406	0.16042780748663102	0.6049382716049383	0.0	0.8758085381630013	0.13	0.3630769230769231	0.07692307692307693	0.5384615384615384	0.0	0.95	0.25	All Modes
no_beacon__no_geo	0.6600411240575736	0.7807017543859649	0.4242840300662592	0.24861878453038677	0.5737179487179487	0.1754385964912281	0.8442330558858503	0.2794117647058824	0.4782779324747651	0.11764705882352941	0.5625	0.4	0.911242603550296	0.4	28	RFC	0.42594150762388805	0.25862068965517243	0.557632398753894	0.20833333333333334	0.8412322274881516	0.2638888888888889	0.7177705499704317	0.25	0.47368421052631576	1.0	0.8651685393258427	1.0	0.42515325989576064	0.2393617021276596	0.5907590759075908	0.15151515151515152	0.847255369928401	0.296875	0.44634615384615384	0.07692307692307693	0.6923076923076923	0.25	0.9625	0.25	All Modes
no_beacon__no_geo	0.6407528641571195	0.7719298245614035	0.42043485844728073	0.14652014652014653	0.5551020408163265	0.2608695652173913	0.8222222222222222	0.31746031746031744	0.4637259292431706	0.0	0.6363636363636364	0.28571428571428575	0.896551724137931	0.5	29	RFC	0.43316645435768175	0.1941747572815534	0.6903553299492385	0.234375	0.7484197218710493	0.29850746268656714	0.4881796690307329	0.0	0.7777777777777778	0.3333333333333333	0.8297872340425532	0.5	0.4254168304889861	0.11764705882352941	0.4641638225255973	0.29411764705882354	0.9121725731895224	0.3389830508474576	0.45269230769230767	0.0	0.5384615384615384	0.25	0.975	0.5	All Modes
no_beacon__no_geo	0.6361204013377927	0.7456140350877193	0.35269575150687765	0.23218997361477572	0.5299145299145298	0.028571428571428567	0.8145294441386901	0.15827338129496402	0.2735280898876405	0.0	0.48000000000000004	0.0	0.8876404494382023	0.0	30	RFC	0.37334449764906036	0.3142857142857143	0.5132450331125827	0.043478260869565216	0.751269035532995	0.24444444444444444	0.2612244897959184	0.0	0.5	0.0	0.8061224489795918	0.0	0.35190490957711174	0.18410041841004185	0.5477031802120141	0.02127659574468085	0.8894230769230769	0.11702127659574468	0.2898076923076923	0.0	0.46153846153846156	0.0	0.9875	0.0	All Modes
no_beacon__no_geo	0.6311953352769679	0.7719298245614035	0.3629009476060914	0.2804232804232804	0.4426877470355731	0.046511627906976744	0.8300060496067756	0.21487603305785125	0.376346516007533	0.13333333333333336	0.4444444444444445	0.0	0.903954802259887	0.4	31	RFC	0.3906368298368298	0.35333333333333333	0.3916083916083916	0.09090909090909091	0.784	0.3333333333333333	0.5506627393225332	0.5	0.42857142857142855	0.0	0.8247422680412371	1.0	0.3626163413574149	0.2324561403508772	0.509090909090909	0.03125	0.8817480719794345	0.15853658536585366	0.3576923076923077	0.07692307692307693	0.46153846153846156	0.0	1.0	0.25	All Modes
no_beacon__no_geo	0.6374045801526718	0.7192982456140351	0.3993345872047037	0.17391304347826086	0.6377491207502931	0.052173913043478265	0.8117359413202935	0.3211009174311926	0.38850943927867004	0.1904761904761905	0.5	0.0	0.8520710059171598	0.4	32	RFC	0.4132881489350445	0.18421052631578946	0.6460807600950119	0.046153846153846156	0.7830188679245284	0.4069767441860465	0.505131086142322	0.25	0.4666666666666667	0.0	0.8089887640449438	1.0	0.3924253242085431	0.16470588235294117	0.6296296296296297	0.06	0.8426395939086294	0.26515151515151514	0.3684615384615385	0.15384615384615385	0.5384615384615384	0.0	0.9	0.25	All Modes
no_beacon__no_geo	0.6212700841622035	0.7017543859649122	0.37245281533573543	0.30606860158311344	0.5296610169491526	0.041237113402061855	0.8084265964450296	0.17687074829931976	0.3385546218487395	0.0	0.5599999999999999	0.0	0.8470588235294118	0.28571428571428575	33	RFC	0.3786995452770438	0.34523809523809523	0.5813953488372093	0.03571428571428571	0.7943078913324709	0.1368421052631579	0.3433333333333333	0.0	0.5833333333333334	0.0	0.8	0.3333333333333333	0.37661992552357015	0.27488151658767773	0.48638132295719844	0.04878048780487805	0.8230563002680965	0.25	0.3376923076923077	0.0	0.5384615384615384	0.0	0.9	0.25	All Modes
no_beacon__no_geo	0.5949367088607594	0.6929824561403509	0.3347803967122466	0.23501199040767384	0.39506172839506176	0.09230769230769229	0.7976744186046512	0.15384615384615388	0.24352159468438533	0.0	0.3571428571428571	0.0	0.8604651162790697	0.0	34	RFC	0.3655284791738975	0.35251798561151076	0.3416370106761566	0.16666666666666666	0.7360515021459227	0.23076923076923078	0.22753623188405797	0.0	0.3333333333333333	0.0	0.8043478260869565	0.0	0.3388648907971521	0.17625899280575538	0.4682926829268293	0.06382978723404255	0.8705583756345178	0.11538461538461539	0.2619230769230769	0.0	0.38461538461538464	0.0	0.925	0.0	All Modes
no_beacon__no_geo	0.6619613670133729	0.7894736842105263	0.4018696746030953	0.21201413427561835	0.5785714285714285	0.05479452054794521	0.8326073428749222	0.3313609467455621	0.4695584415584416	0.25	0.64	0.0	0.8863636363636362	0.5714285714285715	35	RFC	0.43006978620297415	0.23809523809523808	0.5827338129496403	0.1	0.7779069767441861	0.45161290322580644	0.5624999999999999	0.6666666666666666	0.6666666666666666	0.0	0.8125	0.6666666666666666	0.39211026180373615	0.1910828025477707	0.574468085106383	0.03773584905660377	0.8955823293172691	0.2616822429906542	0.44884615384615384	0.15384615384615385	0.6153846153846154	0.0	0.975	0.5	All Modes
no_beacon__no_geo	0.6094452773613194	0.7280701754385965	0.301747154833961	0.18987341772151897	0.28421052631578947	0.08823529411764706	0.8206303724928368	0.12578616352201258	0.2618193604148661	0.125	0.3076923076923077	0.0	0.8764044943820225	0.0	36	RFC	0.4261164751478887	0.2727272727272727	0.225	0.42857142857142855	0.749738219895288	0.45454545454545453	0.28738880167451597	0.3333333333333333	0.3076923076923077	0.0	0.7959183673469388	0.0	0.3119694992396561	0.14563106796116504	0.38571428571428573	0.04918032786885246	0.9063291139240506	0.072992700729927	0.27192307692307693	0.07692307692307693	0.3076923076923077	0.0	0.975	0.0	All Modes
no_beacon__no_geo	0.6126373626373627	0.7368421052631579	0.3780884895785336	0.2507288629737609	0.4656964656964657	0.183206106870229	0.7993216506500849	0.19148936170212763	0.4426215463696724	0.0	0.4347826086956522	0.5714285714285715	0.8735632183908046	0.3333333333333333	37	RFC	0.3739867450694304	0.2654320987654321	0.49557522123893805	0.13953488372093023	0.8230500582072177	0.14634146341463414	0.4950354609929078	0.0	0.5	0.6666666666666666	0.8085106382978723	0.5	0.3994595135121622	0.23756906077348067	0.4392156862745098	0.26666666666666666	0.7769230769230769	0.27692307692307694	0.41692307692307684	0.0	0.38461538461538464	0.5	0.95	0.25	All Modes
no_beacon__no_geo	0.5821271239773442	0.7456140350877193	0.3599609957518172	0.21739130434782608	0.5319426336375489	0.018518518518518517	0.7679525222551927	0.264	0.2848134524435103	0.0	0.5454545454545455	0.0	0.8786127167630059	0.0	38	RFC	0.35879136441818227	0.2484472049689441	0.4811320754716981	0.027777777777777776	0.7638724911452184	0.2727272727272727	0.2534408602150538	0.0	0.45	0.0	0.8172043010752689	0.0	0.3659536232514127	0.1932367149758454	0.5947521865889213	0.013888888888888888	0.7720763723150358	0.2558139534883721	0.32846153846153847	0.0	0.6923076923076923	0.0	0.95	0.0	All Modes
no_beacon__no_geo	0.6648648648648648	0.7631578947368421	0.3951367349783488	0.22297297297297297	0.5850091407678245	0.0967741935483871	0.8390433096315449	0.2318840579710145	0.3738974210373805	0.0	0.6896551724137931	0.0	0.8941176470588236	0.28571428571428575	39	RFC	0.4382798870344928	0.2462686567164179	0.5904059040590406	0.3	0.7924297924297924	0.26229508196721313	0.3605555555555556	0.0	0.625	0.0	0.8444444444444444	0.3333333333333333	0.3880763761198544	0.2037037037037037	0.5797101449275363	0.057692307692307696	0.8914835164835165	0.2077922077922078	0.39384615384615385	0.0	0.7692307692307693	0.0	0.95	0.25	All Modes
no_beacon__no_geo	0.6054172767203514	0.7105263157894737	0.34811898612226866	0.26775956284153	0.24999999999999994	0.13986013986013984	0.8343265792610249	0.2486486486486487	0.35499770621157906	0.2	0.2222222222222222	0.28571428571428575	0.8670520231213872	0.2	40	RFC	0.35434520609993325	0.296969696969697	0.3629032258064516	0.10526315789473684	0.8083140877598153	0.19827586206896552	0.3984331797235023	0.2857142857142857	0.4	0.3333333333333333	0.8064516129032258	0.16666666666666666	0.3676389385625932	0.24378109452736318	0.1906779661016949	0.20833333333333334	0.8620689655172413	0.3333333333333333	0.3490384615384615	0.15384615384615385	0.15384615384615385	0.25	0.9375	0.25	All Modes
no_beacon__no_geo	0.6464872944693573	0.7280701754385965	0.4066961243087298	0.25219941348973607	0.597609561752988	0.08849557522123892	0.8301158301158302	0.26506024096385544	0.39518883415435135	0.0	0.41666666666666663	0.28571428571428575	0.8735632183908046	0.4	41	RFC	0.41320634710314846	0.32575757575757575	0.6302521008403361	0.05952380952380952	0.8164556962025317	0.23404255319148937	0.519277885235332	0.0	0.45454545454545453	0.3333333333333333	0.8085106382978723	1.0	0.4192267262662831	0.20574162679425836	0.5681818181818182	0.1724137931034483	0.8442408376963351	0.3055555555555556	0.3669230769230769	0.0	0.38461538461538464	0.25	0.95	0.25	All Modes
no_beacon__no_geo	0.6102893890675242	0.7192982456140351	0.34605836891450137	0.19498607242339833	0.48888888888888893	0.08064516129032258	0.8198489751887811	0.1459227467811159	0.28017429193899784	0.0	0.5185185185185186	0.0	0.8823529411764706	0.0	42	RFC	0.34773931994881213	0.22727272727272727	0.4943820224719101	0.058823529411764705	0.8425720620842572	0.11564625850340136	0.2666666666666667	0.0	0.5	0.0	0.8333333333333334	0.0	0.35568941307488566	0.17073170731707318	0.4835164835164835	0.1282051282051282	0.7983193277310925	0.19767441860465115	0.29519230769230764	0.0	0.5384615384615384	0.0	0.9375	0.0	All Modes
no_beacon__no_geo	0.6659850034083163	0.7631578947368421	0.3976660361838806	0.20754716981132076	0.651890482398957	0.02985074626865672	0.8413098236775818	0.2577319587628866	0.35931677018633545	0.2608695652173913	0.6428571428571429	0.0	0.8928571428571429	0.0	43	RFC	0.4114677992943461	0.21428571428571427	0.6830601092896175	0.02857142857142857	0.7980884109916367	0.3333333333333333	0.35045454545454546	0.3	0.6	0.0	0.8522727272727273	0.0	0.39109512694548304	0.20121951219512196	0.6234413965087282	0.03125	0.8894806924101198	0.21008403361344538	0.3721153846153846	0.23076923076923078	0.6923076923076923	0.0	0.9375	0.0	All Modes
no_beacon__no_geo	0.59875	0.7456140350877193	0.3737912739351739	0.1489971346704871	0.47058823529411764	0.20689655172413796	0.7938257993384784	0.24864864864864863	0.4177777777777778	0.0	0.4666666666666667	0.4	0.888888888888889	0.3333333333333333	44	RFC	0.414045185728906	0.21311475409836064	0.40358744394618834	0.4090909090909091	0.7800650054171181	0.26436781609195403	0.5493859082094377	0.0	0.4117647058823529	1.0	0.8351648351648352	0.5	0.37200739838226005	0.1145374449339207	0.5642633228840125	0.13846153846153847	0.8080808080808081	0.23469387755102042	0.3976923076923077	0.0	0.5384615384615384	0.25	0.95	0.25	All Modes
no_beacon__no_geo	0.6156739811912225	0.7192982456140351	0.40068628821866303	0.18181818181818185	0.565989847715736	0.20437956204379562	0.8140643623361143	0.23717948717948717	0.38228392297357816	0.0	0.3636363636363637	0.28571428571428575	0.8620689655172414	0.4	45	RFC	0.4069710064807282	0.24509803921568626	0.6281690140845071	0.16279069767441862	0.7631284916201118	0.2356687898089172	0.38179669030732855	0.0	0.4444444444444444	0.3333333333333333	0.7978723404255319	0.3333333333333333	0.4090051556775792	0.14450867052023122	0.5150115473441108	0.27450980392156865	0.8722860791826309	0.23870967741935484	0.39903846153846156	0.0	0.3076923076923077	0.25	0.9375	0.5	All Modes
no_beacon__no_geo	0.5645263827082009	0.7192982456140351	0.3404889257699658	0.2512315270935961	0.3988095238095238	0.17241379310344826	0.7918840579710145	0.0881057268722467	0.35988304093567247	0.3	0.22222222222222224	0.4	0.8771929824561403	0.0	46	RFC	0.35636450028345085	0.2562814070351759	0.3941176470588235	0.20408163265306123	0.7312633832976445	0.19607843137254902	0.49340659340659343	0.42857142857142855	0.21428571428571427	1.0	0.8241758241758241	0.0	0.3439054304491307	0.2463768115942029	0.4036144578313253	0.14925373134328357	0.8634639696586599	0.056818181818181816	0.32980769230769236	0.23076923076923078	0.23076923076923078	0.25	0.9375	0.0	All Modes
no_beacon__no_geo	0.6010016694490818	0.7280701754385965	0.31855563528138453	0.19435736677115986	0.3241758241758242	0.038461538461538464	0.7927927927927928	0.24299065420560748	0.35494949494949496	0.1111111111111111	0.4	0.0	0.8636363636363635	0.4	47	RFC	0.372980978899232	0.2198581560283688	0.31891891891891894	0.125	0.7368421052631579	0.4642857142857143	0.48166666666666663	0.2	0.4166666666666667	0.0	0.7916666666666666	1.0	0.3097978390667629	0.17415730337078653	0.329608938547486	0.022727272727272728	0.8579387186629527	0.16455696202531644	0.3323076923076923	0.07692307692307693	0.38461538461538464	0.0	0.95	0.25	All Modes
no_beacon__no_geo	0.6265232974910394	0.7368421052631579	0.3437823254833797	0.19653179190751444	0.5035971223021583	0.07692307692307691	0.831623415811708	0.11023622047244094	0.305359477124183	0.1111111111111111	0.5333333333333333	0.0	0.8823529411764706	0.0	48	RFC	0.3485454354081448	0.19767441860465115	0.4682274247491639	0.125	0.8221957040572793	0.12962962962962962	0.3007843137254902	0.2	0.47058823529411764	0.0	0.8333333333333334	0.0	0.3465730376693876	0.19540229885057472	0.5447470817120622	0.05555555555555555	0.8412698412698413	0.0958904109589041	0.32596153846153847	0.07692307692307693	0.6153846153846154	0.0	0.9375	0.0	All Modes
no_beacon__no_geo	0.6067669172932331	0.7368421052631579	0.3214769269581719	0.18823529411764708	0.37969094922737306	0.0	0.8033472803347281	0.2361111111111111	0.36856437679967086	0.11764705882352941	0.46153846153846156	0.0	0.8636363636363635	0.4	49	RFC	0.3384398976982097	0.2689075630252101	0.4095238095238095	0.0	0.7304347826086957	0.2833333333333333	0.5006410256410256	0.25	0.46153846153846156	0.0	0.7916666666666666	1.0	0.31870341527529766	0.14479638009049775	0.35390946502057613	0.0	0.8924302788844621	0.20238095238095238	0.3476923076923077	0.07692307692307693	0.46153846153846156	0.0	0.95	0.25	All Modes
no_beacon__no_geo	0.633934535738143	0.7543859649122807	0.37125370977649097	0.2608695652173913	0.5257731958762886	0.05970149253731343	0.8233957978421352	0.18652849740932642	0.3135194307608101	0.1111111111111111	0.5714285714285715	0.0	0.8850574712643678	0.0	50	RFC	0.3775749901146005	0.3227848101265823	0.4935483870967742	0.07142857142857142	0.7932166301969366	0.20689655172413793	0.31049645390070924	0.2	0.5333333333333333	0.0	0.8191489361702128	0.0	0.37168794236140507	0.21888412017167383	0.5625	0.05128205128205128	0.8559622195985832	0.16981132075471697	0.3309615384615385	0.07692307692307693	0.6153846153846154	0.0	0.9625	0.0	All Modes
no_beacon__no_geo	0.5966329966329966	0.7192982456140351	0.3291840632502676	0.12371134020618556	0.5444887118193891	0.07766990291262137	0.8057107386716326	0.09433962264150944	0.28027341358906344	0.1	0.41379310344827586	0.0	0.8875739644970413	0.0	51	RFC	0.33432482288393406	0.12	0.5408970976253298	0.07692307692307693	0.7698695136417556	0.16393442622950818	0.2721107544141252	0.14285714285714285	0.375	0.0	0.8426966292134831	0.0	0.33309930763186824	0.1276595744680851	0.5481283422459893	0.0784313725490196	0.8450520833333334	0.06622516556291391	0.2951923076923077	0.07692307692307693	0.46153846153846156	0.0	0.9375	0.0	All Modes
no_beacon__no_geo	0.612815269256987	0.7280701754385965	0.360307721112897	0.267515923566879	0.46095238095238095	0.10687022900763359	0.8116107000569153	0.15458937198067632	0.32157671164417795	0.125	0.34782608695652173	0.0	0.8850574712643678	0.25	52	RFC	0.36840234981787706	0.3333333333333333	0.484	0.0945945945945946	0.8261877172653534	0.1038961038961039	0.3604964539007092	0.3333333333333333	0.4	0.0	0.8191489361702128	0.25	0.3771274430407964	0.22340425531914893	0.44	0.12280701754385964	0.7975391498881432	0.3018867924528302	0.3194230769230769	0.07692307692307693	0.3076923076923077	0.0	0.9625	0.25	All Modes
no_beacon__no_geo	0.6269070735090153	0.7543859649122807	0.3907094989601156	0.2324159021406728	0.5624999999999999	0.11428571428571427	0.8124618204031766	0.2318840579710145	0.314024864024864	0.2222222222222222	0.46153846153846156	0.0	0.8863636363636362	0.0	53	RFC	0.4209553062462862	0.296875	0.5150602409638554	0.14285714285714285	0.7565415244596132	0.39344262295081966	0.3348076923076923	0.4	0.46153846153846156	0.0	0.8125	0.0	0.3894900710533185	0.19095477386934673	0.6195652173913043	0.09523809523809523	0.8773087071240105	0.1643835616438356	0.3180769230769231	0.15384615384615385	0.46153846153846156	0.0	0.975	0.0	All Modes
no_beacon__no_geo	0.6785206258890469	0.7631578947368421	0.41200044420195175	0.16835016835016836	0.6489859594383776	0.19277108433734938	0.8512195121951218	0.19867549668874174	0.46443714030249234	0.11764705882352941	0.5925925925925927	0.4	0.8786127167630059	0.3333333333333333	54	RFC	0.41788775647366083	0.21008403361344538	0.6956521739130435	0.17777777777777778	0.8032220943613348	0.20270270270270271	0.6277265745007681	0.25	0.5714285714285714	1.0	0.8172043010752689	0.5	0.41185717048616766	0.1404494382022472	0.6081871345029239	0.21052631578947367	0.9053177691309987	0.19480519480519481	0.42846153846153845	0.07692307692307693	0.6153846153846154	0.25	0.95	0.25	All Modes
no_beacon__no_geo	0.6666666666666666	0.7280701754385965	0.39737497624300716	0.2153846153846154	0.5528846153846154	0.0	0.832398753894081	0.38620689655172413	0.4003228410008071	0.0	0.4761904761904762	0.0	0.8587570621468925	0.6666666666666666	55	RFC	0.415228400772084	0.24305555555555555	0.5927835051546392	0.0	0.7812865497076024	0.45901639344262296	0.481701030927835	0.0	0.625	0.0	0.7835051546391752	1.0	0.3870776367527749	0.19337016574585636	0.5180180180180181	0.0	0.8906666666666667	0.3333333333333333	0.3669230769230769	0.0	0.38461538461538464	0.0	0.95	0.5	All Modes
no_beacon__no_geo	0.6733226837060703	0.7631578947368421	0.39554602014090967	0.18815331010452963	0.5660377358490565	0.05128205128205128	0.8351783517835177	0.33707865168539325	0.43342175066312993	0.0	0.6153846153846154	0.0	0.8850574712643678	0.6666666666666666	56	RFC	0.40401429609266903	0.20610687022900764	0.5853658536585366	0.047619047619047616	0.8151260504201681	0.36585365853658536	0.4869067103109656	0.0	0.6153846153846154	0.0	0.8191489361702128	1.0	0.3890639605298262	0.17307692307692307	0.547945205479452	0.05555555555555555	0.8562421185372006	0.3125	0.41557692307692307	0.0	0.6153846153846154	0.0	0.9625	0.5	All Modes
no_beacon__no_geo	0.6284697508896797	0.7631578947368421	0.3651840925089108	0.22535211267605632	0.5210727969348659	0.018348623853211007	0.818289786223278	0.24285714285714285	0.3184343434343434	0.1111111111111111	0.5833333333333334	0.0	0.8977272727272727	0.0	57	RFC	0.38178286640895337	0.22727272727272727	0.6181818181818182	0.014492753623188406	0.7874285714285715	0.26153846153846155	0.3318560606060606	0.2	0.6363636363636364	0.0	0.8229166666666666	0.0	0.3554260412937116	0.22346368715083798	0.4503311258278146	0.025	0.8516687268232386	0.22666666666666666	0.3205769230769231	0.07692307692307693	0.5384615384615384	0.0	0.9875	0.0	All Modes
no_beacon__no_geo	0.6302186878727635	0.7631578947368421	0.3877730276859034	0.23255813953488372	0.5679862306368331	0.048192771084337345	0.8084378563283922	0.28169014084507044	0.38963987323537885	0.13333333333333336	0.5384615384615384	0.0	0.8764044943820225	0.4	58	RFC	0.4189983671852312	0.3191489361702128	0.55	0.05405405405405406	0.737006237006237	0.43478260869565216	0.5668759811616955	0.5	0.5384615384615384	0.0	0.7959183673469388	1.0	0.3834258111545711	0.18292682926829268	0.5871886120996441	0.043478260869565216	0.8952020202020202	0.20833333333333334	0.3680769230769231	0.07692307692307693	0.5384615384615384	0.0	0.975	0.25	All Modes
no_beacon__no_geo	0.6402151983860122	0.7719298245614035	0.36325952690147395	0.18617021276595744	0.5235404896421845	0.07058823529411765	0.8222582387898433	0.21374045801526717	0.37485714285714283	0.0	0.5714285714285715	0.0	0.9028571428571428	0.4	59	RFC	0.3782281627480228	0.2536231884057971	0.4557377049180328	0.13636363636363635	0.7861570247933884	0.25925925925925924	0.47298245614035095	0.0	0.5333333333333333	0.0	0.8315789473684211	1.0	0.37067499106817764	0.14705882352941177	0.6150442477876106	0.047619047619047616	0.8618346545866364	0.18181818181818182	0.3705769230769231	0.0	0.6153846153846154	0.0	0.9875	0.25	All Modes
no_beacon__no_geo	0.6382113821138211	0.7631578947368421	0.4199289285441615	0.2127659574468085	0.567741935483871	0.32183908045977005	0.8286229705351774	0.1686746987951807	0.4614674754881428	0.11764705882352941	0.5217391304347826	0.4444444444444445	0.8901734104046244	0.3333333333333333	60	RFC	0.4163847807225977	0.23972602739726026	0.6423357664233577	0.23529411764705882	0.8202380952380952	0.14432989690721648	0.5155913978494624	0.25	0.6	0.4	0.8279569892473119	0.5	0.4498195711210652	0.1912568306010929	0.5086705202312138	0.509090909090909	0.8371810449574727	0.2028985507246377	0.4501923076923077	0.07692307692307693	0.46153846153846156	0.5	0.9625	0.25	All Modes
no_beacon__no_geo	0.5721611721611721	0.7017543859649122	0.29364119991011683	0.1679790026246719	0.326241134751773	0.027777777777777776	0.788632326820604	0.15757575757575756	0.23939761962594122	0.0	0.34782608695652173	0.0	0.8491620111731844	0.0	61	RFC	0.3385881530270566	0.21476510067114093	0.2793522267206478	0.05555555555555555	0.7239130434782609	0.41935483870967744	0.23353535353535354	0.0	0.4	0.0	0.7676767676767676	0.0	0.30231395017304996	0.13793103448275862	0.39204545454545453	0.018518518518518517	0.8660598179453837	0.09701492537313433	0.25153846153846154	0.0	0.3076923076923077	0.0	0.95	0.0	All Modes
no_beacon__no_geo	0.6694796061884669	0.7631578947368421	0.3548931404337333	0.20069204152249134	0.6538461538461539	0.027027027027027025	0.8491048593350383	0.043795620437956206	0.3261120543293718	0.2666666666666667	0.45161290322580644	0.0	0.9122807017543859	0.0	62	RFC	0.35697121889851824	0.232	0.6505102040816326	0.03125	0.83	0.0410958904109589	0.4492063492063492	1.0	0.3888888888888889	0.0	0.8571428571428571	0.0	0.3547680469183093	0.17682926829268292	0.6572164948453608	0.023809523809523808	0.8691099476439791	0.046875	0.3334615384615384	0.15384615384615385	0.5384615384615384	0.0	0.975	0.0	All Modes
no_beacon__no_geo	0.6464989802855201	0.7105263157894737	0.3799115728153696	0.21404682274247494	0.5607196401799102	0.07594936708860758	0.8253783469150173	0.223463687150838	0.2673717762967256	0.11764705882352941	0.3571428571428571	0.0	0.8620689655172414	0.0	63	RFC	0.4016419605598854	0.2222222222222222	0.5436046511627907	0.10714285714285714	0.79041248606466	0.3448275862068966	0.27624113475177303	0.25	0.3333333333333333	0.0	0.7978723404255319	0.0	0.3746185531432727	0.2064516129032258	0.5789473684210527	0.058823529411764705	0.8635809987819733	0.1652892561983471	0.2798076923076923	0.07692307692307693	0.38461538461538464	0.0	0.9375	0.0	All Modes
no_beacon__no_geo	0.6206123973114265	0.6578947368421053	0.37470477342479275	0.2303030303030303	0.4589371980676328	0.12307692307692308	0.812840702604482	0.24836601307189543	0.28660022148394243	0.0	0.33333333333333337	0.0	0.813953488372093	0.28571428571428575	64	RFC	0.3813159001546748	0.2857142857142857	0.5135135135135135	0.0898876404494382	0.7912735849056604	0.2261904761904762	0.2915678524374176	0.0	0.36363636363636365	0.0	0.7608695652173914	0.3333333333333333	0.3827682542007074	0.19289340101522842	0.4148471615720524	0.1951219512195122	0.8356164383561644	0.2753623188405797	0.2865384615384615	0.0	0.3076923076923077	0.0	0.875	0.25	All Modes
no_beacon__no_geo	0.6372688477951636	0.7105263157894737	0.37965244141749116	0.24338624338624337	0.44871794871794873	0.07272727272727272	0.8334307422559907	0.3	0.2537142857142857	0.0	0.4	0.0	0.8685714285714285	0.0	65	RFC	0.41273028739867357	0.2598870056497175	0.40540540540540543	0.08695652173913043	0.8029279279279279	0.5084745762711864	0.24333333333333335	0.0	0.4166666666666667	0.0	0.8	0.0	0.3745713344366275	0.22885572139303484	0.5023923444976076	0.0625	0.8663426488456865	0.2127659574468085	0.26692307692307693	0.0	0.38461538461538464	0.0	0.95	0.0	All Modes
no_beacon__no_geo	0.6552949538024165	0.7631578947368421	0.4572092354692822	0.30167597765363124	0.6236559139784945	0.2857142857142857	0.825	0.24999999999999994	0.4805537098560354	0.2857142857142857	0.4999999999999999	0.3333333333333333	0.8837209302325583	0.4	66	RFC	0.46570720230736695	0.3253012048192771	0.7173144876325088	0.2753623188405797	0.775990099009901	0.2345679012345679	0.6493083003952569	0.375	0.5454545454545454	0.5	0.8260869565217391	1.0	0.4555958092227031	0.28125	0.5516304347826086	0.296875	0.8806179775280899	0.2676056338028169	0.42846153846153845	0.23076923076923078	0.46153846153846156	0.25	0.95	0.25	All Modes
no_beacon__no_geo	0.6520223152022315	0.7631578947368421	0.3856647051809606	0.19076923076923077	0.6202723146747353	0.02816901408450704	0.8379052369077307	0.2512077294685991	0.304536312849162	0.0	0.64	0.0	0.88268156424581	0.0	67	RFC	0.4100320961718021	0.2152777777777778	0.640625	0.05	0.7619047619047619	0.38235294117647056	0.29292929292929293	0.0	0.6666666666666666	0.0	0.797979797979798	0.0	0.3819699728094123	0.1712707182320442	0.6011730205278593	0.0196078431372549	0.9307479224376731	0.18705035971223022	0.3205769230769231	0.0	0.6153846153846154	0.0	0.9875	0.0	All Modes
no_beacon__no_geo	0.6483138334480385	0.7719298245614035	0.37170841191612575	0.20216606498194944	0.6367461430575035	0.05555555555555555	0.8040742959856202	0.16000000000000003	0.3692890442890443	0.0	0.6153846153846154	0.0	0.8977272727272727	0.3333333333333333	68	RFC	0.37067823004379674	0.21705426356589147	0.6253443526170799	0.06060606060606061	0.8103864734299517	0.14	0.38766025641025637	0.0	0.6153846153846154	0.0	0.8229166666666666	0.5	0.3747138053107138	0.1891891891891892	0.6485714285714286	0.05128205128205128	0.797859690844233	0.18666666666666668	0.3705769230769231	0.0	0.6153846153846154	0.0	0.9875	0.25	All Modes
no_beacon__no_geo	0.6287878787878788	0.7192982456140351	0.36326543455276583	0.20447284345047925	0.5386416861826698	0.08219178082191782	0.8150208623087621	0.17600000000000002	0.3360770712909441	0.0	0.48000000000000004	0.3333333333333333	0.8670520231213872	0.0	69	RFC	0.370701060373786	0.2119205298013245	0.539906103286385	0.06818181818181818	0.7994542974079127	0.23404255319148937	0.36129032258064514	0.0	0.5	0.5	0.8064516129032258	0.0	0.36211872648283994	0.19753086419753085	0.5373831775700935	0.10344827586206896	0.8312056737588652	0.14102564102564102	0.32980769230769236	0.0	0.46153846153846156	0.25	0.9375	0.0	All Modes
no_beacon__no_geo	0.6581446311176041	0.7368421052631579	0.41323238190672285	0.23846153846153845	0.6323529411764707	0.20289855072463767	0.8503723764387271	0.14207650273224043	0.44228957937011204	0.10526315789473684	0.5599999999999999	0.4444444444444445	0.8795180722891567	0.22222222222222224	70	RFC	0.425562029683486	0.31	0.7439446366782007	0.1308411214953271	0.8373333333333334	0.10569105691056911	0.43976744186046507	0.16666666666666666	0.5833333333333334	0.4	0.8488372093023255	0.2	0.45514512532597245	0.19375	0.5498721227621484	0.45161290322580644	0.8638239339752407	0.21666666666666667	0.4555769230769231	0.07692307692307693	0.5384615384615384	0.5	0.9125	0.25	All Modes
no_beacon__no_geo	0.6181818181818182	0.7280701754385965	0.35151659426719367	0.21339950372208435	0.5577689243027888	0.02777777777777778	0.7908045977011494	0.1678321678321678	0.34330104923325266	0.0	0.5833333333333334	0.0	0.847457627118644	0.28571428571428575	71	RFC	0.36528519874536963	0.28104575163398693	0.5982905982905983	0.02702702702702703	0.7295864262990456	0.19047619047619047	0.3485785691971259	0.0	0.6363636363636364	0.0	0.7731958762886598	0.3333333333333333	0.34723932550903835	0.172	0.5223880597014925	0.02857142857142857	0.863237139272271	0.15	0.3451923076923077	0.0	0.5384615384615384	0.0	0.9375	0.25	All Modes
no_beacon__no_geo	0.6360347322720694	0.7368421052631579	0.4018386798479547	0.13029315960912052	0.5504587155963302	0.2014388489208633	0.8362537764350452	0.29074889867841414	0.43156795398062053	0.0	0.4347826086956522	0.4	0.8786127167630059	0.4444444444444445	72	RFC	0.4013232956472767	0.15151515151515152	0.594059405940594	0.1891891891891892	0.8218527315914489	0.25	0.5434408602150538	0.0	0.5	1.0	0.8172043010752689	0.4	0.40820555504571826	0.11428571428571428	0.5128205128205128	0.2153846153846154	0.8511685116851169	0.3473684210526316	0.41692307692307684	0.0	0.38461538461538464	0.25	0.95	0.5	All Modes
no_beacon__no_geo	0.5744047619047619	0.7192982456140351	0.3252482762535376	0.24528301886792453	0.3157894736842105	0.07228915662650602	0.7796817625458996	0.2131979695431472	0.3047255095332019	0.2222222222222222	0.4375	0.0	0.863905325443787	0.0	73	RFC	0.33245424208716756	0.25161290322580643	0.2727272727272727	0.10344827586206896	0.7844827586206896	0.25	0.3177291543465405	0.4	0.3684210526315789	0.0	0.8202247191011236	0.0	0.3261198479901061	0.2392638036809816	0.375	0.05555555555555555	0.7749391727493917	0.18584070796460178	0.3209615384615384	0.15384615384615385	0.5384615384615384	0.0	0.9125	0.0	All Modes
no_beacon__no_geo	0.6583506583506583	0.7631578947368421	0.4190866366857747	0.17228464419475653	0.699167657550535	0.2091503267973856	0.8368200836820083	0.17801047120418845	0.4336134453781512	0.0	0.7142857142857142	0.5714285714285715	0.8823529411764706	0.0	74	RFC	0.4230076903291774	0.22772277227722773	0.7636363636363637	0.17582417582417584	0.7947019867549668	0.15315315315315314	0.4333333333333333	0.0	0.6666666666666666	0.6666666666666666	0.8333333333333334	0.0	0.4275016010291896	0.13855421686746988	0.6447368421052632	0.25806451612903225	0.8836524300441826	0.2125	0.44134615384615383	0.0	0.7692307692307693	0.5	0.9375	0.0	All Modes
no_beacon__no_geo	0.6182336182336182	0.7280701754385965	0.398119752359694	0.28217821782178215	0.4460431654676259	0.2647058823529412	0.8101714961561208	0.18749999999999997	0.4831135810540846	0.1111111111111111	0.4347826086956522	0.5714285714285715	0.8538011695906434	0.4444444444444445	75	RFC	0.4002205293445085	0.33727810650887574	0.5254237288135594	0.20930232558139536	0.8030480656506448	0.12605042016806722	0.5137728937728938	0.2	0.5	0.6666666666666666	0.8021978021978022	0.4	0.43466585687869774	0.2425531914893617	0.3875	0.36	0.8174224343675418	0.36585365853658536	0.47480769230769226	0.07692307692307693	0.38461538461538464	0.5	0.9125	0.5	All Modes
no_beacon__no_geo	0.6358732299393122	0.7456140350877193	0.37939432815847357	0.21305841924398625	0.6134453781512605	0.1098901098901099	0.7992874109263658	0.16129032258064516	0.37626436781609196	0.125	0.4827586206896552	0.4	0.8735632183908046	0.0	76	RFC	0.37986980171005713	0.25203252032520324	0.5748031496062992	0.125	0.8147699757869249	0.13274336283185842	0.5158687943262411	0.3333333333333333	0.4375	1.0	0.8085106382978723	0.0	0.38601648386096415	0.18452380952380953	0.6576576576576577	0.09803921568627451	0.7843822843822844	0.2054794520547945	0.3630769230769231	0.07692307692307693	0.5384615384615384	0.25	0.95	0.0	All Modes
no_beacon__no_geo	0.6630179827990618	0.7456140350877193	0.44004941816815146	0.2287822878228782	0.47247706422018343	0.3518518518518518	0.8628719275549805	0.28426395939086296	0.4327519379844961	0.125	0.5	0.3333333333333333	0.872093023255814	0.3333333333333333	77	RFC	0.4502592088082409	0.26495726495726496	0.4497816593886463	0.3877551020408163	0.8411097099621689	0.3076923076923077	0.5230434782608696	0.3333333333333333	0.4666666666666667	0.5	0.8152173913043478	0.5	0.43417165134111535	0.2012987012987013	0.4975845410628019	0.3220338983050847	0.8857901726427623	0.2641509433962264	0.41057692307692306	0.07692307692307693	0.5384615384615384	0.25	0.9375	0.25	All Modes
no_beacon__no_geo	0.5877605917955615	0.7368421052631579	0.34019109822338917	0.1807909604519774	0.5547850208044383	0.0	0.7614960147148989	0.2038834951456311	0.37024667931688804	0.0	0.5806451612903226	0.0	0.8705882352941177	0.4	78	RFC	0.3412571717363548	0.23880597014925373	0.4784688995215311	0.0	0.7582417582417582	0.23076923076923078	0.4644444444444444	0.0	0.5	0.0	0.8222222222222222	1.0	0.3505815145661064	0.14545454545454545	0.6600660066006601	0.0	0.7647783251231527	0.1826086956521739	0.37346153846153846	0.0	0.6923076923076923	0.0	0.925	0.25	All Modes
no_beacon__no_geo	0.6696428571428571	0.7807017543859649	0.3761248834417304	0.1892744479495268	0.6382252559726963	0.07792207792207793	0.8511716276124129	0.12403100775193801	0.367003367003367	0.0	0.5925925925925927	0.0	0.9090909090909091	0.3333333333333333	79	RFC	0.3865225083044911	0.2912621359223301	0.6493055555555556	0.09375	0.801909307875895	0.0963855421686747	0.38095238095238093	0.0	0.5714285714285714	0.0	0.8333333333333334	0.5	0.38303319912987704	0.14018691588785046	0.62751677852349	0.06666666666666667	0.9068825910931174	0.17391304347826086	0.3730769230769231	0.0	0.6153846153846154	0.0	1.0	0.25	All Modes
no_beacon__no_geo	0.6080105055810899	0.7105263157894737	0.3400213944033157	0.16706443914081148	0.43428571428571433	0.0273972602739726	0.8173913043478261	0.2539682539682539	0.33585803589433355	0.0	0.41379310344827586	0.0	0.8654970760233918	0.4	80	RFC	0.36801664477689944	0.2147239263803681	0.3619047619047619	0.05263157894736842	0.7744593202883625	0.43636363636363634	0.4376373626373626	0.0	0.375	0.0	0.8131868131868132	1.0	0.34851227492065034	0.13671875	0.5428571428571428	0.018518518518518517	0.8653624856156502	0.1791044776119403	0.3273076923076923	0.0	0.46153846153846156	0.0	0.925	0.25	All Modes
no_beacon__no_geo	0.6187888198757764	0.7543859649122807	0.39126298235485835	0.21574344023323616	0.48758465011286684	0.20689655172413796	0.7892095357590967	0.2568807339449541	0.4648253968253968	0.2222222222222222	0.4999999999999999	0.3333333333333333	0.8685714285714285	0.4	81	RFC	0.3957429590471383	0.24503311258278146	0.5373134328358209	0.1956521739130435	0.7551020408163265	0.24561403508771928	0.649090909090909	0.4	0.5454545454545454	0.5	0.8	1.0	0.3908552620893116	0.19270833333333334	0.4462809917355372	0.21951219512195122	0.8265440210249672	0.2692307692307692	0.413076923076923	0.15384615384615385	0.46153846153846156	0.25	0.95	0.25	All Modes
no_beacon__no_geo	0.6518861681005956	0.7280701754385965	0.40446519110318047	0.23529411764705882	0.6174298375184638	0.08108108108108107	0.8285209192692987	0.26	0.27471264367816095	0.0	0.5	0.0	0.8735632183908046	0.0	82	RFC	0.4210764032007213	0.31654676258992803	0.5971428571428572	0.07894736842105263	0.7750826901874311	0.33766233766233766	0.2550354609929078	0.0	0.4666666666666667	0.0	0.8085106382978723	0.0	0.4021933276632065	0.18723404255319148	0.6391437308868502	0.08333333333333333	0.889873417721519	0.21138211382113822	0.2976923076923077	0.0	0.5384615384615384	0.0	0.95	0.0	All Modes
no_beacon__no_geo	0.5951252538930264	0.7017543859649122	0.4170767722593978	0.24343675417661098	0.4565217391304348	0.3142857142857143	0.798076923076923	0.27306273062730624	0.3854788486367434	0.09090909090909093	0.3636363636363637	0.3333333333333333	0.8538011695906434	0.28571428571428575	83	RFC	0.4213739366561537	0.2802197802197802	0.47085201793721976	0.2894736842105263	0.7579908675799086	0.30833333333333335	0.43821733821733827	0.1111111111111111	0.4444444444444444	0.5	0.8021978021978022	0.3333333333333333	0.4179301109185354	0.21518987341772153	0.4430379746835443	0.34375	0.8426395939086294	0.24503311258278146	0.35942307692307696	0.07692307692307693	0.3076923076923077	0.25	0.9125	0.25	All Modes
no_beacon__no_geo	0.6446440025657473	0.7631578947368421	0.3951498383018542	0.182370820668693	0.625	0.20930232558139536	0.7980022197558269	0.1610738255033557	0.3952857142857143	0.125	0.5714285714285715	0.0	0.88	0.4	84	RFC	0.4143724654785273	0.2542372881355932	0.5816831683168316	0.32142857142857145	0.7840785169029444	0.13043478260869565	0.535438596491228	0.3333333333333333	0.5333333333333333	0.0	0.8105263157894737	1.0	0.39911911184444393	0.14218009478672985	0.6752873563218391	0.15517241379310345	0.8124293785310734	0.21052631578947367	0.38096153846153846	0.07692307692307693	0.6153846153846154	0.0	0.9625	0.25	All Modes
no_beacon__no_geo	0.6364290856731462	0.7368421052631579	0.40881865754837854	0.24477611940298508	0.5451505016722408	0.058823529411764705	0.795343137254902	0.39999999999999997	0.41812807881773395	0.13333333333333336	0.42857142857142855	0.0	0.8620689655172414	0.6666666666666666	85	RFC	0.44212319227121866	0.3203125	0.5506756756756757	0.1	0.7308558558558559	0.5087719298245614	0.5395744680851065	0.5	0.4	0.0	0.7978723404255319	1.0	0.39626533627142	0.19806763285024154	0.5397350993377483	0.041666666666666664	0.8723118279569892	0.32954545454545453	0.39519230769230773	0.07692307692307693	0.46153846153846156	0.0	0.9375	0.5	All Modes
no_beacon__no_geo	0.6453237410071943	0.7807017543859649	0.39850762362598724	0.24539877300613497	0.5702811244979918	0.08547008547008546	0.8323207776427705	0.2590673575129534	0.44512547087800647	0.11764705882352941	0.64	0.0	0.896551724137931	0.5714285714285715	86	RFC	0.40400820430911866	0.27972027972027974	0.6425339366515838	0.06756756756756757	0.8253012048192772	0.20491803278688525	0.4826241134751773	0.25	0.6666666666666666	0.0	0.8297872340425532	0.6666666666666666	0.407813428834311	0.2185792349726776	0.5126353790613718	0.11627906976744186	0.8394607843137255	0.352112676056338	0.43346153846153845	0.07692307692307693	0.6153846153846154	0.0	0.975	0.5	All Modes
no_beacon__no_geo	0.6163734776725305	0.7280701754385965	0.40478775770006115	0.19101123595505617	0.5266457680250783	0.2682926829268293	0.7962308598351	0.24175824175824176	0.27741798941798945	0.0	0.5185185185185186	0.0	0.8685714285714285	0.0	87	RFC	0.44155615055967157	0.23129251700680273	0.49122807017543857	0.3548387096774194	0.7511111111111111	0.3793103448275862	0.26	0.0	0.5	0.0	0.8	0.0	0.39409408344792346	0.16267942583732056	0.5675675675675675	0.21568627450980393	0.8471177944862155	0.1774193548387097	0.2976923076923077	0.0	0.5384615384615384	0.0	0.95	0.0	All Modes
no_beacon__no_geo	0.6124460874922982	0.7368421052631579	0.37689047773489837	0.15176151761517614	0.6162657502863689	0.05555555555555556	0.7710144927536232	0.2898550724637681	0.37494949494949487	0.1111111111111111	0.4999999999999999	0.0	0.8636363636363635	0.4	88	RFC	0.41286841471689606	0.17834394904458598	0.6775818639798489	0.08	0.6806550665301945	0.44776119402985076	0.5074242424242424	0.2	0.5454545454545454	0.0	0.7916666666666666	1.0	0.36861557220968744	0.1320754716981132	0.5651260504201681	0.0425531914893617	0.8890374331550802	0.21428571428571427	0.3476923076923077	0.07692307692307693	0.46153846153846156	0.0	0.95	0.25	All Modes
no_beacon__no_geo	0.6197183098591549	0.7105263157894737	0.3566879671483253	0.19459459459459455	0.5876623376623378	0.0879120879120879	0.8086956521739131	0.10457516339869281	0.36428571428571427	0.0	0.6428571428571429	0.3333333333333333	0.8452380952380951	0.0	89	RFC	0.3595155220990983	0.21818181818181817	0.5895765472312704	0.1	0.7787081339712919	0.1111111111111111	0.38136363636363635	0.0	0.6	0.5	0.8068181818181818	0.0	0.35593046997250566	0.17560975609756097	0.5857605177993528	0.0784313725490196	0.8410852713178295	0.09876543209876543	0.36596153846153845	0.0	0.6923076923076923	0.25	0.8875	0.0	All Modes
no_beacon__no_geo	0.6741415557112824	0.7719298245614035	0.3936043776491378	0.22368421052631576	0.6158940397350993	0.1	0.8527679623085984	0.17567567567567569	0.38482861352633535	0.11764705882352941	0.5714285714285715	0.0	0.9017341040462428	0.3333333333333333	90	RFC	0.395609058106198	0.25757575757575757	0.5886075949367089	0.11627906976744186	0.839907192575406	0.17567567567567569	0.42440860215053766	0.25	0.5333333333333333	0.0	0.8387096774193549	0.5	0.3945862867986491	0.19767441860465115	0.6458333333333334	0.08771929824561403	0.8660287081339713	0.17567567567567569	0.3834615384615384	0.07692307692307693	0.6153846153846154	0.0	0.975	0.25	All Modes
no_beacon__no_geo	0.6477900552486188	0.7807017543859649	0.4060338249534149	0.16858237547892718	0.6246648793565684	0.09090909090909091	0.8297734627831715	0.3162393162393162	0.42363678804855276	0.125	0.6428571428571429	0.0	0.9058823529411764	0.4444444444444445	91	RFC	0.4114485162817479	0.21153846153846154	0.7213622291021672	0.0684931506849315	0.7952853598014888	0.2605633802816901	0.4377777777777777	0.3333333333333333	0.6	0.0	0.8555555555555555	0.4	0.41913044450674536	0.14012738853503184	0.5508274231678487	0.13513513513513514	0.8673883626522327	0.40217391304347827	0.44634615384615384	0.07692307692307693	0.6923076923076923	0.0	0.9625	0.5	All Modes
no_beacon__no_geo	0.6140625	0.7456140350877193	0.32711184000431753	0.15902140672782875	0.38213399503722084	0.03125	0.825653798256538	0.2375	0.35701149425287354	0.0	0.5	0.0	0.8850574712643678	0.4	92	RFC	0.348673489338152	0.203125	0.32905982905982906	0.03225806451612903	0.7911694510739857	0.3877551020408163	0.4571631205673759	0.0	0.4666666666666667	0.0	0.8191489361702128	1.0	0.33020600391620153	0.1306532663316583	0.4556213017751479	0.030303030303030304	0.86328125	0.17117117117117117	0.3501923076923077	0.0	0.5384615384615384	0.0	0.9625	0.25	All Modes
no_beacon__no_geo	0.56966618287373	0.7105263157894737	0.3074137120760858	0.1392757660167131	0.33755274261603374	0.02857142857142857	0.7844776119402985	0.24719101123595508	0.3213793103448276	0.0	0.3448275862068966	0.0	0.8620689655172414	0.4	93	RFC	0.331814473858683	0.2066115702479339	0.32388663967611336	0.05	0.7056928034371643	0.3728813559322034	0.4220744680851064	0.0	0.3125	0.0	0.7978723404255319	1.0	0.3090806780009147	0.10504201680672269	0.3524229074889868	0.02	0.8830645161290323	0.18487394957983194	0.3144230769230769	0.0	0.38461538461538464	0.0	0.9375	0.25	All Modes
no_beacon__no_geo	0.6388323150033944	0.7543859649122807	0.36643929588625695	0.18791946308724833	0.5799701046337817	0.06185567010309278	0.82063305978898	0.1818181818181818	0.3233898861517898	0.11764705882352941	0.6206896551724138	0.0	0.8786127167630059	0.0	94	RFC	0.38924148079390175	0.2413793103448276	0.5434173669467787	0.10714285714285714	0.7633587786259542	0.2909090909090909	0.3259408602150538	0.25	0.5625	0.0	0.8172043010752689	0.0	0.367709935505514	0.15384615384615385	0.6217948717948718	0.043478260869565216	0.8871989860583016	0.1322314049586777	0.3438461538461538	0.07692307692307693	0.6923076923076923	0.0	0.95	0.0	All Modes
no_beacon__no_geo	0.564963503649635	0.7368421052631579	0.29326281033134827	0.12680115273775217	0.27188940092165903	0.037383177570093455	0.7873831775700936	0.24285714285714285	0.3540112994350283	0.14285714285714288	0.3571428571428571	0.0	0.8700564971751412	0.4	95	RFC	0.31131985592290445	0.22916666666666666	0.26222222222222225	0.058823529411764705	0.7028154327424401	0.30357142857142855	0.6254295532646048	1.0	0.3333333333333333	0.0	0.7938144329896907	1.0	0.2989621174288417	0.08764940239043825	0.2822966507177033	0.0273972602739726	0.8950863213811421	0.20238095238095238	0.3348076923076923	0.07692307692307693	0.38461538461538464	0.0	0.9625	0.25	All Modes
no_beacon__no_geo	0.6096181046676096	0.7192982456140351	0.2984806037166443	0.2436548223350254	0.4007936507936508	0.0	0.8079545454545455	0.04	0.27285958485958484	0.1111111111111111	0.38461538461538464	0.0	0.8685714285714285	0.0	96	RFC	0.3105508115211418	0.2962962962962963	0.4334763948497854	0.0	0.7360248447204969	0.08695652173913043	0.27692307692307694	0.2	0.38461538461538464	0.0	0.8	0.0	0.30020605991953	0.20689655172413793	0.3726937269372694	0.0	0.8954659949622166	0.025974025974025976	0.28230769230769226	0.07692307692307693	0.38461538461538464	0.0	0.95	0.0	All Modes
no_beacon__no_geo	0.6132003069838834	0.7456140350877193	0.3627759556253788	0.2209631728045326	0.525879917184265	0.0	0.8018433179723503	0.26519337016574585	0.3272896405919662	0.27272727272727276	0.48000000000000004	0.0	0.8837209302325583	0.0	97	RFC	0.3757725341150482	0.2549019607843137	0.5497835497835498	0.0	0.7454100367197063	0.3287671232876712	0.33188405797101445	0.3333333333333333	0.5	0.0	0.8260869565217391	0.0	0.35774236874236875	0.195	0.503968253968254	0.0	0.8675213675213675	0.2222222222222222	0.32846153846153847	0.23076923076923078	0.46153846153846156	0.0	0.95	0.0	All Modes
no_beacon__no_geo	0.5930047694753577	0.7368421052631579	0.32451796375321845	0.13609467455621302	0.45146726862302483	0.08450704225352114	0.7942708333333333	0.15625	0.277715003138732	0.0	0.5185185185185186	0.0	0.8700564971751412	0.0	98	RFC	0.35544328687185833	0.17424242424242425	0.40816326530612246	0.25	0.7448107448107448	0.2	0.2587628865979381	0.0	0.5	0.0	0.7938144329896907	0.0	0.32930413227927074	0.11165048543689321	0.5050505050505051	0.05084745762711865	0.8507670850767085	0.1282051282051282	0.3001923076923077	0.0	0.5384615384615384	0.0	0.9625	0.0	All Modes
no_beacon__no_geo	0.6234875444839858	0.7280701754385965	0.39863537951694433	0.16981132075471697	0.5914285714285714	0.21153846153846154	0.8010437051532943	0.21935483870967745	0.3932034632034632	0.0	0.41666666666666663	0.4	0.8636363636363635	0.28571428571428575	99	RFC	0.40584483819252026	0.23478260869565218	0.708904109589041	0.1746031746031746	0.7300832342449465	0.18085106382978725	0.5159090909090909	0.0	0.45454545454545453	1.0	0.7916666666666666	0.3333333333333333	0.41492446235921154	0.1330049261083744	0.5073529411764706	0.2682926829268293	0.8872832369942196	0.2786885245901639	0.3669230769230769	0.0	0.38461538461538464	0.25	0.95	0.25	All Modes
no_beacon__no_geo	0.6049089469517023	0.7456140350877193	0.3016353715326913	0.17230769230769227	0.38522427440633245	0.07317073170731707	0.8054020871700429	0.07207207207207207	0.281989417989418	0.0	0.5185185185185186	0.0	0.8914285714285713	0.0	100	RFC	0.31954026861464646	0.2074074074074074	0.3411214953271028	0.125	0.7575057736720554	0.16666666666666666	0.26421052631578945	0.0	0.5	0.0	0.8210526315789474	0.0	0.3094515804048097	0.14736842105263157	0.44242424242424244	0.05172413793103448	0.8597640891218873	0.04597701149425287	0.3026923076923077	0.0	0.5384615384615384	0.0	0.975	0.0	All Modes
no_beacon__no_geo	0.6333104866346813	0.7368421052631579	0.33269205579249117	0.22589531680440772	0.5407166123778502	0.021978021978021983	0.8276262333139872	0.047244094488188976	0.31219638242894054	0.2222222222222222	0.4666666666666667	0.0	0.872093023255814	0.0	101	RFC	0.33544034379198645	0.24848484848484848	0.5496688741721855	0.02	0.8002244668911336	0.058823529411764705	0.32539641943734016	0.4	0.4117647058823529	0.0	0.8152173913043478	0.0	0.33199141421622164	0.20707070707070707	0.532051282051282	0.024390243902439025	0.8569711538461539	0.039473684210526314	0.32596153846153847	0.15384615384615385	0.5384615384615384	0.0	0.9375	0.0	All Modes
no_beacon__no_geo	0.64109781843772	0.7543859649122807	0.38519175529976135	0.2214983713355049	0.598314606741573	0.02702702702702703	0.8200514138817482	0.2590673575129534	0.30795865633074937	0.1111111111111111	0.5333333333333333	0.0	0.8953488372093024	0.0	102	RFC	0.40344225631430375	0.2556390977443609	0.6016949152542372	0.02702702702702703	0.7705314009661836	0.36231884057971014	0.3015089514066497	0.2	0.47058823529411764	0.0	0.8369565217391305	0.0	0.37907758450322815	0.19540229885057472	0.5949720670391061	0.02702702702702703	0.8763736263736264	0.20161290322580644	0.3309615384615385	0.07692307692307693	0.6153846153846154	0.0	0.9625	0.0	All Modes
no_beacon__no_geo	0.6413843888070693	0.7543859649122807	0.37265068957610403	0.22922636103151864	0.5622775800711743	0.0	0.7980652962515115	0.2736842105263158	0.37282828282828284	0.13333333333333336	0.4444444444444445	0.0	0.8863636363636362	0.4	103	RFC	0.4032905711942078	0.2702702702702703	0.5602836879432624	0.0	0.7525655644241733	0.43333333333333335	0.5482142857142858	0.5	0.42857142857142855	0.0	0.8125	1.0	0.36254230776618834	0.19900497512437812	0.5642857142857143	0.0	0.8494208494208494	0.2	0.3526923076923077	0.07692307692307693	0.46153846153846156	0.0	0.975	0.25	All Modes
no_beacon__no_geo	0.6025815217391305	0.7807017543859649	0.3867130252556787	0.2395833333333333	0.5144596651445967	0.20588235294117646	0.7890243902439024	0.18461538461538463	0.4021145843736476	0.11764705882352941	0.5806451612903226	0.4	0.9122807017543859	0.0	104	RFC	0.4486054904308328	0.34328358208955223	0.4884393063583815	0.3684210526315789	0.7032608695652174	0.33962264150943394	0.5214285714285715	0.25	0.5	1.0	0.8571428571428571	0.0	0.3791274354954306	0.184	0.5434083601286174	0.14285714285714285	0.8986111111111111	0.1267605633802817	0.39884615384615385	0.07692307692307693	0.6923076923076923	0.25	0.975	0.0	All Modes
no_beacon__no_geo	0.6351989211058665	0.7280701754385965	0.39421426114344676	0.21848739495798317	0.6060606060606061	0.09448818897637795	0.8285714285714285	0.22346368715083798	0.3758507379560011	0.09523809523809525	0.5185185185185186	0.0	0.8654970760233918	0.4	105	RFC	0.4011072968834065	0.20526315789473684	0.6542056074766355	0.10909090909090909	0.8016826923076923	0.23529411764705882	0.48763736263736257	0.125	0.5	0.0	0.8131868131868132	1.0	0.39029496641864736	0.23353293413173654	0.5645161290322581	0.08333333333333333	0.8573264781491002	0.2127659574468085	0.35807692307692307	0.07692307692307693	0.5384615384615384	0.0	0.925	0.25	All Modes
no_beacon__no_geo	0.6228615863141524	0.6842105263157895	0.3891362401522023	0.23052959501557632	0.578397212543554	0.03478260869565217	0.8078541374474052	0.29411764705882354	0.4020779220779221	0.09090909090909093	0.42857142857142855	0.0	0.8242424242424243	0.6666666666666665	106	RFC	0.3861093970175807	0.2483221476510067	0.640926640926641	0.027777777777777776	0.8193456614509246	0.1941747572815534	0.3822222222222222	0.1111111111111111	0.4	0.0	0.8	0.6	0.4382706275893577	0.21511627906976744	0.526984126984127	0.046511627906976744	0.7966804979253111	0.6060606060606061	0.4276923076923077	0.07692307692307693	0.46153846153846156	0.0	0.85	0.75	All Modes
no_beacon__no_geo	0.6253776435045317	0.7719298245614035	0.35231509316820336	0.2592592592592593	0.40890688259109315	0.04081632653061224	0.821014050091631	0.23157894736842102	0.41640742686985466	0.3636363636363637	0.41666666666666663	0.0	0.9017341040462428	0.4	107	RFC	0.3800047390171833	0.302158273381295	0.4139344262295082	0.08	0.7601809954751131	0.34375	0.5475399152818508	0.4444444444444444	0.45454545454545453	0.0	0.8387096774193549	1.0	0.3450915481577273	0.22702702702702704	0.404	0.0273972602739726	0.8924302788844621	0.1746031746031746	0.3834615384615384	0.3076923076923077	0.38461538461538464	0.0	0.975	0.25	All Modes
no_beacon__no_geo	0.6488721804511278	0.7719298245614035	0.39364912963761434	0.18855218855218855	0.5123595505617978	0.04651162790697674	0.8362068965517241	0.3846153846153846	0.3972380952380952	0.1	0.5833333333333334	0.0	0.9028571428571428	0.4	108	RFC	0.4070852702634958	0.208955223880597	0.4935064935064935	0.046511627906976744	0.8102625298329356	0.47619047619047616	0.52215994531784	0.14285714285714285	0.6363636363636364	0.0	0.8315789473684211	1.0	0.3874898758049529	0.17177914110429449	0.5327102803738317	0.046511627906976744	0.8638676844783715	0.3225806451612903	0.3705769230769231	0.07692307692307693	0.5384615384615384	0.0	0.9875	0.25	All Modes
no_beacon__no_geo	0.6453488372093024	0.7280701754385965	0.4007457254805612	0.24113475177304966	0.6019108280254778	0.16513761467889906	0.805764411027569	0.1897810218978102	0.4405334874091193	0.3	0.4347826086956522	0.3333333333333333	0.8488372093023255	0.28571428571428575	109	RFC	0.41564427732968745	0.35051546391752575	0.6774193548387096	0.1267605633802817	0.7546948356807511	0.16883116883116883	0.5110766045548655	0.42857142857142855	0.5	0.5	0.7934782608695652	0.3333333333333333	0.40861742909570564	0.1837837837837838	0.5415472779369628	0.23684210526315788	0.864247311827957	0.21666666666666667	0.4055769230769231	0.23076923076923078	0.38461538461538464	0.25	0.9125	0.25	All Modes
no_beacon__no_geo	0.6061210911510313	0.7456140350877193	0.34949465671594104	0.19701492537313434	0.44106463878326996	0.1702127659574468	0.8154696132596686	0.12371134020618556	0.2994949494949494	0.1111111111111111	0.4999999999999999	0.0	0.8863636363636362	0.0	110	RFC	0.3510518042359495	0.22448979591836735	0.47346938775510206	0.14457831325301204	0.8118811881188119	0.10084033613445378	0.3115909090909091	0.2	0.5454545454545454	0.0	0.8125	0.0	0.3548659509258197	0.17553191489361702	0.4128113879003559	0.20689655172413793	0.8190899001109878	0.16	0.3026923076923077	0.07692307692307693	0.46153846153846156	0.0	0.975	0.0	All Modes
no_beacon__no_geo	0.6977087952697709	0.7894736842105263	0.3841789744163523	0.2042553191489362	0.6637426900584794	0.029411764705882356	0.8593059936908516	0.16417910447761194	0.40788090754192446	0.14285714285714288	0.5925925925925927	0.0	0.903954802259887	0.4	111	RFC	0.4008075634984528	0.3037974683544304	0.7229299363057324	0.030303030303030304	0.798358733880422	0.14864864864864866	0.6792341678939617	1.0	0.5714285714285714	0.0	0.8247422680412371	1.0	0.38191845962337767	0.15384615384615385	0.6135135135135135	0.02857142857142857	0.930327868852459	0.18333333333333332	0.38846153846153847	0.07692307692307693	0.6153846153846154	0.0	1.0	0.25	All Modes
no_beacon__no_geo	0.6799242424242424	0.8157894736842105	0.4445318707503385	0.3090909090909091	0.6580188679245282	0.17218543046357618	0.8668693009118541	0.21649484536082475	0.5384167189835207	0.42105263157894735	0.7407407407407408	0.28571428571428575	0.911242603550296	0.3333333333333333	112	RFC	0.4560496379278985	0.3695652173913043	0.7903682719546742	0.11711711711711711	0.8252314814814815	0.17796610169491525	0.6158908507223113	0.6666666666666666	0.7142857142857143	0.3333333333333333	0.8651685393258427	0.5	0.4687018582788598	0.265625	0.5636363636363636	0.325	0.912932138284251	0.27631578947368424	0.5078846153846154	0.3076923076923077	0.7692307692307693	0.25	0.9625	0.25	All Modes
no_beacon__no_geo	0.6363018354860639	0.7192982456140351	0.4004634580757111	0.20000000000000004	0.5705705705705706	0.1871345029239766	0.851063829787234	0.19354838709677416	0.3318099547511312	0.0	0.5384615384615384	0.25	0.8705882352941177	0.0	113	RFC	0.4120364701469875	0.25892857142857145	0.6884057971014492	0.14953271028037382	0.8242424242424242	0.1390728476821192	0.32213675213675214	0.0	0.5384615384615384	0.25	0.8222222222222222	0.0	0.4195944350042639	0.16292134831460675	0.48717948717948717	0.25	0.8796895213454075	0.3181818181818182	0.34269230769230774	0.0	0.5384615384615384	0.25	0.925	0.0	All Modes
no_beacon__no_geo	0.5988372093023255	0.7631578947368421	0.3551244281567439	0.20323325635103925	0.5174603174603175	0.027777777777777776	0.7827063447501403	0.24444444444444446	0.3855829228243022	0.0	0.6428571428571429	0.0	0.8850574712643678	0.4	114	RFC	0.38948144846467697	0.25	0.4670487106017192	0.07142857142857142	0.7275574112734864	0.43137254901960786	0.4838297872340426	0.0	0.6	0.0	0.8191489361702128	1.0	0.35719259892285904	0.17120622568093385	0.5800711743772242	0.017241379310344827	0.8469015795868773	0.17054263565891473	0.38096153846153846	0.0	0.6923076923076923	0.0	0.9625	0.25	All Modes
no_beacon__no_geo	0.608339029391661	0.7105263157894737	0.37315611570510643	0.20771513353115728	0.5546666666666665	0.075	0.78562421185372	0.24277456647398846	0.36196976247198387	0.2222222222222222	0.45161290322580644	0.0	0.8502994011976048	0.28571428571428575	115	RFC	0.38901020527372976	0.2892561983471074	0.5416666666666666	0.06976744186046512	0.7355371900826446	0.3088235294117647	0.38766283524904216	0.4	0.3888888888888889	0.0	0.8160919540229885	0.3333333333333333	0.3708910504372915	0.16203703703703703	0.5683060109289617	0.08108108108108109	0.8430311231393776	0.2	0.36596153846153845	0.15384615384615385	0.5384615384615384	0.0	0.8875	0.25	All Modes
no_beacon__no_geo	0.6324900133155792	0.7719298245614035	0.39650282184906277	0.24102564102564103	0.5449101796407185	0.175	0.8290649195949971	0.1925133689839572	0.45168881506090813	0.125	0.5714285714285715	0.3333333333333333	0.8953488372093024	0.3333333333333333	116	RFC	0.4060997856267686	0.2883435582822086	0.5449101796407185	0.20588235294117646	0.7891156462585034	0.20224719101123595	0.5407246376811594	0.3333333333333333	0.5333333333333333	0.5	0.8369565217391305	0.5	0.3922161601296663	0.20704845814977973	0.5449101796407185	0.15217391304347827	0.8732747804265998	0.1836734693877551	0.4309615384615385	0.07692307692307693	0.6153846153846154	0.25	0.9625	0.25	All Modes
no_beacon__no_geo	0.6129032258064516	0.7456140350877193	0.3832067557394453	0.26903553299492383	0.3818181818181818	0.09999999999999999	0.8239478363959691	0.3412322274881517	0.4050505050505051	0.18181818181818185	0.4545454545454546	0.0	0.888888888888889	0.5	117	RFC	0.39550152165224467	0.3212121212121212	0.4375	0.08571428571428572	0.7730812013348165	0.36	0.4225885225885226	0.2222222222222222	0.5555555555555556	0.0	0.8351648351648352	0.5	0.37929094904201716	0.2314410480349345	0.3387096774193548	0.12	0.881979695431472	0.32432432432432434	0.3976923076923077	0.15384615384615385	0.38461538461538464	0.0	0.95	0.5	All Modes
no_beacon__no_geo	0.5786769428387926	0.7456140350877193	0.3583749864278836	0.28087167070217917	0.4231974921630094	0.04301075268817204	0.7839254513686662	0.26086956521739135	0.29253107344632767	0.25	0.32	0.0	0.8926553672316384	0.0	118	RFC	0.37754439213730123	0.29896907216494845	0.4470198675496689	0.046511627906976744	0.7244348762109796	0.3707865168539326	0.3628865979381443	0.6666666666666666	0.3333333333333333	0.0	0.8144329896907216	0.0	0.35238126456696434	0.2648401826484018	0.4017857142857143	0.04	0.8540609137055838	0.20121951219512196	0.2898076923076923	0.15384615384615385	0.3076923076923077	0.0	0.9875	0.0	All Modes
no_beacon__no_geo	0.6141263940520446	0.7192982456140351	0.3311967091826473	0.30423940149625933	0.3105263157894737	0.027777777777777776	0.8148584905660377	0.19858156028368792	0.24642857142857144	0.0	0.3571428571428571	0.0	0.8750000000000001	0.0	119	RFC	0.35414771914544185	0.3765432098765432	0.2796208530805687	0.03225806451612903	0.7712053571428571	0.3111111111111111	0.22708333333333336	0.0	0.3333333333333333	0.0	0.8020833333333334	0.0	0.32766322575885753	0.25523012552301255	0.34911242603550297	0.024390243902439025	0.86375	0.14583333333333334	0.26942307692307693	0.0	0.38461538461538464	0.0	0.9625	0.0	All Modes
no_beacon__no_geo	0.6648773006134969	0.7719298245614035	0.4171479694855599	0.18241042345276873	0.5531062124248496	0.17543859649122806	0.8299570288520565	0.3448275862068966	0.4494949494949495	0.1111111111111111	0.5833333333333334	0.0	0.8863636363636362	0.6666666666666666	120	RFC	0.4396578712452701	0.24561403508771928	0.6509433962264151	0.22727272727272727	0.7569988801791714	0.31746031746031744	0.5297727272727273	0.2	0.6363636363636364	0.0	0.8125	1.0	0.4129215702867596	0.14507772020725387	0.4808362369337979	0.14285714285714285	0.9184782608695652	0.37735849056603776	0.4180769230769231	0.07692307692307693	0.5384615384615384	0.0	0.975	0.5	All Modes
no_beacon__no_geo	0.6406570841889117	0.7368421052631579	0.4251568772678664	0.3205741626794258	0.5658362989323843	0.21138211382113822	0.837037037037037	0.19095477386934673	0.4104871660555265	0.2608695652173913	0.4	0.5	0.891566265060241	0.0	121	RFC	0.4303854834471186	0.391812865497076	0.6162790697674418	0.17567567567567569	0.8071428571428572	0.16101694915254236	0.4154263565891473	0.3	0.4166666666666667	0.5	0.8604651162790697	0.0	0.43267723388650714	0.27125506072874495	0.5230263157894737	0.2653061224489796	0.8692307692307693	0.2345679012345679	0.4080769230769231	0.23076923076923078	0.38461538461538464	0.5	0.925	0.0	All Modes
no_beacon__no_geo	0.6258549931600548	0.7368421052631579	0.35448452447959095	0.13622291021671828	0.5463258785942492	0.11650485436893203	0.8214702450408402	0.1518987341772152	0.2817383857846286	0.0	0.5185185185185186	0.0	0.8901734104046244	0.0	122	RFC	0.36217648396671276	0.14102564102564102	0.5876288659793815	0.14285714285714285	0.7874720357941835	0.1518987341772152	0.2655913978494624	0.0	0.5	0.0	0.8279569892473119	0.0	0.3501960526841823	0.1317365269461078	0.5104477611940299	0.09836065573770492	0.8585365853658536	0.1518987341772152	0.3001923076923077	0.0	0.5384615384615384	0.0	0.9625	0.0	All Modes
no_beacon__no_geo	0.6402307137707282	0.7105263157894737	0.3613210624697526	0.25249169435215946	0.5451505016722408	0.07920792079207921	0.8228849665246502	0.10687022900763359	0.28522875816993465	0.1111111111111111	0.4444444444444445	0.0	0.8705882352941177	0.0	123	RFC	0.3684167800482547	0.2753623188405797	0.573943661971831	0.10810810810810811	0.7971698113207547	0.0875	0.29015873015873017	0.2	0.42857142857142855	0.0	0.8222222222222222	0.0	0.3604612963960389	0.2331288343558282	0.5191082802547771	0.0625	0.8503144654088051	0.13725490196078433	0.2926923076923077	0.07692307692307693	0.46153846153846156	0.0	0.925	0.0	All Modes
no_beacon__no_geo	0.6536712150747238	0.7543859649122807	0.3503989927331688	0.20547945205479454	0.6017191977077364	0.0	0.8297520661157025	0.11504424778761062	0.3022222222222222	0.13333333333333336	0.4999999999999999	0.0	0.8777777777777778	0.0	124	RFC	0.43503141832190967	0.23622047244094488	0.5134474327628362	0.0	0.7754891864057673	0.65	0.3670909090909091	0.5	0.5454545454545454	0.0	0.79	0.0	0.3727497342674667	0.18181818181818182	0.726643598615917	0.0	0.8921800947867299	0.06310679611650485	0.3051923076923077	0.07692307692307693	0.46153846153846156	0.0	0.9875	0.0	All Modes
no_beacon__no_geo	0.665	0.7368421052631579	0.35332051580458546	0.20270270270270266	0.5825545171339565	0.03125	0.8347107438016529	0.11538461538461538	0.2976630471115186	0.10526315789473684	0.4848484848484849	0.0	0.8982035928143712	0.0	125	RFC	0.3748830033263179	0.2222222222222222	0.5282485875706214	0.047619047619047616	0.8154555940023068	0.2608695652173913	0.2857471264367816	0.16666666666666666	0.4	0.0	0.8620689655172413	0.0	0.35757361323463754	0.18633540372670807	0.6493055555555556	0.023255813953488372	0.8548972188633616	0.07407407407407407	0.32596153846153847	0.07692307692307693	0.6153846153846154	0.0	0.9375	0.0	All Modes
no_beacon__no_geo	0.6022443890274314	0.7631578947368421	0.34498435733305766	0.291005291005291	0.46736292428198434	0.02816901408450704	0.8024622271964186	0.13592233009708737	0.39733333333333326	0.2666666666666667	0.42857142857142855	0.0	0.8914285714285713	0.4	126	RFC	0.3747796886834928	0.36666666666666664	0.35943775100401604	0.05555555555555555	0.8065241844769404	0.2857142857142857	0.6442105263157895	1.0	0.4	0.0	0.8210526315789474	1.0	0.3631238793885368	0.2412280701754386	0.667910447761194	0.018867924528301886	0.7984409799554566	0.08917197452229299	0.3680769230769231	0.15384615384615385	0.46153846153846156	0.0	0.975	0.25	All Modes
no_beacon__no_geo	0.618421052631579	0.8070175438596491	0.3762075197532559	0.2932692307692308	0.5175808720112517	0.09302325581395349	0.8045023696682464	0.17266187050359713	0.45769360269360265	0.25	0.7407407407407408	0.0	0.8977272727272727	0.4	127	RFC	0.3994205558053118	0.37888198757763975	0.5916398713826366	0.13793103448275862	0.7147368421052631	0.17391304347826086	0.6407738095238095	0.6666666666666666	0.7142857142857143	0.0	0.8229166666666666	1.0	0.37217477936831556	0.23921568627450981	0.46	0.07017543859649122	0.9200542005420054	0.17142857142857143	0.4321153846153846	0.15384615384615385	0.7692307692307693	0.0	0.9875	0.25	All Modes
no_beacon__no_geo	0.6683804627249358	0.7719298245614035	0.4133281884923819	0.15120274914089346	0.684322033898305	0.1891891891891892	0.8257107540173053	0.2162162162162162	0.4354978354978355	0.0	0.6060606060606061	0.3333333333333333	0.9047619047619048	0.3333333333333333	128	RFC	0.4373718610072377	0.1896551724137931	0.6618852459016393	0.2692307692307692	0.780373831775701	0.2857142857142857	0.4727272727272728	0.0	0.5	0.5	0.8636363636363636	0.5	0.40608688316134395	0.12571428571428572	0.7083333333333334	0.14583333333333334	0.8766404199475065	0.17391304347826086	0.4438461538461539	0.0	0.7692307692307693	0.25	0.95	0.25	All Modes
no_beacon__no_geo	0.5790527018012008	0.7280701754385965	0.31403309206496277	0.17464788732394368	0.47266881028938906	0.047619047619047616	0.755011135857461	0.12021857923497266	0.28994708994708995	0.0	0.5925925925925927	0.0	0.8571428571428572	0.0	129	RFC	0.3302459815296336	0.23846153846153847	0.4049586776859504	0.1111111111111111	0.7274678111587983	0.16923076923076924	0.2721804511278195	0.0	0.5714285714285714	0.0	0.7894736842105263	0.0	0.3227181873707297	0.13777777777777778	0.5675675675675675	0.030303030303030304	0.7847222222222222	0.09322033898305085	0.3105769230769231	0.0	0.6153846153846154	0.0	0.9375	0.0	All Modes
no_beacon__no_geo	0.6623711340206185	0.7631578947368421	0.4930565277215475	0.25443786982248523	0.6775	0.34782608695652173	0.8258064516129032	0.3597122302158273	0.5862726423902894	0.1111111111111111	0.64	0.5714285714285715	0.8588235294117648	0.75	130	RFC	0.4939523060361945	0.3524590163934426	0.7787356321839081	0.2727272727272727	0.7833537331701347	0.2824858757062147	0.6188888888888888	0.2	0.6666666666666666	0.6666666666666666	0.8111111111111111	0.75	0.5293610496976325	0.19907407407407407	0.5995575221238938	0.48	0.8731241473396999	0.49504950495049505	0.5709615384615384	0.07692307692307693	0.6153846153846154	0.5	0.9125	0.75	All Modes
no_beacon__no_geo	0.6122291021671826	0.7017543859649122	0.3519658739668212	0.1870967741935484	0.28901734104046245	0.20754716981132074	0.833743842364532	0.24242424242424243	0.30629686697483305	0.0	0.27272727272727276	0.4	0.8587570621468925	0.0	131	RFC	0.3537507584359261	0.2013888888888889	0.34965034965034963	0.1896551724137931	0.8078758949880668	0.22018348623853212	0.4233676975945017	0.0	0.3333333333333333	1.0	0.7835051546391752	0.0	0.35623139142624016	0.1746987951807229	0.24630541871921183	0.22916666666666666	0.861323155216285	0.2696629213483146	0.28615384615384615	0.0	0.23076923076923078	0.25	0.95	0.0	All Modes
no_beacon__no_geo	0.5947955390334573	0.7192982456140351	0.35268608227838283	0.20786516853932585	0.48816936488169366	0.0449438202247191	0.7865546218487396	0.23589743589743592	0.25093437635810517	0.0	0.38461538461538464	0.0	0.8700564971751412	0.0	132	RFC	0.37351015103657403	0.2781954887218045	0.4083333333333333	0.06451612903225806	0.7782705099778271	0.3382352941176471	0.23568596352101506	0.0	0.38461538461538464	0.0	0.7938144329896907	0.0	0.3566665072779859	0.16591928251121077	0.6068111455108359	0.034482758620689655	0.7950169875424689	0.18110236220472442	0.26942307692307693	0.0	0.38461538461538464	0.0	0.9625	0.0	All Modes
no_beacon__no_geo	0.6826388888888889	0.8070175438596491	0.461633422876513	0.3382789317507419	0.6177024482109228	0.2537313432835821	0.8420441347270615	0.2564102564102564	0.5464912280701755	0.3157894736842105	0.6666666666666666	0.5	0.9166666666666667	0.3333333333333333	133	RFC	0.4647248162717199	0.3081081081081081	0.7592592592592593	0.19101123595505617	0.8430232558139535	0.2222222222222222	0.6035714285714285	0.5	0.6428571428571429	0.5	0.875	0.5	0.4835020573651664	0.375	0.5206349206349207	0.37777777777777777	0.8410672853828306	0.30303030303030304	0.5271153846153847	0.23076923076923078	0.6923076923076923	0.5	0.9625	0.25	All Modes
no_beacon__no_geo	0.6465638148667602	0.7105263157894737	0.37319682106987	0.20625	0.6092943201376937	0.05263157894736842	0.8256227758007118	0.17218543046357615	0.33792898431048723	0.0	0.5599999999999999	0.0	0.8439306358381503	0.28571428571428575	134	RFC	0.3837058682036821	0.22448979591836735	0.6968503937007874	0.038461538461538464	0.8093023255813954	0.14942528735632185	0.34032258064516124	0.0	0.5833333333333334	0.0	0.7849462365591398	0.3333333333333333	0.37222183883926013	0.1907514450867052	0.5412844036697247	0.08333333333333333	0.8426150121065376	0.203125	0.3401923076923077	0.0	0.5384615384615384	0.0	0.9125	0.25	All Modes
no_beacon__no_geo	0.6064814814814815	0.6929824561403509	0.34234678592785506	0.16470588235294115	0.47391304347826085	0.0	0.7846534653465346	0.2884615384615385	0.3925826330532213	0.08	0.4761904761904762	0.0	0.8352941176470587	0.5714285714285715	135	RFC	0.3552883278285748	0.18181818181818182	0.6089385474860335	0.0	0.7270642201834863	0.25862068965517243	0.43277777777777776	0.08333333333333333	0.625	0.0	0.7888888888888889	0.6666666666666666	0.3433350968873272	0.15053763440860216	0.3879003558718861	0.0	0.8521505376344086	0.32608695652173914	0.3698076923076923	0.07692307692307693	0.38461538461538464	0.0	0.8875	0.5	All Modes
no_beacon__no_geo	0.6088825214899714	0.7192982456140351	0.3287803009508436	0.17482517482517484	0.5813953488372093	0.03571428571428571	0.7938271604938272	0.05813953488372093	0.2900770712909441	0.0	0.5833333333333334	0.0	0.8670520231213872	0.0	136	RFC	0.33589566922812586	0.18518518518518517	0.5972696245733788	0.023529411764705882	0.8254172015404364	0.04807692307692308	0.28856304985337244	0.0	0.6363636363636364	0.0	0.8064516129032258	0.0	0.3288150869365797	0.16556291390728478	0.5663430420711975	0.07407407407407407	0.7645659928656362	0.07352941176470588	0.29519230769230764	0.0	0.5384615384615384	0.0	0.9375	0.0	All Modes
no_beacon__no_geo	0.6496722505462491	0.7456140350877193	0.38014497625114513	0.2176470588235294	0.5543859649122806	0.04081632653061225	0.8143712574850299	0.27350427350427353	0.3483702737940026	0.0	0.5384615384615384	0.0	0.8700564971751412	0.3333333333333333	137	RFC	0.39520575933489865	0.29365079365079366	0.5622775800711743	0.05263157894736842	0.7597765363128491	0.3076923076923077	0.3664551942902458	0.0	0.5384615384615384	0.0	0.7938144329896907	0.5	0.3753033066711475	0.17289719626168223	0.5467128027681661	0.03333333333333333	0.8774193548387097	0.24615384615384617	0.3501923076923077	0.0	0.5384615384615384	0.0	0.9625	0.25	All Modes
no_beacon__no_geo	0.6285909712722298	0.7368421052631579	0.39493096292678387	0.24861878453038674	0.525179856115108	0.2087912087912088	0.8120649651972158	0.18	0.39980952380952384	0.1	0.4	0.28571428571428575	0.88	0.3333333333333333	138	RFC	0.41304487179487176	0.28125	0.7019230769230769	0.14615384615384616	0.7692307692307693	0.16666666666666666	0.4716290726817042	0.14285714285714285	0.5714285714285714	0.3333333333333333	0.8105263157894737	0.5	0.4126600312722598	0.22277227722772278	0.41954022988505746	0.36538461538461536	0.85995085995086	0.1956521739130435	0.3694230769230769	0.07692307692307693	0.3076923076923077	0.25	0.9625	0.25	All Modes
no_beacon__no_geo	0.6355748373101953	0.7368421052631579	0.4162470956225083	0.22769230769230767	0.56	0.19117647058823528	0.8050694025347013	0.2972972972972973	0.41376026272578	0.1	0.4761904761904762	0.3333333333333333	0.8735632183908046	0.28571428571428575	139	RFC	0.4245708689176212	0.23417721518987342	0.6763285024154589	0.16666666666666666	0.7773892773892774	0.2682926829268293	0.48194022289766975	0.14285714285714285	0.625	0.5	0.8085106382978723	0.3333333333333333	0.4183274684237791	0.2215568862275449	0.4778156996587031	0.22413793103448276	0.8347934918648311	0.3333333333333333	0.3823076923076923	0.07692307692307693	0.38461538461538464	0.25	0.95	0.25	All Modes
no_beacon__no_geo	0.6339341205717837	0.7719298245614035	0.38206951890471275	0.2595419847328244	0.6605080831408776	0.0759493670886076	0.8264360716491663	0.08791208791208792	0.34824819624819625	0.1111111111111111	0.7272727272727274	0.0	0.9028571428571428	0.0	140	RFC	0.4073902401254827	0.3269230769230769	0.8218390804597702	0.05084745762711865	0.7689655172413793	0.06837606837606838	0.384093567251462	0.2	0.8888888888888888	0.0	0.8315789473684211	0.0	0.38671625396930026	0.21518987341772153	0.5521235521235521	0.15	0.8931909212283045	0.12307692307692308	0.3359615384615385	0.07692307692307693	0.6153846153846154	0.0	0.9875	0.0	All Modes
no_beacon__no_geo	0.6037037037037037	0.7192982456140351	0.30850309600528614	0.1751412429378531	0.3105263157894737	0.08	0.8121420389461625	0.16470588235294117	0.276060606060606	0.1	0.41666666666666663	0.0	0.8636363636363635	0.0	141	RFC	0.3370953185983351	0.2366412213740458	0.26339285714285715	0.15384615384615385	0.7623655913978494	0.2692307692307692	0.2778138528138528	0.14285714285714285	0.45454545454545453	0.0	0.7916666666666666	0.0	0.31175785039803966	0.13901345291479822	0.3782051282051282	0.05405405405405406	0.8688725490196079	0.11864406779661017	0.28230769230769226	0.07692307692307693	0.38461538461538464	0.0	0.95	0.0	All Modes
no_beacon__no_geo	0.6366366366366366	0.7280701754385965	0.39421554400213055	0.28823529411764703	0.5359223300970873	0.1951219512195122	0.8371484630477437	0.11464968152866244	0.3500344505618339	0.1111111111111111	0.4827586206896552	0.28571428571428575	0.8705882352941177	0.0	142	RFC	0.40020711417257593	0.35766423357664234	0.5822784810126582	0.14457831325301204	0.8080808080808081	0.10843373493975904	0.3586111111111111	0.2	0.4375	0.3333333333333333	0.8222222222222222	0.0	0.40555783113231547	0.2413793103448276	0.49640287769784175	0.3	0.8683853459972863	0.12162162162162163	0.35807692307692307	0.07692307692307693	0.5384615384615384	0.25	0.925	0.0	All Modes
no_beacon__no_geo	0.6086330935251798	0.7719298245614035	0.3897514352048701	0.2619647355163728	0.5497076023391813	0.10526315789473685	0.8085658663205711	0.22325581395348837	0.4159003831417625	0.1111111111111111	0.7500000000000001	0.0	0.8850574712643678	0.3333333333333333	143	RFC	0.40248619591295487	0.3851851851851852	0.5875	0.08695652173913043	0.7560679611650486	0.19672131147540983	0.4674661508704062	0.2	0.8181818181818182	0.0	0.8191489361702128	0.5	0.39505056705568975	0.1984732824427481	0.5164835164835165	0.13333333333333333	0.8688981868898187	0.25806451612903225	0.3963461538461538	0.07692307692307693	0.6923076923076923	0.0	0.9625	0.25	All Modes
no_beacon__no_geo	0.6319779462439696	0.7543859649122807	0.37843251017644625	0.23195876288659795	0.5642737896494157	0.023809523809523808	0.8009340338587274	0.27118644067796616	0.3663448275862069	0.0	0.5517241379310345	0.0	0.88	0.4	144	RFC	0.4032975613489532	0.34615384615384615	0.5365079365079365	0.03571428571428571	0.734475374732334	0.36363636363636365	0.4621052631578947	0.0	0.5	0.0	0.8105263157894737	1.0	0.3768357121685063	0.1744186046511628	0.5950704225352113	0.017857142857142856	0.8806161745827985	0.21621621621621623	0.3655769230769231	0.0	0.6153846153846154	0.0	0.9625	0.25	All Modes
no_beacon__no_geo	0.6592539454806313	0.7631578947368421	0.3727930152396278	0.2214983713355049	0.46816479400749067	0.15625000000000003	0.8569780853517877	0.1610738255033557	0.36176767676767674	0.13333333333333336	0.4444444444444445	0.0	0.8977272727272727	0.3333333333333333	145	RFC	0.4169796080572383	0.2809917355371901	0.4222972972972973	0.38461538461538464	0.8348314606741573	0.16216216216216217	0.45029761904761906	0.5	0.42857142857142855	0.0	0.8229166666666666	0.5	0.36927535043982423	0.1827956989247312	0.5252100840336135	0.09803921568627451	0.8803317535545023	0.16	0.3551923076923077	0.07692307692307693	0.46153846153846156	0.0	0.9875	0.25	All Modes
no_beacon__no_geo	0.6199460916442049	0.7280701754385965	0.31986411040240126	0.125	0.5490196078431374	0.06060606060606061	0.8018018018018019	0.0628930817610063	0.2627257799671593	0.0	0.42857142857142855	0.0	0.8850574712643678	0.0	146	RFC	0.32902459874633144	0.20212765957446807	0.5170454545454546	0.1	0.7764449291166848	0.04950495049504951	0.24382978723404256	0.0	0.4	0.0	0.8191489361702128	0.0	0.3268482262179262	0.09047619047619047	0.5852090032154341	0.043478260869565216	0.8288707799767171	0.08620689655172414	0.2848076923076923	0.0	0.46153846153846156	0.0	0.9625	0.0	All Modes
no_beacon__no_geo	0.5902726602800294	0.6929824561403509	0.3125742199256428	0.16184971098265893	0.4615384615384615	0.09345794392523364	0.8034717916924985	0.0425531914893617	0.2668914115353744	0.10526315789473684	0.3703703703703704	0.0	0.8588235294117648	0.0	147	RFC	0.31612933146919675	0.21212121212121213	0.48148148148148145	0.08333333333333333	0.7614571092831962	0.04225352112676056	0.266984126984127	0.16666666666666666	0.35714285714285715	0.0	0.8111111111111111	0.0	0.31473135240901884	0.1308411214953271	0.4431818181818182	0.10638297872340426	0.8503937007874016	0.04285714285714286	0.2748076923076923	0.07692307692307693	0.38461538461538464	0.0	0.9125	0.0	All Modes
no_beacon__no_geo	0.6304347826086957	0.7105263157894737	0.3729754334541601	0.1347517730496454	0.6071871127633208	0.017857142857142856	0.819366852886406	0.2857142857142857	0.34274509803921566	0.0	0.5333333333333333	0.0	0.8470588235294118	0.3333333333333333	148	RFC	0.3832676473065163	0.1792452830188679	0.667574931880109	0.012345679012345678	0.7764705882352941	0.2807017543859649	0.35411764705882354	0.0	0.47058823529411764	0.0	0.8	0.5	0.3710439555146222	0.10795454545454546	0.5568181818181818	0.03225806451612903	0.8672798948751642	0.2909090909090909	0.35307692307692307	0.0	0.6153846153846154	0.0	0.9	0.25	All Modes
no_beacon__no_geo	0.6246355685131195	0.7105263157894737	0.3434848903440676	0.234375	0.39351851851851855	0.08571428571428572	0.8204833141542002	0.18333333333333335	0.3269408303367113	0.10526315789473684	0.2608695652173913	0.0	0.8685714285714285	0.4	149	RFC	0.36095012924895586	0.2903225806451613	0.3953488372093023	0.10714285714285714	0.767491926803014	0.24444444444444444	0.4533333333333333	0.16666666666666666	0.3	0.0	0.8	1.0	0.3375283677793187	0.1965065502183406	0.391705069124424	0.07142857142857142	0.8813349814585909	0.14666666666666667	0.30153846153846153	0.07692307692307693	0.23076923076923078	0.0	0.95	0.25	All Modes
no_beacon__no_geo	0.5836023240800516	0.7192982456140351	0.3498178568607127	0.2446043165467626	0.3738656987295826	0.13084112149532712	0.7997781475318912	0.19999999999999998	0.3164998146088246	0.0	0.3870967741935484	0.3333333333333333	0.8620689655172414	0.0	150	RFC	0.3810979318100869	0.32075471698113206	0.3433333333333333	0.11290322580645161	0.7425334706488157	0.38596491228070173	0.326241134751773	0.0	0.3333333333333333	0.5	0.7978723404255319	0.0	0.3530288807024342	0.19767441860465115	0.4103585657370518	0.15555555555555556	0.8665865384615384	0.13496932515337423	0.32980769230769236	0.0	0.46153846153846156	0.25	0.9375	0.0	All Modes
no_beacon__no_geo	0.6152263374485597	0.7543859649122807	0.35426224824176256	0.19484240687679083	0.5242070116861436	0.0	0.7904817179338365	0.26178010471204194	0.39072577996715924	0.13333333333333336	0.5517241379310345	0.0	0.8685714285714285	0.4	151	RFC	0.38026960283349737	0.29310344827586204	0.48307692307692307	0.0	0.7283422459893049	0.3968253968253968	0.5599999999999999	0.5	0.5	0.0	0.8	1.0	0.3556882290961172	0.1459227467811159	0.572992700729927	0.0	0.8642131979695431	0.1953125	0.37846153846153846	0.07692307692307693	0.6153846153846154	0.0	0.95	0.25	All Modes
no_beacon__no_geo	0.6018068102849201	0.7807017543859649	0.3538183454640038	0.19459459459459458	0.5160142348754448	0.07692307692307693	0.7677233429394814	0.2138364779874214	0.4303829252981795	0.0	0.5925925925925927	0.0	0.8926553672316384	0.6666666666666666	152	RFC	0.37532519451778107	0.3564356435643564	0.4603174603174603	0.13333333333333333	0.7192224622030238	0.2073170731707317	0.4771723122238586	0.0	0.5714285714285714	0.0	0.8144329896907216	1.0	0.36378907433195684	0.13382899628252787	0.5870445344129555	0.05405405405405406	0.823238566131026	0.22077922077922077	0.4205769230769231	0.0	0.6153846153846154	0.0	0.9875	0.5	All Modes
no_beacon__no_geo	0.586284853051997	0.7631578947368421	0.33077367018165654	0.1839762611275964	0.43805309734513276	0.048780487804878044	0.7725321888412018	0.2105263157894737	0.3670134874759152	0.13333333333333336	0.4666666666666667	0.0	0.9017341040462428	0.3333333333333333	153	RFC	0.32654266851570657	0.22962962962962963	0.3694029850746269	0.08	0.7816377171215881	0.17204301075268819	0.45009487666034154	0.5	0.4117647058823529	0.0	0.8387096774193549	0.5	0.3522838696816196	0.15346534653465346	0.5380434782608695	0.03508771929824561	0.7636363636363637	0.2711864406779661	0.3680769230769231	0.07692307692307693	0.5384615384615384	0.0	0.975	0.25	All Modes
no_beacon__no_geo	0.6253709198813057	0.7543859649122807	0.41472610464382625	0.20496894409937888	0.5942492012779552	0.24999999999999994	0.8132322536181944	0.2111801242236025	0.4503372596395853	0.27272727272727276	0.4761904761904762	0.28571428571428575	0.8837209302325583	0.3333333333333333	154	RFC	0.41919975278982735	0.22297297297297297	0.7099236641221374	0.20987654320987653	0.7742782152230971	0.17894736842105263	0.5235507246376812	0.3333333333333333	0.625	0.3333333333333333	0.8260869565217391	0.5	0.4247248695784805	0.1896551724137931	0.510989010989011	0.3090909090909091	0.8563134978229318	0.25757575757575757	0.413076923076923	0.23076923076923078	0.38461538461538464	0.25	0.95	0.25	All Modes
no_beacon__no_geo	0.6110695587135377	0.7280701754385965	0.3408331275935385	0.15613382899628253	0.43569553805774275	0.16260162601626016	0.7976878612716763	0.15204678362573096	0.37243991640543367	0.125	0.3636363636363637	0.25	0.8735632183908046	0.25	155	RFC	0.3423426629107543	0.16535433070866143	0.48823529411764705	0.13333333333333333	0.8136792452830188	0.1111111111111111	0.41725768321513	0.3333333333333333	0.4444444444444444	0.25	0.8085106382978723	0.25	0.3545278504195513	0.14788732394366197	0.3933649289099526	0.20833333333333334	0.782312925170068	0.24074074074074073	0.3669230769230769	0.07692307692307693	0.3076923076923077	0.25	0.95	0.25	All Modes
no_beacon__no_geo	0.6028708133971292	0.7368421052631579	0.35880985916150593	0.24752475247524755	0.5362776025236593	0.020833333333333332	0.7804583835946924	0.208955223880597	0.38825888947276227	0.09090909090909093	0.5833333333333334	0.0	0.8670520231213872	0.4	156	RFC	0.36874134814005577	0.2617801047120419	0.6367041198501873	0.043478260869565216	0.7125550660792952	0.1891891891891892	0.5107852720755947	0.1111111111111111	0.6363636363636364	0.0	0.8064516129032258	1.0	0.3615311346060262	0.2347417840375587	0.46321525885558584	0.0136986301369863	0.8626666666666667	0.23333333333333334	0.3605769230769231	0.07692307692307693	0.5384615384615384	0.0	0.9375	0.25	All Modes
no_beacon__no_geo	0.6173402868318123	0.7543859649122807	0.3687904406625114	0.22926829268292684	0.5288753799392096	0.2162162162162162	0.8020247469066366	0.06756756756756757	0.3963153361439776	0.10526315789473684	0.5925925925925927	0.4	0.8837209302325583	0.0	157	RFC	0.37979252473367536	0.27167630057803466	0.49714285714285716	0.25806451612903225	0.7633832976445396	0.10869565217391304	0.5128364389233955	0.16666666666666666	0.5714285714285714	1.0	0.8260869565217391	0.0	0.3686200301101698	0.19831223628691982	0.564935064935065	0.18604651162790697	0.8447867298578199	0.049019607843137254	0.37846153846153846	0.07692307692307693	0.6153846153846154	0.25	0.95	0.0	All Modes
no_beacon__no_geo	0.5953307392996109	0.7543859649122807	0.34017708388054013	0.19428571428571428	0.5718015665796344	0.04347826086956522	0.7684148497348261	0.1229050279329609	0.3682307605122974	0.11764705882352941	0.5	0.0	0.8901734104046244	0.3333333333333333	158	RFC	0.3438702926891096	0.2556390977443609	0.5315533980582524	0.0625	0.7417519908987485	0.12790697674418605	0.40892473118279576	0.25	0.4666666666666667	0.0	0.8279569892473119	0.5	0.34480100266842256	0.15668202764976957	0.6186440677966102	0.03333333333333333	0.7970660146699267	0.11827956989247312	0.3655769230769231	0.07692307692307693	0.5384615384615384	0.0	0.9625	0.25	All Modes
no_beacon__no_geo	0.5987031700288185	0.7456140350877193	0.3238809690654704	0.16445623342175067	0.4214876033057851	0.06250000000000001	0.7995324371712449	0.17142857142857143	0.3306103869232361	0.0	0.3703703703703704	0.0	0.88268156424581	0.4	159	RFC	0.39456118740210167	0.25833333333333336	0.375	0.1	0.7177334732423925	0.5217391304347826	0.43102453102453103	0.0	0.35714285714285715	0.0	0.797979797979798	1.0	0.3304295923536856	0.12062256809338522	0.4811320754716981	0.045454545454545456	0.9023746701846965	0.10256410256410256	0.3244230769230769	0.0	0.38461538461538464	0.0	0.9875	0.25	All Modes
no_beacon__no_geo	0.5953905249679897	0.7192982456140351	0.3580988739118098	0.2227848101265823	0.49858356940509907	0.05309734513274336	0.7995337995337995	0.21649484536082475	0.2667437379576108	0.0	0.4666666666666667	0.0	0.8670520231213872	0.0	160	RFC	0.36638027473659307	0.24719101123595505	0.5398773006134969	0.05454545454545454	0.7489082969432315	0.2413793103448276	0.24364326375711576	0.0	0.4117647058823529	0.0	0.8064516129032258	0.0	0.3542817383738785	0.20276497695852536	0.4631578947368421	0.05172413793103448	0.8575	0.19626168224299065	0.29519230769230764	0.0	0.5384615384615384	0.0	0.9375	0.0	All Modes
no_beacon__no_geo	0.5836477987421383	0.7105263157894737	0.37612057840887836	0.20118343195266272	0.5047619047619047	0.13333333333333333	0.7760180995475112	0.2653061224489796	0.33026155481245295	0.09523809523809525	0.4999999999999999	0.0	0.8742514970059879	0.18181818181818182	161	RFC	0.38056334499641215	0.23776223776223776	0.5845588235294118	0.10204081632653061	0.7742663656884876	0.20418848167539266	0.33047842961636065	0.125	0.5454545454545454	0.0	0.8390804597701149	0.14285714285714285	0.3934438598711528	0.17435897435897435	0.4441340782122905	0.19230769230769232	0.7777777777777778	0.3786407766990291	0.3401923076923077	0.07692307692307693	0.46153846153846156	0.0	0.9125	0.25	All Modes
no_beacon__no_geo	0.5877862595419847	0.7456140350877193	0.3634191272441343	0.22641509433962262	0.5218800648298217	0.19417475728155342	0.7946257197696736	0.08	0.3841898864809082	0.10526315789473684	0.5333333333333333	0.4	0.8823529411764706	0.0	162	RFC	0.36624481222928157	0.25263157894736843	0.5111111111111111	0.2	0.7527272727272727	0.11475409836065574	0.49411764705882355	0.16666666666666666	0.47058823529411764	1.0	0.8333333333333334	0.0	0.3659573913197514	0.20512820512820512	0.5331125827814569	0.18867924528301888	0.8414634146341463	0.06140350877192982	0.37596153846153846	0.07692307692307693	0.6153846153846154	0.25	0.9375	0.0	All Modes
no_beacon__no_geo	0.637203166226913	0.7631578947368421	0.35480703761997423	0.23013698630136986	0.46880907372400765	0.09411764705882353	0.8261327713382508	0.15483870967741936	0.3922808988764045	0.125	0.5599999999999999	0.4	0.8764044943820225	0.0	163	RFC	0.38184171391739957	0.25149700598802394	0.5254237288135594	0.13333333333333333	0.7589545014520813	0.24	0.5425170068027211	0.3333333333333333	0.5833333333333334	1.0	0.7959183673469388	0.0	0.3457401543526738	0.21212121212121213	0.4232081911262799	0.07272727272727272	0.9063583815028902	0.11428571428571428	0.3680769230769231	0.07692307692307693	0.5384615384615384	0.25	0.975	0.0	All Modes
no_beacon__no_geo	0.6551724137931034	0.7368421052631579	0.4161969678649327	0.253968253968254	0.5627240143369175	0.20253164556962022	0.8367609254498716	0.225	0.39561344537815124	0.0	0.5599999999999999	0.28571428571428575	0.8823529411764706	0.25	164	RFC	0.4192372831113067	0.26666666666666666	0.6680851063829787	0.16326530612244897	0.808695652173913	0.18947368421052632	0.4	0.0	0.5833333333333334	0.3333333333333333	0.8333333333333334	0.25	0.42778526103842607	0.24242424242424243	0.48606811145510836	0.26666666666666666	0.8668442077230359	0.27692307692307694	0.3951923076923077	0.0	0.5384615384615384	0.25	0.9375	0.25	All Modes
no_beacon__no_geo	0.6273516642547033	0.7456140350877193	0.3841312292020481	0.25205479452054796	0.47509578544061304	0.17977528089887637	0.8061831153388823	0.20754716981132076	0.45572254335260115	0.2	0.4	0.4	0.8786127167630059	0.4	165	RFC	0.4434134353721741	0.26900584795321636	0.47876447876447875	0.38095238095238093	0.755011135857461	0.3333333333333333	0.7039170506912442	0.2857142857142857	0.4166666666666667	1.0	0.8172043010752689	1.0	0.3683448400986843	0.23711340206185566	0.4714828897338403	0.11764705882352941	0.8647959183673469	0.1506849315068493	0.3976923076923077	0.15384615384615385	0.38461538461538464	0.25	0.95	0.25	All Modes
no_beacon__no_geo	0.6137980085348507	0.7456140350877193	0.35515039714811775	0.20786516853932585	0.5602605863192183	0.06976744186046513	0.8045254556882464	0.13333333333333336	0.3307563025210084	0.2	0.5714285714285715	0.0	0.8823529411764706	0.0	166	RFC	0.3595658360886959	0.24666666666666667	0.5657894736842105	0.08823529411764706	0.7692307692307693	0.12790697674418605	0.3304761904761905	0.2857142857142857	0.5333333333333333	0.0	0.8333333333333334	0.0	0.3549195860885025	0.1796116504854369	0.5548387096774193	0.057692307692307696	0.8432147562582345	0.13924050632911392	0.34134615384615385	0.15384615384615385	0.6153846153846154	0.0	0.9375	0.0	All Modes
no_beacon__no_geo	0.6795454545454546	0.7631578947368421	0.4437406786786095	0.30136986301369856	0.419672131147541	0.34234234234234234	0.8568115942028985	0.2985074626865672	0.4539135194307608	0.1111111111111111	0.4761904761904762	0.5	0.896551724137931	0.28571428571428575	167	RFC	0.4456770920826907	0.36666666666666664	0.5	0.2638888888888889	0.8238573021181717	0.273972602739726	0.4976241134751773	0.2	0.625	0.5	0.8297872340425532	0.3333333333333333	0.4649912582651033	0.2558139534883721	0.3615819209039548	0.48717948717948717	0.892512077294686	0.32786885245901637	0.4373076923076923	0.07692307692307693	0.38461538461538464	0.5	0.975	0.25	All Modes
no_beacon__no_geo	0.6549401197604791	0.7543859649122807	0.4121890978975912	0.20253164556962025	0.5430210325047801	0.2608695652173913	0.8374689826302729	0.21705426356589147	0.3821117804551539	0.1111111111111111	0.5625	0.0	0.9036144578313252	0.3333333333333333	168	RFC	0.44460542381595014	0.25396825396825395	0.46710526315789475	0.4444444444444444	0.8241758241758241	0.23333333333333334	0.40915544675642596	0.2	0.47368421052631576	0.0	0.872093023255814	0.5	0.4111069593602286	0.16842105263157894	0.6484018264840182	0.18461538461538463	0.8511979823455234	0.2028985507246377	0.39134615384615384	0.07692307692307693	0.6923076923076923	0.0	0.9375	0.25	All Modes
no_beacon__no_geo	0.6476126429051782	0.7807017543859649	0.3839558911132894	0.2258064516129032	0.6631158455392809	0.05714285714285715	0.8215403882279274	0.1521739130434783	0.3988556662975268	0.1111111111111111	0.6428571428571429	0.0	0.9069767441860466	0.3333333333333333	169	RFC	0.39730721613653547	0.2641509433962264	0.6878453038674033	0.11764705882352941	0.7663551401869159	0.15053763440860216	0.4295652173913044	0.2	0.6	0.0	0.8478260869565217	0.5	0.38283161554116923	0.19718309859154928	0.6401028277634961	0.03773584905660377	0.8852901484480432	0.15384615384615385	0.39884615384615385	0.07692307692307693	0.6923076923076923	0.0	0.975	0.25	All Modes
no_beacon__no_geo	0.5822704081632653	0.7192982456140351	0.3376674437648058	0.2630272952853598	0.3946932006633499	0.027397260273972605	0.7757313109425785	0.2274881516587678	0.3920476222863491	0.1111111111111111	0.41379310344827586	0.0	0.863905325443787	0.5714285714285715	170	RFC	0.3498133274085734	0.3375796178343949	0.3342696629213483	0.047619047619047616	0.7568710359408034	0.2727272727272727	0.41237827715355807	0.2	0.375	0.0	0.8202247191011236	0.6666666666666666	0.34142736139912006	0.21544715447154472	0.4817813765182186	0.019230769230769232	0.7955555555555556	0.1951219512195122	0.39019230769230767	0.07692307692307693	0.46153846153846156	0.0	0.9125	0.5	All Modes
no_beacon__no_geo	0.6416264645072364	0.7280701754385965	0.37429247174705293	0.1946902654867257	0.6005665722379603	0.06896551724137932	0.8300248138957816	0.17721518987341772	0.34752754994021645	0.09090909090909093	0.4347826086956522	0.0	0.8786127167630059	0.3333333333333333	171	RFC	0.3819792592483848	0.2391304347826087	0.6162790697674418	0.1111111111111111	0.7824561403508772	0.16091954022988506	0.38566308243727604	0.1111111111111111	0.5	0.0	0.8172043010752689	0.5	0.3761498426880274	0.16417910447761194	0.585635359116022	0.05	0.8837516512549538	0.19718309859154928	0.3323076923076923	0.07692307692307693	0.38461538461538464	0.0	0.95	0.25	All Modes
no_beacon__no_geo	0.6031957390146472	0.7192982456140351	0.33486732269303265	0.27895981087470445	0.4017094017094017	0.0	0.8061674008810573	0.1875	0.2689655172413793	0.0	0.4827586206896552	0.0	0.8620689655172414	0.0	172	RFC	0.35014581988868426	0.3277777777777778	0.3686274509803922	0.0	0.7585492227979275	0.29577464788732394	0.24707446808510639	0.0	0.4375	0.0	0.7978723404255319	0.0	0.336306464439857	0.24279835390946503	0.4413145539906103	0.0	0.8601645123384254	0.13725490196078433	0.29519230769230764	0.0	0.5384615384615384	0.0	0.9375	0.0	All Modes
no_beacon__no_geo	0.6516931582584657	0.7894736842105263	0.3680699375246252	0.13680781758957655	0.6046511627906976	0.05405405405405405	0.8250564334085779	0.21978021978021975	0.3236481033091202	0.0	0.7142857142857142	0.0	0.903954802259887	0.0	173	RFC	0.39028166293944	0.14788732394366197	0.5847750865051903	0.10526315789473684	0.7801494130202775	0.3333333333333333	0.29828178694158075	0.0	0.6666666666666666	0.0	0.8247422680412371	0.0	0.365789163517641	0.12727272727272726	0.6259259259259259	0.03636363636363636	0.8754491017964072	0.16393442622950818	0.3538461538461538	0.0	0.7692307692307693	0.0	1.0	0.0	All Modes
no_beacon__no_geo	0.6461107217939733	0.7631578947368421	0.3936141560390603	0.2748538011695907	0.5430016863406407	0.15555555555555559	0.8311377245508982	0.16352201257861634	0.3737144585601936	0.21052631578947367	0.41666666666666663	0.3333333333333333	0.9080459770114943	0.0	174	RFC	0.42634861703031807	0.27167630057803466	0.5366666666666666	0.23333333333333334	0.7877412031782066	0.3023255813953488	0.42566086395873626	0.3333333333333333	0.45454545454545453	0.5	0.8404255319148937	0.0	0.38718492379756303	0.2781065088757396	0.5494880546075085	0.11666666666666667	0.8795944233206591	0.11206896551724138	0.3551923076923077	0.15384615384615385	0.38461538461538464	0.25	0.9875	0.0	All Modes
no_beacon__no_geo	0.5950413223140496	0.7368421052631579	0.4064960269969863	0.21791767554479416	0.5471698113207547	0.21768707482993194	0.7916410571604179	0.25806451612903225	0.5220733652312599	0.1	0.5454545454545455	0.4444444444444445	0.8538011695906434	0.6666666666666666	175	RFC	0.4147310301949017	0.2542372881355932	0.725	0.14545454545454545	0.7368421052631579	0.21212121212121213	0.6023443223443223	0.14285714285714285	0.6666666666666666	0.4	0.8021978021978022	1.0	0.4494323573129784	0.1906779661016949	0.4393939393939394	0.43243243243243246	0.8552456839309429	0.32941176470588235	0.4901923076923077	0.07692307692307693	0.46153846153846156	0.5	0.9125	0.5	All Modes
no_beacon__no_geo	0.6024506466984343	0.7631578947368421	0.34390056437307015	0.23936170212765961	0.4576923076923077	0.06666666666666667	0.7766776677667766	0.17910447761194026	0.3657364341085271	0.0	0.5999999999999999	0.0	0.8953488372093024	0.3333333333333333	176	RFC	0.3453202032647459	0.3082191780821918	0.3979933110367893	0.09090909090909091	0.7715846994535519	0.15789473684210525	0.3732736572890026	0.0	0.5294117647058824	0.0	0.8369565217391305	0.5	0.35509603195362516	0.1956521739130435	0.5384615384615384	0.05263157894736842	0.7818383167220376	0.20689655172413793	0.38096153846153846	0.0	0.6923076923076923	0.0	0.9625	0.25	All Modes
no_beacon__no_geo	0.6404874746106973	0.7719298245614035	0.3491575983336781	0.16338028169014085	0.6015267175572518	0.03389830508474577	0.8095781071835804	0.13740458015267176	0.3735238095238095	0.0	0.6428571428571429	0.0	0.8914285714285713	0.3333333333333333	177	RFC	0.37374063794725737	0.2196969696969697	0.5710144927536231	0.1111111111111111	0.7473684210526316	0.21951219512195122	0.38421052631578945	0.0	0.6	0.0	0.8210526315789474	0.5	0.35372265822629945	0.13004484304932734	0.635483870967742	0.02	0.8830845771144279	0.1	0.3834615384615384	0.0	0.6923076923076923	0.0	0.975	0.25	All Modes
no_beacon__no_geo	0.5530569219957836	0.7280701754385965	0.30071938213859395	0.17438692098092642	0.3574144486692015	0.06557377049180327	0.7476851851851851	0.15853658536585366	0.41418719211822663	0.0	0.41379310344827586	0.4	0.8571428571428572	0.4	178	RFC	0.3061731753946736	0.24427480916030533	0.27976190476190477	0.07407407407407407	0.7546728971962616	0.1780821917808219	0.6328947368421053	0.0	0.375	1.0	0.7894736842105263	1.0	0.31456728455730965	0.13559322033898305	0.49473684210526314	0.058823529411764705	0.7408256880733946	0.14285714285714285	0.37980769230769235	0.0	0.46153846153846156	0.25	0.9375	0.25	All Modes
no_beacon__no_geo	0.6466361854996734	0.7807017543859649	0.3362767678044104	0.16718266253869965	0.5345454545454545	0.05263157894736842	0.8224489795918367	0.1045751633986928	0.4043103448275862	0.125	0.6666666666666666	0.0	0.896551724137931	0.3333333333333333	179	RFC	0.3407954886949492	0.23893805309734514	0.5212765957446809	0.058823529411764705	0.8108651911468813	0.07407407407407407	0.46119554204660584	0.3333333333333333	0.6428571428571429	0.0	0.8297872340425532	0.5	0.34736884933510503	0.12857142857142856	0.5485074626865671	0.047619047619047616	0.8343685300207039	0.17777777777777778	0.39884615384615385	0.07692307692307693	0.6923076923076923	0.0	0.975	0.25	All Modes
no_beacon__no_geo	0.6702479338842975	0.7192982456140351	0.35485454213548406	0.1818181818181818	0.3453815261044177	0.08333333333333333	0.8512396694214875	0.3125	0.38508474576271184	0.1	0.3	0.0	0.8587570621468925	0.6666666666666666	180	RFC	0.3733070086812078	0.20353982300884957	0.4777777777777778	0.07017543859649122	0.8165345413363534	0.29850746268656714	0.47098674521354933	0.14285714285714285	0.42857142857142855	0.0	0.7835051546391752	1.0	0.3508369629678473	0.16428571428571428	0.27044025157232704	0.10256410256410256	0.8890258939580764	0.32786885245901637	0.3515384615384615	0.07692307692307693	0.23076923076923078	0.0	0.95	0.5	All Modes
no_beacon__no_geo	0.6463245492371706	0.7894736842105263	0.41369115341952467	0.2832369942196532	0.5589123867069486	0.10101010101010102	0.8347934918648311	0.29050279329608936	0.44636034530771374	0.1904761904761905	0.7407407407407408	0.0	0.9005847953216374	0.4	181	RFC	0.4488620976986324	0.34265734265734266	0.5572289156626506	0.14705882352941177	0.7640320733104238	0.43333333333333335	0.5620879120879121	0.25	0.7142857142857143	0.0	0.8461538461538461	1.0	0.40347916856638966	0.2413793103448276	0.5606060606060606	0.07692307692307693	0.92	0.2184873949579832	0.4271153846153847	0.15384615384615385	0.7692307692307693	0.0	0.9625	0.25	All Modes
no_beacon__no_geo	0.6116573033707865	0.7456140350877193	0.3936032900190061	0.31265508684863524	0.5108695652173914	0.06201550387596899	0.8138195777351247	0.26865671641791045	0.3643548526488636	0.21052631578947367	0.4761904761904762	0.0	0.8850574712643678	0.25	182	RFC	0.4110246681383929	0.3423913043478261	0.6682464454976303	0.047619047619047616	0.7699757869249395	0.226890756302521	0.4054964539007092	0.3333333333333333	0.625	0.0	0.8191489361702128	0.25	0.39645521762074254	0.2876712328767123	0.41348973607038125	0.08888888888888889	0.8629579375848032	0.32926829268292684	0.35019230769230775	0.15384615384615385	0.38461538461538464	0.0	0.9625	0.25	All Modes
no_beacon__no_geo	0.6114068441064638	0.7280701754385965	0.36530570156713776	0.1818181818181818	0.4594059405940594	0.043010752688172046	0.8040583386176283	0.3382352941176471	0.3340112994350283	0.0	0.4	0.0	0.8700564971751412	0.4	183	RFC	0.38866166012311004	0.24786324786324787	0.4793388429752066	0.06060606060606061	0.7295742232451093	0.42592592592592593	0.4420962199312715	0.0	0.4166666666666667	0.0	0.7938144329896907	1.0	0.35878607188379924	0.14356435643564355	0.44106463878326996	0.03333333333333333	0.8954802259887006	0.2804878048780488	0.3194230769230769	0.0	0.38461538461538464	0.0	0.9625	0.25	All Modes
no_beacon__no_geo	0.6021260440394837	0.7368421052631579	0.356740112725252	0.2222222222222222	0.4803921568627451	0.08547008547008547	0.7876160990712073	0.208	0.4292534405066374	0.23529411764705882	0.4347826086956522	0.3333333333333333	0.8571428571428572	0.28571428571428575	184	RFC	0.37397846825258013	0.2411764705882353	0.6242038216560509	0.058823529411764705	0.762589928057554	0.18309859154929578	0.524561403508772	0.5	0.5	0.5	0.7894736842105263	0.3333333333333333	0.3615599454989876	0.20603015075376885	0.3904382470119522	0.15625	0.8143405889884763	0.24074074074074073	0.39519230769230773	0.15384615384615385	0.38461538461538464	0.25	0.9375	0.25	All Modes
no_beacon__no_geo	0.6224226804123711	0.7456140350877193	0.36571340802766794	0.17910447761194026	0.5966981132075472	0.07594936708860758	0.7990373044524669	0.17777777777777778	0.3057564335241286	0.10526315789473684	0.5384615384615384	0.0	0.8850574712643678	0.0	185	RFC	0.3881519871777274	0.22556390977443608	0.6009501187648456	0.1111111111111111	0.7272727272727273	0.27586206896551724	0.3048554282596836	0.16666666666666666	0.5384615384615384	0.0	0.8191489361702128	0.0	0.36327518175341456	0.1485148514851485	0.5925058548009368	0.057692307692307696	0.8865153538050734	0.13114754098360656	0.3155769230769231	0.07692307692307693	0.5384615384615384	0.0	0.9625	0.0	All Modes
no_beacon__no_geo	0.660702451954937	0.7192982456140351	0.36610622078284066	0.22572178477690288	0.65625	0.0	0.8309122603137711	0.11764705882352942	0.2677514124293785	0.0	0.48000000000000004	0.0	0.8587570621468925	0.0	186	RFC	0.37287842730894905	0.2905405405405405	0.6543909348441926	0.0	0.7883131201764058	0.13114754098360656	0.256701030927835	0.0	0.5	0.0	0.7835051546391752	0.0	0.3655428118775758	0.18454935622317598	0.6581196581196581	0.0	0.8783783783783784	0.10666666666666667	0.28230769230769226	0.0	0.46153846153846156	0.0	0.95	0.0	All Modes
no_beacon__no_geo	0.6256830601092896	0.7280701754385965	0.3605066370200853	0.2337662337662338	0.4495238095238095	0.021505376344086023	0.814404432132964	0.2833333333333333	0.3261694734028335	0.0	0.41379310344827586	0.0	0.8837209302325583	0.3333333333333333	187	RFC	0.37845605635448804	0.3237410071942446	0.47580645161290325	0.030303030303030304	0.7416750756811302	0.32075471698113206	0.34021739130434786	0.0	0.375	0.0	0.8260869565217391	0.5	0.35645320439006756	0.18292682926829268	0.4259927797833935	0.016666666666666666	0.902948402948403	0.2537313432835821	0.3323076923076923	0.0	0.46153846153846156	0.0	0.95	0.25	All Modes
no_beacon__no_geo	0.6382428940568475	0.7719298245614035	0.3662420427303883	0.19727891156462585	0.5956112852664577	0.0625	0.8292682926829269	0.14655172413793102	0.3707675070028011	0.11764705882352941	0.5833333333333334	0.0	0.9028571428571428	0.25	188	RFC	0.37409587873232886	0.23577235772357724	0.6354515050167224	0.057971014492753624	0.8376259798432251	0.10365853658536585	0.3935885167464115	0.25	0.6363636363636364	0.0	0.8315789473684211	0.25	0.37378699415790856	0.1695906432748538	0.56047197640118	0.06779661016949153	0.8210757409440176	0.25	0.3705769230769231	0.07692307692307693	0.5384615384615384	0.0	0.9875	0.25	All Modes
no_beacon__no_geo	0.6523009495982469	0.7192982456140351	0.4056934208340593	0.20588235294117646	0.5544933078393881	0.1896551724137931	0.8299155609167671	0.24852071005917162	0.4086274509803922	0.11764705882352941	0.4444444444444445	0.4	0.8588235294117648	0.22222222222222224	189	RFC	0.40916946367046175	0.24778761061946902	0.6092436974789915	0.18032786885245902	0.8065650644783119	0.20192307692307693	0.5379365079365079	0.25	0.42857142857142855	1.0	0.8111111111111111	0.2	0.412521573385094	0.1761006289308176	0.5087719298245614	0.2	0.8546583850931677	0.3230769230769231	0.39019230769230767	0.07692307692307693	0.46153846153846156	0.25	0.9125	0.25	All Modes
no_beacon__no_geo	0.6252573781743308	0.6929824561403509	0.3767075164052671	0.22727272727272724	0.5009140767824497	0.0425531914893617	0.8155002891844997	0.29729729729729726	0.2285828184173809	0.0	0.27586206896551724	0.0	0.8670520231213872	0.0	190	RFC	0.4032333458047743	0.30612244897959184	0.4448051948051948	0.08	0.7621621621621621	0.4230769230769231	0.21129032258064515	0.0	0.25	0.0	0.8064516129032258	0.0	0.37779249888865507	0.18072289156626506	0.5732217573221757	0.028985507246376812	0.8768656716417911	0.22916666666666666	0.24903846153846154	0.0	0.3076923076923077	0.0	0.9375	0.0	All Modes
no_beacon__no_geo	0.6369209809264306	0.7807017543859649	0.3951038795668368	0.24068767908309455	0.5446009389671361	0.1951219512195122	0.822695035460993	0.17241379310344826	0.3976169590643274	0.0	0.6875	0.4	0.9005847953216374	0.0	191	RFC	0.4493740543185818	0.2727272727272727	0.48066298342541436	0.38095238095238093	0.7864406779661017	0.32608695652173914	0.4850202429149798	0.0	0.5789473684210527	1.0	0.8461538461538461	0.0	0.3908664065464156	0.2153846153846154	0.628158844765343	0.13114754098360656	0.862453531598513	0.1171875	0.41173076923076923	0.0	0.8461538461538461	0.25	0.9625	0.0	All Modes
no_beacon__no_geo	0.6152330925804333	0.7543859649122807	0.3354470104808049	0.24376731301939053	0.5007874015748032	0.028169014084507043	0.8066852367688021	0.09782608695652174	0.30511695906432745	0.125	0.5	0.0	0.9005847953216374	0.0	192	RFC	0.3369901195999635	0.29333333333333333	0.46355685131195334	0.029411764705882353	0.8153153153153153	0.08333333333333333	0.32010796221322535	0.3333333333333333	0.42105263157894735	0.0	0.8461538461538461	0.0	0.3393470751918304	0.20853080568720378	0.5445205479452054	0.02702702702702703	0.7982359426681367	0.11842105263157894	0.3309615384615385	0.07692307692307693	0.6153846153846154	0.0	0.9625	0.0	All Modes
no_beacon__no_geo	0.5903151421983089	0.7543859649122807	0.3342043404955396	0.19594594594594592	0.4666666666666666	0.05714285714285715	0.761485210824418	0.18978102189781018	0.36928571428571433	0.0	0.5714285714285715	0.0	0.8750000000000001	0.4	193	RFC	0.35431499633604896	0.232	0.41754385964912283	0.18181818181818182	0.7432432432432432	0.19696969696969696	0.46708333333333335	0.0	0.5333333333333333	0.0	0.8020833333333334	1.0	0.3392243180176214	0.1695906432748538	0.5288888888888889	0.03389830508474576	0.7806451612903226	0.18309859154929578	0.3655769230769231	0.0	0.6153846153846154	0.0	0.9625	0.25	All Modes
no_beacon__no_geo	0.631578947368421	0.7017543859649122	0.32828434537192797	0.17704918032786884	0.3835616438356165	0.0821917808219178	0.821199767035527	0.17741935483870966	0.3253944456343257	0.09523809523809525	0.34782608695652173	0.0	0.8505747126436781	0.3333333333333333	194	RFC	0.35779064872674216	0.17419354838709677	0.38461538461538464	0.1875	0.7868303571428571	0.2558139534883721	0.3624468085106383	0.125	0.4	0.0	0.7872340425531915	0.5	0.3219313201761943	0.18	0.3825136612021858	0.05263157894736842	0.8587088915956151	0.13580246913580246	0.3119230769230769	0.07692307692307693	0.3076923076923077	0.0	0.925	0.25	All Modes
no_beacon__no_geo	0.6450924608819346	0.7280701754385965	0.412612438452718	0.1614906832298137	0.6012658227848101	0.22727272727272727	0.816276202219482	0.25675675675675674	0.3338870431893688	0.0	0.4999999999999999	0.0	0.8837209302325583	0.28571428571428575	195	RFC	0.42981573943056467	0.17567567567567569	0.6551724137931034	0.3225806451612903	0.7797408716136631	0.2159090909090909	0.3409749670619236	0.0	0.5454545454545454	0.0	0.8260869565217391	0.3333333333333333	0.41069794566414847	0.14942528735632185	0.5555555555555556	0.17543859649122806	0.8564036222509702	0.31666666666666665	0.3323076923076923	0.0	0.46153846153846156	0.0	0.95	0.25	All Modes
no_beacon__no_geo	0.6566552901023891	0.8070175438596491	0.3711083652358444	0.25074626865671645	0.6100151745068285	0.1090909090909091	0.8437314319667261	0.04195804195804195	0.4556409414340449	0.4444444444444444	0.64	0.28571428571428575	0.9080459770114943	0.0	196	RFC	0.38165053282596206	0.27450980392156865	0.7003484320557491	0.07792207792207792	0.8179723502304147	0.0375	0.5280851063829788	0.8	0.6666666666666666	0.3333333333333333	0.8404255319148937	0.0	0.37433893700468013	0.23076923076923078	0.5403225806451613	0.18181818181818182	0.8711656441717791	0.047619047619047616	0.4321153846153846	0.3076923076923077	0.6153846153846154	0.25	0.9875	0.0	All Modes
no_beacon__no_geo	0.635183850036049	0.7368421052631579	0.350207807508232	0.2021660649819495	0.4895833333333333	0.07339449541284404	0.8382441371016236	0.1476510067114094	0.3187675070028011	0.11764705882352941	0.24000000000000002	0.0	0.9028571428571428	0.3333333333333333	197	RFC	0.35839552329917346	0.2028985507246377	0.4964788732394366	0.0784313725490196	0.8104651162790698	0.2037037037037037	0.3663157894736842	0.25	0.25	0.0	0.8315789473684211	0.5	0.3474131141710341	0.2014388489208633	0.4828767123287671	0.06896551724137931	0.8679950186799502	0.11578947368421053	0.30903846153846154	0.07692307692307693	0.23076923076923078	0.0	0.9875	0.25	All Modes
no_beacon__no_geo	0.6307356154406409	0.7456140350877193	0.3493934408616364	0.2	0.585820895522388	0.0	0.8129981606376456	0.14814814814814814	0.3483702737940026	0.0	0.5384615384615384	0.0	0.8700564971751412	0.3333333333333333	198	RFC	0.3587837216398298	0.32432432432432434	0.5902255639097744	0.0	0.7603211009174312	0.11904761904761904	0.3664551942902458	0.0	0.5384615384615384	0.0	0.7938144329896907	0.5	0.35913120253366143	0.14457831325301204	0.5814814814814815	0.0	0.8735177865612648	0.19607843137254902	0.3501923076923077	0.0	0.5384615384615384	0.0	0.9625	0.25	All Modes
no_beacon__no_geo	0.6371280724450195	0.7280701754385965	0.3831073936214789	0.1797752808988764	0.5946666666666667	0.05063291139240506	0.8218053927315357	0.2686567164179105	0.2627257799671593	0.0	0.42857142857142855	0.0	0.8850574712643678	0.0	199	RFC	0.40386879837566203	0.21333333333333335	0.5334928229665071	0.09090909090909091	0.790304396843292	0.391304347826087	0.24382978723404256	0.0	0.4	0.0	0.8191489361702128	0.0	0.38451631651575013	0.1553398058252427	0.6716867469879518	0.03508771929824561	0.8559218559218559	0.20454545454545456	0.2848076923076923	0.0	0.46153846153846156	0.0	0.9625	0.0	All Modes
no_beacon__no_geo	0.6421499292786421	0.7631578947368421	0.4263197449845861	0.2116991643454039	0.527306967984934	0.2777777777777778	0.8481481481481481	0.26666666666666666	0.4235064935064935	0.18181818181818185	0.6428571428571429	0.4	0.8928571428571429	0.0	200	RFC	0.46709195324873665	0.21965317919075145	0.4778156996587031	0.45454545454545453	0.8198090692124105	0.36363636363636365	0.5348989898989899	0.2222222222222222	0.6	1.0	0.8522727272727273	0.0	0.41631586184337177	0.20430107526881722	0.5882352941176471	0.2	0.8785166240409207	0.21052631578947367	0.40673076923076923	0.15384615384615385	0.6923076923076923	0.25	0.9375	0.0	All Modes
no_beacon__no_geo	0.6433717579250721	0.7105263157894737	0.3867277093817006	0.24605678233438485	0.49576271186440674	0.020618556701030927	0.8330362448009508	0.33816425120772947	0.28827236048778276	0.21052631578947367	0.3703703703703704	0.0	0.8604651162790697	0.0	201	RFC	0.40510603979669685	0.2932330827067669	0.49159663865546216	0.022727272727272728	0.7858744394618834	0.43209876543209874	0.2989648033126294	0.3333333333333333	0.35714285714285715	0.0	0.8043478260869565	0.0	0.378964439752152	0.21195652173913043	0.5	0.018867924528301886	0.8862199747155499	0.2777777777777778	0.2926923076923077	0.15384615384615385	0.38461538461538464	0.0	0.925	0.0	All Modes
no_beacon__no_geo	0.6217201166180758	0.7807017543859649	0.36648892325510596	0.22629969418960244	0.5862068965517242	0.05970149253731343	0.7945560596241088	0.16568047337278108	0.3962167487684729	0.0	0.6896551724137931	0.0	0.8914285714285713	0.4	202	RFC	0.40355565082735795	0.31092436974789917	0.5917721518987342	0.16666666666666666	0.707035755478662	0.2413793103448276	0.48921052631578943	0.0	0.625	0.0	0.8210526315789474	1.0	0.3655848906434191	0.1778846153846154	0.5807453416149069	0.03636363636363636	0.9068047337278107	0.12612612612612611	0.39884615384615385	0.0	0.7692307692307693	0.0	0.975	0.25	All Modes
no_beacon__no_geo	0.6298909557408595	0.7543859649122807	0.3915050717096985	0.15615615615615616	0.658354114713217	0.15384615384615383	0.7577639751552794	0.23140495867768593	0.4449494949494949	0.1111111111111111	0.5833333333333334	0.0	0.8636363636363635	0.6666666666666666	203	RFC	0.40660943325861726	0.22807017543859648	0.639225181598063	0.25925925925925924	0.7222820236813778	0.18421052631578946	0.5256060606060606	0.2	0.6363636363636364	0.0	0.7916666666666666	1.0	0.40295658507742554	0.1187214611872146	0.6786632390745502	0.109375	0.7969121140142518	0.3111111111111111	0.413076923076923	0.07692307692307693	0.5384615384615384	0.0	0.95	0.5	All Modes
no_beacon__no_geo	0.6585195530726257	0.7456140350877193	0.44623933322837084	0.2996515679442509	0.6072041166380789	0.2962962962962963	0.8236002408187838	0.20444444444444443	0.4079005961358903	0.11764705882352941	0.46153846153846156	0.5714285714285715	0.888888888888889	0.0	204	RFC	0.44764644395733005	0.38392857142857145	0.6389891696750902	0.2318840579710145	0.8300970873786407	0.15333333333333332	0.4426739926739927	0.25	0.46153846153846156	0.6666666666666666	0.8351648351648352	0.0	0.4716546072523302	0.24571428571428572	0.5784313725490197	0.41025641025641024	0.8172043010752689	0.30666666666666664	0.3976923076923077	0.07692307692307693	0.46153846153846156	0.5	0.95	0.0	All Modes
no_beacon__no_geo	0.5948529411764706	0.7105263157894737	0.29321150982612026	0.1912568306010929	0.41188118811881186	0.03333333333333333	0.7856301531213192	0.04395604395604395	0.25777990430622005	0.10526315789473684	0.32	0.0	0.8636363636363635	0.0	205	RFC	0.30206845605390936	0.22435897435897437	0.45614035087719296	0.05	0.7257889009793254	0.05405405405405406	0.2583333333333333	0.16666666666666666	0.3333333333333333	0.0	0.7916666666666666	0.0	0.29207617958439386	0.16666666666666666	0.37545126353790614	0.025	0.8562259306803595	0.037037037037037035	0.26692307692307693	0.07692307692307693	0.3076923076923077	0.0	0.95	0.0	All Modes
no_beacon__no_geo	0.5822291504286827	0.7017543859649122	0.32597143535420875	0.1883116883116883	0.3782608695652174	0.0	0.7759282970550576	0.2873563218390805	0.326167097329888	0.0	0.3703703703703704	0.0	0.8604651162790697	0.4	206	RFC	0.3402236352542604	0.2636363636363636	0.3020833333333333	0.0	0.7622641509433963	0.373134328358209	0.4322981366459627	0.0	0.35714285714285715	0.0	0.8043478260869565	1.0	0.3352029448867277	0.14646464646464646	0.5058139534883721	0.0	0.7900912646675359	0.2336448598130841	0.3119230769230769	0.0	0.38461538461538464	0.0	0.925	0.25	All Modes
no_beacon__no_geo	0.6205432937181664	0.7105263157894737	0.33712923966937935	0.23837209302325582	0.32982456140350874	0.08333333333333333	0.8118939883645767	0.2222222222222222	0.40942230183609496	0.1904761904761905	0.27272727272727276	0.4	0.8505747126436781	0.3333333333333333	207	RFC	0.3500356946796079	0.271523178807947	0.41228070175438597	0.07317073170731707	0.7667887667887668	0.22641509433962265	0.5741134751773049	0.25	0.3333333333333333	1.0	0.7872340425531915	0.5	0.3329764817395561	0.21243523316062177	0.27485380116959063	0.0967741935483871	0.8626373626373627	0.21818181818181817	0.3619230769230769	0.15384615384615385	0.23076923076923078	0.25	0.925	0.25	All Modes
no_beacon__no_geo	0.6553054662379422	0.7456140350877193	0.4097650666076861	0.337468982630273	0.5722627737226277	0.05825242718446602	0.8291855203619909	0.25165562913907286	0.3222578728461082	0.27272727272727276	0.4444444444444445	0.0	0.8941176470588236	0.0	208	RFC	0.43297874799799646	0.34517766497461927	0.5536723163841808	0.06382978723404255	0.8063806380638063	0.3958333333333333	0.32126984126984126	0.3333333333333333	0.42857142857142855	0.0	0.8444444444444444	0.0	0.40271947237637995	0.3300970873786408	0.5921450151057401	0.05357142857142857	0.8533178114086146	0.18446601941747573	0.32846153846153847	0.23076923076923078	0.46153846153846156	0.0	0.95	0.0	All Modes
no_beacon__no_geo	0.6425531914893617	0.7192982456140351	0.3497425417325332	0.18888888888888888	0.606473594548552	0.05000000000000001	0.8252252252252251	0.078125	0.248566166798211	0.0	0.380952380952381	0.0	0.861878453038674	0.0	209	RFC	0.353646871635896	0.23448275862068965	0.6095890410958904	0.05	0.7815699658703071	0.09259259259259259	0.25445544554455446	0.0	0.5	0.0	0.7722772277227723	0.0	0.3506285468972961	0.15813953488372093	0.6033898305084746	0.05	0.8740458015267175	0.06756756756756757	0.2565384615384615	0.0	0.3076923076923077	0.0	0.975	0.0	All Modes
no_beacon__no_geo	0.6536514822848879	0.7807017543859649	0.39023857256405814	0.292817679558011	0.5426695842450765	0.07228915662650602	0.8412887828162292	0.2021276595744681	0.429415607985481	0.21052631578947367	0.64	0.4	0.896551724137931	0.0	210	RFC	0.40823876364559464	0.32919254658385094	0.5276595744680851	0.07894736842105263	0.793918918918919	0.3114754098360656	0.5659574468085106	0.3333333333333333	0.6666666666666666	1.0	0.8297872340425532	0.0	0.3866366334478092	0.263681592039801	0.5585585585585585	0.06666666666666667	0.8946700507614214	0.14960629921259844	0.39884615384615385	0.15384615384615385	0.6153846153846154	0.25	0.975	0.0	All Modes
no_beacon__no_geo	0.5962314939434724	0.7631578947368421	0.3079473954058733	0.18731117824773413	0.45936395759717313	0.03508771929824561	0.7814713896457764	0.07650273224043715	0.31912832929782087	0.14285714285714288	0.5714285714285715	0.0	0.8813559322033899	0.0	211	RFC	0.31383146959014296	0.27927927927927926	0.3834808259587021	0.05555555555555555	0.7684887459807074	0.08235294117647059	0.46749140893470786	1.0	0.5333333333333333	0.0	0.8041237113402062	0.0	0.3211132268755563	0.1409090909090909	0.5726872246696035	0.02564102564102564	0.79490022172949	0.07142857142857142	0.3334615384615384	0.07692307692307693	0.6153846153846154	0.0	0.975	0.0	All Modes
no_beacon__no_geo	0.6229281767955801	0.7456140350877193	0.3962369436034795	0.20779220779220778	0.511727078891258	0.205607476635514	0.8100686498855835	0.24598930481283424	0.30922222222222223	0.1111111111111111	0.5599999999999999	0.0	0.8750000000000001	0.0	212	RFC	0.41909618259083947	0.24390243902439024	0.49586776859504134	0.2619047619047619	0.7604726100966702	0.3333333333333333	0.31708333333333333	0.2	0.5833333333333334	0.0	0.8020833333333334	0.0	0.3880721854268242	0.18099547511312217	0.5286343612334802	0.16923076923076924	0.8665850673194615	0.19491525423728814	0.3155769230769231	0.07692307692307693	0.5384615384615384	0.0	0.9625	0.0	All Modes
no_beacon__no_geo	0.6196769456681351	0.7280701754385965	0.3629684686368838	0.20370370370370372	0.4835164835164835	0.10810810810810811	0.8227927363807137	0.19672131147540983	0.27026600985221677	0.0	0.4827586206896552	0.0	0.8685714285714285	0.0	213	RFC	0.39330007668018957	0.2391304347826087	0.4782608695652174	0.2222222222222222	0.7621809744779582	0.2647058823529412	0.2475	0.0	0.4375	0.0	0.8	0.0	0.35762722106140254	0.1774193548387097	0.4888888888888889	0.07142857142857142	0.8938775510204081	0.1565217391304348	0.2976923076923077	0.0	0.5384615384615384	0.0	0.95	0.0	All Modes
no_beacon__no_geo	0.5886871508379888	0.7105263157894737	0.3210331679867414	0.194647201946472	0.41628959276018096	0.15254237288135594	0.8011461318051575	0.040540540540540536	0.30438095238095236	0.0	0.32	0.3333333333333333	0.8685714285714285	0.0	214	RFC	0.3219637972755531	0.2127659574468085	0.3607843137254902	0.19148936170212766	0.8025258323765786	0.04225352112676056	0.32666666666666666	0.0	0.3333333333333333	0.5	0.8	0.0	0.3273687152648922	0.17937219730941703	0.4919786096256685	0.1267605633802817	0.799771167048055	0.03896103896103896	0.30153846153846153	0.0	0.3076923076923077	0.25	0.95	0.0	All Modes
no_beacon__no_geo	0.6213314244810307	0.7105263157894737	0.40568505974646385	0.22222222222222224	0.5492957746478873	0.23776223776223773	0.8166134185303514	0.20253164556962028	0.3280417930569599	0.0	0.4347826086956522	0.3333333333333333	0.872093023255814	0.0	215	RFC	0.4132316535346655	0.21621621621621623	0.6419753086419753	0.18085106382978725	0.79182156133829	0.23529411764705882	0.3630434782608695	0.0	0.5	0.5	0.8152173913043478	0.0	0.4152591794853385	0.22857142857142856	0.48	0.3469387755102041	0.8430079155672823	0.17777777777777778	0.3144230769230769	0.0	0.38461538461538464	0.25	0.9375	0.0	All Modes
no_beacon__no_geo	0.6013667425968109	0.7280701754385965	0.3103536637618654	0.18528610354223435	0.4467213114754099	0.028985507246376812	0.8144395186827106	0.07633587786259541	0.2776929526499272	0.11764705882352941	0.3870967741935484	0.0	0.8837209302325583	0.0	216	RFC	0.31648805499211174	0.24285714285714285	0.4007352941176471	0.034482758620689655	0.7654761904761904	0.1388888888888889	0.28188405797101446	0.25	0.3333333333333333	0.0	0.8260869565217391	0.0	0.32042713337158457	0.14977973568281938	0.5046296296296297	0.025	0.8700947225981055	0.05263157894736842	0.2976923076923077	0.07692307692307693	0.46153846153846156	0.0	0.95	0.0	All Modes
no_beacon__no_geo	0.6074124914207275	0.7456140350877193	0.3914905493572554	0.27624309392265195	0.4647887323943662	0.24675324675324678	0.8096676737160121	0.16	0.3844444444444445	0.2222222222222222	0.5333333333333333	0.28571428571428575	0.8809523809523809	0.0	217	RFC	0.3953836475638168	0.27624309392265195	0.559322033898305	0.2087912087912088	0.783625730994152	0.14893617021276595	0.4089661319073084	0.4	0.47058823529411764	0.3333333333333333	0.8409090909090909	0.0	0.39715205262571524	0.27624309392265195	0.39759036144578314	0.30158730158730157	0.8375	0.1728395061728395	0.38884615384615384	0.15384615384615385	0.6153846153846154	0.25	0.925	0.0	All Modes
no_beacon__no_geo	0.6038681948424068	0.7368421052631579	0.3599871617608194	0.20253164556962025	0.3485148514851485	0.23728813559322032	0.8022988505747126	0.2093023255813954	0.3422374206155349	0.0	0.4347826086956522	0.4	0.8764044943820225	0.0	218	RFC	0.4251551768770785	0.26229508196721313	0.2691131498470948	0.3684210526315789	0.7869222096956031	0.43902439024390244	0.4591836734693878	0.0	0.5	1.0	0.7959183673469388	0.0	0.3580046900273396	0.16494845360824742	0.4943820224719101	0.175	0.8182883939038686	0.13740458015267176	0.3219230769230769	0.0	0.38461538461538464	0.25	0.975	0.0	All Modes
no_beacon__no_geo	0.6157469717362046	0.7192982456140351	0.35931169486783243	0.18435754189944134	0.5292207792207791	0.0	0.8060570762958649	0.27692307692307694	0.29922418405564477	0.0	0.380952380952381	0.0	0.8651685393258427	0.25	219	RFC	0.3670288770517066	0.22758620689655173	0.5563139931740614	0.0	0.7408993576017131	0.3103448275862069	0.3071428571428571	0.0	0.5	0.0	0.7857142857142857	0.25	0.35867077447385604	0.15492957746478872	0.5046439628482973	0.0	0.8837803320561941	0.25	0.3040384615384616	0.0	0.3076923076923077	0.0	0.9625	0.25	All Modes
no_beacon__no_geo	0.6364864864864865	0.7456140350877193	0.35004263697979776	0.11960132890365448	0.6276463262764632	0.09374999999999999	0.8145409735058533	0.09467455621301776	0.2945185185185185	0.0	0.5925925925925927	0.0	0.88	0.0	220	RFC	0.36304582825275394	0.15789473684210525	0.6774193548387096	0.14285714285714285	0.7528473804100227	0.08421052631578947	0.276390977443609	0.0	0.5714285714285714	0.0	0.8105263157894737	0.0	0.34921346631003963	0.0962566844919786	0.5846867749419954	0.06976744186046512	0.887248322147651	0.10810810810810811	0.3155769230769231	0.0	0.6153846153846154	0.0	0.9625	0.0	All Modes
no_beacon__no_geo	0.5771812080536913	0.7192982456140351	0.299478448970726	0.1962025316455696	0.31221719457013575	0.026315789473684213	0.7906137184115524	0.17204301075268819	0.2727272727272727	0.14285714285714288	0.3571428571428571	0.0	0.8636363636363635	0.0	221	RFC	0.3441523291498407	0.25	0.26848249027237353	0.023255813953488372	0.7465909090909091	0.43243243243243246	0.425	1.0	0.3333333333333333	0.0	0.7916666666666666	0.0	0.3024540679260658	0.16145833333333334	0.372972972972973	0.030303030303030304	0.840153452685422	0.10738255033557047	0.28230769230769226	0.07692307692307693	0.38461538461538464	0.0	0.95	0.0	All Modes
no_beacon__no_geo	0.6218968809675366	0.7280701754385965	0.36936422607417646	0.2506393861892583	0.6010928961748634	0.08695652173913043	0.7890847072200112	0.11904761904761904	0.2804478897502154	0.0	0.5185185185185186	0.0	0.8837209302325583	0.0	222	RFC	0.3753959605066196	0.28488372093023256	0.5774278215223098	0.13333333333333333	0.7832957110609481	0.09803921568627451	0.26521739130434785	0.0	0.5	0.0	0.8260869565217391	0.0	0.3723032215854899	0.2237442922374429	0.6267806267806267	0.06451612903225806	0.7949599083619702	0.15151515151515152	0.2976923076923077	0.0	0.5384615384615384	0.0	0.95	0.0	All Modes
no_beacon__no_geo	0.632884479092842	0.7368421052631579	0.3411506978378654	0.17218543046357615	0.5719063545150502	0.024390243902439025	0.8223289315726291	0.1149425287356322	0.2913189917427205	0.125	0.46153846153846156	0.0	0.8700564971751412	0.0	223	RFC	0.34817882606544337	0.19117647058823528	0.6	0.02040816326530612	0.7864523536165328	0.14285714285714285	0.31773724557229716	0.3333333333333333	0.46153846153846156	0.0	0.7938144329896907	0.0	0.3382088962402017	0.1566265060240964	0.5463258785942492	0.030303030303030304	0.8616352201257862	0.09615384615384616	0.30019230769230776	0.07692307692307693	0.46153846153846156	0.0	0.9625	0.0	All Modes
no_beacon__no_geo	0.6144745998608212	0.7192982456140351	0.33542202364914053	0.1978609625668449	0.4559386973180077	0.05555555555555555	0.825910931174089	0.14184397163120566	0.26042692939244666	0.0	0.42857142857142855	0.0	0.8735632183908046	0.0	224	RFC	0.3381839515035521	0.25	0.4541984732824427	0.08108108108108109	0.7906976744186046	0.11494252873563218	0.24170212765957447	0.0	0.4	0.0	0.8085106382978723	0.0	0.34265092156491245	0.16371681415929204	0.4576923076923077	0.04225352112676056	0.864406779661017	0.18518518518518517	0.28230769230769226	0.0	0.46153846153846156	0.0	0.95	0.0	All Modes
no_beacon__no_geo	0.630827067669173	0.7456140350877193	0.34749060787093	0.13103448275862067	0.5888157894736843	0.03508771929824561	0.8423876592890678	0.14012738853503184	0.30156409384563077	0.11764705882352941	0.5	0.0	0.8901734104046244	0.0	225	RFC	0.35254980017110815	0.16666666666666666	0.6325088339222615	0.027777777777777776	0.81877444589309	0.11702127659574468	0.30892473118279573	0.25	0.4666666666666667	0.0	0.8279569892473119	0.0	0.3496698626726251	0.10795454545454546	0.5507692307692308	0.047619047619047616	0.8674033149171271	0.1746031746031746	0.3155769230769231	0.07692307692307693	0.5384615384615384	0.0	0.9625	0.0	All Modes
no_beacon__no_geo	0.6204379562043796	0.7631578947368421	0.39376619111640343	0.15686274509803919	0.6137281292059219	0.20253164556962025	0.7903030303030304	0.20540540540540542	0.414422262552934	0.10526315789473684	0.6896551724137931	0.4	0.8771929824561403	0.0	226	RFC	0.4938763006135135	0.1761006289308176	0.5671641791044776	0.42105263157894735	0.7293064876957495	0.5757575757575758	0.5231684981684982	0.16666666666666666	0.625	1.0	0.8241758241758241	0.0	0.3861606076122205	0.1414141414141414	0.6686217008797654	0.13333333333333333	0.8624338624338624	0.125	0.40673076923076923	0.07692307692307693	0.7692307692307693	0.25	0.9375	0.0	All Modes
no_beacon__no_geo	0.6666666666666666	0.7719298245614035	0.4425104987786058	0.34946236559139787	0.6267716535433071	0.18045112781954886	0.8558673469387754	0.20000000000000004	0.42352142398385173	0.2	0.5714285714285714	0.4444444444444445	0.9017341040462428	0.0	227	RFC	0.4518761046429806	0.37790697674418605	0.7481203007518797	0.12903225806451613	0.828395061728395	0.17592592592592593	0.4548847926267281	0.2857142857142857	0.75	0.4	0.8387096774193549	0.0	0.45624539688668664	0.325	0.5392953929539296	0.3	0.8852242744063324	0.23170731707317074	0.4180769230769231	0.15384615384615385	0.46153846153846156	0.5	0.975	0.0	All Modes
no_beacon__no_geo	0.6184713375796178	0.7631578947368421	0.3708308302016917	0.25770308123249297	0.5551839464882943	0.11250000000000002	0.8087671232876712	0.12000000000000002	0.429073917535456	0.2857142857142857	0.4761904761904762	0.22222222222222224	0.911242603550296	0.25	228	RFC	0.38370517838605867	0.2857142857142857	0.6434108527131783	0.07627118644067797	0.8292134831460675	0.08391608391608392	0.4630337078651685	0.375	0.625	0.2	0.8651685393258427	0.25	0.387409202915616	0.23469387755102042	0.48823529411764705	0.21428571428571427	0.7893048128342246	0.21052631578947367	0.41557692307692307	0.23076923076923078	0.38461538461538464	0.25	0.9625	0.25	All Modes
no_beacon__no_geo	0.5995009357454772	0.7105263157894737	0.3927053259998812	0.25954198473282447	0.4364261168384879	0.10144927536231883	0.8049052396878483	0.36120401337792646	0.4425824749962682	0.09090909090909093	0.3	0.4	0.8505747126436781	0.5714285714285715	229	RFC	0.4048339172807	0.288135593220339	0.5594713656387665	0.06481481481481481	0.7763440860215054	0.33540372670807456	0.5987166497804794	0.1111111111111111	0.42857142857142855	1.0	0.7872340425531915	0.6666666666666666	0.41082868385838384	0.2361111111111111	0.35774647887323946	0.23333333333333334	0.8356481481481481	0.391304347826087	0.39653846153846156	0.07692307692307693	0.23076923076923078	0.25	0.925	0.5	All Modes
no_beacon__no_geo	0.6700636942675159	0.7719298245614035	0.4646989169128785	0.36775818639798485	0.596875	0.20800000000000002	0.8536726431463274	0.29718875502008035	0.504236132738157	0.3157894736842105	0.46153846153846156	0.4	0.8994082840236686	0.4444444444444445	230	RFC	0.4696793046479838	0.4451219512195122	0.6303630363036303	0.18840579710144928	0.831081081081081	0.2534246575342466	0.6430942091616249	0.5	0.46153846153846156	1.0	0.8539325842696629	0.4	0.46979264232864715	0.3133047210300429	0.5667655786350149	0.23214285714285715	0.8775267538644471	0.3592233009708738	0.47846153846153844	0.23076923076923078	0.46153846153846156	0.25	0.95	0.5	All Modes
no_beacon__no_geo	0.6498113207547169	0.7631578947368421	0.35760692240639946	0.21902017291066286	0.5022222222222222	0.043478260869565216	0.8335329341317366	0.18978102189781024	0.3977522349936143	0.1111111111111111	0.5925925925925927	0.0	0.8850574712643678	0.4	231	RFC	0.3691289416519243	0.3140495867768595	0.4829059829059829	0.06666666666666667	0.7820224719101123	0.2	0.5181155015197568	0.2	0.5714285714285714	0.0	0.8191489361702128	1.0	0.35928221068957583	0.168141592920354	0.5231481481481481	0.03225806451612903	0.8923076923076924	0.18055555555555555	0.38096153846153846	0.07692307692307693	0.6153846153846154	0.0	0.9625	0.25	All Modes
no_beacon__no_geo	0.6234113712374582	0.7280701754385965	0.4190329247855006	0.24539877300613494	0.5890227576974565	0.15126050420168066	0.8017902813299232	0.30769230769230765	0.4480504201680672	0.0	0.5599999999999999	0.5714285714285715	0.8588235294117648	0.25	232	RFC	0.42568926319733186	0.27586206896551724	0.7166123778501629	0.10344827586206896	0.7618469015795869	0.2706766917293233	0.4622222222222222	0.0	0.5833333333333334	0.6666666666666666	0.8111111111111111	0.25	0.4409667929712648	0.22099447513812154	0.5	0.28125	0.8461538461538461	0.3564356435643564	0.44019230769230766	0.0	0.5384615384615384	0.5	0.9125	0.25	All Modes
no_beacon__no_geo	0.6507823613086771	0.7807017543859649	0.4132233985371688	0.22023809523809523	0.5215827338129497	0.20588235294117643	0.8375149342891279	0.28089887640449435	0.44763483642793994	0.125	0.5384615384615384	0.3333333333333333	0.9080459770114943	0.3333333333333333	233	RFC	0.4442376387904117	0.3162393162393162	0.4865771812080537	0.2692307692307692	0.7814938684503902	0.36764705882352944	0.542444080741953	0.3333333333333333	0.5384615384615384	0.5	0.8404255319148937	0.5	0.4054185143385525	0.1689497716894977	0.562015503875969	0.16666666666666666	0.9021879021879022	0.22727272727272727	0.4205769230769231	0.07692307692307693	0.5384615384615384	0.25	0.9875	0.25	All Modes
no_beacon__no_geo	0.6105476673427992	0.7894736842105263	0.35233320776546484	0.2440318302387268	0.5454545454545454	0.028985507246376812	0.7804034582132565	0.1627906976744186	0.4827794247672544	0.23529411764705882	0.6153846153846154	0.0	0.896551724137931	0.6666666666666666	234	RFC	0.3576429615726783	0.2929936305732484	0.5172413793103449	0.06666666666666667	0.7522222222222222	0.1590909090909091	0.5890343698854338	0.5	0.6153846153846154	0.0	0.8297872340425532	1.0	0.35639552286258874	0.20909090909090908	0.5769230769230769	0.018518518518518517	0.8107784431137725	0.16666666666666666	0.44884615384615384	0.15384615384615385	0.6153846153846154	0.0	0.975	0.5	All Modes
no_beacon__no_geo	0.6297531687791861	0.7368421052631579	0.3983731537387426	0.20055710306406688	0.5694444444444444	0.14723926380368096	0.8424821002386635	0.23214285714285715	0.4078259890398618	0.0	0.6363636363636364	0.28571428571428575	0.8670520231213872	0.25	235	RFC	0.4127936301011951	0.2535211267605634	0.7130434782608696	0.10434782608695652	0.8161849710982659	0.17687074829931973	0.43351254480286733	0.0	0.7777777777777778	0.3333333333333333	0.8064516129032258	0.25	0.41961592081959453	0.16589861751152074	0.47398843930635837	0.25	0.8705302096177558	0.33766233766233766	0.3951923076923077	0.0	0.5384615384615384	0.25	0.9375	0.25	All Modes
no_beacon__no_geo	0.5982844889206577	0.7368421052631579	0.3516082434361504	0.224	0.4228329809725158	0.0	0.7980769230769231	0.31313131313131315	0.34534140017286086	0.0	0.46153846153846156	0.0	0.8651685393258427	0.4	236	RFC	0.39110851826431786	0.2978723404255319	0.4032258064516129	0.0	0.7377777777777778	0.5166666666666667	0.44945054945054946	0.0	0.46153846153846156	0.0	0.7857142857142857	1.0	0.3435358505470047	0.1794871794871795	0.4444444444444444	0.0	0.8691099476439791	0.2246376811594203	0.3348076923076923	0.0	0.46153846153846156	0.0	0.9625	0.25	All Modes
no_beacon__no_geo	0.625	0.7105263157894737	0.37726200183680264	0.29940119760479045	0.48879837067209775	0.18181818181818182	0.8006853226727585	0.11560693641618497	0.3300779220779221	0.2	0.18181818181818185	0.4	0.8685714285714285	0.0	237	RFC	0.377762045536612	0.33783783783783783	0.5128205128205128	0.13846153846153847	0.8104046242774566	0.08928571428571429	0.46158730158730155	0.2857142857142857	0.2222222222222222	1.0	0.8	0.0	0.3911159942368573	0.26881720430107525	0.4669260700389105	0.2647058823529412	0.791196388261851	0.16393442622950818	0.30153846153846153	0.15384615384615385	0.15384615384615385	0.25	0.95	0.0	All Modes
no_beacon__no_geo	0.6129653401797176	0.7368421052631579	0.3704905191531736	0.22777777777777775	0.5574572127139364	0.05714285714285715	0.8139963167587477	0.196078431372549	0.32115288220551375	0.3	0.42857142857142855	0.0	0.8771929824561403	0.0	238	RFC	0.3798049946292415	0.21693121693121692	0.5953002610966057	0.06	0.7736289381563594	0.25316455696202533	0.3305494505494505	0.42857142857142855	0.4	0.0	0.8241758241758241	0.0	0.36745155152134457	0.23976608187134502	0.5241379310344828	0.05454545454545454	0.8588082901554405	0.16	0.32596153846153847	0.23076923076923078	0.46153846153846156	0.0	0.9375	0.0	All Modes
no_beacon__no_geo	0.6314623338257016	0.7543859649122807	0.332460761963106	0.24468085106382975	0.46892655367231645	0.019230769230769232	0.8257619321449108	0.1037037037037037	0.3152857142857143	0.125	0.5599999999999999	0.0	0.8914285714285713	0.0	239	RFC	0.35036189562	0.33093525179856115	0.5253164556962026	0.014492753623188406	0.7838427947598253	0.09722222222222222	0.3475438596491228	0.3333333333333333	0.5833333333333334	0.0	0.8210526315789474	0.0	0.3259325474861851	0.1940928270042194	0.42346938775510207	0.02857142857142857	0.8724179829890644	0.1111111111111111	0.3180769230769231	0.07692307692307693	0.5384615384615384	0.0	0.975	0.0	All Modes
no_beacon__no_geo	0.6187214611872146	0.7456140350877193	0.3264445876264471	0.225130890052356	0.3323442136498516	0.03174603174603175	0.8139941690962099	0.22900763358778628	0.37050252750520374	0.3157894736842105	0.380952380952381	0.0	0.8700564971751412	0.28571428571428575	240	RFC	0.34166959022551613	0.2986111111111111	0.35443037974683544	0.034482758620689655	0.7529665587918015	0.26785714285714285	0.4254295532646048	0.5	0.5	0.0	0.7938144329896907	0.3333333333333333	0.32174399953101507	0.18067226890756302	0.3128491620111732	0.029411764705882353	0.8857868020304569	0.2	0.35019230769230775	0.23076923076923078	0.3076923076923077	0.0	0.9625	0.25	All Modes
no_beacon__no_geo	0.618403247631935	0.7631578947368421	0.37953716710734015	0.1590909090909091	0.5393258426966292	0.05263157894736842	0.7955736750145602	0.35106382978723405	0.3803496503496503	0.0	0.6153846153846154	0.0	0.8863636363636362	0.4	241	RFC	0.42367981712641906	0.19047619047619047	0.5185185185185185	0.08333333333333333	0.7367853290183387	0.5892857142857143	0.4855769230769231	0.0	0.6153846153846154	0.0	0.8125	1.0	0.370295355207902	0.13658536585365855	0.5618729096989966	0.038461538461538464	0.8645569620253165	0.25	0.3680769230769231	0.0	0.6153846153846154	0.0	0.975	0.25	All Modes
no_beacon__no_geo	0.594960049170252	0.7192982456140351	0.36132496493118177	0.21670428893905191	0.5236167341430499	0.05405405405405406	0.7756906077348067	0.23655913978494625	0.2744186046511628	0.125	0.37499999999999994	0.0	0.872093023255814	0.0	242	RFC	0.3899394342462695	0.294478527607362	0.48258706467661694	0.06666666666666667	0.72	0.38596491228070173	0.29286803966437835	0.3333333333333333	0.3157894736842105	0.0	0.8152173913043478	0.0	0.3600831403693923	0.17142857142857143	0.5722713864306784	0.045454545454545456	0.8407185628742515	0.17054263565891473	0.2951923076923077	0.07692307692307693	0.46153846153846156	0.0	0.9375	0.0	All Modes
no_beacon__no_geo	0.6442634080108622	0.7807017543859649	0.44128236692721357	0.25161290322580643	0.6371911573472041	0.18644067796610173	0.8216432865731461	0.30952380952380953	0.4197994987468672	0.2222222222222222	0.6428571428571429	0.3333333333333333	0.9005847953216374	0.0	243	RFC	0.4410436749416012	0.2689655172413793	0.6657608695652174	0.13414634146341464	0.8113456464379947	0.325	0.46923076923076923	0.4	0.6	0.5	0.8461538461538461	0.0	0.45611039786163543	0.23636363636363636	0.6109725685785536	0.3055555555555556	0.8322056833558863	0.29545454545454547	0.41173076923076923	0.15384615384615385	0.6923076923076923	0.25	0.9625	0.0	All Modes
no_beacon__no_geo	0.6738044254104212	0.7631578947368421	0.47106481684637325	0.3240223463687151	0.5226781857451404	0.22857142857142856	0.8494301139772046	0.430622009569378	0.46304412641621945	0.125	0.46153846153846156	0.3333333333333333	0.8953488372093024	0.5	244	RFC	0.4697945582224092	0.36477987421383645	0.5377777777777778	0.1643835616438356	0.8408551068883611	0.4411764705882353	0.5263656633221852	0.3333333333333333	0.46153846153846156	0.5	0.8369565217391305	0.5	0.4907206427244136	0.2914572864321608	0.5084033613445378	0.375	0.8581818181818182	0.4205607476635514	0.4501923076923077	0.07692307692307693	0.46153846153846156	0.25	0.9625	0.5	All Modes
no_beacon__no_geo	0.6228462029355456	0.7368421052631579	0.4148207979222742	0.19219219219219216	0.6119402985074627	0.30158730158730157	0.7944711538461539	0.1739130434782609	0.4199858620911253	0.0	0.6153846153846154	0.28571428571428575	0.8654970760233918	0.3333333333333333	245	RFC	0.41793935638680024	0.23357664233576642	0.6014669926650367	0.3220338983050847	0.8021844660194175	0.13043478260869565	0.4523809523809524	0.0	0.6153846153846154	0.3333333333333333	0.8131868131868132	0.5	0.42348130658468464	0.16326530612244897	0.6227848101265823	0.2835820895522388	0.7869047619047619	0.2608695652173913	0.4080769230769231	0.0	0.6153846153846154	0.25	0.925	0.25	All Modes
no_beacon__no_geo	0.6619047619047619	0.7807017543859649	0.40975628862995617	0.3076923076923077	0.4787878787878788	0.1956521739130435	0.8508217446270544	0.21582733812949642	0.4677563473902147	0.2857142857142857	0.5217391304347826	0.28571428571428575	0.9122807017543859	0.3333333333333333	246	RFC	0.41245281373578646	0.4233576642335766	0.48466257668711654	0.140625	0.8237454100367197	0.189873417721519	0.5330952380952381	0.375	0.6	0.3333333333333333	0.8571428571428571	0.5	0.43317753848046203	0.24166666666666667	0.47305389221556887	0.32142857142857145	0.8797385620915033	0.25	0.43346153846153845	0.23076923076923078	0.46153846153846156	0.25	0.975	0.25	All Modes
no_beacon__no_geo	0.6128841607565012	0.7192982456140351	0.3368640816881653	0.2440318302387268	0.5887640449438203	0.03508771929824561	0.774331550802139	0.04210526315789474	0.2779480164158687	0.11764705882352941	0.4000000000000001	0.0	0.872093023255814	0.0	247	RFC	0.33941397541397544	0.26285714285714284	0.5446985446985447	0.07142857142857142	0.7661375661375661	0.05194805194805195	0.2836317135549872	0.25	0.35294117647058826	0.0	0.8152173913043478	0.0	0.3419332632175858	0.22772277227722773	0.6405867970660146	0.023255813953488372	0.7827027027027027	0.035398230088495575	0.2951923076923077	0.07692307692307693	0.46153846153846156	0.0	0.9375	0.0	All Modes
no_beacon__no_geo	0.6718954248366014	0.7543859649122807	0.4076120956443801	0.20216606498194947	0.6111111111111112	0.22807017543859648	0.8512585812356979	0.14545454545454545	0.36153256704980846	0.13333333333333336	0.4444444444444445	0.3333333333333333	0.896551724137931	0.0	248	RFC	0.4141871521723128	0.2222222222222222	0.6978851963746223	0.20967741935483872	0.8078175895765473	0.13333333333333333	0.45167173252279635	0.5	0.42857142857142855	0.5	0.8297872340425532	0.0	0.4077194236776046	0.18543046357615894	0.5435294117647059	0.25	0.8996372430471584	0.16	0.3526923076923077	0.07692307692307693	0.46153846153846156	0.25	0.975	0.0	All Modes
no_beacon__no_geo	0.6143745680718729	0.7807017543859649	0.39348179534124217	0.2216358839050132	0.5935085007727976	0.17500000000000002	0.8190725016329197	0.15819209039548024	0.4697653898058757	0.3157894736842105	0.5384615384615384	0.25	0.911242603550296	0.3333333333333333	249	RFC	0.4004742801925901	0.22702702702702704	0.7032967032967034	0.1346153846153846	0.8028169014084507	0.1346153846153846	0.5307260155574762	0.5	0.5384615384615384	0.25	0.8651685393258427	0.5	0.40152893024717046	0.21649484536082475	0.5133689839572193	0.25	0.836	0.1917808219178082	0.44634615384615384	0.23076923076923078	0.5384615384615384	0.25	0.9625	0.25	All Modes
no_beacon__no_geo	0.6141953619114546	0.6842105263157895	0.38120655282631977	0.1949685534591195	0.5562130177514792	0.16993464052287582	0.8230668414154654	0.16184971098265896	0.3710122611919019	0.1	0.28571428571428575	0.28571428571428575	0.8502994011976048	0.3333333333333333	250	RFC	0.38780387461238525	0.18787878787878787	0.6714285714285714	0.13829787234042554	0.8	0.1414141414141414	0.4117898193760263	0.14285714285714285	0.26666666666666666	0.3333333333333333	0.8160919540229885	0.5	0.3868786799783284	0.20261437908496732	0.47474747474747475	0.22033898305084745	0.8475033738191633	0.1891891891891892	0.3544230769230769	0.07692307692307693	0.3076923076923077	0.25	0.8875	0.25	All Modes
no_beacon__no_geo	0.5866477272727273	0.7105263157894737	0.2944905531321486	0.17589576547231273	0.28400000000000003	0.03278688524590164	0.7931034482758621	0.18666666666666668	0.25650295673825085	0.11764705882352941	0.29629629629629634	0.0	0.8685714285714285	0.0	251	RFC	0.3514491161914718	0.2	0.2113095238095238	0.038461538461538464	0.8074745186862967	0.5	0.2671428571428572	0.25	0.2857142857142857	0.0	0.8	0.0	0.3024928146128038	0.1569767441860465	0.4329268292682927	0.02857142857142857	0.7792349726775957	0.11475409836065574	0.26692307692307693	0.07692307692307693	0.3076923076923077	0.0	0.95	0.0	All Modes
no_beacon__no_geo	0.6587129428778019	0.7456140350877193	0.3915815677352237	0.20708446866485014	0.6204379562043796	0.06779661016949153	0.8272946859903383	0.23529411764705885	0.4273076923076923	0.0	0.46153846153846156	0.4	0.8750000000000001	0.4	252	RFC	0.41235354862430273	0.2620689655172414	0.6071428571428571	0.08695652173913043	0.7722660653889515	0.3333333333333333	0.652724358974359	0.0	0.46153846153846156	1.0	0.8020833333333334	1.0	0.3867280993845829	0.17117117117117117	0.6343283582089553	0.05555555555555555	0.8907672301690507	0.18181818181818182	0.3848076923076923	0.0	0.46153846153846156	0.25	0.9625	0.25	All Modes
no_beacon__no_geo	0.6348148148148148	0.7456140350877193	0.37086793006356117	0.23342175066312998	0.503118503118503	0.03389830508474577	0.8200122025625382	0.26388888888888884	0.2977777777777778	0.0	0.5999999999999999	0.0	0.888888888888889	0.0	253	RFC	0.38812436595082156	0.275	0.4959016393442623	0.045454545454545456	0.7724137931034483	0.35185185185185186	0.27291531997414353	0.0	0.5294117647058824	0.0	0.8351648351648352	0.0	0.3650627593902017	0.20276497695852536	0.510548523206751	0.02702702702702703	0.8738621586475943	0.2111111111111111	0.32846153846153847	0.0	0.6923076923076923	0.0	0.95	0.0	All Modes
no_beacon__no_geo	0.629520295202952	0.7543859649122807	0.3491901313792062	0.21787709497206706	0.41206030150753764	0.0	0.8246225319396051	0.2913907284768212	0.3455839318967811	0.14285714285714288	0.41666666666666663	0.0	0.88268156424581	0.28571428571428575	254	RFC	0.36623954176916634	0.319672131147541	0.35964912280701755	0.0	0.7659115426105717	0.38596491228070173	0.5171717171717172	1.0	0.45454545454545453	0.0	0.797979797979798	0.3333333333333333	0.354946298532477	0.1652542372881356	0.4823529411764706	0.0	0.8930817610062893	0.23404255319148937	0.3398076923076923	0.07692307692307693	0.38461538461538464	0.0	0.9875	0.25	All Modes
no_beacon__no_geo	0.6041939711664482	0.7368421052631579	0.35967074197753174	0.2402088772845953	0.521505376344086	0.07058823529411765	0.7921381774865991	0.17391304347826084	0.2777777777777778	0.0	0.5	0.0	0.888888888888889	0.0	255	RFC	0.3945181825478819	0.2787878787878788	0.49743589743589745	0.08823529411764706	0.7397107897664071	0.3684210526315789	0.2512434933487565	0.0	0.42105263157894735	0.0	0.8351648351648352	0.0	0.3568481086738465	0.21100917431192662	0.5480225988700564	0.058823529411764705	0.8525641025641025	0.11382113821138211	0.3130769230769231	0.0	0.6153846153846154	0.0	0.95	0.0	All Modes
no_beacon__no_geo	0.5708185053380783	0.7280701754385965	0.3036731877690148	0.21138211382113822	0.45098039215686275	0.023529411764705882	0.7818411097099621	0.05063291139240506	0.2798085648579775	0.13333333333333336	0.3870967741935484	0.0	0.8786127167630059	0.0	256	RFC	0.3146793642107978	0.30952380952380953	0.46779661016949153	0.02631578947368421	0.6942889137737962	0.07547169811320754	0.3301075268817204	0.5	0.3333333333333333	0.0	0.8172043010752689	0.0	0.30997155718904384	0.16049382716049382	0.4353312302839117	0.02127659574468085	0.8946608946608947	0.0380952380952381	0.2976923076923077	0.07692307692307693	0.46153846153846156	0.0	0.95	0.0	All Modes
no_beacon__no_geo	0.6229508196721312	0.7543859649122807	0.3600213278432639	0.15652173913043477	0.5482954545454546	0.043478260869565216	0.8336293664890468	0.2181818181818182	0.2965024488619995	0.13333333333333336	0.46153846153846156	0.0	0.8876404494382023	0.0	257	RFC	0.368859800459836	0.16666666666666666	0.5693215339233039	0.05555555555555555	0.7830923248053393	0.2696629213483146	0.3535321821036107	0.5	0.46153846153846156	0.0	0.8061224489795918	0.0	0.3572735479970145	0.14754098360655737	0.5287671232876713	0.03571428571428571	0.8911392405063291	0.183206106870229	0.3051923076923077	0.07692307692307693	0.46153846153846156	0.0	0.9875	0.0	All Modes
no_beacon__no_geo	0.6373844121532365	0.7543859649122807	0.35838640163629815	0.1755485893416928	0.6310559006211179	0.0	0.799281006590773	0.18604651162790697	0.31381512605042017	0.11764705882352941	0.5714285714285715	0.0	0.88	0.0	258	RFC	0.3743121525072487	0.23728813559322035	0.6684210526315789	0.0	0.7234273318872018	0.24242424242424243	0.3187719298245614	0.25	0.5333333333333333	0.0	0.8105263157894737	0.0	0.3561597781565852	0.13930348258706468	0.5976470588235294	0.0	0.892904953145917	0.1509433962264151	0.3309615384615385	0.07692307692307693	0.6153846153846154	0.0	0.9625	0.0	All Modes
no_beacon__no_geo	0.6134020618556701	0.7543859649122807	0.39143919435042507	0.2537764350453172	0.5751633986928105	0.04301075268817204	0.7945879458794589	0.29065743944636685	0.3626773557294649	0.0	0.5806451612903226	0.0	0.8994082840236686	0.3333333333333333	259	RFC	0.3923779978497318	0.3	0.5152224824355972	0.045454545454545456	0.8115577889447236	0.2896551724137931	0.37078651685393255	0.0	0.5	0.0	0.8539325842696629	0.5	0.3963158216263879	0.2198952879581152	0.650887573964497	0.04081632653061224	0.7783132530120482	0.2916666666666667	0.37846153846153846	0.0	0.6923076923076923	0.0	0.95	0.25	All Modes
no_beacon__no_geo	0.6283354510800508	0.7719298245614035	0.4145338308908294	0.234192037470726	0.5850746268656716	0.2105263157894737	0.7944289693593315	0.24844720496894407	0.4250114942528736	0.2	0.64	0.0	0.8850574712643678	0.4	260	RFC	0.438190770930709	0.23148148148148148	0.6068111455108359	0.22727272727272727	0.7617521367521367	0.36363636363636365	0.554305977710233	0.2857142857142857	0.6666666666666666	0.0	0.8191489361702128	1.0	0.4033201848379625	0.23696682464454977	0.5648414985590778	0.19607843137254902	0.830034924330617	0.18867924528301888	0.39634615384615385	0.15384615384615385	0.6153846153846154	0.0	0.9625	0.25	All Modes
no_beacon__no_geo	0.6273990734612839	0.7456140350877193	0.378639346593891	0.18705035971223025	0.609308885754584	0.06315789473684211	0.814501510574018	0.21917808219178084	0.39288014311270125	0.0	0.6923076923076923	0.0	0.872093023255814	0.4	261	RFC	0.3888810597729902	0.20855614973262032	0.7128712871287128	0.057692307692307696	0.7547592385218365	0.21052631578947367	0.501505016722408	0.0	0.6923076923076923	0.0	0.8152173913043478	1.0	0.37688764559044674	0.16956521739130434	0.5320197044334976	0.06976744186046512	0.884514435695538	0.22857142857142856	0.37596153846153846	0.0	0.6923076923076923	0.0	0.9375	0.25	All Modes
no_beacon__no_geo	0.6422535211267606	0.7368421052631579	0.41655608201032523	0.14285714285714285	0.57856093979442	0.19780219780219782	0.820125786163522	0.3434343434343434	0.37024667931688804	0.0	0.5806451612903226	0.0	0.8705882352941177	0.4	262	RFC	0.43096782165884384	0.19230769230769232	0.5628571428571428	0.2903225806451613	0.7855421686746988	0.3238095238095238	0.4644444444444444	0.0	0.5	0.0	0.8222222222222222	1.0	0.41645773229398503	0.11363636363636363	0.595166163141994	0.15	0.8578947368421053	0.3655913978494624	0.37346153846153846	0.0	0.6923076923076923	0.0	0.925	0.25	All Modes
no_beacon__no_geo	0.6180101670297748	0.7631578947368421	0.3553186791618376	0.1672025723472669	0.48111332007952284	0.03305785123966942	0.823030303030303	0.27218934911242604	0.42205011576208334	0.23529411764705882	0.5454545454545455	0.0	0.8850574712643678	0.4444444444444445	263	RFC	0.3690196069981385	0.19696969696969696	0.6173469387755102	0.023529411764705882	0.7922987164527421	0.21495327102803738	0.4771631205673758	0.5	0.6666666666666666	0.0	0.8191489361702128	0.4	0.36443072409877486	0.1452513966480447	0.3941368078175896	0.05555555555555555	0.8562421185372006	0.3709677419354839	0.41557692307692307	0.15384615384615385	0.46153846153846156	0.0	0.9625	0.5	All Modes
no_beacon__no_geo	0.6410596026490066	0.7543859649122807	0.38667399605229813	0.16167664670658685	0.6455981941309256	0.18749999999999997	0.8224661071659135	0.11612903225806452	0.3920825319111733	0.10526315789473684	0.5714285714285715	0.0	0.8837209302325583	0.4	264	RFC	0.39675676580087277	0.17419354838709677	0.6574712643678161	0.25	0.8042929292929293	0.09782608695652174	0.5052173913043478	0.16666666666666666	0.5333333333333333	0.0	0.8260869565217391	1.0	0.3838641995171893	0.15083798882681565	0.6341463414634146	0.15	0.8414795244385733	0.14285714285714285	0.37846153846153846	0.07692307692307693	0.6153846153846154	0.0	0.95	0.25	All Modes
no_beacon__no_geo	0.6525179856115108	0.7368421052631579	0.35141277743069865	0.17490494296577946	0.5087108013937283	0.025316455696202528	0.834391229082516	0.21374045801526717	0.27919580419580414	0.125	0.38461538461538464	0.0	0.8863636363636362	0.0	265	RFC	0.3658623588298007	0.23232323232323232	0.584	0.03333333333333333	0.7642706131078224	0.2153846153846154	0.3060897435897436	0.3333333333333333	0.38461538461538464	0.0	0.8125	0.0	0.34841381756488893	0.1402439024390244	0.4506172839506173	0.02040816326530612	0.9186785260482846	0.21212121212121213	0.2873076923076923	0.07692307692307693	0.38461538461538464	0.0	0.975	0.0	All Modes
no_beacon__no_geo	0.6274787535410765	0.7631578947368421	0.3740391127248005	0.1609907120743034	0.5937499999999999	0.0625	0.7944514501891551	0.2585034013605442	0.3650244886199942	0.0	0.6153846153846154	0.0	0.8764044943820225	0.3333333333333333	266	RFC	0.3966900182119749	0.18840579710144928	0.6897689768976898	0.125	0.7126696832579186	0.2676056338028169	0.38226059654631084	0.0	0.6153846153846154	0.0	0.7959183673469388	0.5	0.3701680224248803	0.14054054054054055	0.5211970074812967	0.041666666666666664	0.8974358974358975	0.25	0.3680769230769231	0.0	0.6153846153846154	0.0	0.975	0.25	All Modes
no_beacon__no_geo	0.6429558011049724	0.7631578947368421	0.39754393088253726	0.17857142857142855	0.6119402985074627	0.02564102564102564	0.8155459592843923	0.35602094240837695	0.43596631288938986	0.1904761904761905	0.5185185185185186	0.0	0.8994082840236686	0.5714285714285715	267	RFC	0.40716765454461595	0.16393442622950818	0.640625	0.05263157894736842	0.7878426698450537	0.39080459770114945	0.45411985018726586	0.25	0.5	0.0	0.8539325842696629	0.6666666666666666	0.3941866977503546	0.19607843137254902	0.5857142857142857	0.01694915254237288	0.8452685421994884	0.3269230769230769	0.42846153846153845	0.15384615384615385	0.5384615384615384	0.0	0.95	0.5	All Modes
no_beacon__no_geo	0.6272147413182141	0.7456140350877193	0.37710595232719124	0.18831168831168832	0.48484848484848486	0.14864864864864866	0.8259587020648969	0.23776223776223776	0.4132480264833206	0.11764705882352941	0.4545454545454546	0.3333333333333333	0.8750000000000001	0.28571428571428575	268	RFC	0.3854480682305962	0.18125	0.6274509803921569	0.11827956989247312	0.8092485549132948	0.19101123595505617	0.4881944444444445	0.25	0.5555555555555556	0.5	0.8020833333333334	0.3333333333333333	0.38983919662634525	0.19594594594594594	0.3950617283950617	0.2	0.8433734939759037	0.3148148148148148	0.3848076923076923	0.07692307692307693	0.38461538461538464	0.25	0.9625	0.25	All Modes
no_beacon__no_geo	0.6614048934490924	0.7456140350877193	0.41224557405121975	0.2905405405405405	0.47910863509749296	0.0851063829787234	0.8593648736228128	0.34710743801652894	0.3735902376364804	0.2	0.4444444444444444	0.0	0.8901734104046244	0.3333333333333333	269	RFC	0.42636340003883477	0.3006993006993007	0.6013986013986014	0.07017543859649122	0.8339622641509434	0.32558139534883723	0.43273425499231954	0.2857142857142857	0.8	0.0	0.8279569892473119	0.25	0.4090694120366166	0.28104575163398693	0.39814814814814814	0.10810810810810811	0.8863636363636364	0.37168141592920356	0.3848076923076923	0.15384615384615385	0.3076923076923077	0.0	0.9625	0.5	All Modes
no_beacon__no_geo	0.6286919831223629	0.7719298245614035	0.39202668236240606	0.13414634146341464	0.549618320610687	0.2568807339449541	0.8263845675171126	0.1931034482758621	0.44790237636480407	0.1111111111111111	0.5599999999999999	0.3333333333333333	0.9017341040462428	0.3333333333333333	270	RFC	0.4099165813278717	0.12222222222222222	0.7142857142857143	0.22580645161290322	0.7685185185185185	0.21875	0.5244086021505376	0.2	0.5833333333333334	0.5	0.8387096774193549	0.5	0.39193698254432263	0.14864864864864866	0.4466501240694789	0.2978723404255319	0.8936742934051144	0.1728395061728395	0.4180769230769231	0.07692307692307693	0.5384615384615384	0.25	0.975	0.25	All Modes
no_beacon__no_geo	0.6476043276661515	0.7105263157894737	0.37852731011456975	0.25384615384615383	0.5536723163841807	0.0761904761904762	0.8371484630477436	0.1717791411042945	0.29298245614035096	0.1111111111111111	0.5	0.0	0.8538011695906434	0.0	271	RFC	0.39027756045290396	0.29464285714285715	0.6447368421052632	0.06153846153846154	0.8132147395171537	0.13725490196078433	0.2937728937728938	0.2	0.4666666666666667	0.0	0.8021978021978022	0.0	0.38003267545362834	0.22297297297297297	0.48514851485148514	0.1	0.862533692722372	0.22950819672131148	0.3055769230769231	0.07692307692307693	0.5384615384615384	0.0	0.9125	0.0	All Modes
no_beacon__no_geo	0.5863481228668942	0.7719298245614035	0.30901497241070347	0.14285714285714288	0.4618055555555556	0.029411764705882353	0.77985285795133	0.13114754098360654	0.31148839841539333	0.0	0.6451612903225806	0.0	0.9122807017543859	0.0	272	RFC	0.31235085638657367	0.23300970873786409	0.36944444444444446	0.034482758620689655	0.7689732142857143	0.15584415584415584	0.28253968253968254	0.0	0.5555555555555556	0.0	0.8571428571428571	0.0	0.3297276763032948	0.10300429184549356	0.6157407407407407	0.02564102564102564	0.7910447761194029	0.11320754716981132	0.34884615384615386	0.0	0.7692307692307693	0.0	0.975	0.0	All Modes
no_beacon__no_geo	0.6059850374064838	0.7368421052631579	0.3288566116863547	0.1761006289308176	0.3401759530791789	0.06666666666666667	0.8144262295081968	0.24691358024691357	0.3533077905491699	0.1111111111111111	0.3703703703703704	0.0	0.8850574712643678	0.4	273	RFC	0.359772042164584	0.2028985507246377	0.32222222222222224	0.058823529411764705	0.7704714640198511	0.4444444444444444	0.475258358662614	0.2	0.35714285714285715	0.0	0.8191489361702128	1.0	0.32547336667551946	0.15555555555555556	0.36024844720496896	0.07692307692307693	0.8636995827538247	0.17094017094017094	0.3348076923076923	0.07692307692307693	0.38461538461538464	0.0	0.9625	0.25	All Modes
no_beacon__no_geo	0.6098287416232315	0.7105263157894737	0.3455833217022153	0.19760479041916165	0.5160142348754448	0.05063291139240506	0.7944339025932954	0.16923076923076924	0.3033939393939394	0.0	0.32	0.0	0.8636363636363635	0.3333333333333333	274	RFC	0.3568551390895209	0.2619047619047619	0.5253623188405797	0.07692307692307693	0.7336448598130841	0.1864406779661017	0.325	0.0	0.3333333333333333	0.0	0.7916666666666666	0.5	0.344903835243994	0.15865384615384615	0.506993006993007	0.03773584905660377	0.8662068965517241	0.15492957746478872	0.30153846153846153	0.0	0.3076923076923077	0.0	0.95	0.25	All Modes
no_beacon__no_geo	0.6470994475138122	0.7543859649122807	0.3843627942079425	0.20055710306406688	0.6354609929078013	0.06153846153846154	0.841565105837075	0.1826923076923077	0.30136263736263735	0.0	0.6153846153846154	0.0	0.8914285714285713	0.0	275	RFC	0.3938585182924334	0.26277372262773724	0.6204986149584487	0.07142857142857142	0.7800237812128419	0.2345679012345679	0.28728744939271256	0.0	0.6153846153846154	0.0	0.8210526315789474	0.0	0.3861268662392254	0.16216216216216217	0.6511627906976745	0.05405405405405406	0.9136490250696379	0.14960629921259844	0.3180769230769231	0.0	0.6153846153846154	0.0	0.975	0.0	All Modes
no_beacon__no_geo	0.6134328358208955	0.7105263157894737	0.32355191885823376	0.24852071005917156	0.2272727272727273	0.06944444444444445	0.8182844243792324	0.2542372881355932	0.3746922164345032	0.18181818181818185	0.21052631578947367	0.28571428571428575	0.8620689655172414	0.3333333333333333	276	RFC	0.3390947220291417	0.25149700598802394	0.3888888888888889	0.04672897196261682	0.8028792912513842	0.2054794520547945	0.4373522458628841	0.2222222222222222	0.3333333333333333	0.3333333333333333	0.7978723404255319	0.5	0.3417850504520553	0.24561403508771928	0.16055045871559634	0.13513513513513514	0.8342922899884925	0.3333333333333333	0.3490384615384615	0.15384615384615385	0.15384615384615385	0.25	0.9375	0.25	All Modes
no_beacon__no_geo	0.5967741935483871	0.7543859649122807	0.33159778427306563	0.1772853185595568	0.4768683274021352	0.06896551724137932	0.7766776677667766	0.15819209039548024	0.3856150164708808	0.13333333333333336	0.5161290322580646	0.0	0.8786127167630059	0.4	277	RFC	0.33632042211484936	0.24060150375939848	0.4036144578313253	0.1111111111111111	0.7724288840262582	0.15384615384615385	0.5523297491039426	0.5	0.4444444444444444	0.0	0.8172043010752689	1.0	0.3433447443694017	0.14035087719298245	0.5826086956521739	0.05	0.7809734513274337	0.16279069767441862	0.37846153846153846	0.07692307692307693	0.6153846153846154	0.0	0.95	0.25	All Modes
no_beacon__no_geo	0.600547195622435	0.7543859649122807	0.3770469769184107	0.2011173184357542	0.47342995169082125	0.24691358024691357	0.804570054119062	0.15920398009950248	0.36496503496503496	0.0	0.5384615384615384	0.4	0.8863636363636362	0.0	278	RFC	0.4580979375564926	0.21052631578947367	0.4117647058823529	0.43478260869565216	0.7628278221208666	0.47058823529411764	0.4701923076923077	0.0	0.5384615384615384	1.0	0.8125	0.0	0.37373975306141183	0.1925133689839572	0.5568181818181818	0.1724137931034483	0.851145038167939	0.09580838323353294	0.3526923076923077	0.0	0.5384615384615384	0.25	0.975	0.0	All Modes
no_beacon__no_geo	0.6132278936017254	0.7192982456140351	0.40371229483533855	0.291005291005291	0.47195357833655704	0.273972602739726	0.808296668761785	0.17333333333333334	0.4509525034608647	0.09523809523809525	0.5217391304347826	0.5	0.8520710059171598	0.28571428571428575	279	RFC	0.4182952714094611	0.3179190751445087	0.6777777777777778	0.1834862385321101	0.7645659928656362	0.14772727272727273	0.47346441947565543	0.125	0.6	0.5	0.8089887640449438	0.3333333333333333	0.4475723560619689	0.2682926829268293	0.3620178041543027	0.5405405405405406	0.8573333333333333	0.20967741935483872	0.4376923076923077	0.07692307692307693	0.46153846153846156	0.5	0.9	0.25	All Modes
no_beacon__no_geo	0.6496465043205027	0.7631578947368421	0.3551208559845691	0.29042904290429045	0.5269230769230769	0.05405405405405406	0.8426596445029625	0.06153846153846154	0.32803912850155625	0.2	0.5384615384615384	0.0	0.9017341040462428	0.0	280	RFC	0.36406820933964995	0.3333333333333333	0.5330739299610895	0.08695652173913043	0.8121827411167513	0.0547945205479452	0.33257710031903576	0.2857142857142857	0.5384615384615384	0.0	0.8387096774193549	0.0	0.35262532196320373	0.2573099415204678	0.5209125475285171	0.0392156862745098	0.8755129958960328	0.07017543859649122	0.3334615384615384	0.15384615384615385	0.5384615384615384	0.0	0.975	0.0	All Modes
no_beacon__no_geo	0.5329593267882188	0.7105263157894737	0.33620907395154703	0.2028985507246377	0.30082644628099175	0.30769230769230765	0.7601753287413902	0.10945273631840798	0.3453285682088928	0.1111111111111111	0.4827586206896552	0.28571428571428575	0.8470588235294118	0.0	281	RFC	0.3781685527652769	0.24305555555555555	0.22524752475247525	0.36363636363636365	0.7616060225846926	0.2972972972972973	0.35416666666666663	0.2	0.4375	0.3333333333333333	0.8	0.0	0.34387110180803304	0.17412935323383086	0.4527363184079602	0.26666666666666666	0.75875	0.06707317073170732	0.35307692307692307	0.07692307692307693	0.5384615384615384	0.25	0.9	0.0	All Modes
no_beacon__no_geo	0.6323427781617139	0.7719298245614035	0.38117913586756746	0.26116838487972505	0.5686546463245492	0.08064516129032258	0.836223506743738	0.15920398009950248	0.3848137059214904	0.125	0.6666666666666667	0.0	0.9101796407185629	0.22222222222222224	282	RFC	0.3916229681693234	0.304	0.640625	0.06097560975609756	0.846553966189857	0.10596026490066225	0.399026369168357	0.3333333333333333	0.5882352941176471	0.0	0.8735632183908046	0.2	0.40106547176301477	0.2289156626506024	0.5112219451371571	0.11904761904761904	0.8261421319796954	0.32	0.4092307692307692	0.07692307692307693	0.7692307692307693	0.0	0.95	0.25	All Modes
no_beacon__no_geo	0.602416918429003	0.7368421052631579	0.37120666894680243	0.2424242424242424	0.59465737514518	0.020202020202020204	0.774869109947644	0.22388059701492538	0.31841269841269837	0.1111111111111111	0.5999999999999999	0.0	0.8809523809523809	0.0	283	RFC	0.3672952574158254	0.2543352601156069	0.5676274944567627	0.024390243902439025	0.8014440433212996	0.18867924528301888	0.3140641711229947	0.2	0.5294117647058824	0.0	0.8409090909090909	0.0	0.37968798567587403	0.23157894736842105	0.624390243902439	0.017241379310344827	0.75	0.27522935779816515	0.33884615384615385	0.07692307692307693	0.6923076923076923	0.0	0.925	0.0	All Modes
no_beacon__no_geo	0.6064227035100822	0.7543859649122807	0.3096155473515096	0.13194444444444445	0.40816326530612246	0.07792207792207792	0.7947096032202416	0.13533834586466165	0.3316739305891848	0.0	0.48000000000000004	0.0	0.8926553672316384	0.28571428571428575	284	RFC	0.3205865312541067	0.18811881188118812	0.36585365853658536	0.15789473684210525	0.7677777777777778	0.1232876712328767	0.329553264604811	0.0	0.5	0.0	0.8144329896907216	0.3333333333333333	0.3176932801572634	0.10160427807486631	0.46153846153846156	0.05172413793103448	0.8235995232419547	0.15	0.3398076923076923	0.0	0.46153846153846156	0.0	0.9875	0.25	All Modes
no_beacon__no_geo	0.6419153365718251	0.7807017543859649	0.4100787111786418	0.24932249322493225	0.628099173553719	0.21782178217821782	0.8063897763578274	0.1487603305785124	0.44670231729055254	0.27272727272727276	0.6666666666666666	0.0	0.8941176470588236	0.4	285	RFC	0.42146714439305955	0.24598930481283424	0.6867469879518072	0.2619047619047619	0.7742331288343558	0.13846153846153847	0.5641269841269841	0.3333333333333333	0.6428571428571429	0.0	0.8444444444444444	1.0	0.4039831505613317	0.25274725274725274	0.5786802030456852	0.1864406779661017	0.8413333333333334	0.16071428571428573	0.4246153846153846	0.23076923076923078	0.6923076923076923	0.0	0.95	0.25	All Modes
no_beacon__no_geo	0.5981375358166189	0.7456140350877193	0.3398917997207789	0.23163841807909605	0.4448336252189141	0.0	0.7851491174680463	0.2378378378378378	0.31146800825593396	0.11764705882352941	0.5625	0.0	0.8771929824561403	0.0	286	RFC	0.3823064210930521	0.31297709923664124	0.4057507987220447	0.0	0.7247191011235955	0.46808510638297873	0.30957200694042797	0.25	0.47368421052631576	0.0	0.8241758241758241	0.0	0.33841971185840236	0.18385650224215247	0.49224806201550386	0.0	0.8565737051792829	0.15942028985507245	0.34134615384615385	0.07692307692307693	0.6923076923076923	0.0	0.9375	0.0	All Modes
no_beacon__no_geo	0.5979314802844214	0.7368421052631579	0.34319048975901223	0.20858895705521477	0.5601965601965603	0.02247191011235955	0.7691394658753711	0.15555555555555556	0.35379761099842233	0.11764705882352941	0.4444444444444445	0.0	0.8735632183908046	0.3333333333333333	287	RFC	0.3523425946061688	0.2537313432835821	0.6386554621848739	0.018518518518518517	0.7405714285714285	0.11023622047244094	0.39741641337386013	0.25	0.42857142857142855	0.0	0.8085106382978723	0.5	0.3537423226794537	0.17708333333333334	0.4989059080962801	0.02857142857142857	0.8	0.2641509433962264	0.3476923076923077	0.07692307692307693	0.46153846153846156	0.0	0.95	0.25	All Modes
no_beacon__no_geo	0.6259185036740147	0.7543859649122807	0.3717412198790904	0.2764976958525346	0.5807407407407408	0.03571428571428571	0.804833836858006	0.16091954022988508	0.3498357821953328	0.0	0.46153846153846156	0.0	0.8876404494382023	0.4	288	RFC	0.38702120790650457	0.379746835443038	0.5681159420289855	0.047619047619047616	0.7367256637168141	0.2028985507246377	0.4535321821036106	0.0	0.46153846153846156	0.0	0.8061224489795918	1.0	0.3720106073513125	0.21739130434782608	0.593939393939394	0.02857142857142857	0.8868175765645806	0.13333333333333333	0.3398076923076923	0.0	0.46153846153846156	0.0	0.9875	0.25	All Modes
no_beacon__no_geo	0.6655473472128945	0.7631578947368421	0.38016324278484986	0.22651933701657456	0.5454545454545454	0.07843137254901962	0.8449315068493152	0.2054794520547945	0.3681431514065129	0.11764705882352941	0.4827586206896552	0.0	0.9069767441860466	0.3333333333333333	289	RFC	0.4061403403320535	0.3082706766917293	0.4879518072289157	0.18181818181818182	0.8107255520504731	0.24193548387096775	0.4070652173913043	0.25	0.4375	0.0	0.8478260869565217	0.5	0.3816164740633558	0.17903930131004367	0.6183206106870229	0.05	0.8821510297482837	0.17857142857142858	0.3680769230769231	0.07692307692307693	0.5384615384615384	0.0	0.975	0.25	All Modes
no_beacon__no_geo	0.6323639075316928	0.7105263157894737	0.3887679088745124	0.23952095808383234	0.4263959390862944	0.1111111111111111	0.8320097739767867	0.33480176211453744	0.3730157847048912	0.10526315789473684	0.3636363636363637	0.28571428571428575	0.8604651162790697	0.25	290	RFC	0.3970162061823593	0.24242424242424243	0.5384615384615384	0.07575757575757576	0.8194945848375451	0.3089430894308943	0.3997584541062802	0.16666666666666666	0.4444444444444444	0.3333333333333333	0.8043478260869565	0.25	0.40165173341716914	0.23668639053254437	0.35294117647058826	0.20833333333333334	0.8449131513647643	0.36538461538461536	0.3619230769230769	0.07692307692307693	0.3076923076923077	0.25	0.925	0.25	All Modes
no_beacon__no_geo	0.6268951878707977	0.7456140350877193	0.39335017737179545	0.2346938775510204	0.5923984272608126	0.20689655172413793	0.8108108108108109	0.12195121951219515	0.37000825763831546	0.0	0.5714285714285715	0.4	0.8786127167630059	0.0	291	RFC	0.3963745465582057	0.26744186046511625	0.6191780821917808	0.16071428571428573	0.7621247113163973	0.1724137931034483	0.4701075268817204	0.0	0.5333333333333333	1.0	0.8172043010752689	0.0	0.40554680812818883	0.20909090909090908	0.5678391959798995	0.2903225806451613	0.8661417322834646	0.09433962264150944	0.3630769230769231	0.0	0.6153846153846154	0.25	0.95	0.0	All Modes
no_beacon__no_geo	0.5945945945945946	0.7631578947368421	0.3941485470916818	0.22287390029325513	0.525679758308157	0.23376623376623376	0.7609346914319952	0.22748815165876776	0.4471052631578947	0.0	0.625	0.3333333333333333	0.8771929824561403	0.4	292	RFC	0.41354543836226076	0.3333333333333333	0.464	0.3	0.741822429906542	0.22857142857142856	0.5700983227299016	0.0	0.5263157894736842	0.5	0.8241758241758241	1.0	0.3945269849361218	0.16740088105726872	0.6062717770034843	0.19148936170212766	0.7810578105781057	0.22641509433962265	0.44134615384615383	0.0	0.7692307692307693	0.25	0.9375	0.25	All Modes
no_beacon__no_geo	0.6462728551336147	0.7456140350877193	0.35313579207395335	0.1904761904761905	0.5580693815987933	0.028169014084507043	0.8403157255616273	0.14864864864864866	0.2717179294823706	0.0	0.45161290322580644	0.0	0.9069767441860466	0.0	293	RFC	0.35462076377445506	0.24193548387096775	0.5377906976744186	0.034482758620689655	0.8160377358490566	0.14285714285714285	0.24734299516908212	0.0	0.3888888888888889	0.0	0.8478260869565217	0.0	0.3563654142861681	0.15706806282722513	0.5799373040752351	0.023809523809523808	0.8660826032540676	0.15492957746478872	0.3026923076923077	0.0	0.5384615384615384	0.0	0.975	0.0	All Modes
no_beacon__no_geo	0.6307692307692307	0.7543859649122807	0.41268579665975197	0.20606060606060606	0.5756097560975609	0.2	0.8051628764597417	0.276595744680851	0.4483809523809524	0.0	0.64	0.3333333333333333	0.8685714285714285	0.4	294	RFC	0.4515053701049929	0.2138364779874214	0.580327868852459	0.22727272727272727	0.7546082949308756	0.48148148148148145	0.5933333333333334	0.0	0.6666666666666666	0.5	0.8	1.0	0.40107540654358864	0.19883040935672514	0.5709677419354838	0.17857142857142858	0.8629776021080369	0.19402985074626866	0.413076923076923	0.0	0.6153846153846154	0.25	0.95	0.25	All Modes
no_beacon__no_geo	0.6419505678022712	0.7543859649122807	0.4037764234043683	0.28860759493670884	0.5806451612903225	0.06382978723404255	0.8286567164179104	0.2571428571428571	0.30450584274113685	0.11764705882352941	0.5185185185185186	0.0	0.8863636363636362	0.0	295	RFC	0.4277497474468194	0.36075949367088606	0.5187319884726225	0.14285714285714285	0.7789001122334456	0.3375	0.3125	0.25	0.5	0.0	0.8125	0.0	0.40676785363810064	0.24050632911392406	0.6593406593406593	0.0410958904109589	0.8852040816326531	0.2076923076923077	0.3180769230769231	0.07692307692307693	0.5384615384615384	0.0	0.975	0.0	All Modes
no_beacon__no_geo	0.6028636021100227	0.7543859649122807	0.32582659140464904	0.21195652173913043	0.4035476718403548	0.02631578947368421	0.802439024390244	0.18487394957983191	0.38323311546840955	0.11764705882352941	0.5185185185185186	0.0	0.88	0.4	296	RFC	0.33384867745670654	0.291044776119403	0.3872340425531915	0.06666666666666667	0.7468785471055619	0.1774193548387097	0.5121052631578947	0.25	0.5	0.0	0.8105263157894737	1.0	0.33285380660085234	0.16666666666666666	0.4212962962962963	0.01639344262295082	0.8669301712779973	0.19298245614035087	0.3655769230769231	0.07692307692307693	0.5384615384615384	0.0	0.9625	0.25	All Modes
no_beacon__no_geo	0.6529366895499619	0.7280701754385965	0.38826829760556925	0.18374558303886926	0.5067264573991032	0.08333333333333333	0.835985312117503	0.3315508021390375	0.3437807749946478	0.0	0.5185185185185186	0.0	0.8670520231213872	0.3333333333333333	297	RFC	0.4147343416546006	0.2	0.4956140350877193	0.14285714285714285	0.7923433874709976	0.44285714285714284	0.36129032258064514	0.0	0.5	0.0	0.8064516129032258	0.5	0.37935581693037046	0.16993464052287582	0.518348623853211	0.058823529411764705	0.8847150259067358	0.26495726495726496	0.3451923076923077	0.0	0.5384615384615384	0.0	0.9375	0.25	All Modes
no_beacon__no_geo	0.6577970297029703	0.7543859649122807	0.414929594084217	0.1888888888888889	0.6603325415676959	0.19642857142857145	0.8322766570605187	0.19672131147540986	0.28761755485893414	0.0	0.5517241379310345	0.0	0.8863636363636362	0.0	298	RFC	0.43075792513394184	0.26153846153846155	0.6541176470588236	0.25	0.7738478027867095	0.21428571428571427	0.2625	0.0	0.5	0.0	0.8125	0.0	0.41166500357646535	0.14782608695652175	0.6666666666666666	0.16176470588235295	0.9002493765586035	0.18181818181818182	0.3180769230769231	0.0	0.6153846153846154	0.0	0.975	0.0	All Modes
no_beacon__no_geo	0.5855915399867813	0.7456140350877193	0.3216258219086916	0.208	0.49194729136163984	0.038461538461538464	0.7797202797202798	0.09	0.3205665024630542	0.125	0.6206896551724138	0.0	0.8571428571428572	0.0	299	RFC	0.3497061475324034	0.291044776119403	0.4692737430167598	0.058823529411764705	0.6925465838509317	0.23684210526315788	0.3370614035087719	0.3333333333333333	0.5625	0.0	0.7894736842105263	0.0	0.330975157438228	0.16182572614107885	0.5169230769230769	0.02857142857142857	0.892	0.05555555555555555	0.34134615384615385	0.07692307692307693	0.6923076923076923	0.0	0.9375	0.0	All Modes
no_beacon__no_geo	0.6213183730715287	0.7368421052631579	0.37848251898201807	0.24415584415584418	0.4850894632206759	0.08571428571428572	0.8094117647058824	0.2680412371134021	0.29479377958079783	0.11764705882352941	0.4827586206896552	0.0	0.8735632183908046	0.0	300	RFC	0.4061882331921412	0.34814814814814815	0.4485294117647059	0.1	0.7462039045553145	0.3880597014925373	0.2992021276595745	0.25	0.4375	0.0	0.8085106382978723	0.0	0.376036340730837	0.188	0.5281385281385281	0.075	0.884318766066838	0.2047244094488189	0.3130769230769231	0.07692307692307693	0.5384615384615384	0.0	0.95	0.0	All Modes
no_beacon__no_geo	0.5204918032786885	0.7105263157894737	0.2485201544609032	0.15568862275449102	0.2718120805369128	0.03174603174603175	0.7547826086956521	0.028571428571428567	0.26059941520467833	0.0	0.4375	0.0	0.8654970760233918	0.0	301	RFC	0.2650730920847152	0.19402985074626866	0.19239904988123516	0.043478260869565216	0.7526011560693642	0.14285714285714285	0.23632157316367844	0.0	0.3684210526315789	0.0	0.8131868131868132	0.0	0.278141380583241	0.13	0.46285714285714286	0.025	0.7569767441860465	0.015873015873015872	0.2926923076923077	0.0	0.5384615384615384	0.0	0.925	0.0	All Modes
no_beacon__no_geo	0.6242299794661191	0.7280701754385965	0.36705234142049464	0.23013698630136986	0.5376661742983752	0.1481481481481481	0.805489260143198	0.11382113821138211	0.3698073089700996	0.09523809523809525	0.5599999999999999	0.3333333333333333	0.8604651162790697	0.0	302	RFC	0.3747119322582332	0.2413793103448276	0.6006600660066007	0.12244897959183673	0.7601351351351351	0.14893617021276595	0.402536231884058	0.125	0.5833333333333334	0.5	0.8043478260869565	0.0	0.3685461103860729	0.2198952879581152	0.48663101604278075	0.1875	0.8565989847715736	0.09210526315789473	0.35807692307692307	0.07692307692307693	0.5384615384615384	0.25	0.925	0.0	All Modes
no_beacon__no_geo	0.6275331935709294	0.7280701754385965	0.31704425306820194	0.18181818181818182	0.345	0.0	0.8281000532197977	0.23030303030303031	0.27623352165725046	0.1111111111111111	0.4	0.0	0.8700564971751412	0.0	303	RFC	0.34656147127349196	0.26666666666666666	0.296137339055794	0.0	0.765748031496063	0.40425531914893614	0.28209621993127143	0.2	0.4166666666666667	0.0	0.7938144329896907	0.0	0.32272560188938904	0.13793103448275862	0.41317365269461076	0.0	0.9015063731170336	0.16101694915254236	0.2848076923076923	0.07692307692307693	0.38461538461538464	0.0	0.9625	0.0	All Modes
no_beacon__no_geo	0.6277777777777778	0.7543859649122807	0.4256732868881808	0.19672131147540983	0.5802469135802469	0.2170542635658915	0.8146718146718147	0.319672131147541	0.5095900178253119	0.11764705882352941	0.4999999999999999	0.6666666666666666	0.8636363636363635	0.4	304	RFC	0.4271317461310152	0.22727272727272727	0.6482758620689655	0.14583333333333334	0.7892768079800498	0.325	0.7174242424242424	0.25	0.5454545454545454	1.0	0.7916666666666666	1.0	0.45581278837047307	0.17341040462427745	0.5251396648044693	0.42424242424242425	0.8417553191489362	0.31451612903225806	0.4476923076923077	0.07692307692307693	0.46153846153846156	0.5	0.95	0.25	All Modes
no_beacon__no_geo	0.6636880584890333	0.7456140350877193	0.43604836105590683	0.3184713375796178	0.5121293800539084	0.1834862385321101	0.8414795244385733	0.3246753246753247	0.43951189671270807	0.11764705882352941	0.4761904761904762	0.28571428571428575	0.8735632183908046	0.4444444444444445	305	RFC	0.4528895828778374	0.4032258064516129	0.6551724137931034	0.14084507042253522	0.7992471769134254	0.26595744680851063	0.4833687943262411	0.25	0.625	0.3333333333333333	0.8085106382978723	0.4	0.45035208545672695	0.2631578947368421	0.42035398230088494	0.2631578947368421	0.8884239888423989	0.4166666666666667	0.4323076923076923	0.07692307692307693	0.38461538461538464	0.25	0.95	0.5	All Modes
no_beacon__no_geo	0.5827715355805243	0.6929824561403509	0.33150375067445836	0.17886178861788618	0.4821428571428571	0.0	0.7760416666666666	0.2204724409448819	0.3202146985962015	0.0	0.3571428571428571	0.0	0.8439306358381503	0.4	306	RFC	0.3419883974172859	0.22448979591836735	0.4909090909090909	0.0	0.7303921568627451	0.2641509433962264	0.4236559139784946	0.0	0.3333333333333333	0.0	0.7849462365591398	1.0	0.3278599652283863	0.14864864864864866	0.47368421052631576	0.0	0.8277777777777777	0.1891891891891892	0.3094230769230769	0.0	0.38461538461538464	0.0	0.9125	0.25	All Modes
no_beacon__no_geo	0.6321094312455003	0.7456140350877193	0.38840409993308034	0.15189873417721517	0.5445544554455445	0.0967741935483871	0.8096118299445472	0.33918128654970764	0.3505934065934066	0.0	0.46153846153846156	0.0	0.8914285714285713	0.4	307	RFC	0.4516458091206771	0.13872832369942195	0.5392156862745098	0.3	0.7802850356294537	0.5	0.4565182186234818	0.0	0.46153846153846156	0.0	0.8210526315789474	1.0	0.3746781674015876	0.16783216783216784	0.55	0.057692307692307696	0.8412291933418694	0.25663716814159293	0.3373076923076923	0.0	0.46153846153846156	0.0	0.975	0.25	All Modes
no_beacon__no_geo	0.5997383911052976	0.7017543859649122	0.3335415629968137	0.1569767441860465	0.5184135977337111	0.07058823529411763	0.78839590443686	0.13333333333333333	0.3333571854502087	0.1	0.38461538461538464	0.0	0.8488372093023255	0.3333333333333333	308	RFC	0.3347366475241902	0.15976331360946747	0.5495495495495496	0.07317073170731707	0.78839590443686	0.102803738317757	0.36419015766841856	0.14285714285714285	0.38461538461538464	0.0	0.7934782608695652	0.5	0.33822704626041994	0.15428571428571428	0.4906166219839142	0.06818181818181818	0.78839590443686	0.1896551724137931	0.3248076923076923	0.07692307692307693	0.38461538461538464	0.0	0.9125	0.25	All Modes
no_beacon__no_geo	0.6059322033898306	0.7543859649122807	0.32108642887568467	0.1994301994301994	0.48796147672552165	0.046511627906976744	0.8075288403157256	0.06400000000000002	0.30086206896551726	0.125	0.4827586206896552	0.0	0.896551724137931	0.0	309	RFC	0.3355284805779228	0.2845528455284553	0.4794952681388013	0.10526315789473684	0.7405345211581291	0.06779661016949153	0.3201241134751773	0.3333333333333333	0.4375	0.0	0.8297872340425532	0.0	0.3257096144476105	0.15350877192982457	0.49673202614379086	0.029850746268656716	0.8878504672897196	0.06060606060606061	0.3180769230769231	0.07692307692307693	0.5384615384615384	0.0	0.975	0.0	All Modes
no_beacon__no_geo	0.6081441922563418	0.7543859649122807	0.36736518473401425	0.17232375979112272	0.4679376083188908	0.20869565217391306	0.8085585585585585	0.17931034482758623	0.388193412239655	0.2222222222222222	0.42857142857142855	0.4	0.8901734104046244	0.0	310	RFC	0.3807032965558198	0.1875	0.4856115107913669	0.2553191489361702	0.7687366167023555	0.20634920634920634	0.5255913978494624	0.4	0.4	1.0	0.8279569892473119	0.0	0.35973281432551185	0.15942028985507245	0.451505016722408	0.17647058823529413	0.8527315914489311	0.15853658536585366	0.3655769230769231	0.15384615384615385	0.46153846153846156	0.25	0.9625	0.0	All Modes
no_beacon__no_geo	0.6103351955307262	0.7280701754385965	0.36816241962720697	0.1994459833795014	0.5201465201465202	0.2474226804123711	0.7892898719441211	0.08450704225352113	0.29818991924255084	0.09523809523809525	0.5185185185185186	0.0	0.8771929824561403	0.0	311	RFC	0.3829071642250763	0.1935483870967742	0.48464163822525597	0.35294117647058826	0.8119760479041916	0.07142857142857142	0.2898351648351648	0.125	0.5	0.0	0.8241758241758241	0.0	0.3657480987558463	0.2057142857142857	0.5612648221343873	0.19047619047619047	0.7678369195922989	0.10344827586206896	0.3105769230769231	0.07692307692307693	0.5384615384615384	0.0	0.9375	0.0	All Modes
no_beacon__no_geo	0.6187460417986067	0.7192982456140351	0.3855474155489935	0.21836228287841192	0.47350993377483447	0.23684210526315788	0.8095490716180371	0.18947368421052632	0.31554976097348975	0.0	0.3076923076923077	0.4	0.8700564971751412	0.0	312	RFC	0.41929801516133935	0.36065573770491804	0.43202416918429004	0.3	0.7429406037000974	0.2608695652173913	0.4203013481363997	0.0	0.3076923076923077	1.0	0.7938144329896907	0.0	0.3828166094943415	0.15658362989323843	0.5238095238095238	0.1956521739130435	0.8892773892773893	0.1487603305785124	0.3040384615384616	0.0	0.3076923076923077	0.25	0.9625	0.0	All Modes
no_beacon__no_geo	0.5993506493506493	0.7456140350877193	0.3463687771119008	0.242603550295858	0.4578696343402226	0.0547945205479452	0.7795318454001088	0.19704433497536944	0.3529248643834507	0.125	0.4347826086956522	0.0	0.8715083798882681	0.3333333333333333	313	RFC	0.3516479580750088	0.2971014492753623	0.4458204334365325	0.058823529411764705	0.7584745762711864	0.19801980198019803	0.4242424242424242	0.3333333333333333	0.5	0.0	0.7878787878787878	0.5	0.34494808625491713	0.205	0.47058823529411764	0.05128205128205128	0.8017917133258678	0.19607843137254902	0.3373076923076923	0.07692307692307693	0.38461538461538464	0.0	0.975	0.25	All Modes
no_beacon__no_geo	0.6626865671641791	0.7456140350877193	0.3522926277588411	0.1926910299003322	0.5109170305676857	0.048192771084337345	0.8394495412844036	0.1702127659574468	0.3562711864406779	0.0	0.4999999999999999	0.0	0.8813559322033899	0.4	314	RFC	0.35969485976181254	0.23770491803278687	0.5131578947368421	0.06666666666666667	0.7991266375545851	0.18181818181818182	0.46991565135895036	0.0	0.5454545454545454	0.0	0.8041237113402062	1.0	0.3505001290858734	0.16201117318435754	0.508695652173913	0.03773584905660377	0.8840579710144928	0.16	0.3373076923076923	0.0	0.46153846153846156	0.0	0.975	0.25	All Modes
no_beacon__no_geo	0.6310820624546115	0.7105263157894737	0.33519839330067047	0.1358024691358025	0.6097946287519748	0.05	0.8034717916924984	0.07692307692307691	0.26444022770398484	0.0	0.45161290322580644	0.0	0.8705882352941177	0.0	315	RFC	0.3837177045839576	0.16176470588235295	0.5848484848484848	0.3333333333333333	0.7570093457943925	0.08163265306122448	0.2422222222222222	0.0	0.3888888888888889	0.0	0.8222222222222222	0.0	0.3419499681502771	0.11702127659574468	0.636963696369637	0.02702702702702703	0.8560105680317041	0.07272727272727272	0.2926923076923077	0.0	0.5384615384615384	0.0	0.925	0.0	All Modes
no_beacon__no_geo	0.6335078534031413	0.7192982456140351	0.4165033760243152	0.310126582278481	0.48230088495575224	0.1626016260162602	0.8383311603650587	0.2891566265060241	0.271738572162301	0.125	0.3636363636363637	0.0	0.8700564971751412	0.0	316	RFC	0.43054036869714496	0.3828125	0.5736842105263158	0.14705882352941177	0.7938271604938272	0.2553191489361702	0.31431844215349364	0.3333333333333333	0.4444444444444444	0.0	0.7938144329896907	0.0	0.4159883788672653	0.26063829787234044	0.41603053435114506	0.18181818181818182	0.888121546961326	0.3333333333333333	0.26942307692307693	0.07692307692307693	0.3076923076923077	0.0	0.9625	0.0	All Modes
no_beacon__no_geo	0.551044776119403	0.7280701754385965	0.3069375559985921	0.186046511627907	0.3899868247694334	0.02380952380952381	0.7668449197860963	0.16799999999999998	0.27572254335260116	0.0	0.5	0.0	0.8786127167630059	0.0	317	RFC	0.3327242078177439	0.2155688622754491	0.3203463203463203	0.02631578947368421	0.7571277719112989	0.3442622950819672	0.2567741935483871	0.0	0.4666666666666667	0.0	0.8172043010752689	0.0	0.31432356761199387	0.16363636363636364	0.4983164983164983	0.021739130434782608	0.7768147345612134	0.1111111111111111	0.2976923076923077	0.0	0.5384615384615384	0.0	0.95	0.0	All Modes
no_beacon__no_geo	0.6076313894888409	0.7192982456140351	0.36227256526265594	0.18012422360248448	0.5508607198748043	0.041237113402061855	0.8013029315960912	0.2378378378378378	0.28460508701472553	0.0	0.5555555555555555	0.0	0.8674698795180723	0.0	318	RFC	0.3741930300957866	0.19078947368421054	0.49577464788732395	0.0625	0.7834394904458599	0.3384615384615385	0.2543983822042467	0.0	0.43478260869565216	0.0	0.8372093023255814	0.0	0.3648818218511673	0.17058823529411765	0.6197183098591549	0.03076923076923077	0.82	0.18333333333333332	0.33384615384615385	0.0	0.7692307692307693	0.0	0.9	0.0	All Modes
no_beacon__no_geo	0.6071193144363876	0.7543859649122807	0.3704432166780486	0.259946949602122	0.554074074074074	0.10126582278481013	0.7612535612535613	0.17567567567567569	0.32060606060606056	0.3	0.41666666666666663	0.0	0.8863636363636362	0.0	319	RFC	0.3740897097810469	0.28654970760233917	0.5615615615615616	0.10526315789473684	0.7413984461709212	0.17567567567567569	0.3391233766233766	0.42857142857142855	0.45454545454545453	0.0	0.8125	0.0	0.36801715196771073	0.23786407766990292	0.5467836257309941	0.0975609756097561	0.7822014051522248	0.17567567567567569	0.3180769230769231	0.23076923076923078	0.38461538461538464	0.0	0.975	0.0	All Modes
no_beacon__no_geo	0.6033057851239669	0.7456140350877193	0.33778917243110174	0.16615384615384612	0.42283298097251587	0.028571428571428574	0.8039457459926017	0.26744186046511625	0.358974358974359	0.125	0.46153846153846156	0.0	0.8750000000000001	0.3333333333333333	320	RFC	0.348988905709097	0.226890756302521	0.423728813559322	0.05555555555555555	0.7400681044267877	0.2987012987012987	0.41939102564102565	0.3333333333333333	0.46153846153846156	0.0	0.8020833333333334	0.5	0.3388473919221059	0.13106796116504854	0.4219409282700422	0.019230769230769232	0.8798920377867746	0.24210526315789474	0.35019230769230775	0.07692307692307693	0.46153846153846156	0.0	0.9625	0.25	All Modes
no_beacon__no_geo	0.6214285714285714	0.7631578947368421	0.3868952157248267	0.2379421221864952	0.49530956848030017	0.25974025974025977	0.7886178861788619	0.15286624203821655	0.4653703703703703	0.13333333333333336	0.5185185185185186	0.4	0.8750000000000001	0.4	321	RFC	0.3857981670404957	0.2781954887218045	0.4782608695652174	0.25	0.7877030162412993	0.1348314606741573	0.7604166666666667	0.5	0.5	1.0	0.8020833333333334	1.0	0.3915519175617244	0.20786516853932585	0.5136186770428015	0.2702702702702703	0.7895348837209303	0.17647058823529413	0.41557692307692307	0.07692307692307693	0.5384615384615384	0.25	0.9625	0.25	All Modes
no_beacon__no_geo	0.550979068197164	0.7368421052631579	0.37534350536923267	0.2534562211981567	0.38745387453874536	0.20408163265306123	0.7724665391969407	0.2592592592592592	0.34807326007326006	0.0	0.5384615384615384	0.3333333333333333	0.8685714285714285	0.0	322	RFC	0.37892984650084005	0.31976744186046513	0.44871794871794873	0.18292682926829268	0.7336561743341404	0.20958083832335328	0.36769230769230765	0.0	0.5384615384615384	0.5	0.8	0.0	0.3874040386554726	0.2099236641221374	0.3409090909090909	0.23076923076923078	0.8156123822341858	0.33980582524271846	0.3476923076923077	0.0	0.5384615384615384	0.25	0.95	0.0	All Modes
no_beacon__no_geo	0.5784248841826605	0.7368421052631579	0.3368218135671056	0.23958333333333334	0.4232633279483037	0.04395604395604395	0.7783534830166955	0.19895287958115182	0.27793845012977386	0.0	0.5161290322580646	0.0	0.8735632183908046	0.0	323	RFC	0.3383762822549393	0.2839506172839506	0.40683229813664595	0.05	0.7629796839729119	0.18811881188118812	0.25059101654846333	0.0	0.4444444444444444	0.0	0.8085106382978723	0.0	0.33859420452770833	0.2072072072072072	0.44107744107744107	0.0392156862745098	0.7943595769682726	0.2111111111111111	0.3130769230769231	0.0	0.6153846153846154	0.0	0.95	0.0	All Modes
no_beacon__no_geo	0.5810991957104558	0.6929824561403509	0.35307217813172304	0.18666666666666665	0.5145482388973966	0.15789473684210528	0.7729179149191132	0.13333333333333333	0.3615032679738562	0.0	0.4999999999999999	0.22222222222222224	0.8352941176470587	0.25	324	RFC	0.3624291045157011	0.2692307692307692	0.5544554455445545	0.11009174311926606	0.7914110429447853	0.08695652173913043	0.3568686868686869	0.0	0.5454545454545454	0.2	0.7888888888888889	0.25	0.3885821033712761	0.14285714285714285	0.48	0.27906976744186046	0.7552693208430913	0.2857142857142857	0.3698076923076923	0.0	0.46153846153846156	0.25	0.8875	0.25	All Modes
no_beacon__no_geo	0.6527777777777778	0.7719298245614035	0.4156128929250137	0.2636655948553055	0.6031294452347084	0.10389610389610389	0.8175182481751825	0.2898550724637681	0.5161904761904761	0.3	0.5999999999999999	0.4	0.8809523809523809	0.4	325	RFC	0.42465227056912447	0.328	0.6309523809523809	0.125	0.7690387016229713	0.2702702702702703	0.7597784568372804	0.42857142857142855	0.5294117647058824	1.0	0.8409090909090909	1.0	0.41439938372480256	0.22043010752688172	0.5776566757493188	0.08888888888888889	0.8725212464589235	0.3125	0.46961538461538466	0.23076923076923078	0.6923076923076923	0.25	0.925	0.25	All Modes
no_beacon__no_geo	0.6288808664259928	0.7105263157894737	0.3602274466403045	0.20298507462686569	0.561014263074485	0.16842105263157894	0.8236040609137056	0.04511278195488722	0.33780730897009964	0.0	0.42857142857142855	0.4	0.8604651162790697	0.0	326	RFC	0.36007692135070396	0.2556390977443609	0.5347432024169184	0.16	0.793398533007335	0.05660377358490566	0.4408695652173913	0.0	0.4	1.0	0.8043478260869565	0.0	0.36595902743308634	0.16831683168316833	0.59	0.17777777777777778	0.8562005277044855	0.0375	0.3273076923076923	0.0	0.46153846153846156	0.25	0.925	0.0	All Modes
no_beacon__no_geo	0.6004273504273504	0.7280701754385965	0.38699144198924995	0.21359223300970873	0.529886914378029	0.20689655172413793	0.7789740341988601	0.205607476635514	0.3231648351648352	0.0	0.46153846153846156	0.0	0.8685714285714285	0.28571428571428575	327	RFC	0.3967430097095737	0.2972972972972973	0.4954682779456193	0.25	0.7755359394703657	0.16541353383458646	0.31897435897435894	0.0	0.46153846153846156	0.0	0.8	0.3333333333333333	0.3933258771419227	0.16666666666666666	0.5694444444444444	0.17647058823529413	0.7824427480916031	0.2716049382716049	0.3323076923076923	0.0	0.46153846153846156	0.0	0.95	0.25	All Modes
no_beacon__no_geo	0.6109756097560975	0.7631578947368421	0.3348717296720743	0.17415730337078655	0.6272321428571428	0.0	0.7664603263927969	0.10650887573964496	0.412781954887218	0.21052631578947367	0.6428571428571429	0.0	0.8771929824561403	0.3333333333333333	328	RFC	0.3387188889575596	0.19375	0.6887254901960784	0.0	0.7434497816593887	0.06766917293233082	0.4515018315018315	0.3333333333333333	0.6	0.0	0.8241758241758241	0.5	0.35498474079755854	0.15816326530612246	0.5758196721311475	0.0	0.7909407665505227	0.25	0.40673076923076923	0.15384615384615385	0.6923076923076923	0.0	0.9375	0.25	All Modes
no_beacon__no_geo	0.6585798816568047	0.7894736842105263	0.4059735925496538	0.33248081841432225	0.6406820950060902	0.03809523809523809	0.8463251670378619	0.17228464419475656	0.4184116086753004	0.23529411764705882	0.6153846153846154	0.0	0.9080459770114943	0.3333333333333333	329	RFC	0.42681416911372694	0.43333333333333335	0.7185792349726776	0.0273972602739726	0.8324205914567361	0.12234042553191489	0.49116202945990184	0.5	0.6153846153846154	0.0	0.8404255319148937	0.5	0.4124145827704302	0.2697095435684647	0.578021978021978	0.0625	0.8607021517553793	0.2911392405063291	0.4013461538461539	0.15384615384615385	0.6153846153846154	0.0	0.9875	0.25	All Modes
no_beacon__no_geo	0.604420731707317	0.7105263157894737	0.3200254644853594	0.2468354430379747	0.3154929577464789	0.057971014492753624	0.7948568088836937	0.18497109826589594	0.27001727894222827	0.11764705882352941	0.3703703703703704	0.0	0.8620689655172414	0.0	330	RFC	0.32125561967626076	0.312	0.23931623931623933	0.0625	0.8222490931076178	0.1702127659574468	0.28100303951367783	0.25	0.35714285714285715	0.0	0.7978723404255319	0.0	0.3385629735770416	0.20418848167539266	0.4628099173553719	0.05405405405405406	0.7692307692307693	0.20253164556962025	0.2798076923076923	0.07692307692307693	0.38461538461538464	0.0	0.9375	0.0	All Modes
no_beacon__no_geo	0.6097378277153558	0.7368421052631579	0.39306840712400704	0.20527859237536655	0.4444444444444444	0.33333333333333337	0.8047708725674826	0.17751479289940827	0.3697411852963241	0.125	0.45161290322580644	0.4	0.872093023255814	0.0	331	RFC	0.4377015633229669	0.30434782608695654	0.3737704918032787	0.391304347826087	0.7532314923619271	0.36585365853658536	0.507487922705314	0.3333333333333333	0.3888888888888889	1.0	0.8152173913043478	0.0	0.3948671323953007	0.15486725663716813	0.5480769230769231	0.2903225806451613	0.8638814016172507	0.1171875	0.3605769230769231	0.07692307692307693	0.5384615384615384	0.25	0.9375	0.0	All Modes
no_beacon__no_geo	0.5836601307189543	0.7192982456140351	0.3215184881334629	0.17445482866043613	0.44674556213017746	0.0	0.7834934991520633	0.2028985507246377	0.2557225433526012	0.0	0.4000000000000001	0.0	0.8786127167630059	0.0	332	RFC	0.3257737315880799	0.20588235294117646	0.4326647564469914	0.0	0.7760358342665173	0.21428571428571427	0.23402909550917142	0.0	0.35294117647058826	0.0	0.8172043010752689	0.0	0.3193762985053673	0.15135135135135136	0.4617737003058104	0.0	0.791095890410959	0.1926605504587156	0.28230769230769226	0.0	0.46153846153846156	0.0	0.95	0.0	All Modes
no_beacon__no_geo	0.620617110799439	0.7280701754385965	0.36742254662836693	0.16091954022988506	0.48111332007952284	0.060606060606060615	0.8059023836549376	0.32857142857142857	0.342020202020202	0.0	0.4545454545454546	0.0	0.8555555555555556	0.4	333	RFC	0.4105442663962843	0.1958041958041958	0.5426008968609866	0.075	0.7282051282051282	0.5111111111111111	0.46511111111111114	0.0	0.5555555555555556	0.0	0.77	1.0	0.35276820908667433	0.13658536585365855	0.43214285714285716	0.05084745762711865	0.9021601016518425	0.24210526315789474	0.3194230769230769	0.0	0.38461538461538464	0.0	0.9625	0.25	All Modes
no_beacon__no_geo	0.6067577282530554	0.7368421052631579	0.38216382244290387	0.267175572519084	0.529616724738676	0.13333333333333333	0.7786732796032239	0.20202020202020202	0.4038983862042147	0.23529411764705882	0.4347826086956522	0.25	0.8771929824561403	0.22222222222222224	334	RFC	0.3840659511382405	0.28225806451612906	0.5891472868217055	0.09574468085106383	0.8103225806451613	0.14285714285714285	0.45483516483516484	0.5	0.5	0.25	0.8241758241758241	0.2	0.4096757938502552	0.2536231884057971	0.4810126582278481	0.21951219512195122	0.7494033412887828	0.3448275862068966	0.39519230769230773	0.15384615384615385	0.38461538461538464	0.25	0.9375	0.25	All Modes
no_beacon__no_geo	0.6164002779708131	0.7543859649122807	0.29536438347416405	0.18478260869565216	0.4805914972273568	0.0	0.8114478114478114	0.0	0.28761755485893414	0.0	0.5517241379310345	0.0	0.8863636363636362	0.0	335	RFC	0.28588906894260147	0.22077922077922077	0.46099290780141844	0.0	0.7476732161323681	0.0	0.2625	0.0	0.5	0.0	0.8125	0.0	0.3095851142041154	0.1588785046728972	0.5019305019305019	0.0	0.8871165644171779	0.0	0.3180769230769231	0.0	0.6153846153846154	0.0	0.975	0.0	All Modes
no_beacon__no_geo	0.6109936575052854	0.7280701754385965	0.363182287367643	0.22777777777777777	0.5633802816901408	0.03669724770642201	0.7949526813880126	0.19310344827586207	0.3873178318687301	0.09090909090909093	0.5714285714285715	0.0	0.8742514970059879	0.4	336	RFC	0.3699130867537061	0.23163841807909605	0.6228373702422145	0.03125	0.7720588235294118	0.1917808219178082	0.49670498084291187	0.1111111111111111	0.5333333333333333	0.0	0.8390804597701149	1.0	0.35929281855074346	0.22404371584699453	0.5142857142857142	0.044444444444444446	0.8192457737321196	0.19444444444444445	0.37096153846153845	0.07692307692307693	0.6153846153846154	0.0	0.9125	0.25	All Modes
no_beacon__no_geo	0.6296572280178837	0.7719298245614035	0.38310083447131316	0.17737003058103976	0.5714285714285714	0.03508771929824561	0.8002569043031471	0.33136094674556216	0.4368985449471796	0.13333333333333336	0.4827586206896552	0.0	0.9017341040462428	0.6666666666666666	337	RFC	0.3964971781604748	0.23387096774193547	0.5377049180327869	0.038461538461538464	0.7606837606837606	0.4117647058823529	0.555241935483871	0.5	0.4375	0.0	0.8387096774193549	1.0	0.381236359877852	0.14285714285714285	0.6096654275092936	0.03225806451612903	0.8441734417344173	0.27722772277227725	0.4180769230769231	0.07692307692307693	0.5384615384615384	0.0	0.975	0.5	All Modes
no_beacon__no_geo	0.6176706827309237	0.6754385964912281	0.3594971443704471	0.2492917847025496	0.5227272727272727	0.0	0.8105906313645621	0.21487603305785127	0.31480578139114723	0.1	0.3703703703703704	0.0	0.8536585365853658	0.25	338	RFC	0.368651341770054	0.26666666666666666	0.5867346938775511	0.0	0.8067567567567567	0.18309859154929578	0.3166666666666667	0.14285714285714285	0.35714285714285715	0.0	0.8333333333333334	0.25	0.35596302945832786	0.23404255319148937	0.4713114754098361	0.0	0.8144611186903138	0.26	0.31730769230769235	0.07692307692307693	0.38461538461538464	0.0	0.875	0.25	All Modes
no_beacon__no_geo	0.6736272235112142	0.7192982456140351	0.4424722355699872	0.2527881040892193	0.5354691075514875	0.2615384615384615	0.8508771929824562	0.3116883116883117	0.41722550953320187	0.0	0.4999999999999999	0.5	0.863905325443787	0.22222222222222224	339	RFC	0.4426267571481926	0.2857142857142857	0.639344262295082	0.20238095238095238	0.8382716049382716	0.24742268041237114	0.41313585291113386	0.0	0.5454545454545454	0.5	0.8202247191011236	0.2	0.4683564242750265	0.22666666666666666	0.46062992125984253	0.3695652173913043	0.8638676844783715	0.42105263157894735	0.4248076923076923	0.0	0.46153846153846156	0.5	0.9125	0.25	All Modes
no_beacon__no_geo	0.6393979057591623	0.7631578947368421	0.3724979041927451	0.2072829131652661	0.5625	0.03225806451612903	0.7989100817438691	0.26153846153846155	0.39547697730777703	0.11764705882352941	0.5833333333333334	0.0	0.8764044943820225	0.4	340	RFC	0.394849130320413	0.2803030303030303	0.6539792387543253	0.045454545454545456	0.7158203125	0.2786885245901639	0.5364564007421151	0.25	0.6363636363636364	0.0	0.7959183673469388	1.0	0.36662325646507543	0.16444444444444445	0.4934725848563969	0.025	0.903822441430333	0.2463768115942029	0.3680769230769231	0.07692307692307693	0.5384615384615384	0.0	0.975	0.25	All Modes
no_beacon__no_geo	0.6230886850152905	0.7192982456140351	0.3822806319624962	0.1696969696969697	0.40487804878048783	0.21333333333333335	0.8147699757869249	0.3087248322147651	0.3833939393939394	0.0	0.32	0.3333333333333333	0.8636363636363635	0.4	341	RFC	0.4621323153579521	0.20437956204379562	0.34297520661157027	0.4	0.7735632183908046	0.5897435897435898	0.525	0.0	0.3333333333333333	0.5	0.7916666666666666	1.0	0.37085692090840305	0.14507772020725387	0.49404761904761907	0.14545454545454545	0.860613810741688	0.20909090909090908	0.3515384615384615	0.0	0.3076923076923077	0.25	0.95	0.25	All Modes
no_beacon__no_geo	0.6196363636363637	0.7192982456140351	0.3735732650038591	0.1910112359550562	0.4827586206896552	0.04081632653061224	0.7907801418439717	0.3625	0.3666995073891626	0.0	0.4	0.0	0.8620689655172414	0.5714285714285715	342	RFC	0.40622988580680763	0.2595419847328244	0.4594594594594595	0.07142857142857142	0.7319474835886215	0.5087719298245614	0.376241134751773	0.0	0.4166666666666667	0.0	0.7978723404255319	0.6666666666666666	0.3659360237048609	0.1511111111111111	0.5085470085470085	0.02857142857142857	0.8598971722365039	0.2815533980582524	0.3644230769230769	0.0	0.38461538461538464	0.0	0.9375	0.5	All Modes
no_beacon__no_geo	0.6046228710462287	0.7456140350877193	0.35043900818081564	0.2384428223844282	0.6189376443418013	0.031746031746031744	0.7572484366117113	0.10582010582010581	0.3161290322580645	0.11764705882352941	0.5806451612903226	0.0	0.8823529411764706	0.0	343	RFC	0.3496194861888475	0.27071823204419887	0.5503080082135524	0.045454545454545456	0.7717265353418308	0.10989010989010989	0.3166666666666667	0.25	0.5	0.0	0.8333333333333334	0.0	0.35798042409450004	0.21304347826086956	0.7071240105540897	0.024390243902439025	0.7433035714285714	0.10204081632653061	0.34134615384615385	0.07692307692307693	0.6923076923076923	0.0	0.9375	0.0	All Modes
no_beacon__no_geo	0.6496199032480995	0.7368421052631579	0.35831715558821015	0.25	0.5791139240506329	0.0	0.8196147110332749	0.14285714285714288	0.2813793103448276	0.0	0.5333333333333333	0.0	0.8735632183908046	0.0	344	RFC	0.39072046208797556	0.3382352941176471	0.5366568914956011	0.0	0.7572815533980582	0.32142857142857145	0.255819774718398	0.0	0.47058823529411764	0.0	0.8085106382978723	0.0	0.36242166942733056	0.19827586206896552	0.6288659793814433	0.0	0.8931297709923665	0.09183673469387756	0.3130769230769231	0.0	0.6153846153846154	0.0	0.95	0.0	All Modes
no_beacon__no_geo	0.6184310738766184	0.7368421052631579	0.3456554935874746	0.24773413897280966	0.459958932238193	0.0	0.8106396453451551	0.20994475138121543	0.2932222222222222	0.1111111111111111	0.48000000000000004	0.0	0.8750000000000001	0.0	345	RFC	0.38967705682205855	0.2751677852348993	0.4375	0.0	0.7485380116959064	0.48717948717948717	0.30041666666666667	0.2	0.5	0.0	0.8020833333333334	0.0	0.345580785515421	0.22527472527472528	0.48484848484848486	0.0	0.8839779005524862	0.13380281690140844	0.30019230769230776	0.07692307692307693	0.46153846153846156	0.0	0.9625	0.0	All Modes
no_beacon__no_geo	0.630246020260492	0.7192982456140351	0.3527194682291613	0.15094339622641512	0.5824915824915826	0.021052631578947368	0.8186335403726708	0.19047619047619047	0.26245847176079734	0.0	0.42857142857142855	0.0	0.8837209302325583	0.0	346	RFC	0.37881199930050624	0.21428571428571427	0.5210843373493976	0.05	0.7497155858930603	0.358974358974359	0.24521739130434783	0.0	0.4	0.0	0.8260869565217391	0.0	0.36425558976100836	0.11650485436893204	0.6603053435114504	0.013333333333333334	0.9015047879616963	0.12962962962962962	0.28230769230769226	0.0	0.46153846153846156	0.0	0.95	0.0	All Modes
no_beacon__no_geo	0.613768115942029	0.7368421052631579	0.35329740051368386	0.2222222222222222	0.5259117082533589	0.16666666666666666	0.7995124923826934	0.05217391304347826	0.2972222222222222	0.1111111111111111	0.4999999999999999	0.0	0.8750000000000001	0.0	347	RFC	0.3631548255665903	0.2606060606060606	0.48928571428571427	0.23529411764705882	0.7717647058823529	0.058823529411764705	0.3095075757575757	0.2	0.5454545454545454	0.0	0.8020833333333334	0.0	0.35347912882439825	0.19369369369369369	0.5684647302904564	0.12903225806451613	0.8293299620733249	0.046875	0.30019230769230776	0.07692307692307693	0.46153846153846156	0.0	0.9625	0.0	All Modes
no_beacon__no_geo	0.6153337739590218	0.7368421052631579	0.3895574289355452	0.22014051522248246	0.47554806070826305	0.21686746987951808	0.7944903581267218	0.24074074074074076	0.42602197802197805	0.0	0.46153846153846156	0.4	0.8685714285714285	0.4	348	RFC	0.4345893153030557	0.2919254658385093	0.49823321554770317	0.34615384615384615	0.719560878243513	0.3170731707317073	0.6523076923076923	0.0	0.46153846153846156	1.0	0.8	1.0	0.37405877899555706	0.17669172932330826	0.45483870967741935	0.15789473684210525	0.8868388683886839	0.19402985074626866	0.3823076923076923	0.0	0.46153846153846156	0.25	0.95	0.25	All Modes
no_beacon__no_geo	0.5708474576271186	0.7543859649122807	0.33831199432718934	0.2140672782874618	0.31411530815109345	0.17699115044247785	0.7601957585644372	0.22619047619047622	0.4424644232379039	0.2666666666666667	0.27272727272727276	0.4	0.8729281767955802	0.4	349	RFC	0.3790587028079962	0.2413793103448276	0.305019305019305	0.3448275862068966	0.7161885245901639	0.2878787878787879	0.823102310231023	1.0	0.3333333333333333	1.0	0.7821782178217822	1.0	0.326273110101193	0.19230769230769232	0.3237704918032787	0.11904761904761904	0.8099652375434531	0.18627450980392157	0.3744230769230769	0.15384615384615385	0.23076923076923078	0.25	0.9875	0.25	All Modes
no_beacon__no_geo	0.5626216742375081	0.7105263157894737	0.3032137018627664	0.18137254901960786	0.35546875	0.05	0.7568134171907758	0.1724137931034483	0.3295123780945236	0.0	0.3870967741935484	0.0	0.8604651162790697	0.4	350	RFC	0.30886735534795673	0.22699386503067484	0.28888888888888886	0.06666666666666667	0.7505197505197505	0.2112676056338028	0.427536231884058	0.0	0.3333333333333333	0.0	0.8043478260869565	1.0	0.3123587881579947	0.1510204081632653	0.4619289340101523	0.04	0.7632135306553911	0.14563106796116504	0.3273076923076923	0.0	0.46153846153846156	0.0	0.925	0.25	All Modes
no_beacon__no_geo	0.6009327115256495	0.7280701754385965	0.34875259017775817	0.20947630922693267	0.49374999999999997	0.052631578947368425	0.7905366416618581	0.1973684210526316	0.3860077213993066	0.10526315789473684	0.5625	0.0	0.8622754491017964	0.4	351	RFC	0.3754515843219396	0.2916666666666667	0.42473118279569894	0.08695652173913043	0.7478165938864629	0.32608695652173914	0.4935874168179068	0.16666666666666666	0.47368421052631576	0.0	0.8275862068965517	1.0	0.3541309877744233	0.16342412451361868	0.5895522388059702	0.03773584905660377	0.8384332925336597	0.14150943396226415	0.38384615384615384	0.07692307692307693	0.6923076923076923	0.0	0.9	0.25	All Modes
no_beacon__no_geo	0.5729166666666666	0.6754385964912281	0.3707532775496199	0.17508417508417506	0.5354107648725213	0.051948051948051945	0.7697547683923707	0.3215686274509804	0.3479571138800348	0.0	0.3448275862068966	0.0	0.823529411764706	0.5714285714285715	352	RFC	0.3731597948487549	0.23008849557522124	0.5510204081632653	0.04	0.7676630434782609	0.27702702702702703	0.35138888888888886	0.0	0.3125	0.0	0.7777777777777778	0.6666666666666666	0.37821501450313605	0.14130434782608695	0.5206611570247934	0.07407407407407407	0.7718579234972678	0.38317757009345793	0.3519230769230769	0.0	0.38461538461538464	0.0	0.875	0.5	All Modes
no_beacon__no_geo	0.6057441253263708	0.7368421052631579	0.353363129614636	0.1592356687898089	0.6068027210884352	0.0547945205479452	0.773851590106007	0.1721311475409836	0.2965631196298744	0.11764705882352941	0.4999999999999999	0.0	0.8651685393258427	0.0	353	RFC	0.37486859052671645	0.21008403361344538	0.6353276353276354	0.06896551724137931	0.6872384937238494	0.2727272727272727	0.3162337662337662	0.25	0.5454545454545454	0.0	0.7857142857142857	0.0	0.3531164174511324	0.1282051282051282	0.5807291666666666	0.045454545454545456	0.8854447439353099	0.12574850299401197	0.30019230769230776	0.07692307692307693	0.46153846153846156	0.0	0.9625	0.0	All Modes
no_beacon__no_geo	0.627721335268505	0.7807017543859649	0.3947637692527698	0.3006134969325153	0.49212598425196846	0.14285714285714288	0.8160000000000001	0.2222222222222222	0.4841872768466128	0.23529411764705882	0.5517241379310345	0.3333333333333333	0.9005847953216374	0.4	354	RFC	0.39140710533540907	0.3202614379084967	0.5165289256198347	0.11392405063291139	0.8381795195954488	0.168141592920354	0.6692307692307693	0.5	0.5	0.5	0.8461538461538461	1.0	0.41344028072507727	0.2832369942196532	0.4699248120300752	0.19148936170212766	0.7949640287769785	0.3275862068965517	0.44634615384615384	0.15384615384615385	0.6153846153846154	0.25	0.9625	0.25	All Modes
no_beacon__no_geo	0.6021052631578947	0.7192982456140351	0.35324101732410756	0.25089605734767023	0.42662632375189113	0.03125000000000001	0.787769784172662	0.2696629213483146	0.28814409484724124	0.23529411764705882	0.33333333333333337	0.0	0.872093023255814	0.0	355	RFC	0.3889289219707258	0.3181818181818182	0.3373205741626794	0.043478260869565216	0.801219512195122	0.4444444444444444	0.3218670076726343	0.5	0.29411764705882354	0.0	0.8152173913043478	0.0	0.3560100574477666	0.20710059171597633	0.5802469135802469	0.024390243902439025	0.7747641509433962	0.1935483870967742	0.2951923076923077	0.15384615384615385	0.38461538461538464	0.0	0.9375	0.0	All Modes
no_beacon__no_geo	0.6725105189340813	0.7543859649122807	0.40667655913471135	0.22068965517241382	0.6079295154185022	0.08602150537634408	0.845360824742268	0.27338129496402874	0.3929533893906363	0.21052631578947367	0.5333333333333333	0.0	0.8875739644970413	0.3333333333333333	356	RFC	0.41663857761656387	0.24615384615384617	0.6349693251533742	0.14814814814814814	0.803921568627451	0.25	0.4293236395681868	0.3333333333333333	0.47058823529411764	0.0	0.8426966292134831	0.5	0.407319260313749	0.2	0.5830985915492958	0.06060606060606061	0.8913043478260869	0.30158730158730157	0.39134615384615384	0.15384615384615385	0.6153846153846154	0.0	0.9375	0.25	All Modes
no_beacon__no_geo	0.5927246790299572	0.7017543859649122	0.31868888080203633	0.2012195121951219	0.4745762711864407	0.056338028169014086	0.7779772591262716	0.08333333333333333	0.2611449560016423	0.11764705882352941	0.3225806451612903	0.0	0.8654970760233918	0.0	357	RFC	0.31766427568888167	0.23741007194244604	0.39660056657223797	0.06666666666666667	0.80545229244114	0.0821917808219178	0.26819291819291824	0.25	0.2777777777777778	0.0	0.8131868131868132	0.0	0.33018456381088945	0.1746031746031746	0.5907172995780591	0.04878048780487805	0.7523148148148148	0.08450704225352113	0.2773076923076923	0.07692307692307693	0.38461538461538464	0.0	0.925	0.0	All Modes
no_beacon__no_geo	0.6100217864923747	0.7456140350877193	0.3258908016754708	0.20062695924764892	0.5485893416927898	0.024096385542168672	0.7820672478206724	0.07407407407407407	0.276271186440678	0.0	0.5	0.0	0.8813559322033899	0.0	358	RFC	0.344475406664366	0.2689075630252101	0.5434782608695652	0.07692307692307693	0.7040358744394619	0.12903225806451613	0.25415807560137454	0.0	0.4666666666666667	0.0	0.8041237113402062	0.0	0.33191661106329756	0.16	0.5537974683544303	0.014285714285714285	0.8795518207282913	0.05194805194805195	0.3026923076923077	0.0	0.5384615384615384	0.0	0.975	0.0	All Modes
no_beacon__no_geo	0.617601246105919	0.7456140350877193	0.36977035242973316	0.22792022792022795	0.4897119341563786	0.05128205128205128	0.8285714285714286	0.25136612021857924	0.3945658263305322	0.1904761904761905	0.5	0.0	0.8823529411764706	0.4	359	RFC	0.3860471311375475	0.25157232704402516	0.47410358565737054	0.046511627906976744	0.79296875	0.36507936507936506	0.51	0.25	0.4666666666666667	0.0	0.8333333333333334	1.0	0.3662094406775258	0.20833333333333334	0.5063829787234042	0.05714285714285714	0.8675213675213675	0.19166666666666668	0.37596153846153846	0.15384615384615385	0.5384615384615384	0.0	0.9375	0.25	All Modes
no_beacon__no_geo	0.6379440665154951	0.7368421052631579	0.4136535695576182	0.2061855670103093	0.49696969696969695	0.2222222222222222	0.8368794326241137	0.30601092896174864	0.4335122655122655	0.0	0.4545454545454546	0.4444444444444445	0.8685714285714285	0.4	360	RFC	0.4215019056425519	0.23622047244094488	0.6	0.15384615384615385	0.7992610837438424	0.3181818181818182	0.5511111111111111	0.0	0.5555555555555556	0.4	0.8	1.0	0.4360030809687525	0.18292682926829268	0.4241379310344828	0.4	0.878213802435724	0.29473684210526313	0.41692307692307684	0.0	0.38461538461538464	0.5	0.95	0.25	All Modes
no_beacon__no_geo	0.5865039483129936	0.7192982456140351	0.3475149537392742	0.21776504297994267	0.3875	0.22641509433962265	0.777323202805377	0.1285714285714286	0.3928899835796387	0.0	0.41666666666666663	0.28571428571428575	0.8620689655172414	0.4	361	RFC	0.35852398348477227	0.27941176470588236	0.39574468085106385	0.2608695652173913	0.7397107897664071	0.11688311688311688	0.517150225660864	0.0	0.45454545454545453	0.3333333333333333	0.7978723404255319	1.0	0.3439636505403521	0.1784037558685446	0.3795918367346939	0.2	0.8189655172413793	0.14285714285714285	0.3644230769230769	0.0	0.38461538461538464	0.25	0.9375	0.25	All Modes
no_beacon__no_geo	0.6356060606060606	0.7807017543859649	0.3567627944203329	0.20606060606060606	0.450765864332604	0.0	0.8288508557457213	0.2981366459627329	0.39677528089887637	0.125	0.5599999999999999	0.0	0.898876404494382	0.4	362	RFC	0.3755829043951649	0.29310344827586204	0.42386831275720166	0.0	0.7609427609427609	0.4	0.5465986394557824	0.3333333333333333	0.5833333333333334	0.0	0.8163265306122449	1.0	0.35757555847160954	0.1588785046728972	0.48130841121495327	0.0	0.9100671140939597	0.2376237623762376	0.3730769230769231	0.07692307692307693	0.5384615384615384	0.0	1.0	0.25	All Modes
no_beacon__no_geo	0.6121212121212121	0.7543859649122807	0.3572213573780931	0.254335260115607	0.44808743169398907	0.0631578947368421	0.8040313549832027	0.21649484536082475	0.3555555555555555	0.0	0.4999999999999999	0.0	0.8777777777777778	0.4	363	RFC	0.3882405550989637	0.4036697247706422	0.4377224199288256	0.0967741935483871	0.7267206477732794	0.27631578947368424	0.4670909090909091	0.0	0.5454545454545454	0.0	0.79	1.0	0.353839941489583	0.18565400843881857	0.458955223880597	0.046875	0.899749373433584	0.17796610169491525	0.3398076923076923	0.0	0.46153846153846156	0.0	0.9875	0.25	All Modes
no_beacon__no_geo	0.6184049079754601	0.7543859649122807	0.3496626125975571	0.19864559819413097	0.5638766519823789	0.04761904761904762	0.8040254237288135	0.13414634146341461	0.3145426185888614	0.1111111111111111	0.5714285714285715	0.0	0.8901734104046244	0.0	364	RFC	0.3601838725684096	0.26506024096385544	0.5318559556786704	0.0625	0.7485207100591716	0.19298245614035087	0.3122580645161291	0.2	0.5333333333333333	0.0	0.8279569892473119	0.0	0.3537062189507669	0.1588447653429603	0.6	0.038461538461538464	0.868421052631579	0.102803738317757	0.3309615384615385	0.07692307692307693	0.6153846153846154	0.0	0.9625	0.0	All Modes
no_beacon__no_geo	0.6458616010854816	0.7368421052631579	0.39395910498932424	0.27717391304347827	0.5494880546075086	0.11851851851851852	0.8294930875576036	0.1951219512195122	0.38734463276836156	0.0	0.4	0.3333333333333333	0.8700564971751412	0.3333333333333333	365	RFC	0.41043782737710915	0.3167701863354037	0.6680497925311203	0.08888888888888889	0.7817589576547231	0.19672131147540983	0.4420962199312715	0.0	0.4166666666666667	0.5	0.7938144329896907	0.5	0.3935610451915015	0.2463768115942029	0.4666666666666667	0.17777777777777778	0.8834355828220859	0.1935483870967742	0.3694230769230769	0.0	0.38461538461538464	0.25	0.9625	0.25	All Modes
no_beacon__no_geo	0.6201079622132254	0.7368421052631579	0.33951101869488076	0.18471337579617836	0.5538461538461538	0.05479452054794521	0.7902769926512153	0.11392405063291139	0.341258197716784	0.0	0.4347826086956522	0.0	0.8715083798882681	0.4	366	RFC	0.3444924188371229	0.2248062015503876	0.5844155844155844	0.05263157894736842	0.7732300884955752	0.08737864077669903	0.45757575757575764	0.0	0.5	0.0	0.7878787878787878	1.0	0.34238885051175894	0.15675675675675677	0.5263157894736842	0.05714285714285714	0.8080924855491329	0.16363636363636364	0.3219230769230769	0.0	0.38461538461538464	0.0	0.975	0.25	All Modes
no_beacon__no_geo	0.6083650190114068	0.7192982456140351	0.3615782955198329	0.2685714285714285	0.4130879345603272	0.036036036036036036	0.8235294117647058	0.26666666666666666	0.34954531030418423	0.10526315789473684	0.3703703703703704	0.0	0.872093023255814	0.4	367	RFC	0.3722580242592238	0.2865853658536585	0.5459459459459459	0.025974025974025976	0.7944514501891551	0.20833333333333334	0.4678053830227743	0.16666666666666666	0.35714285714285715	0.0	0.8152173913043478	1.0	0.3737871477792975	0.25268817204301075	0.33223684210526316	0.058823529411764705	0.8548168249660787	0.37037037037037035	0.32980769230769236	0.07692307692307693	0.38461538461538464	0.0	0.9375	0.25	All Modes
no_beacon__no_geo	0.6043593130779392	0.6929824561403509	0.3712357848456053	0.21686746987951808	0.5563282336578581	0.016129032258064516	0.7972889710412815	0.26956521739130435	0.22272727272727272	0.0	0.24999999999999994	0.0	0.8636363636363635	0.0	368	RFC	0.38058120164825915	0.2553191489361702	0.6191950464396285	0.013333333333333334	0.7567251461988304	0.25833333333333336	0.2128787878787879	0.0	0.2727272727272727	0.0	0.7916666666666666	0.0	0.36764128843866595	0.18848167539267016	0.5050505050505051	0.02040816326530612	0.8424479166666666	0.2818181818181818	0.23615384615384616	0.0	0.23076923076923078	0.0	0.95	0.0	All Modes
no_beacon__no_geo	0.6152	0.7368421052631579	0.3818010340976975	0.18507462686567164	0.42788461538461536	0.19672131147540986	0.8286479250334673	0.2706766917293233	0.38864494569757724	0.1111111111111111	0.21052631578947367	0.28571428571428575	0.8914285714285713	0.4444444444444445	369	RFC	0.3907685496366959	0.1949685534591195	0.6054421768707483	0.16	0.7956298200514139	0.1978021978021978	0.4175438596491228	0.2	0.3333333333333333	0.3333333333333333	0.8210526315789474	0.4	0.4110814198792254	0.17613636363636365	0.3308550185873606	0.2553191489361702	0.8645251396648045	0.42857142857142855	0.39115384615384613	0.07692307692307693	0.15384615384615385	0.25	0.975	0.5	All Modes
no_beacon__no_geo	0.6363636363636364	0.7280701754385965	0.41520194897588014	0.2590673575129534	0.529032258064516	0.1764705882352941	0.8092812676853424	0.30215827338129503	0.34153846153846157	0.125	0.3076923076923077	0.0	0.8750000000000001	0.4	370	RFC	0.4310070306038048	0.3125	0.5256410256410257	0.225	0.7688172043010753	0.3230769230769231	0.4886217948717949	0.3333333333333333	0.3076923076923077	0.0	0.8020833333333334	1.0	0.40737857654786	0.22123893805309736	0.5324675324675324	0.14516129032258066	0.8542413381123058	0.28378378378378377	0.3194230769230769	0.07692307692307693	0.3076923076923077	0.0	0.9625	0.25	All Modes
no_beacon__no_geo	0.6129486277269528	0.7280701754385965	0.34823912752159836	0.34032634032634035	0.3951807228915663	0.05769230769230769	0.8087557603686636	0.13924050632911392	0.27688517695127085	0.23529411764705882	0.27272727272727276	0.0	0.8764044943820225	0.0	371	RFC	0.3661739696106604	0.4319526627218935	0.4685714285714286	0.04225352112676056	0.7672131147540984	0.12087912087912088	0.3258503401360544	0.5	0.3333333333333333	0.0	0.7959183673469388	0.0	0.34651578080568934	0.28076923076923077	0.3416666666666667	0.09090909090909091	0.8550548112058465	0.16417910447761194	0.27192307692307693	0.15384615384615385	0.23076923076923078	0.0	0.975	0.0	All Modes
no_beacon__no_geo	0.67007299270073	0.7719298245614035	0.40739248409814843	0.27567567567567564	0.455621301775148	0.30534351145038163	0.8574647887323944	0.14285714285714285	0.42576343407243744	0.21052631578947367	0.5217391304347826	0.5	0.896551724137931	0.0	372	RFC	0.42528287592297354	0.3893129770992366	0.5032679738562091	0.29411764705882354	0.7968586387434555	0.14285714285714285	0.4526241134751773	0.3333333333333333	0.6	0.5	0.8297872340425532	0.0	0.4035943156720787	0.21338912133891214	0.41621621621621624	0.31746031746031744	0.9280487804878049	0.14285714285714285	0.4180769230769231	0.15384615384615385	0.46153846153846156	0.5	0.975	0.0	All Modes
no_beacon__no_geo	0.5601208459214502	0.7192982456140351	0.3118484069021481	0.1925925925925926	0.551219512195122	0.03252032520325203	0.7412429378531072	0.041666666666666664	0.2852810650887574	0.0	0.5625	0.0	0.863905325443787	0.0	373	RFC	0.3233384278133067	0.26174496644295303	0.5794871794871795	0.03278688524590164	0.7130434782608696	0.02962962962962963	0.25878178592548784	0.0	0.47368421052631576	0.0	0.8202247191011236	0.0	0.3104246708687621	0.15234375	0.5255813953488372	0.03225806451612903	0.7717647058823529	0.07017543859649122	0.3209615384615384	0.0	0.6923076923076923	0.0	0.9125	0.0	All Modes
no_beacon__no_geo	0.6097014925373134	0.7456140350877193	0.37163947158056054	0.19937694704049844	0.3349753694581281	0.19148936170212766	0.8083333333333333	0.32402234636871513	0.4536045197740113	0.0	0.32	0.4	0.8813559322033899	0.6666666666666666	374	RFC	0.456686159549736	0.2302158273381295	0.2918454935622318	0.34615384615384615	0.7561247216035635	0.6590909090909091	0.6274914089347079	0.0	0.3333333333333333	1.0	0.8041237113402062	1.0	0.35686839212865556	0.17582417582417584	0.3930635838150289	0.1323529411764706	0.8682864450127877	0.21481481481481482	0.4065384615384615	0.0	0.3076923076923077	0.25	0.975	0.5	All Modes
no_beacon__no_geo	0.6279373368146214	0.6842105263157895	0.4294132954235632	0.26987951807228916	0.5816485225505443	0.2857142857142857	0.7992978349912229	0.2105263157894737	0.3629037157031488	0.0	0.41176470588235287	0.5714285714285715	0.8313253012048193	0.0	375	RFC	0.42920546177914376	0.3660130718954248	0.5436046511627907	0.2571428571428571	0.7814645308924485	0.1978021978021978	0.3604651162790698	0.0	0.3333333333333333	0.6666666666666666	0.8023255813953488	0.0	0.440710232300159	0.21374045801526717	0.6254180602006689	0.32142857142857145	0.8179640718562874	0.225	0.38019230769230766	0.0	0.5384615384615384	0.5	0.8625	0.0	All Modes
no_beacon__no_geo	0.6481351161154116	0.7368421052631579	0.4045906691115457	0.2268041237113402	0.6458333333333333	0.18461538461538463	0.8237650200267024	0.14193548387096772	0.4713406684168609	0.2	0.6206896551724138	0.28571428571428575	0.8502994011976048	0.4	376	RFC	0.4111591804759507	0.2972972972972973	0.7188405797101449	0.13333333333333333	0.7940797940797941	0.11224489795918367	0.5995279146141215	0.2857142857142857	0.5625	0.3333333333333333	0.8160919540229885	1.0	0.4236720200280361	0.18333333333333332	0.5862884160756501	0.3	0.855755894590846	0.19298245614035087	0.4467307692307692	0.15384615384615385	0.6923076923076923	0.25	0.8875	0.25	All Modes
no_beacon__no_geo	0.6293550778354337	0.7368421052631579	0.4086380258684946	0.1568627450980392	0.44854881266490765	0.32558139534883723	0.8282465589467384	0.2839506172839506	0.4422732306453237	0.0	0.3636363636363637	0.6666666666666666	0.8953488372093024	0.28571428571428575	377	RFC	0.41043264160488296	0.1686746987951807	0.53125	0.29577464788732394	0.8037166085946573	0.25274725274725274	0.5229468599033817	0.0	0.4444444444444444	1.0	0.8369565217391305	0.3333333333333333	0.4150116655326831	0.14659685863874344	0.3881278538812785	0.3620689655172414	0.854320987654321	0.323943661971831	0.40403846153846157	0.0	0.3076923076923077	0.5	0.9625	0.25	All Modes
no_beacon__no_geo	0.6613756613756614	0.7456140350877193	0.4074899668192814	0.2692307692307692	0.5333333333333333	0.29357798165137616	0.8524188609920392	0.08888888888888889	0.42441860465116277	0.24999999999999994	0.5	0.5	0.872093023255814	0.0	378	RFC	0.41612838015679676	0.2784090909090909	0.6708074534161491	0.2191780821917808	0.8226950354609929	0.08955223880597014	0.4604460756634669	0.2727272727272727	0.7142857142857143	0.5	0.8152173913043478	0.0	0.4240624032958018	0.26063829787234044	0.4426229508196721	0.4444444444444444	0.8843710292249047	0.08823529411764706	0.41057692307692306	0.23076923076923078	0.38461538461538464	0.5	0.9375	0.0	All Modes
no_beacon__no_geo	0.6519193233571894	0.7631578947368421	0.44347724321827114	0.29050279329608936	0.6359712230215827	0.1506849315068493	0.8374384236453202	0.30278884462151395	0.37959494111000047	0.21052631578947367	0.4999999999999999	0.0	0.9017341040462428	0.28571428571428575	379	RFC	0.44998046749764464	0.35374149659863946	0.6676737160120846	0.16176470588235295	0.8028335301062574	0.2638888888888889	0.4101661779081134	0.3333333333333333	0.5454545454545454	0.0	0.8387096774193549	0.3333333333333333	0.4449830115751185	0.24644549763033174	0.6071428571428571	0.14102564102564102	0.8751608751608752	0.35514018691588783	0.3680769230769231	0.15384615384615385	0.46153846153846156	0.0	0.975	0.25	All Modes
no_beacon__no_geo	0.6299104066161269	0.7192982456140351	0.3787205519187736	0.18579234972677594	0.6499339498018494	0.10256410256410257	0.7984496124031009	0.15686274509803919	0.37811721611721616	0.16	0.46153846153846156	0.4	0.869047619047619	0.0	380	RFC	0.3950917144844014	0.1650485436893204	0.6968838526912181	0.14814814814814814	0.7686567164179104	0.19672131147540983	0.49155011655011654	0.16666666666666666	0.46153846153846156	1.0	0.8295454545454546	0.0	0.37218444150742935	0.2125	0.6089108910891089	0.0784313725490196	0.8306451612903226	0.13043478260869565	0.3555769230769231	0.15384615384615385	0.46153846153846156	0.25	0.9125	0.0	All Modes
no_beacon__no_geo	0.6172465960665658	0.7456140350877193	0.35736662811395037	0.24226804123711337	0.5649122807017544	0.05479452054794521	0.8152692569870483	0.10958904109589042	0.3393513159587031	0.11764705882352941	0.46153846153846156	0.0	0.8953488372093024	0.22222222222222224	381	RFC	0.37107996654291503	0.3671875	0.5940959409594095	0.05	0.765685019206146	0.0784313725490196	0.3496989966555184	0.25	0.46153846153846156	0.0	0.8369565217391305	0.2	0.3666750256546175	0.18076923076923077	0.5384615384615384	0.06060606060606061	0.8717201166180758	0.18181818181818182	0.35019230769230775	0.07692307692307693	0.46153846153846156	0.0	0.9625	0.25	All Modes
no_beacon__no_geo	0.5738950276243094	0.7017543859649122	0.35104006774227553	0.20454545454545453	0.37410071942446044	0.175	0.7669172932330827	0.2346368715083799	0.35039393355182835	0.1904761904761905	0.3076923076923077	0.0	0.8538011695906434	0.4	382	RFC	0.42063720668858906	0.2057142857142857	0.3076923076923077	0.5	0.7763466042154566	0.31343283582089554	0.47197802197802197	0.25	0.3076923076923077	0.0	0.8021978021978022	1.0	0.3463457884933705	0.2033898305084746	0.47706422018348627	0.10606060606060606	0.7577142857142857	0.1875	0.3248076923076923	0.15384615384615385	0.3076923076923077	0.0	0.9125	0.25	All Modes
no_beacon__no_geo	0.6682725395732966	0.7894736842105263	0.46019355586047406	0.3575129533678756	0.5520169851380042	0.29411764705882354	0.8497954412624196	0.24752475247524752	0.46553094340167905	0.23529411764705882	0.5217391304347826	0.6666666666666666	0.903954802259887	0.0	383	RFC	0.46702033598585324	0.39655172413793105	0.5603448275862069	0.23529411764705882	0.8223981900452488	0.32051282051282054	0.5849484536082474	0.5	0.6	1.0	0.8247422680412371	0.0	0.468451106839377	0.32547169811320753	0.5439330543933054	0.39215686274509803	0.879081015719468	0.20161290322580644	0.4230769230769231	0.15384615384615385	0.46153846153846156	0.5	1.0	0.0	All Modes
no_beacon__no_geo	0.6556862745098039	0.7105263157894737	0.42062105602562677	0.18699186991869918	0.5131578947368421	0.33986928104575165	0.8392056374119155	0.22388059701492538	0.3639688045523589	0.1111111111111111	0.3448275862068966	0.5	0.863905325443787	0.0	384	RFC	0.4184796057730272	0.19491525423728814	0.5467289719626168	0.25	0.8375959079283888	0.2631578947368421	0.36654494382022473	0.2	0.3125	0.5	0.8202247191011236	0.0	0.44587951603874354	0.1796875	0.4834710743801653	0.5306122448979592	0.8408215661103979	0.19480519480519481	0.3748076923076923	0.07692307692307693	0.38461538461538464	0.5	0.9125	0.0	All Modes
no_beacon__no_geo	0.6253333333333333	0.7368421052631579	0.39303802290717177	0.22857142857142856	0.4877126654064272	0.225	0.8105726872246696	0.21333333333333332	0.41425696547083823	0.0	0.5185185185185186	0.4	0.8670520231213872	0.28571428571428575	385	RFC	0.3991258245383616	0.29411764705882354	0.49615384615384617	0.24324324324324326	0.8052516411378556	0.1568627450980392	0.5279569892473119	0.0	0.5	1.0	0.8064516129032258	0.3333333333333333	0.4050139946785035	0.18691588785046728	0.4795539033457249	0.20930232558139536	0.8159645232815964	0.3333333333333333	0.3951923076923077	0.0	0.5384615384615384	0.25	0.9375	0.25	All Modes
no_beacon__no_geo	0.6280087527352297	0.7456140350877193	0.38006817087633815	0.15822784810126583	0.5490196078431373	0.09302325581395347	0.8021978021978022	0.2978723404255319	0.3927020616675789	0.0	0.5185185185185186	0.0	0.8735632183908046	0.5714285714285715	386	RFC	0.41336022783438287	0.19083969465648856	0.56	0.17391304347826086	0.7382022471910112	0.40384615384615385	0.39503546099290776	0.0	0.5	0.0	0.8085106382978723	0.6666666666666666	0.37027720785156343	0.13513513513513514	0.5384615384615384	0.06349206349206349	0.8783422459893048	0.23595505617977527	0.3976923076923077	0.0	0.5384615384615384	0.0	0.95	0.5	All Modes
no_beacon__no_geo	0.6057254391672089	0.7894736842105263	0.3438916057764225	0.18848167539267016	0.5538461538461538	0.03846153846153846	0.7958115183246074	0.14285714285714285	0.4236922676047163	0.23529411764705882	0.6428571428571429	0.0	0.9069767441860466	0.3333333333333333	387	RFC	0.354535833176308	0.19672131147540983	0.6	0.05555555555555555	0.7370689655172413	0.18333333333333332	0.48956521739130443	0.5	0.6	0.0	0.8478260869565217	0.5	0.3412702940724454	0.18090452261306533	0.5142857142857142	0.029411764705882353	0.8647281921618205	0.11702127659574468	0.4142307692307693	0.15384615384615385	0.6923076923076923	0.0	0.975	0.25	All Modes
no_beacon__no_geo	0.6379430159833217	0.7017543859649122	0.41775285463746537	0.2188449848024316	0.5984251968503937	0.11940298507462685	0.8221941992433796	0.32989690721649484	0.24545454545454545	0.0	0.3636363636363637	0.0	0.8636363636363635	0.0	388	RFC	0.4340047316861993	0.288	0.6440677966101694	0.0898876404494382	0.7715976331360946	0.3764705882352941	0.24722222222222223	0.0	0.4444444444444444	0.0	0.7916666666666666	0.0	0.41730838297259754	0.17647058823529413	0.5588235294117647	0.17777777777777778	0.8798920377867746	0.29357798165137616	0.25153846153846154	0.0	0.3076923076923077	0.0	0.95	0.0	All Modes
no_beacon__no_geo	0.6121768140116765	0.7368421052631579	0.3653750933727701	0.1755485893416928	0.28187919463087246	0.24657534246575344	0.825	0.2978723404255319	0.43613812544045105	0.1	0.3636363636363637	0.5	0.8837209302325583	0.3333333333333333	389	RFC	0.3796267600605252	0.21705426356589147	0.2709677419354839	0.21428571428571427	0.7779156327543424	0.417910447761194	0.48267770876466526	0.14285714285714285	0.4444444444444444	0.5	0.8260869565217391	0.5	0.3681907029171948	0.14736842105263157	0.2937062937062937	0.2903225806451613	0.8781512605042017	0.23140495867768596	0.41692307692307684	0.07692307692307693	0.3076923076923077	0.5	0.95	0.25	All Modes
no_beacon__no_geo	0.6125827814569537	0.7543859649122807	0.4039344715049652	0.21973094170403587	0.5380710659898477	0.1782178217821782	0.8193353474320242	0.2643171806167401	0.43923126327750606	0.1111111111111111	0.46153846153846156	0.3333333333333333	0.8901734104046244	0.4	390	RFC	0.41861254950900584	0.2648648648648649	0.5031645569620253	0.17307692307692307	0.7722095671981777	0.379746835443038	0.5978990901571547	0.2	0.46153846153846156	0.5	0.8279569892473119	1.0	0.4049768652921363	0.18773946360153257	0.5781818181818181	0.1836734693877551	0.8725868725868726	0.20270270270270271	0.40019230769230774	0.07692307692307693	0.46153846153846156	0.25	0.9625	0.25	All Modes
no_beacon__no_geo	0.6274509803921569	0.7543859649122807	0.3964435728851877	0.2371967654986523	0.5931445603576752	0.19867549668874174	0.8143121529919803	0.13888888888888887	0.5101886452658592	0.10526315789473684	0.5999999999999999	0.5714285714285715	0.8742514970059879	0.4	391	RFC	0.39763336521933	0.2573099415204678	0.6589403973509934	0.1485148514851485	0.8029197080291971	0.12048192771084337	0.6403651115618662	0.16666666666666666	0.5294117647058824	0.6666666666666666	0.8390804597701149	1.0	0.4098524719718565	0.22	0.5392953929539296	0.3	0.8260325406758448	0.16393442622950818	0.4863461538461539	0.07692307692307693	0.6923076923076923	0.5	0.9125	0.25	All Modes
no_beacon__no_geo	0.6132208157524613	0.7543859649122807	0.38729693599108567	0.24456521739130432	0.45136186770428016	0.0759493670886076	0.8065296251511488	0.3580786026200873	0.3814141414141415	0.13333333333333336	0.4848484848484849	0.0	0.888888888888889	0.4	392	RFC	0.40501734126108746	0.2980132450331126	0.39862542955326463	0.08333333333333333	0.7792056074766355	0.4659090909090909	0.547032967032967	0.5	0.4	0.0	0.8351648351648352	1.0	0.3847879653577281	0.2073732718894009	0.5201793721973094	0.06976744186046512	0.8358395989974937	0.2907801418439716	0.37846153846153846	0.07692307692307693	0.6153846153846154	0.0	0.95	0.25	All Modes
no_beacon__no_geo	0.6628440366972477	0.7192982456140351	0.39253221971240715	0.15492957746478875	0.6203554119547657	0.09523809523809525	0.8298429319371727	0.26229508196721313	0.3203809523809524	0.0	0.4	0.0	0.8685714285714285	0.3333333333333333	393	RFC	0.4105680422558562	0.1774193548387097	0.64	0.1875	0.7856257744733581	0.26229508196721313	0.3433333333333334	0.0	0.4166666666666667	0.0	0.8	0.5	0.38896800098384743	0.1375	0.6018808777429467	0.06382978723404255	0.8793342579750347	0.26229508196721313	0.3169230769230769	0.0	0.38461538461538464	0.0	0.95	0.25	All Modes
no_beacon__no_geo	0.6315440689198144	0.7280701754385965	0.4353611838754917	0.2602739726027397	0.596638655462185	0.23611111111111108	0.7992633517495397	0.2845188284518828	0.4081290193428922	0.1	0.4545454545454546	0.28571428571428575	0.8670520231213872	0.3333333333333333	394	RFC	0.43340764197686604	0.3064516129032258	0.6533742331288344	0.17525773195876287	0.7958435207823961	0.2361111111111111	0.4676395289298515	0.14285714285714285	0.5555555555555556	0.3333333333333333	0.8064516129032258	0.5	0.45949382264540367	0.2261904761904762	0.5489690721649485	0.3617021276595745	0.8027127003699137	0.35789473684210527	0.37980769230769235	0.07692307692307693	0.38461538461538464	0.25	0.9375	0.25	All Modes
no_beacon__no_geo	0.5969962453066333	0.7368421052631579	0.3774518237666574	0.2264150943396226	0.4491017964071856	0.17283950617283952	0.7973568281938326	0.24154589371980678	0.320536312849162	0.0	0.32	0.4	0.88268156424581	0.0	395	RFC	0.4148324723932878	0.2807017543859649	0.4225352112676056	0.18421052631578946	0.7402862985685071	0.44642857142857145	0.4262626262626263	0.0	0.3333333333333333	1.0	0.797979797979798	0.0	0.37225439448386977	0.18972332015810275	0.4792332268370607	0.16279069767441862	0.863961813842482	0.16556291390728478	0.30903846153846154	0.0	0.3076923076923077	0.25	0.9875	0.0	All Modes
no_beacon__no_geo	0.601688951442646	0.6929824561403509	0.3558223912784878	0.16976127320954906	0.4933333333333333	0.0	0.7975460122699386	0.3184713375796179	0.30827182899778177	0.0	0.27586206896551724	0.0	0.8654970760233918	0.4	396	RFC	0.3891133573374076	0.2064516129032258	0.4277456647398844	0.0	0.7558139534883721	0.5555555555555556	0.4126373626373626	0.0	0.25	0.0	0.8131868131868132	1.0	0.35883828787372096	0.14414414414414414	0.5826771653543307	0.0	0.8441558441558441	0.22321428571428573	0.29653846153846153	0.0	0.3076923076923077	0.0	0.925	0.25	All Modes
no_beacon__no_geo	0.6093057607090103	0.7456140350877193	0.3610723961582315	0.2608695652173913	0.3908045977011494	0.08823529411764706	0.797846889952153	0.2676056338028169	0.37403370786516854	0.125	0.48000000000000004	0.0	0.8651685393258427	0.4	397	RFC	0.4366667707631563	0.3923076923076923	0.3413654618473896	0.21428571428571427	0.7218614718614719	0.5135135135135135	0.5238095238095238	0.3333333333333333	0.5	0.0	0.7857142857142857	1.0	0.35612214252337265	0.19540229885057472	0.45698924731182794	0.05555555555555555	0.8917112299465241	0.18095238095238095	0.35019230769230775	0.07692307692307693	0.46153846153846156	0.0	0.9625	0.25	All Modes
no_beacon__no_geo	0.63391557496361	0.7280701754385965	0.36281328184750183	0.1836734693877551	0.5373134328358209	0.07142857142857144	0.8358585858585859	0.18579234972677597	0.312361673414305	0.3	0.38461538461538464	0.0	0.8771929824561403	0.0	398	RFC	0.37143704790617793	0.19148936170212766	0.5225806451612903	0.08108108108108109	0.8083028083028083	0.2537313432835821	0.3274725274725275	0.42857142857142855	0.38461538461538464	0.0	0.8241758241758241	0.0	0.36102252012444713	0.17647058823529413	0.552901023890785	0.06382978723404255	0.865359477124183	0.14655172413793102	0.3105769230769231	0.23076923076923078	0.38461538461538464	0.0	0.9375	0.0	All Modes
no_beacon__no_geo	0.6118032786885246	0.7456140350877193	0.3476637837685643	0.2016348773841962	0.4871406959152799	0.04444444444444444	0.8182857142857143	0.18681318681318684	0.32049910873440285	0.23529411764705882	0.4848484848484849	0.0	0.8823529411764706	0.0	399	RFC	0.366615398008287	0.2740740740740741	0.43513513513513513	0.06666666666666667	0.7690655209452202	0.288135593220339	0.3466666666666667	0.5	0.4	0.0	0.8333333333333334	0.0	0.351705790623143	0.15948275862068967	0.5532646048109966	0.03333333333333333	0.8742368742368742	0.13821138211382114	0.34134615384615385	0.15384615384615385	0.6153846153846154	0.0	0.9375	0.0	All Modes
no_beacon__no_geo	0.6306089743589743	0.7456140350877193	0.3681708155465637	0.20858895705521474	0.5702479338842975	0.0	0.8086838534599728	0.2533333333333333	0.31611470021534627	0.23529411764705882	0.4666666666666667	0.0	0.8786127167630059	0.0	400	RFC	0.3806879369796786	0.24285714285714285	0.5609756097560976	0.0	0.772020725388601	0.3275862068965517	0.3457938013915244	0.5	0.4117647058823529	0.0	0.8172043010752689	0.0	0.36363044396622485	0.1827956989247312	0.5798319327731093	0.0	0.8490028490028491	0.20652173913043478	0.32846153846153847	0.15384615384615385	0.5384615384615384	0.0	0.95	0.0	All Modes
no_beacon__no_geo	0.5694070080862533	0.7280701754385965	0.3133376727482257	0.1910828025477707	0.3535031847133758	0.04347826086956522	0.7808219178082193	0.1978021978021978	0.2805554383151142	0.10526315789473684	0.41379310344827586	0.0	0.8837209302325583	0.0	401	RFC	0.33819420077314183	0.19480519480519481	0.30833333333333335	0.11764705882352941	0.7651006711409396	0.3050847457627119	0.27355072463768115	0.16666666666666666	0.375	0.0	0.8260869565217391	0.0	0.3143780063523419	0.1875	0.4141791044776119	0.02666666666666667	0.7972027972027972	0.14634146341463414	0.2976923076923077	0.07692307692307693	0.46153846153846156	0.0	0.95	0.0	All Modes
no_beacon__no_geo	0.5711094564408041	0.7105263157894737	0.30736345479412897	0.17791411042944782	0.38267148014440433	0.0	0.766355140186916	0.20987654320987656	0.2676499900338848	0.0	0.4827586206896552	0.0	0.8554913294797687	0.0	402	RFC	0.3438966001244441	0.21804511278195488	0.31736526946107785	0.0	0.7481751824817519	0.4358974358974359	0.24663978494623656	0.0	0.4375	0.0	0.7956989247311828	0.0	0.3111458488632671	0.15025906735751296	0.4818181818181818	0.0	0.7854406130268199	0.13821138211382114	0.2926923076923077	0.0	0.5384615384615384	0.0	0.925	0.0	All Modes
no_beacon__no_geo	0.6362264150943396	0.7631578947368421	0.3839650740133108	0.1563517915309446	0.5878378378378378	0.1894736842105263	0.8207485226526591	0.16541353383458646	0.428440065681445	0.0	0.5714285714285715	0.28571428571428575	0.8850574712643678	0.4	403	RFC	0.39280491850601207	0.21621621621621623	0.6083916083916084	0.18	0.7594167679222357	0.2	0.5371631205673759	0.0	0.5333333333333333	0.3333333333333333	0.8191489361702128	1.0	0.3849918428910025	0.12244897959183673	0.5686274509803921	0.2	0.8928571428571429	0.14102564102564102	0.41557692307692307	0.0	0.6153846153846154	0.25	0.9625	0.25	All Modes
no_beacon__no_geo	0.676734693877551	0.7280701754385965	0.40192787520361584	0.2733333333333334	0.44666666666666666	0.1686746987951807	0.8489646772228989	0.27199999999999996	0.3434140435835351	0.0	0.3	0.28571428571428575	0.8813559322033899	0.25	404	RFC	0.4204567726793238	0.3904761904761905	0.5447154471544715	0.11864406779661017	0.8020713463751439	0.2463768115942029	0.3632056946489936	0.0	0.42857142857142855	0.3333333333333333	0.8041237113402062	0.25	0.4171414676639752	0.21025641025641026	0.3785310734463277	0.2916666666666667	0.9016817593790427	0.30357142857142855	0.34115384615384614	0.0	0.23076923076923078	0.25	0.975	0.25	All Modes
no_beacon__no_geo	0.6666666666666666	0.7368421052631579	0.446663145555845	0.2849604221635884	0.6446540880503144	0.2411347517730497	0.8317972350230415	0.23076923076923075	0.3893939393939394	0.125	0.3636363636363637	0.25	0.8750000000000001	0.3333333333333333	405	RFC	0.4615738421431631	0.4153846153846154	0.7044673539518901	0.17	0.7780172413793104	0.24	0.46597222222222223	0.3333333333333333	0.4444444444444444	0.25	0.8020833333333334	0.5	0.4682982186859144	0.21686746987951808	0.5942028985507246	0.4146341463414634	0.8935643564356436	0.2222222222222222	0.3694230769230769	0.07692307692307693	0.3076923076923077	0.25	0.9625	0.25	All Modes
no_beacon__no_geo	0.6201959306706858	0.7456140350877193	0.38836899519905377	0.24104234527687296	0.4789915966386555	0.25531914893617025	0.8064918851435705	0.16	0.40899980194097846	0.18181818181818185	0.5925925925925927	0.0	0.8705882352941177	0.4	406	RFC	0.4124882429164945	0.2605633802816901	0.4367816091954023	0.41379310344827586	0.8166877370417194	0.1346153846153846	0.5231746031746032	0.2222222222222222	0.5714285714285714	0.0	0.8222222222222222	1.0	0.3865641875690733	0.22424242424242424	0.5302325581395348	0.18461538461538463	0.7965474722564735	0.19718309859154928	0.3888461538461539	0.15384615384615385	0.6153846153846154	0.0	0.925	0.25	All Modes
no_beacon__no_geo	0.6435024322446143	0.7543859649122807	0.3986444633531148	0.2603550295857988	0.511864406779661	0.09195402298850575	0.8472306755934267	0.28181818181818186	0.29744629947469703	0.11764705882352941	0.46153846153846156	0.0	0.9080459770114943	0.0	407	RFC	0.408488567450816	0.2953020134228188	0.5224913494809689	0.09090909090909091	0.8074245939675174	0.3263157894736842	0.31039279869067105	0.25	0.46153846153846156	0.0	0.8404255319148937	0.0	0.39333075820832125	0.2328042328042328	0.5016611295681063	0.09302325581395349	0.8911651728553137	0.248	0.3051923076923077	0.07692307692307693	0.46153846153846156	0.0	0.9875	0.0	All Modes
no_beacon__no_geo	0.6067251461988304	0.7192982456140351	0.3409655579741676	0.23783783783783785	0.46960167714884704	0.07547169811320754	0.8033980582524272	0.11851851851851852	0.27532163742690063	0.1	0.42105263157894735	0.0	0.8555555555555556	0.0	408	RFC	0.3705060149391018	0.25	0.6627218934911243	0.056338028169014086	0.738015607580825	0.14545454545454545	0.3159047619047619	0.14285714285714285	0.6666666666666666	0.0	0.77	0.0	0.337243509301384	0.2268041237113402	0.36363636363636365	0.11428571428571428	0.881491344873502	0.1	0.26942307692307693	0.07692307692307693	0.3076923076923077	0.0	0.9625	0.0	All Modes
no_beacon__no_geo	0.658179012345679	0.7631578947368421	0.4078468992631639	0.23529411764705882	0.5253863134657837	0.22047244094488186	0.8648998060762767	0.19318181818181818	0.4325690430314708	0.1111111111111111	0.4999999999999999	0.4	0.9017341040462428	0.25	409	RFC	0.4147355943592129	0.27419354838709675	0.6230366492146597	0.175	0.8425692695214105	0.1588785046728972	0.56683284457478	0.2	0.5454545454545454	1.0	0.8387096774193549	0.25	0.4185908893004452	0.20606060606060606	0.4541984732824427	0.2978723404255319	0.8884462151394422	0.2463768115942029	0.4026923076923077	0.07692307692307693	0.46153846153846156	0.25	0.975	0.25	All Modes
no_beacon__no_geo	0.5871066768994628	0.7192982456140351	0.3514633703994828	0.21142857142857144	0.2973621103117506	0.13725490196078433	0.8089456869009585	0.3023255813953489	0.30666666666666664	0.0	0.32	0.0	0.88	0.3333333333333333	410	RFC	0.36247677574468995	0.23417721518987342	0.29245283018867924	0.14	0.7795566502463054	0.36619718309859156	0.3287719298245614	0.0	0.3333333333333333	0.0	0.8105263157894737	0.5	0.3455651870224845	0.19270833333333334	0.3024390243902439	0.1346153846153846	0.8406374501992032	0.25742574257425743	0.3040384615384616	0.0	0.3076923076923077	0.0	0.9625	0.25	All Modes
no_beacon__no_geo	0.6503401360544218	0.7543859649122807	0.3638025494926127	0.25500000000000006	0.5882352941176471	0.028169014084507043	0.8245315161839863	0.12307692307692308	0.3154769773077771	0.11764705882352941	0.5833333333333334	0.0	0.8764044943820225	0.0	411	RFC	0.38581767931414324	0.3072289156626506	0.5902777777777778	0.034482758620689655	0.7618048268625394	0.23529411764705882	0.336456400742115	0.25	0.6363636363636364	0.0	0.7959183673469388	0.0	0.36196266462568955	0.21794871794871795	0.5862068965517241	0.023809523809523808	0.8985148514851485	0.08333333333333333	0.3180769230769231	0.07692307692307693	0.5384615384615384	0.0	0.975	0.0	All Modes
no_beacon__no_geo	0.6193820224719101	0.7017543859649122	0.3808477224856942	0.18181818181818182	0.5568862275449101	0.20833333333333331	0.7861482381530984	0.17105263157894735	0.3977546100623024	0.09523809523809525	0.29629629629629634	0.3333333333333333	0.863905325443787	0.4	412	RFC	0.377889986186022	0.18840579710144928	0.510989010989011	0.22727272727272727	0.8273657289002557	0.13541666666666666	0.5461878009630818	0.125	0.2857142857142857	0.5	0.8202247191011236	1.0	0.3921621845963951	0.17567567567567569	0.6118421052631579	0.19230769230769232	0.7488425925925926	0.23214285714285715	0.35942307692307696	0.07692307692307693	0.3076923076923077	0.25	0.9125	0.25	All Modes
no_beacon__no_geo	0.6305995864920745	0.7543859649122807	0.3823650682276906	0.2278481012658228	0.5147347740667977	0.06451612903225806	0.8264654672083575	0.2782608695652174	0.38717460317460317	0.0	0.6	0.0	0.8914285714285713	0.4444444444444445	413	RFC	0.3915546423411521	0.26277372262773724	0.6121495327102804	0.043478260869565216	0.8406139315230224	0.19875776397515527	0.41563909774436086	0.0	0.8571428571428571	0.0	0.8210526315789474	0.4	0.4093477238231613	0.2011173184357542	0.4440677966101695	0.125	0.8127853881278538	0.463768115942029	0.3873076923076923	0.0	0.46153846153846156	0.0	0.975	0.5	All Modes
no_beacon__no_geo	0.6397748592870544	0.7192982456140351	0.45647142272904506	0.3252427184466019	0.569364161849711	0.25503355704697983	0.818815331010453	0.3139013452914798	0.4276681147452698	0.0	0.608695652173913	0.28571428571428575	0.8439306358381503	0.4	414	RFC	0.4694599096440529	0.38285714285714284	0.6588628762541806	0.18627450980392157	0.7621621621621621	0.35714285714285715	0.5636559139784947	0.0	0.7	0.3333333333333333	0.7849462365591398	1.0	0.4705590264892255	0.28270042194092826	0.5012722646310432	0.40425531914893614	0.8845671267252195	0.28	0.39019230769230767	0.0	0.5384615384615384	0.25	0.9125	0.25	All Modes
no_beacon__no_geo	0.6080992815153494	0.7456140350877193	0.3568036981245305	0.24374999999999997	0.5504587155963303	0.0	0.7689508793208005	0.22085889570552147	0.2969047619047619	0.14285714285714288	0.4666666666666667	0.0	0.8750000000000001	0.0	415	RFC	0.37962952980186354	0.3786407766990291	0.46332046332046334	0.0	0.7611044417767107	0.29508196721311475	0.44276960784313724	1.0	0.4117647058823529	0.0	0.8020833333333334	0.0	0.36222419530961647	0.17972350230414746	0.6779661016949152	0.0	0.7769607843137255	0.17647058823529413	0.3155769230769231	0.07692307692307693	0.5384615384615384	0.0	0.9625	0.0	All Modes
no_beacon__no_geo	0.6437956204379562	0.7631578947368421	0.3755216306183593	0.19939577039274925	0.5974955277280859	0.0631578947368421	0.8445859872611464	0.17297297297297295	0.4132975719932242	0.0	0.608695652173913	0.0	0.8863636363636362	0.5714285714285715	416	RFC	0.39051388752309174	0.25984251968503935	0.7076271186440678	0.05263157894736842	0.796875	0.13559322033898305	0.43583333333333335	0.0	0.7	0.0	0.8125	0.6666666666666666	0.3789839783939173	0.16176470588235295	0.5170278637770898	0.07894736842105263	0.8983739837398373	0.23880597014925373	0.4026923076923077	0.0	0.5384615384615384	0.0	0.975	0.5	All Modes
no_beacon__no_geo	0.5971128608923885	0.7456140350877193	0.3586291107224385	0.18701298701298702	0.5400271370420624	0.02531645569620253	0.7757287328970851	0.2650602409638554	0.28367816091954023	0.0	0.5333333333333333	0.0	0.8850574712643678	0.0	417	RFC	0.3839750203073568	0.2608695652173913	0.5223097112860893	0.05555555555555555	0.7018299246501615	0.3793103448275862	0.2579474342928661	0.0	0.47058823529411764	0.0	0.8191489361702128	0.0	0.35837123496431883	0.145748987854251	0.5589887640449438	0.01639344262295082	0.8670212765957447	0.2037037037037037	0.3155769230769231	0.0	0.6153846153846154	0.0	0.9625	0.0	All Modes
no_beacon__no_geo	0.6744186046511628	0.7543859649122807	0.42406672297550746	0.22602739726027396	0.6109215017064846	0.12	0.8378033205619413	0.32558139534883723	0.3439393939393939	0.0	0.5	0.0	0.8863636363636362	0.3333333333333333	418	RFC	0.4575229806233822	0.30275229357798167	0.5830618892508144	0.21428571428571427	0.787515006002401	0.4	0.35583333333333333	0.0	0.4666666666666667	0.0	0.8125	0.5	0.4149400636124906	0.18032786885245902	0.6415770609318996	0.08333333333333333	0.8949522510231923	0.27450980392156865	0.3526923076923077	0.0	0.5384615384615384	0.0	0.975	0.25	All Modes
no_beacon__no_geo	0.6133700895933839	0.7280701754385965	0.3454212667766525	0.1875	0.5745007680491552	0.037383177570093455	0.7956469165659009	0.1320754716981132	0.37366644751260136	0.0	0.5925925925925927	0.0	0.8757396449704142	0.4	419	RFC	0.35498585473716127	0.21428571428571427	0.603225806451613	0.05555555555555555	0.735195530726257	0.16666666666666666	0.48057784911717494	0.0	0.5714285714285714	0.0	0.8314606741573034	1.0	0.3439055897606729	0.16666666666666666	0.5483870967741935	0.028169014084507043	0.8669301712779973	0.109375	0.35807692307692307	0.0	0.6153846153846154	0.0	0.925	0.25	All Modes
no_beacon__no_geo	0.585802894555479	0.7368421052631579	0.33385121077754654	0.27777777777777773	0.4748427672955975	0.09375	0.7702539298669892	0.05263157894736842	0.312156862745098	0.2666666666666667	0.41176470588235287	0.0	0.8823529411764706	0.0	420	RFC	0.35724744066966635	0.3416149068322981	0.42296918767507	0.1875	0.7230419977298524	0.1111111111111111	0.4333333333333333	1.0	0.3333333333333333	0.0	0.8333333333333334	0.0	0.3392612091071858	0.23404255319148937	0.5412186379928315	0.0625	0.8240620957309185	0.034482758620689655	0.32596153846153847	0.15384615384615385	0.5384615384615384	0.0	0.9375	0.0	All Modes
no_beacon__no_geo	0.6011315417256011	0.7631578947368421	0.34772239238362523	0.180064308681672	0.4205298013245033	0.030303030303030304	0.7973699940227137	0.3103448275862069	0.39311993005294604	0.23529411764705882	0.42857142857142855	0.0	0.9017341040462428	0.4	421	RFC	0.37519281201676846	0.19310344827586207	0.33421052631578946	0.05555555555555555	0.8194103194103194	0.47368421052631576	0.547741935483871	0.5	0.4	0.0	0.8387096774193549	1.0	0.3527451665326506	0.1686746987951807	0.5669642857142857	0.020833333333333332	0.7764842840512224	0.23076923076923078	0.3680769230769231	0.15384615384615385	0.46153846153846156	0.0	0.975	0.25	All Modes
no_beacon__no_geo	0.6107634543178974	0.7543859649122807	0.3496198449347448	0.2421052631578947	0.5424588086185045	0.0	0.7896221094190637	0.1739130434782609	0.3305118153832525	0.2222222222222222	0.5517241379310345	0.0	0.8786127167630059	0.0	422	RFC	0.35864677687687757	0.27710843373493976	0.47345132743362833	0.0	0.7803790412486065	0.26229508196721313	0.34344086021505377	0.4	0.5	0.0	0.8172043010752689	0.0	0.3558272333254331	0.21495327102803738	0.6350148367952523	0.0	0.7990867579908676	0.13008130081300814	0.34384615384615386	0.15384615384615385	0.6153846153846154	0.0	0.95	0.0	All Modes
no_beacon__no_geo	0.6199095022624435	0.7631578947368421	0.38304385169660143	0.2125340599455041	0.6071871127633208	0.02531645569620253	0.8106396453451552	0.25954198473282436	0.3162503716919417	0.10526315789473684	0.5833333333333334	0.0	0.8926553672316384	0.0	423	RFC	0.3989093521233504	0.21787709497206703	0.6430446194225722	0.02631578947368421	0.7494145199063232	0.35789473684210527	0.32349265854420495	0.16666666666666666	0.6363636363636364	0.0	0.8144329896907216	0.0	0.37866117167320174	0.2074468085106383	0.5751173708920188	0.024390243902439025	0.8827586206896552	0.20359281437125748	0.3205769230769231	0.07692307692307693	0.5384615384615384	0.0	0.9875	0.0	All Modes
no_beacon__no_geo	0.6209286209286209	0.7543859649122807	0.29248577321277686	0.2127659574468085	0.40080971659919035	0.0	0.8180839612486546	0.03076923076923077	0.29222222222222227	0.0	0.5833333333333334	0.0	0.8777777777777778	0.0	424	RFC	0.30623038054177887	0.3181818181818182	0.42127659574468085	0.0	0.7429130009775171	0.04878048780487805	0.28527272727272723	0.0	0.6363636363636364	0.0	0.79	0.0	0.2949416569336957	0.1598173515981735	0.38223938223938225	0.0	0.9101796407185628	0.02247191011235955	0.3051923076923077	0.0	0.5384615384615384	0.0	0.9875	0.0	All Modes
no_beacon__no_geo	0.5854922279792746	0.6842105263157895	0.3595816229198818	0.2347417840375587	0.4120982986767486	0.1485714285714286	0.8036015756893641	0.19889502762430936	0.24319327731092438	0.0	0.3571428571428571	0.0	0.8588235294117648	0.0	425	RFC	0.3654059552619679	0.24390243902439024	0.43951612903225806	0.11607142857142858	0.7906976744186046	0.23684210526315788	0.22888888888888886	0.0	0.3333333333333333	0.0	0.8111111111111111	0.0	0.36177122319700056	0.22624434389140272	0.3879003558718861	0.20634920634920634	0.816933638443936	0.17142857142857143	0.2594230769230769	0.0	0.38461538461538464	0.0	0.9125	0.0	All Modes
no_beacon__no_geo	0.6424908424908425	0.7280701754385965	0.35136715043226185	0.301980198019802	0.46522781774580335	0.0	0.8242142025611177	0.16541353383458646	0.36342857142857143	0.0	0.5599999999999999	0.0	0.8571428571428572	0.4	426	RFC	0.3612249898692538	0.3836477987421384	0.47317073170731705	0.0	0.7875417130144605	0.16176470588235295	0.4745614035087719	0.0	0.5833333333333334	0.0	0.7894736842105263	1.0	0.34804527906953786	0.24897959183673468	0.45754716981132076	0.0	0.8644688644688645	0.16923076923076924	0.3451923076923077	0.0	0.5384615384615384	0.0	0.9375	0.25	All Modes
no_beacon__no_geo	0.6337254901960784	0.6929824561403509	0.37157102236278594	0.14492753623188404	0.45783132530120485	0.27272727272727276	0.8327091136079899	0.14965986394557823	0.3579937304075235	0.0	0.27272727272727276	0.6666666666666666	0.8505747126436781	0.0	427	RFC	0.37428490280936766	0.15037593984962405	0.5277777777777778	0.2112676056338028	0.804583835946924	0.1774193548387097	0.42411347517730497	0.0	0.3333333333333333	1.0	0.7872340425531915	0.0	0.3842029071770647	0.13986013986013987	0.40425531914893614	0.38461538461538464	0.8628719275549805	0.12941176470588237	0.3311538461538462	0.0	0.23076923076923078	0.5	0.925	0.0	All Modes
no_beacon__no_geo	0.6200274348422496	0.7280701754385965	0.37947001308231365	0.21447721179624665	0.5316045380875202	0.12727272727272726	0.8261933904528764	0.1978021978021978	0.2817733990147783	0.1904761904761905	0.33333333333333337	0.0	0.8850574712643678	0.0	428	RFC	0.40792689856014785	0.23255813953488372	0.47674418604651164	0.17073170731707318	0.7922535211267606	0.3673469387755102	0.2865570599613153	0.25	0.36363636363636365	0.0	0.8191489361702128	0.0	0.3799393105165361	0.19900497512437812	0.6007326007326007	0.10144927536231885	0.8631713554987213	0.13533834586466165	0.2848076923076923	0.15384615384615385	0.3076923076923077	0.0	0.9625	0.0	All Modes
no_beacon__no_geo	0.6416107382550336	0.7105263157894737	0.4167895950891502	0.17532467532467533	0.47876447876447875	0.17687074829931973	0.8500576701268743	0.40293040293040294	0.2716996531320139	0.0	0.4827586206896552	0.0	0.8757396449704142	0.0	429	RFC	0.41873156202458367	0.20610687022900764	0.47876447876447875	0.15294117647058825	0.8327683615819209	0.4230769230769231	0.2537921348314607	0.0	0.4375	0.0	0.8314606741573034	0.0	0.41873594996891245	0.15254237288135594	0.47876447876447875	0.20967741935483872	0.8680800942285041	0.38461538461538464	0.2926923076923077	0.0	0.5384615384615384	0.0	0.925	0.0	All Modes
no_beacon__no_geo	0.6531468531468532	0.7456140350877193	0.3988217291355819	0.21052631578947367	0.576214405360134	0.2	0.8313679245283019	0.17600000000000002	0.3595152649919385	0.11764705882352941	0.46153846153846156	0.3333333333333333	0.8850574712643678	0.0	430	RFC	0.41009695798956114	0.27906976744186046	0.5676567656765676	0.22727272727272727	0.7868303571428571	0.1896551724137931	0.40613747954173485	0.25	0.46153846153846156	0.5	0.8191489361702128	0.0	0.39560972623230495	0.16901408450704225	0.5850340136054422	0.17857142857142858	0.88125	0.16417910447761194	0.35019230769230775	0.07692307692307693	0.46153846153846156	0.25	0.9625	0.0	All Modes
no_beacon__no_geo	0.6205385097056982	0.7280701754385965	0.39185377912929803	0.19221967963386727	0.5972972972972973	0.0759493670886076	0.8025404157043879	0.2912621359223301	0.359766081871345	0.0	0.5333333333333333	0.0	0.8654970760233918	0.4	431	RFC	0.4035893211424936	0.2709677419354839	0.5351089588377724	0.07692307692307693	0.7645764576457645	0.37037037037037035	0.45675500969618615	0.0	0.47058823529411764	0.0	0.8131868131868132	1.0	0.39684971894711285	0.14893617021276595	0.6758409785932722	0.075	0.8444714459295262	0.24	0.35807692307692307	0.0	0.6153846153846154	0.0	0.925	0.25	All Modes
no_beacon__no_geo	0.6117136659436009	0.7192982456140351	0.4332478100134741	0.1925465838509317	0.5940902021772939	0.23437499999999997	0.7977369165487977	0.34749034749034746	0.46539321357285435	0.09523809523809525	0.5599999999999999	0.25	0.8502994011976048	0.5714285714285715	432	RFC	0.4296124047739506	0.21678321678321677	0.6773049645390071	0.18292682926829268	0.7844228094575799	0.28662420382165604	0.48821839080459767	0.125	0.5833333333333334	0.25	0.8160919540229885	0.6666666666666666	0.45620888971899143	0.17318435754189945	0.5290858725761773	0.32608695652173914	0.8115107913669065	0.4411764705882353	0.45057692307692304	0.07692307692307693	0.5384615384615384	0.25	0.8875	0.5	All Modes
no_beacon__no_geo	0.6174863387978142	0.7280701754385965	0.35758162514599573	0.24161073825503354	0.5718432510885341	0.07228915662650602	0.8017083587553386	0.1004566210045662	0.3762005605730302	0.10526315789473684	0.5	0.0	0.8757396449704142	0.4	433	RFC	0.3661066065604936	0.27906976744186046	0.5580736543909348	0.08333333333333333	0.7482915717539863	0.16176470588235295	0.4929588014981274	0.16666666666666666	0.4666666666666667	0.0	0.8314606741573034	1.0	0.3598684916353768	0.21301775147928995	0.5863095238095238	0.06382978723404255	0.8633377135348226	0.0728476821192053	0.35807692307692307	0.07692307692307693	0.5384615384615384	0.0	0.925	0.25	All Modes
no_beacon__no_geo	0.6253315649867374	0.7894736842105263	0.36268465065882916	0.20846905537459284	0.5877437325905294	0.0	0.7856315179606026	0.23157894736842105	0.48993944398568673	0.25	0.6428571428571429	0.0	0.8901734104046244	0.6666666666666666	434	RFC	0.37154996280165214	0.3076923076923077	0.6374622356495468	0.0	0.7508305647840532	0.16176470588235295	0.6189247311827957	0.6666666666666666	0.6	0.0	0.8279569892473119	1.0	0.38681556469452766	0.15763546798029557	0.5452196382428941	0.0	0.8238153098420413	0.4074074074074074	0.4617307692307692	0.15384615384615385	0.6923076923076923	0.0	0.9625	0.5	All Modes
no_beacon__no_geo	0.6075862068965517	0.7368421052631579	0.38089406640996326	0.2562929061784897	0.4942528735632184	0.18	0.8021454112038141	0.17177914110429449	0.44048444811450593	0.1904761904761905	0.33333333333333337	0.4	0.8786127167630059	0.4	435	RFC	0.39733340253847627	0.28426395939086296	0.4708029197080292	0.20930232558139536	0.7630385487528345	0.25925925925925924	0.6861681329423266	0.25	0.36363636363636365	1.0	0.8172043010752689	1.0	0.37706142288103395	0.23333333333333334	0.5201612903225806	0.15789473684210525	0.8454773869346733	0.12844036697247707	0.3823076923076923	0.15384615384615385	0.3076923076923077	0.25	0.95	0.25	All Modes
no_beacon__no_geo	0.6293222683264177	0.7105263157894737	0.35214534827919874	0.20869565217391303	0.5647743813682679	0.05405405405405405	0.8082026537997588	0.125	0.24965034965034963	0.0	0.38461538461538464	0.0	0.8636363636363635	0.0	436	RFC	0.36578759390716803	0.24489795918367346	0.6139240506329114	0.06896551724137931	0.7411504424778761	0.16	0.23525641025641025	0.0	0.38461538461538464	0.0	0.7916666666666666	0.0	0.34806638889918007	0.18181818181818182	0.522911051212938	0.044444444444444446	0.8885941644562334	0.10256410256410256	0.26692307692307693	0.0	0.38461538461538464	0.0	0.95	0.0	All Modes
no_beacon__no_geo	0.6110354223433242	0.7280701754385965	0.3757935717039605	0.2058823529411765	0.5217391304347825	0.09090909090909091	0.8072727272727271	0.25316455696202533	0.3282828282828283	0.0	0.4444444444444445	0.3333333333333333	0.8636363636363635	0.0	437	RFC	0.38825389254773784	0.26717557251908397	0.5031055900621118	0.0784313725490196	0.7628865979381443	0.32967032967032966	0.34404761904761905	0.0	0.42857142857142855	0.5	0.7916666666666666	0.0	0.376000110441037	0.1674641148325359	0.5418060200668896	0.10810810810810811	0.8571428571428571	0.2054794520547945	0.3323076923076923	0.0	0.46153846153846156	0.25	0.95	0.0	All Modes
no_beacon__no_geo	0.6292059219380888	0.7456140350877193	0.36666788735371286	0.19075144508670522	0.5760709010339734	0.05714285714285714	0.7974537037037038	0.2119205298013245	0.3063793103448276	0.125	0.5333333333333333	0.0	0.8735632183908046	0.0	438	RFC	0.40488085251546807	0.2462686567164179	0.547752808988764	0.15384615384615385	0.7361111111111112	0.3404255319148936	0.32248644138506466	0.3333333333333333	0.47058823529411764	0.0	0.8085106382978723	0.0	0.3644040761932807	0.15566037735849056	0.6074766355140186	0.03508771929824561	0.8699494949494949	0.15384615384615385	0.32846153846153847	0.07692307692307693	0.6153846153846154	0.0	0.95	0.0	All Modes
no_beacon__no_geo	0.648786717752235	0.7631578947368421	0.40202396921839834	0.2608695652173913	0.5862068965517241	0.15238095238095237	0.8267543859649124	0.1839080459770115	0.4108121763294177	0.0	0.5384615384615384	0.28571428571428575	0.896551724137931	0.3333333333333333	439	RFC	0.4122150513430327	0.34459459459459457	0.6296296296296297	0.1095890410958904	0.7797311271975181	0.19753086419753085	0.44031642116748504	0.0	0.5384615384615384	0.3333333333333333	0.8297872340425532	0.5	0.4120239905907589	0.20987654320987653	0.5483870967741935	0.25	0.8798133022170361	0.17204301075268819	0.4026923076923077	0.0	0.5384615384615384	0.25	0.975	0.25	All Modes
no_beacon__no_geo	0.5964653902798233	0.7456140350877193	0.32776873078458546	0.16666666666666669	0.48336252189141854	0.13513513513513514	0.7749391727493918	0.07874015748031496	0.2935788787483703	0.125	0.46153846153846156	0.0	0.8813559322033899	0.0	440	RFC	0.3357564045654692	0.20491803278688525	0.45098039215686275	0.18518518518518517	0.7583333333333333	0.07936507936507936	0.31979910124240024	0.3333333333333333	0.46153846153846156	0.0	0.8041237113402062	0.0	0.3276001382241428	0.1404494382022472	0.5207547169811321	0.10638297872340426	0.7922885572139303	0.078125	0.3026923076923077	0.07692307692307693	0.46153846153846156	0.0	0.975	0.0	All Modes
no_beacon__no_geo	0.5878064943671305	0.7543859649122807	0.3170887449061621	0.1891891891891892	0.42120765832106033	0.05405405405405406	0.7965909090909091	0.12440191387559808	0.2775280898876405	0.0	0.5	0.0	0.8876404494382023	0.0	441	RFC	0.3498526272890754	0.22580645161290322	0.33178654292343385	0.08695652173913043	0.7876404494382022	0.3170731707317073	0.2545578231292517	0.0	0.4666666666666667	0.0	0.8061224489795918	0.0	0.3323494731984938	0.16279069767441862	0.5766129032258065	0.0392156862745098	0.8057471264367816	0.07738095238095238	0.3051923076923077	0.0	0.5384615384615384	0.0	0.9875	0.0	All Modes
no_beacon__no_geo	0.6079192546583851	0.7192982456140351	0.37844566890001463	0.2625	0.533106960950764	0.024390243902439025	0.7865168539325842	0.28571428571428575	0.400059880239521	0.24999999999999994	0.5	0.0	0.8502994011976048	0.4	442	RFC	0.387326695948241	0.2937062937062937	0.5587188612099644	0.022727272727272728	0.7506702412868632	0.3108108108108108	0.5110971786833856	0.2727272727272727	0.4666666666666667	0.0	0.8160919540229885	1.0	0.37273414059280296	0.23728813559322035	0.5097402597402597	0.02631578947368421	0.8259587020648967	0.26436781609195403	0.38134615384615383	0.23076923076923078	0.5384615384615384	0.0	0.8875	0.25	All Modes
no_beacon__no_geo	0.6614509246088194	0.7192982456140351	0.44859120204488523	0.29473684210526313	0.575139146567718	0.23225806451612904	0.8487865588052271	0.29203539823008856	0.379749419147504	0.11764705882352941	0.4761904761904762	0.22222222222222224	0.8604651162790697	0.22222222222222224	443	RFC	0.4534504120832287	0.32558139534883723	0.625	0.21951219512195122	0.8266666666666667	0.27049180327868855	0.41586956521739127	0.25	0.625	0.2	0.8043478260869565	0.2	0.4475765228525036	0.2692307692307692	0.5326460481099656	0.2465753424657534	0.8721227621483376	0.3173076923076923	0.3773076923076923	0.07692307692307693	0.38461538461538464	0.25	0.925	0.25	All Modes
no_beacon__no_geo	0.6373801916932907	0.7192982456140351	0.3822652659616355	0.19512195121951217	0.5096359743040686	0.18978102189781024	0.8395721925133689	0.17721518987341772	0.32612681436210844	0.11764705882352941	0.3636363636363637	0.28571428571428575	0.8636363636363635	0.0	444	RFC	0.3951799653455942	0.2608695652173913	0.6230366492146597	0.14606741573033707	0.80306905370844	0.14285714285714285	0.3638888888888888	0.25	0.4444444444444444	0.3333333333333333	0.7916666666666666	0.0	0.39414441270579376	0.15584415584415584	0.4311594202898551	0.2708333333333333	0.8795518207282913	0.23333333333333334	0.3169230769230769	0.07692307692307693	0.3076923076923077	0.25	0.95	0.0	All Modes
no_beacon__no_geo	0.6460932370321734	0.7543859649122807	0.3782956477103908	0.2285714285714286	0.630057803468208	0.0851063829787234	0.7931034482758621	0.15463917525773196	0.36118518518518516	0.0	0.5925925925925927	0.0	0.88	0.3333333333333333	445	RFC	0.3864372722824293	0.2589928057553957	0.55470737913486	0.15384615384615385	0.808390022675737	0.15625	0.37639097744360905	0.0	0.5714285714285714	0.0	0.8105263157894737	0.5	0.3847822955779106	0.20454545454545456	0.7290969899665551	0.058823529411764705	0.7783842794759825	0.15306122448979592	0.3655769230769231	0.0	0.6153846153846154	0.0	0.9625	0.25	All Modes
no_beacon__no_geo	0.6235294117647059	0.7280701754385965	0.3142411959737313	0.24935064935064932	0.45186640471512773	0.0	0.8128460686600222	0.05714285714285715	0.2727272727272727	0.0	0.5	0.0	0.8636363636363635	0.0	446	RFC	0.3186376343649311	0.3076923076923077	0.3993055555555556	0.0	0.7750791974656811	0.1111111111111111	0.25166666666666665	0.0	0.4666666666666667	0.0	0.7916666666666666	0.0	0.3245824944147685	0.2096069868995633	0.5203619909502263	0.0	0.8544819557625145	0.038461538461538464	0.2976923076923077	0.0	0.5384615384615384	0.0	0.95	0.0	All Modes
no_beacon__no_geo	0.6327759197324415	0.7543859649122807	0.37597677523028533	0.22454308093994776	0.5592972181551977	0.041666666666666664	0.8139397519196693	0.24043715846994532	0.38738921001926785	0.125	0.5333333333333333	0.0	0.8786127167630059	0.4	447	RFC	0.3972547566899789	0.3049645390070922	0.5190217391304348	0.0625	0.7613259668508288	0.3384615384615385	0.5242251739405439	0.3333333333333333	0.47058823529411764	0.0	0.8172043010752689	1.0	0.3752182633924067	0.17768595041322313	0.6063492063492063	0.03125	0.8743654822335025	0.1864406779661017	0.37846153846153846	0.07692307692307693	0.6153846153846154	0.0	0.95	0.25	All Modes
no_beacon__no_geo	0.5974025974025974	0.7280701754385965	0.3837155641667035	0.1553398058252427	0.43386243386243384	0.25	0.7971175166297118	0.28225806451612895	0.46151696606786424	0.1	0.41666666666666663	0.6666666666666665	0.8742514970059879	0.25	448	RFC	0.37256203674083055	0.17518248175182483	0.43617021276595747	0.16666666666666666	0.8235967926689576	0.26119402985074625	0.4572966114345425	0.14285714285714285	0.45454545454545453	0.6	0.8390804597701149	0.25	0.4300838474924854	0.13953488372093023	0.43157894736842106	0.5	0.7722878625134264	0.30701754385964913	0.4748076923076924	0.07692307692307693	0.38461538461538464	0.75	0.9125	0.25	All Modes
no_beacon__no_geo	0.600250626566416	0.7543859649122807	0.3446809459468351	0.20786516853932585	0.5386533665835411	0.041237113402061855	0.8156490812092471	0.12	0.3158498081313451	0.11764705882352941	0.5714285714285715	0.0	0.8901734104046244	0.0	449	RFC	0.35170587968629585	0.21637426900584794	0.5581395348837209	0.044444444444444446	0.7543859649122807	0.18518518518518517	0.32225806451612904	0.25	0.5333333333333333	0.0	0.8279569892473119	0.0	0.3470885596211914	0.2	0.5204819277108433	0.038461538461538464	0.8877419354838709	0.08875739644970414	0.3309615384615385	0.07692307692307693	0.6153846153846154	0.0	0.9625	0.0	All Modes
no_beacon__no_geo	0.6231699554423934	0.7368421052631579	0.4328021597722283	0.30334190231362473	0.574712643678161	0.21052631578947364	0.813826561552456	0.26160337552742613	0.38490128731395384	0.1111111111111111	0.4347826086956522	0.5	0.8786127167630059	0.0	450	RFC	0.4365604029858515	0.3532934131736527	0.6535947712418301	0.15126050420168066	0.7950236966824644	0.22962962962962963	0.40344086021505376	0.2	0.5	0.5	0.8172043010752689	0.0	0.4524404132076766	0.26576576576576577	0.5128205128205128	0.34615384615384615	0.8335403726708075	0.30392156862745096	0.3823076923076923	0.07692307692307693	0.38461538461538464	0.5	0.95	0.0	All Modes
no_beacon__no_geo	0.6573373676248109	0.7368421052631579	0.43650439675750075	0.2553191489361702	0.43457943925233644	0.304	0.8535980148883374	0.3350253807106599	0.42021989005497246	0.2608695652173913	0.3	0.6666666666666666	0.8735632183908046	0.0	451	RFC	0.4437115559169259	0.2647058823529412	0.4744897959183674	0.25	0.8269230769230769	0.4024390243902439	0.5074164133738602	0.3	0.42857142857142855	1.0	0.8085106382978723	0.0	0.44084006345249993	0.2465753424657534	0.40086206896551724	0.3877551020408163	0.882051282051282	0.28695652173913044	0.3823076923076923	0.23076923076923078	0.23076923076923078	0.5	0.95	0.0	All Modes
no_beacon__no_geo	0.5921938088829072	0.7543859649122807	0.3395510553906694	0.1797101449275362	0.4704097116843703	0.05555555555555555	0.7866744593804791	0.20540540540540542	0.30258272800645686	0.0	0.6428571428571429	0.0	0.8700564971751412	0.0	452	RFC	0.37759298497741484	0.22142857142857142	0.38461538461538464	0.14285714285714285	0.7665148063781321	0.37254901960784315	0.27876288659793813	0.0	0.6	0.0	0.7938144329896907	0.0	0.34817704697192764	0.15121951219512195	0.60546875	0.034482758620689655	0.8079231692677071	0.1417910447761194	0.3309615384615385	0.0	0.6923076923076923	0.0	0.9625	0.0	All Modes
no_beacon__no_geo	0.6479313036690086	0.7456140350877193	0.3799986548350951	0.145748987854251	0.5543071161048689	0.12631578947368421	0.8167406467977172	0.2568807339449541	0.47039359108324624	0.1111111111111111	0.5454545454545455	0.3333333333333333	0.8620689655172414	0.5	453	RFC	0.3898745714423681	0.15254237288135594	0.6851851851851852	0.11538461538461539	0.7740384615384616	0.2222222222222222	0.5329078014184396	0.2	0.6666666666666666	0.5	0.7978723404255319	0.5	0.38265118575232115	0.13953488372093023	0.46540880503144655	0.13953488372093023	0.8644295302013423	0.30434782608695654	0.44519230769230766	0.07692307692307693	0.46153846153846156	0.25	0.9375	0.5	All Modes
no_beacon__no_geo	0.629292221443588	0.7105263157894737	0.4490714931426939	0.2772277227722772	0.5310245310245311	0.3066666666666667	0.8262910798122066	0.304147465437788	0.3495177158582731	0.11764705882352941	0.32	0.4444444444444445	0.8654970760233918	0.0	454	RFC	0.45362324177685076	0.34710743801652894	0.5679012345679012	0.25	0.7827191867852605	0.32038834951456313	0.35930402930402927	0.25	0.3333333333333333	0.4	0.8131868131868132	0.0	0.4580879251135105	0.23076923076923078	0.4986449864498645	0.39655172413793105	0.875	0.2894736842105263	0.3619230769230769	0.07692307692307693	0.3076923076923077	0.5	0.925	0.0	All Modes
no_beacon__no_geo	0.6125166444740346	0.7280701754385965	0.3611230783250945	0.23076923076923075	0.47038327526132406	0.026666666666666672	0.7887788778877888	0.2890173410404624	0.3427363737486096	0.0	0.45161290322580644	0.0	0.8620689655172414	0.4	455	RFC	0.39190367929213155	0.3925233644859813	0.4340836012861736	0.03333333333333333	0.7264437689969605	0.373134328358209	0.4373522458628841	0.0	0.3888888888888889	0.0	0.7978723404255319	1.0	0.3595238545214047	0.16342412451361868	0.5133079847908745	0.022222222222222223	0.8628158844765343	0.2358490566037736	0.3451923076923077	0.0	0.5384615384615384	0.0	0.9375	0.25	All Modes
no_beacon__no_geo	0.6180081855388813	0.7280701754385965	0.45643132262488495	0.24783861671469742	0.5484949832775919	0.3668639053254438	0.7856257744733581	0.3333333333333333	0.49078193461408837	0.0	0.5217391304347826	0.75	0.8488372093023255	0.3333333333333333	456	RFC	0.45969106095255663	0.27388535031847133	0.6507936507936508	0.30097087378640774	0.7458823529411764	0.3269230769230769	0.528695652173913	0.0	0.6	0.75	0.7934782608695652	0.5	0.467968826082837	0.22631578947368422	0.47398843930635837	0.4696969696969697	0.8298429319371727	0.34	0.4748076923076924	0.0	0.46153846153846156	0.75	0.9125	0.25	All Modes
no_beacon__no_geo	0.6379551820728291	0.7543859649122807	0.38653550386109076	0.16546762589928057	0.6171428571428571	0.10126582278481013	0.787363304981774	0.261437908496732	0.43967816091954026	0.0	0.48000000000000004	0.3333333333333333	0.8850574712643678	0.5	457	RFC	0.38009715730543736	0.1796875	0.6260869565217392	0.10256410256410256	0.7960687960687961	0.19607843137254902	0.46382978723404256	0.0	0.5	0.5	0.8191489361702128	0.5	0.4065574108299875	0.15333333333333332	0.6084507042253521	0.1	0.7788461538461539	0.39215686274509803	0.43480769230769234	0.0	0.46153846153846156	0.25	0.9625	0.5	All Modes
no_beacon__no_geo	0.6083870967741936	0.7719298245614035	0.3402389118437289	0.17741935483870966	0.5943279901356351	0.03125	0.7852028639618139	0.11299435028248588	0.34117647058823525	0.2	0.5999999999999999	0.0	0.9058823529411764	0.0	458	RFC	0.3456601006596343	0.2185430463576159	0.5216450216450217	0.07692307692307693	0.7723004694835681	0.1388888888888889	0.3341363211951447	0.2857142857142857	0.5294117647058824	0.0	0.8555555555555555	0.0	0.35065106145430286	0.1493212669683258	0.6905444126074498	0.0196078431372549	0.7985436893203883	0.09523809523809523	0.36173076923076924	0.15384615384615385	0.6923076923076923	0.0	0.9625	0.0	All Modes
no_beacon__no_geo	0.6040268456375839	0.7192982456140351	0.35070807331864834	0.18245614035087718	0.48161764705882354	0.03703703703703704	0.7684789248625534	0.2839506172839506	0.40842105263157896	0.0	0.5333333333333333	0.0	0.8421052631578948	0.6666666666666666	459	RFC	0.3517502982474734	0.2222222222222222	0.44107744107744107	0.05	0.761501210653753	0.2839506172839506	0.4523594053005818	0.0	0.47058823529411764	0.0	0.7912087912087912	1.0	0.35481487117843	0.15476190476190477	0.5303643724696356	0.029411764705882353	0.7755856966707768	0.2839506172839506	0.40307692307692305	0.0	0.6153846153846154	0.0	0.9	0.5	All Modes
no_beacon__no_geo	0.6283636363636363	0.7280701754385965	0.35943869706428005	0.17846153846153848	0.49473684210526314	0.05063291139240506	0.8193939393939396	0.25396825396825395	0.3029792609748395	0.0	0.34782608695652173	0.0	0.8813559322033899	0.28571428571428575	460	RFC	0.37409567780078995	0.19463087248322147	0.6130434782608696	0.043478260869565216	0.7612612612612613	0.25806451612903225	0.30749140893470794	0.0	0.4	0.0	0.8041237113402062	0.3333333333333333	0.3554447555686555	0.16477272727272727	0.4147058823529412	0.06060606060606061	0.8871391076115486	0.25	0.30653846153846154	0.0	0.3076923076923077	0.0	0.975	0.25	All Modes
no_beacon__no_geo	0.6252692031586504	0.7719298245614035	0.3939367796541691	0.19108280254777069	0.4789272030651341	0.1686746987951807	0.836520666255398	0.29447852760736193	0.4915877956340385	0.0	0.6153846153846154	0.28571428571428575	0.8901734104046244	0.6666666666666666	461	RFC	0.40024806770888566	0.19736842105263158	0.589622641509434	0.14432989690721648	0.8061831153388823	0.26373626373626374	0.5553349875930521	0.0	0.6153846153846154	0.3333333333333333	0.8279569892473119	1.0	0.3987747289851077	0.18518518518518517	0.4032258064516129	0.2028985507246377	0.8692307692307693	0.3333333333333333	0.46557692307692305	0.0	0.6153846153846154	0.25	0.9625	0.5	All Modes
no_beacon__no_geo	0.6336996336996337	0.6929824561403509	0.38566036036604634	0.19672131147540986	0.42006269592476486	0.23287671232876708	0.8362168396770473	0.24242424242424243	0.34567320261437906	0.08	0.2222222222222222	0.22222222222222224	0.8705882352941177	0.3333333333333333	462	RFC	0.38244639554099674	0.22085889570552147	0.4527027027027027	0.19767441860465115	0.8304696449026346	0.21052631578947367	0.4011111111111111	0.08333333333333333	0.4	0.2	0.8222222222222222	0.5	0.39604890414991784	0.17733990147783252	0.391812865497076	0.2833333333333333	0.8420441347270615	0.2857142857142857	0.3311538461538462	0.07692307692307693	0.15384615384615385	0.25	0.925	0.25	All Modes
no_beacon__no_geo	0.6460875807609476	0.7543859649122807	0.37884955496958084	0.24338624338624337	0.5945072697899838	0.06349206349206349	0.8158710477371358	0.17699115044247787	0.3639634941329857	0.0	0.5384615384615384	0.0	0.8813559322033899	0.4	463	RFC	0.39876089206791254	0.323943661971831	0.6258503401360545	0.07407407407407407	0.7426636568848759	0.22727272727272727	0.46851704996034893	0.0	0.5384615384615384	0.0	0.8041237113402062	1.0	0.3733283201413544	0.19491525423728814	0.5661538461538461	0.05555555555555555	0.9050894085281981	0.14492753623188406	0.3526923076923077	0.0	0.5384615384615384	0.0	0.975	0.25	All Modes
no_beacon__no_geo	0.5944482058226134	0.7192982456140351	0.34485759742035377	0.24242424242424243	0.38857142857142857	0.06	0.8050314465408805	0.22826086956521738	0.2820440429136081	0.2608695652173913	0.2857142857142857	0.0	0.8636363636363635	0.0	464	RFC	0.3926594040036028	0.24870466321243523	0.38202247191011235	0.1111111111111111	0.7441860465116279	0.4772727272727273	0.29333333333333333	0.3	0.375	0.0	0.7916666666666666	0.0	0.33992205167156553	0.23645320197044334	0.3953488372093023	0.0410958904109589	0.8767123287671232	0.15	0.28230769230769226	0.23076923076923078	0.23076923076923078	0.0	0.95	0.0	All Modes
no_beacon__no_geo	0.6310611384399156	0.7192982456140351	0.33337096300334373	0.18238993710691828	0.4655172413793104	0.04819277108433735	0.834391229082516	0.13636363636363638	0.2574712643678161	0.0	0.41379310344827586	0.0	0.8735632183908046	0.0	465	RFC	0.35346549916882397	0.20714285714285716	0.4153846153846154	0.07407407407407407	0.8060200668896321	0.2647058823529412	0.2367021276595745	0.0	0.375	0.0	0.8085106382978723	0.0	0.336943333862764	0.16292134831460675	0.5294117647058824	0.03571428571428571	0.8648325358851675	0.09183673469387756	0.28230769230769226	0.0	0.46153846153846156	0.0	0.95	0.0	All Modes
no_beacon__no_geo	0.6633986928104575	0.7192982456140351	0.3481986203778595	0.1492537313432836	0.5401459854014599	0.05063291139240506	0.8456206679269062	0.1553398058252427	0.33606060606060606	0.0	0.41666666666666663	0.0	0.8636363636363635	0.4	466	RFC	0.3627698366796111	0.21052631578947367	0.5663265306122449	0.05128205128205128	0.7857142857142857	0.2	0.4492424242424242	0.0	0.45454545454545453	0.0	0.7916666666666666	1.0	0.34485724627884407	0.11560693641618497	0.5162790697674419	0.05	0.9154160982264665	0.12698412698412698	0.3169230769230769	0.0	0.38461538461538464	0.0	0.95	0.25	All Modes
no_beacon__no_geo	0.6430615164520744	0.7719298245614035	0.41619275960898516	0.22969187675070027	0.553784860557769	0.1782178217821782	0.8273773470623864	0.2918918918918919	0.4728021390374331	0.11764705882352941	0.5599999999999999	0.4	0.8863636363636362	0.4	467	RFC	0.42568117801897587	0.3333333333333333	0.5791666666666667	0.15517241379310345	0.7734994337485843	0.2872340425531915	0.7291666666666667	0.25	0.5833333333333334	1.0	0.8125	1.0	0.42021531306201443	0.1752136752136752	0.5305343511450382	0.20930232558139536	0.8893229166666666	0.2967032967032967	0.4180769230769231	0.07692307692307693	0.5384615384615384	0.25	0.975	0.25	All Modes
no_beacon__no_geo	0.6438053097345132	0.7456140350877193	0.39599610561526105	0.21364985163204747	0.5375494071146245	0.04878048780487805	0.823312883435583	0.356687898089172	0.36563307493540054	0.0	0.5	0.0	0.8837209302325583	0.4444444444444445	468	RFC	0.3980102143070873	0.28346456692913385	0.5619834710743802	0.09523809523809523	0.7775202780996524	0.27184466019417475	0.3385507246376812	0.0	0.4666666666666667	0.0	0.8260869565217391	0.4	0.4225445035447814	0.17142857142857143	0.5151515151515151	0.03278688524590164	0.8748370273794003	0.5185185185185185	0.3976923076923077	0.0	0.5384615384615384	0.0	0.95	0.5	All Modes
no_beacon__no_geo	0.6113256113256114	0.7192982456140351	0.3572020032268782	0.25159914712153514	0.5224111282843895	0.05309734513274336	0.8063600227143668	0.15254237288135594	0.2736982518546255	0.10526315789473684	0.38461538461538464	0.0	0.8786127167630059	0.0	469	RFC	0.3700214031981387	0.28640776699029125	0.569023569023569	0.05660377358490566	0.7465825446898002	0.19148936170212766	0.273697270471464	0.16666666666666666	0.38461538461538464	0.0	0.8172043010752689	0.0	0.3520991033748848	0.22433460076045628	0.4828571428571429	0.05	0.8765432098765432	0.1267605633802817	0.28230769230769226	0.07692307692307693	0.38461538461538464	0.0	0.95	0.0	All Modes
no_beacon__no_geo	0.6003861003861004	0.7543859649122807	0.34109900243533964	0.2579075425790754	0.4992101105845181	0.051948051948051945	0.7871396895787139	0.10928961748633881	0.3047013487475915	0.13333333333333336	0.5	0.0	0.8901734104046244	0.0	470	RFC	0.34669103442598787	0.34415584415584416	0.4340659340659341	0.07142857142857142	0.7751091703056768	0.10869565217391304	0.34980192416525185	0.5	0.42105263157894735	0.0	0.8279569892473119	0.0	0.34876845233993264	0.20622568093385213	0.587360594795539	0.04081632653061224	0.7995495495495496	0.10989010989010989	0.3309615384615385	0.07692307692307693	0.6153846153846154	0.0	0.9625	0.0	All Modes
no_beacon__no_geo	0.6508498583569405	0.7807017543859649	0.3833418278921761	0.16382252559726962	0.56875	0.0	0.8236714975845412	0.36046511627906974	0.42114285714285715	0.0	0.6428571428571429	0.0	0.8914285714285713	0.5714285714285715	471	RFC	0.39128887607958424	0.192	0.5796178343949044	0.0	0.7714932126696833	0.41333333333333333	0.4175438596491228	0.0	0.6	0.0	0.8210526315789474	0.6666666666666666	0.38082933388625007	0.14285714285714285	0.558282208588957	0.0	0.883419689119171	0.31958762886597936	0.43346153846153845	0.0	0.6923076923076923	0.0	0.975	0.5	All Modes
no_beacon__no_geo	0.6431297709923665	0.7456140350877193	0.3812088347527484	0.24793388429752072	0.6101694915254238	0.051948051948051945	0.7932900432900432	0.20270270270270274	0.34935897435897434	0.0	0.5384615384615384	0.0	0.8750000000000001	0.3333333333333333	472	RFC	0.3848180458871263	0.2980132450331126	0.5639686684073107	0.1	0.7856377277599143	0.17647058823529413	0.3681089743589744	0.0	0.5384615384615384	0.0	0.8020833333333334	0.5	0.39023107782542554	0.21226415094339623	0.6646153846153846	0.03508771929824561	0.8010928961748633	0.23809523809523808	0.3501923076923077	0.0	0.5384615384615384	0.0	0.9625	0.25	All Modes
no_beacon__no_geo	0.6088135593220338	0.7543859649122807	0.34913910296654466	0.17610062893081757	0.5663716814159293	0.0449438202247191	0.7963746223564954	0.1619047619047619	0.31632352941176467	0.125	0.5625	0.0	0.8941176470588236	0.0	473	RFC	0.3582485629725675	0.21875	0.5065963060686016	0.13333333333333333	0.7920673076923077	0.14049586776859505	0.3302923976608187	0.3333333333333333	0.47368421052631576	0.0	0.8444444444444444	0.0	0.361655238471869	0.14736842105263157	0.6421404682274248	0.02702702702702703	0.8007290400972054	0.19101123595505617	0.3438461538461538	0.07692307692307693	0.6923076923076923	0.0	0.95	0.0	All Modes
no_beacon__no_geo	0.624113475177305	0.7456140350877193	0.39765500681153754	0.27988338192419826	0.46584938704028017	0.2823529411764706	0.8409232688708671	0.11926605504587155	0.3571428571428572	0.1111111111111111	0.5	0.28571428571428575	0.888888888888889	0.0	474	RFC	0.41463379596588573	0.3380281690140845	0.4117647058823529	0.34285714285714286	0.807185628742515	0.17333333333333334	0.36703296703296706	0.2	0.4666666666666667	0.3333333333333333	0.8351648351648352	0.0	0.3967219100611312	0.23880597014925373	0.5362903225806451	0.24	0.8776041666666666	0.09090909090909091	0.3630769230769231	0.07692307692307693	0.5384615384615384	0.25	0.95	0.0	All Modes
no_beacon__no_geo	0.5773480662983426	0.7105263157894737	0.31137221257648917	0.19883040935672516	0.2746615087040619	0.07692307692307693	0.7910614525139665	0.2153846153846154	0.3432807627194155	0.1111111111111111	0.3448275862068966	0.0	0.8604651162790697	0.4	475	RFC	0.38723904115208463	0.24285714285714285	0.19722222222222222	0.18181818181818182	0.7892976588628763	0.525	0.46336956521739125	0.2	0.3125	0.0	0.8043478260869565	1.0	0.31952872730307486	0.16831683168316833	0.45222929936305734	0.04878048780487805	0.7928331466965286	0.13548387096774195	0.3273076923076923	0.07692307692307693	0.38461538461538464	0.0	0.925	0.25	All Modes
no_beacon__no_geo	0.6435257410296412	0.7017543859649122	0.3988759629675319	0.3072625698324022	0.46933333333333327	0.1875	0.8302839116719243	0.2	0.39417291354322836	0.08695652173913043	0.3	0.4	0.8505747126436781	0.3333333333333333	476	RFC	0.41417113980781217	0.3333333333333333	0.5789473684210527	0.14516129032258066	0.7861409796893668	0.22727272727272727	0.563161094224924	0.1	0.42857142857142855	1.0	0.7872340425531915	0.5	0.4005098765308725	0.2849740932642487	0.39461883408071746	0.2647058823529412	0.8796791443850267	0.17857142857142858	0.3465384615384616	0.07692307692307693	0.23076923076923078	0.25	0.925	0.25	All Modes
no_beacon__no_geo	0.6529209621993127	0.7105263157894737	0.40764599394085305	0.2426229508196721	0.6794380587484036	0.15094339622641506	0.8223684210526317	0.14285714285714285	0.36125565062181086	0.08695652173913043	0.5185185185185186	0.3333333333333333	0.8674698795180723	0.0	477	RFC	0.41332299745231504	0.29133858267716534	0.7388888888888889	0.11940298507462686	0.8012820512820513	0.11570247933884298	0.3874418604651163	0.1	0.5	0.5	0.8372093023255814	0.0	0.41461924849876075	0.20786516853932585	0.6288416075650118	0.20512820512820512	0.8445945945945946	0.18666666666666668	0.35307692307692307	0.07692307692307693	0.5384615384615384	0.25	0.9	0.0	All Modes
no_beacon__no_geo	0.6522366522366523	0.7280701754385965	0.3711145002755747	0.22727272727272727	0.5620689655172415	0.029411764705882356	0.8145968216597999	0.2222222222222222	0.3305555555555556	0.1111111111111111	0.33333333333333337	0.0	0.8750000000000001	0.3333333333333333	478	RFC	0.39139218296985284	0.3125	0.6269230769230769	0.030303030303030304	0.7464940668824164	0.24074074074074073	0.3731439393939394	0.2	0.36363636363636365	0.0	0.8020833333333334	0.5	0.36384802409737643	0.17857142857142858	0.509375	0.02857142857142857	0.8963730569948186	0.20634920634920634	0.3194230769230769	0.07692307692307693	0.3076923076923077	0.0	0.9625	0.25	All Modes
no_beacon__no_geo	0.6714939024390244	0.7456140350877193	0.3872370843005278	0.17120622568093385	0.5606060606060608	0.025974025974025972	0.8394160583941606	0.3389830508474576	0.3616190476190476	0.0	0.41666666666666663	0.0	0.8914285714285713	0.5	479	RFC	0.388162301006749	0.1896551724137931	0.5896414342629482	0.037037037037037035	0.8070175438596491	0.31746031746031744	0.3551196172248804	0.0	0.45454545454545453	0.0	0.8210526315789474	0.5	0.3896970952280908	0.15602836879432624	0.5342960288808665	0.02	0.8745247148288974	0.36363636363636365	0.3719230769230769	0.0	0.38461538461538464	0.0	0.975	0.5	All Modes
no_beacon__no_geo	0.6320182094081942	0.7368421052631579	0.37603036351186747	0.23121387283236994	0.350974930362117	0.19199999999999998	0.8445251058681186	0.26143790849673204	0.4526470680316835	0.2222222222222222	0.29629629629629634	0.5714285714285715	0.8875739644970413	0.28571428571428575	480	RFC	0.37180179341548864	0.28169014084507044	0.36416184971098264	0.14634146341463414	0.8369304556354916	0.22988505747126436	0.5056821829855538	0.4	0.2857142857142857	0.6666666666666666	0.8426966292134831	0.3333333333333333	0.3938294063045839	0.19607843137254902	0.3387096774193548	0.27906976744186046	0.8522588522588522	0.30303030303030304	0.42980769230769234	0.15384615384615385	0.3076923076923077	0.5	0.9375	0.25	All Modes
no_beacon__no_geo	0.6215450035435861	0.7192982456140351	0.3597638375805049	0.24752475247524752	0.5441441441441442	0.0	0.8093480934809347	0.1978021978021978	0.3057225433526012	0.0	0.4	0.0	0.8786127167630059	0.25	481	RFC	0.3666874771283327	0.3333333333333333	0.5206896551724138	0.0	0.757192174913694	0.2222222222222222	0.2967741935483871	0.0	0.4166666666666667	0.0	0.8172043010752689	0.25	0.3628200287799011	0.1968503937007874	0.569811320754717	0.0	0.869220607661823	0.1782178217821782	0.3169230769230769	0.0	0.38461538461538464	0.0	0.95	0.25	All Modes
no_beacon__no_geo	0.6167056986729118	0.7368421052631579	0.3539446435018607	0.2647058823529412	0.36314363143631445	0.0697674418604651	0.8247944339025934	0.24731182795698922	0.28478760948148996	0.11764705882352941	0.4347826086956522	0.0	0.8715083798882681	0.0	482	RFC	0.38795728166089427	0.30405405405405406	0.32211538461538464	0.10714285714285714	0.7725118483412322	0.4339622641509434	0.30757575757575756	0.25	0.5	0.0	0.7878787878787878	0.0	0.35196962166316376	0.234375	0.4161490683229814	0.05172413793103448	0.8846675712347354	0.17293233082706766	0.2873076923076923	0.07692307692307693	0.38461538461538464	0.0	0.975	0.0	All Modes
no_beacon__no_geo	0.5993311036789297	0.7368421052631579	0.35441659644815643	0.21354166666666669	0.49133858267716535	0.034482758620689655	0.7969121140142518	0.23580786026200873	0.340571028201086	0.0	0.4242424242424242	0.0	0.8786127167630059	0.4	483	RFC	0.39388044279715606	0.3360655737704918	0.4273972602739726	0.043478260869565216	0.7269772481040087	0.43548387096774194	0.43344086021505374	0.0	0.35	0.0	0.8172043010752689	1.0	0.36124979249277284	0.15648854961832062	0.5777777777777777	0.02857142857142857	0.8817345597897503	0.16167664670658682	0.3476923076923077	0.0	0.5384615384615384	0.0	0.95	0.25	All Modes
no_beacon__no_geo	0.5888359428182437	0.7543859649122807	0.3523388645786435	0.23423423423423423	0.5007923930269413	0.02631578947368421	0.7745454545454544	0.22580645161290325	0.314024864024864	0.2222222222222222	0.46153846153846156	0.0	0.8863636363636362	0.0	484	RFC	0.3580489035550984	0.2746478873239437	0.47023809523809523	0.045454545454545456	0.7430232558139535	0.25688073394495414	0.3348076923076923	0.4	0.46153846153846156	0.0	0.8125	0.0	0.3537199657894857	0.20418848167539266	0.535593220338983	0.018518518518518517	0.8088607594936709	0.2014388489208633	0.3180769230769231	0.15384615384615385	0.46153846153846156	0.0	0.975	0.0	All Modes
no_beacon__no_geo	0.6222391469916222	0.7368421052631579	0.35412307323086495	0.22159090909090912	0.5476603119584055	0.024096385542168672	0.8306010928961749	0.14666666666666667	0.2807151979565773	0.0	0.5185185185185186	0.0	0.8850574712643678	0.0	485	RFC	0.3609143135810138	0.291044776119403	0.5543859649122806	0.020833333333333332	0.7855297157622739	0.1527777777777778	0.26382978723404255	0.0	0.5	0.0	0.8191489361702128	0.0	0.3541502925733382	0.17889908256880735	0.541095890410959	0.02857142857142857	0.881159420289855	0.14102564102564102	0.3001923076923077	0.0	0.5384615384615384	0.0	0.9625	0.0	All Modes
no_beacon__no_geo	0.58107167710508	0.6842105263157895	0.3050418338251305	0.18505338078291814	0.40579710144927533	0.0	0.7814175104228708	0.15294117647058822	0.23775164440900937	0.0	0.3448275862068966	0.0	0.8439306358381503	0.0	486	RFC	0.3131009404181308	0.22033898305084745	0.36553524804177545	0.0	0.7699530516431925	0.20967741935483872	0.21948924731182795	0.0	0.3125	0.0	0.7849462365591398	0.0	0.30582683366731406	0.15950920245398773	0.4560260586319218	0.0	0.7932285368802902	0.12037037037037036	0.2594230769230769	0.0	0.38461538461538464	0.0	0.9125	0.0	All Modes
no_beacon__no_geo	0.6166547020818378	0.7368421052631579	0.3424639397120459	0.17270194986072424	0.4712871287128713	0.04444444444444444	0.8076699593259733	0.21621621621621623	0.40167084377610696	0.0	0.5714285714285715	0.0	0.8654970760233918	0.5714285714285715	487	RFC	0.35353197795348434	0.2152777777777778	0.4817813765182186	0.09090909090909091	0.7489224137931034	0.23076923076923078	0.4026373626373626	0.0	0.5333333333333333	0.0	0.8131868131868132	0.6666666666666666	0.3429293230214827	0.14418604651162792	0.46124031007751937	0.029411764705882353	0.8764186633039092	0.2033898305084746	0.4080769230769231	0.0	0.6153846153846154	0.0	0.925	0.5	All Modes
no_beacon__no_geo	0.5687679083094556	0.7017543859649122	0.3127528687117668	0.1610738255033557	0.3385214007782101	0.07142857142857144	0.7604824813325676	0.23225806451612901	0.3795836897633305	0.13333333333333336	0.3428571428571428	0.0	0.8502994011976048	0.5714285714285715	488	RFC	0.3197824921967043	0.16551724137931034	0.2636363636363636	0.11538461538461539	0.804374240583232	0.25	0.45109717868338556	0.5	0.2727272727272727	0.0	0.8160919540229885	0.6666666666666666	0.3238826674937199	0.1568627450980392	0.47282608695652173	0.05172413793103448	0.7211328976034859	0.21686746987951808	0.3851923076923077	0.07692307692307693	0.46153846153846156	0.0	0.8875	0.5	All Modes
no_beacon__no_geo	0.6598793363499246	0.7456140350877193	0.4283340807358618	0.21739130434782608	0.5564516129032259	0.23255813953488372	0.8288177339901477	0.3064516129032258	0.4646114322414901	0.0	0.4444444444444445	0.3333333333333333	0.8786127167630059	0.6666666666666666	489	RFC	0.4362884686094389	0.2713178294573643	0.5609756097560976	0.25	0.7926972909305064	0.3064516129032258	0.5491551459293394	0.0	0.42857142857142855	0.5	0.8172043010752689	1.0	0.4251154328568626	0.18134715025906736	0.552	0.21739130434782608	0.8683870967741936	0.3064516129032258	0.4323076923076923	0.0	0.46153846153846156	0.25	0.95	0.5	All Modes
no_beacon__no_geo	0.5933908045977011	0.7368421052631579	0.3064110881217896	0.20771513353115728	0.4104347826086956	0.045977011494252866	0.8099574984820886	0.05797101449275362	0.28929292929292927	0.13333333333333336	0.4242424242424242	0.0	0.888888888888889	0.0	490	RFC	0.3173472818432964	0.30701754385964913	0.4068965517241379	0.06060606060606061	0.7444196428571429	0.06779661016949153	0.33703296703296703	0.5	0.35	0.0	0.8351648351648352	0.0	0.3093609686563661	0.15695067264573992	0.41403508771929826	0.037037037037037035	0.8881491344873502	0.05063291139240506	0.3130769230769231	0.07692307692307693	0.5384615384615384	0.0	0.95	0.0	All Modes
no_beacon__no_geo	0.6441102756892231	0.7543859649122807	0.3494113088103212	0.14245014245014245	0.6059050064184852	0.0	0.8257284222100053	0.17297297297297298	0.2990697674418604	0.0	0.5999999999999999	0.0	0.8953488372093024	0.0	491	RFC	0.3568990053364261	0.1865671641791045	0.59	0.0	0.772633744855967	0.23529411764705882	0.27327365728900255	0.0	0.5294117647058824	0.0	0.8369565217391305	0.0	0.35226191972994403	0.1152073732718894	0.6226912928759895	0.0	0.8866587957497049	0.13675213675213677	0.3309615384615385	0.0	0.6923076923076923	0.0	0.9625	0.0	All Modes
no_beacon__no_geo	0.651356993736952	0.7368421052631579	0.3887034973903564	0.2071005917159763	0.5943396226415094	0.02380952380952381	0.8342440801457194	0.2840236686390532	0.36062378167641324	0.0	0.5925925925925927	0.0	0.8771929824561403	0.3333333333333333	492	RFC	0.39401898163242965	0.19553072625698323	0.6678445229681979	0.025	0.8120567375886525	0.2696629213483146	0.3791208791208791	0.0	0.5714285714285714	0.0	0.8241758241758241	0.5	0.38718834527700774	0.22012578616352202	0.5354107648725213	0.022727272727272728	0.8576779026217228	0.3	0.3605769230769231	0.0	0.6153846153846154	0.0	0.9375	0.25	All Modes
no_beacon__no_geo	0.631578947368421	0.7719298245614035	0.4038086096909626	0.21212121212121213	0.5169340463458111	0.3296703296703296	0.8031746031746031	0.15714285714285714	0.5046305418719211	0.0	0.5714285714285715	0.6666666666666666	0.8850574712643678	0.4	493	RFC	0.43304360226913746	0.28187919463087246	0.4915254237288136	0.375	0.7485207100591716	0.2682926829268293	0.6704964539007092	0.0	0.5333333333333333	1.0	0.8191489361702128	1.0	0.397364076423833	0.1700404858299595	0.5451127819548872	0.29411764705882354	0.8664383561643836	0.1111111111111111	0.46557692307692305	0.0	0.6153846153846154	0.5	0.9625	0.25	All Modes
no_beacon__no_geo	0.6335526315789474	0.7192982456140351	0.3695753628978665	0.2032085561497326	0.5440956651718983	0.2	0.8136160714285714	0.08695652173913043	0.33714285714285713	0.0	0.42857142857142855	0.4	0.8571428571428572	0.0	494	RFC	0.37891333177454156	0.25	0.5870967741935483	0.20454545454545456	0.7585848074921956	0.09433962264150944	0.4378947368421052	0.0	0.4	1.0	0.7894736842105263	0.0	0.3663377224729807	0.17117117117117117	0.5069637883008357	0.1956521739130435	0.8772563176895307	0.08064516129032258	0.32980769230769236	0.0	0.46153846153846156	0.25	0.9375	0.0	All Modes
no_beacon__no_geo	0.6036671368124118	0.7192982456140351	0.3267228426776189	0.2413793103448276	0.5434439178515008	0.028571428571428574	0.7799511002444989	0.04026845637583893	0.27001058201058203	0.1111111111111111	0.3703703703703704	0.0	0.8685714285714285	0.0	495	RFC	0.3290834566915772	0.2727272727272727	0.5425867507886435	0.025	0.7622461170848268	0.04285714285714286	0.27142857142857146	0.2	0.35714285714285715	0.0	0.8	0.0	0.32612095647202655	0.21649484536082475	0.5443037974683544	0.03333333333333333	0.7984981226533167	0.0379746835443038	0.28230769230769226	0.07692307692307693	0.38461538461538464	0.0	0.95	0.0	All Modes
no_beacon__no_geo	0.6103896103896104	0.7368421052631579	0.3577384428163003	0.24404761904761904	0.4236453201970443	0.192	0.8261421319796954	0.10285714285714286	0.34418321142459074	0.2222222222222222	0.3636363636363637	0.25	0.8850574712643678	0.0	496	RFC	0.36639928940293476	0.2949640287769784	0.5088757396449705	0.13953488372093023	0.7948717948717948	0.09375	0.3827186761229314	0.4	0.4444444444444444	0.25	0.8191489361702128	0.0	0.37051619279387255	0.20812182741116753	0.3628691983122363	0.3076923076923077	0.8599735799207398	0.11392405063291139	0.3348076923076923	0.15384615384615385	0.3076923076923077	0.25	0.9625	0.0	All Modes
no_beacon__no_geo	0.6224272533711852	0.7456140350877193	0.3299831304568795	0.22608695652173913	0.3647798742138365	0.0	0.8215488215488216	0.23750000000000002	0.3482029795158287	0.125	0.33333333333333337	0.0	0.88268156424581	0.4	497	RFC	0.3685663286122282	0.2932330827067669	0.34523809523809523	0.0	0.7625	0.4418604651162791	0.498989898989899	0.3333333333333333	0.36363636363636365	0.0	0.797979797979798	1.0	0.3247066084231764	0.18396226415094338	0.38666666666666666	0.0	0.8905109489051095	0.1623931623931624	0.3244230769230769	0.07692307692307693	0.3076923076923077	0.0	0.9875	0.25	All Modes
no_beacon__no_geo	0.5964467005076142	0.7456140350877193	0.3535038239538083	0.16111111111111112	0.5441595441595442	0.0963855421686747	0.7585458491589799	0.20731707317073172	0.3860109289617486	0.0	0.4	0.0	0.8633879781420766	0.6666666666666666	498	RFC	0.36934733455033386	0.23015873015873015	0.5895061728395061	0.14814814814814814	0.6941410129096326	0.18478260869565216	0.4676837725381414	0.0	0.5714285714285714	0.0	0.7669902912621359	1.0	0.3545773427352375	0.12393162393162394	0.5052910052910053	0.07142857142857142	0.8361244019138756	0.2361111111111111	0.35903846153846153	0.0	0.3076923076923077	0.0	0.9875	0.5	All Modes
no_beacon__no_geo	0.6433470507544582	0.7280701754385965	0.36873543016808547	0.23013698630136986	0.48016701461377875	0.02197802197802198	0.831140350877193	0.2802547770700637	0.3326886446886447	0.0	0.46153846153846156	0.0	0.8685714285714285	0.3333333333333333	499	RFC	0.3738153008997603	0.26582278481012656	0.49145299145299143	0.027777777777777776	0.7945492662473794	0.2894736842105263	0.3523076923076923	0.0	0.46153846153846156	0.0	0.8	0.5	0.3666674860192387	0.2028985507246377	0.46938775510204084	0.01818181818181818	0.871264367816092	0.2716049382716049	0.3323076923076923	0.0	0.46153846153846156	0.0	0.95	0.25	All Modes
no_beacon__no_geo	0.6304654442877292	0.7280701754385965	0.3776736379262178	0.21238938053097348	0.5809248554913296	0.1794871794871795	0.8017456359102243	0.11382113821138211	0.2930429522081065	0.10526315789473684	0.4827586206896552	0.0	0.8771929824561403	0.0	500	RFC	0.3996618426379304	0.2517482517482518	0.5911764705882353	0.28	0.7546948356807511	0.1206896551724138	0.28566849816849815	0.16666666666666666	0.4375	0.0	0.8241758241758241	0.0	0.369903433508053	0.1836734693877551	0.5710227272727273	0.1320754716981132	0.8550531914893617	0.1076923076923077	0.3105769230769231	0.07692307692307693	0.5384615384615384	0.0	0.9375	0.0	All Modes
no_beacon__no_geo	0.6547705753823744	0.7719298245614035	0.46786868718893065	0.241042345276873	0.5245901639344264	0.4065040650406504	0.8448928121059267	0.3223140495867769	0.47573891625615766	0.125	0.4999999999999999	0.5714285714285715	0.896551724137931	0.28571428571428575	501	RFC	0.46204681827154614	0.26811594202898553	0.5565217391304348	0.32894736842105265	0.8261405672009864	0.3305084745762712	0.5417150225660865	0.3333333333333333	0.5454545454545454	0.6666666666666666	0.8297872340425532	0.3333333333333333	0.4852012187863785	0.21893491124260356	0.49612403100775193	0.5319148936170213	0.864516129032258	0.31451612903225806	0.45269230769230767	0.07692307692307693	0.46153846153846156	0.5	0.975	0.25	All Modes
no_beacon__no_geo	0.6241473396998636	0.7192982456140351	0.3924658421970254	0.2682926829268293	0.48300536672629696	0.1558441558441558	0.8131487889273357	0.24203821656050956	0.29614285714285715	0.0	0.32	0.28571428571428575	0.8750000000000001	0.0	502	RFC	0.40293461840113076	0.2894736842105263	0.574468085106383	0.10526315789473684	0.7921348314606742	0.25333333333333335	0.29375	0.0	0.3333333333333333	0.3333333333333333	0.8020833333333334	0.0	0.4067364081223751	0.25	0.4166666666666667	0.3	0.8353080568720379	0.23170731707317074	0.3040384615384616	0.0	0.3076923076923077	0.25	0.9625	0.0	All Modes
no_beacon__no_geo	0.6258351893095768	0.7456140350877193	0.35438277975456917	0.1575757575757576	0.5369978858350952	0.048780487804878044	0.7990515708358032	0.22950819672131148	0.39264483980769904	0.0	0.5217391304347826	0.0	0.8700564971751412	0.5714285714285715	503	RFC	0.3635168392969704	0.2	0.625615763546798	0.0425531914893617	0.7522321428571429	0.19718309859154928	0.41209621993127143	0.0	0.6	0.0	0.7938144329896907	0.6666666666666666	0.3568217997130022	0.13	0.4703703703703704	0.05714285714285714	0.8520859671302149	0.27450980392156865	0.3848076923076923	0.0	0.46153846153846156	0.0	0.9625	0.5	All Modes
no_beacon__no_geo	0.6084770114942529	0.7192982456140351	0.35258459255938523	0.1981424148606811	0.34851485148514855	0.09230769230769231	0.8088064889918888	0.3151515151515151	0.3444402277039848	0.0	0.45161290322580644	0.0	0.8705882352941177	0.4	504	RFC	0.41388769428796757	0.25196850393700787	0.2875816993464052	0.25	0.7798882681564245	0.5	0.44222222222222224	0.0	0.3888888888888889	0.0	0.8222222222222222	1.0	0.3464240991563162	0.16326530612244897	0.44221105527638194	0.05660377358490566	0.8399518652226233	0.23008849557522124	0.34269230769230774	0.0	0.5384615384615384	0.0	0.925	0.25	All Modes
no_beacon__no_geo	0.6316137566137566	0.7456140350877193	0.3604803604782495	0.17079889807162535	0.6215538847117794	0.030303030303030304	0.810049019607843	0.1696969696969697	0.35478927203065136	0.0	0.5517241379310345	0.0	0.888888888888889	0.3333333333333333	505	RFC	0.36971641873192157	0.23484848484848486	0.6424870466321243	0.08333333333333333	0.7519908987485779	0.13592233009708737	0.36703296703296706	0.0	0.5	0.0	0.8351648351648352	0.5	0.3716575794112188	0.1341991341991342	0.6019417475728155	0.018518518518518517	0.8778220451527224	0.22580645161290322	0.3630769230769231	0.0	0.6153846153846154	0.0	0.95	0.25	All Modes
no_beacon__no_geo	0.6273381294964029	0.7192982456140351	0.36851252466478157	0.09907120743034054	0.5512367491166078	0.07142857142857142	0.787492762015055	0.3333333333333333	0.3957559681697613	0.0	0.46153846153846156	0.0	0.8505747126436781	0.6666666666666666	506	RFC	0.37699893396251816	0.14678899082568808	0.5799256505576208	0.1	0.7249466950959488	0.3333333333333333	0.4497545008183306	0.0	0.46153846153846156	0.0	0.7872340425531915	1.0	0.37015164257621885	0.07476635514018691	0.5252525252525253	0.05555555555555555	0.861850443599493	0.3333333333333333	0.3773076923076923	0.0	0.46153846153846156	0.0	0.925	0.5	All Modes
no_beacon__no_geo	0.6112084063047285	0.7543859649122807	0.39184430302321727	0.21791767554479421	0.6008771929824562	0.16494845360824742	0.7711771177117711	0.20430107526881722	0.3119089214318377	0.11764705882352941	0.5517241379310345	0.0	0.8901734104046244	0.0	507	RFC	0.4096812366498138	0.2848101265822785	0.5768421052631579	0.26666666666666666	0.7441613588110403	0.17592592592592593	0.3155913978494624	0.25	0.5	0.0	0.8279569892473119	0.0	0.39333878314629345	0.17647058823529413	0.6270022883295194	0.11940298507462686	0.8002283105022832	0.24358974358974358	0.3309615384615385	0.07692307692307693	0.6153846153846154	0.0	0.9625	0.0	All Modes
no_beacon__no_geo	0.6678200692041523	0.7543859649122807	0.4054551702239097	0.23728813559322037	0.5413290113452188	0.05555555555555556	0.8386727688787184	0.35443037974683544	0.36297320656871224	0.0	0.5384615384615384	0.0	0.8764044943820225	0.4	508	RFC	0.42857614060378485	0.30434782608695654	0.526813880126183	0.0625	0.7976060935799782	0.45161290322580644	0.4668759811616955	0.0	0.5384615384615384	0.0	0.7959183673469388	1.0	0.3953951212974132	0.19444444444444445	0.5566666666666666	0.05	0.8841978287092883	0.2916666666666667	0.3526923076923077	0.0	0.5384615384615384	0.0	0.975	0.25	All Modes
no_beacon__no_geo	0.6540755467196819	0.7807017543859649	0.40385067052255563	0.1433224755700326	0.6666666666666667	0.22950819672131145	0.8058429701765065	0.17391304347826086	0.4053468208092486	0.125	0.5999999999999999	0.4	0.9017341040462428	0.0	509	RFC	0.4237142129720527	0.16176470588235295	0.6945812807881774	0.2413793103448276	0.7463359639233371	0.27450980392156865	0.5402909550917141	0.3333333333333333	0.5294117647058824	1.0	0.8387096774193549	0.0	0.39824963292068555	0.1286549707602339	0.6409090909090909	0.21875	0.8756613756613757	0.12727272727272726	0.39884615384615385	0.07692307692307693	0.6923076923076923	0.25	0.975	0.0	All Modes
no_beacon__no_geo	0.6522781774580336	0.8070175438596491	0.40100761102607896	0.21402214022140217	0.41160949868073876	0.2028985507246377	0.85297845373891	0.3235294117647059	0.5547583793242697	0.47058823529411764	0.4347826086956522	0.5	0.9239766081871346	0.4444444444444445	510	RFC	0.40477647703299163	0.26126126126126126	0.5098039215686274	0.16279069767441862	0.8217338217338217	0.2682926829268293	0.6536263736263737	1.0	0.5	0.5	0.8681318681318682	0.4	0.41794278742576163	0.18125	0.34513274336283184	0.2692307692307692	0.8866930171277997	0.4074074074074074	0.5359615384615385	0.3076923076923077	0.38461538461538464	0.5	0.9875	0.5	All Modes
no_beacon__no_geo	0.6497424576894776	0.7192982456140351	0.40938163605900213	0.1925925925925926	0.5320813771517997	0.16494845360824742	0.8337563451776651	0.3235294117647059	0.42654351395730705	0.125	0.3571428571428571	0.4	0.8505747126436781	0.4	511	RFC	0.4111116822432628	0.19696969696969696	0.6159420289855072	0.16326530612244897	0.7973300970873787	0.28205128205128205	0.6907801418439716	0.3333333333333333	0.3333333333333333	1.0	0.7872340425531915	1.0	0.41527451611806193	0.18840579710144928	0.46831955922865015	0.16666666666666666	0.8736702127659575	0.3793103448275862	0.3773076923076923	0.07692307692307693	0.38461538461538464	0.25	0.925	0.25	All Modes
no_beacon__no_geo	0.5987078248384781	0.7280701754385965	0.30819723224729206	0.18556701030927836	0.4227941176470588	0.06779661016949151	0.7912087912087912	0.07361963190184048	0.26706676669167295	0.0	0.45161290322580644	0.0	0.8837209302325583	0.0	512	RFC	0.3129143635432997	0.2231404958677686	0.3745928338762215	0.1	0.7835051546391752	0.08333333333333333	0.24299516908212562	0.0	0.3888888888888889	0.0	0.8260869565217391	0.0	0.31206742693983563	0.1588235294117647	0.48523206751054854	0.05128205128205128	0.7990654205607477	0.06593406593406594	0.2976923076923077	0.0	0.5384615384615384	0.0	0.95	0.0	All Modes
no_beacon__no_geo	0.6075063613231552	0.7631578947368421	0.3498004001931278	0.17563739376770537	0.575682382133995	0.058823529411764705	0.782608695652174	0.15625	0.3213247657938986	0.125	0.608695652173913	0.0	0.8729281767955802	0.0	513	RFC	0.4165592040952822	0.20394736842105263	0.6105263157894737	0.13333333333333333	0.6804435483870968	0.45454545454545453	0.3631023102310231	0.3333333333333333	0.7	0.0	0.7821782178217822	0.0	0.3503556781067964	0.15422885572139303	0.5446009389671361	0.03773584905660377	0.9208731241473397	0.09433962264150944	0.3205769230769231	0.07692307692307693	0.5384615384615384	0.0	0.9875	0.0	All Modes
no_beacon__no_geo	0.6708776595744681	0.7456140350877193	0.3947055934828146	0.208955223880597	0.6081871345029239	0.061538461538461535	0.8358543417366947	0.2589928057553957	0.39481076151390787	0.23529411764705882	0.4666666666666667	0.0	0.872093023255814	0.4	514	RFC	0.41346894314097493	0.32407407407407407	0.5909090909090909	0.08333333333333333	0.778705636743215	0.2903225806451613	0.5453964194373402	0.5	0.4117647058823529	0.0	0.8152173913043478	1.0	0.3930586780853397	0.15418502202643172	0.6265060240963856	0.04878048780487805	0.9020556227327691	0.23376623376623376	0.37596153846153846	0.15384615384615385	0.5384615384615384	0.0	0.9375	0.25	All Modes
no_beacon__no_geo	0.633125	0.7368421052631579	0.39053324653428206	0.16828478964401292	0.6565217391304348	0.017391304347826087	0.8144395186827106	0.296028880866426	0.36240495137046863	0.0	0.5384615384615384	0.0	0.8735632183908046	0.4	515	RFC	0.40182615969558366	0.21138211382113822	0.7242206235011991	0.011764705882352941	0.7709832134292566	0.2907801418439716	0.46939443535188213	0.0	0.5384615384615384	0.0	0.8085106382978723	1.0	0.3876147460882899	0.13978494623655913	0.6003976143141153	0.03333333333333333	0.8630872483221477	0.3014705882352941	0.3476923076923077	0.0	0.5384615384615384	0.0	0.95	0.25	All Modes
no_beacon__no_geo	0.6688693098384728	0.7719298245614035	0.3782298145011663	0.1423948220064725	0.6426229508196721	0.08108108108108107	0.8315018315018315	0.1935483870967742	0.39406048521103354	0.11764705882352941	0.5599999999999999	0.0	0.8926553672316384	0.4	516	RFC	0.4009049801224692	0.16793893129770993	0.6577181208053692	0.17647058823529413	0.7773972602739726	0.225	0.529553264604811	0.25	0.5833333333333334	0.0	0.8144329896907216	1.0	0.3735888641853532	0.12359550561797752	0.6282051282051282	0.05263157894736842	0.8937007874015748	0.16981132075471697	0.3705769230769231	0.07692307692307693	0.5384615384615384	0.0	0.9875	0.25	All Modes
no_beacon__no_geo	0.636238846945779	0.7543859649122807	0.3701867935436782	0.16571428571428573	0.6073131955484896	0.056338028169014086	0.7976878612716762	0.22388059701492535	0.387	0.0	0.5599999999999999	0.0	0.8750000000000001	0.5	517	RFC	0.385271535091492	0.2283464566929134	0.5987460815047022	0.14285714285714285	0.7451403887688985	0.2112676056338028	0.3770833333333333	0.0	0.5833333333333334	0.0	0.8020833333333334	0.5	0.37551315758495124	0.13004484304932734	0.6161290322580645	0.03508771929824561	0.8582089552238806	0.23809523809523808	0.40019230769230774	0.0	0.5384615384615384	0.0	0.9625	0.5	All Modes
no_beacon__no_geo	0.6133333333333333	0.7456140350877193	0.3612821568300554	0.24477611940298505	0.5102040816326531	0.0	0.7867247007616975	0.26470588235294124	0.290494726268207	0.125	0.4545454545454546	0.0	0.8729281767955802	0.0	518	RFC	0.3993336789319514	0.2789115646258503	0.5718954248366013	0.0	0.6958614051973051	0.45	0.3342134213421342	0.3333333333333333	0.5555555555555556	0.0	0.7821782178217822	0.0	0.3541985047098347	0.21808510638297873	0.4605263157894737	0.0	0.904881101376721	0.1875	0.2898076923076923	0.07692307692307693	0.38461538461538464	0.0	0.9875	0.0	All Modes
no_beacon__no_geo	0.6487603305785123	0.7368421052631579	0.3983569742721892	0.1716171617161716	0.5779816513761469	0.19753086419753085	0.8341288782816229	0.21052631578947367	0.2898484035074264	0.11764705882352941	0.46153846153846156	0.0	0.8700564971751412	0.0	519	RFC	0.4620870645096461	0.24074074074074073	0.504	0.42105263157894735	0.7810055865921788	0.36363636363636365	0.30107057890563044	0.25	0.46153846153846156	0.0	0.7938144329896907	0.0	0.39658789928667254	0.13333333333333333	0.6774193548387096	0.12903225806451613	0.8950064020486556	0.14814814814814814	0.30019230769230776	0.07692307692307693	0.46153846153846156	0.0	0.9625	0.0	All Modes
no_beacon__no_geo	0.6232420429311621	0.7280701754385965	0.35740605022845945	0.1453287197231834	0.6015748031496063	0.07407407407407407	0.7869481765834934	0.17910447761194026	0.4081353029329907	0.0	0.5185185185185186	0.0	0.8554913294797687	0.6666666666666666	520	RFC	0.3533023111620064	0.1810344827586207	0.5753012048192772	0.08823529411764706	0.7915057915057915	0.13043478260869565	0.4591397849462366	0.0	0.5	0.0	0.7956989247311828	1.0	0.3767474281161111	0.12138728323699421	0.6303630363036303	0.06382978723404255	0.7824427480916031	0.2857142857142857	0.39269230769230773	0.0	0.5384615384615384	0.0	0.925	0.5	All Modes
no_beacon__no_geo	0.589171974522293	0.7456140350877193	0.3131195633538278	0.23118279569892472	0.444104134762634	0.028169014084507043	0.7967213114754098	0.06542056074766354	0.2789846025801082	0.0	0.5185185185185186	0.0	0.8764044943820225	0.0	521	RFC	0.352994317093192	0.3282442748091603	0.3897849462365591	0.038461538461538464	0.7168141592920354	0.2916666666666667	0.25918367346938775	0.0	0.5	0.0	0.7959183673469388	0.0	0.3300361531330031	0.17842323651452283	0.5160142348754448	0.022222222222222223	0.8966789667896679	0.03684210526315789	0.3026923076923077	0.0	0.5384615384615384	0.0	0.975	0.0	All Modes
no_beacon__no_geo	0.6389513108614232	0.7280701754385965	0.4364513944812825	0.17704918032786884	0.5916030534351144	0.31343283582089554	0.8341168569509738	0.26605504587155965	0.4351285968933028	0.09090909090909093	0.380952380952381	0.5714285714285715	0.8823529411764706	0.25	522	RFC	0.4337519082959028	0.1956521739130435	0.6275303643724697	0.27631578947368424	0.8192612137203166	0.25	0.4722222222222222	0.1111111111111111	0.5	0.6666666666666666	0.8333333333333334	0.25	0.44342946570960073	0.16167664670658682	0.5595667870036101	0.3620689655172414	0.8495212038303693	0.28431372549019607	0.4144230769230769	0.07692307692307693	0.3076923076923077	0.5	0.9375	0.25	All Modes
no_beacon__no_geo	0.64546783625731	0.7807017543859649	0.42207660405979697	0.2722222222222222	0.5406427221172022	0.2741935483870968	0.8335435056746533	0.1897810218978102	0.4961226053639847	0.2222222222222222	0.64	0.4	0.8850574712643678	0.3333333333333333	523	RFC	0.4265572423095523	0.29878048780487804	0.6441441441441441	0.2236842105263158	0.7973462002412546	0.16883116883116883	0.6771631205673758	0.4	0.6666666666666666	1.0	0.8191489361702128	0.5	0.43196299969735963	0.25	0.46579804560260585	0.3541666666666667	0.8731836195508587	0.21666666666666667	0.44634615384615384	0.15384615384615385	0.6153846153846154	0.25	0.9625	0.25	All Modes
no_beacon__no_geo	0.6418870621872766	0.7456140350877193	0.34971499638102976	0.2460732984293194	0.4383561643835617	0.030303030303030304	0.8307174887892376	0.20312500000000003	0.3154011733423374	0.21052631578947367	0.4827586206896552	0.0	0.8837209302325583	0.0	524	RFC	0.36284960110342845	0.34306569343065696	0.3902439024390244	0.043478260869565216	0.7874601487778958	0.25	0.31938405797101443	0.3333333333333333	0.4375	0.0	0.8260869565217391	0.0	0.35302974778903484	0.19183673469387755	0.5	0.023255813953488372	0.8790035587188612	0.17105263157894737	0.32846153846153847	0.15384615384615385	0.5384615384615384	0.0	0.95	0.0	All Modes
no_beacon__no_geo	0.6234198270126414	0.6929824561403509	0.3539599994968931	0.1878172588832487	0.4886363636363636	0.09259259259259259	0.8300220750551877	0.17073170731707318	0.2810877192982456	0.08333333333333334	0.48000000000000004	0.0	0.8421052631578948	0.0	525	RFC	0.3753680128440435	0.178743961352657	0.49049429657794674	0.18518518518518517	0.7966101694915254	0.22580645161290322	0.2764235764235764	0.09090909090909091	0.5	0.0	0.7912087912087912	0.0	0.34999923188483095	0.19786096256684493	0.4867924528301887	0.06172839506172839	0.8663594470046083	0.13725490196078433	0.28769230769230775	0.07692307692307693	0.46153846153846156	0.0	0.9	0.0	All Modes
no_beacon__no_geo	0.6149851632047477	0.7192982456140351	0.336467965221204	0.21364985163204747	0.41059602649006627	0.02127659574468085	0.8162291169451075	0.22058823529411764	0.3277883597883598	0.0	0.3703703703703704	0.0	0.8685714285714285	0.4	526	RFC	0.3451007504229262	0.2608695652173913	0.465	0.016129032258064516	0.7835051546391752	0.2	0.4314285714285715	0.0	0.35714285714285715	0.0	0.8	1.0	0.3354901646563418	0.18090452261306533	0.3675889328063241	0.03125	0.8518057285180572	0.2459016393442623	0.3169230769230769	0.0	0.38461538461538464	0.0	0.95	0.25	All Modes
no_beacon__no_geo	0.6277897768178545	0.7631578947368421	0.37305980986311543	0.18556701030927833	0.5293005671077505	0.13043478260869565	0.7914252607184241	0.22857142857142856	0.5287916682408352	0.11764705882352941	0.5925925925925927	0.4	0.8670520231213872	0.6666666666666666	527	RFC	0.3943139227267297	0.23275862068965517	0.4844290657439446	0.3	0.7859608745684695	0.16842105263157894	0.7255760368663594	0.25	0.5714285714285714	1.0	0.8064516129032258	1.0	0.3946948195069549	0.15428571428571428	0.5833333333333334	0.08333333333333333	0.7969661610268378	0.35555555555555557	0.4759615384615385	0.07692307692307693	0.6153846153846154	0.25	0.9375	0.5	All Modes
no_beacon__no_geo	0.590778097982709	0.7368421052631579	0.34459891877007653	0.20865139949109418	0.3916666666666666	0.075	0.808093194359289	0.23958333333333334	0.30372831303063863	0.1904761904761905	0.4444444444444445	0.0	0.8837209302325583	0.0	528	RFC	0.366580807649641	0.2303370786516854	0.36153846153846153	0.15789473684210525	0.7680652680652681	0.3150684931506849	0.30093167701863355	0.25	0.42857142857142855	0.0	0.8260869565217391	0.0	0.34259013591062365	0.19069767441860466	0.42727272727272725	0.04918032786885246	0.8525226390685641	0.19327731092436976	0.3130769230769231	0.15384615384615385	0.46153846153846156	0.0	0.95	0.0	All Modes
no_beacon__no_geo	0.6330209084354722	0.7456140350877193	0.3956086869822239	0.30726256983240224	0.3804878048780488	0.08695652173913043	0.8353365384615384	0.368	0.3534140435835352	0.2666666666666667	0.33333333333333337	0.0	0.8813559322033899	0.28571428571428575	529	RFC	0.4073272926647692	0.4074074074074074	0.40414507772020725	0.07692307692307693	0.7915717539863326	0.35658914728682173	0.5002186816619807	1.0	0.36363636363636365	0.0	0.8041237113402062	0.3333333333333333	0.39409459674800107	0.24663677130044842	0.35944700460829493	0.1	0.8842239185750637	0.38016528925619836	0.3373076923076923	0.15384615384615385	0.3076923076923077	0.0	0.975	0.25	All Modes
no_beacon__no_geo	0.6080508474576272	0.7280701754385965	0.34090350871911124	0.24698795180722888	0.488135593220339	0.0	0.7768014059753955	0.19259259259259257	0.3270935960591133	0.0	0.42857142857142855	0.0	0.8735632183908046	0.3333333333333333	530	RFC	0.34403433314272036	0.3228346456692913	0.45714285714285713	0.0	0.7691415313225058	0.17105263157894737	0.3417021276595745	0.0	0.4	0.0	0.8085106382978723	0.5	0.3457181462605191	0.2	0.5236363636363637	0.0	0.7846153846153846	0.22033898305084745	0.3323076923076923	0.0	0.46153846153846156	0.0	0.95	0.25	All Modes
no_beacon__no_geo	0.6154390934844193	0.7192982456140351	0.3656515530228096	0.22018348623853212	0.40458015267175573	0.062015503875969	0.828978622327791	0.31250000000000006	0.3444718117131911	0.1111111111111111	0.1904761904761905	0.25	0.8850574712643678	0.28571428571428575	531	RFC	0.37877834043351283	0.24	0.5353535353535354	0.038461538461538464	0.8022988505747126	0.2777777777777778	0.37049645390070923	0.2	0.25	0.25	0.8191489361702128	0.3333333333333333	0.3806359838756636	0.2033898305084746	0.32515337423312884	0.16	0.8574938574938575	0.35714285714285715	0.33865384615384614	0.07692307692307693	0.15384615384615385	0.25	0.9625	0.25	All Modes
no_beacon__no_geo	0.6644067796610169	0.7456140350877193	0.4209280934720588	0.3105263157894737	0.6148531951640759	0.12698412698412698	0.8500296384113811	0.20224719101123598	0.400322432058959	0.16666666666666669	0.6153846153846154	0.3333333333333333	0.8862275449101797	0.0	532	RFC	0.425755566682544	0.31216931216931215	0.6819923371647509	0.10256410256410256	0.8405627198124267	0.19148936170212766	0.42955550196929504	0.18181818181818182	0.6153846153846154	0.5	0.8505747126436781	0.0	0.42186271248027474	0.3089005235602094	0.559748427672956	0.16666666666666666	0.8597122302158273	0.21428571428571427	0.38884615384615384	0.15384615384615385	0.6153846153846154	0.25	0.925	0.0	All Modes
no_beacon__no_geo	0.6417489421720733	0.7894736842105263	0.3813529407703243	0.2198581560283688	0.5282442748091603	0.0	0.8057210965435042	0.3529411764705882	0.4590899470899471	0.13333333333333336	0.5925925925925927	0.0	0.9028571428571428	0.6666666666666666	533	RFC	0.3966352987251641	0.30097087378640774	0.45646437994722955	0.0	0.7971698113207547	0.42857142857142855	0.5806015037593986	0.5	0.5714285714285714	0.0	0.8315789473684211	1.0	0.38289075661401983	0.17318435754189945	0.6268115942028986	0.0	0.8144578313253013	0.3	0.43596153846153846	0.07692307692307693	0.6153846153846154	0.0	0.9875	0.5	All Modes
no_beacon__no_geo	0.5775922059846903	0.7192982456140351	0.33832335364075955	0.2005730659025788	0.37064220183486235	0.10909090909090909	0.7704728950403691	0.24083769633507854	0.33819721718088325	0.0	0.41379310344827586	0.0	0.8771929824561403	0.4	534	RFC	0.3565000986382761	0.26515151515151514	0.3136645962732919	0.13636363636363635	0.7522522522522522	0.3150684931506849	0.43983516483516477	0.0	0.375	0.0	0.8241758241758241	1.0	0.3379255149360694	0.16129032258064516	0.452914798206278	0.09090909090909091	0.789598108747045	0.19491525423728814	0.32980769230769236	0.0	0.46153846153846156	0.0	0.9375	0.25	All Modes
no_beacon__no_geo	0.6502534395365677	0.7456140350877193	0.39605375640046436	0.23100303951367782	0.622093023255814	0.1111111111111111	0.8438761776581426	0.17218543046357615	0.371029900332226	0.0	0.5714285714285715	0.0	0.8837209302325583	0.4	535	RFC	0.4053474819862153	0.2814814814814815	0.6729559748427673	0.14634146341463414	0.7997448979591837	0.1262135922330097	0.4718840579710145	0.0	0.5333333333333333	0.0	0.8260869565217391	1.0	0.40556052646797375	0.1958762886597938	0.5783783783783784	0.08955223880597014	0.8931623931623932	0.2708333333333333	0.3630769230769231	0.0	0.6153846153846154	0.0	0.95	0.25	All Modes
no_beacon__no_geo	0.6616242038216561	0.7719298245614035	0.3587790696555614	0.17993079584775087	0.4273504273504274	0.05405405405405406	0.8412979351032449	0.29126213592233	0.3724908424908425	0.0	0.5833333333333334	0.0	0.8791208791208792	0.4	536	RFC	0.3879893939740685	0.2857142857142857	0.4098360655737705	0.09523809523809523	0.7741585233441911	0.375	0.48413547237076654	0.0	0.6363636363636364	0.0	0.7843137254901961	1.0	0.35495228407690016	0.13131313131313133	0.44642857142857145	0.03773584905660377	0.9211886304909561	0.23809523809523808	0.35769230769230764	0.0	0.5384615384615384	0.0	1.0	0.25	All Modes
no_beacon__no_geo	0.6308479532163743	0.7807017543859649	0.3754986667752781	0.2116991643454039	0.5180722891566265	0.061538461538461535	0.8098676293622142	0.27631578947368424	0.42683171234895373	0.2222222222222222	0.6153846153846154	0.0	0.896551724137931	0.4	537	RFC	0.41218387534191925	0.24836601307189543	0.5180722891566265	0.14285714285714285	0.7477777777777778	0.40384615384615385	0.5690343698854337	0.4	0.6153846153846154	0.0	0.8297872340425532	1.0	0.36699121891722897	0.18446601941747573	0.5180722891566265	0.0392156862745098	0.8832020997375328	0.21	0.39884615384615385	0.15384615384615385	0.6153846153846154	0.0	0.975	0.25	All Modes
no_beacon__no_geo	0.6425081433224755	0.7456140350877193	0.3453599756322958	0.33522727272727276	0.3071672354948805	0.17948717948717946	0.826486817903127	0.0784313725490196	0.36504568228706163	0.2222222222222222	0.38461538461538464	0.3333333333333333	0.8850574712643678	0.0	538	RFC	0.3613524986414485	0.3782051282051282	0.2727272727272727	0.22580645161290322	0.7966903073286052	0.13333333333333333	0.42075286415711954	0.4	0.38461538461538464	0.5	0.8191489361702128	0.0	0.3431346720092473	0.3010204081632653	0.3515625	0.14893617021276595	0.8585987261146497	0.05555555555555555	0.35019230769230775	0.15384615384615385	0.38461538461538464	0.25	0.9625	0.0	All Modes
no_beacon__no_geo	0.5774436090225564	0.7280701754385965	0.33035282536737975	0.12921348314606743	0.4745762711864407	0.10309278350515463	0.783116883116883	0.16176470588235295	0.35004177109440265	0.1111111111111111	0.42857142857142855	0.0	0.8771929824561403	0.3333333333333333	539	RFC	0.3424836818978066	0.18548387096774194	0.4359861591695502	0.14705882352941177	0.723889555822329	0.22	0.38483516483516483	0.2	0.4	0.0	0.8241758241758241	0.5	0.3359941439680789	0.09913793103448276	0.5206611570247934	0.07936507936507936	0.8528995756718529	0.12790697674418605	0.3451923076923077	0.07692307692307693	0.46153846153846156	0.0	0.9375	0.25	All Modes
no_beacon__no_geo	0.6441018766756033	0.7807017543859649	0.383606146977023	0.25789473684210523	0.5429447852760737	0.023255813953488372	0.8378378378378378	0.25609756097560976	0.43577528089887635	0.13333333333333336	0.48000000000000004	0.0	0.898876404494382	0.6666666666666666	540	RFC	0.3920350867271691	0.35	0.597972972972973	0.04	0.7683189655172413	0.20388349514563106	0.563265306122449	0.5	0.5	0.0	0.8163265306122449	1.0	0.3966404092196992	0.20416666666666666	0.49719101123595505	0.01639344262295082	0.9211886304909561	0.3442622950819672	0.4076923076923077	0.07692307692307693	0.46153846153846156	0.0	1.0	0.5	All Modes
no_beacon__no_geo	0.6438258386866524	0.7719298245614035	0.3517326078083026	0.21606648199445982	0.5514403292181069	0.030303030303030307	0.8238668961560529	0.13698630136986303	0.41533000997008973	0.23529411764705882	0.5599999999999999	0.0	0.8813559322033899	0.4	541	RFC	0.37164405188598737	0.24074074074074073	0.5982142857142857	0.025	0.7720430107526882	0.2222222222222222	0.577491408934708	0.5	0.5833333333333334	0.0	0.8041237113402062	1.0	0.34561011042336587	0.19597989949748743	0.5114503816793893	0.038461538461538464	0.8831488314883149	0.09900990099009901	0.3834615384615384	0.15384615384615385	0.5384615384615384	0.0	0.975	0.25	All Modes
no_beacon__no_geo	0.6156485929993136	0.7368421052631579	0.37662174068031945	0.15538847117794488	0.5637342908438061	0.05405405405405405	0.7793533749290981	0.3305785123966942	0.3630676328502416	0.125	0.4347826086956522	0.0	0.8555555555555556	0.4	542	RFC	0.39080047033569915	0.21232876712328766	0.564748201438849	0.07142857142857142	0.720881427072403	0.38461538461538464	0.5206666666666667	0.3333333333333333	0.5	0.0	0.77	1.0	0.37334702801743475	0.1225296442687747	0.5627240143369175	0.043478260869565216	0.8481481481481481	0.2898550724637681	0.3348076923076923	0.07692307692307693	0.38461538461538464	0.0	0.9625	0.25	All Modes
no_beacon__no_geo	0.5897079276773296	0.7280701754385965	0.32264772185697776	0.23391812865497078	0.44958677685950416	0.05970149253731344	0.8046116504854368	0.06542056074766354	0.2836590512891091	0.1111111111111111	0.42857142857142855	0.0	0.8786127167630059	0.0	543	RFC	0.33541613332533166	0.27972027972027974	0.3767313019390582	0.058823529411764705	0.7673611111111112	0.19444444444444445	0.2834408602150538	0.2	0.4	0.0	0.8172043010752689	0.0	0.34079544858295363	0.20100502512562815	0.5573770491803278	0.06060606060606061	0.8456632653061225	0.03932584269662921	0.2976923076923077	0.07692307692307693	0.46153846153846156	0.0	0.95	0.0	All Modes
no_beacon__no_geo	0.5828571428571429	0.7456140350877193	0.34459486264793737	0.24449877750611249	0.4709576138147567	0.08	0.7637752318603382	0.16374269005847952	0.3022331154684096	0.11764705882352941	0.5185185185185186	0.0	0.8750000000000001	0.0	544	RFC	0.35371611289100696	0.3333333333333333	0.4573170731707317	0.10810810810810811	0.72840790842872	0.1414141414141414	0.3104166666666667	0.25	0.5	0.0	0.8020833333333334	0.0	0.34783517755371324	0.19305019305019305	0.4854368932038835	0.06349206349206349	0.8027522935779816	0.19444444444444445	0.3155769230769231	0.07692307692307693	0.5384615384615384	0.0	0.9625	0.0	All Modes
no_beacon__no_geo	0.6533599467731205	0.7192982456140351	0.3863961666206449	0.1835443037974684	0.6162162162162163	0.02531645569620253	0.8194038573933372	0.28750000000000003	0.27611749680715203	0.0	0.5185185185185186	0.0	0.8620689655172414	0.0	545	RFC	0.40654451448803897	0.232	0.6015831134564644	0.03225806451612903	0.7703296703296704	0.39655172413793105	0.25957446808510637	0.0	0.5	0.0	0.7978723404255319	0.0	0.38097819848890124	0.1518324607329843	0.631578947368421	0.020833333333333332	0.8751560549313359	0.22549019607843138	0.29519230769230764	0.0	0.5384615384615384	0.0	0.9375	0.0	All Modes
no_beacon__no_geo	0.6547314578005116	0.7631578947368421	0.42165472723899916	0.1695906432748538	0.6580310880829016	0.21238938053097345	0.8346176644931831	0.2336448598130841	0.41431055900621117	0.0	0.608695652173913	0.5714285714285715	0.8914285714285713	0.0	546	RFC	0.42799598520962867	0.19333333333333333	0.7720364741641338	0.16	0.7787610619469026	0.2358490566037736	0.4375438596491228	0.0	0.7	0.6666666666666666	0.8210526315789474	0.0	0.43415641110757563	0.15104166666666666	0.5733634311512416	0.3157894736842105	0.8991060025542784	0.23148148148148148	0.4026923076923077	0.0	0.5384615384615384	0.5	0.975	0.0	All Modes
no_beacon__no_geo	0.6742770167427702	0.7807017543859649	0.4412341930842974	0.2222222222222222	0.5290023201856149	0.37037037037037035	0.8475390156062425	0.23703703703703705	0.5323451910408432	0.0	0.608695652173913	0.6666666666666666	0.8863636363636362	0.5	547	RFC	0.4474371272395271	0.2892561983471074	0.6096256684491979	0.3409090909090909	0.8022727272727272	0.1951219512195122	0.6025	0.0	0.7	1.0	0.8125	0.5	0.4506273026525788	0.18041237113402062	0.4672131147540984	0.40540540540540543	0.8982188295165394	0.3018867924528302	0.5026923076923077	0.0	0.5384615384615384	0.5	0.975	0.5	All Modes
no_beacon__no_geo	0.6077694235588973	0.7105263157894737	0.34760696864130125	0.23076923076923078	0.5879781420765027	0.026315789473684213	0.7830815709969787	0.10989010989010989	0.2749905123339659	0.0	0.5161290322580646	0.0	0.8588235294117648	0.0	548	RFC	0.3572998378087816	0.3157894736842105	0.6155606407322655	0.027777777777777776	0.7330316742081447	0.09433962264150944	0.2511111111111111	0.0	0.4444444444444444	0.0	0.8111111111111111	0.0	0.3483251123065585	0.18181818181818182	0.5627615062761506	0.025	0.8404669260700389	0.13157894736842105	0.3055769230769231	0.0	0.6153846153846154	0.0	0.9125	0.0	All Modes
no_beacon__no_geo	0.6396588486140725	0.7456140350877193	0.3878609137106882	0.2058047493403694	0.5145631067961166	0.1964285714285714	0.8253250423968342	0.19718309859154928	0.4327976421668304	0.0	0.5217391304347826	0.4	0.8786127167630059	0.36363636363636365	549	RFC	0.3951405199265843	0.24375	0.6127167630057804	0.16666666666666666	0.7934782608695652	0.1590909090909091	0.5405837173579109	0.0	0.6	1.0	0.8172043010752689	0.2857142857142857	0.395964326058388	0.1780821917808219	0.4435146443514644	0.2391304347826087	0.8598351001177856	0.25925925925925924	0.4323076923076923	0.0	0.46153846153846156	0.25	0.95	0.5	All Modes
no_beacon__no_geo	0.6277372262773723	0.7894736842105263	0.35925154442734686	0.1440922190201729	0.5360501567398119	0.07692307692307693	0.8109313998884551	0.22826086956521738	0.40214285714285714	0.125	0.5714285714285715	0.0	0.9142857142857143	0.4	550	RFC	0.4123035384771134	0.1592356687898089	0.5498392282958199	0.13333333333333333	0.7418367346938776	0.4772727272727273	0.5417543859649123	0.3333333333333333	0.5333333333333333	0.0	0.8421052631578947	1.0	0.3505575446856821	0.13157894736842105	0.5229357798165137	0.05405405405405406	0.8942189421894219	0.15	0.38846153846153847	0.07692307692307693	0.6153846153846154	0.0	1.0	0.25	All Modes
no_beacon__no_geo	0.6143445032333921	0.7456140350877193	0.36407489652117725	0.20408163265306123	0.5601750547045952	0.0404040404040404	0.8093645484949833	0.20634920634920634	0.28634482758620694	0.0	0.5517241379310345	0.0	0.88	0.0	551	RFC	0.3678328454045818	0.25735294117647056	0.5446808510638298	0.04	0.7891304347826087	0.208	0.26210526315789473	0.0	0.5	0.0	0.8105263157894737	0.0	0.36437261074410265	0.16908212560386474	0.5765765765765766	0.04081632653061224	0.8306636155606407	0.2047244094488189	0.3155769230769231	0.0	0.6153846153846154	0.0	0.9625	0.0	All Modes
no_beacon__no_geo	0.6140963014654571	0.7894736842105263	0.37789334464049495	0.27154046997389036	0.39751552795031053	0.04597701149425287	0.8214925373134327	0.3529411764705882	0.4314132379248658	0.3	0.5384615384615384	0.0	0.9186046511627908	0.4	552	RFC	0.4146570599212109	0.3076923076923077	0.4	0.03773584905660377	0.7678571428571429	0.56	0.5651457238413761	0.42857142857142855	0.5384615384615384	0.0	0.8586956521739131	1.0	0.3675456384693335	0.24299065420560748	0.3950617283950617	0.058823529411764705	0.883183568677792	0.25766871165644173	0.4013461538461538	0.23076923076923078	0.5384615384615384	0.0	0.9875	0.25	All Modes
no_beacon__no_geo	0.6519337016574586	0.7543859649122807	0.366672408147142	0.19435736677115986	0.4925373134328358	0.05970149253731343	0.8346650276582667	0.25210084033613445	0.3853620955315871	0.1	0.5454545454545455	0.0	0.8813559322033899	0.4	553	RFC	0.4044641791644314	0.2246376811594203	0.5351351351351351	0.2222222222222222	0.7724687144482366	0.26785714285714285	0.5227295041728032	0.14285714285714285	0.6666666666666666	0.0	0.8041237113402062	1.0	0.3615647847599682	0.1712707182320442	0.45622119815668205	0.034482758620689655	0.9077540106951871	0.23809523809523808	0.3526923076923077	0.07692307692307693	0.46153846153846156	0.0	0.975	0.25	All Modes
no_beacon__no_geo	0.633518776077886	0.7105263157894737	0.4083844521738844	0.20749279538904897	0.6017441860465116	0.21153846153846154	0.8078134845620667	0.21333333333333332	0.2416666666666667	0.0	0.33333333333333337	0.0	0.8750000000000001	0.0	554	RFC	0.42011150638057526	0.22784810126582278	0.6197604790419161	0.2391304347826087	0.7676646706586826	0.24615384615384617	0.2331439393939394	0.0	0.36363636363636365	0.0	0.8020833333333334	0.0	0.40110120734815435	0.19047619047619047	0.5847457627118644	0.1896551724137931	0.8523936170212766	0.18823529411764706	0.25403846153846155	0.0	0.3076923076923077	0.0	0.9625	0.0	All Modes
no_beacon__no_geo	0.6396731054977711	0.7631578947368421	0.41751064781965297	0.22857142857142856	0.5370741482965933	0.196969696969697	0.8346153846153846	0.2903225806451613	0.46188304093567256	0.21052631578947367	0.5599999999999999	0.4	0.888888888888889	0.25	555	RFC	0.42289431323502136	0.2571428571428571	0.5851528384279476	0.203125	0.8017241379310345	0.26732673267326734	0.6003663003663003	0.3333333333333333	0.5833333333333334	1.0	0.8351648351648352	0.25	0.41623099340746406	0.2057142857142857	0.4962962962962963	0.19117647058823528	0.8703208556149733	0.3176470588235294	0.42846153846153845	0.15384615384615385	0.5384615384615384	0.25	0.95	0.25	All Modes
no_beacon__no_geo	0.6184305255579554	0.7105263157894737	0.36046353210876675	0.27586206896551724	0.402088772845953	0.09615384615384616	0.813578826237054	0.21463414634146344	0.30424836601307187	0.0	0.41666666666666663	0.0	0.8823529411764706	0.22222222222222224	556	RFC	0.355326510810933	0.2823529411764706	0.39690721649484534	0.07246376811594203	0.8569696969696969	0.16793893129770993	0.29757575757575755	0.0	0.45454545454545453	0.0	0.8333333333333334	0.2	0.378318995403062	0.2696629213483146	0.4074074074074074	0.14285714285714285	0.7743702081051479	0.2972972972972973	0.3144230769230769	0.0	0.38461538461538464	0.0	0.9375	0.25	All Modes
no_beacon__no_geo	0.6350900600400267	0.7543859649122807	0.39565549733801053	0.21288515406162464	0.671345029239766	0.12844036697247704	0.7822736030828517	0.18333333333333335	0.40920787668181413	0.2222222222222222	0.5517241379310345	0.0	0.872093023255814	0.4	557	RFC	0.4061419219701346	0.24516129032258063	0.6800947867298578	0.19444444444444445	0.7417783191230207	0.16923076923076924	0.5430434782608696	0.4	0.5	0.0	0.8152173913043478	1.0	0.39485448539541074	0.18811881188118812	0.6628175519630485	0.0958904109589041	0.8274456521739131	0.2	0.39134615384615384	0.15384615384615385	0.6153846153846154	0.0	0.9375	0.25	All Modes
no_beacon__no_geo	0.6094100074682599	0.7368421052631579	0.38169488771619536	0.2275449101796407	0.44961240310077516	0.24	0.8071065989847716	0.18421052631578946	0.4401103350091205	0.21052631578947367	0.42857142857142855	0.28571428571428575	0.8757396449704142	0.4	558	RFC	0.4047304296239928	0.24675324675324675	0.4496124031007752	0.34285714285714286	0.7690447400241838	0.2153846153846154	0.579625468164794	0.3333333333333333	0.4	0.3333333333333333	0.8314606741573034	1.0	0.3710781230584272	0.2111111111111111	0.4496124031007752	0.18461538461538463	0.8491321762349799	0.16091954022988506	0.4080769230769231	0.15384615384615385	0.46153846153846156	0.25	0.925	0.25	All Modes
no_beacon__no_geo	0.668503937007874	0.7192982456140351	0.43149424389116586	0.2960725075528701	0.5287958115183246	0.2769230769230769	0.8509554140127389	0.20472440944881892	0.33981570993281857	0.10526315789473684	0.34782608695652173	0.36363636363636365	0.8823529411764706	0.0	559	RFC	0.43502169749396824	0.35766423357664234	0.5838150289017341	0.20689655172413793	0.8267326732673267	0.2	0.33714285714285713	0.16666666666666666	0.4	0.2857142857142857	0.8333333333333334	0.0	0.4481506797139022	0.25257731958762886	0.48325358851674644	0.4186046511627907	0.8766404199475065	0.20967741935483872	0.3644230769230769	0.07692307692307693	0.3076923076923077	0.5	0.9375	0.0	All Modes
no_beacon__no_geo	0.6150740242261103	0.7280701754385965	0.35568576620565373	0.2015915119363395	0.5109717868338559	0.09615384615384615	0.8251333728512152	0.14457831325301204	0.3498638838475499	0.125	0.41379310344827586	0.0	0.8771929824561403	0.3333333333333333	560	RFC	0.3583544600938967	0.2676056338028169	0.5	0.10416666666666667	0.8	0.12	0.4065018315018315	0.3333333333333333	0.375	0.0	0.8241758241758241	0.5	0.3614278212043779	0.16170212765957448	0.5224358974358975	0.08928571428571429	0.8518971848225214	0.18181818181818182	0.3451923076923077	0.07692307692307693	0.46153846153846156	0.0	0.9375	0.25	All Modes
no_beacon__no_geo	0.6425670186839968	0.7192982456140351	0.3432888534545389	0.2091503267973856	0.4611111111111111	0.05333333333333333	0.8315591734502193	0.16129032258064516	0.25401129943502826	0.0	0.4	0.0	0.8700564971751412	0.0	561	RFC	0.35774353496572425	0.29357798165137616	0.4689265536723164	0.05714285714285714	0.7729918509895227	0.19607843137254902	0.24209621993127145	0.0	0.4166666666666667	0.0	0.7938144329896907	0.0	0.3405407518902985	0.16243654822335024	0.453551912568306	0.05	0.8997289972899729	0.136986301369863	0.26942307692307693	0.0	0.38461538461538464	0.0	0.9625	0.0	All Modes
no_beacon__no_geo	0.6502177068214804	0.7982456140350878	0.40623201341085524	0.2176470588235294	0.6177847113884556	0.08421052631578949	0.8184143222506395	0.2931034482758621	0.5097726059570833	0.21052631578947367	0.6206896551724138	0.4	0.9176470588235294	0.4	562	RFC	0.42435303113708417	0.24183006535947713	0.6285714285714286	0.11764705882352941	0.7720144752714113	0.3617021276595745	0.7525000000000001	0.3333333333333333	0.5625	1.0	0.8666666666666667	1.0	0.3975843614325526	0.19786096256684493	0.6073619631901841	0.06557377049180328	0.8707482993197279	0.2463768115942029	0.4642307692307693	0.15384615384615385	0.6923076923076923	0.25	0.975	0.25	All Modes
no_beacon__no_geo	0.6476333583771601	0.7631578947368421	0.397412783395628	0.18060200668896326	0.5343511450381678	0.15625	0.8317698561601001	0.28409090909090906	0.3672419096837702	0.125	0.5185185185185186	0.0	0.9069767441860466	0.28571428571428575	563	RFC	0.3971091362359432	0.225	0.5263157894736842	0.15151515151515152	0.8109756097560976	0.2717391304347826	0.4028985507246377	0.3333333333333333	0.5	0.0	0.8478260869565217	0.3333333333333333	0.4012083109053205	0.15083798882681565	0.5426356589147286	0.16129032258064516	0.8536585365853658	0.2976190476190476	0.3680769230769231	0.07692307692307693	0.5384615384615384	0.0	0.975	0.25	All Modes
no_beacon__no_geo	0.6316151202749141	0.7192982456140351	0.3772965102468008	0.25555555555555554	0.5916305916305916	0.0	0.8315041962556489	0.20779220779220778	0.2796984370786385	0.11764705882352941	0.41379310344827586	0.0	0.8670520231213872	0.0	564	RFC	0.380816451668586	0.32857142857142857	0.5601092896174863	0.0	0.7777777777777778	0.2376237623762376	0.28629032258064513	0.25	0.375	0.0	0.8064516129032258	0.0	0.3827642984372298	0.20909090909090908	0.6269113149847095	0.0	0.8932038834951457	0.18461538461538463	0.2951923076923077	0.07692307692307693	0.46153846153846156	0.0	0.9375	0.0	All Modes
no_beacon__no_geo	0.6138775510204082	0.7017543859649122	0.29640094274421436	0.20224719101123595	0.2544169611307421	0.022727272727272728	0.8207951070336391	0.1818181818181818	0.3378619781018582	0.09090909090909093	0.34782608695652173	0.0	0.8505747126436781	0.4	565	RFC	0.3077767553634542	0.23529411764705882	0.26666666666666666	0.03125	0.7703788748564868	0.23529411764705882	0.4596690307328605	0.1111111111111111	0.4	0.0	0.7872340425531915	1.0	0.29297213740705347	0.17733990147783252	0.24324324324324326	0.017857142857142856	0.8782722513089005	0.14814814814814814	0.3119230769230769	0.07692307692307693	0.3076923076923077	0.0	0.925	0.25	All Modes
no_beacon__no_geo	0.6226415094339622	0.7456140350877193	0.3874076369392214	0.2920634920634921	0.4583333333333333	0.18421052631578946	0.8493696084936962	0.15306122448979592	0.3436463708290334	0.11764705882352941	0.4999999999999999	0.2	0.9005847953216374	0.0	566	RFC	0.39901036313259597	0.359375	0.5392156862745098	0.13861386138613863	0.849933598937583	0.1079136690647482	0.3616550116550116	0.25	0.5454545454545454	0.16666666666666666	0.8461538461538461	0.0	0.40620281883133436	0.24598930481283424	0.39855072463768115	0.27450980392156865	0.8488063660477454	0.2631578947368421	0.35019230769230775	0.07692307692307693	0.46153846153846156	0.25	0.9625	0.0	All Modes
no_beacon__no_geo	0.6222486615110053	0.7192982456140351	0.3948375151082513	0.22818791946308725	0.5668571428571428	0.0819672131147541	0.7997775305895439	0.2973977695167286	0.27209302325581397	0.0	0.5	0.0	0.8604651162790697	0.0	567	RFC	0.4018917705359185	0.3269230769230769	0.5511111111111111	0.0684931506849315	0.7944751381215469	0.2684563758389262	0.24508009153318078	0.0	0.42105263157894735	0.0	0.8043478260869565	0.0	0.39986249383904054	0.17525773195876287	0.5835294117647059	0.10204081632653061	0.8051511758118701	0.3333333333333333	0.3080769230769231	0.0	0.6153846153846154	0.0	0.925	0.0	All Modes
no_beacon__no_geo	0.6011904761904762	0.7280701754385965	0.3822823242221957	0.2328358208955224	0.47410358565737054	0.25157232704402516	0.8008998875140607	0.152	0.36960132890365455	0.1111111111111111	0.380952380952381	0.25	0.8837209302325583	0.22222222222222224	568	RFC	0.3839557760575616	0.2422360248447205	0.5384615384615384	0.2	0.8259860788863109	0.1130952380952381	0.3952173913043478	0.2	0.5	0.25	0.8260869565217391	0.2	0.39912168397166214	0.22413793103448276	0.4234875444839858	0.3389830508474576	0.777292576419214	0.23170731707317074	0.3669230769230769	0.07692307692307693	0.3076923076923077	0.25	0.95	0.25	All Modes
no_beacon__no_geo	0.6293169608595549	0.7192982456140351	0.30044278326858714	0.23267326732673266	0.22568093385214005	0.05333333333333334	0.8289102202145681	0.1616161616161616	0.328786717752235	0.0	0.3703703703703704	0.0	0.8735632183908046	0.4	569	RFC	0.3225472317232796	0.33098591549295775	0.18471337579617833	0.11764705882352941	0.7742616033755274	0.20512820512820512	0.43313069908814583	0.0	0.35714285714285715	0.0	0.8085106382978723	1.0	0.30581289143579915	0.17938931297709923	0.29	0.034482758620689655	0.8918590522478737	0.13333333333333333	0.3169230769230769	0.0	0.38461538461538464	0.0	0.95	0.25	All Modes
no_beacon__no_geo	0.6225165562913907	0.7631578947368421	0.35672856625814825	0.1671826625386997	0.6244239631336406	0.05194805194805195	0.8017902813299235	0.13829787234042554	0.29752438109527385	0.0	0.5806451612903226	0.0	0.9069767441860466	0.0	570	RFC	0.37698378056988036	0.20930232558139536	0.5942982456140351	0.05405405405405406	0.7446555819477435	0.2826086956521739	0.26956521739130435	0.0	0.5	0.0	0.8478260869565217	0.0	0.3613825192858896	0.13917525773195877	0.6577669902912622	0.05	0.868421052631579	0.09154929577464789	0.3334615384615384	0.0	0.6923076923076923	0.0	0.975	0.0	All Modes
no_beacon__no_geo	0.6635451505016723	0.7719298245614035	0.4033115478263471	0.21656050955414013	0.6115444617784711	0.046511627906976744	0.8436955258570599	0.29824561403508776	0.32928904428904426	0.13333333333333336	0.6153846153846154	0.0	0.8977272727272727	0.0	571	RFC	0.41938133404223726	0.2905982905982906	0.6261980830670927	0.05	0.7831715210355987	0.3469387755102041	0.38766025641025637	0.5	0.6153846153846154	0.0	0.8229166666666666	0.0	0.39790484262494796	0.17258883248730963	0.5975609756097561	0.043478260869565216	0.9143576826196473	0.26153846153846155	0.3359615384615385	0.07692307692307693	0.6153846153846154	0.0	0.9875	0.0	All Modes
no_beacon__no_geo	0.6194945848375452	0.7631578947368421	0.40588607217304595	0.1949860724233983	0.6033898305084746	0.18978102189781024	0.8100595632031767	0.23121387283236994	0.5625234441602729	0.1904761904761905	0.608695652173913	0.5714285714285715	0.8705882352941177	0.5714285714285715	572	RFC	0.4049169505196441	0.23333333333333334	0.6819923371647509	0.13131313131313133	0.808454425363276	0.1694915254237288	0.6211111111111112	0.25	0.7	0.6666666666666666	0.8222222222222222	0.6666666666666666	0.44518205276208134	0.1674641148325359	0.541033434650456	0.34210526315789475	0.8116710875331565	0.36363636363636365	0.5234615384615384	0.15384615384615385	0.5384615384615384	0.5	0.925	0.5	All Modes
no_beacon__no_geo	0.6636925188743995	0.7368421052631579	0.37133293555114044	0.13688212927756654	0.6320224719101123	0.05128205128205128	0.8464780252859723	0.18999999999999997	0.26616161616161615	0.0	0.4444444444444445	0.0	0.8863636363636362	0.0	573	RFC	0.38683358308358307	0.15384615384615385	0.6392045454545454	0.05714285714285714	0.7916666666666666	0.2923076923076923	0.24821428571428572	0.0	0.42857142857142855	0.0	0.8125	0.0	0.3689967531248899	0.1232876712328767	0.625	0.046511627906976744	0.9094437257438551	0.14074074074074075	0.2873076923076923	0.0	0.46153846153846156	0.0	0.975	0.0	All Modes
no_beacon__no_geo	0.6158455392809588	0.7719298245614035	0.3696836253789801	0.21818181818181823	0.5752608047690014	0.06779661016949151	0.7724137931034483	0.21476510067114096	0.43547089947089956	0.13333333333333336	0.5925925925925927	0.0	0.88	0.5714285714285715	574	RFC	0.38643734105711525	0.358974358974359	0.5761194029850746	0.11764705882352941	0.721030042918455	0.15841584158415842	0.5097243107769424	0.5	0.5714285714285714	0.0	0.8105263157894737	0.6666666666666666	0.3887513458168844	0.15671641791044777	0.5744047619047619	0.047619047619047616	0.8316831683168316	0.3333333333333333	0.4309615384615385	0.07692307692307693	0.6153846153846154	0.0	0.9625	0.5	All Modes
no_beacon__no_geo	0.601159420289855	0.7543859649122807	0.3200245928238006	0.1654501216545012	0.5800756620428752	0.028169014084507043	0.7759231158320689	0.050505050505050504	0.2925714285714286	0.0	0.5714285714285715	0.0	0.8914285714285713	0.0	575	RFC	0.3198739862579663	0.20359281437125748	0.5324074074074074	0.05263157894736842	0.7586547972304649	0.052083333333333336	0.27087719298245616	0.0	0.5333333333333333	0.0	0.8210526315789474	0.0	0.32774192243112926	0.13934426229508196	0.6371191135734072	0.019230769230769232	0.7939958592132506	0.049019607843137254	0.3180769230769231	0.0	0.6153846153846154	0.0	0.975	0.0	All Modes
no_beacon__no_geo	0.5869565217391305	0.7456140350877193	0.3584144544718331	0.17874396135265702	0.5604395604395604	0.03571428571428572	0.788099574984821	0.22907488986784139	0.32418018705859897	0.1	0.6451612903225806	0.0	0.8757396449704142	0.0	576	RFC	0.3714490464060612	0.20903954802259886	0.53125	0.03333333333333333	0.7502890173410405	0.3333333333333333	0.30597467451400034	0.14285714285714285	0.5555555555555556	0.0	0.8314606741573034	0.0	0.3584045711375997	0.15611814345991562	0.5930232558139535	0.038461538461538464	0.829923273657289	0.174496644295302	0.35423076923076924	0.07692307692307693	0.7692307692307693	0.0	0.925	0.0	All Modes
no_beacon__no_geo	0.6196491228070176	0.7368421052631579	0.3510452519712963	0.17665615141955837	0.4511545293072824	0.04819277108433735	0.823667252489748	0.25555555555555554	0.2732727272727272	0.0	0.48000000000000004	0.0	0.8863636363636362	0.0	577	RFC	0.3839762071662799	0.20437956204379562	0.4409722222222222	0.08695652173913043	0.761646803900325	0.42592592592592593	0.2625	0.0	0.5	0.0	0.8125	0.0	0.34598608534322817	0.15555555555555556	0.4618181818181818	0.03333333333333333	0.8966836734693877	0.18253968253968253	0.2873076923076923	0.0	0.46153846153846156	0.0	0.975	0.0	All Modes
no_beacon__no_geo	0.6017925736235595	0.7719298245614035	0.36005805421863707	0.25000000000000006	0.44933920704845814	0.06451612903225805	0.7959977765425237	0.24043715846994532	0.42432610124917813	0.2222222222222222	0.5999999999999999	0.0	0.8994082840236686	0.4	578	RFC	0.371770469270304	0.2787878787878788	0.37317073170731707	0.06976744186046512	0.8182857142857143	0.3188405797101449	0.5566688697951091	0.4	0.5294117647058824	0.0	0.8539325842696629	1.0	0.36381017240205166	0.22660098522167488	0.5645756457564576	0.06	0.7748917748917749	0.19298245614035087	0.4092307692307692	0.15384615384615385	0.6923076923076923	0.0	0.95	0.25	All Modes
no_beacon__no_geo	0.6343582887700535	0.7631578947368421	0.40172427170428826	0.18729096989966557	0.6119951040391677	0.22929936305732482	0.8252740167633784	0.15476190476190477	0.4334896779521057	0.0	0.48000000000000004	0.5	0.9017341040462428	0.28571428571428575	579	RFC	0.4025045060310865	0.19310344827586207	0.7163323782234957	0.16981132075471697	0.807061790668348	0.1262135922330097	0.43440860215053767	0.0	0.5	0.5	0.8387096774193549	0.3333333333333333	0.42265491385156145	0.18181818181818182	0.5341880341880342	0.35294117647058826	0.8443271767810027	0.2	0.4373076923076923	0.0	0.46153846153846156	0.5	0.975	0.25	All Modes
no_beacon__no_geo	0.6222723852520692	0.7456140350877193	0.40507092598913735	0.2562674094707521	0.5359999999999999	0.038834951456310676	0.8104138851802404	0.3838383838383838	0.3844444444444445	0.2	0.4999999999999999	0.0	0.888888888888889	0.3333333333333333	580	RFC	0.4188406060257729	0.33093525179856115	0.6063348416289592	0.028985507246376812	0.7625628140703518	0.36538461538461536	0.43326673326673326	0.2857142857142857	0.5454545454545454	0.0	0.8351648351648352	0.5	0.40342577213504577	0.20909090909090908	0.48028673835125446	0.058823529411764705	0.8646723646723646	0.40425531914893614	0.3630769230769231	0.15384615384615385	0.46153846153846156	0.0	0.95	0.25	All Modes
no_beacon__no_geo	0.6592592592592592	0.7719298245614035	0.4256883500387397	0.3214285714285714	0.5364891518737672	0.21428571428571427	0.8310727496917386	0.22516556291390732	0.47470134874759157	0.25	0.5	0.3333333333333333	0.8901734104046244	0.4	581	RFC	0.4431368323526024	0.36	0.5018450184501845	0.21428571428571427	0.80622009569378	0.3333333333333333	0.692258064516129	0.6666666666666666	0.4666666666666667	0.5	0.8279569892473119	1.0	0.42167716853894166	0.2903225806451613	0.576271186440678	0.21428571428571427	0.8575063613231552	0.17	0.4309615384615385	0.15384615384615385	0.5384615384615384	0.25	0.9625	0.25	All Modes
no_beacon__no_geo	0.6024885396201702	0.7894736842105263	0.3473408258631406	0.1921921921921922	0.5524079320113314	0.05607476635514019	0.7846778874056877	0.15135135135135136	0.36967818238406475	0.3529411764705882	0.5925925925925927	0.0	0.9028571428571428	0.0	582	RFC	0.3553312944222035	0.24615384615384617	0.5371900826446281	0.11538461538461539	0.7612612612612613	0.11666666666666667	0.43060150375939854	0.75	0.5714285714285714	0.0	0.8315789473684211	0.0	0.35763021565176584	0.15763546798029557	0.5685131195335277	0.037037037037037035	0.8095808383233533	0.2153846153846154	0.36673076923076925	0.23076923076923078	0.6153846153846154	0.0	0.9875	0.0	All Modes
no_beacon__no_geo	0.5981853532080363	0.7543859649122807	0.38519052361692324	0.2113821138211382	0.5128205128205129	0.10169491525423728	0.7923627684964202	0.3076923076923077	0.37543721236028926	0.1111111111111111	0.5333333333333333	0.0	0.8994082840236686	0.3333333333333333	583	RFC	0.3827608202596289	0.23636363636363636	0.46632124352331605	0.12	0.8077858880778589	0.2833333333333333	0.40490416391275613	0.2	0.47058823529411764	0.0	0.8539325842696629	0.5	0.3926366491279173	0.19117647058823528	0.569620253164557	0.08823529411764706	0.7775175644028103	0.33663366336633666	0.37846153846153846	0.07692307692307693	0.6153846153846154	0.0	0.95	0.25	All Modes
no_beacon__no_geo	0.6232590529247911	0.7631578947368421	0.39500276855535044	0.21447721179624665	0.5116279069767442	0.08928571428571429	0.8231744115872057	0.3364485981308411	0.49993520886615517	0.11764705882352941	0.608695652173913	0.3333333333333333	0.8685714285714285	0.5714285714285715	584	RFC	0.41011312924036886	0.25806451612903225	0.6804123711340206	0.06666666666666667	0.7767653758542141	0.26865671641791045	0.5833333333333333	0.25	0.7	0.5	0.8	0.6666666666666666	0.41080812965176283	0.1834862385321101	0.40993788819875776	0.13513513513513514	0.8754813863928113	0.45	0.46307692307692305	0.07692307692307693	0.5384615384615384	0.25	0.95	0.5	All Modes
no_beacon__no_geo	0.6391459074733096	0.7894736842105263	0.3839355543745194	0.2284122562674095	0.49159663865546216	0.08333333333333333	0.8397397989355411	0.276595744680851	0.42717578259373934	0.23529411764705882	0.6666666666666667	0.0	0.9005847953216374	0.3333333333333333	585	RFC	0.397167403081398	0.2679738562091503	0.4588235294117647	0.0851063829787234	0.8077360637087599	0.36619718309859156	0.4868778280542987	0.5	0.5882352941176471	0.0	0.8461538461538461	0.5	0.3813360005312247	0.19902912621359223	0.5294117647058824	0.08163265306122448	0.874384236453202	0.2222222222222222	0.4271153846153847	0.15384615384615385	0.7692307692307693	0.0	0.9625	0.25	All Modes
no_beacon__no_geo	0.6344229486324217	0.7719298245614035	0.3624267930370685	0.2506811989100817	0.5661450924608818	0.0449438202247191	0.8291517323775388	0.12121212121212122	0.33597701149425285	0.25	0.5333333333333333	0.0	0.896551724137931	0.0	586	RFC	0.3666549301214843	0.25274725274725274	0.5958083832335329	0.044444444444444446	0.8013856812933026	0.1388888888888889	0.3934084272006675	0.6666666666666666	0.47058823529411764	0.0	0.8297872340425532	0.0	0.35996727197333256	0.24864864864864866	0.5392953929539296	0.045454545454545456	0.8589108910891089	0.10752688172043011	0.34884615384615386	0.15384615384615385	0.6153846153846154	0.0	0.975	0.0	All Modes
no_beacon__no_geo	0.6105072463768116	0.7280701754385965	0.3666257978556626	0.20527859237536655	0.5913621262458472	0.026315789473684206	0.7712344280860702	0.23893805309734514	0.27260348583877997	0.11764705882352941	0.3703703703703704	0.0	0.8750000000000001	0.0	587	RFC	0.36880871592443637	0.22875816993464052	0.5741935483870968	0.02127659574468085	0.7721088435374149	0.24770642201834864	0.28184523809523815	0.25	0.35714285714285715	0.0	0.8020833333333334	0.0	0.3662746468403989	0.18617021276595744	0.6095890410958904	0.034482758620689655	0.7703619909502263	0.23076923076923078	0.2848076923076923	0.07692307692307693	0.38461538461538464	0.0	0.9625	0.0	All Modes
no_beacon__no_geo	0.6348637015781923	0.7456140350877193	0.3880828759604763	0.2064516129032258	0.578125	0.07407407407407408	0.815806246016571	0.26595744680851063	0.28534482758620694	0.0	0.5517241379310345	0.0	0.8750000000000001	0.0	588	RFC	0.41341734812085906	0.24615384615384617	0.5657492354740061	0.13636363636363635	0.7565011820330969	0.36231884057971014	0.2604166666666667	0.0	0.5	0.0	0.8020833333333334	0.0	0.3829928270735458	0.17777777777777778	0.5910543130990416	0.05084745762711865	0.8852005532503457	0.21008403361344538	0.3155769230769231	0.0	0.6153846153846154	0.0	0.9625	0.0	All Modes
no_beacon__no_geo	0.6089108910891089	0.7543859649122807	0.3564415036991037	0.16314199395770393	0.4444444444444444	0.14736842105263157	0.8211920529801325	0.20606060606060606	0.27287878787878783	0.0	0.4666666666666667	0.0	0.8977272727272727	0.0	589	RFC	0.3929081834858339	0.25	0.3667621776504298	0.25925925925925924	0.7794285714285715	0.3090909090909091	0.2469362745098039	0.0	0.4117647058823529	0.0	0.8229166666666666	0.0	0.3620247989107559	0.1210762331838565	0.5638766519823789	0.10294117647058823	0.8676844783715013	0.15454545454545454	0.3051923076923077	0.0	0.5384615384615384	0.0	0.9875	0.0	All Modes
no_beacon__no_geo	0.6051532033426184	0.7192982456140351	0.38093730692893535	0.24767801857585137	0.5494186046511628	0.01652892561983471	0.8015873015873016	0.2894736842105263	0.3360668794649643	0.11764705882352941	0.48000000000000004	0.0	0.8604651162790697	0.22222222222222224	590	RFC	0.39946615004297004	0.32	0.6539792387543253	0.0125	0.7381242387332522	0.2727272727272727	0.3508695652173913	0.25	0.5	0.0	0.8043478260869565	0.2	0.37709914823124147	0.20202020202020202	0.47368421052631576	0.024390243902439025	0.8769898697539797	0.308411214953271	0.34269230769230774	0.07692307692307693	0.46153846153846156	0.0	0.925	0.25	All Modes
no_beacon__no_geo	0.653122648607976	0.7543859649122807	0.40170661861705004	0.23134328358208955	0.49603174603174605	0.10526315789473684	0.8497146480659481	0.3261802575107296	0.3037144585601936	0.21052631578947367	0.4	0.0	0.9080459770114943	0.0	591	RFC	0.4131263883306702	0.2719298245614035	0.5	0.10256410256410256	0.8111380145278451	0.38	0.3180851063829787	0.3333333333333333	0.4166666666666667	0.0	0.8404255319148937	0.0	0.3958781775257445	0.2012987012987013	0.4921259842519685	0.10810810810810811	0.8921438082556591	0.2857142857142857	0.3051923076923077	0.15384615384615385	0.38461538461538464	0.0	0.9875	0.0	All Modes
no_beacon__no_geo	0.6187311178247734	0.7543859649122807	0.40100572401229223	0.20903954802259886	0.6202783300198806	0.16393442622950816	0.80125	0.21052631578947367	0.3923496391339214	0.0	0.6896551724137931	0.4	0.872093023255814	0.0	592	RFC	0.40749297369297377	0.24025974025974026	0.6964285714285714	0.1282051282051282	0.7325714285714285	0.24	0.4880434782608695	0.0	0.625	1.0	0.8152173913043478	0.0	0.40861008865068926	0.185	0.5591397849462365	0.22727272727272727	0.8841379310344828	0.1875	0.39134615384615384	0.0	0.7692307692307693	0.25	0.9375	0.0	All Modes
no_beacon__no_geo	0.6010037641154329	0.7368421052631579	0.322829801112397	0.19584569732937684	0.5734104046242775	0.030303030303030304	0.766685681688534	0.04790419161676646	0.2797961814721591	0.14285714285714288	0.38461538461538464	0.0	0.8715083798882681	0.0	593	RFC	0.33467732806838846	0.2578125	0.6262626262626263	0.029411764705882353	0.7218045112781954	0.0380952380952381	0.4344988344988344	1.0	0.38461538461538464	0.0	0.7878787878787878	0.0	0.3199927524474358	0.15789473684210525	0.5287846481876333	0.03125	0.8175182481751825	0.06451612903225806	0.2873076923076923	0.07692307692307693	0.38461538461538464	0.0	0.975	0.0	All Modes
no_beacon__no_geo	0.6165172855313701	0.7543859649122807	0.36727144043883253	0.18131868131868129	0.5689440993788819	0.058823529411764705	0.7992916174734357	0.22797927461139894	0.28495238095238096	0.0	0.5333333333333333	0.0	0.8914285714285713	0.0	594	RFC	0.38861347515825756	0.32673267326732675	0.5531400966183575	0.1	0.7240641711229947	0.2391304347826087	0.258328173374613	0.0	0.47058823529411764	0.0	0.8210526315789474	0.0	0.3725209185462029	0.12547528517110265	0.5856777493606138	0.041666666666666664	0.8919631093544137	0.21782178217821782	0.3180769230769231	0.0	0.6153846153846154	0.0	0.975	0.0	All Modes
no_beacon__no_geo	0.6575757575757576	0.7456140350877193	0.37917053955029456	0.15032679738562094	0.5841392649903289	0.028169014084507043	0.8269113149847095	0.30630630630630634	0.351551724137931	0.0	0.4827586206896552	0.0	0.8750000000000001	0.4	595	RFC	0.3872012896113145	0.17037037037037037	0.5968379446640316	0.04	0.7887981330221704	0.34	0.4479166666666667	0.0	0.4375	0.0	0.8020833333333334	1.0	0.3751589755027337	0.13450292397660818	0.571969696969697	0.021739130434782608	0.8688946015424165	0.2786885245901639	0.3501923076923077	0.0	0.5384615384615384	0.0	0.9625	0.25	All Modes
no_beacon__no_geo	0.5939553219448095	0.7192982456140351	0.30881217045189474	0.23853211009174313	0.38696537678207743	0.0	0.8091106290672452	0.10945273631840796	0.26202020202020204	0.0	0.4545454545454546	0.0	0.8555555555555556	0.0	596	RFC	0.3219941879455085	0.3076923076923077	0.35984848484848486	0.0	0.7527749747729566	0.1896551724137931	0.26511111111111113	0.0	0.5555555555555556	0.0	0.77	0.0	0.3129484418039813	0.1947565543071161	0.4185022026431718	0.0	0.8745603751465416	0.07692307692307693	0.26942307692307693	0.0	0.38461538461538464	0.0	0.9625	0.0	All Modes
no_beacon__no_geo	0.6502029769959404	0.7631578947368421	0.46370970744264817	0.20375335120643429	0.5870307167235496	0.37837837837837834	0.8247787610619469	0.32460732984293195	0.5471665589312649	0.0	0.6153846153846154	0.5714285714285715	0.8823529411764706	0.6666666666666666	597	RFC	0.4805156538201751	0.2261904761904762	0.6099290780141844	0.3888888888888889	0.7801339285714286	0.3974358974358974	0.6230769230769231	0.0	0.6153846153846154	0.6666666666666666	0.8333333333333334	1.0	0.4537512435206441	0.18536585365853658	0.5657894736842105	0.3684210526315789	0.8748435544430538	0.2743362831858407	0.510576923076923	0.0	0.6153846153846154	0.5	0.9375	0.5	All Modes
no_beacon__no_geo	0.5903790087463557	0.6754385964912281	0.3754750777865857	0.18918918918918917	0.5198675496688742	0.09302325581395349	0.7798408488063661	0.29545454545454547	0.2836108676599475	0.14285714285714288	0.42857142857142855	0.0	0.8466257668711658	0.0	598	RFC	0.38281383346657494	0.19444444444444445	0.5097402597402597	0.09090909090909091	0.7676240208877284	0.35135135135135137	0.2729317269076305	0.13333333333333333	0.4	0.0	0.8313253012048193	0.0	0.37144176358645664	0.18421052631578946	0.5304054054054054	0.09523809523809523	0.7924528301886793	0.2549019607843137	0.29557692307692307	0.15384615384615385	0.46153846153846156	0.0	0.8625	0.0	All Modes
no_beacon__no_geo	0.6256227758007118	0.7719298245614035	0.33082610760246534	0.1574344023323615	0.4583333333333333	0.024691358024691357	0.8136714443219405	0.2	0.3945280898876405	0.125	0.5599999999999999	0.0	0.8876404494382023	0.4	599	RFC	0.3457819595306264	0.20300751879699247	0.4541284403669725	0.022222222222222223	0.7695516162669447	0.28	0.5445578231292517	0.3333333333333333	0.5833333333333334	0.0	0.8061224489795918	1.0	0.3275358958143021	0.12857142857142856	0.46261682242990654	0.027777777777777776	0.8631578947368421	0.15555555555555556	0.3705769230769231	0.07692307692307693	0.5384615384615384	0.0	0.9875	0.25	All Modes
no_beacon__no_geo	0.6459087617668356	0.7192982456140351	0.3513217906943055	0.19596541786743515	0.5424954792043399	0.03225806451612903	0.8279952550415183	0.15789473684210525	0.26143682906688687	0.0	0.42857142857142855	0.0	0.8786127167630059	0.0	600	RFC	0.368144645278647	0.2537313432835821	0.5357142857142857	0.05263157894736842	0.7678767876787679	0.23076923076923078	0.2434408602150538	0.0	0.4	0.0	0.8172043010752689	0.0	0.35013153497529526	0.1596244131455399	0.5494505494505495	0.023255813953488372	0.8983268983268984	0.12	0.28230769230769226	0.0	0.46153846153846156	0.0	0.95	0.0	All Modes
no_beacon__no_geo	0.6453651685393258	0.7105263157894737	0.3711016870791176	0.1945288753799392	0.5669565217391305	0.029411764705882353	0.8305687203791468	0.2340425531914894	0.24383838383838388	0.0	0.3636363636363637	0.0	0.8555555555555556	0.0	601	RFC	0.39853485513597803	0.24615384615384617	0.5601374570446735	0.038461538461538464	0.7619565217391304	0.38596491228070173	0.24288888888888888	0.0	0.4444444444444444	0.0	0.77	0.0	0.3678513107692468	0.16080402010050251	0.573943661971831	0.023809523809523808	0.9127604166666666	0.16793893129770993	0.25403846153846155	0.0	0.3076923076923077	0.0	0.9625	0.0	All Modes
no_beacon__no_geo	0.6269727403156384	0.7368421052631579	0.3479927969597426	0.21220159151193632	0.44820295983086683	0.06741573033707865	0.8376470588235294	0.17449664429530204	0.3014814814814815	0.1	0.5185185185185186	0.0	0.888888888888889	0.0	602	RFC	0.3521302227866237	0.25316455696202533	0.4076923076923077	0.11538461538461539	0.8155784650630011	0.16883116883116883	0.2956043956043956	0.14285714285714285	0.5	0.0	0.8351648351648352	0.0	0.35388375104761993	0.182648401826484	0.49765258215962443	0.047619047619047616	0.8609431680773881	0.18055555555555555	0.3130769230769231	0.07692307692307693	0.5384615384615384	0.0	0.95	0.0	All Modes
no_beacon__no_geo	0.631578947368421	0.6929824561403509	0.293347253449803	0.1450381679389313	0.33999999999999997	0.032258064516129024	0.8317929759704251	0.11764705882352941	0.21523096129837702	0.0	0.22222222222222224	0.0	0.8539325842696629	0.0	603	RFC	0.3138570110780116	0.20652173913043478	0.30493273542600896	0.05555555555555555	0.7848837209302325	0.21739130434782608	0.19795918367346937	0.0	0.21428571428571427	0.0	0.7755102040816326	0.0	0.29679674475661477	0.11176470588235295	0.384180790960452	0.022727272727272728	0.8846657929226737	0.08064516129032258	0.23615384615384616	0.0	0.23076923076923078	0.0	0.95	0.0	All Modes
no_beacon__no_geo	0.5789871504157218	0.6929824561403509	0.35104394270358147	0.21352313167259784	0.3865168539325843	0.20512820512820512	0.7795969773299747	0.17045454545454544	0.3387861271676301	0.0	0.4	0.2	0.8439306358381503	0.25	604	RFC	0.3571779907574276	0.2631578947368421	0.48044692737430167	0.13675213675213677	0.7855329949238579	0.12	0.35460829493087553	0.0	0.5714285714285714	0.16666666666666666	0.7849462365591398	0.25	0.39621460931096	0.17964071856287425	0.3233082706766917	0.41025641025641024	0.77375	0.29411764705882354	0.3440384615384615	0.0	0.3076923076923077	0.25	0.9125	0.25	All Modes
no_beacon__no_geo	0.5461095100864554	0.7105263157894737	0.29540650743444574	0.1807909604519774	0.23459244532803178	0.032786885245901634	0.7665671641791045	0.26229508196721313	0.32338412189254206	0.0	0.3448275862068966	0.0	0.872093023255814	0.4	605	RFC	0.34478651198247123	0.3018867924528302	0.16526610644257703	0.1	0.75	0.4067796610169492	0.4255434782608695	0.0	0.3125	0.0	0.8152173913043478	1.0	0.306036172244485	0.12903225806451613	0.4041095890410959	0.0196078431372549	0.7838827838827839	0.1935483870967742	0.3144230769230769	0.0	0.38461538461538464	0.0	0.9375	0.25	All Modes
no_beacon__no_geo	0.6066176470588235	0.7368421052631579	0.3696446310209997	0.12716763005780346	0.46238532110091746	0.21621621621621623	0.8024539877300614	0.24000000000000002	0.4102681992337165	0.0	0.4444444444444445	0.3333333333333333	0.8735632183908046	0.4	606	RFC	0.4105422823910181	0.18803418803418803	0.42567567567567566	0.34782608695652173	0.7423382519863791	0.3488372093023256	0.5474164133738602	0.0	0.42857142857142855	0.5	0.8085106382978723	1.0	0.36300955174122373	0.09606986899563319	0.5060240963855421	0.1568627450980392	0.8731642189586115	0.18292682926829268	0.3823076923076923	0.0	0.46153846153846156	0.25	0.95	0.25	All Modes
no_beacon__no_geo	0.5874848116646415	0.7280701754385965	0.3350932924555937	0.1909814323607427	0.5159574468085106	0.05660377358490567	0.7690666666666667	0.14285714285714285	0.316819360414866	0.0	0.3076923076923077	0.0	0.8764044943820225	0.4	607	RFC	0.34303050883550384	0.21052631578947367	0.5201072386058981	0.1	0.729757085020243	0.15476190476190477	0.4207221350078493	0.0	0.3076923076923077	0.0	0.7959183673469388	1.0	0.33432193781462294	0.17475728155339806	0.5118733509234829	0.039473684210526314	0.8128523111612176	0.1326530612244898	0.30653846153846154	0.0	0.3076923076923077	0.0	0.975	0.25	All Modes
no_beacon__no_geo	0.6290657439446367	0.7456140350877193	0.3983249822658147	0.2644628099173553	0.5542168674698795	0.18320610687022898	0.8321633694958519	0.1575757575757576	0.40453817216822996	0.1111111111111111	0.46153846153846156	0.5714285714285715	0.8786127167630059	0.0	608	RFC	0.40385519947115434	0.3057324840764331	0.6388888888888888	0.13636363636363635	0.7922235722964763	0.14606741573033707	0.4290818858560795	0.2	0.46153846153846156	0.6666666666666666	0.8172043010752689	0.0	0.4097675791815674	0.23300970873786409	0.48936170212765956	0.27906976744186046	0.8763440860215054	0.17105263157894737	0.3976923076923077	0.07692307692307693	0.46153846153846156	0.5	0.95	0.0	All Modes
no_beacon__no_geo	0.6173434273916035	0.7456140350877193	0.3759028282581593	0.18795180722891566	0.4380952380952381	0.29411764705882354	0.8176171654432524	0.14173228346456693	0.344	0.0	0.42857142857142855	0.0	0.8914285714285713	0.4	609	RFC	0.4182737197694837	0.29770992366412213	0.3709677419354839	0.43478260869565216	0.7629083245521602	0.225	0.4442105263157895	0.0	0.4	0.0	0.8210526315789474	1.0	0.3757313502968563	0.13732394366197184	0.5348837209302325	0.2222222222222222	0.8807785888077859	0.10344827586206896	0.3373076923076923	0.0	0.46153846153846156	0.0	0.975	0.25	All Modes
no_beacon__no_geo	0.6183539694100509	0.7280701754385965	0.28944132142281476	0.2371967654986523	0.37362637362637363	0.0	0.8165814877910278	0.019801980198019802	0.2497142857142857	0.0	0.3571428571428571	0.0	0.8914285714285713	0.0	610	RFC	0.29562401397729493	0.352	0.3413654618473896	0.0	0.7584388185654009	0.02631578947368421	0.23087719298245615	0.0	0.3333333333333333	0.0	0.8210526315789474	0.0	0.2983470015005282	0.17886178861788618	0.41262135922330095	0.0	0.8843788437884379	0.015873015873015872	0.27192307692307693	0.0	0.38461538461538464	0.0	0.975	0.0	All Modes
no_beacon__no_geo	0.6087551299589603	0.7368421052631579	0.3589219046147435	0.20526315789473687	0.5372262773722628	0.10416666666666667	0.8019680196801968	0.145985401459854	0.3024592249855408	0.10526315789473684	0.5384615384615384	0.0	0.8685714285714285	0.0	611	RFC	0.37373346128789836	0.22674418604651161	0.6388888888888888	0.09433962264150944	0.7301231802911534	0.17857142857142858	0.301025641025641	0.16666666666666666	0.5384615384615384	0.0	0.8	0.0	0.35604143110443703	0.1875	0.4634760705289673	0.11627906976744186	0.8894952251023193	0.12345679012345678	0.3130769230769231	0.07692307692307693	0.5384615384615384	0.0	0.95	0.0	All Modes
no_beacon__no_geo	0.6027655562539284	0.7017543859649122	0.3299618568129398	0.23476297968397292	0.5401459854014599	0.0	0.7839912280701754	0.09090909090909091	0.271167574107683	0.10526315789473684	0.4	0.0	0.8505747126436781	0.0	612	RFC	0.3389613502228669	0.27807486631016043	0.5692307692307692	0.0	0.7178714859437751	0.12962962962962962	0.274113475177305	0.16666666666666666	0.4166666666666667	0.0	0.7872340425531915	0.0	0.3301080917874396	0.203125	0.5138888888888888	0.0	0.8635265700483091	0.07	0.2773076923076923	0.07692307692307693	0.38461538461538464	0.0	0.925	0.0	All Modes
no_beacon__no_geo	0.6278409090909091	0.7017543859649122	0.37132514240784914	0.24175824175824176	0.5417515274949083	0.1415929203539823	0.8146399055489965	0.1168831168831169	0.32739945816565397	0.10526315789473684	0.34782608695652173	0.3333333333333333	0.8505747126436781	0.0	613	RFC	0.38596341134982703	0.2913907284768212	0.6363636363636364	0.12903225806451613	0.7632743362831859	0.10975609756097561	0.3707801418439717	0.16666666666666666	0.4	0.5	0.7872340425531915	0.0	0.3666968884487674	0.20657276995305165	0.4716312056737589	0.1568627450980392	0.8734177215189873	0.125	0.3119230769230769	0.07692307692307693	0.3076923076923077	0.25	0.925	0.0	All Modes
no_beacon__no_geo	0.6059556786703602	0.7368421052631579	0.3285258244392189	0.14323607427055704	0.5399361022364216	0.058252427184466014	0.8195718654434252	0.08163265306122448	0.28238921001926787	0.0	0.5333333333333333	0.0	0.8786127167630059	0.0	614	RFC	0.3332897306869197	0.17647058823529413	0.49852507374631266	0.1111111111111111	0.7692307692307693	0.1111111111111111	0.2575585072738773	0.0	0.47058823529411764	0.0	0.8172043010752689	0.0	0.3380678105059734	0.12053571428571429	0.5888501742160279	0.039473684210526314	0.8769633507853403	0.06451612903225806	0.3130769230769231	0.0	0.6153846153846154	0.0	0.95	0.0	All Modes
no_beacon__no_geo	0.672285906945381	0.7456140350877193	0.3941973285510396	0.28184281842818426	0.6901041666666666	0.03174603174603175	0.8121212121212121	0.15517241379310348	0.40738512949039263	0.2	0.5714285714285715	0.0	0.8654970760233918	0.4	615	RFC	0.4006913927032019	0.34210526315789475	0.7162162162162162	0.029411764705882353	0.777262180974478	0.13846153846153847	0.5264468864468864	0.2857142857142857	0.5333333333333333	0.0	0.8131868131868132	1.0	0.3933335272193512	0.23963133640552994	0.6658291457286433	0.034482758620689655	0.850253807106599	0.17647058823529413	0.3888461538461539	0.15384615384615385	0.6153846153846154	0.0	0.925	0.25	All Modes
no_beacon__no_geo	0.6091954022988506	0.7368421052631579	0.3955655595939265	0.21652421652421652	0.4961832061068702	0.265625	0.7835862844294548	0.2159090909090909	0.4625988500663424	0.10526315789473684	0.48000000000000004	0.28571428571428575	0.8705882352941177	0.5714285714285715	616	RFC	0.38794493688825443	0.25333333333333335	0.4452054794520548	0.2236842105263158	0.7965714285714286	0.22093023255813954	0.49777777777777776	0.16666666666666666	0.5	0.3333333333333333	0.8222222222222222	0.6666666666666666	0.4116902882207197	0.1890547263681592	0.5603448275862069	0.3269230769230769	0.7710176991150443	0.2111111111111111	0.4426923076923077	0.07692307692307693	0.46153846153846156	0.25	0.925	0.5	All Modes
no_beacon__no_geo	0.6131432114073155	0.7456140350877193	0.35564104059370116	0.16938110749185667	0.5341040462427746	0.02531645569620253	0.7899441340782124	0.2594594594594595	0.2802373007044865	0.0	0.5161290322580646	0.0	0.8850574712643678	0.0	617	RFC	0.37098538169291384	0.20634920634920634	0.5010845986984815	0.02857142857142857	0.7659804983748646	0.35294117647058826	0.2527186761229315	0.0	0.4444444444444444	0.0	0.8191489361702128	0.0	0.35174793178307706	0.143646408839779	0.5717821782178217	0.022727272727272728	0.8154555940023068	0.20512820512820512	0.3155769230769231	0.0	0.6153846153846154	0.0	0.9625	0.0	All Modes
no_beacon__no_geo	0.6066973079448457	0.7105263157894737	0.3652945875554054	0.2541176470588235	0.5564387917329093	0.13245033112582782	0.8007075471698113	0.08275862068965517	0.3225499646552278	0.0	0.46153846153846156	0.28571428571428575	0.8654970760233918	0.0	618	RFC	0.3752552093457374	0.28125	0.6505576208178439	0.09523809523809523	0.774230330672748	0.075	0.32161172161172163	0.0	0.46153846153846156	0.3333333333333333	0.8131868131868132	0.0	0.37132591869576387	0.2317596566523605	0.4861111111111111	0.21739130434782608	0.8290598290598291	0.09230769230769231	0.3273076923076923	0.0	0.46153846153846156	0.25	0.925	0.0	All Modes
no_beacon__no_geo	0.5948210205635949	0.7192982456140351	0.3254534701466714	0.23738872403560832	0.3362445414847161	0.0	0.8107769423558897	0.24285714285714288	0.2869442392107436	0.21052631578947367	0.3571428571428571	0.0	0.8670520231213872	0.0	619	RFC	0.3666459464456436	0.2631578947368421	0.3515981735159817	0.0	0.7462514417531718	0.4722222222222222	0.2946236559139785	0.3333333333333333	0.3333333333333333	0.0	0.8064516129032258	0.0	0.31787412673434684	0.21621621621621623	0.32217573221757323	0.0	0.887517146776406	0.16346153846153846	0.2951923076923077	0.15384615384615385	0.38461538461538464	0.0	0.9375	0.0	All Modes
no_beacon__no_geo	0.6410071942446043	0.7456140350877193	0.33544537230997823	0.1702127659574468	0.504	0.0	0.8311390955924441	0.171875	0.28534482758620694	0.0	0.5517241379310345	0.0	0.8750000000000001	0.0	620	RFC	0.3489618719828357	0.21875	0.5294117647058824	0.0	0.7626050420168067	0.23404255319148937	0.2604166666666667	0.0	0.5	0.0	0.8020833333333334	0.0	0.3338459058854059	0.13930348258706468	0.48091603053435117	0.0	0.9132075471698113	0.13580246913580246	0.3155769230769231	0.0	0.6153846153846154	0.0	0.9625	0.0	All Modes
no_beacon__no_geo	0.5664819944598338	0.7280701754385965	0.33724521243585687	0.20095693779904308	0.4580419580419581	0.0	0.7719080174021131	0.25531914893617025	0.3270935960591133	0.0	0.42857142857142855	0.0	0.8735632183908046	0.3333333333333333	621	RFC	0.3545603227765016	0.27450980392156865	0.3753581661891118	0.0	0.7229336437718277	0.4	0.3417021276595745	0.0	0.4	0.0	0.8085106382978723	0.5	0.3522869024452153	0.15849056603773584	0.5874439461883408	0.0	0.828	0.1875	0.3323076923076923	0.0	0.46153846153846156	0.0	0.95	0.25	All Modes
no_beacon__no_geo	0.636482939632546	0.7719298245614035	0.42173964200303377	0.24649859943977592	0.5823170731707318	0.16666666666666666	0.83003003003003	0.2831858407079646	0.46740558292282425	0.0	0.5833333333333334	0.5714285714285715	0.896551724137931	0.28571428571428575	622	RFC	0.4281944656111934	0.3120567375886525	0.6452702702702703	0.13793103448275862	0.7897142857142857	0.256	0.4932301740812379	0.0	0.6363636363636364	0.6666666666666666	0.8297872340425532	0.3333333333333333	0.4272601605041694	0.2037037037037037	0.5305555555555556	0.21052631578947367	0.8746835443037975	0.31683168316831684	0.45269230769230767	0.0	0.5384615384615384	0.5	0.975	0.25	All Modes
no_beacon__no_geo	0.6353514265831594	0.7719298245614035	0.3671509418302082	0.20329670329670332	0.5214408233276158	0.0	0.8314472900536034	0.27956989247311825	0.40447386214013736	0.10526315789473684	0.6896551724137931	0.0	0.8941176470588236	0.3333333333333333	623	RFC	0.3730652692500332	0.22699386503067484	0.48717948717948717	0.0	0.7949886104783599	0.3561643835616438	0.4272222222222222	0.16666666666666666	0.625	0.0	0.8444444444444444	0.5	0.3692928886001271	0.18407960199004975	0.5608856088560885	0.0	0.8714107365792759	0.23008849557522124	0.4092307692307692	0.07692307692307693	0.7692307692307693	0.0	0.95	0.25	All Modes
no_beacon__no_geo	0.6488388458831809	0.7543859649122807	0.43521445698422057	0.1730769230769231	0.635135135135135	0.33962264150943394	0.7974683544303798	0.23076923076923075	0.47137931034482766	0.1	0.5833333333333334	0.4	0.8735632183908046	0.4	624	RFC	0.47401592897337486	0.19424460431654678	0.7057057057057057	0.4864864864864865	0.7283236994219653	0.2553191489361702	0.7175462835037303	0.14285714285714285	0.6363636363636364	1.0	0.8085106382978723	1.0	0.41719594073663463	0.15606936416184972	0.5773955773955773	0.2608695652173913	0.8811188811188811	0.21052631578947367	0.413076923076923	0.07692307692307693	0.5384615384615384	0.25	0.95	0.25	All Modes
no_beacon__no_geo	0.5786769428387926	0.7456140350877193	0.3370770295053852	0.22641509433962265	0.5697115384615383	0.0588235294117647	0.7640449438202247	0.06639004149377593	0.3059145299145299	0.1111111111111111	0.5384615384615384	0.0	0.88	0.0	625	RFC	0.3442301440520663	0.2413793103448276	0.5656324582338902	0.09090909090909091	0.6962457337883959	0.12698412698412698	0.30979757085020243	0.2	0.5384615384615384	0.0	0.8105263157894737	0.0	0.34438859172353986	0.2131979695431472	0.5738498789346247	0.043478260869565216	0.8464730290456431	0.0449438202247191	0.3155769230769231	0.07692307692307693	0.5384615384615384	0.0	0.9625	0.0	All Modes
no_beacon__no_geo	0.6423841059602649	0.7543859649122807	0.36806452646142074	0.1910828025477707	0.6	0.0	0.8018171493469619	0.24742268041237114	0.4425721714183252	0.125	0.5454545454545455	0.0	0.8757396449704142	0.6666666666666666	626	RFC	0.36707427809207094	0.2564102564102564	0.5276381909547738	0.0	0.7932584269662921	0.25806451612903225	0.5229588014981273	0.3333333333333333	0.45	0.0	0.8314606741573034	1.0	0.3791669673005652	0.15228426395939088	0.695364238410596	0.0	0.8105625717566016	0.2376237623762376	0.4388461538461538	0.07692307692307693	0.6923076923076923	0.0	0.925	0.5	All Modes
no_beacon__no_geo	0.6187683284457478	0.7543859649122807	0.3767835541532668	0.24000000000000002	0.47727272727272724	0.10810810810810811	0.8012269938650306	0.2573099415204678	0.36539381854436687	0.11764705882352941	0.41666666666666663	0.0	0.8926553672316384	0.4	627	RFC	0.406671183400572	0.30708661417322836	0.4632352941176471	0.13333333333333333	0.7437357630979499	0.38596491228070173	0.5037956888472352	0.25	0.45454545454545453	0.0	0.8144329896907216	1.0	0.3682799615697852	0.19696969696969696	0.4921875	0.09090909090909091	0.8683510638297872	0.19298245614035087	0.3398076923076923	0.07692307692307693	0.38461538461538464	0.0	0.9875	0.25	All Modes
no_beacon__no_geo	0.6680761099365751	0.7543859649122807	0.40677758990073515	0.23636363636363636	0.45232815964523276	0.38888888888888895	0.8460710441334768	0.11023622047244096	0.37182674199623356	0.13333333333333336	0.4444444444444445	0.4	0.8813559322033899	0.0	628	RFC	0.46454528467800194	0.3277310924369748	0.408	0.5833333333333334	0.7915407854984894	0.21212121212121213	0.546539027982327	0.5	0.42857142857142855	1.0	0.8041237113402062	0.0	0.39342041635883535	0.1848341232227488	0.5074626865671642	0.2916666666666667	0.9086705202312139	0.07446808510638298	0.3526923076923077	0.07692307692307693	0.46153846153846156	0.25	0.975	0.0	All Modes
no_beacon__no_geo	0.6067924528301887	0.7368421052631579	0.388193826993582	0.18591549295774648	0.4472049689440994	0.19047619047619047	0.8221343873517786	0.2952380952380952	0.33359023763648044	0.0	0.4444444444444445	0.3333333333333333	0.8901734104046244	0.0	629	RFC	0.4271108273276315	0.21428571428571427	0.391304347826087	0.20512820512820512	0.7809762202753442	0.543859649122807	0.3513056835637481	0.0	0.42857142857142855	0.5	0.8279569892473119	0.0	0.3868364872562796	0.16417910447761194	0.5217391304347826	0.17777777777777778	0.8678720445062587	0.20261437908496732	0.3348076923076923	0.0	0.46153846153846156	0.25	0.9625	0.0	All Modes
[truncated: 370 more rows]
