# Supplementary material for: Inferring transportation mode from smartphone sensors: Evaluating the potential of Wi-Fi and Bluetooth
Source: PLoS One. 2020 Jul 2;15(7):e0234003. doi: 10.1371/journal.pone.0234003 (PMC7332005; doi:10.1371/journal.pone.0234003)
Supplement: S1 File — This compressed folder of files contains the dataset, code for training and evaluating models as well as model output. (GZ) [file pone.0234003.s008.tar.gz › transport_public/output/RFC_Self Car Public_no_beacon__geo.csv]

X_label	acc	acc_m	f1	f1_CAR	f1_PUBLIC	f1_SELF	f1_m	f1_m_CAR	f1_m_PUBLIC	f1_m_SELF	iteration	model	prec	prec_CAR	prec_PUBLIC	prec_SELF	prec_m	prec_m_CAR	prec_m_PUBLIC	prec_m_SELF	rec	rec_CAR	rec_PUBLIC	rec_SELF	rec_m	rec_m_CAR	rec_m_PUBLIC	rec_m_SELF	y_var
no_beacon__geo	0.7630298818624045	0.8157894736842105	0.7115997342603965	0.6456400742115028	0.6386806596701651	0.8504784688995214	0.6814760686883449	0.5217391304347826	0.6285714285714286	0.8941176470588236	0	RFC	0.7277694936186592	0.6397058823529411	0.7319587628865979	0.8116438356164384	0.7625152625152625	0.6666666666666666	0.7857142857142857	0.8351648351648352	0.703796945120855	0.651685393258427	0.5664893617021277	0.8932160804020101	0.6381354229455495	0.42857142857142855	0.5238095238095238	0.9620253164556962	Self Car Public
no_beacon__geo	0.7937458416500333	0.8684210526315791	0.7590722503469265	0.8193041526374861	0.6159420289855072	0.8419705694177863	0.7775089605734765	0.7741935483870968	0.6249999999999999	0.9333333333333332	1	RFC	0.7750312862272281	0.8276643990929705	0.6910569105691057	0.8063725490196079	0.8367740330804626	0.7058823529411765	0.9090909090909092	0.8953488372093024	0.7491744756804998	0.8111111111111111	0.5555555555555556	0.8808567603748326	0.7693389592123769	0.8571428571428571	0.4761904761904762	0.9746835443037974	Self Car Public
no_beacon__geo	0.7759764185703758	0.8771929824561403	0.7187812811102963	0.597530864197531	0.6994680851063829	0.8593448940269749	0.8102286018075492	0.7200000000000001	0.7894736842105262	0.9212121212121211	2	RFC	0.7215052679177069	0.5960591133004927	0.7205479452054795	0.8479087452471483	0.8614185631969491	0.8181818181818182	0.8823529411764706	0.8837209302325582	0.7165634047658642	0.599009900990099	0.6795865633074936	0.87109375	0.7730560578661846	0.6428571428571429	0.7142857142857143	0.9620253164556962	Self Car Public
no_beacon__geo	0.7130434782608696	0.8508771929824561	0.6879324224047453	0.6567901234567901	0.6300940438871472	0.7769130998702983	0.7570408639184874	0.6666666666666666	0.6842105263157895	0.920245398773006	3	RFC	0.6824970739573422	0.6157407407407407	0.6222910216718266	0.8094594594594594	0.7832902391725921	0.6923076923076923	0.7647058823529411	0.8928571428571429	0.6962272449387994	0.7037037037037037	0.6380952380952379	0.7468827930174564	0.7370906168374521	0.6428571428571429	0.6190476190476191	0.9493670886075948	Self Car Public
no_beacon__geo	0.8138117806364252	0.8508771929824561	0.7900414935562791	0.7483221476510067	0.7493796526054591	0.8724226804123711	0.7477422550775445	0.6086956521739131	0.7142857142857143	0.920245398773006	4	RFC	0.7943673531884153	0.7852112676056338	0.727710843373494	0.8701799485861182	0.7949735449735451	0.7777777777777778	0.7142857142857143	0.8928571428571429	0.7872663696505366	0.7147435897435898	0.7723785166240409	0.8746770025839793	0.7212176009644363	0.5	0.7142857142857143	0.9493670886075948	Self Car Public
no_beacon__geo	0.7652173913043478	0.8421052631578947	0.7236774667593239	0.6712095400340715	0.6519685039370079	0.847854356306892	0.7244222665779553	0.64	0.6111111111111109	0.9221556886227544	5	RFC	0.7302724882295203	0.6723549488054608	0.69	0.8284625158831004	0.7785353535353535	0.7272727272727273	0.7333333333333333	0.875	0.7187180802059613	0.6700680272108843	0.6179104477611941	0.8681757656458056	0.6899738798472975	0.5714285714285714	0.5238095238095238	0.9746835443037974	Self Car Public
no_beacon__geo	0.745	0.8771929824561403	0.7144081925381752	0.607250755287009	0.7281213535589265	0.8078524687685903	0.7980783645180747	0.6896551724137929	0.7619047619047619	0.9426751592356688	6	RFC	0.701064603278213	0.5234375	0.6933333333333334	0.8864229765013055	0.7924297924297923	0.6666666666666666	0.7619047619047619	0.9487179487179488	0.7438942840169401	0.7230215827338129	0.7665847665847666	0.7420765027322405	0.8042997789833234	0.7142857142857143	0.7619047619047619	0.9367088607594936	Self Car Public
no_beacon__geo	0.7951900698215671	0.8684210526315791	0.7194866552414704	0.6331658291457287	0.6425855513307983	0.8827085852478841	0.7635454097090116	0.6666666666666666	0.6842105263157895	0.9397590361445785	7	RFC	0.7394727345112719	0.6923076923076923	0.6733067729083665	0.8528037383177571	0.8204192021636242	0.8	0.7647058823529411	0.8965517241379308	0.7042219184324447	0.5833333333333334	0.6145454545454545	0.9147869674185464	0.7259393208760297	0.5714285714285714	0.6190476190476191	0.9873417721518988	Self Car Public
no_beacon__geo	0.7870229007633588	0.8508771929824561	0.7513993922229205	0.7742899850523169	0.6295585412667946	0.8503496503496503	0.7633477633477633	0.6666666666666666	0.7142857142857143	0.9090909090909092	8	RFC	0.7723025420196862	0.8691275167785235	0.6456692913385826	0.8021108179419525	0.8621262458471759	1.0	0.7142857142857143	0.8720930232558141	0.739035774015634	0.6981132075471698	0.6142322097378277	0.9047619047619048	0.7212176009644363	0.5	0.7142857142857143	0.9493670886075948	Self Car Public
no_beacon__geo	0.7880055788005579	0.8771929824561403	0.7273991036332567	0.7353846153846154	0.5677179962894249	0.8790946992257296	0.7693763559987074	0.6896551724137929	0.6666666666666667	0.9518072289156626	9	RFC	0.7466323738450603	0.7134328358208956	0.6830357142857143	0.8434285714285714	0.8304597701149424	0.6666666666666666	0.9166666666666666	0.9080459770114944	0.7207849640685461	0.7587301587301587	0.4857142857142857	0.9179104477611941	0.7460317460317459	0.7142857142857143	0.5238095238095238	1.0	Self Car Public
no_beacon__geo	0.7891061452513967	0.8596491228070176	0.7516736758690564	0.7194244604316548	0.6724386724386724	0.8631578947368421	0.761592662080467	0.64	0.7179487179487181	0.9268292682926829	10	RFC	0.7570129982070759	0.7547169811320755	0.660056657223796	0.8562653562653563	0.7997227173697762	0.7272727272727273	0.7777777777777778	0.8941176470588236	0.7475805460477819	0.6872852233676976	0.6852941176470588	0.8701622971285893	0.7333735181836447	0.5714285714285714	0.6666666666666666	0.9620253164556962	Self Car Public
no_beacon__geo	0.7663316582914573	0.8245614035087719	0.7316207377237329	0.733502538071066	0.6204906204906204	0.8408690546095126	0.7177018511995618	0.6666666666666666	0.588235294117647	0.8982035928143712	11	RFC	0.7500643801272591	0.6930455635491607	0.7517482517482518	0.8053993250843644	0.7712703962703964	0.6923076923076923	0.7692307692307693	0.8522727272727273	0.7289460497007667	0.7789757412398922	0.5282555282555282	0.8796068796068796	0.6894715692184047	0.6428571428571429	0.4761904761904762	0.9493670886075948	Self Car Public
no_beacon__geo	0.7845468053491828	0.8596491228070176	0.746860972387729	0.7177570093457943	0.6605504587155963	0.8622754491017965	0.7633432279844014	0.6956521739130435	0.6666666666666666	0.927710843373494	12	RFC	0.7571230972522308	0.7710843373493976	0.6565349544072948	0.84375	0.8320561941251596	0.8888888888888888	0.7222222222222222	0.8850574712643678	0.7391922363350935	0.6713286713286714	0.6646153846153846	0.8816326530612245	0.7217199115933294	0.5714285714285714	0.6190476190476191	0.9746835443037974	Self Car Public
no_beacon__geo	0.755859375	0.8333333333333334	0.7262454834131988	0.6943291839557401	0.6515957446808511	0.8328115216030056	0.7168180800869658	0.6086956521739131	0.6315789473684211	0.9101796407185628	13	RFC	0.7454787528152015	0.7171428571428572	0.7424242424242424	0.7768691588785047	0.7824321647851059	0.7777777777777778	0.7058823529411765	0.8636363636363636	0.7169756232752561	0.6729222520107239	0.580568720379147	0.8974358974358975	0.6778179626280892	0.5	0.5714285714285714	0.9620253164556962	Self Car Public
no_beacon__geo	0.7704714640198511	0.8245614035087719	0.7148548118868945	0.7224334600760457	0.5724508050089446	0.849680170575693	0.7142857142857143	0.5833333333333334	0.6666666666666666	0.8928571428571428	14	RFC	0.7222045345996403	0.76	0.5755395683453237	0.8310740354535975	0.7808988764044944	0.7	0.8	0.8426966292134831	0.7089797699959123	0.6884057971014492	0.5693950177935944	0.8691384950926936	0.6735985533453888	0.5	0.5714285714285714	0.9493670886075948	Self Car Public
no_beacon__geo	0.7868956743002544	0.9035087719298246	0.7477507965798319	0.7299077733860342	0.6521060842433697	0.8612385321100917	0.8482617586912066	0.8	0.8	0.9447852760736196	15	RFC	0.7608844055645138	0.8147058823529412	0.6371951219512195	0.8307522123893806	0.8892876129718235	0.9090909090909092	0.8421052631578947	0.9166666666666666	0.7409590334897432	0.6610978520286396	0.6677316293929713	0.8940476190476191	0.8169580068314245	0.7142857142857143	0.7619047619047619	0.9746835443037974	Self Car Public
no_beacon__geo	0.7668231611893583	0.8596491228070176	0.7166683210270975	0.6767895878524945	0.6181818181818182	0.8550335570469798	0.7645348837209301	0.75	0.6249999999999999	0.9186046511627908	16	RFC	0.7298840999716153	0.6554621848739496	0.7164750957854407	0.8177150192554558	0.8861844248941023	0.9	0.9090909090909092	0.8494623655913979	0.7130258194543023	0.6995515695067265	0.5436046511627907	0.8959212376933896	0.7063492063492064	0.6428571428571429	0.4761904761904762	1.0	Self Car Public
no_beacon__geo	0.7963636363636364	0.8947368421052632	0.7787201129306188	0.8013620885357549	0.6984993178717599	0.8362989323843416	0.8331451157538114	0.7826086956521741	0.7727272727272727	0.9440993788819876	17	RFC	0.7904626971986071	0.8936708860759494	0.6701570680628273	0.8075601374570447	0.8886532343584306	1.0	0.7391304347826086	0.9268292682926829	0.7742802831637053	0.7263374485596708	0.7293447293447294	0.8671586715867159	0.8048020896122162	0.6428571428571429	0.8095238095238095	0.9620253164556962	Self Car Public
no_beacon__geo	0.7799174690508941	0.8421052631578947	0.7465026080881453	0.7280453257790368	0.6603174603174603	0.8511450381679391	0.7266359244620114	0.6086956521739131	0.6500000000000001	0.9212121212121211	18	RFC	0.7661039863394735	0.8210862619808307	0.6731391585760518	0.8040865384615384	0.7819030781087085	0.7777777777777778	0.6842105263157895	0.8837209302325582	0.7353243840973027	0.6539440203562341	0.6479750778816199	0.904054054054054	0.6936909785011052	0.5	0.6190476190476191	0.9620253164556962	Self Car Public
no_beacon__geo	0.7331989247311828	0.8684210526315791	0.7003366193503865	0.6657894736842105	0.6349745331069611	0.8002458512599878	0.7814642440197759	0.6896551724137929	0.7222222222222222	0.9325153374233128	19	RFC	0.7064458409426622	0.6096385542168675	0.7030075187969925	0.8066914498141264	0.8126984126984126	0.6666666666666666	0.8666666666666667	0.9047619047619048	0.7020610469262588	0.7333333333333333	0.5789473684210527	0.7939024390243903	0.7651195499296767	0.7142857142857143	0.6190476190476191	0.9620253164556962	Self Car Public
no_beacon__geo	0.7895805142083897	0.8684210526315791	0.7496707459621211	0.6605839416058394	0.7292225201072385	0.8592057761732852	0.7626902976596228	0.6	0.7555555555555556	0.9325153374233128	20	RFC	0.7741189111931709	0.7938596491228069	0.699228791773779	0.8292682926829268	0.8710317460317459	1.0	0.7083333333333334	0.9047619047619048	0.7396385098983412	0.565625	0.7619047619047619	0.8913857677902621	0.7333735181836447	0.42857142857142855	0.8095238095238095	0.9620253164556962	Self Car Public
no_beacon__geo	0.7172808132147395	0.8859649122807017	0.6845869098110612	0.6181818181818183	0.635820895522388	0.7997580157289776	0.8106365047682415	0.7200000000000001	0.7777777777777778	0.934131736526946	21	RFC	0.6910794689208114	0.6390977443609023	0.6574074074074074	0.7767332549941246	0.8792929292929292	0.8181818181818182	0.9333333333333332	0.8863636363636364	0.6794626706321661	0.5985915492957746	0.615606936416185	0.8241895261845387	0.7656218605585695	0.6428571428571429	0.6666666666666666	0.9873417721518988	Self Car Public
no_beacon__geo	0.7647987371744278	0.8421052631578947	0.6947861600045812	0.5853658536585366	0.6392405063291139	0.8597521200260927	0.7283359914938862	0.6666666666666666	0.6060606060606061	0.912280701754386	22	RFC	0.7136571508035838	0.6428571428571429	0.6733333333333333	0.8247809762202754	0.8270531400966185	0.8	0.8333333333333334	0.8478260869565217	0.6811891104211062	0.5373134328358209	0.608433734939759	0.8978201634877384	0.6783202732569821	0.5714285714285714	0.4761904761904762	0.9873417721518988	Self Car Public
no_beacon__geo	0.7904238618524333	0.8684210526315791	0.7335493925758958	0.6324324324324324	0.7044025157232704	0.8638132295719845	0.771062271062271	0.6666666666666666	0.7179487179487181	0.9285714285714286	23	RFC	0.7437592688005435	0.6763005780346821	0.7044025157232704	0.8505747126436781	0.8847274240532667	1.0	0.7777777777777778	0.8764044943820225	0.7252605002987066	0.5939086294416244	0.7044025157232704	0.8774703557312253	0.7180028129395217	0.5	0.6666666666666666	0.9873417721518988	Self Car Public
no_beacon__geo	0.7372933251684017	0.8596491228070176	0.7213183867301117	0.6609547123623011	0.7142857142857142	0.7887147335423197	0.7905452035886819	0.7857142857142857	0.6666666666666666	0.9192546583850932	24	RFC	0.7171114845533451	0.6293706293706294	0.7093023255813954	0.8126614987080103	0.8034585107755842	0.7857142857142857	0.7222222222222222	0.902439024390244	0.7271182554520381	0.6958762886597938	0.7193396226415094	0.7661388550548112	0.7804902551737994	0.7857142857142857	0.6190476190476191	0.9367088607594936	Self Car Public
no_beacon__geo	0.7672910662824207	0.8070175438596491	0.7107620903377447	0.6812386156648451	0.5964912280701754	0.8545564272782137	0.671957671957672	0.6666666666666666	0.4444444444444444	0.9047619047619048	25	RFC	0.7276416568410357	0.6977611940298507	0.6666666666666666	0.8184971098265896	0.7290886392009988	0.8	0.5333333333333333	0.8539325842696629	0.699700786889399	0.6654804270462633	0.5396825396825397	0.8939393939393939	0.6381354229455495	0.5714285714285714	0.3809523809523809	0.9620253164556962	Self Car Public
no_beacon__geo	0.7565745111260958	0.8859649122807017	0.7179687203330872	0.6629213483146068	0.6540880503144655	0.8368967623701893	0.8238095238095239	0.8	0.742857142857143	0.9285714285714286	26	RFC	0.7300385500327294	0.6704545454545454	0.7222222222222222	0.7974388824214202	0.9046889440147866	0.9090909090909092	0.9285714285714286	0.8764044943820225	0.7112398099721918	0.6555555555555556	0.5977011494252874	0.8804627249357326	0.7735583684950774	0.7142857142857143	0.6190476190476191	0.9873417721518988	Self Car Public
no_beacon__geo	0.7305263157894737	0.8421052631578947	0.6433307283695132	0.42152466367713	0.6573248407643312	0.8511426806670783	0.7117447769621682	0.5217391304347826	0.6818181818181819	0.9316770186335404	27	RFC	0.6539269347332013	0.5081081081081081	0.6113744075829384	0.8422982885085575	0.7444915753505361	0.6666666666666666	0.6521739130434783	0.9146341463414634	0.6436906132936565	0.36015325670498083	0.7107438016528925	0.8601747815230961	0.6974080771549126	0.42857142857142855	0.7142857142857143	0.9493670886075948	Self Car Public
no_beacon__geo	0.8028169014084507	0.8771929824561403	0.7521232716688183	0.7174721189591078	0.6586345381526104	0.8802631578947369	0.7918854906806714	0.7692307692307692	0.6666666666666666	0.9397590361445785	28	RFC	0.7731976755352022	0.7598425196850394	0.7192982456140351	0.8404522613065326	0.8432950191570882	0.8333333333333334	0.8	0.8965517241379308	0.7370060071224701	0.6795774647887324	0.6074074074074074	0.9240331491712708	0.7576853526220614	0.7142857142857143	0.5714285714285714	0.9873417721518988	Self Car Public
no_beacon__geo	0.8241834607366226	0.8684210526315791	0.8045664416158238	0.8180494905385736	0.7219796215429404	0.8736702127659575	0.7884807222305351	0.75	0.6829268292682926	0.9325153374233128	29	RFC	0.8022205337051638	0.8121387283236994	0.7126436781609196	0.8818791946308725	0.8349206349206351	0.9	0.7	0.9047619047619048	0.8070743302904556	0.8240469208211144	0.7315634218289085	0.8656126482213439	0.7571830419931685	0.6428571428571429	0.6666666666666666	0.9620253164556962	Self Car Public
no_beacon__geo	0.7900072411296162	0.8771929824561403	0.7406244278798328	0.7586206896551724	0.599290780141844	0.8639618138424822	0.8041558855934949	0.7826086956521741	0.7058823529411765	0.9239766081871346	30	RFC	0.7814146651697965	0.7734375	0.771689497716895	0.7991169977924945	0.927257525083612	1.0	0.9230769230769232	0.8586956521739131	0.7248252383263826	0.7443609022556391	0.4898550724637682	0.9402597402597402	0.7380952380952381	0.6428571428571429	0.5714285714285714	1.0	Self Car Public
no_beacon__geo	0.7448979591836735	0.8508771929824561	0.7049855435143751	0.6844262295081968	0.6	0.8305304010349289	0.7614370997503528	0.7200000000000001	0.6486486486486486	0.9156626506024096	31	RFC	0.7061565804674309	0.6900826446280992	0.6	0.8283870967741935	0.8139150121908744	0.8181818181818182	0.75	0.8735632183908046	0.7038488711735367	0.6788617886178862	0.6	0.8326848249027238	0.7254370102471368	0.6428571428571429	0.5714285714285714	0.9620253164556962	Self Car Public
no_beacon__geo	0.7119645494830132	0.8333333333333334	0.6505019759213307	0.56	0.5878136200716846	0.8036923076923077	0.7128933444722918	0.5714285714285714	0.6666666666666666	0.9005847953216375	32	RFC	0.6437901527349311	0.5404411764705882	0.5674740484429066	0.8234552332912989	0.8313664596273291	0.8571428571428571	0.8	0.8369565217391305	0.6585162882414175	0.5810276679841897	0.6096654275092936	0.7848557692307693	0.6582278481012658	0.42857142857142855	0.5714285714285714	0.9746835443037974	Self Car Public
no_beacon__geo	0.7775453277545328	0.8333333333333334	0.7285564240918303	0.7178571428571429	0.6108374384236454	0.8569746909947027	0.7404252019636636	0.7272727272727273	0.5945945945945946	0.8994082840236687	33	RFC	0.7507697491188058	0.7584905660377359	0.6813186813186813	0.8125	0.8439814814814816	1.0	0.6875	0.8444444444444444	0.7138425366136071	0.6813559322033899	0.5535714285714286	0.9066002490660025	0.6857544705645973	0.5714285714285714	0.5238095238095238	0.9620253164556962	Self Car Public
no_beacon__geo	0.7951441578148709	0.8771929824561403	0.77307386900201	0.7366609294320139	0.7217630853994492	0.8607975921745673	0.7790975961707668	0.6363636363636364	0.7619047619047619	0.9390243902439024	34	RFC	0.7923931415714999	0.8663967611336032	0.6683673469387755	0.8424153166421208	0.8475957049486461	0.875	0.7619047619047619	0.9058823529411764	0.768383233532934	0.6407185628742516	0.7844311377245509	0.88	0.7455294354028531	0.5	0.7619047619047619	0.9746835443037974	Self Car Public
no_beacon__geo	0.7493734335839599	0.8421052631578947	0.6639049719694881	0.5444444444444444	0.5897435897435898	0.8575268817204301	0.7463852251923169	0.7407407407407408	0.588235294117647	0.9101796407185628	35	RFC	0.6834130206252969	0.5025641025641026	0.7318181818181818	0.8158567774936062	0.8006993006993007	0.7692307692307693	0.7692307692307693	0.8636363636363636	0.6638290480536609	0.5939393939393941	0.4938650306748466	0.9036827195467422	0.7175005023106289	0.7142857142857143	0.4761904761904762	0.9620253164556962	Self Car Public
no_beacon__geo	0.7239502332814929	0.7894736842105263	0.6077191375303238	0.3133333333333333	0.6758104738154613	0.8340136054421768	0.6262362493058995	0.4210526315789473	0.5714285714285714	0.8862275449101796	36	RFC	0.6582171755771494	0.5465116279069767	0.636150234741784	0.7919896640826873	0.7374458874458875	0.8	0.5714285714285714	0.8409090909090909	0.6070393251707148	0.21962616822429906	0.7207446808510638	0.8807471264367817	0.5979505726341169	0.2857142857142857	0.5714285714285714	0.9367088607594936	Self Car Public
no_beacon__geo	0.7401469605878424	0.8245614035087719	0.6749470289386634	0.7092731829573935	0.48508946322067603	0.8304784406379209	0.6922668056811968	0.6923076923076924	0.4827586206896552	0.9017341040462428	37	RFC	0.7125283772406138	0.760752688172043	0.6192893401015228	0.7575431034482759	0.8182624113475176	0.75	0.875	0.8297872340425532	0.6606554358832736	0.6643192488262911	0.3986928104575164	0.9189542483660129	0.6545107494474584	0.6428571428571429	0.3333333333333333	0.9873417721518988	Self Car Public
no_beacon__geo	0.6962406015037594	0.8157894736842105	0.6275807402348312	0.5058365758754864	0.5833333333333334	0.7935723114956738	0.6764575580365054	0.5833333333333334	0.5454545454545454	0.9005847953216375	38	RFC	0.6299915840418513	0.4744525547445255	0.6209677419354839	0.7945544554455446	0.7623188405797102	0.7	0.75	0.8369565217391305	0.6280864197530865	0.5416666666666666	0.55	0.7925925925925926	0.634418324291742	0.5	0.42857142857142855	0.9746835443037974	Self Car Public
no_beacon__geo	0.7903448275862069	0.8859649122807017	0.7430096891186199	0.6666666666666666	0.6913946587537092	0.870967741935484	0.8136294977612343	0.75	0.7567567567567567	0.934131736526946	39	RFC	0.7593749424632786	0.6996197718631179	0.744408945686901	0.834096109839817	0.8871212121212121	0.9	0.875	0.8863636363636364	0.7311191878576427	0.6366782006920415	0.6454293628808865	0.91125	0.7656218605585695	0.6428571428571429	0.6666666666666666	0.9873417721518988	Self Car Public
no_beacon__geo	0.7973352033660589	0.8771929824561403	0.7397848495253395	0.6626746506986028	0.6774193548387097	0.8792605430387059	0.7956114797432162	0.75	0.7027027027027026	0.934131736526946	40	RFC	0.7616520330371147	0.7312775330396476	0.7118644067796609	0.8418141592920354	0.8662878787878787	0.9	0.8125	0.8863636363636364	0.7240622441956965	0.6058394160583942	0.6461538461538462	0.9201934703748488	0.7497488446855535	0.6428571428571429	0.6190476190476191	0.9873417721518988	Self Car Public
no_beacon__geo	0.7894315452361891	0.8684210526315791	0.715481854928826	0.5585585585585585	0.7245409015025043	0.8633461047254151	0.7645280866837753	0.5714285714285714	0.8	0.9221556886227544	41	RFC	0.7439429350472295	0.6642857142857143	0.7380952380952381	0.8294478527607362	0.8580827067669173	0.8571428571428571	0.8421052631578947	0.875	0.6978246168674787	0.4818652849740933	0.7114754098360656	0.9001331557922769	0.7217199115933294	0.42857142857142855	0.7619047619047619	0.9746835443037974	Self Car Public
no_beacon__geo	0.767719298245614	0.8333333333333334	0.7142546918238892	0.576271186440678	0.7268464243845252	0.8396464646464646	0.6954567056363464	0.4761904761904762	0.7	0.9101796407185628	42	RFC	0.7372706531445342	0.6574585635359116	0.7579462102689487	0.7964071856287425	0.7715880610617453	0.7142857142857143	0.7368421052631579	0.8636363636363636	0.6996598999902255	0.5129310344827587	0.6981981981981982	0.8878504672897196	0.6619449467550733	0.35714285714285715	0.6666666666666666	0.9620253164556962	Self Car Public
no_beacon__geo	0.7207995003123048	0.8596491228070176	0.7052076930075261	0.6421173762945915	0.6941323345817727	0.779373368146214	0.7707208403410934	0.6153846153846153	0.7727272727272727	0.9240506329113924	43	RFC	0.7008379421338176	0.6269662921348315	0.6698795180722892	0.8056680161943321	0.7766159114535559	0.6666666666666666	0.7391304347826086	0.9240506329113924	0.7109889853991302	0.6580188679245284	0.7202072538860104	0.7547408343868521	0.7683343379545912	0.5714285714285714	0.8095238095238095	0.9240506329113924	Self Car Public
no_beacon__geo	0.8077682685977617	0.8771929824561403	0.7794580858706067	0.7938144329896906	0.6791277258566978	0.8654320987654321	0.7844533093354467	0.6956521739130435	0.7179487179487181	0.9397590361445785	44	RFC	0.7892097180902983	0.853185595567867	0.6749226006191951	0.8395209580838323	0.8544061302681992	0.8888888888888888	0.7777777777777778	0.8965517241379308	0.7728492950697826	0.7421686746987952	0.6833855799373041	0.8929936305732484	0.7418123367490456	0.5714285714285714	0.6666666666666666	0.9873417721518988	Self Car Public
no_beacon__geo	0.7941176470588235	0.8596491228070176	0.7457974821126802	0.6851063829787233	0.686868686868687	0.8654173764906303	0.7869658119658118	0.7692307692307692	0.6666666666666666	0.925	45	RFC	0.7687935564279141	0.8090452261306532	0.6449864498644986	0.8523489932885906	0.8045267489711935	0.8333333333333334	0.6666666666666666	0.9135802469135802	0.7358521919193305	0.5940959409594095	0.7345679012345679	0.8788927335640139	0.7725537472372915	0.7142857142857143	0.6666666666666666	0.9367088607594936	Self Car Public
no_beacon__geo	0.7309117865085248	0.8245614035087719	0.6761131039212295	0.6574257425742575	0.5451559934318555	0.8257575757575758	0.7357142857142858	0.8	0.5142857142857143	0.8928571428571428	46	RFC	0.7030212891263039	0.6747967479674797	0.6693548387096774	0.7649122807017544	0.7982148937205117	0.9090909090909092	0.6428571428571429	0.8426966292134831	0.6659599258347592	0.640926640926641	0.4598337950138504	0.8971193415637858	0.6974080771549126	0.7142857142857143	0.42857142857142855	0.9493670886075948	Self Car Public
no_beacon__geo	0.8065716057036578	0.9035087719298246	0.7860981361879832	0.7629107981220657	0.7420814479638009	0.8533021624780831	0.8501899489851298	0.8	0.8108108108108109	0.9397590361445785	47	RFC	0.7893988107737657	0.7254464285714286	0.7859424920127795	0.8568075117370892	0.9143808777429469	0.9090909090909092	0.9375	0.8965517241379308	0.7857126555828708	0.8044554455445545	0.7028571428571428	0.8498253783469151	0.8053044002411092	0.7142857142857143	0.7142857142857143	0.9873417721518988	Self Car Public
no_beacon__geo	0.7707618393960192	0.8333333333333334	0.7337224831452561	0.6567717996289425	0.7057256990679095	0.8386699507389164	0.6960815487628974	0.4210526315789473	0.7659574468085107	0.9012345679012346	48	RFC	0.7542229534357482	0.7662337662337663	0.6847545219638242	0.8116805721096544	0.7906085881989496	0.8	0.6923076923076923	0.8795180722891566	0.7234044087547272	0.5746753246753247	0.728021978021978	0.867515923566879	0.6889692585895117	0.2857142857142857	0.8571428571428571	0.9240506329113924	Self Car Public
no_beacon__geo	0.712156862745098	0.8157894736842105	0.5916991131275459	0.37057220708446864	0.5842217484008528	0.8203033838973163	0.6658297258297258	0.5	0.6060606060606061	0.8914285714285716	49	RFC	0.6131665556383629	0.35233160621761656	0.6919191919191919	0.7952488687782805	0.8263888888888891	0.8333333333333334	0.8333333333333334	0.8125	0.581109201619644	0.3908045977011495	0.5055350553505535	0.8469879518072291	0.6068917018284107	0.35714285714285715	0.4761904761904762	0.9873417721518988	Self Car Public
no_beacon__geo	0.7503496503496504	0.8508771929824561	0.6951069440314802	0.6454033771106943	0.5954198473282442	0.8444976076555024	0.7488760436737315	0.7272727272727273	0.6060606060606061	0.9132947976878611	50	RFC	0.7253995726771251	0.7577092511013216	0.6270096463022508	0.7914798206278026	0.8912529550827424	1.0	0.8333333333333334	0.8404255319148937	0.6780267245041527	0.5620915032679739	0.5668604651162791	0.9051282051282052	0.6825396825396824	0.5714285714285714	0.4761904761904762	1.0	Self Car Public
no_beacon__geo	0.7534530386740331	0.8070175438596491	0.6760225534791231	0.6066536203522506	0.5618729096989966	0.8595411303861219	0.6587301587301587	0.5714285714285714	0.5	0.9047619047619048	51	RFC	0.6877096152142658	0.5849056603773585	0.6461538461538462	0.8320693391115926	0.7175446276569871	0.5714285714285714	0.7272727272727273	0.8539325842696629	0.6720038699400801	0.6300813008130082	0.4970414201183432	0.8888888888888888	0.6381354229455495	0.5714285714285714	0.3809523809523809	0.9620253164556962	Self Car Public
no_beacon__geo	0.7341772151898734	0.8771929824561403	0.6940127737783822	0.610062893081761	0.6590257879656161	0.8129496402877697	0.7962185627668351	0.6666666666666666	0.7894736842105262	0.9325153374233128	52	RFC	0.6927260146397279	0.5511363636363636	0.7012195121951219	0.8258221680876979	0.826474179415356	0.6923076923076923	0.8823529411764706	0.9047619047619048	0.7017308227295423	0.6830985915492958	0.6216216216216216	0.8004722550177096	0.7730560578661846	0.6428571428571429	0.7142857142857143	0.9620253164556962	Self Car Public
no_beacon__geo	0.7039215686274509	0.8070175438596491	0.6520295143306704	0.5967976710334788	0.5371900826446281	0.8221007893139041	0.6772486772486772	0.5833333333333334	0.5555555555555556	0.8928571428571428	53	RFC	0.6630321767639283	0.6528662420382165	0.5508474576271186	0.7853828306264501	0.73645443196005	0.7	0.6666666666666666	0.8426966292134831	0.6454039285935279	0.5495978552278821	0.5241935483870968	0.8624203821656051	0.641852521599357	0.5	0.4761904761904762	0.9493670886075948	Self Car Public
no_beacon__geo	0.7773109243697479	0.8771929824561403	0.7496368530513711	0.6596026490066225	0.7509578544061304	0.8383500557413602	0.7814663918958398	0.6428571428571429	0.7567567567567567	0.9447852760736196	54	RFC	0.7441150369589581	0.6209476309226932	0.75	0.8613974799541808	0.8115079365079364	0.6428571428571429	0.875	0.9166666666666666	0.7572705964311349	0.7033898305084746	0.7519181585677749	0.8165038002171553	0.761402451275869	0.6428571428571429	0.6666666666666666	0.9746835443037974	Self Car Public
no_beacon__geo	0.7550593161200279	0.8508771929824561	0.7018341736222181	0.7193460490463215	0.5511811023622047	0.8349753694581282	0.7516638997322804	0.6956521739130435	0.6470588235294118	0.912280701754386	55	RFC	0.7218302765560641	0.7521367521367521	0.6222222222222222	0.7911318553092183	0.8609562739997522	0.8888888888888888	0.8461538461538461	0.8478260869565217	0.6893193933135286	0.6892950391644909	0.4946996466431096	0.8839634941329857	0.6941932891299979	0.5714285714285714	0.5238095238095238	0.9873417721518988	Self Car Public
no_beacon__geo	0.8252559726962457	0.8859649122807017	0.7717460023386519	0.7470588235294119	0.6680080482897385	0.9001711351968055	0.8087301587301589	0.8	0.6857142857142857	0.9404761904761904	56	RFC	0.7887931691200788	0.8115015974440895	0.6887966804979253	0.8660812294182217	0.8846247385573228	0.9090909090909092	0.8571428571428571	0.8876404494382022	0.7591967414906767	0.6920980926430518	0.6484375	0.9370546318289786	0.7619047619047619	0.7142857142857143	0.5714285714285714	1.0	Self Car Public
no_beacon__geo	0.747134670487106	0.8333333333333334	0.7036403955014601	0.6813880126182966	0.6056338028169014	0.8238993710691824	0.6829604170644633	0.4444444444444445	0.7027027027027026	0.9017341040462428	57	RFC	0.7392965002664772	0.8	0.6615384615384615	0.7563510392609699	0.8807624113475176	1.0	0.8125	0.8297872340425532	0.6855147614816124	0.5934065934065934	0.5584415584415584	0.9046961325966852	0.6307012256379345	0.2857142857142857	0.6190476190476191	0.9873417721518988	Self Car Public
no_beacon__geo	0.772027972027972	0.8771929824561403	0.7230586837147047	0.7068676716917922	0.6124567474048442	0.8498516320474777	0.8069774419467671	0.7857142857142857	0.7027027027027026	0.9325153374233128	58	RFC	0.7408395361358093	0.7508896797153025	0.6579925650557621	0.8136363636363636	0.8343253968253967	0.7857142857142857	0.8125	0.9047619047619048	0.7099926822522481	0.6677215189873418	0.5728155339805825	0.8894409937888199	0.7889290737392004	0.7857142857142857	0.6190476190476191	0.9620253164556962	Self Car Public
no_beacon__geo	0.7462380300957593	0.8596491228070176	0.6944400829401128	0.6124260355029585	0.6418786692759296	0.8290155440414506	0.7369560264297106	0.5454545454545454	0.7368421052631577	0.9285714285714286	59	RFC	0.6915374677002584	0.6017441860465116	0.6356589147286822	0.8372093023255814	0.8166446353822429	0.75	0.8235294117647058	0.8764044943820225	0.6975653118375313	0.6234939759036144	0.6482213438735178	0.8209806157354618	0.6941932891299979	0.42857142857142855	0.6666666666666666	0.9873417721518988	Self Car Public
no_beacon__geo	0.7186287192755498	0.7982456140350878	0.671056929544637	0.5967503692762185	0.6141732283464567	0.802247191011236	0.6425364758698092	0.5185185185185186	0.5	0.9090909090909092	60	RFC	0.6689487203195236	0.5126903553299492	0.6610169491525424	0.8331388564760793	0.6701848539057842	0.5384615384615384	0.6	0.8720930232558141	0.6869582647326432	0.7137809187279152	0.5735294117647058	0.7735644637053087	0.6259795057263412	0.5	0.42857142857142855	0.9493670886075948	Self Car Public
no_beacon__geo	0.7722534081796311	0.8508771929824561	0.7054402682800361	0.626865671641791	0.6335877862595419	0.8558673469387754	0.7447862079441027	0.6363636363636364	0.6857142857142857	0.912280701754386	61	RFC	0.7400276261132067	0.72	0.6945606694560671	0.8055222088835534	0.8599896480331264	0.875	0.8571428571428571	0.8478260869565217	0.6834824632380195	0.5550660792951542	0.5824561403508772	0.9129251700680272	0.6862567811934901	0.5	0.5714285714285714	0.9873417721518988	Self Car Public
no_beacon__geo	0.729456384323641	0.8421052631578947	0.6823162426617446	0.6450777202072538	0.5896147403685091	0.8122562674094708	0.7269254594259756	0.7586206896551724	0.5	0.9221556886227544	62	RFC	0.6811898023142063	0.5872641509433962	0.6241134751773051	0.8321917808219178	0.7785353535353535	0.7333333333333333	0.7272727272727273	0.875	0.689166978854045	0.7155172413793104	0.5587301587301587	0.7932535364526659	0.7137834036568212	0.7857142857142857	0.3809523809523809	0.9746835443037974	Self Car Public
no_beacon__geo	0.7646706586826347	0.7719298245614035	0.7278876405037579	0.8067226890756302	0.5510204081632654	0.8259198242723779	0.6074756182514803	0.6363636363636364	0.31249999999999994	0.8735632183908046	63	RFC	0.7490908066045968	0.8255528255528255	0.6472602739726028	0.7744593202883625	0.709848484848485	0.875	0.4545454545454545	0.8	0.71771123606374	0.7887323943661971	0.4796954314720812	0.8847058823529412	0.5667068515169781	0.5	0.2380952380952381	0.9620253164556962	Self Car Public
no_beacon__geo	0.7780157030692363	0.8421052631578947	0.7231883368597349	0.7399030694668821	0.5725190839694656	0.8571428571428572	0.7265900383141762	0.7200000000000001	0.5517241379310345	0.9080459770114944	64	RFC	0.7784731997475111	0.745928338762215	0.8064516129032258	0.7830396475770925	0.8832535885167464	0.8181818181818182	1.0	0.8315789473684211	0.7081663414373646	0.7339743589743589	0.4437869822485207	0.9467376830892144	0.6746031746031745	0.6428571428571429	0.3809523809523809	1.0	Self Car Public
no_beacon__geo	0.7827715355805244	0.8508771929824561	0.7436582477358339	0.6755725190839695	0.6971080669710807	0.8582941571524514	0.7555132811949553	0.6666666666666666	0.6842105263157895	0.9156626506024096	65	RFC	0.7480172469632268	0.6941176470588235	0.7024539877300614	0.8474801061007957	0.8127563669145821	0.8	0.7647058823529411	0.8735632183908046	0.7397410734866391	0.6579925650557621	0.6918429003021148	0.8693877551020408	0.7175005023106289	0.5714285714285714	0.6190476190476191	0.9620253164556962	Self Car Public
no_beacon__geo	0.7540322580645161	0.8157894736842105	0.6826208274596914	0.6959798994974874	0.4847328244274809	0.8671497584541062	0.6653741402391175	0.6666666666666667	0.4137931034482759	0.9156626506024096	66	RFC	0.7132101305902291	0.6690821256038647	0.6546391752577321	0.8159090909090909	0.7341701956039524	0.5789473684210527	0.75	0.8735632183908046	0.6784123689532012	0.725130890052356	0.3848484848484848	0.9252577319587628	0.6778179626280892	0.7857142857142857	0.2857142857142857	0.9620253164556962	Self Car Public
no_beacon__geo	0.7707281903388609	0.8333333333333334	0.7206977914777758	0.5952380952380953	0.7232472324723247	0.8436080467229072	0.7037037037037037	0.5833333333333334	0.6111111111111109	0.9166666666666669	67	RFC	0.7426473014124214	0.6544502617801047	0.7798408488063661	0.7936507936507936	0.7661672908863921	0.7	0.7333333333333333	0.8651685393258427	0.7068134877666777	0.5458515283842795	0.6743119266055045	0.9002770083102493	0.6661643560377737	0.5	0.5238095238095238	0.9746835443037974	Self Car Public
no_beacon__geo	0.7285031847133758	0.7894736842105263	0.6448568819110031	0.5664488017429193	0.52465483234714	0.8434670116429496	0.6245791245791246	0.5	0.4848484848484849	0.8888888888888891	68	RFC	0.6658490553182211	0.5394190871369294	0.6551724137931034	0.8029556650246306	0.6975845410628021	0.6	0.6666666666666666	0.8260869565217391	0.6407045513253172	0.5963302752293578	0.4375	0.8882833787465942	0.5905163753265019	0.42857142857142855	0.3809523809523809	0.9620253164556962	Self Car Public
no_beacon__geo	0.7432525951557093	0.8421052631578947	0.7043428416533442	0.6026490066225165	0.6932153392330384	0.8171641791044776	0.7487723868446761	0.64	0.7027027027027026	0.9036144578313252	69	RFC	0.7028953534129242	0.5548780487804879	0.7253086419753086	0.8284993694829761	0.8006138975966562	0.7272727272727273	0.8125	0.8620689655172413	0.7097990223632769	0.6594202898550725	0.6638418079096046	0.8061349693251534	0.7132810930279284	0.5714285714285714	0.6190476190476191	0.9493670886075948	Self Car Public
no_beacon__geo	0.7612340710932259	0.8245614035087719	0.7146168388393804	0.6851311953352769	0.6024464831804281	0.8562728380024359	0.6705795496493172	0.4761904761904762	0.6285714285714286	0.9069767441860466	70	RFC	0.7345887080570624	0.7436708860759493	0.6566666666666666	0.8034285714285714	0.7795698924731184	0.7142857142857143	0.7857142857142857	0.8387096774193549	0.7027301095097706	0.6351351351351351	0.5564971751412429	0.9165580182529336	0.6227647177014265	0.35714285714285715	0.5238095238095238	0.9873417721518988	Self Car Public
no_beacon__geo	0.7735982966643009	0.8771929824561403	0.7473753821355471	0.7317073170731707	0.6676602086438153	0.8427586206896552	0.7976056864945754	0.7272727272727273	0.7272727272727272	0.9382716049382716	71	RFC	0.7571986102825511	0.8225806451612904	0.6222222222222222	0.8267929634641408	0.8704382748384843	1.0	0.6956521739130435	0.9156626506024096	0.7461749957729481	0.6589147286821705	0.7202572347266881	0.8593530239099859	0.7651195499296765	0.5714285714285714	0.7619047619047619	0.9620253164556962	Self Car Public
no_beacon__geo	0.7896440129449838	0.912280701754386	0.7483139198692484	0.7616707616707618	0.6124401913875598	0.8708308065494239	0.8611844202205649	0.8888888888888891	0.742857142857143	0.9518072289156626	72	RFC	0.7626132688721551	0.8333333333333334	0.6254071661237784	0.8290993071593533	0.919898109553282	0.9230769230769232	0.9285714285714286	0.9080459770114944	0.7394478058440194	0.7013574660633484	0.6	0.91698595146871	0.8253968253968255	0.8571428571428571	0.6190476190476191	1.0	Self Car Public
no_beacon__geo	0.6905864197530864	0.7894736842105263	0.5960107202680066	0.35200000000000004	0.6496	0.78643216080402	0.638148401306296	0.4545454545454545	0.5789473684210527	0.880952380952381	73	RFC	0.5917336559393186	0.308411214953271	0.656957928802589	0.8098318240620958	0.7011731658955718	0.625	0.6470588235294118	0.8314606741573034	0.6055632386122204	0.40993788819875776	0.6424050632911392	0.7643467643467643	0.6058870805706249	0.35714285714285715	0.5238095238095238	0.9367088607594936	Self Car Public
no_beacon__geo	0.7419986936642717	0.8421052631578947	0.7051258856061068	0.6455172413793104	0.6531250000000001	0.8167354154390101	0.7375163398692809	0.64	0.6666666666666667	0.9058823529411764	74	RFC	0.7214033788065154	0.5909090909090909	0.7712177121771218	0.8020833333333334	0.8300310800310801	0.7272727272727273	0.9166666666666666	0.8461538461538461	0.7031915458912621	0.7112462006079028	0.5663956639566395	0.8319327731092437	0.6899738798472975	0.5714285714285714	0.5238095238095238	0.9746835443037974	Self Car Public
no_beacon__geo	0.7426937738246506	0.8596491228070176	0.6891081622014138	0.5761047463175123	0.6457286432160805	0.8454910970706491	0.785133695313336	0.7272727272727273	0.7179487179487181	0.9101796407185628	75	RFC	0.7105809731299928	0.6875	0.6425	0.8017429193899782	0.8804713804713805	1.0	0.7777777777777778	0.8636363636363636	0.6796845775941492	0.495774647887324	0.6489898989898989	0.8942891859052248	0.7333735181836447	0.5714285714285714	0.6666666666666666	0.9620253164556962	Self Car Public
no_beacon__geo	0.7120908483633934	0.8245614035087719	0.6854047458615029	0.6335616438356164	0.6439482961222092	0.7787042976266837	0.7137761407225512	0.5833333333333334	0.6511627906976744	0.906832298136646	76	RFC	0.6968765558524309	0.7115384615384616	0.6048565121412803	0.7742346938775511	0.7422025129342202	0.7	0.6363636363636364	0.8902439024390244	0.6808852239426256	0.5709876543209876	0.6884422110552764	0.7832258064516129	0.6969057665260197	0.5	0.6666666666666666	0.9240506329113924	Self Car Public
no_beacon__geo	0.7216575449569976	0.7807017543859649	0.6526959385812833	0.6458333333333334	0.4836065573770492	0.8286479250334673	0.6325511135041354	0.6086956521739131	0.4117647058823529	0.8771929824561402	77	RFC	0.6883250334684193	0.7914893617021277	0.5130434782608696	0.7604422604422605	0.7104855691812214	0.7777777777777778	0.5384615384615384	0.8152173913043478	0.6377043347289585	0.5454545454545454	0.4573643410852713	0.9102941176470588	0.5942334739803093	0.5	0.3333333333333333	0.9493670886075948	Self Car Public
no_beacon__geo	0.7689504373177842	0.8421052631578947	0.694127055684696	0.592436974789916	0.6179966044142614	0.8719475878499107	0.715923772609819	0.6666666666666666	0.5625	0.9186046511627908	78	RFC	0.7183106642680611	0.6945812807881774	0.6275862068965518	0.8327645051194539	0.8225480612577387	0.8	0.8181818181818182	0.8494623655913979	0.6800597228858098	0.5164835164835165	0.6086956521739131	0.915	0.6666666666666666	0.5714285714285714	0.42857142857142855	1.0	Self Car Public
no_beacon__geo	0.7980645161290323	0.8684210526315791	0.7635050471217735	0.6909090909090909	0.7475622968580715	0.8520437535981578	0.7800182273866486	0.7272727272727273	0.6842105263157895	0.9285714285714286	79	RFC	0.7787605984112459	0.7378640776699029	0.7752808988764045	0.8231368186874305	0.8803701255783212	1.0	0.7647058823529411	0.8764044943820225	0.751461621449938	0.6495726495726496	0.7217573221757322	0.8830548926014321	0.7259393208760297	0.5714285714285714	0.6190476190476191	0.9873417721518988	Self Car Public
no_beacon__geo	0.723752792256143	0.8245614035087719	0.6474610323739536	0.5695652173913043	0.5448154657293498	0.8280024140012069	0.6838129807276813	0.5263157894736842	0.6285714285714286	0.8965517241379308	80	RFC	0.6777776722577897	0.6582914572864321	0.6007751937984496	0.7742663656884876	0.868922305764411	1.0	0.7857142857142857	0.8210526315789474	0.630020519522276	0.5019157088122606	0.4983922829581994	0.8897535667963683	0.6227647177014265	0.35714285714285715	0.5238095238095238	0.9873417721518988	Self Car Public
no_beacon__geo	0.8068862275449101	0.8947368421052632	0.7690735802781837	0.717434869739479	0.7091988130563799	0.8805870580386925	0.8336700336700337	0.8888888888888891	0.6666666666666666	0.9454545454545454	81	RFC	0.7910398194562743	0.7991071428571429	0.7353846153846154	0.8386277001270648	0.8766845557543231	0.9230769230769232	0.8	0.9069767441860463	0.7542297122085281	0.6509090909090909	0.6848137535816619	0.9269662921348316	0.8053044002411089	0.8571428571428571	0.5714285714285714	0.9873417721518988	Self Car Public
no_beacon__geo	0.7875647668393783	0.8333333333333334	0.7496686092698175	0.7703703703703705	0.6189624329159212	0.8596730245231609	0.7421085546887859	0.6923076923076924	0.6315789473684211	0.9024390243902438	82	RFC	0.7478969930248361	0.7624633431085044	0.6156583629893239	0.8655692729766804	0.7754901960784314	0.75	0.7058823529411765	0.8705882352941177	0.7515339449895683	0.7784431137724551	0.6223021582733813	0.8538565629228687	0.7169981916817361	0.6428571428571429	0.5714285714285714	0.9367088607594936	Self Car Public
no_beacon__geo	0.7463312368972747	0.8684210526315791	0.6907823823673512	0.6786885245901638	0.5428571428571429	0.8508014796547472	0.7922764227642277	0.75	0.7	0.9268292682926829	83	RFC	0.7010700672547602	0.7610294117647058	0.4913793103448276	0.8508014796547472	0.8436532507739938	0.9	0.7368421052631579	0.8941176470588236	0.6898701646270368	0.6124260355029586	0.6063829787234043	0.8508014796547472	0.7571830419931685	0.6428571428571429	0.6666666666666666	0.9620253164556962	Self Car Public
no_beacon__geo	0.7327459618208517	0.8684210526315791	0.6885991970680928	0.5899513776337116	0.6606498194945848	0.8151963940759821	0.7555555555555555	0.5714285714285714	0.7619047619047619	0.9333333333333332	84	RFC	0.6807418129526351	0.5481927710843374	0.6466431095406361	0.8473895582329317	0.8381321520856405	0.8571428571428571	0.7619047619047619	0.8953488372093024	0.6997443484948106	0.6385964912280702	0.6752767527675276	0.7853598014888338	0.7217199115933294	0.42857142857142855	0.7619047619047619	0.9746835443037974	Self Car Public
no_beacon__geo	0.7124600638977636	0.8684210526315791	0.6623693939605798	0.5921625544267054	0.5846599131693199	0.8102857142857144	0.7671347622567134	0.6363636363636364	0.7317073170731706	0.9333333333333332	85	RFC	0.7023704250015527	0.8127490039840638	0.5401069518716578	0.7542553191489362	0.8401162790697674	0.875	0.75	0.8953488372093024	0.6594286804654167	0.4657534246575342	0.637223974763407	0.8753086419753087	0.7296564195298373	0.5	0.7142857142857143	0.9746835443037974	Self Car Public
no_beacon__geo	0.7782839787395596	0.8508771929824561	0.7335742685804006	0.7348993288590605	0.6054054054054054	0.8604180714767362	0.7383539557041523	0.6086956521739131	0.6842105263157895	0.9221556886227544	86	RFC	0.7514015672745832	0.7448979591836735	0.6913580246913579	0.8179487179487179	0.8058278867102396	0.7777777777777778	0.7647058823529411	0.875	0.7237220731469599	0.7251655629139073	0.5384615384615384	0.907539118065434	0.6979103877838054	0.5	0.6190476190476191	0.9746835443037974	Self Car Public
no_beacon__geo	0.7628705148205929	0.8157894736842105	0.7049973290460994	0.6446280991735537	0.620817843866171	0.8495460440985733	0.702962962962963	0.7200000000000001	0.5	0.8888888888888891	87	RFC	0.7348504733648572	0.6554621848739496	0.7522522522522522	0.7968369829683698	0.7905138339920948	0.8181818181818182	0.7272727272727273	0.8260869565217391	0.6907831921146216	0.6341463414634146	0.5284810126582279	0.9097222222222222	0.6619449467550733	0.6428571428571429	0.3809523809523809	0.9620253164556962	Self Car Public
no_beacon__geo	0.7728301886792452	0.8157894736842105	0.6632087339934393	0.4675324675324675	0.6389301634472511	0.8831635710005991	0.6606143514488247	0.5454545454545454	0.5294117647058824	0.9069767441860466	88	RFC	0.6912649776815337	0.5333333333333333	0.7095709570957096	0.8308906426155579	0.7603391232423492	0.75	0.6923076923076923	0.8387096774193549	0.6465737650486996	0.4161849710982659	0.581081081081081	0.942455242966752	0.6148282097649186	0.42857142857142855	0.42857142857142855	0.9873417721518988	Self Car Public
no_beacon__geo	0.7702312138728323	0.8508771929824561	0.7280913810463844	0.6666666666666667	0.6525974025974026	0.8650100738750839	0.7437098822640991	0.6923076923076924	0.6111111111111109	0.927710843373494	89	RFC	0.7468381829141323	0.7727272727272727	0.6525974025974026	0.8151898734177215	0.789463601532567	0.75	0.7333333333333333	0.8850574712643678	0.7200401550334954	0.5862068965517241	0.6525974025974026	0.9213161659513592	0.7137834036568215	0.6428571428571429	0.5238095238095238	0.9746835443037974	Self Car Public
no_beacon__geo	0.7647831800262812	0.8157894736842105	0.7271296399032573	0.6801346801346801	0.6547314578005115	0.8465227817745803	0.6792577256345372	0.5185185185185186	0.6	0.9192546583850932	90	RFC	0.7361744449234792	0.7163120567375887	0.6684073107049608	0.823803967327888	0.6908265034067345	0.5384615384615384	0.631578947368421	0.902439024390244	0.7198567056929054	0.6474358974358975	0.6416040100250626	0.8705302096177558	0.6693791440626883	0.5	0.5714285714285714	0.9367088607594936	Self Car Public
no_beacon__geo	0.7483095416979715	0.8771929824561403	0.6878755103437119	0.5950413223140496	0.6354609929078013	0.8331242158092849	0.8047408848321611	0.75	0.7317073170731706	0.9325153374233128	91	RFC	0.697469418464452	0.6545454545454545	0.6005361930294906	0.8373266078184111	0.8515873015873016	0.9	0.75	0.9047619047619048	0.6830390452970662	0.5454545454545454	0.6746987951807228	0.8289637952559301	0.7730560578661846	0.6428571428571429	0.7142857142857143	0.9620253164556962	Self Car Public
no_beacon__geo	0.7902753368482718	0.9298245614035088	0.7750704666528367	0.7051597051597052	0.7872105843439909	0.8328411104548141	0.8916679775575481	0.8461538461538461	0.8717948717948718	0.9570552147239264	92	RFC	0.7700521594765058	0.6784869976359338	0.7760869565217391	0.8555825242718447	0.92989417989418	0.9166666666666666	0.9444444444444444	0.9285714285714286	0.7813167978846732	0.7340153452685422	0.7986577181208053	0.8112773302646721	0.8608599557966646	0.7857142857142857	0.8095238095238095	0.9873417721518988	Self Car Public
no_beacon__geo	0.7719414893617021	0.8245614035087719	0.7164357110677502	0.6915052160953801	0.5969125214408234	0.8608893956670468	0.699396681749623	0.6923076923076924	0.5	0.9058823529411764	93	RFC	0.7448619039131756	0.6925373134328359	0.7310924369747899	0.8109559613319012	0.7744755244755245	0.75	0.7272727272727273	0.8461538461538461	0.7040664907377359	0.6904761904761905	0.5043478260869565	0.9173754556500608	0.6661643560377737	0.6428571428571429	0.3809523809523809	0.9746835443037974	Self Car Public
no_beacon__geo	0.7595419847328244	0.8070175438596491	0.6672057780769163	0.4521739130434783	0.6946454413892909	0.8547979797979798	0.6418988648090815	0.4	0.6315789473684211	0.8941176470588236	94	RFC	0.6715841357026857	0.4508670520231214	0.7228915662650602	0.8409937888198757	0.7359046182575595	0.6666666666666666	0.7058823529411765	0.8351648351648352	0.6636916500428578	0.4534883720930232	0.6685236768802229	0.8690629011553274	0.6063893911995177	0.2857142857142857	0.5714285714285714	0.9620253164556962	Self Car Public
no_beacon__geo	0.8005718370264474	0.8684210526315791	0.7623074273663238	0.758974358974359	0.66	0.8679479231246126	0.7947250280583614	0.7407407407407408	0.7222222222222222	0.9212121212121211	95	RFC	0.7751293389080557	0.75	0.7360594795539034	0.8393285371702638	0.8398727887099979	0.7692307692307693	0.8666666666666667	0.8837209302325582	0.7549804447971331	0.7681660899653979	0.5981873111782477	0.8985879332477535	0.7651195499296767	0.7142857142857143	0.6190476190476191	0.9620253164556962	Self Car Public
no_beacon__geo	0.7915218902015289	0.8596491228070176	0.7535954440951779	0.7275590551181103	0.6709886547811994	0.8622386223862238	0.7745847235676102	0.6666666666666666	0.7368421052631577	0.920245398773006	96	RFC	0.7540774173370689	0.7064220183486238	0.6946308724832215	0.8611793611793612	0.8028980823098469	0.6923076923076923	0.8235294117647058	0.8928571428571429	0.7540677713091505	0.75	0.6489028213166145	0.8633004926108374	0.7529636327104682	0.6428571428571429	0.6666666666666666	0.9493670886075948	Self Car Public
no_beacon__geo	0.7634730538922155	0.8245614035087719	0.6803481225711602	0.5797872340425532	0.6034482758620691	0.8578088578088578	0.7085495779801878	0.6956521739130435	0.5294117647058824	0.9005847953216375	97	RFC	0.708111771162432	0.6193181818181818	0.6944444444444444	0.8105726872246696	0.8060510343119041	0.8888888888888888	0.6923076923076923	0.8369565217391305	0.6631425581582548	0.545	0.5335365853658537	0.9108910891089108	0.6582278481012658	0.5714285714285714	0.42857142857142855	0.9746835443037974	Self Car Public
no_beacon__geo	0.7798353909465021	0.8421052631578947	0.7453570936676527	0.6713780918727916	0.7106598984771575	0.8540332906530089	0.7410053701764009	0.5833333333333334	0.7317073170731706	0.9079754601226993	98	RFC	0.7602575099894885	0.7630522088353414	0.6829268292682927	0.8347934918648311	0.7769841269841269	0.7	0.75	0.8809523809523809	0.7380968969735985	0.5993690851735016	0.7407407407407407	0.8741808650065531	0.7169981916817361	0.5	0.7142857142857143	0.9367088607594936	Self Car Public
no_beacon__geo	0.7142001198322349	0.8421052631578947	0.6695537051009391	0.5410071942446043	0.6553672316384181	0.8122866894197952	0.7184501663286368	0.5217391304347826	0.7179487179487181	0.9156626506024096	99	RFC	0.6641042499675079	0.5179063360881543	0.6304347826086957	0.8439716312056738	0.7726692209450831	0.6666666666666666	0.7777777777777778	0.8735632183908046	0.6771709127531801	0.5662650602409639	0.6823529411764706	0.7828947368421053	0.6857544705645972	0.42857142857142855	0.6666666666666666	0.9620253164556962	Self Car Public
no_beacon__geo	0.7852307692307692	0.8684210526315791	0.7650022498298211	0.7829181494661922	0.6804407713498623	0.8316478286734087	0.7653116531165312	0.5454545454545454	0.8292682926829269	0.9212121212121211	100	RFC	0.7616130206904231	0.8208955223880597	0.6083743842364532	0.8555691554467564	0.8279069767441861	0.75	0.85	0.8837209302325582	0.7764006991685563	0.7482993197278912	0.771875	0.8090277777777778	0.7333735181836447	0.42857142857142855	0.8095238095238095	0.9620253164556962	Self Car Public
no_beacon__geo	0.7440633245382586	0.8771929824561403	0.7153981501831107	0.6615969581749049	0.6676783004552351	0.8169191919191919	0.7886779184247539	0.6666666666666666	0.7500000000000001	0.9493670886075948	101	RFC	0.7119450170875519	0.564935064935065	0.6918238993710691	0.8790760869565217	0.7879469242727071	0.625	0.7894736842105263	0.9493670886075948	0.7354327086834891	0.7981651376146789	0.6451612903225806	0.7629716981132075	0.7926461723930078	0.7142857142857143	0.7142857142857143	0.9493670886075948	Self Car Public
no_beacon__geo	0.7514925373134328	0.8333333333333334	0.688456136364568	0.6146572104018914	0.6106623586429726	0.8400488400488401	0.7219531446202417	0.6666666666666666	0.5789473684210527	0.920245398773006	102	RFC	0.693921769706498	0.6280193236714976	0.6258278145695364	0.8279181708784596	0.7440745528980823	0.6923076923076923	0.6470588235294118	0.8928571428571429	0.6835355451691609	0.6018518518518519	0.5962145110410094	0.8525402726146221	0.7053445850914205	0.6428571428571429	0.5238095238095238	0.9493670886075948	Self Car Public
no_beacon__geo	0.7604166666666666	0.8333333333333334	0.7170925155924696	0.6488188976377952	0.6471449487554904	0.8553137003841229	0.7048780487804879	0.5	0.7	0.9146341463414634	103	RFC	0.7213507937645868	0.7103448275862069	0.5972972972972973	0.8564102564102564	0.7397316821465427	0.6	0.7368421052631579	0.8823529411764706	0.7191305618881344	0.5971014492753624	0.7060702875399361	0.8542199488491049	0.6815350612818967	0.42857142857142855	0.6666666666666666	0.9493670886075948	Self Car Public
no_beacon__geo	0.7671601615074024	0.8245614035087719	0.7217913501980467	0.6112185686653772	0.6998841251448437	0.8542713567839196	0.7030631235744371	0.5714285714285714	0.6341463414634146	0.9036144578313252	104	RFC	0.7617854520391001	0.8144329896907216	0.6466809421841542	0.8242424242424242	0.7897372742200327	0.8571428571428571	0.65	0.8620689655172413	0.7127871351253835	0.4891640866873065	0.7626262626262627	0.8865710560625815	0.6656620454088809	0.42857142857142855	0.6190476190476191	0.9493670886075948	Self Car Public
no_beacon__geo	0.7740667976424361	0.8947368421052632	0.7465154418862837	0.7306791569086653	0.6769759450171822	0.8318912237330037	0.8341721512453221	0.7857142857142857	0.7777777777777778	0.9390243902439024	105	RFC	0.7481234496773798	0.6724137931034483	0.7189781021897809	0.85297845373891	0.8749766573295985	0.7857142857142857	0.9333333333333332	0.9058823529411764	0.7504772870876611	0.8	0.6396103896103896	0.8118214716525934	0.8090214988949166	0.7857142857142857	0.6666666666666666	0.9746835443037974	Self Car Public
no_beacon__geo	0.7866955892986262	0.8421052631578947	0.7470915447705432	0.6916524701873935	0.6910299003322259	0.8585922637920101	0.7417786891471101	0.6363636363636364	0.6842105263157895	0.9047619047619048	106	RFC	0.7738602762850649	0.7574626865671642	0.7591240875912408	0.8049940546967895	0.8312128222075347	0.875	0.7647058823529411	0.8539325842696629	0.7301156447829301	0.6363636363636364	0.6341463414634146	0.9198369565217392	0.6936909785011052	0.5	0.6190476190476191	0.9620253164556962	Self Car Public
no_beacon__geo	0.7945945945945946	0.8333333333333334	0.7227292485718261	0.5947368421052632	0.7012522361359571	0.8721986674742579	0.6763971071663378	0.4	0.7179487179487181	0.9112426035502956	107	RFC	0.7514212656907772	0.6766467065868264	0.7452471482889734	0.8323699421965318	0.7666666666666666	0.6666666666666666	0.7777777777777778	0.8555555555555555	0.70290304281273	0.5305164319248826	0.6621621621621622	0.916030534351145	0.64235483222825	0.2857142857142857	0.6666666666666666	0.9746835443037974	Self Car Public
no_beacon__geo	0.7346101231190151	0.8684210526315791	0.6996340025015316	0.592964824120603	0.7021276595744681	0.8038095238095239	0.7794882868235762	0.6086956521739131	0.8095238095238095	0.920245398773006	108	RFC	0.6916610715609748	0.5429447852760736	0.6947368421052632	0.8373015873015873	0.8267195767195767	0.7777777777777778	0.8095238095238095	0.8928571428571429	0.7119025745379751	0.6531365313653137	0.7096774193548387	0.7728937728937729	0.7529636327104682	0.5	0.8095238095238095	0.9493670886075948	Self Car Public
no_beacon__geo	0.7730496453900709	0.8421052631578947	0.7256105153209239	0.6272493573264782	0.6970387243735764	0.8525434642627173	0.7145994102515841	0.5454545454545454	0.6666666666666666	0.9316770186335404	109	RFC	0.7275270533319217	0.6387434554973822	0.6907449209932279	0.8530927835051546	0.7632113821138211	0.75	0.625	0.9146341463414634	0.723868248006179	0.6161616161616161	0.7034482758620689	0.851994851994852	0.6974080771549126	0.42857142857142855	0.7142857142857143	0.9493670886075948	Self Car Public
no_beacon__geo	0.7783641160949868	0.8421052631578947	0.7412139054765902	0.6884681583476765	0.6854082998661313	0.8497652582159624	0.736536967306198	0.6923076923076924	0.6060606060606061	0.9112426035502956	110	RFC	0.7754101523356377	0.7067137809187279	0.8393442622950821	0.7801724137931034	0.812962962962963	0.75	0.8333333333333334	0.8555555555555555	0.7277720502269854	0.6711409395973155	0.579185520361991	0.9329896907216496	0.6979103877838054	0.6428571428571429	0.4761904761904762	0.9746835443037974	Self Car Public
no_beacon__geo	0.7122488658457551	0.8508771929824561	0.6519567736295477	0.4738562091503268	0.6631439894319683	0.8188701223063483	0.7296418646111897	0.5384615384615384	0.7179487179487181	0.9325153374233128	111	RFC	0.6525615933576886	0.4754098360655738	0.6657824933687002	0.8164924506387921	0.7552910052910052	0.5833333333333334	0.7777777777777778	0.9047619047619048	0.6513669005385089	0.4723127035830619	0.6605263157894737	0.8212616822429907	0.709563994374121	0.5	0.6666666666666666	0.9620253164556962	Self Car Public
no_beacon__geo	0.7741707833450953	0.8596491228070176	0.7268920954030292	0.6559485530546624	0.6523736600306279	0.8723540731237973	0.7436692506459948	0.6	0.6976744186046512	0.9333333333333332	112	RFC	0.7435504271472415	0.7846153846153846	0.5949720670391061	0.851063829787234	0.8590556730091613	1.0	0.6818181818181818	0.8953488372093024	0.7267688840041859	0.56353591160221	0.7220338983050848	0.8947368421052632	0.7058468957203133	0.42857142857142855	0.7142857142857143	0.9746835443037974	Self Car Public
no_beacon__geo	0.690677966101695	0.8245614035087719	0.6341682614335082	0.5993485342019543	0.5163511187607573	0.7868051313378129	0.7015309320916397	0.5454545454545454	0.6511627906976744	0.9079754601226993	113	RFC	0.6268791228048216	0.5714285714285714	0.4950495049504951	0.8141592920353983	0.7557720057720058	0.75	0.6363636363636364	0.8809523809523809	0.6436448820153049	0.6301369863013698	0.5395683453237411	0.7612293144208038	0.6773156519991962	0.42857142857142855	0.6666666666666666	0.9367088607594936	Self Car Public
no_beacon__geo	0.7714915503306392	0.7982456140350878	0.7263957678802747	0.6853707414829661	0.6531302876480541	0.8406862745098038	0.6369254864843547	0.4210526315789473	0.6111111111111109	0.8786127167630058	114	RFC	0.7622576046185009	0.7844036697247706	0.7174721189591078	0.7848970251716247	0.7806146572104019	0.8	0.7333333333333333	0.8085106382978723	0.7043109999555396	0.608540925266904	0.5993788819875776	0.9050131926121372	0.5905163753265019	0.2857142857142857	0.5238095238095238	0.9620253164556962	Self Car Public
no_beacon__geo	0.7692842251563586	0.8684210526315791	0.7231256164089478	0.7244094488188977	0.5915032679738562	0.8534641324340895	0.7900909039120422	0.7407407407407408	0.7027027027027026	0.9268292682926829	115	RFC	0.7234375331541383	0.7120743034055728	0.6073825503355704	0.8508557457212714	0.8252828054298642	0.7692307692307693	0.8125	0.8941176470588236	0.7232337230280681	0.7371794871794872	0.5764331210191083	0.8560885608856088	0.7651195499296767	0.7142857142857143	0.6190476190476191	0.9620253164556962	Self Car Public
no_beacon__geo	0.7673716012084593	0.8245614035087719	0.7075185974052068	0.6220095693779905	0.6423135464231354	0.8582326764144945	0.687482669835611	0.5454545454545454	0.6111111111111109	0.9058823529411764	116	RFC	0.7180736360794536	0.6467661691542289	0.6741214057507987	0.8333333333333334	0.7764957264957265	0.75	0.7333333333333333	0.8461538461538461	0.6990387423199181	0.5990783410138248	0.6133720930232558	0.8846657929226737	0.64235483222825	0.42857142857142855	0.5238095238095238	0.9746835443037974	Self Car Public
no_beacon__geo	0.7490421455938697	0.8508771929824561	0.7054598722710094	0.7217847769028872	0.5669291338582676	0.8276657060518732	0.7516638997322804	0.6956521739130435	0.6470588235294118	0.912280701754386	117	RFC	0.7258572288713845	0.7768361581920904	0.6228373702422145	0.7778981581798483	0.8609562739997522	0.8888888888888888	0.8461538461538461	0.8478260869565217	0.6928290916393133	0.6740196078431373	0.5202312138728323	0.8842364532019704	0.6941932891299979	0.5714285714285714	0.5238095238095238	0.9873417721518988	Self Car Public
no_beacon__geo	0.7740315638450502	0.8421052631578947	0.7311408091713666	0.6638830897703548	0.6776406035665294	0.8518987341772152	0.7437669376693767	0.6666666666666666	0.6500000000000001	0.9146341463414634	118	RFC	0.7421220159113343	0.7130044843049327	0.6804407713498623	0.8329207920792079	0.7888544891640867	0.8	0.6842105263157895	0.8823529411764706	0.7225729320030766	0.62109375	0.674863387978142	0.8717616580310881	0.7132810930279284	0.5714285714285714	0.6190476190476191	0.9493670886075948	Self Car Public
no_beacon__geo	0.7355973317161917	0.8333333333333334	0.7064275899318839	0.6619915848527349	0.6559405940594059	0.8013505908835115	0.752991452991453	0.6923076923076924	0.6666666666666666	0.8999999999999999	119	RFC	0.7187148815569987	0.7539936102236422	0.6162790697674418	0.7858719646799117	0.7685185185185185	0.75	0.6666666666666666	0.8888888888888888	0.7028364688563693	0.59	0.701058201058201	0.817451205510907	0.7403054048623671	0.6428571428571429	0.6666666666666666	0.9113924050632912	Self Car Public
no_beacon__geo	0.7938504542278128	0.8771929824561403	0.7598961851707263	0.7223168654173766	0.6977443609022557	0.8596273291925466	0.7714178825289936	0.6363636363636364	0.7272727272727272	0.9506172839506172	120	RFC	0.7768930504163877	0.8379446640316206	0.6498599439775911	0.8428745432399513	0.8327876724288458	0.875	0.6956521739130435	0.927710843373494	0.7550122870812291	0.6347305389221557	0.7532467532467533	0.8770595690747782	0.7455294354028531	0.5	0.7619047619047619	0.9746835443037974	Self Car Public
no_beacon__geo	0.7291666666666666	0.8070175438596491	0.6790033919095407	0.6699029126213591	0.5488215488215488	0.8182857142857143	0.6791381312827905	0.6206896551724138	0.5142857142857143	0.9024390243902438	121	RFC	0.7015525397278592	0.7582417582417582	0.5863309352517986	0.7600849256900213	0.7044817927170869	0.6	0.6428571428571429	0.8705882352941177	0.6673204662238376	0.6	0.5158227848101266	0.8861386138613861	0.6693791440626883	0.6428571428571429	0.42857142857142855	0.9367088607594936	Self Car Public
no_beacon__geo	0.7472222222222222	0.8508771929824561	0.6894186286528315	0.5155925155925155	0.72870249017038	0.8239608801955991	0.7407407407407408	0.5833333333333334	0.7222222222222222	0.9166666666666669	122	RFC	0.6883034789979227	0.4476534296028881	0.7830985915492957	0.8341584158415841	0.8106117353308364	0.7	0.8666666666666667	0.8651685393258427	0.7010751160367529	0.6078431372549019	0.6813725490196079	0.8140096618357487	0.6979103877838054	0.5	0.6190476190476191	0.9746835443037974	Self Car Public
no_beacon__geo	0.6941255908170155	0.7982456140350878	0.6268201956612479	0.4267161410018553	0.6475716064757161	0.8061728395061728	0.6299154827582921	0.43478260869565216	0.5555555555555556	0.8994082840236687	123	RFC	0.6278861421718565	0.41818181818181815	0.6632653061224489	0.8022113022113022	0.6888888888888891	0.5555555555555556	0.6666666666666666	0.8444444444444444	0.6261277214008554	0.4356060606060606	0.6326034063260341	0.8101736972704715	0.5984528832630098	0.35714285714285715	0.4761904761904762	0.9620253164556962	Self Car Public
no_beacon__geo	0.7768595041322314	0.8596491228070176	0.7266429501239323	0.6791044776119403	0.6388888888888891	0.8619354838709677	0.7767308550441081	0.6923076923076924	0.7222222222222222	0.9156626506024096	124	RFC	0.7434551226248612	0.7165354330708661	0.6891385767790262	0.8246913580246914	0.8300766283524904	0.75	0.8666666666666667	0.8735632183908046	0.7145206764293731	0.6453900709219859	0.5954692556634305	0.9027027027027028	0.7413100261201526	0.6428571428571429	0.6190476190476191	0.9620253164556962	Self Car Public
no_beacon__geo	0.7652987760979122	0.8684210526315791	0.7226753004924545	0.6387225548902196	0.6770833333333334	0.8522200132538105	0.7756421017290581	0.6956521739130435	0.7027027027027026	0.9285714285714286	125	RFC	0.7502963573785436	0.7692307692307693	0.6718346253229974	0.809823677581864	0.8592644610903037	0.8888888888888888	0.8125	0.8764044943820225	0.7092634942625536	0.5460750853242321	0.6824146981627297	0.8993006993006993	0.7259393208760297	0.5714285714285714	0.6190476190476191	0.9873417721518988	Self Car Public
no_beacon__geo	0.8236914600550964	0.9298245614035088	0.7962269708889428	0.7398648648648649	0.7653333333333333	0.8834827144686298	0.8822493224932249	0.8333333333333333	0.8500000000000001	0.9634146341463414	126	RFC	0.821450922373595	0.85546875	0.7715053763440859	0.837378640776699	0.9413828689370484	1.0	0.8947368421052632	0.9294117647058824	0.7820014410461565	0.6517857142857143	0.7592592592592593	0.934959349593496	0.8412698412698413	0.7142857142857143	0.8095238095238095	1.0	Self Car Public
no_beacon__geo	0.7865928659286593	0.8596491228070176	0.7600608195268391	0.7540453074433657	0.6736596736596737	0.8524774774774775	0.7882113821138211	0.75	0.7	0.9146341463414634	127	RFC	0.7714677567911984	0.8034482758620691	0.68	0.8309549945115258	0.8397316821465428	0.9	0.7368421052631579	0.8823529411764706	0.7509822839788156	0.7103658536585366	0.6674364896073903	0.8751445086705202	0.7529636327104682	0.6428571428571429	0.6666666666666666	0.9493670886075948	Self Car Public
no_beacon__geo	0.7537655533726261	0.912280701754386	0.7262825487233653	0.6639999999999999	0.6924177396280401	0.8224299065420559	0.8523517382413089	0.8	0.8	0.9570552147239264	128	RFC	0.7192547323974109	0.6335877862595419	0.6703601108033241	0.8538163001293662	0.8932558669400775	0.9090909090909092	0.8421052631578947	0.9285714285714286	0.7355748512422721	0.6974789915966386	0.7159763313609467	0.7932692307692307	0.821177416114125	0.7142857142857143	0.7619047619047619	0.9873417721518988	Self Car Public
no_beacon__geo	0.7596153846153846	0.8245614035087719	0.7012236099807951	0.6726618705035972	0.5754884547069271	0.8555205047318613	0.6852315643013318	0.6153846153846153	0.5333333333333333	0.9069767441860466	129	RFC	0.7284419078129526	0.6702508960573477	0.7136563876651982	0.8014184397163121	0.7980884109916367	0.6666666666666666	0.8888888888888888	0.8387096774193549	0.6915630438337727	0.6750902527075813	0.4821428571428572	0.9174560216508796	0.6465742415109504	0.5714285714285714	0.3809523809523809	0.9873417721518988	Self Car Public
no_beacon__geo	0.8246844319775596	0.9210526315789472	0.7822340307448054	0.6921119592875318	0.7732342007434945	0.8813559322033899	0.8690184049079756	0.8	0.8500000000000001	0.9570552147239264	130	RFC	0.7956941476944546	0.7472527472527473	0.7741935483870968	0.8656361474435196	0.9107997265892004	0.9090909090909092	0.8947368421052632	0.9285714285714286	0.7714947346909469	0.6445497630331753	0.7722772277227723	0.8976572133168927	0.8370504319871408	0.7142857142857143	0.8095238095238095	0.9873417721518988	Self Car Public
no_beacon__geo	0.759341355288157	0.8947368421052632	0.7146355972798757	0.7210401891252957	0.5901060070671379	0.8327605956471935	0.8526835483357221	0.8571428571428571	0.7692307692307692	0.9316770186335404	131	RFC	0.7168566596633074	0.7493857493857494	0.5778546712802768	0.8233295583238958	0.8683701122725513	0.8571428571428571	0.8333333333333334	0.9146341463414634	0.7133530345584704	0.6947608200455581	0.6028880866425993	0.8424101969872537	0.8402652200120554	0.8571428571428571	0.7142857142857143	0.9493670886075948	Self Car Public
no_beacon__geo	0.7793548387096774	0.8421052631578947	0.7437187652724251	0.7960741548527808	0.5882352941176471	0.8468468468468469	0.7434573905856361	0.7096774193548386	0.6060606060606061	0.9146341463414634	132	RFC	0.7525807189548063	0.7418699186991871	0.6776556776556777	0.8382165605095542	0.7875816993464052	0.6470588235294118	0.8333333333333334	0.8823529411764706	0.7447143825897272	0.8588235294117647	0.5196629213483146	0.8556566970091027	0.7370906168374521	0.7857142857142857	0.4761904761904762	0.9493670886075948	Self Car Public
no_beacon__geo	0.7534246575342466	0.8771929824561403	0.695935423844869	0.7190635451505017	0.526508226691042	0.8422344996930632	0.8119658119658121	0.8461538461538461	0.6666666666666667	0.9230769230769232	133	RFC	0.7258910552553962	0.7239057239057239	0.6697674418604651	0.784	0.9	0.9166666666666666	0.9166666666666666	0.8666666666666667	0.6859449925507258	0.7142857142857143	0.43373493975903615	0.9098143236074272	0.7656218605585695	0.7857142857142857	0.5238095238095238	0.9873417721518988	Self Car Public
no_beacon__geo	0.8261474269819193	0.8684210526315791	0.7844817714793794	0.8075880758807589	0.6508226691042047	0.8950345694531742	0.7978319783197833	0.8	0.6666666666666666	0.9268292682926829	134	RFC	0.7929160773801017	0.861271676300578	0.644927536231884	0.8725490196078431	0.8418102594573184	0.9090909090909092	0.7222222222222222	0.8941176470588236	0.7785801091058969	0.7602040816326531	0.6568265682656826	0.9187096774193548	0.7651195499296767	0.7142857142857143	0.6190476190476191	0.9620253164556962	Self Car Public
no_beacon__geo	0.7817919075144508	0.8245614035087719	0.7418567989609842	0.6839622641509434	0.6905710491367861	0.8510370835952232	0.7246539468761691	0.6363636363636364	0.6363636363636365	0.9012345679012346	135	RFC	0.7488099050213982	0.7323232323232324	0.6582278481012658	0.8558786346396966	0.7877379081543565	0.875	0.6086956521739131	0.8795180722891566	0.7380333011980685	0.6415929203539823	0.7262569832402235	0.84625	0.6969057665260197	0.5	0.6666666666666666	0.9240506329113924	Self Car Public
no_beacon__geo	0.7826409495548962	0.8684210526315791	0.7430678745716109	0.6885245901639344	0.6768292682926829	0.8638497652582159	0.7742956631845521	0.6666666666666666	0.7179487179487181	0.9382716049382716	136	RFC	0.75122130705295	0.7159090909090909	0.6959247648902821	0.8418300653594771	0.7952493735626266	0.6923076923076923	0.7777777777777778	0.9156626506024096	0.7363213151778171	0.6631578947368421	0.658753709198813	0.8870523415977961	0.7571830419931685	0.6428571428571429	0.6666666666666666	0.9620253164556962	Self Car Public
no_beacon__geo	0.7624345549738221	0.8596491228070176	0.7344522533325973	0.6686303387334315	0.6910377358490566	0.8436886854153041	0.7733357425727666	0.6666666666666666	0.7234042553191489	0.9299363057324842	137	RFC	0.7415974580193209	0.7394136807817591	0.6411378555798687	0.8442408376963351	0.7965811965811967	0.8	0.6538461538461539	0.935897435897436	0.7342376408253811	0.6102150537634409	0.7493606138107417	0.8431372549019608	0.7683343379545912	0.5714285714285714	0.8095238095238095	0.9240506329113924	Self Car Public
no_beacon__geo	0.7800738007380074	0.8421052631578947	0.7342983708973815	0.7196819085487078	0.6233766233766233	0.8598365807668132	0.7461735953391924	0.6923076923076924	0.6315789473684211	0.9146341463414634	138	RFC	0.7512778517828119	0.7182539682539683	0.7164179104477612	0.8191616766467066	0.7794117647058824	0.75	0.7058823529411765	0.8823529411764706	0.7258671935138482	0.7211155378486056	0.5517241379310345	0.9047619047619048	0.7212176009644363	0.6428571428571429	0.5714285714285714	0.9493670886075948	Self Car Public
no_beacon__geo	0.7522176227084565	0.8684210526315791	0.7214252884202127	0.7314410480349344	0.6231003039513678	0.8097345132743363	0.8078505856283634	0.7407407407407408	0.7692307692307692	0.91358024691358	139	RFC	0.7150633931917088	0.7112526539278131	0.6011730205278593	0.8327645051194539	0.8313767892081145	0.7692307692307693	0.8333333333333334	0.891566265060241	0.7291469039197195	0.7528089887640449	0.6466876971608833	0.7879440258342304	0.7884267631103073	0.7142857142857143	0.7142857142857143	0.9367088607594936	Self Car Public
no_beacon__geo	0.7892561983471075	0.8859649122807017	0.6516192714221462	0.3436123348017621	0.7241379310344828	0.8871075484301937	0.7766464032421481	0.5714285714285714	0.8085106382978723	0.95	140	RFC	0.6550407561382937	0.3679245283018868	0.7118644067796609	0.8853333333333333	0.8420612309501198	0.8571428571428571	0.7307692307692307	0.9382716049382716	0.6493483479129412	0.32231404958677684	0.7368421052631579	0.8888888888888888	0.7651195499296765	0.42857142857142855	0.9047619047619048	0.9620253164556962	Self Car Public
no_beacon__geo	0.8070296347346657	0.8596491228070176	0.7580849726651827	0.8318965517241379	0.5833333333333334	0.8590250329380764	0.7612553138284571	0.7200000000000001	0.6451612903225806	0.9186046511627908	141	RFC	0.8043512453874287	0.8558758314855875	0.7687861271676301	0.7883917775090692	0.8892147279244055	0.8181818181818182	1.0	0.8494623655913979	0.7409163469521184	0.8092243186582809	0.4699646643109541	0.9435600578871202	0.7063492063492064	0.6428571428571429	0.4761904761904762	1.0	Self Car Public
no_beacon__geo	0.7694763729246488	0.8684210526315791	0.7374926817000288	0.6666666666666667	0.7126725219573401	0.8331388564760793	0.7991493526046372	0.7407407407407408	0.7317073170731706	0.925	142	RFC	0.7446584897638289	0.7162629757785467	0.696078431372549	0.8216340621403913	0.8109370053814499	0.7692307692307693	0.75	0.9135802469135802	0.73284717030914	0.6234939759036144	0.7300771208226221	0.8449704142011835	0.7884267631103073	0.7142857142857143	0.7142857142857143	0.9367088607594936	Self Car Public
no_beacon__geo	0.7181303116147308	0.8596491228070176	0.6645842528616178	0.5675675675675675	0.6148760330578512	0.8113091579594345	0.7916345464238184	0.7586206896551724	0.7027027027027026	0.91358024691358	143	RFC	0.6601350323070044	0.509090909090909	0.6348122866894198	0.8365019011406845	0.8124665327978581	0.7333333333333333	0.8125	0.891566265060241	0.6749882396687767	0.6412213740458015	0.5961538461538461	0.7875894988066826	0.7804902551737994	0.7857142857142857	0.6190476190476191	0.9367088607594936	Self Car Public
no_beacon__geo	0.7535263548626577	0.8684210526315791	0.7029082381249904	0.6177474402730375	0.6380165289256198	0.8529607451763142	0.7770732051011061	0.6666666666666666	0.7368421052631577	0.927710843373494	144	RFC	0.7158424893125286	0.7154150197628458	0.6050156739811913	0.8270967741935484	0.8361956276763579	0.8	0.8235294117647058	0.8850574712643678	0.6996210746210746	0.5435435435435435	0.6748251748251748	0.8804945054945055	0.7375929274663452	0.5714285714285714	0.6666666666666666	0.9746835443037974	Self Car Public
no_beacon__geo	0.7791842475386779	0.8771929824561403	0.7343964930445229	0.6384976525821596	0.7120669056152927	0.8526249209361164	0.8179402722880984	0.7826086956521741	0.7500000000000001	0.9212121212121211	145	RFC	0.7397477822464266	0.6634146341463415	0.7112171837708829	0.8446115288220551	0.8910648714810282	1.0	0.7894736842105263	0.8837209302325582	0.7296983673269214	0.6153846153846154	0.7129186602870813	0.8607918263090677	0.7730560578661846	0.6428571428571429	0.7142857142857143	0.9620253164556962	Self Car Public
no_beacon__geo	0.7796947577969475	0.8771929824561403	0.761257056517985	0.7432098765432098	0.7075606276747503	0.8330006653359948	0.7980179329872582	0.6923076923076924	0.7692307692307692	0.9325153374233128	146	RFC	0.766635490739049	0.8026666666666666	0.6831955922865014	0.8140442132639792	0.8293650793650794	0.75	0.8333333333333334	0.9047619047619048	0.7595142896872455	0.6919540229885057	0.7337278106508875	0.8528610354223434	0.7730560578661846	0.6428571428571429	0.7142857142857143	0.9620253164556962	Self Car Public
no_beacon__geo	0.7715053763440859	0.8333333333333334	0.7474636202910375	0.7578947368421053	0.6511627906976745	0.8333333333333333	0.7448559670781894	0.6666666666666666	0.6666666666666666	0.9012345679012346	147	RFC	0.7564248399056286	0.8372093023255814	0.5625	0.8695652173913043	0.8348393574297188	1.0	0.625	0.8795180722891566	0.7551046090923391	0.6923076923076923	0.7730061349693251	0.8	0.7127787823990356	0.5	0.7142857142857143	0.9240506329113924	Self Car Public
no_beacon__geo	0.7425515660809778	0.8508771929824561	0.6177399795874151	0.3685636856368563	0.6125211505922166	0.8721351025331726	0.7027683145330205	0.4761904761904762	0.7027027027027026	0.9294117647058824	148	RFC	0.6424554373743305	0.5190839694656488	0.565625	0.8426573426573427	0.7983058608058609	0.7142857142857143	0.8125	0.8681318681318682	0.6191203215603585	0.2857142857142857	0.6678966789667896	0.90375	0.6587301587301587	0.35714285714285715	0.6190476190476191	1.0	Self Car Public
no_beacon__geo	0.7810413885180241	0.8508771929824561	0.7363988880935604	0.7785388127853882	0.5852713178294574	0.8453865336658354	0.7540522107584925	0.7692307692307692	0.5806451612903225	0.912280701754386	149	RFC	0.7639040973394907	0.8138424821002387	0.6894977168949772	0.7883720930232558	0.8603864734299517	0.8333333333333334	0.9	0.8478260869565217	0.7219595031117113	0.7461706783369803	0.5084175084175084	0.9112903225806452	0.7100663050030138	0.7142857142857143	0.42857142857142855	0.9873417721518988	Self Car Public
no_beacon__geo	0.7904829545454546	0.8596491228070176	0.7554247309045374	0.7931488801054019	0.6220614828209765	0.851063829787234	0.7664166041510377	0.8	0.5806451612903225	0.9186046511627908	150	RFC	0.7990924267086276	0.7879581151832461	0.8269230769230769	0.7823960880195602	0.8861844248941023	0.9090909090909092	0.9	0.8494623655913979	0.7433012730384453	0.7984084880636605	0.4985507246376812	0.932944606413994	0.7142857142857143	0.7142857142857143	0.42857142857142855	1.0	Self Car Public
no_beacon__geo	0.6768687463213655	0.8070175438596491	0.6427123885948002	0.614334470989761	0.5531914893617021	0.7606112054329373	0.6929824561403509	0.6000000000000001	0.5789473684210527	0.8999999999999999	151	RFC	0.6381549185131922	0.5947136563876652	0.5347043701799485	0.7850467289719626	0.6994825708061002	0.5625	0.6470588235294118	0.8888888888888888	0.6486492685028701	0.6352941176470588	0.5730027548209367	0.7376509330406147	0.6926863572433192	0.6428571428571429	0.5238095238095238	0.9113924050632912	Self Car Public
no_beacon__geo	0.775609756097561	0.8508771929824561	0.7313357246372414	0.7634854771784232	0.5733788395904437	0.8571428571428571	0.7519607843137255	0.75	0.588235294117647	0.9176470588235296	152	RFC	0.7514426085583462	0.8874598070739549	0.5490196078431373	0.8178484107579462	0.8421245421245421	0.9	0.7692307692307693	0.8571428571428571	0.7234355603758053	0.6699029126213593	0.6	0.9004037685060565	0.7021297970665059	0.6428571428571429	0.4761904761904762	0.9873417721518988	Self Car Public
no_beacon__geo	0.7365177195685669	0.8070175438596491	0.6451655729011163	0.5665859564164649	0.5252918287937742	0.8436189334931097	0.6401443816698055	0.5833333333333334	0.4444444444444445	0.8926553672316384	153	RFC	0.7073348319091216	0.6125654450261779	0.75	0.7594390507011867	0.8353741496598639	0.7	1.0	0.8061224489795918	0.6266685685960344	0.527027027027027	0.4041916167664671	0.9487870619946092	0.5952380952380952	0.5	0.2857142857142857	1.0	Self Car Public
no_beacon__geo	0.8130252100840336	0.8859649122807017	0.7821241574616935	0.7751677852348994	0.696048632218845	0.8751560549313359	0.8044677544677544	0.75	0.7179487179487181	0.9454545454545454	154	RFC	0.7907277687101008	0.7830508474576271	0.7363344051446945	0.8527980535279805	0.8615848406546082	0.9	0.7777777777777778	0.9069767441860463	0.7753673907651524	0.7674418604651163	0.6599423631123921	0.8987179487179487	0.7656218605585695	0.6428571428571429	0.6666666666666666	0.9873417721518988	Self Car Public
no_beacon__geo	0.7617625093353249	0.8596491228070176	0.6838823358435276	0.5238095238095238	0.6510903426791277	0.8767471410419313	0.7115384615384616	0.4761904761904762	0.7179487179487181	0.9404761904761904	155	RFC	0.7121715293170992	0.6797752808988764	0.6183431952662722	0.8383961117861483	0.7932346471672315	0.7142857142857143	0.7777777777777778	0.8876404494382022	0.6774437682464071	0.426056338028169	0.6875	0.9187749667110521	0.6746031746031745	0.35714285714285715	0.6666666666666666	1.0	Self Car Public
no_beacon__geo	0.7977748691099477	0.8859649122807017	0.7666154150056027	0.7984981226533165	0.6463022508038585	0.8550458715596329	0.8228785103785103	0.7692307692307692	0.7619047619047619	0.9375	156	RFC	0.7654648096152133	0.8200514138817481	0.6165644171779141	0.8597785977859779	0.8403880070546738	0.8333333333333334	0.7619047619047619	0.925925925925926	0.7691559326818362	0.7780487804878049	0.6790540540540541	0.8503649635036497	0.8085191882660236	0.7142857142857143	0.7619047619047619	0.9493670886075948	Self Car Public
no_beacon__geo	0.7888888888888889	0.8947368421052632	0.7310502789911331	0.6133333333333333	0.7172582619339045	0.8625592417061613	0.8257435948592614	0.6666666666666666	0.8780487804878048	0.9325153374233128	157	RFC	0.7298437497828111	0.6318681318681318	0.6720183486238532	0.8856447688564477	0.8682539682539683	0.8	0.9	0.9047619047619048	0.7351768149803589	0.5958549222797928	0.7690288713910761	0.8406466512702079	0.7968655816757083	0.5714285714285714	0.8571428571428571	0.9620253164556962	Self Car Public
no_beacon__geo	0.7741496598639456	0.8421052631578947	0.7400469651168864	0.7649122807017544	0.6172839506172839	0.8379446640316206	0.7196010934494279	0.6428571428571429	0.588235294117647	0.927710843373494	158	RFC	0.7546812259398324	0.7730496453900709	0.6889763779527559	0.8020176544766708	0.7657151277840933	0.6428571428571429	0.7692307692307693	0.8850574712643678	0.7310970850215645	0.7569444444444444	0.5591054313099042	0.8772413793103448	0.6979103877838054	0.6428571428571429	0.4761904761904762	0.9746835443037974	Self Car Public
no_beacon__geo	0.7828700225394442	0.8333333333333334	0.7286300840195944	0.7145488029465931	0.6037037037037037	0.8676377454084865	0.7005582137161085	0.5833333333333334	0.6060606060606061	0.912280701754386	159	RFC	0.7575404570275638	0.7238805970149254	0.7342342342342343	0.8145065398335315	0.7937198067632849	0.7	0.8333333333333334	0.8478260869565217	0.7154058145498551	0.7054545454545454	0.5125786163522013	0.9281842818428184	0.6545107494474584	0.5	0.4761904761904762	0.9873417721518988	Self Car Public
no_beacon__geo	0.7416843595187544	0.8157894736842105	0.7006105193862863	0.6070287539936102	0.6755407653910149	0.8192620387742339	0.6878864972510458	0.6086956521739131	0.5555555555555556	0.8994082840236687	160	RFC	0.7039740103509574	0.572289156626506	0.7198581560283688	0.8197747183979975	0.762962962962963	0.7777777777777778	0.6666666666666666	0.8444444444444444	0.7004573799216657	0.6462585034013606	0.6363636363636364	0.81875	0.6460719308820574	0.5	0.4761904761904762	0.9620253164556962	Self Car Public
no_beacon__geo	0.7386363636363636	0.8508771929824561	0.7261734205690685	0.6916488222698072	0.7068366164542295	0.7800348229831691	0.7659918200408997	0.64	0.7500000000000001	0.9079754601226993	161	RFC	0.7255494475557431	0.6857749469214437	0.7076566125290024	0.7832167832167832	0.7992329308118782	0.7272727272727273	0.7894736842105263	0.8809523809523809	0.7268404404333588	0.6976241900647948	0.7060185185185185	0.7768786127167628	0.7408077154912598	0.5714285714285714	0.7142857142857143	0.9367088607594936	Self Car Public
no_beacon__geo	0.7612732095490716	0.8333333333333334	0.7311638514018792	0.6754385964912281	0.6930983847283406	0.824954572986069	0.7115489874110564	0.5714285714285714	0.6666666666666667	0.8965517241379308	162	RFC	0.7659701579530219	0.7674418604651163	0.7763157894736842	0.7541528239202658	0.8649540517961569	0.8571428571428571	0.9166666666666666	0.8210526315789474	0.7131852205719241	0.6031331592689295	0.6259946949602122	0.910427807486631	0.6465742415109504	0.42857142857142855	0.5238095238095238	0.9873417721518988	Self Car Public
no_beacon__geo	0.7641707487753674	0.8859649122807017	0.7424808597046738	0.7454844006568145	0.6620498614958448	0.8199083169613622	0.8189910360642068	0.8	0.7179487179487181	0.9390243902439024	163	RFC	0.7587074280876024	0.8078291814946619	0.6848137535816619	0.7834793491864831	0.8642503466032877	0.9090909090909092	0.7777777777777778	0.9058823529411764	0.7309046502877014	0.6920731707317073	0.6407506702412868	0.8598901098901099	0.7852119750853928	0.7142857142857143	0.6666666666666666	0.9746835443037974	Self Car Public
no_beacon__geo	0.7698863636363636	0.8508771929824561	0.7113339394882271	0.582392776523702	0.6969292389853137	0.8546798029556651	0.7458110265802573	0.5833333333333334	0.742857142857143	0.9112426035502956	164	RFC	0.7245659052805663	0.6	0.7543352601156069	0.8193624557260921	0.828042328042328	0.7	0.9285714285714286	0.8555555555555555	0.7022036822546162	0.5657894736842105	0.6476426799007444	0.8931788931788932	0.6979103877838054	0.5	0.6190476190476191	0.9746835443037974	Self Car Public
no_beacon__geo	0.781832298136646	0.8333333333333334	0.7276605567008526	0.6508313539192399	0.665615141955836	0.8665351742274819	0.6774187659729828	0.4545454545454545	0.6500000000000001	0.927710843373494	165	RFC	0.7352867888798755	0.6715686274509803	0.685064935064935	0.8492268041237113	0.7314226658600523	0.625	0.6842105263157895	0.8850574712643678	0.7210464759076323	0.631336405529954	0.647239263803681	0.8845637583892617	0.6502913401647579	0.35714285714285715	0.6190476190476191	0.9746835443037974	Self Car Public
no_beacon__geo	0.7476415094339622	0.8508771929824561	0.7002620114685003	0.7145877378435518	0.5595667870036102	0.8266315095583389	0.7882900864936794	0.8	0.6666666666666666	0.8982035928143712	166	RFC	0.7025780125285381	0.7347826086956522	0.545774647887324	0.8271767810026385	0.8537878787878789	0.9090909090909092	0.8	0.8522727272727273	0.6985447605415401	0.6954732510288066	0.5740740740740741	0.8260869565217391	0.7450271247739599	0.7142857142857143	0.5714285714285714	0.9493670886075948	Self Car Public
no_beacon__geo	0.7116154873164219	0.8245614035087719	0.6355707820496553	0.41891891891891897	0.6877934272300469	0.8	0.7164749635764129	0.5925925925925927	0.6500000000000001	0.906832298136646	167	RFC	0.6288725926864948	0.34962406015037595	0.7026378896882494	0.8343558282208589	0.7299463480464764	0.6153846153846154	0.6842105263157895	0.8902439024390244	0.6547989034746894	0.5224719101123596	0.6735632183908046	0.7683615819209041	0.7048422744625276	0.5714285714285714	0.6190476190476191	0.9240506329113924	Self Car Public
no_beacon__geo	0.7802349689011748	0.8508771929824561	0.7450484509807876	0.7509677419354839	0.6461538461538461	0.8380237648530331	0.7637174549883151	0.6923076923076924	0.6842105263157895	0.9146341463414634	168	RFC	0.764905516399499	0.8791540785498491	0.6245353159851301	0.7910271546635183	0.7990196078431372	0.75	0.7647058823529411	0.8823529411764706	0.7385618537924209	0.6554054054054054	0.6693227091633466	0.8909574468085106	0.7370906168374521	0.6428571428571429	0.6190476190476191	0.9493670886075948	Self Car Public
no_beacon__geo	0.7790132036136206	0.8684210526315791	0.7527041191313772	0.7216494845360825	0.6840490797546012	0.8524137931034483	0.7814642440197759	0.6896551724137929	0.7222222222222222	0.9325153374233128	169	RFC	0.7582028644057733	0.7427055702917772	0.7012578616352201	0.8306451612903226	0.8126984126984126	0.6666666666666666	0.8666666666666667	0.9047619047619048	0.7482577214241067	0.7017543859649122	0.6676646706586826	0.8753541076487252	0.7651195499296767	0.7142857142857143	0.6190476190476191	0.9620253164556962	Self Car Public
no_beacon__geo	0.7807017543859649	0.8684210526315791	0.7391406185142358	0.6782945736434108	0.6863354037267081	0.8527918781725888	0.7530918945553092	0.5454545454545454	0.7804878048780488	0.9333333333333332	170	RFC	0.7497649375092209	0.7446808510638298	0.6656626506024096	0.8389513108614233	0.8151162790697675	0.75	0.8	0.8953488372093024	0.7327353027462085	0.6227758007117438	0.7083333333333334	0.8670967741935484	0.7217199115933294	0.42857142857142855	0.7619047619047619	0.9746835443037974	Self Car Public
no_beacon__geo	0.7491792514773473	0.8333333333333334	0.720513135842411	0.7350427350427351	0.6183431952662721	0.8081534772182254	0.734956753160346	0.64	0.6666666666666666	0.8982035928143712	171	RFC	0.7259165490806105	0.7456647398843931	0.6391437308868502	0.7929411764705883	0.7931818181818183	0.7272727272727273	0.8	0.8522727272727273	0.715844616504679	0.7247191011235955	0.5988538681948424	0.8239608801955991	0.6974080771549126	0.5714285714285714	0.5714285714285714	0.9493670886075948	Self Car Public
no_beacon__geo	0.8112344872632267	0.9035087719298246	0.7904663552937311	0.8102189781021899	0.7007299270072993	0.8604501607717041	0.8286818495514149	0.7200000000000001	0.8095238095238095	0.9565217391304348	172	RFC	0.7876058570790979	0.8201970443349754	0.6703910614525139	0.8722294654498044	0.8555766726498434	0.8181818181818182	0.8095238095238095	0.9390243902439024	0.7944701649776045	0.8004807692307693	0.7339449541284404	0.8489847715736041	0.8090214988949166	0.6428571428571429	0.8095238095238095	0.9746835443037974	Self Car Public
no_beacon__geo	0.7238586156111929	0.8245614035087719	0.6446060472745415	0.5397489539748953	0.5472	0.846869187848729	0.665132528290423	0.4545454545454545	0.6285714285714286	0.912280701754386	173	RFC	0.6655336662967074	0.6323529411764706	0.5588235294117647	0.8054245283018868	0.7528467908902691	0.625	0.7857142857142857	0.8478260869565217	0.6332211779880604	0.4708029197080292	0.5360501567398119	0.8928104575163399	0.6227647177014265	0.35714285714285715	0.5238095238095238	0.9873417721518988	Self Car Public
no_beacon__geo	0.7035928143712575	0.8684210526315791	0.6564470620275514	0.5346534653465347	0.6340269277845777	0.8006607929515418	0.8005231358679633	0.7586206896551724	0.7179487179487181	0.925	174	RFC	0.649371660245272	0.504	0.6065573770491803	0.8375576036866359	0.8082304526748971	0.7333333333333333	0.7777777777777778	0.9135802469135802	0.6667524365557002	0.5692771084337349	0.6641025641025641	0.7668776371308017	0.7963632710468153	0.7857142857142857	0.6666666666666666	0.9367088607594936	Self Car Public
no_beacon__geo	0.7962085308056872	0.8771929824561403	0.7667576795191351	0.7559055118110236	0.6872246696035242	0.8571428571428572	0.8229009552538965	0.8461538461538461	0.7058823529411765	0.9166666666666669	175	RFC	0.7875438729500474	0.7667731629392971	0.785234899328859	0.8106235565819861	0.9016373763564776	0.9166666666666666	0.9230769230769232	0.8651685393258427	0.7552113657395173	0.7453416149068323	0.6109660574412533	0.9093264248704664	0.7772754671488848	0.7857142857142857	0.5714285714285714	0.9746835443037974	Self Car Public
no_beacon__geo	0.7766323024054983	0.8859649122807017	0.7405385210737752	0.6717095310136159	0.6831955922865014	0.866710439921208	0.8151703369094673	0.6956521739130435	0.8181818181818182	0.9316770186335404	176	RFC	0.7467984909215372	0.75	0.6231155778894473	0.8672798948751642	0.8620439102941754	0.8888888888888888	0.7826086956521741	0.9146341463414634	0.7434861571137553	0.6082191780821918	0.7560975609756098	0.8661417322834646	0.7926461723930078	0.5714285714285714	0.8571428571428571	0.9493670886075948	Self Car Public
no_beacon__geo	0.7300690521029504	0.8947368421052632	0.6983125379495156	0.6601941747572815	0.6333333333333334	0.8014101057579319	0.8395157736475101	0.8571428571428571	0.7272727272727273	0.934131736526946	177	RFC	0.7097126618403641	0.6181818181818182	0.7206896551724138	0.7902665121668598	0.9145021645021644	0.8571428571428571	1.0	0.8863636363636364	0.6953568884736941	0.7083333333333334	0.5648648648648649	0.8128724672228844	0.8053044002411089	0.8571428571428571	0.5714285714285714	0.9873417721518988	Self Car Public
no_beacon__geo	0.795352323838081	0.8596491228070176	0.7496572729913629	0.6293103448275862	0.759571209800919	0.8600902643455834	0.7558596756363434	0.5714285714285714	0.7804878048780488	0.9156626506024096	178	RFC	0.7716467105952846	0.7263681592039801	0.7630769230769231	0.8254950495049505	0.8435686918445539	0.8571428571428571	0.8	0.8735632183908046	0.7363142064297327	0.5551330798479087	0.7560975609756098	0.8977119784656796	0.7175005023106289	0.42857142857142855	0.7619047619047619	0.9620253164556962	Self Car Public
no_beacon__geo	0.7635714285714286	0.8421052631578947	0.7363743792509884	0.7096774193548386	0.6733001658374793	0.8261455525606468	0.6894260259967869	0.5	0.6341463414634146	0.934131736526946	179	RFC	0.7640040508179194	0.8815331010452961	0.6403785488958991	0.7701005025125628	0.7898989898989899	0.8333333333333334	0.65	0.8863636363636364	0.7315584318327523	0.5938967136150235	0.7097902097902098	0.8909883720930233	0.6545107494474584	0.35714285714285715	0.6190476190476191	0.9873417721518988	Self Car Public
no_beacon__geo	0.7835990888382688	0.8421052631578947	0.7463546561068534	0.683111954459203	0.6960486322188449	0.8599033816425121	0.701868307131465	0.5454545454545454	0.6315789473684211	0.9285714285714286	180	RFC	0.7563974446400993	0.7228915662650602	0.7111801242236024	0.8351206434316354	0.777428949107733	0.75	0.7058823529411765	0.8764044943820225	0.7384105416337525	0.6474820143884892	0.6815476190476191	0.8862019914651493	0.6624472573839663	0.42857142857142855	0.5714285714285714	0.9873417721518988	Self Car Public
no_beacon__geo	0.7411835026897788	0.8421052631578947	0.7076051390446393	0.6348808030112923	0.6593137254901961	0.8286208886324293	0.727912378791562	0.5714285714285714	0.6976744186046512	0.9146341463414634	181	RFC	0.7262271900894607	0.7597597597597597	0.6359338061465721	0.7829880043620502	0.8071046600458365	0.8571428571428571	0.6818181818181818	0.8823529411764706	0.7032129843250804	0.5452586206896551	0.6844783715012722	0.8799019607843137	0.6974080771549126	0.42857142857142855	0.7142857142857143	0.9493670886075948	Self Car Public
no_beacon__geo	0.8146989835809226	0.8421052631578947	0.7601236466321537	0.7925117004680187	0.6067961165048543	0.881063122923588	0.7354935662627969	0.6666666666666666	0.6285714285714286	0.9112426035502956	182	RFC	0.7890238484303108	0.8167202572347267	0.7142857142857143	0.8360655737704918	0.8137566137566138	0.8	0.7857142857142857	0.8555555555555555	0.7427676351051403	0.7696969696969697	0.5274261603375527	0.9311797752808988	0.6899738798472975	0.5714285714285714	0.5238095238095238	0.9746835443037974	Self Car Public
no_beacon__geo	0.69921875	0.8947368421052632	0.647882590854535	0.5079365079365079	0.638150289017341	0.7975609756097559	0.8170350296095554	0.7200000000000001	0.7804878048780488	0.9506172839506172	183	RFC	0.6428709309467404	0.496551724137931	0.6	0.8320610687022901	0.848630887185104	0.8181818181818182	0.8	0.927710843373494	0.6557150132262085	0.51985559566787	0.6814814814814815	0.7658079625292741	0.7931484830219007	0.6428571428571429	0.7619047619047619	0.9746835443037974	Self Car Public
no_beacon__geo	0.7795484727755644	0.8508771929824561	0.7568901272050822	0.7078825347758887	0.7197149643705463	0.8430728824688115	0.7277777777777777	0.5833333333333334	0.6666666666666666	0.9333333333333332	184	RFC	0.7630303276822613	0.7483660130718954	0.7112676056338029	0.8294573643410853	0.7725236864771748	0.7	0.7222222222222222	0.8953488372093024	0.7523541646525517	0.6715542521994134	0.7283653846153846	0.8571428571428571	0.6979103877838054	0.5	0.6190476190476191	0.9746835443037974	Self Car Public
no_beacon__geo	0.7188221709006929	0.8596491228070176	0.7041894956080302	0.731006160164271	0.6221142162818956	0.7594481103779245	0.7928371591330433	0.6896551724137929	0.7727272727272727	0.9161290322580644	185	RFC	0.6938176842367318	0.653211009174312	0.5739910313901345	0.8542510121457491	0.7800025425883549	0.6666666666666666	0.7391304347826086	0.9342105263157896	0.7308224119499908	0.8298368298368298	0.6790450928381963	0.683585313174946	0.8075145670082379	0.7142857142857143	0.8095238095238095	0.8987341772151899	Self Car Public
no_beacon__geo	0.7010526315789474	0.8070175438596491	0.6475971653534516	0.5355371900826446	0.6133333333333333	0.793920972644377	0.6298615583478352	0.3478260869565217	0.6315789473684211	0.9101796407185628	186	RFC	0.6435585329021473	0.4969325153374233	0.6195286195286195	0.8142144638403991	0.6713210536739949	0.4444444444444444	0.7058823529411765	0.8636363636363636	0.6541734531620996	0.5806451612903226	0.6072607260726073	0.7746144721233689	0.6063893911995177	0.2857142857142857	0.5714285714285714	0.9620253164556962	Self Car Public
no_beacon__geo	0.7738439306358381	0.8771929824561403	0.7217530455625694	0.653061224489796	0.6370370370370371	0.875160875160875	0.7832216905901116	0.7200000000000001	0.6842105263157895	0.9454545454545454	187	RFC	0.7263789786337154	0.6518518518518519	0.6697819314641744	0.8575031525851198	0.8299548149069352	0.8181818181818182	0.7647058823529411	0.9069767441860463	0.7183936098386465	0.654275092936803	0.6073446327683616	0.8935611038107752	0.7497488446855535	0.6428571428571429	0.6190476190476191	0.9873417721518988	Self Car Public
no_beacon__geo	0.7475928473177441	0.8421052631578947	0.7150266354725741	0.7306666666666667	0.6009852216748768	0.8134280180761783	0.7435962336741926	0.7857142857142857	0.5294117647058824	0.9156626506024096	188	RFC	0.7207868742675373	0.7569060773480663	0.61	0.7954545454545454	0.7838617321375944	0.7857142857142857	0.6923076923076923	0.8735632183908046	0.7102170244721792	0.7061855670103093	0.5922330097087378	0.8322324966974901	0.7254370102471368	0.7857142857142857	0.42857142857142855	0.9620253164556962	Self Car Public
no_beacon__geo	0.7576898932831136	0.8771929824561403	0.7270422280026884	0.6469760900140646	0.7102803738317757	0.8238702201622248	0.7762540385858028	0.56	0.8260869565217391	0.9426751592356688	189	RFC	0.7118864955356319	0.6068601583113457	0.6333333333333333	0.8954659949622166	0.7816938616938618	0.6363636363636364	0.76	0.9487179487179488	0.7547190863719694	0.6927710843373494	0.8085106382978723	0.7628755364806867	0.7804902551737994	0.5	0.9047619047619048	0.9367088607594936	Self Car Public
no_beacon__geo	0.7769491525423728	0.8771929824561403	0.7369099189781121	0.7101669195751138	0.638109305760709	0.862453531598513	0.7887946270767054	0.6956521739130435	0.7317073170731706	0.9390243902439024	190	RFC	0.7360174061814261	0.7005988023952096	0.6428571428571429	0.8645962732919255	0.8482570806100217	0.8888888888888888	0.75	0.9058823529411764	0.7379174898230683	0.72	0.6334310850439883	0.8603213844252163	0.7534659433393609	0.5714285714285714	0.7142857142857143	0.9746835443037974	Self Car Public
no_beacon__geo	0.7813194959229058	0.8859649122807017	0.7163193585456399	0.5745257452574527	0.7135135135135134	0.8609188168659535	0.7781318885613363	0.5714285714285714	0.8181818181818182	0.9447852760736196	191	RFC	0.732213824294087	0.654320987654321	0.6947368421052632	0.8475836431226765	0.8521394064872325	0.8571428571428571	0.7826086956521741	0.9166666666666666	0.7066969783082314	0.5120772946859904	0.7333333333333333	0.8746803069053708	0.7534659433393609	0.42857142857142855	0.8571428571428571	0.9746835443037974	Self Car Public
no_beacon__geo	0.7602417730020148	0.8070175438596491	0.7087354031295586	0.7117647058823529	0.5760286225402504	0.8384128809660725	0.6725589225589226	0.5833333333333334	0.5454545454545454	0.8888888888888891	192	RFC	0.7244352865157442	0.7634069400630915	0.6052631578947368	0.8046357615894041	0.758695652173913	0.7	0.75	0.8260869565217391	0.6971015937660615	0.6666666666666666	0.5494880546075085	0.8751500600240096	0.6301989150090416	0.5	0.42857142857142855	0.9620253164556962	Self Car Public
no_beacon__geo	0.7701298701298701	0.8596491228070176	0.7291717163480026	0.7085889570552147	0.6239554317548747	0.8549707602339179	0.7630184603962067	0.7142857142857143	0.6470588235294118	0.927710843373494	193	RFC	0.7324515942272586	0.7021276595744681	0.6530612244897959	0.8421658986175116	0.8151656772346428	0.7142857142857143	0.8461538461538461	0.8850574712643678	0.7268915444495923	0.7151702786377709	0.5973333333333334	0.8681710213776722	0.7375929274663452	0.7142857142857143	0.5238095238095238	0.9746835443037974	Self Car Public
no_beacon__geo	0.7723749119097957	0.8859649122807017	0.7274571450065754	0.6871345029239766	0.641304347826087	0.8539325842696629	0.8003509464587308	0.7692307692307692	0.6857142857142857	0.9461077844311376	194	RFC	0.748601034445973	0.7460317460317459	0.6941176470588235	0.8056537102473498	0.8627344877344877	0.8333333333333334	0.8571428571428571	0.8977272727272727	0.7137274994626078	0.6368563685636857	0.5959595959595959	0.9083665338645418	0.7619047619047619	0.7142857142857143	0.5714285714285714	1.0	Self Car Public
no_beacon__geo	0.7727952167414049	0.8157894736842105	0.7114060402202881	0.6909788867562379	0.5822306238185255	0.861008610086101	0.6733565835362243	0.5384615384615384	0.5714285714285714	0.9101796407185628	195	RFC	0.7351571243079446	0.7171314741035857	0.6724890829694323	0.8158508158508159	0.7204184704184704	0.5833333333333334	0.7142857142857143	0.8636363636363636	0.6971527777777777	0.6666666666666666	0.5133333333333333	0.9114583333333334	0.6460719308820574	0.5	0.4761904761904762	0.9620253164556962	Self Car Public
no_beacon__geo	0.7429178470254958	0.7982456140350878	0.6935000842643703	0.6319845857418112	0.6005361930294907	0.8479794740218087	0.6511166358555918	0.5925925925925927	0.4571428571428571	0.9036144578313252	196	RFC	0.6978348429961333	0.6007326007326007	0.6726726726726727	0.8200992555831266	0.6829607174434761	0.6153846153846154	0.5714285714285714	0.8620689655172413	0.6956205310584404	0.6666666666666666	0.5423728813559322	0.8778220451527224	0.6339160136628491	0.5714285714285714	0.3809523809523809	0.9493670886075948	Self Car Public
no_beacon__geo	0.7488524590163934	0.8684210526315791	0.7179577538376029	0.6860986547085202	0.6498194945848376	0.8179551122194513	0.7719060056224807	0.6206896551724138	0.7567567567567567	0.9382716049382716	197	RFC	0.7133511724679521	0.6361746361746362	0.6474820143884892	0.8563968668407309	0.7968875502008032	0.6	0.875	0.9156626506024096	0.7265052298685596	0.7445255474452555	0.6521739130434783	0.7828162291169452	0.7571830419931685	0.6428571428571429	0.6666666666666666	0.9620253164556962	Self Car Public
no_beacon__geo	0.7540636042402827	0.8157894736842105	0.6939227645803303	0.6751188589540412	0.5577981651376146	0.848851269649335	0.6831860949508007	0.6153846153846153	0.5294117647058824	0.9047619047619048	198	RFC	0.7107869805806644	0.6513761467889908	0.6637554585152838	0.8172293364377182	0.7376356477480073	0.6666666666666666	0.6923076923076923	0.8539325842696629	0.6882298069630729	0.7006578947368421	0.4810126582278481	0.8830188679245283	0.6540084388185654	0.5714285714285714	0.42857142857142855	0.9620253164556962	Self Car Public
no_beacon__geo	0.7394557823129252	0.8070175438596491	0.6840457195105194	0.6299212598425196	0.5924657534246576	0.8297501452643811	0.6534416850206324	0.5454545454545454	0.5142857142857143	0.9005847953216375	199	RFC	0.702774220043869	0.6993006993006993	0.6200716845878136	0.7889502762430939	0.7432712215320909	0.75	0.6428571428571429	0.8369565217391305	0.6717596724442982	0.5730659025787965	0.5672131147540984	0.875	0.6106088004822182	0.42857142857142855	0.42857142857142855	0.9746835443037974	Self Car Public
no_beacon__geo	0.7669826224328594	0.8157894736842105	0.6927075715469749	0.5849056603773586	0.6250000000000001	0.8682170542635659	0.6481481481481481	0.4166666666666666	0.6111111111111109	0.9166666666666669	200	RFC	0.7134104556293973	0.6850828729281768	0.6161971830985915	0.8389513108614233	0.6995006242197254	0.5	0.7333333333333333	0.8651685393258427	0.6813148101441371	0.5102880658436214	0.6340579710144928	0.8995983935742972	0.6185453084187261	0.35714285714285715	0.5238095238095238	0.9746835443037974	Self Car Public
no_beacon__geo	0.7341124908692477	0.8157894736842105	0.6405639939481566	0.6602687140115162	0.4184100418410042	0.8430132259919494	0.6812722670922603	0.6956521739130435	0.4516129032258064	0.8965517241379308	201	RFC	0.6718880902754858	0.6852589641434262	0.5464480874316939	0.7839572192513369	0.8033138401559454	0.8888888888888888	0.7	0.8210526315789474	0.629237210057684	0.6370370370370371	0.3389830508474576	0.9116915422885572	0.6307012256379344	0.5714285714285714	0.3333333333333333	0.9873417721518988	Self Car Public
no_beacon__geo	0.7058449809402796	0.8596491228070176	0.6711337830802554	0.5744966442953019	0.6471371504660453	0.791767554479419	0.7845134575569359	0.7200000000000001	0.7142857142857143	0.9192546583850932	202	RFC	0.6687125421358289	0.5783783783783784	0.6262886597938144	0.8014705882352942	0.8116355189525922	0.8181818181818182	0.7142857142857143	0.902439024390244	0.6741282683292252	0.5706666666666667	0.6694214876033058	0.7822966507177034	0.7646172393007836	0.6428571428571429	0.7142857142857143	0.9367088607594936	Self Car Public
no_beacon__geo	0.72	0.8421052631578947	0.6701666881300749	0.6447368421052632	0.5579710144927535	0.8077922077922078	0.7474747474747474	0.6666666666666666	0.6666666666666666	0.9090909090909092	203	RFC	0.6874602122015915	0.7538461538461538	0.5310344827586206	0.7775	0.7981050818260119	0.8	0.7222222222222222	0.8720930232558141	0.6638483969623743	0.5632183908045977	0.5877862595419847	0.8405405405405405	0.7132810930279284	0.5714285714285714	0.6190476190476191	0.9493670886075948	Self Car Public
no_beacon__geo	0.7632311977715878	0.8596491228070176	0.7294233615800941	0.7159090909090908	0.6366559485530547	0.8357050452781372	0.7838533621666152	0.7692307692307692	0.6666666666666666	0.9156626506024096	204	RFC	0.7473950982900449	0.7730061349693251	0.6804123711340206	0.7887667887667887	0.8356321839080458	0.8333333333333334	0.8	0.8735632183908046	0.7178123988506432	0.6666666666666666	0.5981873111782477	0.8885832187070152	0.7492465340566605	0.7142857142857143	0.5714285714285714	0.9620253164556962	Self Car Public
no_beacon__geo	0.7644499689247979	0.8421052631578947	0.7488463236226818	0.7791932059447984	0.667601683029453	0.7997440818937941	0.7548780487804878	0.75	0.6	0.9146341463414634	205	RFC	0.7392865408818667	0.7474541751527495	0.616580310880829	0.8538251366120219	0.8046439628482972	0.9	0.631578947368421	0.8823529411764706	0.7645606236896577	0.8137472283813747	0.7278287461773699	0.7521058965102286	0.7212176009644363	0.6428571428571429	0.5714285714285714	0.9493670886075948	Self Car Public
no_beacon__geo	0.7795950155763239	0.8421052631578947	0.7201393481775425	0.7142857142857142	0.5802469135802468	0.8658854166666666	0.7505210838544172	0.7407407407407408	0.6060606060606061	0.9047619047619048	206	RFC	0.755507737408768	0.752895752895753	0.7085427135678392	0.8050847457627118	0.8188322289445885	0.7692307692307693	0.8333333333333334	0.8539325842696629	0.7024504752089774	0.6794425087108014	0.4912891986062718	0.9366197183098592	0.7175005023106289	0.7142857142857143	0.4761904761904762	0.9620253164556962	Self Car Public
no_beacon__geo	0.7552356020942408	0.8684210526315791	0.717285398644519	0.7132667617689016	0.6090909090909089	0.8294985250737463	0.784883322599652	0.6956521739130435	0.7368421052631577	0.9221556886227544	207	RFC	0.7366838627204645	0.7716049382716049	0.6547231270358306	0.7837235228539576	0.8624727668845317	0.8888888888888888	0.8235294117647058	0.875	0.7044958178591078	0.6631299734748011	0.5694050991501416	0.8809523809523809	0.7375929274663452	0.5714285714285714	0.6666666666666666	0.9746835443037974	Self Car Public
no_beacon__geo	0.7768595041322314	0.7982456140350878	0.7356065208355219	0.7495495495495496	0.6048109965635738	0.8524590163934426	0.6774281274281275	0.5833333333333334	0.5641025641025642	0.8848484848484849	208	RFC	0.7429408587330171	0.8062015503875969	0.5751633986928104	0.8474576271186439	0.7199827734711456	0.7	0.6111111111111112	0.8488372093023255	0.731845882891732	0.7003367003367004	0.6376811594202898	0.8575197889182058	0.6492867189069721	0.5	0.5238095238095238	0.9240506329113924	Self Car Public
no_beacon__geo	0.7799422799422799	0.8333333333333334	0.7296504703153911	0.6641651031894934	0.6612903225806451	0.8634959851760347	0.6945692216280452	0.56	0.6060606060606061	0.9176470588235296	209	RFC	0.7431825857357772	0.6704545454545454	0.7269503546099291	0.8321428571428572	0.7756132756132756	0.6363636363636364	0.8333333333333334	0.8571428571428571	0.7206018923318879	0.6579925650557621	0.606508875739645	0.8973042362002568	0.6545107494474584	0.5	0.4761904761904762	0.9873417721518988	Self Car Public
no_beacon__geo	0.7572953736654804	0.8859649122807017	0.7197795167111251	0.6453576864535769	0.6740858505564387	0.8398950131233596	0.798633129007257	0.6666666666666666	0.7894736842105262	0.9397590361445785	210	RFC	0.7542648064413345	0.7491166077738516	0.75177304964539	0.7619047619047619	0.8596348884381338	0.8	0.8823529411764706	0.8965517241379308	0.7044894810171708	0.5668449197860963	0.6109510086455331	0.935672514619883	0.7576853526220614	0.5714285714285714	0.7142857142857143	0.9873417721518988	Self Car Public
no_beacon__geo	0.775553967119371	0.8596491228070176	0.735448249426384	0.6861313868613139	0.6686656671664168	0.8515476942514213	0.7596025415371557	0.6086956521739131	0.7441860465116279	0.925925925925926	211	RFC	0.7399672846813271	0.7067669172932329	0.6716867469879518	0.8414481897627965	0.8028883209606102	0.7777777777777778	0.7272727272727273	0.9036144578313252	0.7314102971926387	0.6666666666666666	0.6656716417910448	0.8618925831202046	0.7370906168374521	0.5	0.7619047619047619	0.9493670886075948	Self Car Public
no_beacon__geo	0.7786764705882353	0.8508771929824561	0.7260593974288376	0.6559999999999999	0.6695402298850575	0.8526379624014554	0.7510889332446219	0.7200000000000001	0.6111111111111109	0.9221556886227544	212	RFC	0.7516081218921332	0.6988636363636364	0.7516129032258064	0.8043478260869565	0.8088383838383839	0.8181818181818182	0.7333333333333333	0.875	0.7096047231533454	0.6180904522613065	0.6036269430051814	0.9070967741935484	0.7137834036568215	0.6428571428571429	0.5238095238095238	0.9746835443037974	Self Car Public
no_beacon__geo	0.7121588089330024	0.8508771929824561	0.6700606595194811	0.5564924114671164	0.6706443914081145	0.7830451756832124	0.7653389238294898	0.6666666666666666	0.7111111111111111	0.9182389937106918	213	RFC	0.6595193976116581	0.5188679245283019	0.6357466063348416	0.8239436619718309	0.7930555555555556	0.8	0.6666666666666666	0.9125	0.6852036124618484	0.6	0.7095959595959596	0.7460148777895855	0.7524613220815753	0.5714285714285714	0.7619047619047619	0.9240506329113924	Self Car Public
no_beacon__geo	0.8071895424836601	0.8421052631578947	0.7741016520701196	0.6547085201793721	0.8097982708933716	0.8577981651376148	0.7026847421584264	0.4545454545454545	0.7368421052631577	0.9166666666666669	214	RFC	0.785992989149683	0.7156862745098039	0.8074712643678161	0.8348214285714286	0.7712326503635162	0.625	0.8235294117647058	0.8651685393258427	0.7658399950485931	0.6033057851239669	0.8121387283236994	0.8820754716981132	0.6661643560377737	0.35714285714285715	0.6666666666666666	0.9746835443037974	Self Car Public
no_beacon__geo	0.7430240103828682	0.8333333333333334	0.712165653238498	0.6952264381884946	0.617816091954023	0.8234544295729764	0.7281401896786512	0.6363636363636364	0.6486486486486486	0.8994082840236687	215	RFC	0.7267087003377372	0.7867036011080333	0.6160458452722063	0.7773766546329723	0.8231481481481482	0.875	0.75	0.8444444444444444	0.7059141042393791	0.6228070175438597	0.6195965417867435	0.8753387533875339	0.6778179626280892	0.5	0.5714285714285714	0.9620253164556962	Self Car Public
no_beacon__geo	0.7504587155963303	0.8157894736842105	0.730267230495802	0.7136	0.6591836734693878	0.8180180180180181	0.7002330452436609	0.5925925925925927	0.5909090909090909	0.9171974522292994	216	RFC	0.7276757042743404	0.7124600638977636	0.6235521235521235	0.8470149253731343	0.701226309921962	0.6153846153846154	0.5652173913043478	0.9230769230769232	0.734939518476104	0.7147435897435898	0.6991341991341992	0.7909407665505227	0.7006228651798271	0.5714285714285714	0.6190476190476191	0.9113924050632912	Self Car Public
no_beacon__geo	0.7175831636116768	0.8508771929824561	0.6760870559049211	0.5840220385674931	0.6292834890965733	0.8149556400506971	0.7452020202020201	0.5833333333333334	0.7272727272727272	0.925	217	RFC	0.666197051565532	0.5840220385674931	0.5444743935309974	0.8700947225981055	0.7697441402755412	0.7	0.6956521739130435	0.9135802469135802	0.6985993500829816	0.5840220385674931	0.7453874538745388	0.766388557806913	0.7328712075547519	0.5	0.7619047619047619	0.9367088607594936	Self Car Public
no_beacon__geo	0.7316777710478498	0.8245614035087719	0.6979256514149234	0.6342943854324733	0.6625310173697271	0.7969515514425695	0.7228495481127061	0.64	0.6315789473684211	0.8969696969696971	218	RFC	0.6850709001116244	0.5710382513661202	0.6418269230769231	0.8423475258918297	0.7645400654976579	0.7272727272727273	0.7058823529411765	0.8604651162790697	0.7180414373092002	0.7133105802047781	0.6846153846153846	0.756198347107438	0.6931886678722122	0.5714285714285714	0.5714285714285714	0.9367088607594936	Self Car Public
no_beacon__geo	0.746043707611153	0.8859649122807017	0.6811323539129669	0.5534883720930233	0.641025641025641	0.8488830486202366	0.7987962437763912	0.6666666666666666	0.7906976744186046	0.9390243902439024	219	RFC	0.7030173678802031	0.6839080459770115	0.582901554404145	0.8422425032594524	0.8928698752228165	1.0	0.7727272727272727	0.9058823529411764	0.6774994018428481	0.46484375	0.7120253164556962	0.8556291390728477	0.761402451275869	0.5	0.8095238095238095	0.9746835443037974	Self Car Public
no_beacon__geo	0.7006194081211287	0.8070175438596491	0.6265769542754999	0.5849056603773586	0.4622950819672131	0.8325301204819276	0.6678583168967784	0.6666666666666666	0.4375	0.8994082840236687	220	RFC	0.6333511719046137	0.6058631921824105	0.4878892733564014	0.8063010501750292	0.7243719243719244	0.6923076923076923	0.6363636363636364	0.8444444444444444	0.6217083063755923	0.5653495440729484	0.4392523364485981	0.8605230386052304	0.6460719308820575	0.6428571428571429	0.3333333333333333	0.9620253164556962	Self Car Public
no_beacon__geo	0.8196948682385575	0.8859649122807017	0.7951936691529151	0.7701317715959005	0.7321937321937322	0.8832555036691128	0.7884693735924747	0.6956521739130435	0.7179487179487181	0.9518072289156626	221	RFC	0.8067824557855232	0.8067484662576687	0.7648809523809523	0.8487179487179487	0.8582375478927203	0.8888888888888888	0.7777777777777778	0.9080459770114944	0.7865345656415434	0.7366946778711485	0.7021857923497268	0.9207232267037552	0.7460317460317459	0.5714285714285714	0.6666666666666666	1.0	Self Car Public
no_beacon__geo	0.7629482071713147	0.8421052631578947	0.7246076985704257	0.6757215619694397	0.6594301221166893	0.8386714116251484	0.7246703224964094	0.6086956521739131	0.6486486486486486	0.9166666666666669	222	RFC	0.7625295807978363	0.7316176470588235	0.7941176470588235	0.7618534482758621	0.7976487723678735	0.7777777777777778	0.75	0.8651685393258427	0.7080943449581824	0.6277602523659306	0.5638051044083526	0.9327176781002638	0.6820373719107896	0.5	0.5714285714285714	0.9746835443037974	Self Car Public
no_beacon__geo	0.7570028011204482	0.8684210526315791	0.7029771181244175	0.6292947558770344	0.6306027820710973	0.8490338164251208	0.7640096618357487	0.6086956521739131	0.7500000000000001	0.9333333333333332	223	RFC	0.7138447835614944	0.6718146718146718	0.6455696202531646	0.8241500586166471	0.8208667663992021	0.7777777777777778	0.7894736842105263	0.8953488372093024	0.6945393109481058	0.5918367346938775	0.6163141993957704	0.8754669987546699	0.7296564195298373	0.5	0.7142857142857143	0.9746835443037974	Self Car Public
no_beacon__geo	0.7852044127190136	0.8859649122807017	0.7472023683004007	0.7806267806267806	0.610062893081761	0.8509174311926606	0.8187846529163894	0.8	0.7222222222222222	0.934131736526946	224	RFC	0.7607891848743925	0.8035190615835777	0.6598639455782312	0.8189845474613686	0.8873737373737374	0.9090909090909092	0.8666666666666667	0.8863636363636364	0.7372319198392357	0.7590027700831025	0.5672514619883041	0.8854415274463007	0.7735583684950774	0.7142857142857143	0.6190476190476191	0.9873417721518988	Self Car Public
no_beacon__geo	0.7249825052484254	0.8508771929824561	0.6689011917927753	0.535262206148282	0.658267716535433	0.8131736526946108	0.7560145343277874	0.6666666666666666	0.6857142857142857	0.9156626506024096	225	RFC	0.6755115973388676	0.4378698224852071	0.7545126353790613	0.8341523341523341	0.8076712559471181	0.6923076923076923	0.8571428571428571	0.8735632183908046	0.6884650915900803	0.6883720930232559	0.5837988826815642	0.7932242990654206	0.7254370102471368	0.6428571428571429	0.5714285714285714	0.9620253164556962	Self Car Public
no_beacon__geo	0.7813594954449895	0.8684210526315791	0.7466086372535164	0.7383627608346709	0.6500777604976672	0.8513853904282115	0.7635454097090116	0.6666666666666666	0.6842105263157895	0.9397590361445785	226	RFC	0.7496506695079663	0.7467532467532467	0.6593059936908517	0.8428927680798005	0.8204192021636242	0.8	0.7647058823529411	0.8965517241379308	0.7437713050741666	0.7301587301587301	0.6411042944785276	0.8600508905852418	0.7259393208760297	0.5714285714285714	0.6190476190476191	0.9873417721518988	Self Car Public
no_beacon__geo	0.7662162162162162	0.8157894736842105	0.713836674753923	0.7418803418803419	0.5559322033898304	0.8436974789915966	0.7061487894821229	0.7407407407407408	0.4848484848484849	0.8928571428571428	227	RFC	0.7284137938229088	0.7406143344709898	0.6332046332046332	0.8114224137931034	0.7595313550369731	0.7692307692307693	0.6666666666666666	0.8426966292134831	0.7057551346502128	0.7431506849315068	0.4954682779456193	0.8786464410735122	0.6815350612818968	0.7142857142857143	0.3809523809523809	0.9493670886075948	Self Car Public
no_beacon__geo	0.7519769949676491	0.8245614035087719	0.6826043794635077	0.6998158379373849	0.4945848375451263	0.8534124629080119	0.6777649325626204	0.7200000000000001	0.4	0.9132947976878611	228	RFC	0.7242374483753794	0.7196969696969697	0.6748768472906403	0.7781385281385281	0.7750913389211261	0.8181818181818182	0.6666666666666666	0.8404255319148937	0.6720421452593327	0.6810035842293907	0.3903133903133903	0.9448094612352168	0.6428571428571429	0.6428571428571429	0.2857142857142857	1.0	Self Car Public
no_beacon__geo	0.7822410147991543	0.8421052631578947	0.7237837138858575	0.6773675762439808	0.6245210727969348	0.8694624926166569	0.7099227569815806	0.5454545454545454	0.6666666666666666	0.9176470588235296	229	RFC	0.756378769476903	0.7589928057553957	0.6995708154506438	0.8105726872246696	0.8023809523809523	0.75	0.8	0.8571428571428571	0.7043958871877983	0.6115942028985507	0.5640138408304498	0.9375796178343948	0.6624472573839663	0.42857142857142855	0.5714285714285714	0.9873417721518988	Self Car Public
no_beacon__geo	0.7830508474576271	0.8596491228070176	0.7436541144634089	0.7347611202635913	0.6402439024390244	0.8559573206876111	0.7727445394112061	0.6923076923076924	0.7	0.925925925925926	230	RFC	0.7483670284707302	0.7992831541218638	0.5801104972375689	0.8657074340527577	0.7968188543648278	0.75	0.7368421052631579	0.9036144578313252	0.7468627158638025	0.6798780487804879	0.7142857142857143	0.8464243845252052	0.7529636327104682	0.6428571428571429	0.6666666666666666	0.9493670886075948	Self Car Public
no_beacon__geo	0.7739637305699482	0.8771929824561403	0.7317532496235669	0.7571801566579635	0.5921052631578948	0.8459743290548424	0.8065649415342667	0.7692307692307692	0.7179487179487181	0.9325153374233128	231	RFC	0.7366775241286802	0.8146067415730337	0.5572755417956656	0.838150289017341	0.8386243386243386	0.8333333333333334	0.7777777777777778	0.9047619047619048	0.7309472797164274	0.7073170731707317	0.631578947368421	0.8539458186101295	0.7809925658026925	0.7142857142857143	0.6666666666666666	0.9620253164556962	Self Car Public
no_beacon__geo	0.7853658536585366	0.8596491228070176	0.743231326667393	0.6798679867986799	0.672340425531915	0.8774855676715843	0.7599402546770969	0.7272727272727273	0.6285714285714286	0.9239766081871346	232	RFC	0.775187537517585	0.8273092369477911	0.6829971181556196	0.8152562574493445	0.8814699792960662	1.0	0.7857142857142857	0.8586956521739131	0.7296806618364291	0.5770308123249299	0.6620111731843575	0.95	0.6984126984126985	0.5714285714285714	0.5238095238095238	1.0	Self Car Public
no_beacon__geo	0.7627118644067796	0.8157894736842105	0.7465885958892158	0.7588235294117646	0.6634615384615385	0.8174807197943444	0.7002244668911336	0.5925925925925927	0.6111111111111109	0.8969696969696971	233	RFC	0.7494694171299322	0.7521865889212828	0.6952141057934509	0.801007556675063	0.7363943549990063	0.6153846153846154	0.7333333333333333	0.8604651162790697	0.7449023543089549	0.7655786350148368	0.6344827586206897	0.8346456692913385	0.6773156519991964	0.5714285714285714	0.5238095238095238	0.9367088607594936	Self Car Public
no_beacon__geo	0.7469220246238031	0.8421052631578947	0.7086693594281498	0.6677796327212019	0.625	0.8332284455632473	0.7545378598010176	0.7272727272727273	0.6315789473684211	0.9047619047619048	234	RFC	0.7369298870395361	0.78125	0.6552706552706553	0.7742690058479532	0.8532716457369465	1.0	0.7058823529411765	0.8539325842696629	0.6941334444531909	0.5830903790087464	0.5974025974025974	0.9019073569482288	0.7016274864376131	0.5714285714285714	0.5714285714285714	0.9620253164556962	Self Car Public
no_beacon__geo	0.7229647630619684	0.8421052631578947	0.6910193839872799	0.597758405977584	0.6658322903629537	0.8094674556213018	0.694260128391865	0.5	0.6486486486486486	0.934131736526946	235	RFC	0.6915297456039725	0.6201550387596899	0.6487804878048781	0.8056537102473498	0.7454545454545455	0.6	0.75	0.8863636363636364	0.6913483944546243	0.5769230769230769	0.6838046272493573	0.8133174791914387	0.6624472573839663	0.42857142857142855	0.5714285714285714	0.9873417721518988	Self Car Public
no_beacon__geo	0.7899159663865546	0.8596491228070176	0.7311269699672911	0.6447368421052629	0.6799999999999999	0.8686440677966102	0.7706259426847663	0.7692307692307692	0.6249999999999999	0.9176470588235296	236	RFC	0.7468174563576471	0.6504424778761062	0.7566765578635015	0.8333333333333334	0.8665223665223665	0.8333333333333334	0.9090909090909092	0.8571428571428571	0.7212144982812972	0.6391304347826087	0.6174334140435835	0.9070796460176992	0.7259393208760297	0.7142857142857143	0.4761904761904762	0.9873417721518988	Self Car Public
no_beacon__geo	0.7640297498309668	0.8684210526315791	0.7310527069820072	0.7277108433734941	0.6220095693779903	0.8434377081945369	0.7963249701969061	0.7826086956521741	0.6842105263157895	0.9221556886227544	237	RFC	0.7475669348197208	0.8273972602739726	0.6270096463022508	0.7882938978829391	0.8799019607843137	1.0	0.7647058823529411	0.875	0.7244759213390933	0.6494623655913978	0.6170886075949367	0.9068767908309456	0.7455294354028531	0.6428571428571429	0.6190476190476191	0.9746835443037974	Self Car Public
no_beacon__geo	0.8	0.8859649122807017	0.7716493183165829	0.7879548306148055	0.6625194401244167	0.8644736842105263	0.8365127272868523	0.8461538461538461	0.7317073170731706	0.9316770186335404	238	RFC	0.7719607773456293	0.8051282051282052	0.6474164133738601	0.8633377135348226	0.8604336043360433	0.9166666666666666	0.75	0.9146341463414634	0.7718184562549005	0.7714987714987716	0.6783439490445862	0.8656126482213439	0.8164556962025316	0.7857142857142857	0.7142857142857143	0.9493670886075948	Self Car Public
no_beacon__geo	0.7673896783844428	0.8245614035087719	0.6932555165755221	0.4916201117318435	0.7424999999999999	0.8456464379947229	0.6607650783764144	0.4210526315789473	0.6500000000000001	0.9112426035502956	239	RFC	0.7242209536250716	0.5986394557823129	0.7836411609498679	0.7903822441430333	0.7799220272904485	0.8	0.6842105263157895	0.8555555555555555	0.6772482174760994	0.4170616113744076	0.7054631828978623	0.9092198581560283	0.626481816355234	0.2857142857142857	0.6190476190476191	0.9746835443037974	Self Car Public
no_beacon__geo	0.7337559429477021	0.7982456140350878	0.6592064179397398	0.5994694960212201	0.5477477477477477	0.8304020100502513	0.6548758259284574	0.5454545454545454	0.5263157894736842	0.8928571428571428	240	RFC	0.6726313137602232	0.6348314606741573	0.5779467680608364	0.8051157125456759	0.7269773077770435	0.75	0.5882352941176471	0.8426966292134831	0.6485717621504224	0.5678391959798995	0.5205479452054794	0.8573281452658884	0.6180429977898332	0.42857142857142855	0.4761904761904762	0.9493670886075948	Self Car Public
no_beacon__geo	0.7459649122807017	0.8245614035087719	0.6613785159833719	0.6533996683250414	0.4644194756554307	0.8663164039696438	0.6871701961250212	0.7407407407407408	0.4137931034482759	0.9069767441860466	241	RFC	0.6957427221660186	0.6006097560975611	0.6739130434782609	0.8127053669222344	0.7859801488833748	0.7692307692307693	0.75	0.8387096774193549	0.6660497835497835	0.7163636363636363	0.35428571428571426	0.9275	0.6624472573839663	0.7142857142857143	0.2857142857142857	0.9873417721518988	Self Car Public
no_beacon__geo	0.7997356245869134	0.8508771929824561	0.7746409496648036	0.7101669195751139	0.754813863928113	0.8589420654911839	0.7349707602339182	0.64	0.6315789473684211	0.9333333333333332	242	RFC	0.7919701215951944	0.7905405405405406	0.7676240208877284	0.8177458033573142	0.7761679724744021	0.7272727272727273	0.7058823529411765	0.8953488372093024	0.7638538751391416	0.6446280991735537	0.7424242424242424	0.9045092838196288	0.7058468957203133	0.5714285714285714	0.5714285714285714	0.9746835443037974	Self Car Public
no_beacon__geo	0.8059187887130076	0.8596491228070176	0.7781202493974848	0.7893175074183976	0.679938744257274	0.8651044965167829	0.7823800131492439	0.7692307692307692	0.6666666666666667	0.9112426035502956	243	RFC	0.7869036748347092	0.7987987987987988	0.7207792207792207	0.8411330049261084	0.8685185185185186	0.8333333333333334	0.9166666666666666	0.8555555555555555	0.7713397702843112	0.7800586510263929	0.6434782608695652	0.8904823989569752	0.7375929274663452	0.7142857142857143	0.5238095238095238	0.9746835443037974	Self Car Public
no_beacon__geo	0.7219477769936485	0.8070175438596491	0.6599698192079914	0.6775407779171895	0.4670433145009416	0.8353253652058432	0.6395298824706177	0.56	0.4516129032258064	0.9069767441860466	244	RFC	0.6835078253271782	0.6835443037974683	0.5933014354066986	0.7736777367773677	0.7250244379276638	0.6363636363636364	0.7	0.8387096774193549	0.6547942887981824	0.6716417910447762	0.38509316770186336	0.9076479076479076	0.6068917018284107	0.5	0.3333333333333333	0.9873417721518988	Self Car Public
no_beacon__geo	0.7414050822122571	0.8070175438596491	0.6710235726816638	0.5748987854251012	0.5782747603833865	0.8598971722365039	0.6611190741625524	0.5	0.5641025641025642	0.9192546583850932	245	RFC	0.6737477643241009	0.5748987854251012	0.5973597359735974	0.8489847715736041	0.6711833785004516	0.5	0.6111111111111112	0.902439024390244	0.6687880174843217	0.5748987854251012	0.5603715170278638	0.87109375	0.6535061281896725	0.5	0.5238095238095238	0.9367088607594936	Self Car Public
no_beacon__geo	0.6898928024502297	0.7894736842105263	0.5971875852501431	0.4477611940298508	0.5362035225048924	0.8075980392156863	0.663794790725685	0.5185185185185186	0.5853658536585366	0.8875	246	RFC	0.5896188591501091	0.3671328671328672	0.5436507936507936	0.8580729166666666	0.6716682494460272	0.5384615384615384	0.6	0.8765432098765432	0.6218198340807629	0.5737704918032787	0.528957528957529	0.7627314814814815	0.6567209162145872	0.5	0.5714285714285714	0.8987341772151899	Self Car Public
no_beacon__geo	0.7544097693351425	0.8596491228070176	0.713916176540916	0.5573770491803279	0.7703889585947301	0.8139825218476904	0.773690078037904	0.6153846153846153	0.7826086956521741	0.923076923076923	247	RFC	0.7051427271596985	0.4967532467532468	0.7675	0.8511749347258486	0.7739105339105339	0.6666666666666666	0.72	0.935064935064935	0.7293529420383864	0.6348547717842323	0.7732997481108312	0.7799043062200957	0.7799879445449065	0.5714285714285714	0.8571428571428571	0.9113924050632912	Self Car Public
no_beacon__geo	0.7467994310099573	0.8245614035087719	0.6634965454490458	0.4450127877237852	0.7201166180758017	0.8253602305475505	0.6830778146567621	0.5	0.6486486486486486	0.9005847953216375	248	RFC	0.6576048266039262	0.41232227488151657	0.7201166180758017	0.8403755868544601	0.8067632850241546	0.8333333333333334	0.75	0.8369565217391305	0.6714406595297343	0.4833333333333333	0.7201166180758017	0.8108720271800679	0.634418324291742	0.35714285714285715	0.5714285714285714	0.9746835443037974	Self Car Public
no_beacon__geo	0.7810218978102191	0.8684210526315791	0.7472451966415466	0.7720364741641338	0.620384047267356	0.8493150684931505	0.8153110047846891	0.8	0.7368421052631577	0.9090909090909092	249	RFC	0.7596074644246883	0.7767584097859327	0.6862745098039216	0.8157894736842105	0.8682377813704761	0.9090909090909092	0.8235294117647058	0.8720930232558141	0.7397078742572671	0.7673716012084593	0.5660377358490566	0.8857142857142857	0.776773156519992	0.7142857142857143	0.6666666666666666	0.9493670886075948	Self Car Public
no_beacon__geo	0.7646643109540636	0.8596491228070176	0.7054460109048242	0.5947826086956521	0.6474164133738601	0.8741390106449594	0.7568045153587323	0.64	0.7027027027027026	0.927710843373494	250	RFC	0.7176488276122098	0.6452830188679245	0.6677115987460815	0.8399518652226233	0.8082767328456985	0.7272727272727273	0.8125	0.8850574712643678	0.6970528804478668	0.5516129032258065	0.6283185840707964	0.9112271540469974	0.7217199115933294	0.5714285714285714	0.6190476190476191	0.9746835443037974	Self Car Public
no_beacon__geo	0.8056962025316455	0.8333333333333334	0.7674157096457125	0.7785547785547786	0.6560283687943262	0.8676639815880324	0.7441176470588236	0.75	0.588235294117647	0.8941176470588236	251	RFC	0.7754124100632193	0.7858823529411765	0.6902985074626866	0.8500563697857948	0.8347985347985348	0.9	0.7692307692307693	0.8351648351648352	0.7607930126129744	0.7713625866050808	0.625	0.8860164512338425	0.6936909785011052	0.6428571428571429	0.4761904761904762	0.9620253164556962	Self Car Public
no_beacon__geo	0.719718309859155	0.8508771929824561	0.6466621641959582	0.6052173913043478	0.5026178010471205	0.8321513002364066	0.7534395680947404	0.7272727272727273	0.6249999999999999	0.9080459770114944	252	RFC	0.6883981252004454	0.6850393700787402	0.62882096069869	0.7513340448239061	0.9135566188197768	1.0	0.9090909090909092	0.8315789473684211	0.6310370190183245	0.5420560747663551	0.4186046511627907	0.932450331125828	0.6825396825396824	0.5714285714285714	0.4761904761904762	1.0	Self Car Public
no_beacon__geo	0.6721664275466284	0.8245614035087719	0.5760574716124855	0.35365853658536583	0.5718901453957996	0.8026237328562911	0.6730040090363977	0.4761904761904762	0.6315789473684211	0.9112426035502956	253	RFC	0.5835485957447414	0.3655462184873949	0.6061643835616438	0.7789351851851852	0.7585745409274821	0.7142857142857143	0.7058823529411765	0.8555555555555555	0.5705341222306249	0.3425196850393701	0.5412844036697247	0.8277982779827798	0.634418324291742	0.35714285714285715	0.5714285714285714	0.9746835443037974	Self Car Public
no_beacon__geo	0.7134372680029696	0.8245614035087719	0.5891383807223348	0.3076923076923077	0.6427406199021206	0.816982214572576	0.6849206349206348	0.5	0.6500000000000001	0.9047619047619048	254	RFC	0.5879347326441522	0.2613065326633166	0.6677966101694915	0.8347010550996483	0.7904921479729285	0.8333333333333334	0.6842105263157895	0.8539325842696629	0.5978658582567907	0.3741007194244605	0.6194968553459119	0.8	0.6460719308820575	0.35714285714285715	0.6190476190476191	0.9620253164556962	Self Car Public
no_beacon__geo	0.7582345191040843	0.8508771929824561	0.6994706030639355	0.7605956471935854	0.4980842911877394	0.8397318708104815	0.7449849170437406	0.6923076923076924	0.6249999999999999	0.9176470588235296	255	RFC	0.7405325262445007	0.7264770240700219	0.7103825136612022	0.7847380410022778	0.8387445887445888	0.75	0.9090909090909092	0.8571428571428571	0.6948573886038366	0.7980769230769231	0.3834808259587021	0.9030144167758848	0.7021297970665059	0.6428571428571429	0.4761904761904762	0.9873417721518988	Self Car Public
no_beacon__geo	0.7759845061329891	0.8596491228070176	0.7331781285246013	0.6075949367088607	0.7456037514654161	0.8463356973995272	0.7269367069313722	0.5217391304347826	0.7142857142857143	0.9447852760736196	256	RFC	0.7544886811894407	0.7088607594936709	0.7464788732394366	0.8081264108352144	0.7658730158730158	0.6666666666666666	0.7142857142857143	0.9166666666666666	0.7215712392532639	0.5316455696202531	0.7447306791569087	0.8883374689826302	0.7058468957203133	0.42857142857142855	0.7142857142857143	0.9746835443037974	Self Car Public
no_beacon__geo	0.7501847745750185	0.8333333333333334	0.7061310345264697	0.6302521008403361	0.6637037037037038	0.8244372990353697	0.7064333686815129	0.5217391304347826	0.6829268292682926	0.9146341463414634	257	RFC	0.7330876041349101	0.7692307692307693	0.6327683615819211	0.7972636815920398	0.7496732026143791	0.6666666666666666	0.7	0.8823529411764706	0.6950519241061929	0.5338078291814946	0.6978193146417445	0.8535286284953395	0.6815350612818967	0.42857142857142855	0.6666666666666666	0.9493670886075948	Self Car Public
no_beacon__geo	0.7713675213675214	0.8596491228070176	0.7128605070801602	0.7111111111111111	0.5703275529865125	0.8571428571428571	0.7477124183006536	0.6666666666666666	0.6470588235294118	0.9294117647058824	258	RFC	0.7384101429821607	0.7619047619047619	0.6462882096069869	0.8070374574347332	0.8380952380952381	0.8	0.8461538461538461	0.8681318681318682	0.6969644141082844	0.6666666666666666	0.5103448275862069	0.9138817480719794	0.6984126984126985	0.5714285714285714	0.5238095238095238	1.0	Self Car Public
no_beacon__geo	0.7797147385103012	0.8070175438596491	0.6882400543475707	0.490566037735849	0.6945244956772334	0.8796296296296295	0.6603608337712384	0.5454545454545454	0.5454545454545454	0.8901734104046243	259	RFC	0.7079990885233957	0.5098039215686274	0.7850162866449512	0.8291770573566085	0.7730496453900709	0.75	0.75	0.8191489361702128	0.6773620030416624	0.4727272727272727	0.6227390180878553	0.9366197183098592	0.6106088004822182	0.42857142857142855	0.42857142857142855	0.9746835443037974	Self Car Public
no_beacon__geo	0.7955338450802513	0.8508771929824561	0.7699514638653695	0.7824726134585291	0.6676176890156921	0.8597640891218873	0.7632040768114475	0.7857142857142857	0.588235294117647	0.9156626506024096	260	RFC	0.7760598424994831	0.8038585209003215	0.6822157434402333	0.8421052631578947	0.8095027577786199	0.7857142857142857	0.7692307692307693	0.8735632183908046	0.7646685970236339	0.7621951219512195	0.6536312849162011	0.8781793842034806	0.7413100261201526	0.7857142857142857	0.4761904761904762	0.9620253164556962	Self Car Public
no_beacon__geo	0.7980155917788803	0.8596491228070176	0.7664749100664593	0.725	0.7114285714285714	0.8629961587708066	0.7791267073525137	0.7096774193548386	0.7027027027027026	0.925	261	RFC	0.7647888201216752	0.7224199288256228	0.7033898305084746	0.8685567010309279	0.7910463568143307	0.6470588235294118	0.8125	0.9135802469135802	0.7682527022740501	0.7275985663082437	0.7196531791907514	0.8575063613231552	0.7804902551737994	0.7857142857142857	0.6190476190476191	0.9367088607594936	Self Car Public
no_beacon__geo	0.7155688622754491	0.8421052631578947	0.6490173724022283	0.5510597302504816	0.5695142378559463	0.826478149100257	0.7162916215125049	0.5925925925925927	0.6285714285714286	0.927710843373494	262	RFC	0.6712064549689835	0.5355805243445693	0.6995884773662552	0.7784503631961259	0.7620521241210896	0.6153846153846154	0.7857142857142857	0.8850574712643678	0.6428360746563673	0.5674603174603174	0.48022598870056504	0.8808219178082192	0.6899738798472975	0.5714285714285714	0.5238095238095238	0.9746835443037974	Self Car Public
no_beacon__geo	0.7291817523533671	0.8157894736842105	0.6465558612858239	0.4898989898989898	0.6056527590847914	0.8441158348736907	0.6657228252320276	0.4615384615384615	0.6153846153846153	0.920245398773006	263	RFC	0.6487960839948858	0.4641148325358852	0.6559766763848397	0.8262967430639324	0.6865079365079364	0.5	0.6666666666666666	0.8928571428571429	0.6479789935209256	0.5187165775401069	0.5625	0.8627204030226701	0.6497890295358649	0.42857142857142855	0.5714285714285714	0.9493670886075948	Self Car Public
no_beacon__geo	0.7080385852090032	0.8859649122807017	0.6637840434622382	0.5669064748201438	0.6187245590230664	0.8057210965435042	0.8142690058479531	0.7200000000000001	0.7894736842105262	0.9333333333333332	264	RFC	0.6638963768259651	0.5239361702127661	0.6532951289398281	0.8144578313253013	0.8652945321891972	0.8181818181818182	0.8823529411764706	0.8953488372093024	0.6674511787447686	0.6175548589341693	0.5876288659793815	0.7971698113207547	0.7772754671488848	0.6428571428571429	0.7142857142857143	0.9746835443037974	Self Car Public
no_beacon__geo	0.7169329073482428	0.8070175438596491	0.6526930586321392	0.6496453900709219	0.5017921146953405	0.8066416711301553	0.6613195233884889	0.7142857142857143	0.3846153846153846	0.8850574712643677	265	RFC	0.7010287264046662	0.5841836734693877	0.7567567567567568	0.7621457489878543	0.8416040100250627	0.7142857142857143	1.0	0.8105263157894737	0.6545399345723556	0.731629392971246	0.3753351206434316	0.856655290102389	0.64235483222825	0.7142857142857143	0.2380952380952381	0.9746835443037974	Self Car Public
no_beacon__geo	0.8093941456773315	0.8684210526315791	0.7708908803373747	0.7628571428571429	0.6666666666666667	0.8831488314883149	0.7735994677312042	0.7200000000000001	0.6666666666666666	0.934131736526946	266	RFC	0.7846033839056493	0.7807017543859649	0.7234042553191491	0.8497041420118343	0.8348484848484848	0.8181818181818182	0.8	0.8863636363636364	0.7611086869958535	0.7458100558659218	0.6181818181818182	0.9193341869398208	0.7338758288125377	0.6428571428571429	0.5714285714285714	0.9873417721518988	Self Car Public
no_beacon__geo	0.8091503267973856	0.8508771929824561	0.7811248292982761	0.8105726872246697	0.6628733997155051	0.8699284009546541	0.745920745920746	0.7692307692307692	0.5454545454545454	0.9230769230769232	267	RFC	0.7944333081732163	0.8313253012048193	0.7169230769230769	0.8350515463917526	0.8166666666666668	0.8333333333333334	0.75	0.8666666666666667	0.7716928803464372	0.7908309455587392	0.6164021164021164	0.9078455790784558	0.7100663050030138	0.7142857142857143	0.42857142857142855	0.9873417721518988	Self Car Public
no_beacon__geo	0.7608418367346939	0.8421052631578947	0.7181940295674377	0.6519823788546256	0.6677018633540373	0.8348978464936501	0.7470969172765581	0.7200000000000001	0.6111111111111109	0.9101796407185628	268	RFC	0.7187821377672501	0.6049046321525886	0.7095709570957096	0.8418708240534521	0.8050505050505049	0.8181818181818182	0.7333333333333333	0.8636363636363636	0.7218481112000535	0.7070063694267515	0.6304985337243402	0.8280394304490691	0.709563994374121	0.6428571428571429	0.5238095238095238	0.9620253164556962	Self Car Public
no_beacon__geo	0.7362637362637363	0.9035087719298246	0.704873876484335	0.6446499339498017	0.6607929515418502	0.8091787439613527	0.866823001792327	0.8571428571428571	0.8108108108108109	0.9325153374233128	269	RFC	0.7032757216866461	0.5661252900232019	0.7009345794392523	0.8427672955974843	0.8998015873015873	0.8571428571428571	0.9375	0.9047619047619048	0.7172103940583666	0.7484662576687117	0.625	0.778164924506388	0.8444846292947559	0.8571428571428571	0.7142857142857143	0.9620253164556962	Self Car Public
no_beacon__geo	0.7523000707714084	0.8596491228070176	0.7213085478695883	0.7122905027932959	0.6358974358974361	0.8157377049180327	0.7579847053531265	0.6666666666666666	0.6842105263157895	0.9230769230769232	270	RFC	0.7503843807026485	0.8614864864864865	0.6348122866894198	0.7548543689320388	0.8771241830065359	1.0	0.7647058823529411	0.8666666666666667	0.7104776700510779	0.6071428571428571	0.6369863013698629	0.8873038516405135	0.7021297970665059	0.5	0.6190476190476191	0.9873417721518988	Self Car Public
no_beacon__geo	0.7673048600883653	0.7982456140350878	0.7256297795771481	0.6222222222222222	0.7181286549707603	0.8365384615384616	0.6488963711185933	0.4545454545454545	0.5909090909090909	0.9012345679012346	271	RFC	0.7226742447474837	0.6237623762376238	0.6792035398230089	0.8650568181818182	0.6899118211978347	0.625	0.5652173913043478	0.8795180722891566	0.7307722270668688	0.6206896551724138	0.7617866004962779	0.8098404255319149	0.6334137030339563	0.35714285714285715	0.6190476190476191	0.9240506329113924	Self Car Public
no_beacon__geo	0.7764887857695282	0.8421052631578947	0.7465537921961315	0.7306273062730627	0.667741935483871	0.8412921348314607	0.7354935662627969	0.6666666666666666	0.6285714285714286	0.9112426035502956	272	RFC	0.7550066843632525	0.7826086956521741	0.6550632911392406	0.8273480662983426	0.8137566137566138	0.8	0.7857142857142857	0.8555555555555555	0.740585481870767	0.6851211072664359	0.6809210526315791	0.8557142857142858	0.6899738798472975	0.5714285714285714	0.5238095238095238	0.9746835443037974	Self Car Public
no_beacon__geo	0.7876044568245125	0.8684210526315791	0.7462392834943109	0.6587112171837709	0.7329192546583851	0.8470873786407767	0.814545177045177	0.7692307692307692	0.7619047619047619	0.9125	273	RFC	0.7415773418898834	0.6699029126213593	0.6735159817351598	0.8813131313131313	0.8321575543797767	0.8333333333333334	0.7619047619047619	0.9012345679012346	0.7557075328625945	0.647887323943662	0.8038147138964578	0.8154205607476636	0.8000803697006229	0.7142857142857143	0.7619047619047619	0.9240506329113924	Self Car Public
no_beacon__geo	0.775	0.8596491228070176	0.7405559890069232	0.7162162162162163	0.6736474694589877	0.8318042813455658	0.7876274478070885	0.75	0.7027027027027026	0.9101796407185628	274	RFC	0.7671112617067465	0.8514056224899599	0.6564625850340136	0.793465577596266	0.8587121212121213	0.9	0.8125	0.8636363636363636	0.7279560212893094	0.6180758017492711	0.6917562724014337	0.8740359897172236	0.7413100261201526	0.6428571428571429	0.6190476190476191	0.9620253164556962	Self Car Public
no_beacon__geo	0.7728119180633147	0.8947368421052632	0.7477489022495986	0.7249114521841794	0.6898638426626325	0.8284714119019836	0.8321719309671117	0.8	0.7567567567567567	0.9397590361445785	275	RFC	0.7447311827956989	0.6822222222222222	0.7037037037037037	0.8482676224611708	0.8935475444096134	0.9090909090909092	0.875	0.8965517241379308	0.7531452395986319	0.7732997481108312	0.6765578635014837	0.8095781071835804	0.7894313843680932	0.7142857142857143	0.6666666666666666	0.9873417721518988	Self Car Public
no_beacon__geo	0.7710413694721826	0.8771929824561403	0.7203545993555532	0.676416819012797	0.6253968253968254	0.8592501536570375	0.7733298592194298	0.7142857142857143	0.6486486486486486	0.9570552147239264	276	RFC	0.7200751679700849	0.6491228070175439	0.6544850498338871	0.8566176470588235	0.7976190476190478	0.7142857142857143	0.75	0.9285714285714286	0.7222633183389409	0.7061068702290076	0.5987841945288754	0.8618988902589396	0.7576853526220614	0.7142857142857143	0.5714285714285714	0.9873417721518988	Self Car Public
no_beacon__geo	0.7674911660777385	0.8596491228070176	0.7153019901045247	0.6696230598669622	0.6233766233766234	0.8529062870699882	0.7672201410684756	0.7857142857142857	0.588235294117647	0.927710843373494	277	RFC	0.7225792343466951	0.6622807017543859	0.677115987460815	0.8283410138248848	0.8133341754031409	0.7857142857142857	0.7692307692307693	0.8850574712643678	0.7112144189764651	0.6771300448430493	0.5775401069518716	0.8789731051344744	0.7455294354028531	0.7857142857142857	0.4761904761904762	0.9746835443037974	Self Car Public
no_beacon__geo	0.7445945945945946	0.8771929824561403	0.6962453786426371	0.646551724137931	0.6185185185185185	0.8236658932714619	0.7971428571428572	0.7200000000000001	0.742857142857143	0.9285714285714286	278	RFC	0.7040730719300375	0.6032171581769437	0.6872427983539094	0.8217592592592593	0.8743859137117563	0.8181818181818182	0.9285714285714286	0.8764044943820225	0.6948217949609939	0.6965944272445821	0.5622895622895623	0.8255813953488372	0.7497488446855535	0.6428571428571429	0.6190476190476191	0.9873417721518988	Self Car Public
no_beacon__geo	0.7189292543021033	0.8947368421052632	0.6601391105190985	0.6118980169971671	0.5381165919282511	0.8304027226318774	0.8274415336745959	0.8	0.7317073170731706	0.9506172839506172	279	RFC	0.6761255737718065	0.7152317880794702	0.5157593123209169	0.7973856209150327	0.8622672508214677	0.9090909090909092	0.75	0.927710843373494	0.6544752182318824	0.5346534653465347	0.5625	0.8662721893491124	0.8010849909584087	0.7142857142857143	0.7142857142857143	0.9746835443037974	Self Car Public
no_beacon__geo	0.7360724233983287	0.8508771929824561	0.7136024839573668	0.6749999999999999	0.6717095310136159	0.7940979208584842	0.7736625514403291	0.7407407407407408	0.6666666666666666	0.91358024691358	280	RFC	0.7057338030150646	0.6151898734177215	0.6646706586826348	0.8373408769448374	0.7943397521710774	0.7692307692307693	0.7222222222222222	0.891566265060241	0.7272311436924804	0.7476923076923077	0.6788990825688074	0.7551020408163265	0.7566807313642757	0.7142857142857143	0.6190476190476191	0.9367088607594936	Self Car Public
no_beacon__geo	0.7470628887353145	0.8596491228070176	0.6633581062290719	0.5047169811320754	0.6228646517739815	0.8624926857811585	0.7313714789471475	0.5714285714285714	0.6829268292682926	0.9397590361445785	281	RFC	0.6830064325287729	0.5944444444444444	0.6236842105263158	0.8308906426155579	0.8178981937602626	0.8571428571428571	0.7	0.8965517241379308	0.6523885027414531	0.4385245901639344	0.6220472440944882	0.8965936739659367	0.6941932891299979	0.42857142857142855	0.6666666666666666	0.9873417721518988	Self Car Public
no_beacon__geo	0.7300789662598708	0.8596491228070176	0.665823488324934	0.6428571428571429	0.5347826086956521	0.8198307134220072	0.7590476190476192	0.7200000000000001	0.6285714285714286	0.9285714285714286	282	RFC	0.6698113710954576	0.5853658536585366	0.5942028985507246	0.8298653610771114	0.8267668660927088	0.8181818181818182	0.7857142857142857	0.8764044943820225	0.6696910457759193	0.7128712871287128	0.4861660079051384	0.8100358422939068	0.7180028129395218	0.6428571428571429	0.5238095238095238	0.9873417721518988	Self Car Public
no_beacon__geo	0.7849740932642487	0.8947368421052632	0.7447591796439413	0.6787479406919276	0.6823238566131025	0.8732057416267942	0.8354047054632154	0.7826086956521741	0.7894736842105262	0.934131736526946	283	RFC	0.7707372663367614	0.8015564202334631	0.684863523573201	0.8257918552036199	0.9229055258467024	1.0	0.8823529411764706	0.8863636363636364	0.7315901077742492	0.5885714285714285	0.6798029556650246	0.9263959390862944	0.7814948764315853	0.6428571428571429	0.7142857142857143	0.9873417721518988	Self Car Public
no_beacon__geo	0.7979426891991183	0.8596491228070176	0.7766907189687046	0.8098159509202453	0.662704309063893	0.8575518969219756	0.7899009356081453	0.75	0.6956521739130435	0.9240506329113924	284	RFC	0.7770573319563114	0.8380952380952381	0.6211699164345403	0.8719068413391557	0.8213502109704641	0.9	0.64	0.9240506329113924	0.7790786146503471	0.7833827893175074	0.7101910828025477	0.8436619718309859	0.7762708458910991	0.6428571428571429	0.7619047619047619	0.9240506329113924	Self Car Public
no_beacon__geo	0.7283519553072626	0.8859649122807017	0.6812820353523366	0.6473988439306358	0.5809859154929576	0.8154613466334164	0.8382716049382716	0.8666666666666666	0.7222222222222222	0.925925925925926	285	RFC	0.6841059638212373	0.5685279187817259	0.6496062992125984	0.8341836734693877	0.8609270414993307	0.8125	0.8666666666666667	0.9036144578313252	0.6915721783217063	0.7516778523489933	0.5254777070063694	0.7975609756097561	0.8323287120755475	0.9285714285714286	0.6190476190476191	0.9493670886075948	Self Car Public
no_beacon__geo	0.7145049884881044	0.8157894736842105	0.6558176225598431	0.5412262156448202	0.6287744227353463	0.7974522292993629	0.6994495856771304	0.5454545454545454	0.6666666666666666	0.8862275449101796	286	RFC	0.6452026438138803	0.4961240310077519	0.6103448275862069	0.8291390728476821	0.7710437710437711	0.75	0.7222222222222222	0.8409090909090909	0.6705995483567176	0.5953488372093023	0.6483516483516484	0.7680981595092025	0.6614426361261804	0.42857142857142855	0.6190476190476191	0.9367088607594936	Self Car Public
no_beacon__geo	0.7529801324503311	0.8684210526315791	0.7162465752821324	0.618421052631579	0.7033248081841432	0.8269938650306751	0.7536834510518721	0.6363636363636364	0.6842105263157895	0.9404761904761904	287	RFC	0.7588950158674158	0.7768595041322314	0.7534246575342466	0.7464008859357697	0.8424487772637145	0.875	0.7647058823529411	0.8876404494382022	0.7000770952904171	0.5136612021857924	0.6594724220623501	0.9270976616231088	0.7063492063492064	0.5	0.6190476190476191	1.0	Self Car Public
no_beacon__geo	0.7576582709326072	0.8684210526315791	0.7152727832142057	0.6366782006920415	0.6785714285714286	0.830568720379147	0.8056454658251065	0.75	0.7567567567567567	0.9101796407185628	288	RFC	0.7412903238265814	0.7479674796747967	0.6909090909090909	0.7849944008958567	0.8795454545454545	0.9	0.875	0.8636363636363636	0.7008815134752848	0.5542168674698795	0.6666666666666666	0.8817610062893082	0.7571830419931685	0.6428571428571429	0.6666666666666666	0.9620253164556962	Self Car Public
no_beacon__geo	0.7579493835171967	0.8684210526315791	0.7162804719872325	0.5689045936395759	0.7573270808909731	0.8226097414311485	0.7840087623220153	0.6363636363636364	0.8	0.9156626506024096	289	RFC	0.7085518831803516	0.5244299674267101	0.7494199535962877	0.8518057285180572	0.8635561605162332	0.875	0.8421052631578947	0.8735632183908046	0.7274577674776065	0.6216216216216216	0.7654028436018957	0.7953488372093023	0.7413100261201526	0.5	0.7619047619047619	0.9620253164556962	Self Car Public
no_beacon__geo	0.7448367754830113	0.8508771929824561	0.6915345092404875	0.6636363636363637	0.5705229793977813	0.8404441846873174	0.7667198298777246	0.8	0.5789473684210527	0.9212121212121211	290	RFC	0.711443260419213	0.7711267605633803	0.5607476635514018	0.8024553571428571	0.8132902209509597	0.9090909090909092	0.6470588235294118	0.8837209302325582	0.6817668529193387	0.5824468085106383	0.5806451612903226	0.8822085889570552	0.7333735181836447	0.7142857142857143	0.5238095238095238	0.9620253164556962	Self Car Public
no_beacon__geo	0.7599524658348188	0.8771929824561403	0.7424465294099835	0.7568756875687569	0.6632782719186785	0.8071856287425151	0.8017556017556017	0.7692307692307692	0.7027027027027026	0.9333333333333332	291	RFC	0.743884542277352	0.7006109979633401	0.717032967032967	0.8140096618357487	0.847060723514212	0.8333333333333334	0.8125	0.8953488372093024	0.7468209477184002	0.8229665071770335	0.6170212765957447	0.8004750593824228	0.7693389592123769	0.7142857142857143	0.6190476190476191	0.9746835443037974	Self Car Public
no_beacon__geo	0.7634803921568627	0.8421052631578947	0.7329941865930799	0.7565714285714285	0.6125356125356126	0.8298755186721991	0.747116157295798	0.7857142857142857	0.5454545454545454	0.9101796407185628	292	RFC	0.7525835386962388	0.7574370709382151	0.7190635451505016	0.78125	0.7997835497835498	0.7857142857142857	0.75	0.8636363636363636	0.7247207580248927	0.7557077625570776	0.533498759305211	0.8849557522123894	0.7254370102471368	0.7857142857142857	0.42857142857142855	0.9620253164556962	Self Car Public
no_beacon__geo	0.7449127906976745	0.8333333333333334	0.6828870271779982	0.6188811188811189	0.5803108808290155	0.8494690818238602	0.7077157884850193	0.5833333333333334	0.6285714285714286	0.9112426035502956	293	RFC	0.7041653595296294	0.7344398340248963	0.5675675675675675	0.8104886769964244	0.7804232804232805	0.7	0.7857142857142857	0.8555555555555555	0.6735904099440732	0.5347432024169184	0.5936395759717314	0.8923884514435696	0.6661643560377737	0.5	0.5238095238095238	0.9746835443037974	Self Car Public
no_beacon__geo	0.7551867219917012	0.8508771929824561	0.701902912894775	0.7493857493857493	0.5100182149362477	0.8463047743623284	0.7236171577064562	0.6428571428571429	0.588235294117647	0.9397590361445785	294	RFC	0.7120684186417529	0.7644110275689223	0.56	0.8117942283563363	0.7695465454086143	0.6428571428571429	0.7692307692307693	0.8965517241379308	0.6956823217353577	0.7349397590361446	0.4682274247491639	0.8838797814207651	0.7021297970665059	0.6428571428571429	0.4761904761904762	0.9873417721518988	Self Car Public
no_beacon__geo	0.7330567081604425	0.8070175438596491	0.6571855835616003	0.7721691678035469	0.376	0.8233875828812538	0.6680772552807633	0.7692307692307692	0.3448275862068965	0.8901734104046243	295	RFC	0.6857518584247521	0.7971830985915493	0.5053763440860215	0.7546961325966851	0.7591607565011821	0.8333333333333334	0.625	0.8191489361702128	0.6512919499228893	0.7486772486772487	0.29936305732484075	0.9058355437665784	0.64235483222825	0.7142857142857143	0.2380952380952381	0.9746835443037974	Self Car Public
no_beacon__geo	0.7665594855305466	0.8333333333333334	0.71618912094625	0.6971736204576043	0.5887850467289719	0.8626086956521739	0.6923666371942234	0.6206896551724138	0.5333333333333333	0.9230769230769232	296	RFC	0.7458568699779038	0.6395061728395062	0.7777777777777778	0.8202866593164277	0.7851851851851852	0.6	0.8888888888888888	0.8666666666666667	0.7164972840660555	0.7662721893491125	0.4736842105263158	0.9095354523227384	0.6703837653204742	0.6428571428571429	0.3809523809523809	0.9873417721518988	Self Car Public
no_beacon__geo	0.78125	0.8421052631578947	0.6971921376376985	0.5573770491803278	0.6646341463414633	0.8695652173913043	0.7539090415344596	0.6956521739130435	0.6666666666666666	0.8994082840236687	297	RFC	0.7288834809150151	0.6181818181818182	0.7491408934707904	0.8193277310924371	0.8444444444444444	0.8888888888888888	0.8	0.8444444444444444	0.6770295854214109	0.5074626865671642	0.5972602739726027	0.9263657957244656	0.7016274864376131	0.5714285714285714	0.5714285714285714	0.9620253164556962	Self Car Public
no_beacon__geo	0.7315394242803505	0.8771929824561403	0.7117167958161593	0.6652221018418202	0.6694101508916322	0.8005181347150259	0.8045272601794341	0.7200000000000001	0.7619047619047619	0.9316770186335404	298	RFC	0.7054844597378196	0.6762114537444934	0.6084788029925187	0.8317631224764468	0.8315735754760145	0.8181818181818182	0.7619047619047619	0.9146341463414634	0.7233407470990452	0.6545842217484008	0.7439024390243902	0.7715355805243446	0.7847096644564999	0.6428571428571429	0.7619047619047619	0.9493670886075948	Self Car Public
no_beacon__geo	0.7384382107657316	0.8333333333333334	0.6517413550515391	0.64	0.4646924829157176	0.8505315822388994	0.735896564313681	0.7586206896551724	0.5454545454545454	0.9036144578313252	299	RFC	0.6703480928898992	0.7058823529411765	0.4975609756097561	0.8076009501187649	0.7818007662835248	0.7333333333333333	0.75	0.8620689655172413	0.6398486614680189	0.5853658536585366	0.4358974358974359	0.8982826948480845	0.7212176009644363	0.7857142857142857	0.42857142857142855	0.9493670886075948	Self Car Public
no_beacon__geo	0.7133526850507983	0.8070175438596491	0.6722124275338835	0.6723646723646725	0.5609284332688588	0.7833441769681198	0.716283679780028	0.6956521739130435	0.5789473684210527	0.8742514970059879	300	RFC	0.6748107084172658	0.6483516483516484	0.5942622950819673	0.7818181818181819	0.7884977223212517	0.8888888888888888	0.6470588235294118	0.8295454545454546	0.6714121746716271	0.6982248520710059	0.5311355311355311	0.7848761408083442	0.6730962427164959	0.5714285714285714	0.5238095238095238	0.9240506329113924	Self Car Public
no_beacon__geo	0.7660944206008584	0.8508771929824561	0.7191561070236056	0.6733870967741935	0.6401225114854517	0.8439587128111719	0.7621779929472235	0.7692307692307692	0.6060606060606061	0.9112426035502956	301	RFC	0.7411367140431179	0.7136752136752137	0.7108843537414966	0.7988505747126436	0.8407407407407407	0.8333333333333334	0.8333333333333334	0.8555555555555555	0.7046810588561424	0.6374045801526718	0.5821727019498607	0.8944658944658944	0.7217199115933294	0.7142857142857143	0.4761904761904762	0.9746835443037974	Self Car Public
no_beacon__geo	0.7918523233609166	0.8333333333333334	0.7499423438429167	0.7785888077858881	0.6082644628099174	0.8629737609329445	0.7246386348182755	0.6923076923076924	0.5714285714285714	0.9101796407185628	302	RFC	0.7710522287947134	0.7804878048780488	0.7131782945736435	0.8194905869324474	0.7759740259740261	0.75	0.7142857142857143	0.8636363636363636	0.7394294814605112	0.7766990291262136	0.5302593659942363	0.9113300492610836	0.6936909785011052	0.6428571428571429	0.4761904761904762	0.9620253164556962	Self Car Public
no_beacon__geo	0.7859078590785907	0.8771929824561403	0.7468770202181693	0.7288378766140604	0.6296296296296298	0.8821635544108177	0.7890105878057686	0.7272727272727273	0.7	0.9397590361445785	303	RFC	0.7651902847432028	0.8466666666666667	0.6021798365122616	0.8467243510506799	0.8777979431336963	1.0	0.7368421052631579	0.8965517241379308	0.7400663019778279	0.6397984886649875	0.6597014925373135	0.9206989247311828	0.7418123367490456	0.5714285714285714	0.6666666666666666	0.9873417721518988	Self Car Public
no_beacon__geo	0.7514831905075807	0.8684210526315791	0.7352049535486515	0.7066326530612246	0.7048458149779736	0.7941363926067558	0.8009237139671922	0.7142857142857143	0.7692307692307692	0.9192546583850932	304	RFC	0.7418494578279687	0.780281690140845	0.6703910614525139	0.7748756218905473	0.8166860240030972	0.7142857142857143	0.8333333333333334	0.902439024390244	0.7343669287941733	0.6456876456876457	0.7430340557275542	0.8143790849673203	0.7884267631103073	0.7142857142857143	0.7142857142857143	0.9367088607594936	Self Car Public
no_beacon__geo	0.7047619047619048	0.8421052631578947	0.6049541579731366	0.3778337531486146	0.625194401244168	0.8118343195266272	0.7327671423599025	0.64	0.6470588235294118	0.9112426035502956	305	RFC	0.6213767049357276	0.3164556962025317	0.75	0.7976744186046512	0.8096607096607097	0.7272727272727273	0.8461538461538461	0.8555555555555555	0.6104186746987952	0.46875	0.536	0.8265060240963855	0.6899738798472975	0.5714285714285714	0.5238095238095238	0.9746835443037974	Self Car Public
no_beacon__geo	0.773109243697479	0.8508771929824561	0.7267671590380069	0.7148488830486203	0.5968586387434556	0.8685939553219448	0.7328130806391676	0.6086956521739131	0.6666666666666666	0.9230769230769232	306	RFC	0.741343941832052	0.8267477203647416	0.57	0.8272841051314143	0.8148148148148149	0.7777777777777778	0.8	0.8666666666666667	0.7234164841357096	0.6296296296296297	0.6263736263736264	0.9142461964038728	0.6862567811934901	0.5	0.5714285714285714	0.9873417721518988	Self Car Public
no_beacon__geo	0.7837653478854024	0.8508771929824561	0.7294716854386376	0.6098484848484849	0.7134502923976608	0.8651162790697675	0.7328130806391676	0.6086956521739131	0.6666666666666666	0.9230769230769232	307	RFC	0.758576890355562	0.7285067873303167	0.7305389221556886	0.8166849615806806	0.8148148148148149	0.7777777777777778	0.8	0.8666666666666667	0.7137422394218295	0.5244299674267101	0.6971428571428572	0.9196538936959208	0.6862567811934901	0.5	0.5714285714285714	0.9873417721518988	Self Car Public
no_beacon__geo	0.7634333565945569	0.8070175438596491	0.716814634458632	0.6666666666666665	0.6205787781350482	0.8631984585741811	0.6290712994454147	0.43478260869565216	0.5454545454545454	0.9069767441860466	308	RFC	0.7383651972946893	0.7582781456953642	0.652027027027027	0.8047904191616766	0.7147550776583035	0.5555555555555556	0.75	0.8387096774193549	0.7058592190400562	0.5948051948051948	0.5920245398773006	0.9307479224376732	0.5910186859553949	0.35714285714285715	0.42857142857142855	0.9873417721518988	Self Car Public
no_beacon__geo	0.7601654031702274	0.8771929824561403	0.7306374879579502	0.7018739352640546	0.660427807486631	0.8296107211231653	0.7994742271471832	0.7407407407407408	0.7142857142857143	0.9433962264150944	309	RFC	0.7332295306186082	0.7357142857142858	0.628498727735369	0.8354755784061697	0.8070054945054945	0.7692307692307693	0.7142857142857143	0.9375	0.7302040165951915	0.6710097719869706	0.6957746478873239	0.8238276299112801	0.7926461723930078	0.7142857142857143	0.7142857142857143	0.9493670886075948	Self Car Public
no_beacon__geo	0.7572815533980582	0.8421052631578947	0.6887831746645509	0.5861182519280206	0.6306620209059234	0.8495692511597086	0.7178319783197832	0.56	0.6666666666666666	0.9268292682926829	310	RFC	0.6877056885640364	0.59375	0.6135593220338983	0.8558077436582109	0.7509011685482273	0.6363636363636364	0.7222222222222222	0.8941176470588236	0.6902822584635087	0.5786802030456852	0.6487455197132617	0.8434210526315791	0.6936909785011052	0.5	0.6190476190476191	0.9620253164556962	Self Car Public
no_beacon__geo	0.7655807365439093	0.8070175438596491	0.7144695788263619	0.66893039049236	0.6153846153846153	0.8590937306021105	0.6680516661239553	0.56	0.5405405405405405	0.9036144578313252	311	RFC	0.7186059658470646	0.652317880794702	0.6575342465753424	0.8459657701711492	0.707810867293626	0.6363636363636364	0.625	0.8620689655172413	0.7124533213326613	0.686411149825784	0.5783132530120482	0.8726355611601513	0.641852521599357	0.5	0.4761904761904762	0.9493670886075948	Self Car Public
no_beacon__geo	0.7675090252707581	0.8508771929824561	0.7295351769061543	0.7203947368421052	0.6272577996715928	0.840952994204765	0.7733679634541702	0.6896551724137929	0.7179487179487181	0.9125	312	RFC	0.7262969025918489	0.7227722772277227	0.6025236593059937	0.85359477124183	0.7818930041152262	0.6666666666666666	0.7777777777777778	0.9012345679012346	0.733607526324009	0.7180327868852459	0.6541095890410958	0.8286802030456852	0.7683343379545912	0.7142857142857143	0.6666666666666666	0.9240506329113924	Self Car Public
no_beacon__geo	0.7277918781725888	0.8245614035087719	0.67279274841013	0.6031746031746031	0.5843828715365239	0.830820770519263	0.7329119415008987	0.6666666666666666	0.6363636363636365	0.8957055214723927	313	RFC	0.6968452290143775	0.7307692307692307	0.5536992840095465	0.8060671722643553	0.8259144237405107	1.0	0.6086956521739131	0.8690476190476191	0.6631076791076791	0.5135135135135135	0.6186666666666667	0.8571428571428571	0.6969057665260197	0.5	0.6666666666666666	0.9240506329113924	Self Car Public
no_beacon__geo	0.7591442374051071	0.8771929824561403	0.7198565323319804	0.6703755215577191	0.6568807339449542	0.8323133414932681	0.8053113553113554	0.75	0.742857142857143	0.9230769230769232	314	RFC	0.7207695373262885	0.6227390180878553	0.6937984496124031	0.8457711442786071	0.8984126984126984	0.9	0.9285714285714286	0.8666666666666667	0.7229580342275024	0.7259036144578314	0.6236933797909407	0.8192771084337349	0.7497488446855535	0.6428571428571429	0.6190476190476191	0.9873417721518988	Self Car Public
no_beacon__geo	0.7811634349030471	0.8684210526315791	0.7464956842657499	0.7564766839378241	0.619496855345912	0.8635135135135135	0.8018075491759703	0.8	0.6842105263157895	0.9212121212121211	315	RFC	0.7586876048354445	0.8613569321533924	0.5794117647058824	0.8352941176470589	0.8525059072254694	0.9090909090909092	0.7647058823529411	0.8837209302325582	0.7445372434402459	0.674364896073903	0.6655405405405406	0.8937062937062937	0.7651195499296767	0.7142857142857143	0.6190476190476191	0.9620253164556962	Self Car Public
no_beacon__geo	0.7226765799256506	0.8245614035087719	0.6655519191873829	0.5779467680608364	0.590625	0.8280839895013123	0.6934151329243354	0.56	0.6	0.920245398773006	316	RFC	0.6806136284925058	0.6229508196721312	0.6321070234113713	0.7867830423940151	0.7202665755297334	0.6363636363636364	0.631578947368421	0.8928571428571429	0.6557401701495454	0.5390070921985816	0.5542521994134897	0.8739612188365651	0.6735985533453888	0.5	0.5714285714285714	0.9493670886075948	Self Car Public
no_beacon__geo	0.7871853546910755	0.8596491228070176	0.7566515256660992	0.7500000000000001	0.6677685950413224	0.8521859819569743	0.758089870408711	0.5925925925925927	0.7500000000000001	0.9316770186335404	317	RFC	0.7606870889581171	0.8	0.6292834890965732	0.8527777777777777	0.7731641486455351	0.6153846153846154	0.7894736842105263	0.9146341463414634	0.7562483218365973	0.7058823529411765	0.7112676056338029	0.8515950069348127	0.7450271247739599	0.5714285714285714	0.7142857142857143	0.9493670886075948	Self Car Public
no_beacon__geo	0.7134399052693902	0.8421052631578947	0.6773536164598127	0.6766766766766767	0.5644171779141104	0.7909669947886508	0.7430419025511049	0.7142857142857143	0.5945945945945946	0.920245398773006	318	RFC	0.6710967215168896	0.6706349206349206	0.5227272727272727	0.8199279711884754	0.7648809523809524	0.7142857142857143	0.6875	0.8928571428571429	0.6867145730232979	0.6828282828282828	0.6133333333333333	0.7639821029082774	0.7291541089009442	0.7142857142857143	0.5238095238095238	0.9493670886075948	Self Car Public
no_beacon__geo	0.8214285714285714	0.9210526315789472	0.7846810320690918	0.683982683982684	0.7974413646055437	0.8726190476190476	0.8524897644662914	0.6956521739130435	0.9047619047619048	0.9570552147239264	319	RFC	0.7815338998738331	0.6638655462184874	0.8060344827586207	0.8747016706443914	0.9074074074074074	0.8888888888888888	0.9047619047619048	0.9285714285714286	0.7883109990039694	0.7053571428571429	0.7890295358649789	0.8705463182897862	0.821177416114125	0.5714285714285714	0.9047619047619048	0.9873417721518988	Self Car Public
no_beacon__geo	0.7930232558139535	0.8333333333333334	0.7318090184677472	0.6322869955156949	0.6917293233082705	0.8714107365792759	0.728079876283469	0.5833333333333334	0.7027027027027026	0.8982035928143712	320	RFC	0.7433492060739173	0.6409090909090909	0.7389558232931727	0.8501827040194885	0.7882575757575757	0.7	0.8125	0.8522727272727273	0.7225988253575021	0.6238938053097345	0.6501766784452296	0.8937259923175416	0.6894715692184047	0.5	0.6190476190476191	0.9493670886075948	Self Car Public
no_beacon__geo	0.7546230440967283	0.8508771929824561	0.6970218482897582	0.6203389830508474	0.6069182389937107	0.8638083228247163	0.7237447237447238	0.5454545454545454	0.7027027027027026	0.9230769230769232	321	RFC	0.7215646564067811	0.6853932584269663	0.6771929824561403	0.8021077283372365	0.8097222222222222	0.75	0.8125	0.8666666666666667	0.684071122358862	0.56656346749226	0.5498575498575499	0.935792349726776	0.6783202732569822	0.42857142857142855	0.6190476190476191	0.9873417721518988	Self Car Public
no_beacon__geo	0.7471108089734875	0.8508771929824561	0.6594233763229577	0.6544117647058824	0.4765625000000001	0.8472958642629905	0.7427032041675586	0.8148148148148148	0.5	0.9132947976878611	322	RFC	0.7309689012585417	0.6137931034482759	0.8026315789473685	0.7764820213799806	0.8955264593562466	0.8461538461538461	1.0	0.8404255319148937	0.6573327813797682	0.7007874015748031	0.3388888888888889	0.9323220536756126	0.7063492063492064	0.7857142857142857	0.3333333333333333	1.0	Self Car Public
no_beacon__geo	0.8067632850241546	0.8859649122807017	0.7793647145114341	0.7489361702127659	0.7170953101361573	0.8720626631853786	0.8049284253578732	0.7200000000000001	0.7500000000000001	0.9447852760736196	323	RFC	0.7875005475693362	0.7787610619469026	0.7360248447204969	0.8477157360406091	0.8414407230196703	0.8181818181818182	0.7894736842105263	0.9166666666666666	0.7727586606744051	0.7213114754098361	0.6991150442477876	0.8978494623655914	0.7772754671488848	0.6428571428571429	0.7142857142857143	0.9746835443037974	Self Car Public
no_beacon__geo	0.7551299589603283	0.8245614035087719	0.7120106999805506	0.6677966101694915	0.6428571428571428	0.8253783469150174	0.7222222222222222	0.6666666666666666	0.6111111111111109	0.8888888888888891	324	RFC	0.7257645067063372	0.7547892720306514	0.616822429906542	0.8056818181818182	0.8531400966183575	1.0	0.7333333333333333	0.8260869565217391	0.7053442292376028	0.5987841945288754	0.6711864406779661	0.8460620525059666	0.6619449467550733	0.5	0.5238095238095238	0.9620253164556962	Self Car Public
no_beacon__geo	0.7601199400299851	0.8157894736842105	0.6824578127486003	0.6579634464751959	0.5330948121645797	0.8563151796060255	0.7217270746682511	0.7272727272727273	0.5555555555555556	0.8823529411764706	325	RFC	0.7010870664276713	0.6885245901639344	0.5936254980079682	0.8211111111111111	0.8302808302808303	1.0	0.6666666666666666	0.8241758241758241	0.6694797857509722	0.63	0.4837662337662338	0.8946731234866828	0.6656620454088807	0.5714285714285714	0.4761904761904762	0.9493670886075948	Self Car Public
no_beacon__geo	0.6932067202337473	0.8245614035087719	0.6062814424242148	0.4796573875802997	0.5277310924369748	0.81145584725537	0.6953355255145537	0.6086956521739131	0.5714285714285714	0.9058823529411764	326	RFC	0.6226626503052862	0.5067873303167421	0.5902255639097744	0.7709750566893424	0.7794057794057795	0.7777777777777778	0.7142857142857143	0.8461538461538461	0.596303791355156	0.4552845528455284	0.4772036474164134	0.8564231738035264	0.6502913401647579	0.5	0.4761904761904762	0.9746835443037974	Self Car Public
no_beacon__geo	0.7133079847908745	0.7807017543859649	0.6288969564641529	0.4974619289340101	0.587121212121212	0.8021077283372365	0.6353458721879773	0.5	0.5405405405405405	0.8654970760233918	327	RFC	0.6236365840148183	0.4734299516908213	0.5849056603773585	0.8125741399762753	0.7542270531400966	0.8333333333333334	0.625	0.8043478260869565	0.6351084325803873	0.5240641711229946	0.5893536121673004	0.791907514450867	0.590014064697609	0.35714285714285715	0.4761904761904762	0.9367088607594936	Self Car Public
no_beacon__geo	0.7495003331112592	0.8684210526315791	0.6988965695780011	0.7110036275695285	0.5441696113074205	0.8415164698570542	0.7673202614379084	0.6666666666666666	0.7058823529411765	0.9294117647058824	328	RFC	0.7219156658932723	0.8305084745762712	0.5579710144927537	0.7772675086107922	0.8637362637362638	0.8	0.9230769230769232	0.8681318681318682	0.6899810460766511	0.6215644820295984	0.5310344827586206	0.9173441734417344	0.7142857142857143	0.5714285714285714	0.5714285714285714	1.0	Self Car Public
no_beacon__geo	0.7436797752808989	0.8421052631578947	0.6771438725517761	0.6573208722741433	0.5257352941176471	0.8483754512635379	0.7311507936507938	0.7142857142857143	0.5625	0.9166666666666669	329	RFC	0.6954493600977005	0.6242603550295858	0.6470588235294118	0.815028901734104	0.799212023931125	0.7142857142857143	0.8181818181818182	0.8651685393258427	0.6737901774326582	0.6940789473684209	0.4427244582043344	0.8845671267252195	0.7058468957203133	0.7142857142857143	0.42857142857142855	0.9746835443037974	Self Car Public
no_beacon__geo	0.782184655396619	0.8596491228070176	0.7541570195069528	0.7715355805243446	0.6467958271236961	0.8441396508728181	0.772979797979798	0.6666666666666666	0.7272727272727272	0.925	330	RFC	0.7567998867426771	0.8262032085561497	0.6011080332409973	0.8430884184308842	0.8030774736088745	0.8	0.6956521739130435	0.9135802469135802	0.7562823012997999	0.7236533957845434	0.7	0.8451935081148564	0.7566807313642756	0.5714285714285714	0.7619047619047619	0.9367088607594936	Self Car Public
no_beacon__geo	0.7849779086892489	0.8508771929824561	0.7436115474660401	0.7478849407783418	0.6274509803921569	0.8554987212276214	0.7524269005847953	0.7200000000000001	0.6249999999999999	0.912280701754386	331	RFC	0.7885160970885016	0.7673611111111112	0.8148148148148148	0.7833723653395784	0.8583662714097496	0.8181818181818182	0.9090909090909092	0.8478260869565217	0.7272571286522406	0.7293729372937293	0.5101449275362319	0.9422535211267604	0.7021297970665059	0.6428571428571429	0.4761904761904762	0.9873417721518988	Self Car Public
no_beacon__geo	0.7519035532994924	0.8947368421052632	0.7224493848755086	0.6723926380368098	0.667621776504298	0.8273337400854179	0.8528012723198151	0.8275862068965518	0.8	0.9308176100628932	332	RFC	0.7188727076273129	0.681592039800995	0.6348773841961853	0.8401486988847584	0.8557017543859651	0.8	0.8421052631578947	0.925	0.7274231984198573	0.6634382566585957	0.7039274924471299	0.8149038461538461	0.8519188266023711	0.8571428571428571	0.7619047619047619	0.9367088607594936	Self Car Public
no_beacon__geo	0.7312348668280871	0.7807017543859649	0.6440457556989263	0.5386819484240688	0.5530434782608696	0.8404118404118406	0.5942697653223968	0.3636363636363637	0.5263157894736842	0.8928571428571428	333	RFC	0.6547677320758521	0.5402298850574713	0.6138996138996139	0.8101736972704715	0.6436439744437101	0.5	0.5882352941176471	0.8426966292134831	0.6377673555037665	0.5371428571428571	0.5031645569620253	0.8729946524064172	0.5704239501707856	0.2857142857142857	0.4761904761904762	0.9493670886075948	Self Car Public
no_beacon__geo	0.7917656373713381	0.8596491228070176	0.7484515847594105	0.7449392712550608	0.6312056737588654	0.8692098092643052	0.7514285714285714	0.64	0.6857142857142857	0.9285714285714286	334	RFC	0.7864059952732741	0.773109243697479	0.7876106194690266	0.7984981226533167	0.8202733595992022	0.7272727272727273	0.8571428571428571	0.8764044943820225	0.7330131337655484	0.71875	0.5266272189349113	0.9536621823617341	0.7100663050030138	0.5714285714285714	0.5714285714285714	0.9873417721518988	Self Car Public
no_beacon__geo	0.7562043795620438	0.8947368421052632	0.7151041012340429	0.6222961730449251	0.6924428822495606	0.8305732484076433	0.8325762812283992	0.7692307692307692	0.7894736842105262	0.9390243902439024	335	RFC	0.7081691408007197	0.5753846153846154	0.6912280701754386	0.8578947368421053	0.8738562091503268	0.8333333333333334	0.8823529411764706	0.9058823529411764	0.7253788251066607	0.677536231884058	0.6936619718309859	0.8049382716049382	0.8010849909584087	0.7142857142857143	0.7142857142857143	0.9746835443037974	Self Car Public
no_beacon__geo	0.747866053841103	0.8771929824561403	0.7108932682862465	0.6175115207373272	0.6924137931034483	0.8227544910179642	0.7774336909704619	0.6086956521739131	0.7894736842105262	0.934131736526946	336	RFC	0.7254174098694789	0.6463022508038585	0.744807121661721	0.7851428571428571	0.8488314517726282	0.7777777777777778	0.8823529411764706	0.8863636363636364	0.7007448768264357	0.5911764705882353	0.6469072164948454	0.8641509433962264	0.7338758288125377	0.5	0.7142857142857143	0.9873417721518988	Self Car Public
no_beacon__geo	0.7619377162629758	0.8070175438596491	0.7070101384657188	0.7150442477876106	0.5616438356164384	0.8443423319931074	0.6886049017459275	0.7407407407407408	0.4375	0.8875739644970415	337	RFC	0.7246524332775652	0.7240143369175627	0.6431372549019608	0.8068057080131723	0.7463092463092463	0.7692307692307693	0.6363636363636364	0.8333333333333334	0.6967720393764997	0.7062937062937062	0.4984802431610942	0.8855421686746988	0.6656620454088809	0.7142857142857143	0.3333333333333333	0.9493670886075948	Self Car Public
no_beacon__geo	0.7331917905166313	0.8771929824561403	0.6988462729699524	0.6139240506329113	0.6805778491171749	0.8020369191597708	0.7894709244402495	0.6153846153846153	0.8205128205128205	0.9325153374233128	338	RFC	0.6925972482948808	0.5449438202247191	0.6950819672131148	0.8377659574468085	0.82010582010582	0.6666666666666666	0.8888888888888888	0.9047619047619048	0.7129319955406911	0.7028985507246377	0.6666666666666666	0.7692307692307693	0.7651195499296765	0.5714285714285714	0.7619047619047619	0.9620253164556962	Self Car Public
no_beacon__geo	0.7584170112226817	0.8421052631578947	0.7197542516616054	0.6697674418604651	0.6484641638225255	0.8410311493018259	0.7480392156862745	0.75	0.588235294117647	0.9058823529411764	339	RFC	0.7452512976549216	0.7686832740213523	0.6769596199524941	0.7901109989909183	0.8384615384615385	0.9	0.7692307692307693	0.8461538461538461	0.7048813469005086	0.5934065934065934	0.6222707423580786	0.8989667049368542	0.6979103877838054	0.6428571428571429	0.4761904761904762	0.9746835443037974	Self Car Public
no_beacon__geo	0.7594221105527639	0.8421052631578947	0.7325330386455859	0.7246376811594203	0.6521106259097526	0.8208508088675853	0.7436862538658947	0.6923076923076924	0.6285714285714286	0.9101796407185628	340	RFC	0.7557058495327892	0.8356545961002786	0.6686567164179105	0.7628062360801782	0.7997835497835498	0.75	0.7857142857142857	0.8636363636363636	0.7214930116376194	0.6396588486140725	0.6363636363636364	0.8884565499351491	0.709563994374121	0.6428571428571429	0.5238095238095238	0.9620253164556962	Self Car Public
no_beacon__geo	0.7729138166894665	0.8684210526315791	0.7196460571849576	0.6853582554517135	0.6112054329371817	0.8623744831659774	0.7677324624693046	0.6363636363636364	0.742857142857143	0.9239766081871346	341	RFC	0.7590587395865472	0.7857142857142857	0.703125	0.7883369330453563	0.8874223602484473	0.875	0.9285714285714286	0.8586956521739131	0.7000118171576174	0.6077348066298343	0.5405405405405406	0.9517601043024772	0.7063492063492064	0.5	0.6190476190476191	1.0	Self Car Public
no_beacon__geo	0.7430124223602484	0.8245614035087719	0.6508731536208316	0.5090909090909091	0.5902777777777778	0.853250773993808	0.697837159375621	0.5454545454545454	0.6486486486486486	0.8994082840236687	342	RFC	0.6719637973392666	0.5764705882352941	0.625	0.8144208037825059	0.7814814814814816	0.75	0.75	0.8444444444444444	0.6369977568137842	0.4558139534883721	0.5592105263157895	0.8959687906371911	0.6540084388185654	0.42857142857142855	0.5714285714285714	0.9620253164556962	Self Car Public
no_beacon__geo	0.6925925925925925	0.8157894736842105	0.6408561299600147	0.5918003565062389	0.5302325581395348	0.8005354752342704	0.6863475845511774	0.5454545454545454	0.6153846153846153	0.8982035928143712	343	RFC	0.6710908560051306	0.7649769585253456	0.4736842105263158	0.7746113989637305	0.7563131313131312	0.75	0.6666666666666666	0.8522727272727273	0.6376418877455503	0.4825581395348838	0.602112676056338	0.8282548476454293	0.6497890295358649	0.42857142857142855	0.5714285714285714	0.9493670886075948	Self Car Public
no_beacon__geo	0.7337128399746996	0.8596491228070176	0.6990487541869443	0.6937172774869109	0.6027397260273972	0.8006892590465251	0.8047603556712212	0.7586206896551724	0.7500000000000001	0.9056603773584908	344	RFC	0.6853553277728262	0.6134259259259259	0.5789473684210527	0.8636926889714994	0.8076023391812864	0.7333333333333333	0.7894736842105263	0.9	0.7243389587717651	0.7981927710843374	0.6285714285714286	0.7462526766595289	0.8037974683544303	0.7857142857142857	0.7142857142857143	0.9113924050632912	Self Car Public
no_beacon__geo	0.7824296499656829	0.8596491228070176	0.7493468946954795	0.6687116564417178	0.7230989956958392	0.8562300319488818	0.7475051124744376	0.56	0.7500000000000001	0.9325153374233128	345	RFC	0.7542413901322562	0.7100977198697068	0.7098591549295775	0.8427672955974843	0.7768664084453558	0.6363636363636364	0.7894736842105263	0.9047619047619048	0.7462853444546808	0.6318840579710145	0.7368421052631579	0.8701298701298701	0.7254370102471368	0.5	0.7142857142857143	0.9620253164556962	Self Car Public
no_beacon__geo	0.7385496183206107	0.8508771929824561	0.7036080078117579	0.7660550458715596	0.5216178521617852	0.8231511254019293	0.7819417335357478	0.8275862068965518	0.6	0.9182389937106918	346	RFC	0.7164468569241164	0.8697916666666666	0.4663341645885287	0.8132147395171537	0.7813596491228071	0.8	0.631578947368421	0.9125	0.7031772382467548	0.6844262295081968	0.5917721518987342	0.8333333333333334	0.7842073538276071	0.8571428571428571	0.5714285714285714	0.9240506329113924	Self Car Public
no_beacon__geo	0.7720136518771331	0.8245614035087719	0.7338634458565433	0.6757575757575758	0.6695906432748537	0.8562421185372006	0.675542406311637	0.5	0.6153846153846153	0.9112426035502956	347	RFC	0.7577723880899718	0.8050541516245487	0.661849710982659	0.8064133016627079	0.7851851851851852	0.8333333333333334	0.6666666666666666	0.8555555555555555	0.7241315441036528	0.5822454308093995	0.6775147928994083	0.9126344086021504	0.634418324291742	0.35714285714285715	0.5714285714285714	0.9746835443037974	Self Car Public
no_beacon__geo	0.7454145267791636	0.7982456140350878	0.7118550379717977	0.6941431670281996	0.6278409090909092	0.8135810377962843	0.6571977995229054	0.5	0.5853658536585366	0.8862275449101796	348	RFC	0.7232685042131713	0.7373271889400922	0.638728323699422	0.79375	0.7580808080808081	0.8333333333333334	0.6	0.8409090909090909	0.702494841459291	0.6557377049180327	0.61731843575419	0.8344283837056504	0.6217600964436407	0.35714285714285715	0.5714285714285714	0.9367088607594936	Self Car Public
no_beacon__geo	0.7505140507196709	0.8508771929824561	0.707582187546491	0.6801619433198381	0.6047297297297297	0.8378548895899053	0.7410848632405518	0.6153846153846153	0.6857142857142857	0.9221556886227544	349	RFC	0.7278685536000099	0.7283236994219653	0.6704119850187266	0.7848699763593381	0.7996031746031745	0.6666666666666666	0.8571428571428571	0.875	0.6957518054477682	0.6379746835443038	0.5507692307692308	0.8985115020297699	0.7058468957203133	0.5714285714285714	0.5714285714285714	0.9746835443037974	Self Car Public
no_beacon__geo	0.7280334728033473	0.8245614035087719	0.6926344495335002	0.6476510067114094	0.6334841628959276	0.7967681789931635	0.7263403263403263	0.6666666666666666	0.6153846153846153	0.8969696969696971	350	RFC	0.7127535524397491	0.772	0.5949008498583569	0.7713598074608905	0.7757105943152455	0.8	0.6666666666666666	0.8604651162790697	0.6863767593532185	0.5578034682080925	0.6774193548387096	0.8239074550128535	0.6931886678722122	0.5714285714285714	0.5714285714285714	0.9367088607594936	Self Car Public
no_beacon__geo	0.8151735270379338	0.8947368421052632	0.7779032323196508	0.7215189873417721	0.7326388888888888	0.8795518207282913	0.8321719309671117	0.8	0.7567567567567567	0.9397590361445785	351	RFC	0.8055980024267629	0.8028169014084507	0.7843866171003717	0.8295904887714664	0.8935475444096134	0.9090909090909092	0.875	0.8965517241379308	0.7594617910683779	0.6551724137931034	0.6872964169381107	0.9359165424739196	0.7894313843680932	0.7142857142857143	0.6666666666666666	0.9873417721518988	Self Car Public
no_beacon__geo	0.746677091477717	0.8508771929824561	0.6544846393630395	0.4628099173553719	0.6414523449319213	0.8591916558018253	0.7430637738330046	0.6	0.7179487179487181	0.9112426035502956	352	RFC	0.7046098405138769	0.6666666666666666	0.6503067484662577	0.7968561064087062	0.8777777777777778	1.0	0.7777777777777778	0.8555555555555555	0.6397912323687632	0.35443037974683544	0.6328358208955224	0.932107496463932	0.6899738798472975	0.42857142857142855	0.6666666666666666	0.9746835443037974	Self Car Public
no_beacon__geo	0.7440860215053764	0.8421052631578947	0.7003180233523767	0.6234817813765182	0.6537931034482758	0.823679185232336	0.7437669376693767	0.6666666666666666	0.6500000000000001	0.9146341463414634	353	RFC	0.7230337665611793	0.7475728155339806	0.618798955613577	0.8027295285359801	0.7888544891640867	0.8	0.6842105263157895	0.8823529411764706	0.6911521041165004	0.5347222222222222	0.6929824561403509	0.8457516339869281	0.7132810930279284	0.5714285714285714	0.6190476190476191	0.9493670886075948	Self Car Public
no_beacon__geo	0.7275242047026279	0.8070175438596491	0.6372429052157341	0.6024518388791594	0.4522968197879858	0.8569800569800571	0.6411577448270085	0.5217391304347826	0.5	0.9017341040462428	354	RFC	0.6568701630128848	0.6935483870967742	0.4587813620071685	0.8182807399347116	0.7412422093273158	0.6666666666666666	0.7272727272727273	0.8297872340425532	0.6260074341324814	0.5325077399380805	0.445993031358885	0.8995215311004785	0.5989551938919028	0.42857142857142855	0.3809523809523809	0.9873417721518988	Self Car Public
no_beacon__geo	0.7748294162244125	0.8070175438596491	0.6925683882700232	0.6208791208791209	0.5912408759124087	0.8655851680185399	0.6441102756892231	0.4761904761904762	0.5555555555555556	0.9005847953216375	355	RFC	0.7175479201463454	0.6848484848484848	0.6377952755905512	0.83	0.7393029675638371	0.7142857142857143	0.6666666666666666	0.8369565217391305	0.6744059858846869	0.5678391959798995	0.5510204081632653	0.904358353510896	0.6026722925457103	0.35714285714285715	0.4761904761904762	0.9746835443037974	Self Car Public
no_beacon__geo	0.8301453710788065	0.8947368421052632	0.7918761847895203	0.769811320754717	0.7127272727272727	0.8930899608865711	0.8248042806866337	0.7692307692307692	0.7647058823529412	0.9404761904761904	356	RFC	0.8084473595053266	0.8127490039840638	0.7509578544061303	0.8616352201257862	0.9069912609238452	0.8333333333333334	1.0	0.8876404494382022	0.7787705897339605	0.7311827956989247	0.6782006920415224	0.9269282814614344	0.7777777777777778	0.7142857142857143	0.6190476190476191	1.0	Self Car Public
no_beacon__geo	0.7474074074074074	0.8596491228070176	0.6817287101457	0.6	0.598984771573604	0.846201358863496	0.7518322346276468	0.6086956521739131	0.7142857142857143	0.9325153374233128	357	RFC	0.7042281801229399	0.6933962264150944	0.6124567474048442	0.8068315665488809	0.7989417989417991	0.7777777777777778	0.7142857142857143	0.9047619047619048	0.668160027753148	0.5287769784172662	0.5860927152317881	0.8896103896103896	0.7254370102471368	0.5	0.7142857142857143	0.9620253164556962	Self Car Public
no_beacon__geo	0.7609723160027009	0.8859649122807017	0.7284015323242041	0.6627043090638929	0.6842837273991654	0.8382165605095541	0.8094183864915573	0.7200000000000001	0.7692307692307692	0.9390243902439024	358	RFC	0.7403611580258286	0.6676646706586826	0.75	0.8034188034188035	0.8524658348187759	0.8181818181818182	0.8333333333333334	0.9058823529411764	0.7210460775190484	0.6578171091445427	0.629156010230179	0.8761651131824234	0.7772754671488848	0.6428571428571429	0.7142857142857143	0.9746835443037974	Self Car Public
no_beacon__geo	0.7547312641937926	0.8684210526315791	0.6894580273494056	0.5582329317269076	0.6492659053833605	0.8608752449379491	0.7525323642970703	0.5714285714285714	0.7567567567567567	0.9294117647058824	359	RFC	0.7092673261243548	0.6682692307692307	0.6357827476038339	0.82375	0.8667582417582418	0.8571428571428571	0.875	0.8681318681318682	0.6813828220408721	0.4793103448275862	0.6633333333333333	0.9015047879616964	0.6984126984126983	0.42857142857142855	0.6666666666666666	1.0	Self Car Public
no_beacon__geo	0.7724317295188556	0.8596491228070176	0.7254006366119466	0.7677496991576415	0.5623901581722319	0.8460620525059666	0.7672201410684756	0.7857142857142857	0.588235294117647	0.927710843373494	360	RFC	0.7356401598211427	0.7876543209876543	0.6015037593984962	0.8177623990772779	0.8133341754031409	0.7857142857142857	0.7692307692307693	0.8850574712643678	0.7177565673487908	0.7488262910798122	0.5280528052805279	0.8763906056860321	0.7455294354028531	0.7857142857142857	0.4761904761904762	0.9746835443037974	Self Car Public
no_beacon__geo	0.8276299112801014	0.8684210526315791	0.8095721692741858	0.7994143484626648	0.7559449311639549	0.8733572281959378	0.7969247083775186	0.6956521739130435	0.7804878048780488	0.9146341463414634	361	RFC	0.8087418777293403	0.8198198198198198	0.7224880382775121	0.8839177750906893	0.8570806100217864	0.8888888888888888	0.8	0.8823529411764706	0.8118989878331324	0.78	0.7926509186351706	0.8630460448642266	0.7609001406469761	0.5714285714285714	0.7619047619047619	0.9493670886075948	Self Car Public
no_beacon__geo	0.7214791502753737	0.8333333333333334	0.6322210870937607	0.4504950495049505	0.6006289308176099	0.8455392809587218	0.689496920266151	0.4545454545454545	0.7027027027027026	0.9112426035502956	362	RFC	0.6562502627345261	0.5617283950617284	0.6082802547770699	0.7987421383647799	0.7643518518518518	0.625	0.8125	0.8555555555555555	0.6224540014701639	0.3760330578512397	0.593167701863354	0.8981612446958982	0.6502913401647579	0.35714285714285715	0.6190476190476191	0.9746835443037974	Self Car Public
no_beacon__geo	0.7742574257425743	0.8859649122807017	0.731739677492691	0.6015936254980079	0.7634146341463413	0.8302107728337238	0.800487906655753	0.6666666666666666	0.7906976744186046	0.9440993788819876	363	RFC	0.7239713269677887	0.571969696969697	0.7488038277511961	0.851140456182473	0.8331855136733185	0.8	0.7727272727272727	0.9268292682926829	0.7411154869908163	0.6344537815126049	0.7786069651741293	0.8102857142857143	0.7809925658026925	0.5714285714285714	0.8095238095238095	0.9620253164556962	Self Car Public
no_beacon__geo	0.803125	0.8421052631578947	0.7457142368374207	0.7435897435897436	0.6105675146771037	0.8829854522454145	0.7474747474747474	0.6666666666666666	0.6666666666666666	0.9090909090909092	364	RFC	0.7537379431898262	0.7945205479452054	0.5909090909090909	0.875784190715182	0.7981050818260119	0.8	0.7222222222222222	0.8720930232558141	0.7402267501800974	0.6987951807228916	0.631578947368421	0.8903061224489796	0.7132810930279284	0.5714285714285714	0.6190476190476191	0.9493670886075948	Self Car Public
no_beacon__geo	0.7126816380449141	0.8157894736842105	0.6539449489739808	0.5529010238907851	0.6024096385542168	0.8065241844769404	0.6658297258297258	0.5	0.6060606060606061	0.8914285714285716	365	RFC	0.6955005936172598	0.6982758620689655	0.6535947712418301	0.7346311475409836	0.8263888888888891	0.8333333333333334	0.8333333333333334	0.8125	0.636767099704893	0.4576271186440678	0.5586592178770949	0.8940149625935162	0.6068917018284107	0.35714285714285715	0.4761904761904762	0.9873417721518988	Self Car Public
no_beacon__geo	0.7691751085383502	0.8596491228070176	0.7262685958327427	0.6818181818181819	0.6483870967741936	0.8486005089058525	0.7654531640073811	0.7200000000000001	0.6486486486486486	0.927710843373494	366	RFC	0.7384417557930227	0.7249070631970258	0.67	0.8204182041820418	0.8177464298153954	0.8181818181818182	0.75	0.8850574712643678	0.7168257450745075	0.6435643564356436	0.628125	0.8787878787878788	0.7296564195298373	0.6428571428571429	0.5714285714285714	0.9746835443037974	Self Car Public
no_beacon__geo	0.7705718270571827	0.8508771929824561	0.7328741163358669	0.6866141732283465	0.6699029126213593	0.8421052631578947	0.7627517410126107	0.6086956521739131	0.7727272727272727	0.906832298136646	367	RFC	0.7446599424380641	0.7758007117437722	0.6369230769230769	0.8212560386473431	0.802384038333137	0.7777777777777778	0.7391304347826086	0.8902439024390244	0.7287815038049165	0.615819209039548	0.7064846416382252	0.8640406607369758	0.7445248141450674	0.5	0.8095238095238095	0.9240506329113924	Self Car Public
no_beacon__geo	0.7557571528262387	0.8596491228070176	0.6801358883680857	0.5150214592274678	0.6629680998613038	0.8624181060154855	0.7533875338753387	0.5833333333333334	0.7500000000000001	0.9268292682926829	368	RFC	0.6932089158140972	0.5797101449275363	0.6638888888888889	0.836027713625866	0.7945304437564499	0.7	0.7894736842105263	0.8941176470588236	0.6719664100351204	0.4633204633204634	0.6620498614958449	0.8905289052890529	0.7254370102471368	0.5	0.7142857142857143	0.9620253164556962	Self Car Public
no_beacon__geo	0.7673586256263422	0.8859649122807017	0.7122020965908629	0.6028368794326241	0.670926517571885	0.8628428927680799	0.8121506121506122	0.6923076923076924	0.8108108108108109	0.9333333333333332	369	RFC	0.7295125816821907	0.7024793388429752	0.6583072100313481	0.8277511961722488	0.8609496124031008	0.75	0.9375	0.8953488372093024	0.7043436883911851	0.5279503105590062	0.6840390879478827	0.9010416666666666	0.7772754671488848	0.6428571428571429	0.7142857142857143	0.9746835443037974	Self Car Public
no_beacon__geo	0.7951219512195122	0.8421052631578947	0.7620097717731067	0.7744945567651633	0.6471494607087828	0.8643852978453739	0.7458710407239818	0.7692307692307692	0.5625	0.9058823529411764	370	RFC	0.7872830479021383	0.8355704697986577	0.7191780821917808	0.8071005917159764	0.8325563325563325	0.8333333333333334	0.8181818181818182	0.8461538461538461	0.7467991146870991	0.7217391304347827	0.5882352941176471	0.9304229195088676	0.7058468957203133	0.7142857142857143	0.42857142857142855	0.9746835443037974	Self Car Public
no_beacon__geo	0.7036328871892925	0.8157894736842105	0.6715234104961446	0.6117936117936118	0.611731843575419	0.7910447761194028	0.6812169312169312	0.5833333333333334	0.5555555555555556	0.9047619047619048	371	RFC	0.6662784777905053	0.6148148148148148	0.5644329896907216	0.8195876288659794	0.7401997503121098	0.7	0.6666666666666666	0.8539325842696629	0.6803026532475217	0.6088019559902199	0.6676829268292683	0.7644230769230769	0.6460719308820574	0.5	0.4761904761904762	0.9620253164556962	Self Car Public
no_beacon__geo	0.7791164658634538	0.8859649122807017	0.7482961400451863	0.7374810318664643	0.6556016597510373	0.8518057285180572	0.81040400919919	0.7692307692307692	0.7222222222222222	0.9397590361445785	372	RFC	0.7510958847070057	0.7023121387283237	0.7117117117117117	0.8392638036809816	0.8655172413793104	0.8333333333333334	0.8666666666666667	0.8965517241379308	0.7495927757767222	0.7763578274760383	0.6076923076923076	0.8647281921618205	0.7735583684950774	0.7142857142857143	0.6190476190476191	0.9873417721518988	Self Car Public
no_beacon__geo	0.7456340167046317	0.8333333333333334	0.6577706998963456	0.5047923322683706	0.632375189107413	0.8361445783132531	0.7146667682810653	0.5217391304347826	0.7142857142857143	0.9079754601226993	373	RFC	0.6630241758375501	0.5374149659863946	0.616519174041298	0.8351383874849578	0.7539682539682541	0.6666666666666666	0.7142857142857143	0.8809523809523809	0.6540417113538782	0.4759036144578313	0.6490683229813664	0.8371531966224367	0.6931886678722122	0.42857142857142855	0.7142857142857143	0.9367088607594936	Self Car Public
no_beacon__geo	0.8090303478904515	0.8508771929824561	0.7686587587513991	0.7292110874200427	0.7060755336617405	0.8706896551724138	0.7738095238095237	0.75	0.6666666666666666	0.9047619047619048	374	RFC	0.7849970631841977	0.7953488372093023	0.7119205298013245	0.8477218225419664	0.8513108614232209	0.9	0.8	0.8539325842696629	0.7561635960721583	0.6732283464566929	0.7003257328990228	0.8949367088607595	0.7254370102471368	0.6428571428571429	0.5714285714285714	0.9620253164556962	Self Car Public
no_beacon__geo	0.7814052519517388	0.8508771929824561	0.7336200954340183	0.7583999999999999	0.5899814471243043	0.8524788391777509	0.7550793650793652	0.7200000000000001	0.6285714285714286	0.9166666666666669	375	RFC	0.7491272323811992	0.8006756756756757	0.6259842519685039	0.8207217694994179	0.823021547740649	0.8181818181818182	0.7857142857142857	0.8651685393258427	0.7216839771045437	0.7203647416413373	0.5578947368421052	0.8867924528301887	0.7137834036568215	0.6428571428571429	0.5238095238095238	0.9746835443037974	Self Car Public
no_beacon__geo	0.7384726224783862	0.8245614035087719	0.6786389565617815	0.7349593495934961	0.4738805970149254	0.8270769230769232	0.7026640675763484	0.7407407407407408	0.4666666666666666	0.9005847953216375	376	RFC	0.6808459637575822	0.7220447284345048	0.503968253968254	0.8165249088699879	0.7946550229158925	0.7692307692307693	0.7777777777777778	0.8369565217391305	0.677810902120069	0.7483443708609272	0.4471830985915493	0.8379052369077307	0.6741008639742817	0.7142857142857143	0.3333333333333333	0.9746835443037974	Self Car Public
no_beacon__geo	0.8036437246963563	0.8684210526315791	0.7554990699980769	0.6496815286624203	0.7374847374847375	0.879330943847073	0.7775335775335775	0.6666666666666666	0.742857142857143	0.9230769230769232	377	RFC	0.7708731674273331	0.6860986547085202	0.7844155844155845	0.8421052631578947	0.8650793650793651	0.8	0.9285714285714286	0.8666666666666667	0.7442626728110598	0.6169354838709677	0.6958525345622121	0.92	0.7259393208760297	0.5714285714285714	0.6190476190476191	0.9873417721518988	Self Car Public
no_beacon__geo	0.7131578947368421	0.8157894736842105	0.6421801313001083	0.6176911544227887	0.4801324503311258	0.8287167891464103	0.6789708469464689	0.5217391304347826	0.6249999999999999	0.8901734104046243	378	RFC	0.6605716537665814	0.6776315789473685	0.5234657039711191	0.7806176783812566	0.7983021706425961	0.6666666666666666	0.9090909090909092	0.8191489361702128	0.6313502398402465	0.5674931129476584	0.4434250764525994	0.8831325301204819	0.626481816355234	0.42857142857142855	0.4761904761904762	0.9746835443037974	Self Car Public
no_beacon__geo	0.7937540663630449	0.8859649122807017	0.7704722787667998	0.7353407290015848	0.7214285714285714	0.8546475358702433	0.8150324215792765	0.7692307692307692	0.7368421052631577	0.9390243902439024	379	RFC	0.7812269104097213	0.7581699346405228	0.7651515151515151	0.8203592814371258	0.8542483660130719	0.8333333333333334	0.8235294117647058	0.9058823529411764	0.7627352232039732	0.7138461538461538	0.6824324324324325	0.8919270833333334	0.7852119750853928	0.7142857142857143	0.6666666666666666	0.9746835443037974	Self Car Public
no_beacon__geo	0.7945682451253482	0.8771929824561403	0.7570148014089804	0.6783831282952548	0.723756906077348	0.8689043698543383	0.7685201026518392	0.5714285714285714	0.8	0.934131736526946	380	RFC	0.7693257390458651	0.7394636015325671	0.7257617728531855	0.8427518427518428	0.8618705855547959	0.8571428571428571	0.8421052631578947	0.8863636363636364	0.7483728293888722	0.6266233766233766	0.7217630853994492	0.8967320261437909	0.7259393208760297	0.42857142857142855	0.7619047619047619	0.9873417721518988	Self Car Public
no_beacon__geo	0.7391577624135763	0.8596491228070176	0.7090862098363281	0.7222884386174018	0.6008836524300442	0.8040865384615384	0.7689594356261024	0.6666666666666666	0.7142857142857143	0.925925925925926	381	RFC	0.7053822758855909	0.6544276457883369	0.6296296296296297	0.8320895522388059	0.8059667240390133	0.8	0.7142857142857143	0.9036144578313252	0.7194686426326391	0.8058510638297872	0.5746478873239437	0.7779069767441861	0.7450271247739599	0.5714285714285714	0.7142857142857143	0.9493670886075948	Self Car Public
no_beacon__geo	0.7379227053140096	0.8596491228070176	0.7205567503257839	0.7004504504504505	0.6700379266750948	0.7911818738518064	0.7852959797404241	0.6923076923076924	0.7500000000000001	0.91358024691358	382	RFC	0.7168664786886918	0.6775599128540305	0.6625	0.8105395232120451	0.8103466497569224	0.75	0.7894736842105263	0.891566265060241	0.7251394527609362	0.7249417249417249	0.6777493606138107	0.7727272727272727	0.7646172393007836	0.6428571428571429	0.7142857142857143	0.9367088607594936	Self Car Public
no_beacon__geo	0.7851534618129907	0.8684210526315791	0.7292947892947893	0.6261261261261261	0.7046153846153846	0.8571428571428571	0.7885521885521886	0.6666666666666666	0.7777777777777778	0.9212121212121211	383	RFC	0.7286384199492439	0.6096491228070176	0.720125786163522	0.8561403508771931	0.8364539852911946	0.6923076923076923	0.9333333333333332	0.8837209302325582	0.7304750895379529	0.6435185185185185	0.6897590361445783	0.8581477139507621	0.7571830419931685	0.6428571428571429	0.6666666666666666	0.9620253164556962	Self Car Public
no_beacon__geo	0.7342192691029901	0.8684210526315791	0.6943569719867195	0.6568758344459279	0.6103896103896105	0.8158054711246201	0.7435763119367101	0.5217391304347826	0.7692307692307692	0.9397590361445785	384	RFC	0.7059166223639908	0.7454545454545455	0.5875	0.7847953216374269	0.7988505747126436	0.6666666666666666	0.8333333333333334	0.8965517241379308	0.6905381318601463	0.5871121718377088	0.6351351351351351	0.8493670886075949	0.7100663050030138	0.42857142857142855	0.7142857142857143	0.9873417721518988	Self Car Public
no_beacon__geo	0.7579199043634192	0.8684210526315791	0.7327687004763389	0.6941747572815533	0.691114245416079	0.8130170987313845	0.7882593287471337	0.7200000000000001	0.7179487179487181	0.9268292682926829	385	RFC	0.7200601310264692	0.6544622425629291	0.6447368421052632	0.8609813084112149	0.8300257476728065	0.8181818181818182	0.7777777777777778	0.8941176470588236	0.7512712938159541	0.7390180878552972	0.7446808510638298	0.7701149425287356	0.7571830419931685	0.6428571428571429	0.6666666666666666	0.9620253164556962	Self Car Public
no_beacon__geo	0.7888243831640058	0.8421052631578947	0.7486417816842404	0.6940451745379878	0.6907514450867053	0.861128725428028	0.7343619397360884	0.6086956521739131	0.6842105263157895	0.9101796407185628	386	RFC	0.7501459272072379	0.6983471074380165	0.6947674418604651	0.8573232323232324	0.8020400079223609	0.7777777777777778	0.7647058823529411	0.8636363636363636	0.7471818934763305	0.689795918367347	0.6867816091954023	0.8649681528662421	0.6936909785011052	0.5	0.6190476190476191	0.9620253164556962	Self Car Public
no_beacon__geo	0.8399168399168399	0.8596491228070176	0.8213063041428393	0.8144499178981939	0.7637362637362637	0.8857327307940607	0.7696074517631404	0.7200000000000001	0.6666666666666666	0.9221556886227544	387	RFC	0.8329625444075858	0.8763250883392226	0.7574931880108992	0.8650693568726355	0.8310606060606059	0.8181818181818182	0.8	0.875	0.8127422354065003	0.7607361963190185	0.7700831024930748	0.9074074074074074	0.7296564195298373	0.6428571428571429	0.5714285714285714	0.9746835443037974	Self Car Public
no_beacon__geo	0.731457800511509	0.8596491228070176	0.6913788916797445	0.6759847522236341	0.5799701046337816	0.8181818181818181	0.7629457255012575	0.6896551724137929	0.6666666666666666	0.9325153374233128	388	RFC	0.7071260754027885	0.6891191709844561	0.6576271186440678	0.7746319365798414	0.7904761904761904	0.6666666666666666	0.8	0.9047619047619048	0.6829927918388828	0.6633416458852868	0.5187165775401069	0.8669201520912547	0.7492465340566605	0.7142857142857143	0.5714285714285714	0.9620253164556962	Self Car Public
no_beacon__geo	0.7873523280055594	0.8245614035087719	0.72332586571366	0.7990074441687344	0.5199063231850117	0.8510638297872339	0.7080623973727422	0.75	0.4827586206896552	0.8914285714285716	389	RFC	0.7647551233801684	0.8214285714285714	0.6809815950920245	0.7918552036199095	0.8624999999999999	0.9	0.875	0.8125	0.7060248786595699	0.7777777777777778	0.4204545454545455	0.9198423127463864	0.6545107494474584	0.6428571428571429	0.3333333333333333	0.9873417721518988	Self Car Public
no_beacon__geo	0.7653203342618384	0.8245614035087719	0.6794859396013088	0.6401590457256461	0.532319391634981	0.865979381443299	0.67986975986976	0.6923076923076924	0.4444444444444445	0.9028571428571428	390	RFC	0.7314991277111487	0.7123893805309734	0.6896551724137931	0.7924528301886793	0.8576388888888888	0.75	1.0	0.8229166666666666	0.6564031412920998	0.5812274368231047	0.43343653250774	0.9545454545454546	0.6428571428571429	0.6428571428571429	0.2857142857142857	1.0	Self Car Public
no_beacon__geo	0.6963673749143249	0.7982456140350878	0.6264839408103842	0.5537340619307832	0.5284280936454849	0.7972896668548844	0.6940504481967897	0.64	0.5641025641025642	0.8780487804878048	391	RFC	0.6116624014285867	0.4705882352941176	0.5096774193548387	0.8547215496368039	0.7284808873044167	0.7272727272727273	0.6111111111111112	0.8470588235294118	0.6560891432941581	0.6725663716814161	0.5486111111111112	0.7470899470899471	0.6688768334337954	0.5714285714285714	0.5238095238095238	0.9113924050632912	Self Car Public
no_beacon__geo	0.7760563380281691	0.8508771929824561	0.7408588658288086	0.6713286713286714	0.7090103397341212	0.842237586423633	0.7659918200408997	0.64	0.7500000000000001	0.9079754601226993	392	RFC	0.7575588775845237	0.7649402390438247	0.6936416184971098	0.8140947752126367	0.7992329308118782	0.7272727272727273	0.7894736842105263	0.8809523809523809	0.7318674010519116	0.5981308411214953	0.7250755287009063	0.8723958333333334	0.7408077154912598	0.5714285714285714	0.7142857142857143	0.9367088607594936	Self Car Public
no_beacon__geo	0.7658385093167702	0.9210526315789472	0.7273582960124352	0.7127272727272727	0.6347107438016529	0.8346368715083798	0.8807953308643599	0.8571428571428571	0.8292682926829269	0.9559748427672956	393	RFC	0.7170003773293884	0.6405228758169934	0.6254071661237784	0.8850710900473934	0.8857142857142857	0.8571428571428571	0.85	0.95	0.7457381941680621	0.8032786885245902	0.6442953020134228	0.7896405919661733	0.8762306610407876	0.8571428571428571	0.8095238095238095	0.9620253164556962	Self Car Public
no_beacon__geo	0.8	0.8684210526315791	0.7756282986086244	0.7886944818304171	0.6866566716641679	0.8515337423312883	0.8154052255848662	0.8333333333333333	0.7027027027027026	0.9101796407185628	394	RFC	0.7850548782661358	0.827683615819209	0.7003058103975535	0.8271752085816448	0.8920454545454546	1.0	0.8125	0.8636363636363636	0.7680377321891289	0.7532133676092545	0.6735294117647059	0.8773704171934259	0.7651195499296767	0.7142857142857143	0.6190476190476191	0.9620253164556962	Self Car Public
no_beacon__geo	0.8223418573351279	0.8859649122807017	0.7945689568551471	0.7946577629382303	0.7080394922425953	0.8810096153846153	0.8216887823673579	0.7826086956521741	0.7441860465116279	0.9382716049382716	395	RFC	0.8016308896102968	0.8263888888888888	0.7110481586402266	0.8674556213017751	0.8809784592917124	1.0	0.7272727272727273	0.9156626506024096	0.7884411288887607	0.7652733118971061	0.7050561797752809	0.894993894993895	0.7889290737392004	0.6428571428571429	0.7619047619047619	0.9620253164556962	Self Car Public
no_beacon__geo	0.7954372623574144	0.8508771929824561	0.7382939923494923	0.6694214876033058	0.6716981132075471	0.8737623762376238	0.7223460919113093	0.5217391304347826	0.7222222222222222	0.9230769230769232	396	RFC	0.753138859518763	0.7330316742081447	0.6768060836501901	0.8495788206979543	0.7999999999999999	0.6666666666666666	0.8666666666666667	0.8666666666666667	0.7273331019135189	0.6159695817490495	0.6666666666666666	0.8993630573248408	0.6783202732569822	0.42857142857142855	0.6190476190476191	0.9873417721518988	Self Car Public
no_beacon__geo	0.7880617035546613	0.8245614035087719	0.763884781659733	0.7669616519174042	0.6798866855524079	0.8448060075093866	0.7321728432008247	0.6666666666666666	0.6341463414634146	0.8957055214723927	397	RFC	0.7767218271854034	0.8609271523178808	0.64	0.8292383292383292	0.7730158730158729	0.8	0.65	0.8690476190476191	0.7591780927193787	0.6914893617021277	0.7250755287009063	0.8609693877551021	0.7048422744625276	0.5714285714285714	0.6190476190476191	0.9240506329113924	Self Car Public
no_beacon__geo	0.7654676258992805	0.8684210526315791	0.7168727005840715	0.7597173144876326	0.5523465703971119	0.8385542168674699	0.7951197172754059	0.8571428571428571	0.6060606060606061	0.9221556886227544	398	RFC	0.7328164449684151	0.7651245551601423	0.6296296296296297	0.8036951501154734	0.8551587301587302	0.8571428571428571	0.8333333333333334	0.875	0.7076405623360212	0.7543859649122807	0.4919614147909968	0.8765743073047859	0.7693389592123769	0.8571428571428571	0.4761904761904762	0.9746835443037974	Self Car Public
no_beacon__geo	0.805398618957941	0.8771929824561403	0.7801488600971792	0.8060109289617486	0.6759776536312848	0.8584579976985041	0.8094133146341981	0.8148148148148148	0.6857142857142857	0.927710843373494	399	RFC	0.7925591037866128	0.8060109289617486	0.7446153846153846	0.8270509977827051	0.8627847248536904	0.8461538461538461	0.8571428571428571	0.8850574712643678	0.7724270859238168	0.8060109289617486	0.618925831202046	0.8923444976076556	0.7772754671488848	0.7857142857142857	0.5714285714285714	0.9746835443037974	Self Car Public
no_beacon__geo	0.7353801169590644	0.8333333333333334	0.6604735227388591	0.5174129353233831	0.6272855133614628	0.8367221195317315	0.6915933186870595	0.4761904761904762	0.6829268292682926	0.9156626506024096	400	RFC	0.6691017735988449	0.5502645502645502	0.6389684813753582	0.8180722891566266	0.7626163108921729	0.7142857142857143	0.7	0.8735632183908046	0.6535090429276121	0.4882629107981221	0.6160220994475138	0.8562421185372006	0.6619449467550733	0.35714285714285715	0.6666666666666666	0.9620253164556962	Self Car Public
no_beacon__geo	0.7296416938110749	0.8333333333333334	0.6875627486091841	0.6246418338108882	0.6314102564102564	0.8066361556064074	0.7140527923660454	0.6153846153846153	0.6111111111111109	0.9156626506024096	401	RFC	0.6841291569067144	0.5828877005347594	0.6459016393442623	0.8235981308411215	0.7578544061302681	0.6666666666666666	0.7333333333333333	0.8735632183908046	0.6935843698338758	0.6728395061728395	0.6175548589341693	0.7903587443946188	0.6857544705645973	0.5714285714285714	0.5238095238095238	0.9620253164556962	Self Car Public
no_beacon__geo	0.7213114754098361	0.8245614035087719	0.6637299415035534	0.5238095238095238	0.6620111731843576	0.8053691275167786	0.7167338145599015	0.6086956521739131	0.6486486486486486	0.8928571428571428	402	RFC	0.655525650467847	0.4831081081081081	0.6510989010989011	0.8323699421965318	0.7901581356637536	0.7777777777777778	0.75	0.8426966292134831	0.6751201533208576	0.5720000000000001	0.6732954545454546	0.7800650054171181	0.6735985533453888	0.5	0.5714285714285714	0.9493670886075948	Self Car Public
no_beacon__geo	0.7219787100814026	0.8421052631578947	0.6907248267874229	0.6675461741424803	0.610958904109589	0.7936694021101993	0.7340087623220155	0.6363636363636364	0.6500000000000001	0.9156626506024096	403	RFC	0.6890442840685141	0.6081730769230769	0.652046783625731	0.8069129916567342	0.8109245815688647	0.875	0.6842105263157895	0.8735632183908046	0.6984539559301072	0.7397660818713451	0.5747422680412371	0.7808535178777394	0.6936909785011052	0.5	0.6190476190476191	0.9620253164556962	Self Car Public
no_beacon__geo	0.7704160246533128	0.8508771929824561	0.7254609998961525	0.6810477657935285	0.6377952755905512	0.8575399583043779	0.7262386736070948	0.5714285714285714	0.6842105263157895	0.9230769230769232	404	RFC	0.7414537336780783	0.7491525423728813	0.6612244897959184	0.8139841688654353	0.8295051353874884	0.8571428571428571	0.7647058823529411	0.8666666666666667	0.7154279750209069	0.6242937853107344	0.6159695817490495	0.9060205580029368	0.6783202732569822	0.42857142857142855	0.6190476190476191	0.9873417721518988	Self Car Public
no_beacon__geo	0.8140703517587939	0.8333333333333334	0.7883935454786899	0.7449664429530201	0.7559055118110237	0.8643086816720257	0.7158551773936389	0.5454545454545454	0.7027027027027026	0.8994082840236687	405	RFC	0.8109162358741867	0.7681660899653979	0.8450704225352113	0.8195121951219512	0.8023148148148148	0.75	0.8125	0.8444444444444444	0.7737244779590057	0.7231270358306189	0.6837606837606838	0.9142857142857144	0.6698814546915813	0.42857142857142855	0.6190476190476191	0.9620253164556962	Self Car Public
no_beacon__geo	0.7308781869688386	0.7982456140350878	0.6529205125982299	0.6883720930232557	0.44166666666666665	0.8287227781047675	0.6417065489879213	0.5833333333333334	0.4516129032258064	0.8901734104046243	406	RFC	0.6817816474619113	0.7278688524590164	0.5463917525773195	0.7710843373493976	0.7397163120567375	0.7	0.7	0.8191489361702128	0.6397482824514706	0.6529411764705882	0.3706293706293706	0.8956743002544529	0.6026722925457103	0.5	0.3333333333333333	0.9746835443037974	Self Car Public
no_beacon__geo	0.7576374745417516	0.8333333333333334	0.7145589419110664	0.6949924127465857	0.5979381443298969	0.8507462686567164	0.735964722041495	0.6896551724137929	0.6	0.9182389937106918	407	RFC	0.715380520101017	0.7046153846153846	0.5918367346938775	0.8496894409937888	0.7369152046783626	0.6666666666666666	0.631578947368421	0.9125	0.7138670458998979	0.6856287425149701	0.6041666666666666	0.8518057285180572	0.7365883062085593	0.7142857142857143	0.5714285714285714	0.9240506329113924	Self Car Public
no_beacon__geo	0.7567567567567568	0.8333333333333334	0.6896527455471696	0.5472154963680388	0.670487106017192	0.8512556342562781	0.7010574093470995	0.5	0.6829268292682926	0.920245398773006	408	RFC	0.7099647910328198	0.6457142857142857	0.6610169491525424	0.8231631382316313	0.7309523809523809	0.6	0.7	0.8928571428571429	0.6787852691464181	0.4747899159663865	0.6802325581395349	0.8813333333333333	0.6815350612818967	0.42857142857142855	0.6666666666666666	0.9493670886075948	Self Car Public
no_beacon__geo	0.8037116345467523	0.8508771929824561	0.7441797485501835	0.7110187110187111	0.6385964912280703	0.8829240434037693	0.7536558297427863	0.6956521739130435	0.6486486486486486	0.9166666666666669	409	RFC	0.7688303355688224	0.7402597402597403	0.7250996015936255	0.8411316648531012	0.8346858094049106	0.8888888888888888	0.75	0.8651685393258427	0.7278731512740134	0.684	0.5705329153605015	0.9290865384615384	0.7058468957203133	0.5714285714285714	0.5714285714285714	0.9746835443037974	Self Car Public
no_beacon__geo	0.7701404286770142	0.8245614035087719	0.7154685197301031	0.6372549019607844	0.6569767441860465	0.8521739130434783	0.687482669835611	0.5454545454545454	0.6111111111111109	0.9058823529411764	410	RFC	0.7387101141896769	0.6951871657754011	0.7129337539432177	0.8080094228504122	0.7764957264957265	0.75	0.7333333333333333	0.8461538461538461	0.6996150603647603	0.5882352941176471	0.6091644204851752	0.9014454664914586	0.64235483222825	0.42857142857142855	0.5238095238095238	0.9746835443037974	Self Car Public
no_beacon__geo	0.7946026986506747	0.8947368421052632	0.7422209030838455	0.6113537117903929	0.7440476190476191	0.8712613784135241	0.8407723963279518	0.8148148148148148	0.7692307692307692	0.9382716049382716	411	RFC	0.7587170340640849	0.6730769230769231	0.764525993883792	0.8385481852315394	0.8650499433631964	0.8461538461538461	0.8333333333333334	0.9156626506024096	0.7304227543422696	0.56	0.7246376811594203	0.9066305818673884	0.820675105485232	0.7857142857142857	0.7142857142857143	0.9620253164556962	Self Car Public
no_beacon__geo	0.7719406674907293	0.8333333333333334	0.7325532282235621	0.7284946236559141	0.6213872832369943	0.8477777777777777	0.7342163415881365	0.7407407407407408	0.5625	0.8994082840236687	412	RFC	0.7486233091830351	0.7207446808510638	0.7142857142857143	0.8108395324123273	0.8106190106190106	0.7692307692307693	0.8181818181818182	0.8444444444444444	0.7248424360886735	0.7364130434782609	0.5498721227621484	0.8882421420256111	0.7016274864376131	0.7142857142857143	0.42857142857142855	0.9620253164556962	Self Car Public
no_beacon__geo	0.7443257676902537	0.8245614035087719	0.7004903522915426	0.6146496815286624	0.6636363636363636	0.8231850117096019	0.6989976091772498	0.6153846153846153	0.5714285714285714	0.9101796407185628	413	RFC	0.6972071409215165	0.5230352303523035	0.7133550488599348	0.8552311435523114	0.7481962481962482	0.6666666666666666	0.7142857142857143	0.8636363636363636	0.7196746901150944	0.7451737451737451	0.6203966005665722	0.7934537246049661	0.6698814546915811	0.5714285714285714	0.4761904761904762	0.9620253164556962	Self Car Public
no_beacon__geo	0.7428393524283935	0.8684210526315791	0.7114458804074401	0.6652173913043478	0.6406015037593985	0.8285187461585741	0.7763285024154589	0.6956521739130435	0.7	0.9333333333333332	414	RFC	0.7085208903869109	0.7234042553191491	0.568	0.8341584158415841	0.8403599437871163	0.8888888888888888	0.7368421052631579	0.8953488372093024	0.7243772488551508	0.6156941649899397	0.7344827586206897	0.8229548229548229	0.7375929274663452	0.5714285714285714	0.6666666666666666	0.9746835443037974	Self Car Public
no_beacon__geo	0.7851301115241636	0.8508771929824561	0.7362148986389605	0.7244444444444443	0.6267123287671232	0.8574879227053139	0.7828945487808364	0.7826086956521741	0.6666666666666666	0.8994082840236687	415	RFC	0.7591354374981885	0.7688679245283019	0.690566037735849	0.8179723502304147	0.8814814814814814	1.0	0.8	0.8444444444444444	0.7198522965349913	0.6848739495798319	0.5736677115987461	0.901015228426396	0.7254370102471368	0.6428571428571429	0.5714285714285714	0.9620253164556962	Self Car Public
no_beacon__geo	0.7227595099935525	0.8508771929824561	0.6785257097951778	0.5741626794258373	0.6584362139917695	0.8029782359679266	0.7464331464331465	0.6153846153846153	0.7027027027027026	0.9212121212121211	416	RFC	0.6794486308573692	0.5278592375366569	0.7038123167155426	0.806674338319908	0.7876291989664083	0.6666666666666666	0.8125	0.8837209302325582	0.6824143932961482	0.6293706293706294	0.6185567010309279	0.7993158494868872	0.7175005023106289	0.5714285714285714	0.6190476190476191	0.9620253164556962	Self Car Public
no_beacon__geo	0.6853720050441362	0.8157894736842105	0.632595452981279	0.5394190871369295	0.5656565656565656	0.7927107061503417	0.6809363476030142	0.5925925925925927	0.5454545454545454	0.9047619047619048	417	RFC	0.6316549019024654	0.5158730158730159	0.5781710914454278	0.8009205983889528	0.7397723998847594	0.6153846153846154	0.75	0.8539325842696629	0.6345190419841129	0.5652173913043478	0.5536723163841808	0.7846674182638106	0.6540084388185654	0.5714285714285714	0.42857142857142855	0.9620253164556962	Self Car Public
no_beacon__geo	0.7355316285329744	0.8333333333333334	0.6853501439375792	0.6252100840336134	0.6094946401225115	0.8213457076566124	0.7300089140579938	0.6153846153846153	0.6666666666666666	0.9079754601226993	418	RFC	0.6941956242416252	0.6940298507462687	0.5784883720930233	0.8100686498855835	0.7566137566137566	0.6666666666666666	0.7222222222222222	0.8809523809523809	0.6819204869679828	0.5688073394495413	0.6440129449838188	0.8329411764705882	0.709061683745228	0.5714285714285714	0.6190476190476191	0.9367088607594936	Self Car Public
no_beacon__geo	0.7312588401697313	0.8596491228070176	0.6754337608054914	0.5911708253358925	0.6105263157894736	0.8246041412911084	0.7623388093976328	0.6666666666666666	0.7027027027027026	0.9176470588235296	419	RFC	0.7084581398767065	0.77	0.5607734806629834	0.7946009389671361	0.8898809523809524	1.0	0.8125	0.8571428571428571	0.6688932669441083	0.4797507788161994	0.6699669966996701	0.8569620253164557	0.7021297970665059	0.5	0.6190476190476191	0.9873417721518988	Self Car Public
no_beacon__geo	0.7270051508462104	0.7719298245614035	0.6769541997360373	0.6415929203539823	0.5739910313901346	0.815278647463995	0.5906976744186047	0.4	0.5	0.8720930232558141	420	RFC	0.699453927179991	0.7323232323232324	0.5835866261398176	0.7824519230769231	0.6910394265232975	0.6666666666666666	0.6	0.8064516129032258	0.6621841387473625	0.5708661417322834	0.5647058823529412	0.8509803921568627	0.5545509342977697	0.2857142857142857	0.42857142857142855	0.9493670886075948	Self Car Public
no_beacon__geo	0.723148765843896	0.8333333333333334	0.6592137504145814	0.5395683453237411	0.6156111929307805	0.8224617129892229	0.7029896251453137	0.6153846153846153	0.5714285714285714	0.9221556886227544	421	RFC	0.6593768737604354	0.48701298701298706	0.6634920634920635	0.8276255707762558	0.751984126984127	0.6666666666666666	0.7142857142857143	0.875	0.6654588092926821	0.6048387096774194	0.5741758241758241	0.8173618940248027	0.6741008639742816	0.5714285714285714	0.4761904761904762	0.9746835443037974	Self Car Public
no_beacon__geo	0.8115840893230984	0.8859649122807017	0.7748390384419069	0.8165374677002585	0.626916524701874	0.8810631229235881	0.8189910360642068	0.8	0.7179487179487181	0.9390243902439024	422	RFC	0.7874859542552763	0.8250652741514359	0.6917293233082706	0.8456632653061225	0.8642503466032877	0.9090909090909092	0.7777777777777778	0.9058823529411764	0.7669830126490987	0.8081841432225064	0.573208722741433	0.9195561719833564	0.7852119750853928	0.7142857142857143	0.6666666666666666	0.9746835443037974	Self Car Public
no_beacon__geo	0.7653131452167928	0.8508771929824561	0.705487875078633	0.6699346405228758	0.5938069216757741	0.8527220630372493	0.7402257872846109	0.6363636363636364	0.6666666666666666	0.9176470588235296	423	RFC	0.7368823172508241	0.7854406130268199	0.6269230769230769	0.7982832618025751	0.8440476190476189	0.875	0.8	0.8571428571428571	0.6877295253891823	0.5840455840455839	0.5640138408304498	0.915129151291513	0.6862567811934901	0.5	0.5714285714285714	0.9873417721518988	Self Car Public
no_beacon__geo	0.7541106128550075	0.8596491228070176	0.6725617479240668	0.558974358974359	0.6022544283413849	0.8564564564564564	0.7658777476663655	0.64	0.7317073170731706	0.925925925925926	424	RFC	0.6803102761806671	0.5860215053763441	0.6131147540983607	0.8417945690672963	0.7936290617013508	0.7272727272727273	0.75	0.9036144578313252	0.6659080063994071	0.5343137254901961	0.5917721518987342	0.871638141809291	0.7450271247739599	0.5714285714285714	0.7142857142857143	0.9493670886075948	Self Car Public
no_beacon__geo	0.7270358306188925	0.8596491228070176	0.6807369470250807	0.5990099009900989	0.6186291739894552	0.8245717660956882	0.7249284253578732	0.4799999999999999	0.7500000000000001	0.9447852760736196	425	RFC	0.6733700296769403	0.606516290726817	0.56957928802589	0.8440145102781137	0.7505316321105795	0.5454545454545454	0.7894736842105263	0.9166666666666666	0.6915382458085045	0.5916870415647921	0.676923076923077	0.8060046189376443	0.7058468957203133	0.42857142857142855	0.7142857142857143	0.9746835443037974	Self Car Public
no_beacon__geo	0.7804718217562254	0.8421052631578947	0.75163960590382	0.7721893491124261	0.6361111111111112	0.8466183574879227	0.7503988232125468	0.8333333333333333	0.5161290322580645	0.9017341040462428	426	RFC	0.7666483167048804	0.7861445783132529	0.7089783281733746	0.8048220436280138	0.8765957446808511	1.0	0.8	0.8297872340425532	0.7428469190931194	0.7587209302325582	0.5768261964735516	0.8929936305732484	0.6941932891299979	0.7142857142857143	0.3809523809523809	0.9873417721518988	Self Car Public
no_beacon__geo	0.8024275118004046	0.8771929824561403	0.7775354089457595	0.7687595712098009	0.6897435897435897	0.8741030658838879	0.7912225233363444	0.7407407407407408	0.6829268292682926	0.95	427	RFC	0.7846439319321586	0.8202614379084967	0.6691542288557214	0.8645161290322579	0.8025007913896802	0.7692307692307693	0.7	0.9382716049382716	0.7729627214380307	0.7233429394812679	0.7116402116402116	0.8839050131926122	0.7809925658026925	0.7142857142857143	0.6666666666666666	0.9620253164556962	Self Car Public
no_beacon__geo	0.7930283224400871	0.8596491228070176	0.7639271584779035	0.7476635514018692	0.6924369747899161	0.8516809492419248	0.7777777777777777	0.75	0.6666666666666666	0.9166666666666669	428	RFC	0.7796085934247466	0.8391608391608392	0.6798679867986799	0.8197969543147208	0.8550561797752809	0.9	0.8	0.8651685393258427	0.7552607200298347	0.6741573033707865	0.7054794520547946	0.8861454046639232	0.7296564195298373	0.6428571428571429	0.5714285714285714	0.9746835443037974	Self Car Public
no_beacon__geo	0.7386058981233244	0.8421052631578947	0.6942016518981994	0.6564245810055865	0.6079447322970639	0.8182356423919478	0.7474747474747474	0.6666666666666666	0.6666666666666666	0.9090909090909092	429	RFC	0.6884842055634134	0.5816831683168316	0.6285714285714286	0.8551980198019802	0.7881335718545021	0.6923076923076923	0.8	0.8720930232558141	0.708723290861918	0.7532051282051282	0.5886287625418061	0.7843359818388195	0.7212176009644363	0.6428571428571429	0.5714285714285714	0.9493670886075948	Self Car Public
no_beacon__geo	0.7402694610778443	0.8070175438596491	0.7084681965836466	0.6849816849816851	0.6246334310850439	0.8157894736842105	0.7047703691163919	0.5714285714285714	0.6511627906976744	0.8917197452229298	430	RFC	0.7121977653818451	0.68	0.6574074074074074	0.7991858887381276	0.7017427017427017	0.5714285714285714	0.6363636363636364	0.8974358974358975	0.7060355209606476	0.6900369003690037	0.5949720670391061	0.8330975954738331	0.7080570624874422	0.5714285714285714	0.6666666666666666	0.8860759493670886	Self Car Public
no_beacon__geo	0.7127898279730742	0.8508771929824561	0.6363965412022932	0.4403292181069959	0.6460032626427407	0.8228571428571428	0.725609756097561	0.5	0.7500000000000001	0.9268292682926829	431	RFC	0.6392363578908167	0.3651877133105802	0.7021276595744681	0.8503937007874016	0.7611971104231166	0.6	0.7894736842105263	0.8941176470588236	0.6498798089118908	0.5544041450777202	0.5981873111782477	0.7970479704797048	0.7016274864376131	0.42857142857142855	0.7142857142857143	0.9620253164556962	Self Car Public
no_beacon__geo	0.7605917955615333	0.8245614035087719	0.6824260023243335	0.6521739130434783	0.534923339011925	0.860180754917597	0.7081718346253228	0.6666666666666666	0.5625	0.8953488372093023	432	RFC	0.7076169379737672	0.64453125	0.6652542372881356	0.8130653266331658	0.8153796024763768	0.8	0.8181818181818182	0.8279569892473119	0.6734619993611717	0.66	0.4472934472934473	0.9130925507900676	0.6582278481012658	0.5714285714285714	0.42857142857142855	0.9746835443037974	Self Car Public
no_beacon__geo	0.7373096446700508	0.8771929824561403	0.7192096202787578	0.6380832282471627	0.7254658385093168	0.7940797940797941	0.8176171529619806	0.7586206896551724	0.7692307692307692	0.925	433	RFC	0.7261049846314591	0.5925058548009368	0.7978142076502732	0.7879948914431673	0.8267489711934156	0.7333333333333333	0.8333333333333334	0.9135802469135802	0.7188880992515526	0.6912568306010929	0.6651480637813212	0.8002594033722439	0.8122362869198313	0.7857142857142857	0.7142857142857143	0.9367088607594936	Self Car Public
no_beacon__geo	0.7749128919860627	0.8947368421052632	0.7123058170685651	0.5961945031712473	0.6732673267326732	0.8674556213017751	0.8260210803689065	0.7826086956521741	0.7500000000000001	0.9454545454545454	434	RFC	0.7233767797148078	0.6619718309859155	0.6538461538461539	0.8543123543123543	0.8988168094655243	1.0	0.7894736842105263	0.9069767441860463	0.7057316195709052	0.5423076923076923	0.6938775510204082	0.8810096153846154	0.7814948764315853	0.6428571428571429	0.7142857142857143	0.9873417721518988	Self Car Public
no_beacon__geo	0.7618025751072961	0.8684210526315791	0.7029950016718923	0.6178861788617886	0.6396255850234009	0.8514732411304872	0.7799778221335107	0.64	0.7777777777777778	0.9221556886227544	435	RFC	0.7082674679740961	0.6055776892430279	0.6833333333333333	0.8358913813459268	0.8452020202020202	0.7272727272727273	0.9333333333333332	0.875	0.6998418245140866	0.6307053941908713	0.6011730205278593	0.8676470588235294	0.7375929274663452	0.5714285714285714	0.6666666666666666	0.9746835443037974	Self Car Public
no_beacon__geo	0.7426356589147287	0.8333333333333334	0.6964887480373495	0.6279569892473118	0.6356589147286822	0.8258503401360544	0.7105360707157115	0.5714285714285714	0.6500000000000001	0.9101796407185628	436	RFC	0.7199257374171154	0.7448979591836735	0.6193353474320241	0.7955439056356488	0.8016632490316701	0.8571428571428571	0.6842105263157895	0.8636363636363636	0.6847248185687015	0.5427509293680297	0.6528662420382165	0.8585572842998586	0.6698814546915813	0.42857142857142855	0.6190476190476191	0.9620253164556962	Self Car Public
no_beacon__geo	0.7450847457627119	0.8157894736842105	0.6932009349978969	0.659016393442623	0.5849056603773586	0.835680751173709	0.6879853955877347	0.5714285714285714	0.5789473684210527	0.91358024691358	437	RFC	0.7110942637290787	0.6463022508038585	0.6914498141263941	0.7955307262569833	0.7033512200060748	0.5714285714285714	0.6470588235294118	0.891566265060241	0.6863838930972846	0.6722408026755853	0.5068119891008175	0.8800988875154512	0.6773156519991964	0.5714285714285714	0.5238095238095238	0.9367088607594936	Self Car Public
no_beacon__geo	0.7538226299694191	0.7982456140350878	0.6774899568595711	0.5851528384279476	0.5954198473282443	0.8518971848225214	0.6686602870813397	0.5833333333333334	0.5454545454545454	0.8771929824561402	438	RFC	0.6976544555491925	0.6036036036036037	0.6753246753246753	0.8140350877192982	0.755072463768116	0.7	0.75	0.8152173913043478	0.6645576544727948	0.5677966101694916	0.5324232081911263	0.8934531450577664	0.6259795057263412	0.5	0.42857142857142855	0.9493670886075948	Self Car Public
no_beacon__geo	0.7626404494382022	0.8508771929824561	0.7170609130257581	0.6770833333333334	0.6375838926174496	0.8365155131264916	0.7696094297890705	0.75	0.6486486486486486	0.9101796407185628	439	RFC	0.7357596140534307	0.7195571955719557	0.6884057971014492	0.7993158494868872	0.8378787878787879	0.9	0.75	0.8636363636363636	0.7034803152164251	0.639344262295082	0.59375	0.8773466833541927	0.7254370102471368	0.6428571428571429	0.5714285714285714	0.9620253164556962	Self Car Public
no_beacon__geo	0.7964804896710023	0.8596491228070176	0.7341615122175895	0.6049382716049382	0.7359307359307359	0.8616155291170945	0.7635558151988705	0.6	0.7804878048780488	0.9101796407185628	440	RFC	0.7733677289741964	0.7424242424242424	0.7566765578635015	0.8210023866348448	0.8878787878787878	1.0	0.8	0.8636363636363636	0.7110548881585764	0.5104166666666666	0.7162921348314607	0.906455862977602	0.7175005023106289	0.42857142857142855	0.7619047619047619	0.9620253164556962	Self Car Public
no_beacon__geo	0.7651792245793709	0.8508771929824561	0.7277607690858966	0.6751361161524501	0.6666666666666666	0.8414795244385733	0.7575970228601808	0.7200000000000001	0.6315789473684211	0.9212121212121211	441	RFC	0.747810330794307	0.7622950819672131	0.6798780487804879	0.8012578616352202	0.8025950337851843	0.8181818181818182	0.7058823529411765	0.8837209302325582	0.7152582828546915	0.6058631921824105	0.6539589442815249	0.8859527121001392	0.7254370102471368	0.6428571428571429	0.5714285714285714	0.9620253164556962	Self Car Public
no_beacon__geo	0.762120232708468	0.8421052631578947	0.7292750284893854	0.7396449704142011	0.6105834464043419	0.8375966686496134	0.7359239419447722	0.6363636363636364	0.6511627906976744	0.920245398773006	442	RFC	0.7317985782663045	0.7886435331230284	0.5461165048543689	0.8606356968215159	0.8014069264069263	0.875	0.6363636363636364	0.8928571428571429	0.7348151675641774	0.6963788300835655	0.6923076923076923	0.8157589803012746	0.7053445850914205	0.5	0.6666666666666666	0.9493670886075948	Self Car Public
no_beacon__geo	0.778125	0.8421052631578947	0.7234856255088417	0.6178010471204188	0.7027863777089783	0.8498694516971279	0.6898088717729282	0.4210526315789473	0.7317073170731706	0.9166666666666669	443	RFC	0.7610488438311588	0.7866666666666666	0.6776119402985075	0.8188679245283019	0.8050561797752809	0.8	0.75	0.8651685393258427	0.7072783152547597	0.5086206896551724	0.7299035369774921	0.8833107191316146	0.6582278481012658	0.2857142857142857	0.7142857142857143	0.9746835443037974	Self Car Public
no_beacon__geo	0.7673048600883653	0.8421052631578947	0.7092769703624212	0.547945205479452	0.7301173402868318	0.8497683653209795	0.7226935312831388	0.5217391304347826	0.7317073170731706	0.9146341463414634	444	RFC	0.7216260927123949	0.6030150753768844	0.7387862796833773	0.823076923076923	0.7663398692810457	0.6666666666666666	0.75	0.8823529411764706	0.7006635029178319	0.502092050209205	0.7216494845360825	0.8782489740082079	0.6974080771549126	0.42857142857142855	0.7142857142857143	0.9493670886075948	Self Car Public
no_beacon__geo	0.693040293040293	0.8245614035087719	0.6231398306486683	0.4930417495029821	0.5831903945111492	0.7931873479318735	0.6960358562154969	0.5833333333333334	0.5945945945945946	0.9101796407185628	445	RFC	0.6171347450114574	0.4542124542124542	0.5821917808219178	0.815	0.7503787878787879	0.7	0.6875	0.8636363636363636	0.631944907662128	0.5391304347826087	0.584192439862543	0.7725118483412322	0.6619449467550733	0.5	0.5238095238095238	0.9620253164556962	Self Car Public
no_beacon__geo	0.7452956989247311	0.8684210526315791	0.7205131548939301	0.6782884310618067	0.6839945280437756	0.7992565055762082	0.8029509183980729	0.8	0.6829268292682926	0.925925925925926	446	RFC	0.7104326420314037	0.6407185628742516	0.6561679790026247	0.8344113842173351	0.8375684556407448	0.9090909090909092	0.7	0.9036144578313252	0.7339228496580855	0.7205387205387206	0.7142857142857143	0.7669441141498217	0.776773156519992	0.7142857142857143	0.6666666666666666	0.9493670886075948	Self Car Public
no_beacon__geo	0.7440794499618029	0.8771929824561403	0.6860214081642201	0.5690721649484536	0.6396396396396397	0.8493524199045671	0.7916217716394032	0.6666666666666666	0.7804878048780488	0.927710843373494	447	RFC	0.7016908042488486	0.6798029556650246	0.5867768595041323	0.8384925975773889	0.8950191570881226	1.0	0.8	0.8850574712643678	0.6842764122421411	0.4893617021276596	0.7029702970297029	0.8604972375690608	0.7455294354028531	0.5	0.7619047619047619	0.9746835443037974	Self Car Public
no_beacon__geo	0.7701863354037267	0.8508771929824561	0.7145682942727228	0.6224066390041495	0.6632124352331606	0.8580858085808581	0.7408313908313908	0.5833333333333334	0.7179487179487181	0.9212121212121211	448	RFC	0.7240959228850717	0.6849315068493149	0.6442953020134228	0.8430609597924773	0.7871662360034453	0.7	0.7777777777777778	0.8837209302325582	0.7090907135513339	0.5703422053231939	0.6832740213523132	0.8736559139784946	0.709563994374121	0.5	0.6666666666666666	0.9620253164556962	Self Car Public
no_beacon__geo	0.7507692307692307	0.8245614035087719	0.6877177774896309	0.602020202020202	0.5990180032733224	0.8621151271753681	0.6973983281675589	0.6666666666666666	0.5142857142857143	0.9112426035502956	449	RFC	0.7125113381809799	0.7268292682926829	0.5903225806451613	0.8203821656050956	0.7661375661375662	0.8	0.6428571428571429	0.8555555555555555	0.6766960350216299	0.5137931034482759	0.6079734219269103	0.9083215796897038	0.6582278481012658	0.5714285714285714	0.42857142857142855	0.9746835443037974	Self Car Public
no_beacon__geo	0.8098207326578332	0.8859649122807017	0.7595003855873129	0.7161016949152542	0.6819923371647509	0.8804071246819338	0.8104715797023492	0.7692307692307692	0.7272727272727273	0.9349112426035504	450	RFC	0.7821978505014714	0.7681818181818182	0.7355371900826446	0.8428745432399513	0.9037037037037038	0.8333333333333334	1.0	0.8777777777777778	0.7425957629685991	0.6706349206349206	0.6357142857142857	0.9214380825565912	0.7619047619047619	0.7142857142857143	0.5714285714285714	1.0	Self Car Public
no_beacon__geo	0.7528852681602173	0.8684210526315791	0.7217951315069282	0.6464	0.7006896551724139	0.8182957393483711	0.7847295864262991	0.6956521739130435	0.7317073170731706	0.9268292682926829	451	RFC	0.7164568180591651	0.5976331360946746	0.7134831460674157	0.8382541720154044	0.8443355119825707	0.8888888888888888	0.75	0.8941176470588236	0.7304817473190761	0.7038327526132404	0.6883468834688347	0.7992656058751529	0.7492465340566605	0.5714285714285714	0.7142857142857143	0.9620253164556962	Self Car Public
no_beacon__geo	0.7278325123152709	0.8245614035087719	0.6780585651013659	0.5495207667731629	0.6708542713567839	0.8138006571741511	0.6836139169472504	0.5185185185185186	0.6111111111111109	0.9212121212121211	452	RFC	0.6736972578981395	0.4872521246458924	0.6971279373368147	0.8367117117117117	0.7185052673424766	0.5384615384615384	0.7333333333333333	0.8837209302325582	0.6895455361177597	0.63003663003663	0.6464891041162227	0.7921108742004265	0.6619449467550733	0.5	0.5238095238095238	0.9620253164556962	Self Car Public
no_beacon__geo	0.7326367547633682	0.8508771929824561	0.7045667972889111	0.7032710280373832	0.6176470588235293	0.7927823050058207	0.7852934399789341	0.7692307692307692	0.6842105263157895	0.9024390243902438	453	RFC	0.6990443279916964	0.6825396825396826	0.6	0.8145933014354066	0.8228758169934641	0.8333333333333334	0.7647058823529411	0.8705882352941177	0.7112578949067759	0.7253012048192771	0.6363636363636364	0.7721088435374149	0.7566807313642757	0.7142857142857143	0.6190476190476191	0.9367088607594936	Self Car Public
no_beacon__geo	0.7458483754512636	0.8157894736842105	0.6891154299962153	0.5462365591397849	0.6757763975155279	0.8453333333333333	0.65844838921762	0.5	0.5641025641025642	0.9112426035502956	454	RFC	0.7355507744380699	0.7604790419161677	0.6585956416464891	0.7875776397515528	0.7666666666666667	0.8333333333333334	0.6111111111111112	0.8555555555555555	0.677427421164014	0.4261744966442953	0.6938775510204082	0.912230215827338	0.6185453084187261	0.35714285714285715	0.5238095238095238	0.9746835443037974	Self Car Public
no_beacon__geo	0.7756737072104879	0.8333333333333334	0.7223339227972124	0.667870036101083	0.6366782006920415	0.862453531598513	0.7284349637290813	0.6923076923076924	0.588235294117647	0.9047619047619048	455	RFC	0.7423549809083982	0.6751824817518248	0.7301587301587301	0.8217237308146399	0.7910544511668106	0.75	0.7692307692307693	0.8539325842696629	0.7108543383759147	0.6607142857142857	0.5644171779141104	0.907431551499348	0.6936909785011052	0.6428571428571429	0.4761904761904762	0.9620253164556962	Self Car Public
no_beacon__geo	0.7878602084610669	0.8947368421052632	0.7625059948466614	0.7258566978193147	0.7029914529914529	0.8586698337292161	0.8274322169059011	0.8	0.7368421052631577	0.9454545454545454	456	RFC	0.7814707997907852	0.8062283737024222	0.7230769230769231	0.8151071025930101	0.8798656883472203	0.9090909090909092	0.8235294117647058	0.9069767441860463	0.7504000535126464	0.660056657223796	0.683991683991684	0.9071518193224593	0.7894313843680932	0.7142857142857143	0.6666666666666666	0.9873417721518988	Self Car Public
no_beacon__geo	0.7385804638088546	0.8859649122807017	0.6910532777801214	0.6056338028169014	0.6305555555555554	0.8369704749679077	0.8102117443434809	0.7272727272727273	0.7692307692307692	0.934131736526946	457	RFC	0.7091668340880245	0.6963562753036437	0.6340782122905028	0.7970660146699267	0.9065656565656566	1.0	0.8333333333333334	0.8863636363636364	0.6813261498189468	0.5358255451713395	0.6270718232044199	0.8810810810810811	0.7576853526220614	0.5714285714285714	0.7142857142857143	0.9873417721518988	Self Car Public
no_beacon__geo	0.7387328543435663	0.8771929824561403	0.6982941899190959	0.6513872135102533	0.6161616161616161	0.8273337400854179	0.7936601197470763	0.6956521739130435	0.7567567567567567	0.9285714285714286	458	RFC	0.7251347790889406	0.8206686930091185	0.5980392156862745	0.7566964285714286	0.8800977944236371	0.8888888888888888	0.875	0.8764044943820225	0.6959778301181396	0.54	0.6354166666666666	0.9125168236877524	0.7418123367490456	0.5714285714285714	0.6666666666666666	0.9873417721518988	Self Car Public
no_beacon__geo	0.7469211822660099	0.8596491228070176	0.7145066930705228	0.7393939393939394	0.5866261398176291	0.8174999999999999	0.7751408825093037	0.7200000000000001	0.6842105263157895	0.9212121212121211	459	RFC	0.7198497027663695	0.8169642857142857	0.5498575498575499	0.7927272727272727	0.8222028769224391	0.8181818181818182	0.7647058823529411	0.8837209302325582	0.7159374052078231	0.6752767527675276	0.6286644951140065	0.8438709677419355	0.7413100261201526	0.6428571428571429	0.6190476190476191	0.9620253164556962	Self Car Public
no_beacon__geo	0.7686104218362283	0.8947368421052632	0.7340599378981402	0.6367999999999999	0.735042735042735	0.8303370786516854	0.8491140296018345	0.8	0.8205128205128205	0.9268292682926829	460	RFC	0.728767985403104	0.6012084592145015	0.7395577395577395	0.8455377574370709	0.8973658150128738	0.9090909090909092	0.8888888888888888	0.8941176470588236	0.7410421872514624	0.6768707482993197	0.7305825242718447	0.8156732891832229	0.8127385975487241	0.7142857142857143	0.7619047619047619	0.9620253164556962	Self Car Public
no_beacon__geo	0.782669461914745	0.8947368421052632	0.7506405447270014	0.7223021582733813	0.6686746987951807	0.8609447771124419	0.8252736423468131	0.7272727272727273	0.8095238095238095	0.9390243902439024	461	RFC	0.7710445544740795	0.8595890410958904	0.6324786324786325	0.8210659898477157	0.9051353874883288	1.0	0.8095238095238095	0.9058823529411764	0.7456630215776872	0.6228287841191067	0.7092651757188498	0.9048951048951048	0.7852119750853928	0.5714285714285714	0.8095238095238095	0.9746835443037974	Self Car Public
no_beacon__geo	0.8220735785953177	0.8596491228070176	0.7927195137194669	0.7659574468085107	0.7368421052631581	0.8753589890867317	0.7809784592917124	0.7272727272727273	0.7	0.9156626506024096	462	RFC	0.8040197416826197	0.8256880733944955	0.7175	0.8688711516533637	0.8701351078846541	1.0	0.7368421052631579	0.8735632183908046	0.7844953651352068	0.7142857142857143	0.7572559366754618	0.8819444444444444	0.7333735181836447	0.5714285714285714	0.6666666666666666	0.9620253164556962	Self Car Public
no_beacon__geo	0.7856689917564997	0.8859649122807017	0.7431584264959549	0.7760577915376676	0.5927209705372617	0.8606965174129355	0.8234567901234567	0.8148148148148148	0.7222222222222222	0.9333333333333332	463	RFC	0.7761144358362009	0.7565392354124748	0.7633928571428571	0.8084112149532711	0.8693897833432717	0.8461538461538461	0.8666666666666667	0.8953488372093024	0.7337473996350209	0.7966101694915254	0.4844192634560906	0.9202127659574468	0.7931484830219007	0.7857142857142857	0.6190476190476191	0.9746835443037974	Self Car Public
no_beacon__geo	0.7809187279151943	0.8684210526315791	0.7322306450092756	0.7434119278779473	0.5988023952095808	0.8544776119402985	0.7858222014932811	0.7407407407407408	0.6842105263157895	0.9325153374233128	464	RFC	0.7485810018115145	0.7905604719764012	0.6382978723404256	0.8168846611177171	0.8128995187818716	0.7692307692307693	0.7647058823529411	0.9047619047619048	0.7203926592935098	0.7015706806282722	0.5639097744360902	0.8956975228161669	0.7651195499296767	0.7142857142857143	0.6190476190476191	0.9620253164556962	Self Car Public
no_beacon__geo	0.7382198952879581	0.8508771929824561	0.6763759690111915	0.6068515497553018	0.574108818011257	0.8481675392670158	0.7645502645502645	0.6666666666666666	0.7222222222222222	0.9047619047619048	465	RFC	0.6913288389693936	0.7237354085603113	0.5331010452961672	0.8171500630517023	0.8401997503121099	0.8	0.8666666666666667	0.8539325842696629	0.6753519275619264	0.5224719101123596	0.6219512195121951	0.8816326530612245	0.7175005023106289	0.5714285714285714	0.6190476190476191	0.9620253164556962	Self Car Public
no_beacon__geo	0.7852437417654808	0.8859649122807017	0.7594776949208214	0.7180232558139534	0.7191977077363897	0.8412121212121213	0.8015473264294637	0.6956521739130435	0.7692307692307692	0.9397590361445785	466	RFC	0.7805393283968346	0.8151815181518152	0.7296511627906976	0.7967853042479908	0.8729246487867178	0.8888888888888888	0.8333333333333334	0.8965517241379308	0.7471612468479377	0.6415584415584416	0.7090395480225988	0.8908857509627728	0.7576853526220614	0.5714285714285714	0.7142857142857143	0.9873417721518988	Self Car Public
no_beacon__geo	0.7438423645320197	0.8421052631578947	0.6888661739010503	0.7216216216216217	0.5142857142857143	0.8306911857958148	0.7222093770070649	0.7200000000000001	0.5333333333333333	0.9132947976878611	467	RFC	0.7330105279263428	0.7275204359673024	0.7142857142857143	0.7572254335260116	0.8491654129952003	0.8181818181818182	0.8888888888888888	0.8404255319148937	0.6791824096268022	0.7158176943699732	0.4017857142857143	0.9199438202247192	0.6746031746031745	0.6428571428571429	0.3809523809523809	1.0	Self Car Public
no_beacon__geo	0.7893101305158483	0.8596491228070176	0.7732977516405737	0.7757731958762887	0.7089552238805971	0.8351648351648352	0.7767277623239214	0.6956521739130435	0.7142857142857143	0.920245398773006	468	RFC	0.7832517404680583	0.8649425287356322	0.6597222222222222	0.8250904704463209	0.8320105820105821	0.8888888888888888	0.7142857142857143	0.8928571428571429	0.7716294391343292	0.7032710280373832	0.7661290322580645	0.8454882571075402	0.7450271247739599	0.5714285714285714	0.7142857142857143	0.9493670886075948	Self Car Public
no_beacon__geo	0.7227564102564102	0.7719298245614035	0.6205057848534373	0.5031847133757963	0.5261261261261262	0.8322065150583896	0.6101421188630489	0.5833333333333334	0.375	0.8720930232558141	469	RFC	0.6457063643176129	0.5602836879432624	0.5887096774193549	0.7881257275902211	0.6839687194525904	0.7	0.5454545454545454	0.8064516129032258	0.6045759493612958	0.4566473988439306	0.4755700325732899	0.8815104166666666	0.5783604581072935	0.5	0.2857142857142857	0.9493670886075948	Self Car Public
no_beacon__geo	0.7698529411764706	0.8596491228070176	0.7378924311400268	0.6747826086956521	0.6788511749347258	0.8600435097897027	0.7653393679682858	0.6666666666666666	0.6976744186046512	0.9316770186335404	470	RFC	0.7499063315989026	0.7548638132295721	0.654911838790932	0.8399433427762041	0.7988174427198818	0.8	0.6818181818181818	0.9146341463414634	0.7319330703563374	0.610062893081761	0.7046070460704607	0.8811292719167905	0.7450271247739599	0.5714285714285714	0.7142857142857143	0.9493670886075948	Self Car Public
no_beacon__geo	0.8045649072753209	0.9035087719298246	0.7698517834486536	0.7232796486090777	0.7153284671532847	0.8709472345835982	0.8077358955407736	0.6363636363636364	0.8292682926829269	0.9575757575757576	471	RFC	0.7816282456466506	0.7916666666666666	0.7127272727272728	0.8404907975460123	0.8812015503875968	0.875	0.85	0.9186046511627908	0.7624702811390719	0.6657681940700808	0.7179487179487181	0.9036939313984168	0.7698412698412698	0.5	0.8095238095238095	1.0	Self Car Public
no_beacon__geo	0.7326007326007326	0.7807017543859649	0.5851291501280581	0.29600000000000004	0.6278026905829596	0.8315847598012148	0.5791666666666667	0.3	0.5625	0.875	472	RFC	0.6190770027882202	0.3394495412844037	0.7446808510638298	0.7731006160164271	0.703998750390503	0.5	0.8181818181818182	0.7938144329896907	0.5682295278311303	0.2624113475177305	0.5426356589147286	0.8996415770609321	0.5391802290536467	0.21428571428571427	0.42857142857142855	0.9746835443037974	Self Car Public
no_beacon__geo	0.7938005390835581	0.8157894736842105	0.7569686327819477	0.764006791171477	0.6464339908952961	0.8604651162790697	0.6675248133935655	0.5714285714285714	0.5294117647058824	0.9017341040462428	473	RFC	0.7852667892633204	0.8152173913043478	0.7344827586206897	0.8061002178649237	0.7930792611643674	0.8571428571428571	0.6923076923076923	0.8297872340425532	0.7395929598154108	0.7188498402555911	0.5772357723577236	0.9226932668329176	0.6148282097649186	0.42857142857142855	0.42857142857142855	0.9873417721518988	Self Car Public
no_beacon__geo	0.7240238252812706	0.8157894736842105	0.6888568528759915	0.5971428571428571	0.6611570247933883	0.8082706766917294	0.6642135642135641	0.5	0.5714285714285714	0.9212121212121211	474	RFC	0.6896630603662212	0.5414507772020726	0.7058823529411765	0.821656050955414	0.6993355481727574	0.5	0.7142857142857143	0.8837209302325582	0.6942270600687582	0.6656050955414012	0.6217616580310881	0.7953144266337855	0.6460719308820574	0.5	0.4761904761904762	0.9620253164556962	Self Car Public
no_beacon__geo	0.8210818307905686	0.9035087719298246	0.7842383267632513	0.7971014492753624	0.6806883365200764	0.8749251944943148	0.8453992915070759	0.8333333333333333	0.7567567567567567	0.9461077844311376	475	RFC	0.8083093887783879	0.9016393442622952	0.6926070038910506	0.8306818181818182	0.9242424242424242	1.0	0.875	0.8977272727272727	0.769201765475636	0.7142857142857143	0.6691729323308271	0.9241466498103666	0.7936507936507936	0.7142857142857143	0.6666666666666666	1.0	Self Car Public
no_beacon__geo	0.7825773938084953	0.8771929824561403	0.7361457777496936	0.6947791164658635	0.6590909090909092	0.8545673076923077	0.8150849010075389	0.8333333333333333	0.6842105263157895	0.927710843373494	476	RFC	0.7670668468067908	0.8398058252427184	0.6403785488958991	0.8210161662817552	0.8832544512057696	1.0	0.7647058823529411	0.8850574712643678	0.7207909876399893	0.5924657534246576	0.6789297658862876	0.8909774436090225	0.7693389592123769	0.7142857142857143	0.6190476190476191	0.9746835443037974	Self Car Public
no_beacon__geo	0.7468652037617555	0.8245614035087719	0.6876196026196025	0.5606060606060606	0.6657142857142858	0.8365384615384615	0.7026840505101375	0.6086956521739131	0.5945945945945946	0.9047619047619048	477	RFC	0.7037481194717327	0.5721649484536082	0.7491961414790996	0.7898832684824902	0.7730701206824802	0.7777777777777778	0.6875	0.8539325842696629	0.6791759225835329	0.5495049504950495	0.5989717223650386	0.8890510948905109	0.6619449467550733	0.5	0.5238095238095238	0.9620253164556962	Self Car Public
no_beacon__geo	0.7411167512690355	0.8070175438596491	0.6998502436582542	0.6799468791500664	0.5725593667546174	0.8470444850700791	0.6842982842982842	0.6153846153846153	0.5405405405405405	0.8969696969696971	478	RFC	0.7132126864897409	0.7828746177370031	0.5254237288135594	0.8313397129186603	0.7173772609819121	0.6666666666666666	0.625	0.8604651162790697	0.6977595038832026	0.6009389671361502	0.6289855072463768	0.8633540372670807	0.6614426361261804	0.5714285714285714	0.4761904761904762	0.9367088607594936	Self Car Public
no_beacon__geo	0.7802281368821293	0.8859649122807017	0.7441378022455067	0.6745562130177515	0.7109737248840803	0.8468834688346883	0.8159207941816637	0.7857142857142857	0.7179487179487181	0.9440993788819876	479	RFC	0.7745104285801959	0.7702702702702703	0.7641196013289037	0.7891414141414141	0.8301071105949155	0.7857142857142857	0.7777777777777778	0.9268292682926829	0.7261608581505143	0.6	0.6647398843930635	0.9137426900584796	0.8048020896122162	0.7857142857142857	0.6666666666666666	0.9620253164556962	Self Car Public
no_beacon__geo	0.8005801305293692	0.8596491228070176	0.7696901257894897	0.7479674796747967	0.6966292134831461	0.8644736842105264	0.761592662080467	0.64	0.7179487179487181	0.9268292682926829	480	RFC	0.7804605780639141	0.8156028368794326	0.6823899371069182	0.8433889602053916	0.7997227173697762	0.7272727272727273	0.7777777777777778	0.8941176470588236	0.7629352588800389	0.6906906906906907	0.7114754098360656	0.8866396761133604	0.7333735181836447	0.5714285714285714	0.6666666666666666	0.9620253164556962	Self Car Public
no_beacon__geo	0.7574007220216606	0.8333333333333334	0.6962352046666019	0.5768421052631579	0.6720779220779219	0.8397855866587256	0.7193232861760631	0.5714285714285714	0.6829268292682926	0.9036144578313252	481	RFC	0.7324502922672688	0.7210526315789474	0.6877076411960132	0.7885906040268457	0.8064039408866993	0.8571428571428571	0.7	0.8620689655172413	0.6786445945011148	0.4807017543859649	0.6571428571428571	0.8980891719745223	0.6815350612818967	0.42857142857142855	0.6666666666666666	0.9493670886075948	Self Car Public
no_beacon__geo	0.7471647765176784	0.7982456140350878	0.698386809795875	0.7549148099606815	0.5145797598627787	0.8256658595641647	0.682061579651941	0.6666666666666666	0.5	0.8795180722891567	482	RFC	0.7234956096976236	0.7346938775510204	0.6607929515418502	0.775	0.730451062347614	0.625	0.7272727272727273	0.8390804597701149	0.6936827757253491	0.7762803234501348	0.4213483146067416	0.8834196891191709	0.6730962427164959	0.7142857142857143	0.3809523809523809	0.9240506329113924	Self Car Public
no_beacon__geo	0.8254847645429363	0.9035087719298246	0.8029944340334659	0.7874251497005987	0.7480680061823803	0.873490146217419	0.8588385976337785	0.88	0.7567567567567567	0.9397590361445785	483	RFC	0.8325221386082805	0.8795986622073578	0.8039867109634552	0.8139810426540285	0.9238505747126436	1.0	0.875	0.8965517241379308	0.7848486413216377	0.7127371273712737	0.6994219653179191	0.9423868312757202	0.8132409081776171	0.7857142857142857	0.6666666666666666	0.9873417721518988	Self Car Public
no_beacon__geo	0.7853624208304011	0.8421052631578947	0.7334152219112894	0.5804988662131518	0.7719745222929937	0.8477722772277229	0.7212475633528266	0.5263157894736842	0.7368421052631577	0.9005847953216375	484	RFC	0.7601608930042701	0.6666666666666666	0.8145161290322581	0.7992998833138857	0.8868286445012789	1.0	0.8235294117647058	0.8369565217391305	0.7167385643471268	0.5140562248995983	0.7336561743341404	0.9025032938076416	0.6661643560377737	0.35714285714285715	0.6666666666666666	0.9746835443037974	Self Car Public
no_beacon__geo	0.7255154639175257	0.8508771929824561	0.6939049660690269	0.6802030456852792	0.6105919003115264	0.7909199522102749	0.7555132811949553	0.6666666666666666	0.6842105263157895	0.9156626506024096	485	RFC	0.6864177515523734	0.6411483253588517	0.5957446808510638	0.822360248447205	0.8127563669145821	0.8	0.7647058823529411	0.8735632183908046	0.7041058580832917	0.7243243243243244	0.6261980830670927	0.761795166858458	0.7175005023106289	0.5714285714285714	0.6190476190476191	0.9620253164556962	Self Car Public
no_beacon__geo	0.7484355444305382	0.8596491228070176	0.7209736602370436	0.6763636363636364	0.6758409785932722	0.8107163657542225	0.7466565944826815	0.6086956521739131	0.7027027027027026	0.9285714285714286	486	RFC	0.7219753846492877	0.6283783783783784	0.7129032258064516	0.8246445497630331	0.8222274240532667	0.7777777777777778	0.8125	0.8764044943820225	0.7239920613795249	0.7322834645669292	0.6424418604651163	0.7972508591065293	0.7021297970665059	0.5	0.6190476190476191	0.9873417721518988	Self Car Public
no_beacon__geo	0.7444043321299639	0.8333333333333334	0.6893099168725915	0.6102449888641427	0.6300148588410104	0.8276699029126213	0.7263255922239683	0.6086956521739131	0.6666666666666666	0.9036144578313252	487	RFC	0.6985733299563543	0.6462264150943396	0.6385542168674698	0.8109393579072532	0.7873563218390803	0.7777777777777778	0.7222222222222222	0.8620689655172413	0.6816217599573525	0.5780590717299579	0.6217008797653959	0.8451053283767038	0.6894715692184047	0.5	0.6190476190476191	0.9493670886075948	Self Car Public
no_beacon__geo	0.7709137709137709	0.8596491228070176	0.7365241872794743	0.6923076923076924	0.6640926640926641	0.8531722054380665	0.7596618357487923	0.6956521739130435	0.6500000000000001	0.9333333333333332	488	RFC	0.7525445828188261	0.8013698630136986	0.6246973365617433	0.8315665488810365	0.8228160841379936	0.8888888888888888	0.6842105263157895	0.8953488372093024	0.7313655766276734	0.609375	0.7087912087912088	0.8759305210918115	0.7217199115933294	0.5714285714285714	0.6190476190476191	0.9746835443037974	Self Car Public
no_beacon__geo	0.7837288135593221	0.8421052631578947	0.7324158587862216	0.6849894291754757	0.6538461538461539	0.858411993337035	0.7433686518085495	0.6956521739130435	0.6285714285714286	0.9058823529411764	489	RFC	0.7652285767104209	0.726457399103139	0.7673611111111112	0.8018672199170125	0.8402523402523402	0.8888888888888888	0.7857142857142857	0.8461538461538461	0.7137080228438171	0.648	0.5695876288659794	0.923536439665472	0.6899738798472975	0.5714285714285714	0.5238095238095238	0.9746835443037974	Self Car Public
no_beacon__geo	0.777120315581854	0.8333333333333334	0.7413271839085039	0.7421383647798743	0.631578947368421	0.8502642395772166	0.6877086877086879	0.5454545454545454	0.5945945945945946	0.9230769230769232	490	RFC	0.74489737415434	0.7712418300653595	0.6166666666666667	0.8467836257309942	0.7680555555555556	0.75	0.6875	0.8666666666666667	0.7387184735856279	0.7151515151515152	0.6472303206997084	0.8537735849056604	0.6465742415109504	0.42857142857142855	0.5238095238095238	0.9873417721518988	Self Car Public
no_beacon__geo	0.7791411042944786	0.8684210526315791	0.7342237543664053	0.6563876651982379	0.6934984520123838	0.8527851458885942	0.7754901960784313	0.75	0.6470588235294118	0.9294117647058824	491	RFC	0.7737557393115951	0.7925531914893617	0.7368421052631579	0.791871921182266	0.8714285714285714	0.9	0.8461538461538461	0.8681318681318682	0.7129905702954704	0.5601503759398496	0.6549707602339181	0.9238505747126436	0.7222222222222223	0.6428571428571429	0.5238095238095238	1.0	Self Car Public
no_beacon__geo	0.7571728481455563	0.8947368421052632	0.6956014112882746	0.5719424460431655	0.6702127659574467	0.8446490218642118	0.8146589787543504	0.7096774193548386	0.7777777777777778	0.9565217391304348	492	RFC	0.6837624887715631	0.4984326018808777	0.6631578947368421	0.8896969696969697	0.8398055157022158	0.6470588235294118	0.9333333333333332	0.9390243902439024	0.7174161585649923	0.6708860759493671	0.6774193548387096	0.8039430449069004	0.8090214988949166	0.7857142857142857	0.6666666666666666	0.9746835443037974	Self Car Public
no_beacon__geo	0.743608473338203	0.8508771929824561	0.6840564974503606	0.611965811965812	0.5933682373472949	0.8468354430379746	0.7185201026518392	0.5714285714285714	0.6500000000000001	0.934131736526946	493	RFC	0.7127353559390573	0.7552742616033755	0.5902777777777778	0.792654028436019	0.8092390066074276	0.8571428571428571	0.6842105263157895	0.8863636363636364	0.6732754784888257	0.5143678160919539	0.5964912280701754	0.9089673913043478	0.6783202732569822	0.42857142857142855	0.6190476190476191	0.9873417721518988	Self Car Public
no_beacon__geo	0.7887700534759359	0.8508771929824561	0.7544588328037691	0.7694406548431105	0.6453781512605041	0.8485576923076923	0.7656154357950765	0.7200000000000001	0.6666666666666666	0.9101796407185628	494	RFC	0.7670983655238682	0.8269794721407625	0.6552901023890785	0.8190255220417634	0.8272727272727273	0.8181818181818182	0.8	0.8636363636363636	0.7451495321254461	0.7193877551020408	0.6357615894039735	0.8802992518703242	0.7254370102471368	0.6428571428571429	0.5714285714285714	0.9620253164556962	Self Car Public
no_beacon__geo	0.8059135708870356	0.8859649122807017	0.7798608798608799	0.7164835164835165	0.7594627594627594	0.8636363636363636	0.8094183864915573	0.7200000000000001	0.7692307692307692	0.9390243902439024	495	RFC	0.7945185116300042	0.7652582159624414	0.7933673469387755	0.8249299719887955	0.8524658348187759	0.8181818181818182	0.8333333333333334	0.9058823529411764	0.7693482672320228	0.6735537190082644	0.7283372365339579	0.9061538461538462	0.7772754671488848	0.6428571428571429	0.7142857142857143	0.9746835443037974	Self Car Public
no_beacon__geo	0.7538699690402477	0.8245614035087719	0.6789707588710479	0.6080402010050251	0.5743944636678202	0.8544776119402985	0.7202665755297334	0.6363636363636364	0.6315789473684211	0.8928571428571428	496	RFC	0.6863395679035317	0.587378640776699	0.640926640926641	0.8307134220072552	0.8078596607182199	0.875	0.7058823529411765	0.8426966292134831	0.6767419980524035	0.6302083333333334	0.5203761755485894	0.8796414852752881	0.6735985533453888	0.5	0.5714285714285714	0.9493670886075948	Self Car Public
no_beacon__geo	0.7736958119030125	0.8508771929824561	0.7394565188278315	0.7694566813509545	0.6094570928196148	0.8394557823129252	0.7437015503875969	0.75	0.5625	0.9186046511627908	497	RFC	0.7869634930009335	0.8264984227129337	0.7837837837837838	0.7506082725060828	0.855881394591072	0.9	0.8181818181818182	0.8494623655913979	0.7235026829503112	0.7197802197802198	0.498567335243553	0.9521604938271604	0.6904761904761904	0.6428571428571429	0.42857142857142855	1.0	Self Car Public
no_beacon__geo	0.7554462403373156	0.8508771929824561	0.7046757422573938	0.6142857142857142	0.6577017114914426	0.8420398009950248	0.7437855032947057	0.6	0.7111111111111111	0.920245398773006	498	RFC	0.7103808739647196	0.6515151515151515	0.6344339622641509	0.8451935081148564	0.8531746031746031	1.0	0.6666666666666666	0.8928571428571429	0.700910579781374	0.581081081081081	0.6827411167512691	0.838909541511772	0.7132810930279284	0.42857142857142855	0.7619047619047619	0.9493670886075948	Self Car Public
no_beacon__geo	0.7332864180154821	0.8245614035087719	0.6794901275840187	0.6790830945558739	0.5281690140845071	0.8312182741116751	0.7104154243689127	0.7692307692307692	0.4666666666666666	0.8953488372093023	499	RFC	0.7182261481717539	0.7032640949554896	0.6976744186046512	0.7537399309551208	0.8130227001194744	0.8333333333333334	0.7777777777777778	0.8279569892473119	0.6692962205323467	0.6565096952908587	0.42492917847025496	0.9264497878359264	0.6741008639742817	0.7142857142857143	0.3333333333333333	0.9746835443037974	Self Car Public
no_beacon__geo	0.7767057201929704	0.8421052631578947	0.7406463385769659	0.7586206896551726	0.6176470588235294	0.8456712672521958	0.7439809863339275	0.7200000000000001	0.6060606060606061	0.9058823529411764	500	RFC	0.7555902180910139	0.7787610619469026	0.6798561151079137	0.8081534772182254	0.8325563325563325	0.8181818181818182	0.8333333333333334	0.8461538461538461	0.7307353890185132	0.7394957983193278	0.5658682634730539	0.8868421052631579	0.6979103877838054	0.6428571428571429	0.4761904761904762	0.9746835443037974	Self Car Public
no_beacon__geo	0.7690677966101694	0.8771929824561403	0.7171663030073049	0.6653543307086616	0.6295180722891567	0.8566265060240963	0.8065649415342667	0.7692307692307692	0.7179487179487181	0.9325153374233128	501	RFC	0.7238296371129392	0.6869918699186992	0.6430769230769231	0.8414201183431953	0.8386243386243386	0.8333333333333334	0.7777777777777778	0.9047619047619048	0.7113166600056796	0.6450381679389313	0.616519174041298	0.8723926380368098	0.7809925658026925	0.7142857142857143	0.6666666666666666	0.9620253164556962	Self Car Public
no_beacon__geo	0.7728208647906658	0.8245614035087719	0.706147780683187	0.7628865979381443	0.5020242914979759	0.8535324526134406	0.7178291793676409	0.7692307692307692	0.4848484848484849	0.8994082840236687	502	RFC	0.7186577005753719	0.8119122257053292	0.5166666666666667	0.8273942093541202	0.7814814814814816	0.8333333333333334	0.6666666666666666	0.8444444444444444	0.6963364862606883	0.7194444444444444	0.4881889763779528	0.8813760379596679	0.6857544705645973	0.7142857142857143	0.3809523809523809	0.9620253164556962	Self Car Public
no_beacon__geo	0.7433561123766135	0.8771929824561403	0.6744280155158652	0.6	0.5799256505576208	0.8433583959899748	0.7964664748290478	0.7142857142857143	0.7368421052631577	0.9382716049382716	503	RFC	0.6783905265981244	0.5747126436781609	0.6265060240963856	0.8339529120198265	0.8178259255509431	0.7142857142857143	0.8235294117647058	0.9156626506024096	0.6734619680145563	0.6276150627615062	0.5397923875432526	0.85297845373891	0.7809925658026925	0.7142857142857143	0.6666666666666666	0.9620253164556962	Self Car Public
no_beacon__geo	0.7695792880258899	0.8596491228070176	0.738900931324971	0.6657894736842106	0.6957671957671957	0.855146124523507	0.7539682539682541	0.6666666666666666	0.6666666666666666	0.9285714285714286	504	RFC	0.7608922906453497	0.8187702265372169	0.6608040201005025	0.8031026252983293	0.8254681647940075	0.8	0.8	0.8764044943820225	0.7366715517258403	0.5609756097560976	0.7346368715083799	0.9144021739130436	0.7100663050030138	0.5714285714285714	0.5714285714285714	0.9873417721518988	Self Car Public
no_beacon__geo	0.7835497835497836	0.7982456140350878	0.7510328933694352	0.7572815533980582	0.6481178396072014	0.8476992871030461	0.6659125188536953	0.6153846153846153	0.5	0.8823529411764706	505	RFC	0.7755061184447163	0.7722772277227723	0.7586206896551724	0.7956204379562044	0.7393717393717395	0.6666666666666666	0.7272727272727273	0.8241758241758241	0.7385483125288951	0.7428571428571429	0.5657142857142857	0.9070735090152566	0.6339160136628491	0.5714285714285714	0.3809523809523809	0.9493670886075948	Self Car Public
no_beacon__geo	0.77728285077951	0.8333333333333334	0.7481530682468872	0.7152777777777778	0.6835066864784547	0.8456747404844291	0.7363685636856369	0.64	0.6666666666666666	0.9024390243902438	506	RFC	0.7551559121262428	0.7152777777777778	0.7278481012658228	0.8223418573351279	0.7733610615963556	0.7272727272727273	0.7222222222222222	0.8705882352941177	0.7433019504097936	0.7152777777777778	0.6442577030812325	0.8703703703703703	0.709061683745228	0.5714285714285714	0.6190476190476191	0.9367088607594936	Self Car Public
no_beacon__geo	0.7807917888563051	0.8684210526315791	0.7228841784190538	0.6203904555314533	0.6844583987441131	0.8638036809815949	0.7598898313213391	0.6086956521739131	0.7368421052631577	0.934131736526946	507	RFC	0.7400890943154884	0.6682242990654206	0.7218543046357616	0.8301886792452831	0.8292236086353734	0.7777777777777778	0.8235294117647058	0.8863636363636364	0.7099831305178241	0.5789473684210527	0.6507462686567164	0.9002557544757033	0.7180028129395217	0.5	0.6666666666666666	0.9873417721518988	Self Car Public
no_beacon__geo	0.7833014659018483	0.8771929824561403	0.7591577403478545	0.7914285714285714	0.6413612565445025	0.8446833930704899	0.7974377925597437	0.7272727272727273	0.7317073170731706	0.9333333333333332	508	RFC	0.7675153922291221	0.8549382716049383	0.607940446650124	0.8396674584323041	0.881782945736434	1.0	0.75	0.8953488372093024	0.7550440343849978	0.7367021276595744	0.6786703601108033	0.8497596153846154	0.7534659433393609	0.5714285714285714	0.7142857142857143	0.9746835443037974	Self Car Public
no_beacon__geo	0.7314132618888145	0.8684210526315791	0.7005159137618028	0.5977382875605816	0.7112860892388451	0.7925233644859813	0.8109370053814496	0.7692307692307692	0.7500000000000001	0.91358024691358	509	RFC	0.6919068920131085	0.5473372781065089	0.7002583979328165	0.828125	0.8381244275347002	0.8333333333333334	0.7894736842105263	0.891566265060241	0.7136287622716276	0.6583629893238434	0.7226666666666667	0.7598566308243727	0.7884267631103073	0.7142857142857143	0.7142857142857143	0.9367088607594936	Self Car Public
no_beacon__geo	0.7529940119760479	0.8333333333333334	0.6829802074875371	0.640495867768595	0.5696969696969696	0.8387477849970467	0.7120478036175711	0.6666666666666666	0.5625	0.9069767441860466	510	RFC	0.7143252385738524	0.7487922705314008	0.6	0.7941834451901566	0.8189638318670577	0.8	0.8181818181818182	0.8387096774193549	0.6634950809218734	0.5595667870036101	0.5423076923076923	0.8886107634543179	0.6624472573839663	0.5714285714285714	0.42857142857142855	0.9873417721518988	Self Car Public
no_beacon__geo	0.7151767151767152	0.8684210526315791	0.6792291463121078	0.5830508474576271	0.6714285714285715	0.7832080200501252	0.8012883051907442	0.7200000000000001	0.7692307692307692	0.9146341463414634	511	RFC	0.6903038257084108	0.63003663003663	0.685131195335277	0.7557436517533253	0.8446226975638741	0.8181818181818182	0.8333333333333334	0.8823529411764706	0.6711979597525722	0.5425867507886435	0.6582633053221288	0.812743823146944	0.7688366485834841	0.6428571428571429	0.7142857142857143	0.9493670886075948	Self Car Public
no_beacon__geo	0.8026666666666666	0.8947368421052632	0.774720594617746	0.7700127064803051	0.689763779527559	0.8643852978453741	0.8409356725146199	0.8	0.7894736842105262	0.9333333333333332	512	RFC	0.7835223858302945	0.8347107438016529	0.6780185758513931	0.8378378378378378	0.8955975624922274	0.9090909090909092	0.8823529411764706	0.8953488372093024	0.7697386251668579	0.7146226415094341	0.7019230769230769	0.8926701570680629	0.8010849909584087	0.7142857142857143	0.7142857142857143	0.9746835443037974	Self Car Public
no_beacon__geo	0.7671043538355218	0.8421052631578947	0.7054852396620853	0.6912850812407682	0.5708582834331337	0.8543123543123544	0.7206343065026627	0.6086956521739131	0.6451612903225806	0.9080459770114944	513	RFC	0.7560896131807828	0.7748344370860927	0.7185929648241206	0.7748414376321353	0.8697855750487329	0.7777777777777778	1.0	0.8315789473684211	0.6831526619076288	0.624	0.4735099337748344	0.9519480519480521	0.6587301587301587	0.5	0.4761904761904762	1.0	Self Car Public
no_beacon__geo	0.8115038115038115	0.8947368421052632	0.766292989608584	0.6627218934911241	0.7506702412868633	0.8854868340477648	0.7978243978243977	0.6666666666666666	0.7692307692307692	0.9575757575757576	514	RFC	0.7861692891806795	0.7601809954751131	0.7427055702917772	0.855621301775148	0.8506459948320413	0.8	0.8333333333333334	0.9186046511627908	0.7545776219479327	0.5874125874125874	0.7588075880758808	0.91751269035533	0.7619047619047619	0.5714285714285714	0.7142857142857143	1.0	Self Car Public
no_beacon__geo	0.7861507128309573	0.8333333333333334	0.7388354230983714	0.6666666666666666	0.6915584415584416	0.8582811610700057	0.7235703853499608	0.6086956521739131	0.6666666666666667	0.8953488372093023	515	RFC	0.7648897702480674	0.7047970479704797	0.7773722627737226	0.8125	0.8408004778972521	0.7777777777777778	0.9166666666666666	0.8279569892473119	0.7215956341162729	0.6324503311258278	0.6228070175438597	0.9095295536791316	0.6661643560377737	0.5	0.5238095238095238	0.9746835443037974	Self Car Public
no_beacon__geo	0.8176431863067808	0.8771929824561403	0.8003666084559914	0.7733333333333333	0.7659574468085106	0.8618090452261307	0.8127386001547793	0.7272727272727273	0.7906976744186046	0.920245398773006	516	RFC	0.8142154527405708	0.8467153284671532	0.7552447552447552	0.8406862745098039	0.8885281385281386	1.0	0.7727272727272727	0.8928571428571429	0.7908851591802265	0.7116564417177914	0.7769784172661871	0.884020618556701	0.776773156519992	0.5714285714285714	0.8095238095238095	0.9493670886075948	Self Car Public
no_beacon__geo	0.7364400305576776	0.8596491228070176	0.6940841803752861	0.6247755834829444	0.6415094339622642	0.8159675236806494	0.7823793490460157	0.8148148148148148	0.6111111111111109	0.9212121212121211	517	RFC	0.6928748795699912	0.6020761245674741	0.656140350877193	0.8204081632653061	0.8210693699065792	0.8461538461538461	0.7333333333333333	0.8837209302325582	0.6961150690134646	0.6492537313432836	0.62751677852349	0.8115746971736204	0.7571830419931685	0.7857142857142857	0.5238095238095238	0.9620253164556962	Self Car Public
no_beacon__geo	0.7224697644812221	0.8333333333333334	0.6630049467354037	0.5095057034220533	0.6724137931034483	0.8070953436807093	0.7158551773936389	0.5454545454545454	0.7027027027027026	0.8994082840236687	518	RFC	0.6672405376203404	0.4604810996563574	0.7438692098092643	0.7973713033953997	0.8023148148148148	0.75	0.8125	0.8444444444444444	0.6669184652503376	0.5702127659574469	0.6134831460674157	0.8170594837261503	0.6698814546915813	0.42857142857142855	0.6190476190476191	0.9620253164556962	Self Car Public
no_beacon__geo	0.7697841726618705	0.8596491228070176	0.7396561546167262	0.7039563437926329	0.6524466750313676	0.8625654450261779	0.7366255144032922	0.5925925925925927	0.6666666666666666	0.9506172839506172	519	RFC	0.7526056081392927	0.7889908256880734	0.6419753086419753	0.8268506900878294	0.7551058936601106	0.6153846153846154	0.7222222222222222	0.927710843373494	0.7334126914599041	0.6354679802955665	0.6632653061224489	0.9015047879616964	0.7217199115933294	0.5714285714285714	0.6190476190476191	0.9746835443037974	Self Car Public
no_beacon__geo	0.7578288100208769	0.8333333333333334	0.6956621961390441	0.5522041763341067	0.6871165644171779	0.8476658476658477	0.6840995012558863	0.4444444444444445	0.6976744186046512	0.9101796407185628	520	RFC	0.7106973614808599	0.6363636363636364	0.660377358490566	0.8353510895883777	0.8484848484848485	1.0	0.6818181818181818	0.8636363636363636	0.6880555257280472	0.4877049180327869	0.7161125319693095	0.8603491271820449	0.6540084388185654	0.2857142857142857	0.7142857142857143	0.9620253164556962	Self Car Public
no_beacon__geo	0.8279800142755175	0.9035087719298246	0.7971131015407437	0.7373913043478261	0.7689922480620155	0.8849557522123893	0.8594252935570301	0.8333333333333333	0.8108108108108109	0.934131736526946	521	RFC	0.8147954526595304	0.8	0.7948717948717948	0.8495145631067961	0.9412878787878788	1.0	0.9375	0.8863636363636364	0.7840328540303005	0.6838709677419355	0.7447447447447447	0.9234828496042216	0.8053044002411092	0.7142857142857143	0.7142857142857143	0.9873417721518988	Self Car Public
no_beacon__geo	0.7907915993537964	0.8508771929824561	0.7357745805808732	0.7521968365553602	0.5947242206235012	0.8604026845637583	0.737023176611522	0.7407407407407408	0.5517241379310345	0.9186046511627908	522	RFC	0.7602187241157683	0.7561837455830389	0.7005649717514124	0.8239074550128535	0.872897711607389	0.7692307692307693	1.0	0.8494623655913979	0.7217331045982731	0.7482517482517482	0.5166666666666667	0.9002808988764045	0.6984126984126985	0.7142857142857143	0.3809523809523809	1.0	Self Car Public
no_beacon__geo	0.7194656488549618	0.8596491228070176	0.689788485735709	0.6153846153846153	0.6519944979367263	0.8019863438857852	0.7557440791799221	0.6086956521739131	0.7317073170731706	0.9268292682926829	523	RFC	0.6876447174647687	0.6441558441558441	0.609254498714653	0.8095238095238095	0.8072984749455338	0.7777777777777778	0.75	0.8941176470588236	0.6949483373454656	0.5890736342042755	0.7011834319526628	0.7945879458794588	0.7254370102471368	0.5	0.7142857142857143	0.9620253164556962	Self Car Public
no_beacon__geo	0.7512544802867384	0.8333333333333334	0.6962091726306143	0.6765249537892789	0.5641025641025642	0.848	0.6927231718898387	0.5925925925925927	0.5625	0.9230769230769232	524	RFC	0.7078538565983346	0.6630434782608695	0.6470588235294118	0.8134592680047226	0.7667443667443669	0.6153846153846154	0.8181818181818182	0.8666666666666667	0.6920567169487963	0.690566037735849	0.5	0.8856041131105399	0.6624472573839663	0.5714285714285714	0.42857142857142855	0.9873417721518988	Self Car Public
no_beacon__geo	0.7918710581639804	0.8421052631578947	0.7402649356712961	0.7606060606060605	0.5830388692579505	0.8771498771498771	0.7217613958694286	0.7692307692307692	0.4827586206896552	0.9132947976878611	525	RFC	0.7601709383186365	0.7560240963855421	0.6903765690376569	0.8341121495327103	0.8495862884160758	0.8333333333333334	0.875	0.8404255319148937	0.7315671749078568	0.7652439024390244	0.5045871559633027	0.9248704663212436	0.6825396825396824	0.7142857142857143	0.3333333333333333	1.0	Self Car Public
no_beacon__geo	0.8233749179251477	0.8684210526315791	0.7841186399079708	0.820125786163522	0.6449399656946826	0.8872901678657075	0.7923669145226032	0.7692307692307692	0.6857142857142857	0.9221556886227544	526	RFC	0.7992349304247691	0.8534031413612565	0.6937269372693727	0.8505747126436781	0.8551587301587302	0.8333333333333334	0.8571428571428571	0.875	0.7730762150922721	0.7893462469733656	0.6025641025641025	0.9273182957393484	0.7534659433393609	0.7142857142857143	0.5714285714285714	0.9746835443037974	Self Car Public
no_beacon__geo	0.7844002943340692	0.8596491228070176	0.7259207536988899	0.6712018140589571	0.6429780033840947	0.8635824436536179	0.7536168801558678	0.6363636363636364	0.7058823529411765	0.9186046511627908	527	RFC	0.7620783664068903	0.7474747474747475	0.7307692307692307	0.8079911209766926	0.8825130962227736	0.875	0.9230769230769232	0.8494623655913979	0.7034867199541505	0.6090534979423868	0.5740181268882175	0.9273885350318471	0.6904761904761904	0.5	0.5714285714285714	1.0	Self Car Public
no_beacon__geo	0.8075017692852088	0.8596491228070176	0.7791136878374717	0.7103448275862071	0.7624466571834992	0.8645495787427091	0.7554712436013249	0.56	0.7804878048780488	0.925925925925926	528	RFC	0.7939038926073311	0.7744360902255639	0.7745664739884393	0.83270911360799	0.7799926980649873	0.6363636363636364	0.8	0.9036144578313252	0.7685576894700515	0.6560509554140127	0.7507002801120448	0.8989218328840971	0.7370906168374521	0.5	0.7619047619047619	0.9493670886075948	Self Car Public
no_beacon__geo	0.7081850533807829	0.7982456140350878	0.6260792504694944	0.4747252747252748	0.5636856368563686	0.8398268398268399	0.5917817225509533	0.3	0.5641025641025642	0.9112426035502956	529	RFC	0.6463280865303876	0.5654450261780105	0.5793871866295265	0.7941520467836257	0.6555555555555556	0.5	0.6111111111111112	0.8555555555555555	0.6163265631613751	0.4090909090909091	0.5488126649076517	0.8910761154855643	0.5709262607996785	0.21428571428571427	0.5238095238095238	0.9746835443037974	Self Car Public
no_beacon__geo	0.7290198590647021	0.8333333333333334	0.692886267475572	0.64804469273743	0.6090322580645162	0.82158185162477	0.7163563344286236	0.5454545454545454	0.7	0.9036144578313252	530	RFC	0.7100572733333016	0.7606557377049179	0.5812807881773399	0.7882352941176469	0.7829703569267998	0.75	0.7368421052631579	0.8620689655172413	0.6873059337183589	0.5644768856447688	0.6395663956639567	0.8578745198463509	0.6815350612818967	0.42857142857142855	0.6666666666666666	0.9493670886075948	Self Car Public
no_beacon__geo	0.7742338961851157	0.8684210526315791	0.7559765935704386	0.7268722466960353	0.7087912087912087	0.8322663252240716	0.7946115390442007	0.7692307692307692	0.6829268292682926	0.9316770186335404	531	RFC	0.751912561036396	0.6748466257668712	0.7107438016528925	0.8701472556894244	0.8159891598915988	0.8333333333333334	0.7	0.9146341463414634	0.7639949420483715	0.7875894988066826	0.7068493150684931	0.7975460122699386	0.776773156519992	0.7142857142857143	0.6666666666666666	0.9493670886075948	Self Car Public
no_beacon__geo	0.8120854826823877	0.8684210526315791	0.7549048231723411	0.6666666666666667	0.7156250000000001	0.8824228028503563	0.7805098507828538	0.6956521739130435	0.7272727272727273	0.9186046511627908	532	RFC	0.7783743046890871	0.680628272251309	0.8149466192170819	0.8395480225988701	0.9127837514934288	0.8888888888888888	1.0	0.8494623655913979	0.7403539101676492	0.6532663316582915	0.637883008356546	0.92991239048811	0.7142857142857143	0.5714285714285714	0.5714285714285714	1.0	Self Car Public
no_beacon__geo	0.7246963562753036	0.8245614035087719	0.6388316912524644	0.4316109422492401	0.6583679114799447	0.8265162200282087	0.6668074472952522	0.4545454545454545	0.6190476190476191	0.9268292682926829	533	RFC	0.6651540637573728	0.568	0.6214099216710183	0.8060522696011004	0.7127217553688142	0.625	0.6190476190476191	0.8941176470588236	0.632028508460789	0.3480392156862745	0.7	0.8480463096960926	0.6460719308820575	0.35714285714285715	0.6190476190476191	0.9620253164556962	Self Car Public
no_beacon__geo	0.7263820853743876	0.8421052631578947	0.6787354034463862	0.5945945945945946	0.6130952380952379	0.8285163776493257	0.7252734383169166	0.5454545454545454	0.7111111111111111	0.9192546583850932	534	RFC	0.6956573403787479	0.7192307692307692	0.5674931129476584	0.8002481389578163	0.7730352303523035	0.75	0.6666666666666666	0.902439024390244	0.6774321982012541	0.5067750677506775	0.6666666666666666	0.8588548601864181	0.709061683745228	0.42857142857142855	0.7619047619047619	0.9367088607594936	Self Car Public
no_beacon__geo	0.8079887876664331	0.8508771929824561	0.7606444242364496	0.6750902527075813	0.7168674698795181	0.8899755501222494	0.7353392405601241	0.5925925925925927	0.6857142857142857	0.927710843373494	535	RFC	0.7652514067084019	0.6678571428571428	0.750788643533123	0.8771084337349397	0.7858616479306134	0.6153846153846154	0.8571428571428571	0.8850574712643678	0.7571955069374846	0.6824817518248175	0.6858789625360231	0.9032258064516128	0.7058468957203133	0.5714285714285714	0.5714285714285714	0.9746835443037974	Self Car Public
no_beacon__geo	0.8015037593984963	0.8771929824561403	0.7570247713573359	0.6916299559471366	0.7086614173228346	0.870782940802037	0.7874872462824271	0.7200000000000001	0.7027027027027026	0.9397590361445785	536	RFC	0.7825476187707278	0.7405660377358491	0.7839721254355401	0.8231046931407943	0.8424111807732498	0.8181818181818182	0.8125	0.8965517241379308	0.7398787930135892	0.6487603305785123	0.646551724137931	0.9243243243243244	0.7497488446855535	0.6428571428571429	0.6190476190476191	0.9873417721518988	Self Car Public
no_beacon__geo	0.7306299782766111	0.8508771929824561	0.6565138407803185	0.5180722891566265	0.6196213425129087	0.8318478906714201	0.7550793650793652	0.7200000000000001	0.6285714285714286	0.9166666666666669	537	RFC	0.6599573837502177	0.4813432835820896	0.6691449814126395	0.8293838862559242	0.823021547740649	0.8181818181818182	0.7857142857142857	0.8651685393258427	0.6573730738004977	0.5608695652173913	0.5769230769230769	0.834326579261025	0.7137834036568215	0.6428571428571429	0.5238095238095238	0.9746835443037974	Self Car Public
no_beacon__geo	0.7875927174645988	0.9035087719298246	0.7440500025372837	0.6656249999999999	0.6812585499316005	0.8852664576802508	0.8011180992313068	0.6666666666666666	0.7555555555555556	0.981132075471698	538	RFC	0.7494206300690006	0.7370242214532872	0.6209476309226932	0.8902900378310215	0.8277777777777778	0.8	0.7083333333333334	0.975	0.7472274377511284	0.6068376068376068	0.7545454545454545	0.8802992518703242	0.7894313843680932	0.5714285714285714	0.8095238095238095	0.9873417721518988	Self Car Public
no_beacon__geo	0.7707049965776865	0.8771929824561403	0.7325291141186733	0.7005649717514124	0.6487213997308211	0.8483009708737864	0.8004273504273504	0.75	0.7179487179487181	0.9333333333333332	539	RFC	0.7512671089772631	0.7560975609756098	0.6905444126074498	0.8071593533487298	0.8577088716623601	0.9	0.7777777777777778	0.8953488372093024	0.7193895328113472	0.6526315789473685	0.6116751269035533	0.8938618925831202	0.761402451275869	0.6428571428571429	0.6666666666666666	0.9746835443037974	Self Car Public
no_beacon__geo	0.8075471698113208	0.8771929824561403	0.787524264081485	0.7746478873239437	0.7250608272506083	0.8628640776699029	0.7888753385677157	0.6956521739130435	0.7368421052631577	0.934131736526946	540	RFC	0.8000655246604342	0.8208955223880597	0.7506297229219143	0.8286713286713286	0.8662606456724103	0.8888888888888888	0.8235294117647058	0.8863636363636364	0.7781699346405229	0.7333333333333333	0.7011764705882353	0.9	0.7418123367490456	0.5714285714285714	0.6666666666666666	0.9873417721518988	Self Car Public
no_beacon__geo	0.7438848920863309	0.8508771929824561	0.6795180066581737	0.6461538461538462	0.5467625899280575	0.8456375838926175	0.7280731523378584	0.6923076923076924	0.5625	0.9294117647058824	541	RFC	0.7025802113823841	0.6823104693140795	0.6307053941908713	0.7947247706422018	0.8121045621045622	0.75	0.8181818181818182	0.8681318681318682	0.6665654182603334	0.6136363636363636	0.4825396825396826	0.9035202086049544	0.6904761904761904	0.6428571428571429	0.42857142857142855	1.0	Self Car Public
no_beacon__geo	0.7956254272043746	0.8947368421052632	0.7699849968025104	0.7843137254901958	0.6738131699846861	0.8518280949326492	0.8409356725146199	0.8	0.7894736842105262	0.9333333333333332	542	RFC	0.7740090357288087	0.8045977011494253	0.676923076923077	0.8405063291139241	0.8955975624922274	0.9090909090909092	0.8823529411764706	0.8953488372093024	0.7664060224775859	0.7650273224043715	0.6707317073170732	0.8634590377113134	0.8010849909584087	0.7142857142857143	0.7142857142857143	0.9746835443037974	Self Car Public
no_beacon__geo	0.7852983988355168	0.8771929824561403	0.7387866633147352	0.650887573964497	0.7018072289156626	0.8636651870640456	0.7839698381015747	0.64	0.7777777777777778	0.934131736526946	543	RFC	0.7544082573514573	0.6496062992125984	0.7871621621621622	0.8264563106796117	0.848989898989899	0.7272727272727273	0.9333333333333332	0.8863636363636364	0.7299028523586811	0.6521739130434783	0.6331521739130435	0.904382470119522	0.7418123367490456	0.5714285714285714	0.6666666666666666	0.9873417721518988	Self Car Public
no_beacon__geo	0.7856677524429967	0.8157894736842105	0.7483954826798821	0.7738693467336684	0.6192592592592593	0.8520578420467184	0.7088340481508381	0.6086956521739131	0.6315789473684211	0.8862275449101796	544	RFC	0.7609310456483794	0.8309352517985612	0.6183431952662722	0.8335146898803046	0.7748564072093483	0.7777777777777778	0.7058823529411765	0.8409090909090909	0.7385869320802545	0.7241379310344828	0.6201780415430267	0.8714448236632537	0.6693791440626883	0.5	0.5714285714285714	0.9367088607594936	Self Car Public
no_beacon__geo	0.7776271186440677	0.8596491228070176	0.7503417508239109	0.7540983606557378	0.6475409836065574	0.8493859082094377	0.7485636856368564	0.64	0.6666666666666666	0.9390243902439024	545	RFC	0.7571678340443411	0.7737003058103975	0.6713881019830028	0.8264150943396227	0.7851257674787085	0.7272727272727273	0.7222222222222222	0.9058823529411764	0.7448217147828191	0.7354651162790697	0.6253298153034301	0.8736702127659575	0.7217199115933294	0.5714285714285714	0.6190476190476191	0.9746835443037974	Self Car Public
no_beacon__geo	0.7464788732394366	0.8684210526315791	0.7234056173711346	0.6727272727272727	0.6964285714285714	0.8010610079575597	0.7848324514991182	0.6666666666666666	0.7619047619047619	0.925925925925926	546	RFC	0.7121258956546159	0.6132596685082873	0.6724137931034483	0.8507042253521127	0.8218397399120291	0.8	0.7619047619047619	0.9036144578313252	0.7413602985838944	0.7449664429530202	0.7222222222222222	0.7568922305764411	0.7609001406469761	0.5714285714285714	0.7619047619047619	0.9493670886075948	Self Car Public
no_beacon__geo	0.7901060070671378	0.8596491228070176	0.7621549480026956	0.7135325131810192	0.7308270676691728	0.8421052631578948	0.7795215311004785	0.64	0.7894736842105262	0.9090909090909092	547	RFC	0.7709907357438389	0.7463235294117647	0.7431192660550459	0.8235294117647058	0.8272395639016706	0.7272727272727273	0.8823529411764706	0.8720930232558141	0.7546583520942495	0.6835016835016835	0.7189349112426036	0.8615384615384616	0.7450271247739599	0.5714285714285714	0.7142857142857143	0.9493670886075948	Self Car Public
no_beacon__geo	0.6923636363636364	0.8245614035087719	0.618648489823434	0.5096359743040685	0.5529801324503311	0.7933293627159024	0.6947524020694752	0.5	0.6818181818181819	0.9024390243902438	548	RFC	0.6079141983783564	0.4741035856573706	0.5202492211838006	0.8293897882938979	0.7853651605569764	0.8333333333333334	0.6521739130434783	0.8705882352941177	0.6337686351986012	0.5509259259259259	0.5901060070671378	0.7602739726027398	0.6693791440626883	0.35714285714285715	0.7142857142857143	0.9367088607594936	Self Car Public
no_beacon__geo	0.745724907063197	0.8070175438596491	0.6668414983646319	0.5665859564164649	0.5855263157894737	0.8484122228879569	0.6408711232240644	0.4761904761904762	0.5405405405405405	0.9058823529411764	549	RFC	0.6819758884607151	0.609375	0.6180555555555556	0.8184971098265896	0.7284798534798536	0.7142857142857143	0.625	0.8461538461538461	0.6554195932104184	0.5294117647058824	0.55625	0.8805970149253731	0.6026722925457103	0.35714285714285715	0.4761904761904762	0.9746835443037974	Self Car Public
no_beacon__geo	0.7412008281573499	0.8421052631578947	0.6922108463456015	0.6343612334801761	0.6134751773049646	0.8287961282516637	0.7471029311520109	0.6153846153846153	0.7179487179487181	0.9079754601226993	550	RFC	0.6879786024658421	0.5950413223140496	0.6200716845878136	0.8488228004956629	0.7751322751322751	0.6666666666666666	0.7777777777777778	0.8809523809523809	0.6986518327577719	0.6792452830188679	0.6070175438596491	0.8096926713947991	0.724934699618244	0.5714285714285714	0.6666666666666666	0.9367088607594936	Self Car Public
no_beacon__geo	0.8070836473247928	0.9298245614035088	0.7785208850232074	0.7476038338658146	0.7209705372616985	0.8669882839421089	0.8932270069112174	0.88	0.8421052631578947	0.9575757575757576	551	RFC	0.7920337267252647	0.8210526315789474	0.7197231833910035	0.8353253652058433	0.9532603739170088	1.0	0.9411764705882352	0.9186046511627908	0.7698617876083446	0.6862170087976539	0.7222222222222222	0.9011461318051576	0.8492063492063492	0.7857142857142857	0.7619047619047619	1.0	Self Car Public
no_beacon__geo	0.7757527733755943	0.8421052631578947	0.7002192681353887	0.7553516819571865	0.4799999999999999	0.8653061224489796	0.7169934640522877	0.7333333333333334	0.5	0.9176470588235296	552	RFC	0.7461037628184602	0.7118155619596542	0.7111111111111111	0.8153846153846154	0.8482142857142857	0.6875	1.0	0.8571428571428571	0.6961878473214993	0.8045602605863192	0.3622641509433962	0.9217391304347826	0.7021297970665059	0.7857142857142857	0.3333333333333333	0.9873417721518988	Self Car Public
no_beacon__geo	0.7336417713152676	0.8684210526315791	0.7001695766329855	0.6509900990099011	0.6365105008077544	0.8130081300813009	0.7786747031177125	0.6666666666666666	0.7368421052631577	0.9325153374233128	553	RFC	0.6946795502870269	0.6144859813084113	0.6253968253968254	0.8441558441558441	0.8068663362781009	0.6923076923076923	0.8235294117647058	0.9047619047619048	0.7080695934649652	0.6921052631578948	0.6480263157894737	0.7840772014475271	0.7571830419931685	0.6428571428571429	0.6666666666666666	0.9620253164556962	Self Car Public
no_beacon__geo	0.7473753280839895	0.8684210526315791	0.7106237602835496	0.6405228758169934	0.6616915422885572	0.829656862745098	0.7796074517631405	0.6666666666666666	0.7500000000000001	0.9221556886227544	554	RFC	0.7430965775455642	0.784	0.6768447837150128	0.7684449489216799	0.8881578947368421	1.0	0.7894736842105263	0.875	0.6967010414251545	0.5414364640883977	0.6472019464720195	0.9014647137150466	0.7296564195298373	0.5	0.7142857142857143	0.9746835443037974	Self Car Public
no_beacon__geo	0.7808526551982049	0.8421052631578947	0.7236767552882702	0.7452229299363058	0.5695652173913043	0.8562421185372006	0.7265900383141762	0.7200000000000001	0.5517241379310345	0.9080459770114944	555	RFC	0.7607141934421972	0.8239436619718309	0.6649746192893401	0.7932242990654206	0.8832535885167464	0.8181818181818182	1.0	0.8315789473684211	0.7028228012521648	0.6802325581395349	0.4980988593155893	0.93013698630137	0.6746031746031745	0.6428571428571429	0.3809523809523809	1.0	Self Car Public
no_beacon__geo	0.7838033261026753	0.8421052631578947	0.7487848201379242	0.7240704500978473	0.6647727272727273	0.8575112830431979	0.7387209302325579	0.64	0.6511627906976744	0.925	556	RFC	0.7506880928184282	0.7520325203252033	0.6341463414634146	0.8658854166666666	0.7590722035166481	0.7272727272727273	0.6363636363636364	0.9135802469135802	0.7486394145564138	0.6981132075471698	0.6985074626865672	0.8492975734355045	0.724934699618244	0.5714285714285714	0.6666666666666666	0.9367088607594936	Self Car Public
no_beacon__geo	0.8105696636925189	0.8596491228070176	0.7748543770236278	0.7131537242472266	0.7223796033994334	0.8890298034242232	0.7364959364959365	0.6153846153846153	0.6486486486486486	0.9454545454545454	557	RFC	0.7878749771218484	0.7575757575757576	0.7522123893805309	0.853836784409257	0.7745478036175709	0.6666666666666666	0.75	0.9069767441860463	0.7652414200476114	0.6736526946107785	0.6948228882833788	0.9272486772486772	0.7100663050030138	0.5714285714285714	0.5714285714285714	0.9873417721518988	Self Car Public
no_beacon__geo	0.7850140056022409	0.8157894736842105	0.7369235234510376	0.6153846153846153	0.7554112554112553	0.8399746995572422	0.6897181247261575	0.5	0.6829268292682926	0.8862275449101796	558	RFC	0.7481577876314717	0.6666666666666666	0.7457264957264957	0.8320802005012531	0.7914141414141413	0.8333333333333334	0.7	0.8409090909090909	0.7282666276162949	0.5714285714285714	0.7653508771929824	0.8480204342273308	0.6535061281896725	0.35714285714285715	0.6666666666666666	0.9367088607594936	Self Car Public
no_beacon__geo	0.8334514528703048	0.912280701754386	0.7945913203964335	0.7287449392712549	0.7599410898379971	0.8950879320800486	0.8497292399666367	0.7826086956521741	0.8095238095238095	0.9570552147239264	559	RFC	0.8172529187339886	0.8411214953271028	0.7413793103448276	0.8692579505300353	0.9126984126984128	1.0	0.8095238095238095	0.9285714285714286	0.7816044454035391	0.6428571428571429	0.7794561933534743	0.9225	0.8132409081776171	0.6428571428571429	0.8095238095238095	0.9873417721518988	Self Car Public
no_beacon__geo	0.7839673913043478	0.8771929824561403	0.7580086407520037	0.7499999999999999	0.6784660766961652	0.8455598455598456	0.8004273504273504	0.75	0.7179487179487181	0.9333333333333332	560	RFC	0.7665623147832886	0.8240740740740741	0.6460674157303371	0.8295454545454546	0.8577088716623601	0.9	0.7777777777777778	0.8953488372093024	0.7548782561973567	0.6881443298969072	0.7142857142857143	0.8622047244094488	0.761402451275869	0.6428571428571429	0.6666666666666666	0.9746835443037974	Self Car Public
no_beacon__geo	0.7819336626676077	0.8947368421052632	0.7442683875719291	0.7357859531772575	0.6398763523956724	0.8571428571428571	0.8215617715617715	0.75	0.7692307692307692	0.9454545454545454	561	RFC	0.7623927100408455	0.8333333333333334	0.6253776435045317	0.8284671532846716	0.8801033591731265	0.9	0.8333333333333334	0.9069767441860463	0.7338735876323863	0.6586826347305389	0.6550632911392406	0.8878748370273793	0.7814948764315853	0.6428571428571429	0.7142857142857143	0.9873417721518988	Self Car Public
no_beacon__geo	0.7510760401721664	0.8333333333333334	0.7071698816863671	0.6589147286821705	0.6359447004608295	0.8266502159161011	0.7244444444444444	0.64	0.6285714285714286	0.9047619047619048	562	RFC	0.7243463035067231	0.6719367588932806	0.7137931034482758	0.7873090481786134	0.7889731990855586	0.7272727272727273	0.7857142857142857	0.8539325842696629	0.6966416350151855	0.6463878326996197	0.5734072022160664	0.8701298701298701	0.6857544705645973	0.5714285714285714	0.5238095238095238	0.9620253164556962	Self Car Public
no_beacon__geo	0.7400651465798046	0.8771929824561403	0.7057544565533206	0.5980392156862746	0.6954643628509719	0.8237597911227154	0.7751741012610577	0.6086956521739131	0.7727272727272727	0.9440993788819876	563	RFC	0.7266065946082348	0.7379032258064516	0.6192307692307693	0.8226857887874837	0.8145791602843565	0.7777777777777778	0.7391304347826086	0.9268292682926829	0.7068957674434347	0.5027472527472527	0.7931034482758621	0.8248366013071895	0.7571830419931685	0.5	0.8095238095238095	0.9620253164556962	Self Car Public
no_beacon__geo	0.7627376425855513	0.8508771929824561	0.7119624179743118	0.6776180698151951	0.6072607260726073	0.8510084580351334	0.7689689464770915	0.6956521739130435	0.6976744186046512	0.91358024691358	564	RFC	0.7164793265467457	0.7051282051282052	0.5993485342019544	0.8449612403100775	0.8207577785891038	0.8888888888888888	0.6818181818181818	0.891566265060241	0.7082337951903169	0.6521739130434783	0.6153846153846154	0.8571428571428571	0.7408077154912598	0.5714285714285714	0.7142857142857143	0.9367088607594936	Self Car Public
no_beacon__geo	0.7477724468814256	0.8421052631578947	0.7074160598244391	0.6636771300448431	0.6112676056338028	0.8473034437946719	0.7166650040733537	0.5833333333333334	0.6341463414634146	0.9325153374233128	565	RFC	0.7242895195291801	0.7816901408450704	0.5710526315789474	0.820125786163522	0.7515873015873016	0.7	0.65	0.9047619047619048	0.7035144067402133	0.5766233766233766	0.6575757575757576	0.8763440860215054	0.6936909785011052	0.5	0.6190476190476191	0.9620253164556962	Self Car Public
no_beacon__geo	0.7685241886099204	0.8859649122807017	0.7452022507238479	0.7191011235955055	0.6905710491367861	0.8259345794392523	0.8320200125078174	0.8	0.7692307692307692	0.9268292682926829	566	RFC	0.7449716426275441	0.6728971962616822	0.7282913165266106	0.8337264150943396	0.8788472964943553	0.9090909090909092	0.8333333333333334	0.8941176470588236	0.7489902186897273	0.7721179624664879	0.6565656565656566	0.8182870370370371	0.7968655816757083	0.7142857142857143	0.7142857142857143	0.9620253164556962	Self Car Public
no_beacon__geo	0.7701674277016742	0.8245614035087719	0.7090792840672991	0.5995525727069351	0.6625386996904025	0.8651465798045602	0.6665274296853244	0.4761904761904762	0.6111111111111109	0.912280701754386	567	RFC	0.7458181012518001	0.7570621468926554	0.6666666666666666	0.8137254901960784	0.7651483781918564	0.7142857142857143	0.7333333333333333	0.8478260869565217	0.6927542342099597	0.4962962962962963	0.6584615384615384	0.9235048678720446	0.6227647177014265	0.35714285714285715	0.5238095238095238	0.9873417721518988	Self Car Public
no_beacon__geo	0.7574827321565618	0.8684210526315791	0.7019734313995075	0.6353467561521252	0.6220095693779903	0.8485639686684073	0.7756421017290581	0.6956521739130435	0.7027027027027026	0.9285714285714286	568	RFC	0.735445222766297	0.7717391304347826	0.6331168831168831	0.8014796547472256	0.8592644610903037	0.8888888888888888	0.8125	0.8764044943820225	0.6842449598791719	0.5399239543726235	0.6112852664576802	0.9015256588072122	0.7259393208760297	0.5714285714285714	0.6190476190476191	0.9873417721518988	Self Car Public
no_beacon__geo	0.7551309271054494	0.8421052631578947	0.7071480803711804	0.7106446776611695	0.5665529010238908	0.8442466624284807	0.7363042186571599	0.6363636363636364	0.6666666666666666	0.9058823529411764	569	RFC	0.7209405634192997	0.7523809523809524	0.6036363636363636	0.8068043742405833	0.8403846153846154	0.875	0.8	0.8461538461538461	0.6974636152522006	0.6732954545454546	0.5337620578778135	0.8853333333333333	0.6820373719107896	0.5	0.5714285714285714	0.9746835443037974	Self Car Public
no_beacon__geo	0.7774193548387097	0.912280701754386	0.7479638253834615	0.6569105691056911	0.7543424317617866	0.8326384752829066	0.8664335664335664	0.8333333333333333	0.8205128205128205	0.9454545454545454	570	RFC	0.7786006859171256	0.8278688524590164	0.7136150234741784	0.7943181818181818	0.9319552110249784	1.0	0.8888888888888888	0.9069767441860463	0.7397726493246838	0.5444743935309974	0.8	0.8748435544430538	0.821177416114125	0.7142857142857143	0.7619047619047619	0.9873417721518988	Self Car Public
no_beacon__geo	0.71699604743083	0.7894736842105263	0.603499844471195	0.49	0.4964200477326968	0.8240794856808883	0.6164708469464689	0.5217391304347826	0.4375	0.8901734104046243	571	RFC	0.6117063682026541	0.4558139534883721	0.5652173913043478	0.8140877598152425	0.7073930797335053	0.6666666666666666	0.6363636363636364	0.8191489361702128	0.6022008159487702	0.5297297297297298	0.4425531914893617	0.8343195266272192	0.5788627687361864	0.42857142857142855	0.3333333333333333	0.9746835443037974	Self Car Public
no_beacon__geo	0.6860841423948221	0.8070175438596491	0.6426606895509136	0.5597484276729561	0.5994475138121547	0.7687861271676301	0.708337447746947	0.6153846153846153	0.6315789473684211	0.8780487804878048	572	RFC	0.6324405430706393	0.536144578313253	0.5452261306532663	0.8159509202453987	0.7398692810457517	0.6666666666666666	0.7058823529411765	0.8470588235294118	0.659315481284256	0.5855263157894737	0.6656441717791411	0.726775956284153	0.6847498493068113	0.5714285714285714	0.5714285714285714	0.9113924050632912	Self Car Public
no_beacon__geo	0.7397640527411521	0.8333333333333334	0.6666864298293648	0.6354166666666666	0.5109983079526228	0.8536443148688048	0.7069058087733809	0.6923076923076924	0.5161290322580645	0.912280701754386	573	RFC	0.7065601125719135	0.6039603960396039	0.7294685990338164	0.7862513426423201	0.7992753623188406	0.75	0.8	0.8478260869565217	0.6657441021280307	0.6703296703296703	0.3932291666666667	0.9336734693877552	0.6703837653204742	0.6428571428571429	0.3809523809523809	0.9873417721518988	Self Car Public
no_beacon__geo	0.7774319066147859	0.8947368421052632	0.7359235787455639	0.6716981132075471	0.6789297658862875	0.8571428571428571	0.8250910269838895	0.75	0.7804878048780488	0.9447852760736196	574	RFC	0.7467465543361785	0.7120000000000001	0.6975945017182129	0.8306451612903226	0.8722222222222222	0.9	0.8	0.9166666666666666	0.7274462967382709	0.6357142857142857	0.6612377850162866	0.8853868194842407	0.7931484830219007	0.6428571428571429	0.7619047619047619	0.9746835443037974	Self Car Public
no_beacon__geo	0.7988915281076802	0.8684210526315791	0.7062519267770383	0.5225806451612904	0.7070063694267517	0.8891687657430729	0.771062271062271	0.6666666666666666	0.7179487179487181	0.9285714285714286	575	RFC	0.7311654103017925	0.5744680851063829	0.7735191637630662	0.8455089820359282	0.8847274240532667	1.0	0.7777777777777778	0.8764044943820225	0.6892997783727668	0.4792899408284024	0.6510263929618768	0.9375830013280212	0.7180028129395217	0.5	0.6666666666666666	0.9873417721518988	Self Car Public
no_beacon__geo	0.7761279268989149	0.8596491228070176	0.7561491762747546	0.7658730158730159	0.6834733893557423	0.8191011235955057	0.7768339363431388	0.6923076923076924	0.7179487179487181	0.920245398773006	576	RFC	0.7500567858799566	0.7451737451737451	0.6612466124661247	0.84375	0.8068783068783069	0.75	0.7777777777777778	0.8928571428571429	0.7636176690788966	0.7877551020408163	0.7072463768115942	0.7958515283842795	0.7529636327104682	0.6428571428571429	0.6666666666666666	0.9493670886075948	Self Car Public
no_beacon__geo	0.6798534798534799	0.8157894736842105	0.6042571606406866	0.4362292051756008	0.5767918088737202	0.7997504678727386	0.6515873015873016	0.4	0.6500000000000001	0.9047619047619048	577	RFC	0.6016251288204925	0.4452830188679245	0.5522875816993464	0.8073047858942065	0.7349365924173731	0.6666666666666666	0.6842105263157895	0.8539325842696629	0.6078146260026736	0.427536231884058	0.6035714285714285	0.792336217552534	0.6222624070725337	0.2857142857142857	0.6190476190476191	0.9620253164556962	Self Car Public
no_beacon__geo	0.7463712757830405	0.7982456140350878	0.7007121053622015	0.59958071278826	0.6787878787878787	0.8237677245104659	0.6654758107389687	0.4799999999999999	0.6315789473684211	0.8848484848484849	578	RFC	0.7117826374488366	0.6589861751152074	0.6726726726726727	0.8036890645586298	0.7000580358993492	0.5454545454545454	0.7058823529411765	0.8488372093023255	0.6932968789267552	0.55	0.6850152905198776	0.8448753462603878	0.6413502109704642	0.42857142857142855	0.5714285714285714	0.9240506329113924	Self Car Public
no_beacon__geo	0.7012234385061172	0.8245614035087719	0.6666296737796978	0.5910290237467019	0.6225352112676056	0.7863247863247862	0.7145600885438284	0.5925925925925927	0.6486486486486486	0.9024390243902438	579	RFC	0.6650595928980152	0.5803108808290155	0.6207865168539326	0.7940813810110974	0.7453242835595777	0.6153846153846154	0.75	0.8705882352941177	0.6683875272372565	0.6021505376344086	0.6242937853107344	0.7787182587666264	0.6931886678722122	0.5714285714285714	0.5714285714285714	0.9367088607594936	Self Car Public
no_beacon__geo	0.7219286657859973	0.7894736842105263	0.6813328570984281	0.6383647798742138	0.5907284768211921	0.8149053145998778	0.60482307865675	0.4	0.5294117647058824	0.8850574712643677	580	RFC	0.7184645548536537	0.7490774907749077	0.6757575757575758	0.7305585980284776	0.7231668915879442	0.6666666666666666	0.6923076923076923	0.8105263157894737	0.6673803280488765	0.5561643835616439	0.5247058823529411	0.9212707182320442	0.5629897528631705	0.2857142857142857	0.42857142857142855	0.9746835443037974	Self Car Public
no_beacon__geo	0.7824367088607594	0.8333333333333334	0.7253992336123628	0.6379746835443038	0.6803418803418804	0.8578811369509044	0.7168180800869658	0.6086956521739131	0.6315789473684211	0.9101796407185628	581	RFC	0.7451764014287021	0.7159090909090909	0.6885813148788927	0.8310387984981227	0.7824321647851059	0.7777777777777778	0.7058823529411765	0.8636363636363636	0.7113850389519317	0.5753424657534246	0.6722972972972973	0.8865153538050734	0.6778179626280892	0.5	0.5714285714285714	0.9620253164556962	Self Car Public
no_beacon__geo	0.7418513689700129	0.8684210526315791	0.7012977464760691	0.66189111747851	0.6040816326530613	0.8379204892966361	0.7933973885193398	0.7272727272727273	0.7317073170731706	0.9212121212121211	582	RFC	0.7176540032115062	0.7725752508361204	0.5706940874035991	0.8096926713947991	0.8779069767441859	1.0	0.75	0.8837209302325582	0.6962511482483581	0.5789473684210527	0.6416184971098265	0.8681875792141952	0.7492465340566605	0.5714285714285714	0.7142857142857143	0.9620253164556962	Self Car Public
no_beacon__geo	0.7880116959064327	0.8421052631578947	0.7303685106558248	0.7024793388429753	0.6169844020797227	0.8716417910447761	0.7286306507863394	0.6923076923076924	0.5714285714285714	0.9221556886227544	583	RFC	0.7404595769272713	0.6967213114754098	0.6768060836501901	0.8478513356562137	0.7797619047619048	0.75	0.7142857142857143	0.875	0.7240060703436499	0.7083333333333334	0.5668789808917197	0.8968058968058968	0.6979103877838054	0.6428571428571429	0.4761904761904762	0.9746835443037974	Self Car Public
no_beacon__geo	0.7279644895370958	0.8333333333333334	0.6894221605513496	0.6210392902408112	0.627906976744186	0.8193202146690518	0.697900053163211	0.5454545454545454	0.6315789473684211	0.9166666666666669	584	RFC	0.7143431862290521	0.8059210526315791	0.5669291338582677	0.7701793721973094	0.7736836307556731	0.75	0.7058823529411765	0.8651685393258427	0.6946323122444328	0.5051546391752577	0.7035830618892508	0.8751592356687898	0.6582278481012658	0.42857142857142855	0.5714285714285714	0.9746835443037974	Self Car Public
no_beacon__geo	0.75	0.8771929824561403	0.7208405841224673	0.6569343065693432	0.6924137931034483	0.8131736526946107	0.8017556017556017	0.7692307692307692	0.7027027027027026	0.9333333333333332	585	RFC	0.7157444708689394	0.6198347107438017	0.6952908587257618	0.8321078431372549	0.847060723514212	0.8333333333333334	0.8125	0.8953488372093024	0.7278000569162365	0.6987577639751553	0.6895604395604396	0.7950819672131147	0.7693389592123769	0.7142857142857143	0.6190476190476191	0.9746835443037974	Self Car Public
no_beacon__geo	0.7361585782638415	0.8684210526315791	0.6904768581216065	0.6998341625207297	0.5510835913312694	0.8205128205128205	0.7962962962962964	0.75	0.7222222222222222	0.9166666666666669	586	RFC	0.7067483132243241	0.7757352941176471	0.5527950310559007	0.7917146144994246	0.8772784019975032	0.9	0.8666666666666667	0.8651685393258427	0.679443366737927	0.6374622356495468	0.5493827160493827	0.8514851485148515	0.7455294354028531	0.6428571428571429	0.6190476190476191	0.9746835443037974	Self Car Public
no_beacon__geo	0.7585733882030178	0.8070175438596491	0.7263042043545093	0.7423822714681441	0.6201022146507666	0.8164281269446173	0.7054934619037184	0.7407407407407408	0.5	0.8757396449704142	587	RFC	0.7518902238760233	0.7745664739884393	0.7165354330708661	0.7645687645687645	0.7729085729085728	0.7692307692307693	0.7272727272727273	0.8222222222222222	0.7117156499737529	0.7127659574468085	0.5465465465465466	0.8758344459279038	0.6773156519991964	0.7142857142857143	0.3809523809523809	0.9367088607594936	Self Car Public
no_beacon__geo	0.7538167938931297	0.8245614035087719	0.7080830620324309	0.5782312925170068	0.7123947051744886	0.8336231884057972	0.6919191919191919	0.5	0.6666666666666666	0.9090909090909092	588	RFC	0.7013049015463694	0.5044510385756676	0.7363184079601991	0.8631452581032413	0.7314384151593454	0.6	0.7222222222222222	0.8720930232558141	0.724440446096423	0.6772908366533864	0.6899766899766899	0.8060538116591929	0.6656620454088809	0.42857142857142855	0.6190476190476191	0.9493670886075948	Self Car Public
no_beacon__geo	0.7197309417040358	0.8596491228070176	0.6451515181379855	0.5053078556263271	0.6129032258064516	0.8172434729811778	0.761592662080467	0.64	0.7179487179487181	0.9268292682926829	589	RFC	0.639521493775947	0.4473684210526316	0.6309963099630996	0.8401997503121099	0.7997227173697762	0.7272727272727273	0.7777777777777778	0.8941176470588236	0.6572716314802459	0.5804878048780487	0.5958188153310104	0.7955082742316785	0.7333735181836447	0.5714285714285714	0.6666666666666666	0.9620253164556962	Self Car Public
no_beacon__geo	0.7308201058201058	0.8245614035087719	0.6564101248003272	0.5029469548133595	0.6350574712643678	0.8312259483232546	0.6945848781035838	0.5217391304347826	0.6666666666666667	0.8953488372093023	590	RFC	0.6875103917714558	0.6066350710900474	0.6820987654320988	0.7737973387922211	0.803763440860215	0.6666666666666666	0.9166666666666666	0.8279569892473119	0.6404928185422518	0.42953020134228187	0.5940860215053764	0.8978622327790974	0.64235483222825	0.42857142857142855	0.5238095238095238	0.9746835443037974	Self Car Public
no_beacon__geo	0.8124606670862178	0.9035087719298246	0.7832742725155448	0.7759999999999999	0.6928281461434371	0.8809946714031972	0.8409303612555644	0.8148148148148148	0.7567567567567567	0.951219512195122	591	RFC	0.7949677214256118	0.8060941828254847	0.7314285714285714	0.8473804100227791	0.8796003016591252	0.8461538461538461	0.875	0.9176470588235294	0.7745185363632232	0.7480719794344473	0.6580976863753213	0.9173859432799012	0.8132409081776171	0.7857142857142857	0.6666666666666666	0.9873417721518988	Self Car Public
no_beacon__geo	0.7558309037900874	0.8157894736842105	0.6934395871713265	0.6078028747433265	0.6308492201039861	0.8416666666666667	0.6693866374589267	0.4545454545454545	0.6500000000000001	0.9036144578313252	592	RFC	0.6953165681285172	0.6218487394957983	0.6254295532646048	0.8386714116251482	0.7237598306110101	0.625	0.6842105263157895	0.8620689655172413	0.6918081798247623	0.5943775100401606	0.6363636363636364	0.8446833930704899	0.641852521599357	0.35714285714285715	0.6190476190476191	0.9493670886075948	Self Car Public
no_beacon__geo	0.7902476780185759	0.8771929824561403	0.7497557759144241	0.6805293005671078	0.7021630615640599	0.8665749656121046	0.7975312621724355	0.6956521739130435	0.7692307692307692	0.927710843373494	593	RFC	0.7639669035004933	0.7531380753138075	0.7009966777408638	0.8377659574468085	0.8690932311621967	0.8888888888888888	0.8333333333333334	0.8850574712643678	0.7404862953138815	0.6206896551724138	0.7033333333333334	0.8974358974358975	0.7534659433393609	0.5714285714285714	0.7142857142857143	0.9746835443037974	Self Car Public
no_beacon__geo	0.7224036577400392	0.8157894736842105	0.6583959737697022	0.5802919708029197	0.5625000000000001	0.8323959505061866	0.6873385012919896	0.6666666666666666	0.5	0.8953488372093023	594	RFC	0.6746580682016847	0.6385542168674698	0.5914285714285714	0.7939914163090128	0.7850765721733465	0.8	0.7272727272727273	0.8279569892473119	0.6475821656761394	0.5317725752508361	0.5362694300518135	0.8747044917257684	0.64235483222825	0.5714285714285714	0.3809523809523809	0.9746835443037974	Self Car Public
no_beacon__geo	0.8169103623649078	0.8947368421052632	0.7831000044638737	0.7859649122807019	0.684654300168634	0.8786808009422851	0.8115460202426084	0.7407407407407408	0.7368421052631577	0.9570552147239264	595	RFC	0.7974100374217958	0.8682170542635659	0.6858108108108109	0.8382022471910112	0.8404438698556346	0.7692307692307693	0.8235294117647058	0.9285714285714286	0.7749059093943583	0.7179487179487181	0.6835016835016835	0.9232673267326732	0.7894313843680932	0.7142857142857143	0.6666666666666666	0.9873417721518988	Self Car Public
no_beacon__geo	0.8147249190938511	0.8596491228070176	0.7674261012989729	0.7434782608695651	0.6691588785046728	0.8896411645226809	0.7654531640073811	0.7200000000000001	0.6486486486486486	0.927710843373494	596	RFC	0.7776425028731343	0.7245762711864406	0.7427385892116183	0.8656126482213439	0.8177464298153954	0.8181818181818182	0.75	0.8850574712643678	0.7624260590958759	0.7633928571428571	0.6088435374149661	0.9150417827298051	0.7296564195298373	0.6428571428571429	0.5714285714285714	0.9746835443037974	Self Car Public
no_beacon__geo	0.7754957507082153	0.8508771929824561	0.7334136571736082	0.6956521739130436	0.6558441558441559	0.8487446417636252	0.7401772247360482	0.6153846153846153	0.6875000000000001	0.9176470588235296	597	RFC	0.7543150598683012	0.7117437722419929	0.7453874538745388	0.8058139534883721	0.8412698412698413	0.6666666666666666	1.0	0.8571428571428571	0.7207621567853945	0.6802721088435374	0.5855072463768116	0.8965071151358344	0.6941932891299979	0.5714285714285714	0.5238095238095238	0.9873417721518988	Self Car Public
no_beacon__geo	0.7278287461773699	0.8333333333333334	0.6851706710119814	0.7050997782705101	0.5423197492163009	0.8080924855491329	0.7033335675966922	0.7407407407407408	0.4516129032258064	0.9176470588235296	598	RFC	0.710585655318897	0.7378190255220418	0.6479400749063671	0.7459978655282817	0.7754578754578755	0.7692307692307693	0.7	0.8571428571428571	0.6743097709308028	0.6751592356687898	0.4663072776280324	0.8814627994955864	0.6783202732569822	0.7142857142857143	0.3333333333333333	0.9873417721518988	Self Car Public
no_beacon__geo	0.7392307692307692	0.7982456140350878	0.6551538204495847	0.6180257510729614	0.4933078393881454	0.8541278708876474	0.6257703081232493	0.5714285714285714	0.4	0.9058823529411764	599	RFC	0.6764314895005646	0.5853658536585366	0.6354679802955665	0.8084606345475911	0.6947496947496948	0.5714285714285714	0.6666666666666666	0.8461538461538461	0.6543112041467305	0.6545454545454545	0.403125	0.9052631578947368	0.6106088004822182	0.5714285714285714	0.2857142857142857	0.9746835443037974	Self Car Public
no_beacon__geo	0.7859304084720121	0.8333333333333334	0.7345515775158948	0.7227926078028747	0.6156583629893237	0.8652037617554859	0.6945567416155652	0.5714285714285714	0.5945945945945946	0.9176470588235296	600	RFC	0.7512660876618474	0.8	0.6113074204946997	0.8424908424908425	0.8005952380952381	0.8571428571428571	0.6875	0.8571428571428571	0.7228076574274397	0.6591760299625468	0.6200716845878136	0.8891752577319587	0.6465742415109504	0.42857142857142855	0.5238095238095238	0.9873417721518988	Self Car Public
no_beacon__geo	0.8044254104211278	0.8947368421052632	0.7654693756330574	0.6935779816513761	0.7314814814814815	0.8713486637663145	0.8026491932642852	0.6666666666666666	0.7894736842105262	0.9518072289156626	601	RFC	0.7955648449460329	0.7875	0.7821782178217822	0.8170163170163169	0.863466306062655	0.8	0.8823529411764706	0.9080459770114944	0.7466835855827298	0.6196721311475409	0.6869565217391305	0.9334221038615179	0.7619047619047619	0.5714285714285714	0.7142857142857143	1.0	Self Car Public
no_beacon__geo	0.7526427061310782	0.8333333333333334	0.7145660881174899	0.65	0.6485714285714285	0.8451268357810414	0.7207020685281554	0.6086956521739131	0.6486486486486486	0.9047619047619048	602	RFC	0.7387284521685172	0.7878787878787878	0.6340782122905028	0.794228356336261	0.7939034540158135	0.7777777777777778	0.75	0.8539325842696629	0.7066432999398703	0.5531914893617021	0.6637426900584795	0.9029957203994294	0.6778179626280892	0.5	0.5714285714285714	0.9620253164556962	Self Car Public
no_beacon__geo	0.7929457870672763	0.8333333333333334	0.7608278116003436	0.7101200686106346	0.71267252195734	0.8596908442330559	0.7261208576998051	0.6666666666666666	0.6111111111111109	0.9005847953216375	603	RFC	0.7934535255803846	0.7870722433460076	0.8022598870056498	0.7910284463894968	0.8567632850241546	1.0	0.7333333333333333	0.8369565217391305	0.743121590481565	0.646875	0.6410835214446953	0.94140625	0.6661643560377737	0.5	0.5238095238095238	0.9746835443037974	Self Car Public
no_beacon__geo	0.7587719298245614	0.8596491228070176	0.7049187648618892	0.6666666666666667	0.5938566552901023	0.8542329726288989	0.761592662080467	0.64	0.7179487179487181	0.9268292682926829	604	RFC	0.7135806627501875	0.6843971631205674	0.6258992805755396	0.8304455445544554	0.7997227173697762	0.7272727272727273	0.7777777777777778	0.8941176470588236	0.6980633479104427	0.6498316498316499	0.564935064935065	0.8794233289646134	0.7333735181836447	0.5714285714285714	0.6666666666666666	0.9620253164556962	Self Car Public
no_beacon__geo	0.7858752817430503	0.8508771929824561	0.7496847546142167	0.7625201938610662	0.6372007366482505	0.8493333333333333	0.7696094297890705	0.75	0.6486486486486486	0.9101796407185628	605	RFC	0.7615391321842934	0.7972972972972973	0.6653846153846154	0.8219354838709677	0.8378787878787879	0.9	0.75	0.8636363636363636	0.7401927549828778	0.7306501547987616	0.6113074204946997	0.8786206896551724	0.7254370102471368	0.6428571428571429	0.5714285714285714	0.9620253164556962	Self Car Public
no_beacon__geo	0.7535031847133759	0.8596491228070176	0.7183372418637642	0.6860927152317882	0.6294277929155314	0.8394912174439734	0.780081799591002	0.7200000000000001	0.7	0.920245398773006	606	RFC	0.72974059700725	0.7872340425531915	0.5789473684210527	0.8230403800475059	0.8159603554340397	0.8181818181818182	0.7368421052631579	0.8928571428571429	0.7180488540196815	0.607981220657277	0.6895522388059702	0.8566131025957973	0.7529636327104682	0.6428571428571429	0.6666666666666666	0.9493670886075948	Self Car Public
no_beacon__geo	0.7907473309608541	0.8947368421052632	0.7577688533949053	0.7540500736377024	0.6570048309178744	0.8622516556291391	0.8197186733772099	0.7857142857142857	0.7222222222222222	0.951219512195122	607	RFC	0.7725487922274382	0.750733137829912	0.7418181818181818	0.8250950570342205	0.8566760037348272	0.7857142857142857	0.8666666666666667	0.9176470588235294	0.7499681489286362	0.7573964497041421	0.5895953757225434	0.9029126213592232	0.7973678923046011	0.7857142857142857	0.6190476190476191	0.9873417721518988	Self Car Public
no_beacon__geo	0.7910142954390742	0.8508771929824561	0.7498329039166975	0.7512690355329951	0.6377358490566037	0.8604938271604938	0.7549376770933657	0.7272727272727273	0.6153846153846153	0.9221556886227544	608	RFC	0.7716332229101046	0.8680351906158358	0.6401515151515151	0.8067129629629629	0.8472222222222222	1.0	0.6666666666666666	0.875	0.7398294705194505	0.6621923937360179	0.6353383458646616	0.921957671957672	0.7058468957203133	0.5714285714285714	0.5714285714285714	0.9746835443037974	Self Car Public
no_beacon__geo	0.7614804660726525	0.8421052631578947	0.7012032213188034	0.6242990654205607	0.6308943089430895	0.8484162895927602	0.7310979618671926	0.6153846153846153	0.6666666666666667	0.9112426035502956	609	RFC	0.7288308446189569	0.6349809885931559	0.751937984496124	0.7995735607675906	0.8129629629629629	0.6666666666666666	0.9166666666666666	0.8555555555555555	0.6870008043377994	0.6139705882352942	0.5434173669467787	0.9036144578313252	0.6899738798472975	0.5714285714285714	0.5238095238095238	0.9746835443037974	Self Car Public
no_beacon__geo	0.8029045643153527	0.8771929824561403	0.761926782048886	0.6625766871165645	0.7534766118836914	0.869727047146402	0.7909055713933762	0.6363636363636364	0.8095238095238095	0.9268292682926829	610	RFC	0.7818448609007026	0.7534883720930232	0.7525252525252525	0.8395209580838323	0.8595471521942111	0.875	0.8095238095238095	0.8941176470588236	0.7492863859490488	0.5912408759124088	0.7544303797468355	0.9021879021879022	0.7571830419931685	0.5	0.8095238095238095	0.9620253164556962	Self Car Public
no_beacon__geo	0.7893442622950819	0.8421052631578947	0.7055333132620379	0.5492957746478873	0.6942675159235668	0.8730366492146597	0.6981258366800535	0.5	0.6666666666666666	0.927710843373494	611	RFC	0.7270274343931172	0.6446280991735537	0.6791277258566978	0.8573264781491002	0.7950191570881225	0.8333333333333334	0.6666666666666666	0.8850574712643678	0.6926528868550011	0.4785276073619632	0.7100977198697068	0.8893333333333333	0.6661643560377737	0.35714285714285715	0.6666666666666666	0.9746835443037974	Self Car Public
no_beacon__geo	0.7228116710875332	0.8333333333333334	0.6776210365235634	0.5460869565217391	0.6806411837237978	0.8061349693251534	0.7102766798418972	0.5217391304347826	0.7	0.9090909090909092	612	RFC	0.7000244723471091	0.6767241379310345	0.6540284360189573	0.7693208430913349	0.7585339317285461	0.6666666666666666	0.7368421052631579	0.8720930232558141	0.6712956667271138	0.4577259475218659	0.7095115681233933	0.8466494845360825	0.6815350612818967	0.42857142857142855	0.6666666666666666	0.9493670886075948	Self Car Public
no_beacon__geo	0.8321377331420373	0.8684210526315791	0.7836898014674909	0.7370689655172413	0.7176870748299319	0.8963133640552996	0.7780952380952382	0.7200000000000001	0.6857142857142857	0.9285714285714286	613	RFC	0.8008937000757905	0.7370689655172413	0.7992424242424242	0.8663697104677061	0.8505763899022326	0.8181818181818182	0.8571428571428571	0.8764044943820225	0.7722348293574712	0.7370689655172413	0.6512345679012346	0.928400954653938	0.7338758288125377	0.6428571428571429	0.5714285714285714	0.9873417721518988	Self Car Public
no_beacon__geo	0.7539797395079595	0.8596491228070176	0.7025274727893102	0.6840277777777778	0.5827586206896552	0.8407960199004976	0.7790935672514621	0.8	0.6249999999999999	0.912280701754386	614	RFC	0.7204697598988253	0.7606177606177607	0.5950704225352113	0.8057210965435042	0.8886693017127799	0.9090909090909092	0.9090909090909092	0.8478260869565217	0.690486923054209	0.6214511041009464	0.5709459459459459	0.8790637191157347	0.7259393208760297	0.7142857142857143	0.4761904761904762	0.9873417721518988	Self Car Public
no_beacon__geo	0.7845340383344349	0.8771929824561403	0.7522440438863229	0.6921443736730359	0.7264038231780167	0.8381839348079162	0.8143117926250456	0.7272727272727273	0.8	0.9156626506024096	615	RFC	0.7803683094859566	0.815	0.7152941176470589	0.8108108108108109	0.9052228271828998	1.0	0.8421052631578947	0.8735632183908046	0.7356033239827076	0.6014760147601476	0.7378640776699029	0.8674698795180723	0.7651195499296765	0.5714285714285714	0.7619047619047619	0.9620253164556962	Self Car Public
no_beacon__geo	0.7648745519713261	0.8771929824561403	0.7030671566563335	0.653211009174312	0.6040515653775322	0.8519388954171563	0.8012281835811249	0.7692307692307692	0.7058823529411765	0.9285714285714286	616	RFC	0.7224888835854643	0.7265306122448979	0.623574144486692	0.8173618940248027	0.8776049169307596	0.8333333333333334	0.9230769230769232	0.8764044943820225	0.6895393903982859	0.5933333333333334	0.5857142857142857	0.8895705521472392	0.7576853526220614	0.7142857142857143	0.5714285714285714	0.9873417721518988	Self Car Public
no_beacon__geo	0.7650063856960408	0.8684210526315791	0.723716622713711	0.7134986225895317	0.5999999999999999	0.8576512455516013	0.7725344644750796	0.6956521739130435	0.6829268292682926	0.9390243902439024	617	RFC	0.7415340826908903	0.8436482084690554	0.5373134328358209	0.8436406067677946	0.8315904139433551	0.8888888888888888	0.7	0.9058823529411764	0.7231729367910141	0.6181384248210023	0.6792452830188679	0.8721351025331725	0.7375929274663452	0.5714285714285714	0.6666666666666666	0.9746835443037974	Self Car Public
no_beacon__geo	0.7856164383561643	0.8508771929824561	0.7187129424032334	0.5635359116022098	0.7376058041112454	0.8549971114962449	0.7206959706959708	0.4761904761904762	0.7692307692307692	0.9166666666666669	618	RFC	0.7336893684963938	0.6219512195121951	0.7439024390243902	0.8352144469525961	0.8042625289816301	0.7142857142857143	0.8333333333333334	0.8651685393258427	0.7074353427424817	0.5151515151515151	0.7314148681055156	0.8757396449704142	0.6820373719107896	0.35714285714285715	0.7142857142857143	0.9746835443037974	Self Car Public
no_beacon__geo	0.7435178696566223	0.8596491228070176	0.6840352691595709	0.5880341880341879	0.6151419558359621	0.8489296636085627	0.7392091339459759	0.5714285714285714	0.7222222222222222	0.9239766081871346	619	RFC	0.7197958047059055	0.7510917030567685	0.625	0.7832957110609481	0.8608350586611456	0.8571428571428571	0.8666666666666667	0.8586956521739131	0.6717682959573302	0.4831460674157304	0.6055900621118012	0.9265687583444592	0.6825396825396824	0.42857142857142855	0.6190476190476191	1.0	Self Car Public
no_beacon__geo	0.7810606060606059	0.8508771929824561	0.7123646723646724	0.6355555555555555	0.64	0.8615384615384615	0.7523749854971574	0.64	0.7058823529411765	0.9112426035502956	620	RFC	0.7390716470352207	0.7079207920792079	0.6866952789699571	0.8225988700564971	0.8353017353017353	0.7272727272727273	0.9230769230769232	0.8555555555555555	0.6934038885474504	0.5766129032258065	0.599250936329588	0.9043478260869564	0.7058468957203133	0.5714285714285714	0.5714285714285714	0.9746835443037974	Self Car Public
no_beacon__geo	0.7352941176470589	0.8070175438596491	0.6651787468957712	0.6284403669724772	0.5325443786982249	0.8345514950166113	0.7020758483033932	0.7200000000000001	0.5	0.8862275449101796	621	RFC	0.6785522004917647	0.6682926829268293	0.5601659751037344	0.8071979434447301	0.7530303030303029	0.8181818181818182	0.6	0.8409090909090909	0.6548054413471049	0.5930735930735931	0.5075187969924813	0.8638239339752407	0.6693791440626883	0.6428571428571429	0.42857142857142855	0.9367088607594936	Self Car Public
no_beacon__geo	0.8253968253968254	0.8859649122807017	0.7780978962216021	0.6724137931034483	0.7780678851174935	0.8838120104438644	0.8102117443434809	0.7272727272727273	0.7692307692307692	0.934131736526946	622	RFC	0.7901137809257518	0.73125	0.7621483375959079	0.8769430051813472	0.9065656565656566	1.0	0.8333333333333334	0.8863636363636364	0.7692655219609307	0.6223404255319149	0.7946666666666666	0.8907894736842106	0.7576853526220614	0.5714285714285714	0.7142857142857143	0.9873417721518988	Self Car Public
no_beacon__geo	0.7238962859145059	0.8508771929824561	0.6593705798562072	0.5551330798479088	0.5894428152492668	0.8335358444714459	0.7288565093443142	0.5454545454545454	0.7142857142857143	0.9268292682926829	623	RFC	0.6896403714054181	0.7156862745098039	0.5583333333333333	0.7949015063731171	0.7861344537815126	0.75	0.7142857142857143	0.8941176470588236	0.6512524161199824	0.453416149068323	0.6242236024844721	0.876117496807152	0.7016274864376131	0.42857142857142855	0.7142857142857143	0.9620253164556962	Self Car Public
no_beacon__geo	0.7439024390243902	0.8245614035087719	0.7180034046311964	0.6644407345575961	0.6798679867986799	0.8097014925373133	0.7314892168693339	0.7142857142857143	0.5789473684210527	0.9012345679012346	624	RFC	0.7172037644244948	0.6567656765676567	0.6851441241685144	0.8097014925373134	0.7469542033680941	0.7142857142857143	0.6470588235294118	0.8795180722891566	0.71889042630586	0.6722972972972973	0.6746724890829694	0.8097014925373134	0.7207152903355435	0.7142857142857143	0.5238095238095238	0.9240506329113924	Self Car Public
no_beacon__geo	0.8279245283018868	0.912280701754386	0.7859451838719589	0.7351598173515982	0.7278382581648523	0.8948374760994263	0.8438832772166105	0.7407407407407408	0.8333333333333333	0.9575757575757576	625	RFC	0.7874457707344438	0.7285067873303167	0.7452229299363057	0.8886075949367088	0.8959451401311865	0.7692307692307693	1.0	0.9186046511627908	0.7847790039405392	0.7419354838709677	0.7112462006079028	0.9011553273427472	0.8095238095238096	0.7142857142857143	0.7142857142857143	1.0	Self Car Public
no_beacon__geo	0.75	0.8859649122807017	0.7044334975369457	0.6158730158730159	0.6698412698412698	0.8275862068965518	0.8051461988304093	0.64	0.8421052631578947	0.9333333333333332	626	RFC	0.6989462290743621	0.5574712643678161	0.6872964169381107	0.8520710059171598	0.8545993450234217	0.7272727272727273	0.9411764705882352	0.8953488372093024	0.7152211033827242	0.6879432624113475	0.6532507739938079	0.8044692737430168	0.7693389592123769	0.5714285714285714	0.7619047619047619	0.9746835443037974	Self Car Public
no_beacon__geo	0.7910883856829802	0.8684210526315791	0.743295924724437	0.7421150278293135	0.6227758007117437	0.864996945632254	0.7993464052287583	0.8333333333333333	0.6470588235294118	0.9176470588235296	627	RFC	0.7841688372273841	0.8	0.7543103448275862	0.7981961668545658	0.9010989010989012	1.0	0.8461538461538461	0.8571428571428571	0.7221148509314599	0.6920415224913494	0.5303030303030303	0.9440000000000001	0.7418123367490456	0.7142857142857143	0.5238095238095238	0.9873417721518988	Self Car Public
no_beacon__geo	0.7949113338473399	0.8333333333333334	0.7384625771964367	0.616580310880829	0.7310549777117384	0.8677524429967426	0.7017819325511633	0.5454545454545454	0.6486486486486486	0.9112426035502956	628	RFC	0.7631184568081674	0.6761363636363636	0.7909967845659164	0.8222222222222222	0.7851851851851852	0.75	0.75	0.8555555555555555	0.7216151224571875	0.5666666666666667	0.6795580110497238	0.9186206896551724	0.6582278481012658	0.42857142857142855	0.5714285714285714	0.9746835443037974	Self Car Public
no_beacon__geo	0.7420042643923241	0.8070175438596491	0.6554235293629003	0.4550898203592814	0.6812652068126521	0.8299155609167672	0.7022326253095484	0.6363636363636364	0.5945945945945946	0.8757396449704142	629	RFC	0.6720469799989679	0.5	0.7235142118863049	0.7926267281105991	0.7949074074074073	0.875	0.6875	0.8222222222222222	0.6440488848171083	0.4175824175824176	0.6436781609195402	0.8708860759493671	0.6535061281896725	0.5	0.5238095238095238	0.9367088607594936	Self Car Public
no_beacon__geo	0.7483266398929049	0.8245614035087719	0.6902337720613768	0.5793357933579336	0.6576576576576576	0.8337078651685395	0.7104615759347217	0.6086956521739131	0.6285714285714286	0.8941176470588236	630	RFC	0.7239359113734016	0.6680851063829787	0.73	0.7737226277372263	0.7995522995522996	0.7777777777777778	0.7857142857142857	0.8351648351648352	0.6711790634243101	0.5114006514657979	0.5983606557377049	0.9037758830694276	0.6619449467550733	0.5	0.5238095238095238	0.9620253164556962	Self Car Public
no_beacon__geo	0.794	0.9210526315789472	0.7769006404014064	0.7449933244325767	0.7447698744769875	0.8409387222946545	0.8697056030389364	0.8461538461538461	0.8	0.962962962962963	631	RFC	0.788576710467177	0.8063583815028902	0.7521126760563379	0.8072590738423029	0.8995103219897133	0.9166666666666666	0.8421052631578947	0.9397590361445785	0.7691425911631121	0.6923076923076923	0.7375690607734806	0.8775510204081632	0.8449869399236487	0.7857142857142857	0.7619047619047619	0.9873417721518988	Self Car Public
no_beacon__geo	0.774390243902439	0.8859649122807017	0.748157659751437	0.7124010554089709	0.6895522388059702	0.84251968503937	0.7920408908360717	0.6363636363636364	0.8	0.9397590361445785	632	RFC	0.757883799500566	0.7714285714285715	0.6916167664670658	0.8106060606060606	0.8712189957652753	0.875	0.8421052631578947	0.8965517241379308	0.7421046287367407	0.6617647058823529	0.6875	0.8770491803278688	0.7497488446855535	0.5	0.7619047619047619	0.9873417721518988	Self Car Public
no_beacon__geo	0.7296587926509186	0.8245614035087719	0.6751491917490245	0.6126656848306332	0.5932203389830508	0.8195615514333896	0.7000414078674949	0.6086956521739131	0.6	0.8914285714285716	633	RFC	0.6707355238313185	0.5698630136986301	0.603448275862069	0.8388952819332566	0.8634259259259259	0.7777777777777778	1.0	0.8125	0.6822842055326133	0.6624203821656051	0.5833333333333334	0.8010989010989011	0.6386377335744425	0.5	0.42857142857142855	0.9873417721518988	Self Car Public
no_beacon__geo	0.8049555273189326	0.8771929824561403	0.7745499678005286	0.7474747474747474	0.7100424328147101	0.8661327231121283	0.8072613660848956	0.8461538461538461	0.6470588235294118	0.9285714285714286	634	RFC	0.8016242988423441	0.7551020408163265	0.8366666666666667	0.8131041890440387	0.8797416690675117	0.9166666666666666	0.8461538461538461	0.8764044943820225	0.7610894014076388	0.74	0.6167076167076168	0.9265605875153	0.7656218605585695	0.7857142857142857	0.5238095238095238	0.9873417721518988	Self Car Public
no_beacon__geo	0.7789473684210526	0.8508771929824561	0.7438075885862134	0.7058823529411765	0.6717948717948719	0.8537455410225921	0.7623879931572238	0.7272727272727273	0.6486486486486486	0.9112426035502956	635	RFC	0.7572212840069983	0.7132867132867133	0.7443181818181818	0.8140589569160998	0.8685185185185186	1.0	0.75	0.8555555555555555	0.7360932232321941	0.6986301369863014	0.6121495327102804	0.8975	0.7058468957203133	0.5714285714285714	0.5714285714285714	0.9746835443037974	Self Car Public
no_beacon__geo	0.7625954198473283	0.8684210526315791	0.7158994276010994	0.6357894736842106	0.6598540145985401	0.8520547945205478	0.7713314789185931	0.6956521739130435	0.6842105263157895	0.934131736526946	636	RFC	0.7360438978086036	0.6832579185520362	0.7243589743589743	0.8005148005148005	0.8466528025351554	0.8888888888888888	0.7647058823529411	0.8863636363636364	0.7036914842857146	0.5944881889763779	0.6058981233243967	0.9106881405563688	0.7259393208760297	0.5714285714285714	0.6190476190476191	0.9873417721518988	Self Car Public
no_beacon__geo	0.6995268138801262	0.8684210526315791	0.6287348178137652	0.4567307692307693	0.64	0.7894736842105263	0.7695360195360195	0.5714285714285714	0.8205128205128205	0.9166666666666669	637	RFC	0.6191501954509511	0.4260089686098655	0.6095238095238096	0.821917808219178	0.8704000951191962	0.8571428571428571	0.8888888888888888	0.8651685393258427	0.6418019535623344	0.4922279792746114	0.6736842105263158	0.7594936708860759	0.7217199115933294	0.42857142857142855	0.7619047619047619	0.9746835443037974	Self Car Public
no_beacon__geo	0.8176265270506108	0.8771929824561403	0.7721352132964356	0.7413793103448276	0.6849894291754757	0.8900369003690037	0.7784108895220007	0.6666666666666666	0.7179487179487181	0.9506172839506172	638	RFC	0.784191759750953	0.7577092511013216	0.7297297297297297	0.8651362984218077	0.7992654378196548	0.6923076923076923	0.7777777777777778	0.927710843373494	0.7625233657259606	0.7257383966244726	0.6454183266932271	0.9164133738601824	0.761402451275869	0.6428571428571429	0.6666666666666666	0.9746835443037974	Self Car Public
no_beacon__geo	0.7487922705314008	0.8333333333333334	0.69098896379291	0.6336	0.5867098865478121	0.8526570048309179	0.716445947215178	0.6666666666666666	0.5714285714285714	0.9112426035502956	639	RFC	0.7153666503310632	0.7046263345195729	0.6464285714285715	0.795045045045045	0.78994708994709	0.8	0.7142857142857143	0.8555555555555555	0.6773147389375782	0.5755813953488372	0.5370919881305638	0.9192708333333334	0.6741008639742816	0.5714285714285714	0.4761904761904762	0.9746835443037974	Self Car Public
no_beacon__geo	0.7902280130293159	0.8508771929824561	0.7544721903508442	0.7776183644189384	0.6211901306240929	0.8646080760095012	0.7524269005847953	0.7200000000000001	0.6249999999999999	0.912280701754386	640	RFC	0.7602352684199573	0.7787356321839081	0.656441717791411	0.8455284552845529	0.8583662714097496	0.8181818181818182	0.9090909090909092	0.8478260869565217	0.7502015432369536	0.7765042979942693	0.5895316804407713	0.8845686512758202	0.7021297970665059	0.6428571428571429	0.4761904761904762	0.9873417721518988	Self Car Public
no_beacon__geo	0.7179115300942712	0.7807017543859649	0.6263075756626201	0.6333333333333333	0.4065708418891171	0.8390185517654098	0.6283089515848136	0.6363636363636364	0.375	0.8735632183908046	641	RFC	0.6675319005092827	0.7169811320754716	0.5294117647058824	0.756202804746494	0.7401515151515152	0.875	0.5454545454545454	0.8	0.6131228267265821	0.5671641791044776	0.33	0.9422043010752688	0.582579867389994	0.5	0.2857142857142857	0.9620253164556962	Self Car Public
no_beacon__geo	0.7487254187909687	0.8245614035087719	0.6734199249183453	0.6008064516129034	0.5724907063197026	0.84696261682243	0.7108658842762888	0.6363636363636364	0.6060606060606061	0.8901734104046243	642	RFC	0.7030136845929343	0.6742081447963801	0.6390041493775933	0.7958287596048299	0.8424940898345153	0.875	0.8333333333333334	0.8191489361702128	0.6551517673615052	0.5418181818181819	0.5185185185185185	0.9051186017478152	0.6502913401647579	0.5	0.4761904761904762	0.9746835443037974	Self Car Public
no_beacon__geo	0.7253278122843341	0.8596491228070176	0.6582470161417528	0.5187969924812029	0.6307692307692309	0.8251748251748252	0.779077938587141	0.7142857142857143	0.7027027027027026	0.920245398773006	643	RFC	0.6570310494432337	0.4451612903225807	0.6810631229235881	0.8448687350835322	0.8065476190476191	0.7142857142857143	0.8125	0.8928571428571429	0.6717974346277797	0.6216216216216216	0.5873925501432665	0.806378132118451	0.7609001406469762	0.7142857142857143	0.6190476190476191	0.9493670886075948	Self Car Public
no_beacon__geo	0.7330173775671406	0.7982456140350878	0.6423824867491249	0.5277044854881267	0.5479452054794521	0.8514977692797959	0.6481962481962483	0.4761904761904762	0.5714285714285714	0.8969696969696971	644	RFC	0.6530422984180372	0.5649717514124294	0.5653710247349824	0.8287841191066998	0.715393133997785	0.7142857142857143	0.5714285714285714	0.8604651162790697	0.634034149246861	0.4950495049504951	0.53156146179402	0.8754914809960681	0.6217600964436407	0.35714285714285715	0.5714285714285714	0.9367088607594936	Self Car Public
no_beacon__geo	0.7392661982825918	0.8333333333333334	0.635272275060786	0.4975609756097562	0.5444234404536862	0.8638324091189156	0.6647925033467202	0.4	0.6666666666666666	0.927710843373494	645	RFC	0.6686201746469064	0.6754966887417219	0.4948453608247423	0.8355184743742551	0.7394636015325671	0.6666666666666666	0.6666666666666666	0.8850574712643678	0.6309990212301136	0.3938223938223938	0.6050420168067226	0.8941326530612245	0.64235483222825	0.2857142857142857	0.6666666666666666	0.9746835443037974	Self Car Public
no_beacon__geo	0.7534818941504178	0.8070175438596491	0.7010292849627021	0.6271186440677966	0.6347469220246238	0.8412222887956861	0.6686955863426451	0.5714285714285714	0.5405405405405405	0.8941176470588236	646	RFC	0.7321062250544589	0.7081339712918661	0.7073170731707317	0.7808676307007787	0.7724358974358975	0.8571428571428571	0.625	0.8351648351648352	0.6833694454692859	0.5627376425855514	0.575682382133995	0.9116883116883115	0.6222624070725337	0.42857142857142855	0.4761904761904762	0.9620253164556962	Self Car Public
no_beacon__geo	0.7770186335403727	0.8333333333333334	0.7523443072117354	0.7296248382923674	0.6825595984943539	0.8448484848484848	0.7203580901856763	0.6206896551724138	0.6153846153846153	0.925	647	RFC	0.7532596535277809	0.7768595041322314	0.6224256292906178	0.8604938271604938	0.7267489711934156	0.6	0.6666666666666666	0.9135802469135802	0.7577074461220802	0.6878048780487804	0.7555555555555555	0.8297619047619048	0.7169981916817361	0.6428571428571429	0.5714285714285714	0.9367088607594936	Self Car Public
no_beacon__geo	0.7635467980295566	0.8333333333333334	0.6611971133545804	0.5075757575757576	0.6161790017211703	0.8598365807668132	0.697900053163211	0.5454545454545454	0.6315789473684211	0.9166666666666669	648	RFC	0.6787032292430867	0.5775862068965517	0.6151202749140894	0.8434032059186191	0.7736836307556731	0.75	0.7058823529411765	0.8651685393258427	0.6489557196453748	0.4527027027027027	0.6172413793103448	0.8769230769230769	0.6582278481012658	0.42857142857142855	0.5714285714285714	0.9746835443037974	Self Car Public
no_beacon__geo	0.7182724252491695	0.8771929824561403	0.6972266238496329	0.6284348864994027	0.6714082503556187	0.7918367346938775	0.7660455486542443	0.5714285714285714	0.7826086956521741	0.9440993788819876	649	RFC	0.6918894383449131	0.6709183673469388	0.582716049382716	0.8220338983050848	0.8346573751451799	0.8571428571428571	0.72	0.9268292682926829	0.7155790240796479	0.5910112359550562	0.7919463087248322	0.7637795275590551	0.7492465340566605	0.42857142857142855	0.8571428571428571	0.9620253164556962	Self Car Public
no_beacon__geo	0.7109826589595376	0.8508771929824561	0.6734043439508269	0.5646687697160884	0.672680412371134	0.7828638497652582	0.7516790385295157	0.6086956521739131	0.7317073170731706	0.9146341463414634	650	RFC	0.6646667153568995	0.5327380952380952	0.6428571428571429	0.8184049079754602	0.8033769063180828	0.7777777777777778	0.75	0.8823529411764706	0.6854525870643822	0.6006711409395973	0.7054054054054054	0.750281214848144	0.7212176009644363	0.5	0.7142857142857143	0.9493670886075948	Self Car Public
no_beacon__geo	0.78507871321013	0.8771929824561403	0.7527982374369392	0.75	0.6558345642540621	0.8525601480567552	0.8229910774979704	0.7692307692307692	0.7804878048780488	0.9192546583850932	651	RFC	0.7520561927912115	0.7452229299363057	0.6568047337278107	0.8541409147095179	0.8452574525745257	0.8333333333333334	0.8	0.902439024390244	0.7535637293298215	0.7548387096774194	0.6548672566371682	0.8509852216748769	0.8042997789833234	0.7142857142857143	0.7619047619047619	0.9367088607594936	Self Car Public
no_beacon__geo	0.7784891165172856	0.8947368421052632	0.7575309559775394	0.7416267942583732	0.6933701657458563	0.8375959079283888	0.8237428485395965	0.7407407407407408	0.7804878048780488	0.95	652	RFC	0.7673261291551802	0.8179419525065963	0.6783783783783783	0.8056580565805658	0.8358341247230138	0.7692307692307693	0.8	0.9382716049382716	0.7531823225810198	0.6783369803063457	0.7090395480225988	0.8721704394141145	0.8127385975487241	0.7142857142857143	0.7619047619047619	0.9620253164556962	Self Car Public
no_beacon__geo	0.8041458184417442	0.8684210526315791	0.7714812075251863	0.7432432432432432	0.7004608294930876	0.8707395498392283	0.7891257112813999	0.7272727272727273	0.7179487179487181	0.9221556886227544	653	RFC	0.7815691370444892	0.7746478873239436	0.7238095238095238	0.84625	0.8842592592592592	1.0	0.7777777777777778	0.875	0.7631819615263323	0.7142857142857143	0.6785714285714286	0.8966887417218543	0.7375929274663452	0.5714285714285714	0.6666666666666666	0.9746835443037974	Self Car Public
no_beacon__geo	0.7992753623188406	0.8771929824561403	0.7525710484369523	0.7503782148260213	0.6332046332046332	0.8741302972802025	0.8077380952380953	0.7857142857142857	0.7	0.9375	654	RFC	0.7559785076460669	0.7537993920972644	0.6482213438735178	0.8659147869674185	0.8161607723011232	0.7857142857142857	0.7368421052631579	0.925925925925926	0.7494530230611837	0.7469879518072289	0.6188679245283019	0.8825031928480205	0.8005826803295157	0.7857142857142857	0.6666666666666666	0.9493670886075948	Self Car Public
no_beacon__geo	0.7426820966643976	0.8508771929824561	0.674212608366914	0.7318757192174914	0.4560669456066946	0.8346951602765558	0.7534762833008447	0.8148148148148148	0.5333333333333333	0.912280701754386	655	RFC	0.7056533834301796	0.7699757869249395	0.5828877005347594	0.7640966628308401	0.8609562739997522	0.8461538461538461	0.8888888888888888	0.8478260869565217	0.6638688192719092	0.6973684210526315	0.3745704467353952	0.9196675900277008	0.7180028129395217	0.7857142857142857	0.3809523809523809	0.9873417721518988	Self Car Public
no_beacon__geo	0.7674563591022444	0.8859649122807017	0.7326451033761007	0.6815642458100559	0.6788218793828891	0.8375491849353571	0.8272286821705427	0.8	0.7441860465116279	0.9375	656	RFC	0.7214543844627341	0.6684931506849315	0.6142131979695431	0.8816568047337278	0.8540965207631874	0.9090909090909092	0.7272727272727273	0.925925925925926	0.7504739748088095	0.6951566951566952	0.7586206896551724	0.7976445396145609	0.8085191882660236	0.7142857142857143	0.7619047619047619	0.9493670886075948	Self Car Public
no_beacon__geo	0.8001458789204959	0.8684210526315791	0.7490177400224199	0.6166666666666666	0.7667804323094425	0.863606121091151	0.7752901087834753	0.6956521739130435	0.6808510638297872	0.9493670886075948	657	RFC	0.7495626293995858	0.6342857142857142	0.7326086956521739	0.8817934782608695	0.817880197627033	0.8888888888888888	0.6153846153846154	0.9493670886075948	0.7501499296248699	0.6	0.8042959427207638	0.8461538461538461	0.7609001406469761	0.5714285714285714	0.7619047619047619	0.9493670886075948	Self Car Public
no_beacon__geo	0.7102546455609084	0.7894736842105263	0.6645873741708438	0.6224188790560472	0.5622119815668203	0.8091312618896639	0.6487425149700599	0.56	0.5	0.8862275449101796	658	RFC	0.6831170103758816	0.7152542372881356	0.5736677115987461	0.7604290822407628	0.6924242424242424	0.6363636363636364	0.6	0.8409090909090909	0.6555391007945542	0.5509138381201044	0.5512048192771084	0.8644986449864499	0.6217600964436407	0.5	0.42857142857142855	0.9367088607594936	Self Car Public
no_beacon__geo	0.7585733882030178	0.7982456140350878	0.7085364808633642	0.744807121661721	0.5416666666666666	0.8391356542617047	0.6782309941520467	0.7200000000000001	0.4375	0.8771929824561402	659	RFC	0.7355632138405879	0.7629179331306991	0.6610169491525424	0.7827547592385219	0.7565876152832675	0.8181818181818182	0.6363636363636364	0.8152173913043478	0.6968762809321564	0.7275362318840579	0.4588235294117647	0.9042690815006468	0.641852521599357	0.6428571428571429	0.3333333333333333	0.9493670886075948	Self Car Public
no_beacon__geo	0.7482462977396727	0.8245614035087719	0.6721784086273771	0.5671641791044776	0.6075949367088608	0.841776110068793	0.7089947089947091	0.6666666666666666	0.5555555555555556	0.9047619047619048	660	RFC	0.6989157750673504	0.6884057971014492	0.5835866261398176	0.8247549019607843	0.7735330836454432	0.8	0.6666666666666666	0.8539325842696629	0.6584705186585329	0.4822335025380711	0.6336633663366337	0.859514687100894	0.6698814546915811	0.5714285714285714	0.4761904761904762	0.9620253164556962	Self Car Public
no_beacon__geo	0.7309264305177112	0.8508771929824561	0.6748109442368948	0.5136612021857924	0.701923076923077	0.8088485536018151	0.7556499396990194	0.5384615384615384	0.8205128205128205	0.9079754601226993	661	RFC	0.6629241301426864	0.4912891986062718	0.655688622754491	0.8417945690672963	0.7843915343915344	0.5833333333333334	0.8888888888888888	0.8809523809523809	0.6905748774001278	0.5381679389312977	0.7551724137931034	0.7783842794759825	0.7328712075547519	0.5	0.7619047619047619	0.9367088607594936	Self Car Public
no_beacon__geo	0.7774458551157579	0.8421052631578947	0.7197789956893601	0.6721854304635762	0.6327944572748267	0.8543570993296771	0.7062015503875969	0.5714285714285714	0.6285714285714286	0.9186046511627908	662	RFC	0.7701470599452694	0.8087649402390438	0.7210526315789474	0.7806236080178174	0.830773169482847	0.8571428571428571	0.7857142857142857	0.8494623655913979	0.6941097463040946	0.5750708215297451	0.5637860082304527	0.9434724091520862	0.6507936507936508	0.42857142857142855	0.5238095238095238	1.0	Self Car Public
no_beacon__geo	0.7867986798679868	0.9298245614035088	0.7716753357756886	0.7287356321839079	0.7519747235387045	0.8343156516044532	0.8983929088087536	0.8965517241379308	0.8421052631578947	0.9565217391304348	663	RFC	0.7708753280169244	0.6921397379912664	0.7677419354838709	0.8527443105756358	0.9156225091662682	0.8666666666666667	0.9411764705882352	0.9390243902439024	0.7743087492193267	0.7694174757281553	0.7368421052631579	0.8166666666666667	0.888386578259996	0.9285714285714286	0.7619047619047619	0.9746835443037974	Self Car Public
no_beacon__geo	0.7228412256267409	0.8596491228070176	0.6289675947185457	0.38799076212471134	0.6755162241887905	0.8233957978421351	0.7645296906690305	0.6086956521739131	0.7692307692307692	0.9156626506024096	664	RFC	0.6262554557254614	0.4137931034482759	0.6325966850828729	0.8323765786452354	0.8282247765006385	0.7777777777777778	0.8333333333333334	0.8735632183908046	0.6348358923937263	0.3652173913043478	0.7246835443037974	0.8146067415730337	0.7254370102471368	0.5	0.7142857142857143	0.9620253164556962	Self Car Public
no_beacon__geo	0.807994289793005	0.8771929824561403	0.7560952139842421	0.6296296296296297	0.7709637046307886	0.8676923076923077	0.798035492772335	0.7272727272727273	0.742857142857143	0.9239766081871346	665	RFC	0.7767585828991775	0.6723163841807911	0.8324324324324325	0.8255269320843092	0.9290890269151141	1.0	0.9285714285714286	0.8586956521739131	0.7414618020344252	0.5920398009950248	0.7179487179487181	0.9143968871595329	0.7301587301587302	0.5714285714285714	0.6190476190476191	1.0	Self Car Public
no_beacon__geo	0.7362794012829651	0.8421052631578947	0.6765082562242806	0.5607843137254901	0.6517241379310345	0.8170163170163169	0.7522151337940812	0.75	0.6060606060606061	0.9005847953216375	666	RFC	0.6729914293417337	0.5143884892086331	0.675	0.8295857988165679	0.8567632850241546	0.9	0.8333333333333334	0.8369565217391305	0.6837337846576138	0.6163793103448276	0.63	0.8048220436280138	0.6979103877838054	0.6428571428571429	0.4761904761904762	0.9746835443037974	Self Car Public
no_beacon__geo	0.7557142857142857	0.8070175438596491	0.6858889867340849	0.6	0.6048632218844985	0.8528037383177569	0.6624284496407258	0.5217391304347826	0.5714285714285714	0.8941176470588236	667	RFC	0.7002884658254086	0.6028037383177571	0.6815068493150684	0.8165548098434005	0.7387057387057387	0.6666666666666666	0.7142857142857143	0.8351648351648352	0.6777862023713559	0.5972222222222222	0.5437158469945356	0.8924205378973105	0.6222624070725337	0.42857142857142855	0.4761904761904762	0.9620253164556962	Self Car Public
no_beacon__geo	0.7717065868263473	0.8421052631578947	0.7335134609121168	0.7083333333333334	0.6584507042253521	0.8337563451776651	0.7363042186571599	0.6363636363636364	0.6666666666666666	0.9058823529411764	668	RFC	0.7596891764128822	0.7890295358649789	0.700374531835206	0.7896634615384616	0.8403846153846154	0.875	0.8	0.8461538461538461	0.7156462194831968	0.6426116838487973	0.6212624584717608	0.8830645161290323	0.6820373719107896	0.5	0.5714285714285714	0.9746835443037974	Self Car Public
no_beacon__geo	0.7303851640513552	0.8157894736842105	0.6551812296358553	0.4862385321100917	0.6481994459833795	0.8311057108140947	0.6335282651072125	0.3333333333333333	0.6666666666666666	0.9005847953216375	669	RFC	0.6820544148785145	0.5988700564971752	0.6628895184135978	0.7844036697247706	0.7697262479871175	0.75	0.7222222222222222	0.8369565217391305	0.6423778936541273	0.4092664092664093	0.6341463414634146	0.8837209302325582	0.6026722925457103	0.21428571428571427	0.6190476190476191	0.9746835443037974	Self Car Public
no_beacon__geo	0.7710184552289815	0.8771929824561403	0.7332915434983224	0.6750448833034111	0.6718146718146718	0.8530150753768844	0.7697227433812799	0.64	0.7179487179487181	0.951219512195122	670	RFC	0.7324283136626052	0.6787003610108303	0.6590909090909091	0.859493670886076	0.8075658546246781	0.7272727272727273	0.7777777777777778	0.9176470588235294	0.7343671193220548	0.6714285714285714	0.6850393700787402	0.8466334164588528	0.7418123367490456	0.5714285714285714	0.6666666666666666	0.9873417721518988	Self Car Public
no_beacon__geo	0.8305975049244911	0.8771929824561403	0.8132677020310303	0.8325471698113207	0.7395993836671803	0.86765655261459	0.819351408825093	0.8	0.7368421052631577	0.9212121212121211	671	RFC	0.8188460046112059	0.8345153664302599	0.7692307692307693	0.8527918781725888	0.8721137503627242	0.9090909090909092	0.8235294117647058	0.8837209302325582	0.8086010092124912	0.8305882352941176	0.712166172106825	0.8830486202365309	0.7809925658026925	0.7142857142857143	0.6666666666666666	0.9620253164556962	Self Car Public
no_beacon__geo	0.7227926078028748	0.8070175438596491	0.649280431382916	0.6712564543889845	0.4483362521891418	0.8282485875706215	0.6662896875261791	0.6086956521739131	0.5	0.8901734104046243	672	RFC	0.6742986694580212	0.6747404844290658	0.5765765765765766	0.7715789473684209	0.7747331470735727	0.7777777777777778	0.7272727272727273	0.8191489361702128	0.642824278617634	0.6678082191780822	0.3667621776504298	0.8939024390243903	0.6185453084187261	0.5	0.3809523809523809	0.9746835443037974	Self Car Public
no_beacon__geo	0.7610223642172524	0.8421052631578947	0.7368535544957461	0.6641025641025642	0.7150259067357512	0.8314321926489228	0.7104521699613725	0.5	0.7111111111111111	0.920245398773006	673	RFC	0.7334806284272369	0.7076502732240437	0.6330275229357798	0.8597640891218873	0.7976190476190476	0.8333333333333334	0.6666666666666666	0.8928571428571429	0.7506468038743312	0.6256038647342995	0.8214285714285714	0.8049079754601227	0.6894715692184047	0.35714285714285715	0.7619047619047619	0.9493670886075948	Self Car Public
no_beacon__geo	0.7346072186836518	0.7982456140350878	0.6787953266285127	0.5193798449612403	0.7019667170953102	0.8150394178289873	0.6575428661318231	0.4615384615384615	0.6153846153846153	0.8957055214723927	674	RFC	0.6670764288913255	0.4573378839590443	0.6823529411764706	0.8615384615384616	0.6785714285714285	0.5	0.6666666666666666	0.8690476190476191	0.6989803135762407	0.600896860986547	0.7227414330218068	0.7733026467203682	0.6413502109704642	0.42857142857142855	0.5714285714285714	0.9240506329113924	Self Car Public
no_beacon__geo	0.7810457516339869	0.8508771929824561	0.7393552670411293	0.7432258064516128	0.6298342541436464	0.8450057405281286	0.7523749854971574	0.64	0.7058823529411765	0.9112426035502956	675	RFC	0.7689397088475279	0.7977839335180056	0.7184873949579832	0.7905477980665949	0.8353017353017353	0.7272727272727273	0.9230769230769232	0.8555555555555555	0.7212764966387862	0.6956521739130435	0.5606557377049181	0.9075215782983972	0.7058468957203133	0.5714285714285714	0.5714285714285714	0.9746835443037974	Self Car Public
no_beacon__geo	0.7762879322512349	0.8684210526315791	0.7419334632425657	0.7073170731707317	0.6735905044510386	0.8448928121059268	0.7853854585312385	0.6956521739130435	0.742857142857143	0.9176470588235296	676	RFC	0.7575431139649029	0.7518518518518519	0.7115987460815048	0.8091787439613527	0.8915343915343915	0.8888888888888888	0.9285714285714286	0.8571428571428571	0.7303682636018863	0.6677631578947368	0.6394366197183099	0.8839050131926122	0.7259393208760297	0.5714285714285714	0.6190476190476191	0.9873417721518988	Self Car Public
no_beacon__geo	0.7822349570200573	0.8421052631578947	0.744898174006221	0.7066895368782162	0.6637426900584795	0.8642622950819672	0.7614342179559571	0.6956521739130435	0.6818181818181819	0.906832298136646	677	RFC	0.7591367806552508	0.8240000000000001	0.5805626598465473	0.8728476821192053	0.8104355681237972	0.8888888888888888	0.6521739130434783	0.8902439024390244	0.7497356005888429	0.6186186186186187	0.7747440273037542	0.8558441558441559	0.7365883062085593	0.5714285714285714	0.7142857142857143	0.9240506329113924	Self Car Public
no_beacon__geo	0.734984984984985	0.8157894736842105	0.6658722042056805	0.6025878003696858	0.5714285714285715	0.8236002408187839	0.7090476190476189	0.7200000000000001	0.5142857142857143	0.8928571428571428	678	RFC	0.6602694383386003	0.5224358974358975	0.6055045871559633	0.8528678304239401	0.7679118634174814	0.8181818181818182	0.6428571428571429	0.8426966292134831	0.6830162458793326	0.7117903930131004	0.5409836065573771	0.7962747380675204	0.6735985533453888	0.6428571428571429	0.42857142857142855	0.9493670886075948	Self Car Public
no_beacon__geo	0.8128654970760234	0.8947368421052632	0.7818075685600441	0.7486631016042781	0.7190332326283988	0.8777263714474554	0.8262993045601741	0.7142857142857143	0.8205128205128205	0.9440993788819876	679	RFC	0.7880952369810483	0.7806691449814126	0.7190332326283988	0.8645833333333334	0.8433346238224287	0.7142857142857143	0.8888888888888888	0.9268292682926829	0.7764954942018049	0.7191780821917808	0.7190332326283988	0.8912751677852349	0.8127385975487241	0.7142857142857143	0.7619047619047619	0.9620253164556962	Self Car Public
no_beacon__geo	0.7467972871137905	0.8508771929824561	0.6864491166778479	0.5873786407766991	0.6271186440677966	0.8448500651890484	0.7618372403278064	0.64	0.7272727272727272	0.9182389937106918	680	RFC	0.6847264926211766	0.599009900990099	0.5888594164456233	0.8663101604278075	0.7784749670619235	0.7272727272727273	0.6956521739130435	0.9125	0.6904376070516149	0.5761904761904761	0.6706948640483383	0.8244274809160306	0.7524613220815753	0.5714285714285714	0.7619047619047619	0.9240506329113924	Self Car Public
no_beacon__geo	0.7696048632218845	0.8508771929824561	0.7325419870063294	0.7496790757381258	0.6053748231966054	0.8425720620842573	0.7594338090265692	0.7200000000000001	0.6470588235294118	0.9112426035502956	681	RFC	0.7473672470575122	0.7336683417085427	0.7016393442622951	0.8067940552016986	0.83996373996374	0.8181818181818182	0.8461538461538461	0.8555555555555555	0.7268043471918229	0.7664041994750657	0.5323383084577115	0.8816705336426914	0.7137834036568215	0.6428571428571429	0.5238095238095238	0.9746835443037974	Self Car Public
no_beacon__geo	0.7621393384940183	0.8245614035087719	0.7121912178069358	0.6918238993710691	0.5909849749582637	0.8537647790914749	0.6701444149720013	0.6206896551724138	0.4666666666666666	0.9230769230769232	682	RFC	0.7350838447375742	0.6727828746177371	0.7254098360655737	0.8070588235294117	0.7481481481481481	0.6	0.7777777777777778	0.8666666666666667	0.7055914593180977	0.7119741100323624	0.4985915492957746	0.906208718626156	0.6545107494474584	0.6428571428571429	0.3333333333333333	0.9873417721518988	Self Car Public
no_beacon__geo	0.7842488418266049	0.8157894736842105	0.7422103244488891	0.7633587786259541	0.5983739837398374	0.8648982109808759	0.6588891412420824	0.4761904761904762	0.5945945945945946	0.9058823529411764	683	RFC	0.7614009684414772	0.7556675062972292	0.7076923076923077	0.8208430913348946	0.7493131868131869	0.7142857142857143	0.6875	0.8461538461538461	0.7344895138997822	0.7712082262210797	0.5183098591549296	0.9139504563233376	0.6185453084187261	0.35714285714285715	0.5238095238095238	0.9746835443037974	Self Car Public
no_beacon__geo	0.7296587926509186	0.8333333333333334	0.6777473838239635	0.5280898876404494	0.6855203619909502	0.8196319018404908	0.7186251291942348	0.5925925925925927	0.6486486486486486	0.9146341463414634	684	RFC	0.6856029313935323	0.5826446280991735	0.6674008810572687	0.8067632850241546	0.7492458521870287	0.6153846153846154	0.75	0.8823529411764706	0.673481860285042	0.4828767123287671	0.7046511627906977	0.8329177057356608	0.6974080771549126	0.5714285714285714	0.5714285714285714	0.9493670886075948	Self Car Public
no_beacon__geo	0.7917511832319134	0.8157894736842105	0.7482268847670501	0.7702523240371847	0.6076388888888891	0.8667894413750767	0.6589430894308944	0.5	0.5500000000000002	0.9268292682926829	685	RFC	0.7573816582114472	0.7988980716253443	0.631768953068592	0.8414779499404053	0.6910216718266254	0.6	0.5789473684210527	0.8941176470588236	0.7408483035340493	0.7435897435897436	0.5852842809364549	0.8936708860759494	0.6381354229455495	0.42857142857142855	0.5238095238095238	0.9620253164556962	Self Car Public
no_beacon__geo	0.7795620437956204	0.8508771929824561	0.7423814385651166	0.6469428007889546	0.7329700272479563	0.8472314876584389	0.7440986655681634	0.6086956521739131	0.6976744186046512	0.925925925925926	686	RFC	0.7482276455506959	0.6919831223628692	0.7116402116402116	0.8410596026490066	0.7877368058090949	0.7777777777777778	0.6818181818181818	0.9036144578313252	0.7388400028638037	0.6074074074074074	0.7556179775280899	0.8534946236559141	0.7212176009644363	0.5	0.7142857142857143	0.9493670886075948	Self Car Public
no_beacon__geo	0.7126654064272212	0.8684210526315791	0.6758670943079029	0.6098191214470284	0.6092715231788081	0.8085106382978724	0.7700584795321636	0.64	0.7368421052631577	0.9333333333333332	687	RFC	0.6729512903128101	0.5885286783042394	0.6052631578947368	0.825062034739454	0.8153836587489117	0.7272727272727273	0.8235294117647058	0.8953488372093024	0.6795504528100782	0.6327077747989276	0.6133333333333333	0.7926102502979738	0.7375929274663452	0.5714285714285714	0.6666666666666666	0.9746835443037974	Self Car Public
no_beacon__geo	0.7292243767313019	0.7807017543859649	0.640989389573683	0.6357388316151203	0.4539877300613497	0.8332416070445791	0.6195583442774454	0.6363636363636364	0.35714285714285715	0.8651685393258427	688	RFC	0.6776534870369899	0.6801470588235294	0.5811518324607329	0.7716615698267074	0.7890211640211641	0.875	0.7142857142857143	0.7777777777777778	0.6249199357897982	0.5967741935483871	0.3724832214765101	0.9055023923444976	0.5709262607996785	0.5	0.2380952380952381	0.9746835443037974	Self Car Public
no_beacon__geo	0.7923538230884558	0.8596491228070176	0.7475635993918451	0.7972789115646259	0.5938864628820961	0.8515254237288136	0.7749660116178471	0.8275862068965518	0.5806451612903225	0.9166666666666669	689	RFC	0.7746008806282187	0.8207282913165266	0.7010309278350515	0.8020434227330779	0.8550561797752809	0.8	0.9	0.8651685393258427	0.7325994137169474	0.7751322751322751	0.5151515151515151	0.907514450867052	0.7534659433393609	0.8571428571428571	0.42857142857142855	0.9746835443037974	Self Car Public
no_beacon__geo	0.7538461538461538	0.7982456140350878	0.701624119376087	0.7108843537414965	0.5499181669394435	0.8440698374473209	0.6729055258467023	0.6363636363636364	0.5	0.8823529411764706	690	RFC	0.7202780910398765	0.7683823529411765	0.5894736842105263	0.8029782359679267	0.7663919413919414	0.875	0.6	0.8241758241758241	0.6887745790018721	0.6613924050632911	0.5153374233128835	0.8895939086294417	0.6259795057263412	0.5	0.42857142857142855	0.9493670886075948	Self Car Public
no_beacon__geo	0.7154121863799283	0.7982456140350878	0.5982864175845298	0.5010266940451745	0.4422700587084149	0.8515624999999999	0.6266114561766737	0.5217391304347826	0.4666666666666666	0.8914285714285716	691	RFC	0.6430122388824061	0.5327510917030568	0.6208791208791209	0.7754065040650406	0.7523148148148149	0.6666666666666666	0.7777777777777778	0.8125	0.5868800644466794	0.4728682170542636	0.3434650455927052	0.9443069306930691	0.5830821780188868	0.42857142857142855	0.3333333333333333	0.9873417721518988	Self Car Public
no_beacon__geo	0.7195121951219512	0.8947368421052632	0.6944691396035519	0.6333333333333333	0.6573248407643313	0.792749244712991	0.8372612100354132	0.75	0.8292682926829269	0.9325153374233128	692	RFC	0.6911458464757465	0.6143187066974596	0.6482412060301508	0.8108776266996292	0.8849206349206349	0.9	0.85	0.9047619047619048	0.6985476772710815	0.6535626535626535	0.6666666666666666	0.7754137115839244	0.8048020896122162	0.6428571428571429	0.8095238095238095	0.9620253164556962	Self Car Public
no_beacon__geo	0.7958041958041958	0.8508771929824561	0.7629467523648982	0.8069073783359497	0.6341463414634145	0.8477865372953304	0.783874245412707	0.8461538461538461	0.6060606060606061	0.8994082840236687	693	RFC	0.7878653481132115	0.8426229508196721	0.7193675889328063	0.8016055045871558	0.8648148148148148	0.9166666666666666	0.8333333333333334	0.8444444444444444	0.7468961594341619	0.7740963855421686	0.5669781931464174	0.8996138996138996	0.7413100261201526	0.7857142857142857	0.4761904761904762	0.9620253164556962	Self Car Public
no_beacon__geo	0.7860768672951414	0.8333333333333334	0.7217333224602648	0.5633802816901409	0.7333333333333334	0.8684863523573201	0.7090132090132091	0.5	0.7179487179487181	0.9090909090909092	694	RFC	0.7348885326738204	0.5741626794258373	0.7951807228915663	0.8353221957040573	0.7499569336778641	0.6	0.7777777777777778	0.8720930232558141	0.7126001758989903	0.5529953917050692	0.6804123711340206	0.9043927648578812	0.6815350612818967	0.42857142857142855	0.6666666666666666	0.9493670886075948	Self Car Public
no_beacon__geo	0.7711442786069652	0.8508771929824561	0.7082240988448749	0.6021505376344087	0.6702557200538357	0.8522660388463802	0.7593271637273732	0.6956521739130435	0.6666666666666666	0.9156626506024096	695	RFC	0.7288956326692175	0.7044025157232704	0.6384615384615384	0.8438228438228438	0.8282247765006385	0.8888888888888888	0.7222222222222222	0.8735632183908046	0.6973613124599679	0.5258215962441315	0.7053824362606232	0.8608799048751486	0.7175005023106289	0.5714285714285714	0.6190476190476191	0.9620253164556962	Self Car Public
no_beacon__geo	0.7948717948717948	0.8771929824561403	0.7772901935492129	0.7627329192546585	0.7186761229314421	0.8504615384615385	0.7751741012610577	0.6086956521739131	0.7727272727272727	0.9440993788819876	696	RFC	0.7930067123424182	0.8746438746438746	0.6846846846846847	0.8196915776986952	0.8145791602843565	0.7777777777777778	0.7391304347826086	0.9268292682926829	0.7720206909240392	0.6762114537444934	0.7562189054726368	0.8836317135549873	0.7571830419931685	0.5	0.8095238095238095	0.9620253164556962	Self Car Public
no_beacon__geo	0.7648261758691206	0.8421052631578947	0.7243560095968294	0.6030150753768844	0.7327586206896551	0.8372943327239488	0.6981382451970687	0.4545454545454545	0.7222222222222222	0.9176470588235296	697	RFC	0.7541176948423934	0.7171314741035857	0.7680722891566265	0.7771493212669683	0.7829365079365079	0.625	0.8666666666666667	0.8571428571428571	0.7094367956704836	0.5202312138728323	0.7005494505494505	0.9075297225891678	0.6545107494474584	0.35714285714285715	0.6190476190476191	0.9873417721518988	Self Car Public
no_beacon__geo	0.7644927536231884	0.8333333333333334	0.7148352433255113	0.6624737945492662	0.6439024390243901	0.8381294964028776	0.7307543688266579	0.64	0.6486486486486486	0.9036144578313252	698	RFC	0.7392687805332326	0.6991150442477876	0.7252747252747253	0.7934165720771851	0.7797805642633229	0.7272727272727273	0.75	0.8620689655172413	0.6988708044835305	0.6294820717131474	0.5789473684210527	0.8881829733163914	0.6974080771549126	0.5714285714285714	0.5714285714285714	0.9493670886075948	Self Car Public
no_beacon__geo	0.7433471318746304	0.8596491228070176	0.7066232129692089	0.5872801082543978	0.7110036275695285	0.8215859030837006	0.7601324822881709	0.6153846153846153	0.742857142857143	0.9221556886227544	699	RFC	0.7171371308143634	0.5636363636363636	0.7882037533512064	0.7995712754555199	0.8234126984126985	0.6666666666666666	0.9285714285714286	0.875	0.7018061849704265	0.6129943502824858	0.6475770925110133	0.8448471121177803	0.7217199115933294	0.5714285714285714	0.6190476190476191	0.9746835443037974	Self Car Public
no_beacon__geo	0.7844357976653696	0.8421052631578947	0.7358868418444588	0.6869918699186991	0.6707317073170732	0.849936948297604	0.7219082188229194	0.5263157894736842	0.742857142857143	0.8965517241379308	700	RFC	0.7720906759467121	0.7971698113207547	0.7205240174672489	0.7985781990521327	0.9165413533834588	1.0	0.9285714285714286	0.8210526315789474	0.7131012165250633	0.6035714285714285	0.6273764258555133	0.908355795148248	0.6545107494474584	0.35714285714285715	0.6190476190476191	0.9873417721518988	Self Car Public
no_beacon__geo	0.7111111111111111	0.8508771929824561	0.6771234047606681	0.5936675461741424	0.6392045454545453	0.7984981226533167	0.7498933655429189	0.5925925925925927	0.7368421052631577	0.920245398773006	701	RFC	0.6721598487786714	0.6114130434782609	0.582901554404145	0.8221649484536082	0.7772570566688214	0.6153846153846154	0.8235294117647058	0.8928571428571429	0.6868753214986517	0.5769230769230769	0.7075471698113207	0.7761557177615572	0.7291541089009442	0.5714285714285714	0.6666666666666666	0.9493670886075948	Self Car Public
no_beacon__geo	0.7960132890365449	0.8421052631578947	0.7624065608675775	0.7657784011220197	0.6634460547504026	0.8579952267303103	0.7625478593804386	0.8	0.588235294117647	0.8994082840236687	702	RFC	0.7840649716425441	0.7777777777777778	0.7601476014760148	0.8142695356738392	0.8409220409220409	0.9090909090909092	0.7692307692307693	0.8444444444444444	0.7497995184780802	0.7541436464088398	0.5885714285714285	0.9066834804539724	0.7175005023106289	0.7142857142857143	0.4761904761904762	0.9620253164556962	Self Car Public
no_beacon__geo	0.8025241276911655	0.8508771929824561	0.7574641458979626	0.7411545623836127	0.6641221374045799	0.867115737905695	0.7656154357950765	0.7200000000000001	0.6666666666666666	0.9101796407185628	703	RFC	0.7774200808728161	0.77431906614786	0.725	0.8329411764705882	0.8272727272727273	0.8181818181818182	0.8	0.8636363636363636	0.7425349671464291	0.7107142857142857	0.6126760563380281	0.9042145593869731	0.7254370102471368	0.6428571428571429	0.5714285714285714	0.9620253164556962	Self Car Public
no_beacon__geo	0.7217015140591204	0.8245614035087719	0.6658508967787625	0.5643939393939393	0.6225806451612903	0.8105781057810578	0.6993224932249323	0.5833333333333334	0.6	0.9146341463414634	704	RFC	0.6566974988886463	0.5068027210884354	0.6205787781350482	0.8427109974424553	0.7379772961816305	0.7	0.631578947368421	0.8823529411764706	0.6807177644038639	0.6367521367521367	0.6245954692556634	0.7808056872037915	0.6735985533453888	0.5	0.5714285714285714	0.9493670886075948	Self Car Public
no_beacon__geo	0.8026315789473685	0.8508771929824561	0.7311056865052001	0.6058631921824105	0.7163695299837924	0.8710843373493976	0.7475748194014447	0.6	0.7368421052631577	0.9058823529411764	705	RFC	0.7815656966318163	0.7685950413223142	0.7517006802721088	0.8244013683010262	0.8898944193061841	1.0	0.8235294117647058	0.8461538461538461	0.7025273912751228	0.5	0.6842105263157895	0.9233716475095786	0.6899738798472975	0.42857142857142855	0.6666666666666666	0.9746835443037974	Self Car Public
no_beacon__geo	0.782989368355222	0.8508771929824561	0.7590070001168141	0.7317073170731707	0.6962457337883959	0.8490679494888755	0.7542248062015503	0.64	0.6976744186046512	0.925	706	RFC	0.7626480007879891	0.7547169811320755	0.6907449209932279	0.8424821002386634	0.7742237186681632	0.7272727272727273	0.6818181818181818	0.9135802469135802	0.7558838699135101	0.7100591715976331	0.7018348623853211	0.8557575757575757	0.7408077154912598	0.5714285714285714	0.7142857142857143	0.9367088607594936	Self Car Public
no_beacon__geo	0.7297297297297297	0.8070175438596491	0.6575144742274875	0.5675057208237987	0.5680672268907563	0.8369704749679076	0.64585346215781	0.43478260869565216	0.5777777777777778	0.925	707	RFC	0.6532750348942712	0.5688073394495413	0.5331230283911672	0.8578947368421053	0.6702674897119342	0.5555555555555556	0.5416666666666666	0.9135802469135802	0.6637221070810465	0.5662100456621004	0.6079136690647482	0.8170426065162907	0.6376331123166566	0.35714285714285715	0.6190476190476191	0.9367088607594936	Self Car Public
no_beacon__geo	0.7856614929785661	0.8596491228070176	0.7414379482708071	0.7082728592162555	0.6472868217054264	0.8687541638907396	0.7447089947089948	0.5833333333333334	0.7222222222222222	0.9285714285714286	708	RFC	0.7614354861441432	0.7625	0.7016806722689075	0.820125786163522	0.8143570536828965	0.7	0.8666666666666667	0.8764044943820225	0.7284929282673035	0.6612466124661247	0.6007194244604317	0.923512747875354	0.7021297970665059	0.5	0.6190476190476191	0.9873417721518988	Self Car Public
no_beacon__geo	0.7793153678077204	0.8596491228070176	0.7464334236494669	0.7534883720930233	0.6344605475040258	0.8513513513513514	0.7696074517631404	0.7200000000000001	0.6666666666666666	0.9221556886227544	709	RFC	0.7515820317289238	0.7570093457943925	0.6632996632996633	0.8344370860927153	0.8310606060606059	0.8181818181818182	0.8	0.875	0.7423300695331347	0.75	0.6080246913580247	0.8689655172413793	0.7296564195298373	0.6428571428571429	0.5714285714285714	0.9746835443037974	Self Car Public
no_beacon__geo	0.7990074441687345	0.8157894736842105	0.7029552868750244	0.5443037974683543	0.6654676258992805	0.8990944372574385	0.6160504932828007	0.3157894736842105	0.6046511627906977	0.927710843373494	710	RFC	0.7164077249946431	0.589041095890411	0.6826568265682657	0.8775252525252525	0.6919888540578195	0.6	0.5909090909090909	0.8850574712643678	0.6922519410295646	0.5058823529411764	0.6491228070175439	0.9217506631299734	0.6026722925457103	0.21428571428571427	0.6190476190476191	0.9746835443037974	Self Car Public
no_beacon__geo	0.7116104868913857	0.7982456140350878	0.6290988068915965	0.6240000000000001	0.43726235741444863	0.8260340632603407	0.6450191570881226	0.5833333333333334	0.4666666666666666	0.8850574712643677	711	RFC	0.6799044706531824	0.6290322580645161	0.6686046511627907	0.7420765027322405	0.7627680311890838	0.7	0.7777777777777778	0.8105263157894737	0.6251064234952078	0.6190476190476191	0.3248587570621469	0.9314128943758574	0.6026722925457103	0.5	0.3333333333333333	0.9746835443037974	Self Car Public
no_beacon__geo	0.7035971223021583	0.8684210526315791	0.6350128568173682	0.4823747680890538	0.6156462585034015	0.8070175438596492	0.7685457549260587	0.6086956521739131	0.7692307692307692	0.927710843373494	712	RFC	0.6316822065504423	0.43478260869565216	0.6306620209059234	0.8296019900497512	0.8320561941251596	0.7777777777777778	0.8333333333333334	0.8850574712643678	0.6428752411474903	0.5416666666666666	0.6013289036544851	0.7856301531213192	0.7296564195298373	0.5	0.7142857142857143	0.9746835443037974	Self Car Public
no_beacon__geo	0.7156716417910448	0.8421052631578947	0.6481842231842232	0.4833333333333333	0.6493506493506493	0.8118686868686869	0.7167318457173529	0.5185185185185186	0.7	0.9316770186335404	713	RFC	0.6341110321171671	0.4055944055944056	0.6134969325153374	0.8832417582417582	0.7299792633553865	0.5384615384615384	0.7368421052631579	0.9146341463414634	0.6795871803475851	0.5979381443298969	0.6896551724137931	0.7511682242990654	0.7053445850914205	0.5	0.6666666666666666	0.9493670886075948	Self Car Public
no_beacon__geo	0.7670572019297036	0.8070175438596491	0.7237037643115025	0.6774193548387096	0.6494345718901454	0.8442573662056525	0.6716049382716051	0.5925925925925927	0.5333333333333333	0.8888888888888891	714	RFC	0.7647045293538564	0.6818181818181818	0.8340248962655602	0.7782705099778271	0.7767868202650812	0.6153846153846154	0.8888888888888888	0.8260869565217391	0.7090977961543009	0.6730769230769231	0.5317460317460317	0.9224704336399474	0.6381354229455495	0.5714285714285714	0.3809523809523809	0.9620253164556962	Self Car Public
no_beacon__geo	0.7557471264367817	0.8947368421052632	0.719471363161699	0.6268656716417912	0.7010622154779971	0.8304862023653088	0.8183094098883572	0.7200000000000001	0.7894736842105262	0.9454545454545454	715	RFC	0.7422197977714956	0.7529880478087649	0.6895522388059702	0.7841191066997518	0.8691705011814451	0.8181818181818182	0.8823529411764706	0.9069767441860463	0.7108587817968637	0.5369318181818182	0.7129629629629629	0.88268156424581	0.7814948764315853	0.6428571428571429	0.7142857142857143	0.9873417721518988	Self Car Public
no_beacon__geo	0.7881856540084389	0.8421052631578947	0.7403526210053192	0.6749379652605458	0.6805555555555556	0.8655643421998561	0.7182539682539684	0.5714285714285714	0.6666666666666666	0.9166666666666669	716	RFC	0.7714686990355064	0.8395061728395061	0.6282051282051282	0.8466947960618847	0.8148445395636407	0.8571428571428571	0.7222222222222222	0.8651685393258427	0.7306779042561322	0.5643153526970954	0.7424242424242424	0.8852941176470588	0.6741008639742817	0.42857142857142855	0.6190476190476191	0.9746835443037974	Self Car Public
no_beacon__geo	0.7626168224299066	0.8596491228070176	0.7363894391819819	0.6674907292954265	0.7109266943291841	0.8307508939213349	0.7475051124744376	0.56	0.7500000000000001	0.9325153374233128	717	RFC	0.7486345056931011	0.7049608355091384	0.7470930232558141	0.7938496583143508	0.7768664084453558	0.6363636363636364	0.7894736842105263	0.9047619047619048	0.7277176935845504	0.6338028169014085	0.6781002638522428	0.87125	0.7254370102471368	0.5	0.7142857142857143	0.9620253164556962	Self Car Public
no_beacon__geo	0.8113087674714105	0.8508771929824561	0.7934411391869847	0.8221709006928406	0.6957671957671957	0.8623853211009175	0.7795441845463783	0.7692307692307692	0.6511627906976744	0.9182389937106918	718	RFC	0.7904219696048104	0.8240740740740741	0.6675126903553299	0.8796791443850267	0.7940656565656566	0.8333333333333334	0.6363636363636364	0.9125	0.7975180631560704	0.8202764976958525	0.7265193370165746	0.8457583547557841	0.7683343379545912	0.7142857142857143	0.6666666666666666	0.9240506329113924	Self Car Public
no_beacon__geo	0.7956112852664576	0.8859649122807017	0.7755068463609746	0.7386666666666665	0.728538283062645	0.8593155893536122	0.8078091602507739	0.7407407407407408	0.7272727272727272	0.9554140127388536	719	RFC	0.7839891292413159	0.7847025495750708	0.7353629976580797	0.8319018404907975	0.8088071348940914	0.7692307692307693	0.6956521739130435	0.9615384615384616	0.7693899062773658	0.6977329974811083	0.7218390804597701	0.8885976408912188	0.8085191882660236	0.7142857142857143	0.7619047619047619	0.9493670886075948	Self Car Public
no_beacon__geo	0.7877325982081324	0.8771929824561403	0.7537941522934662	0.7389162561576353	0.6656760772659732	0.8567901234567901	0.8114145335702222	0.7692307692307692	0.742857142857143	0.9221556886227544	720	RFC	0.7554734417430127	0.7234726688102894	0.6934984520123839	0.8494492044063647	0.8789682539682541	0.8333333333333334	0.9285714285714286	0.875	0.7530975285631899	0.7550335570469798	0.64	0.8642590286425903	0.7693389592123769	0.7142857142857143	0.6190476190476191	0.9746835443037974	Self Car Public
no_beacon__geo	0.7825779036827195	0.8596491228070176	0.7394150905576545	0.6177606177606177	0.7449933244325768	0.8554913294797688	0.7308236125839519	0.5217391304347826	0.7317073170731706	0.9390243902439024	721	RFC	0.7602186693869774	0.7174887892376681	0.7459893048128342	0.8171779141104294	0.7741830065359476	0.6666666666666666	0.75	0.9058823529411764	0.7279823351150503	0.5423728813559322	0.7440000000000001	0.8975741239892183	0.7058468957203133	0.42857142857142855	0.7142857142857143	0.9746835443037974	Self Car Public
no_beacon__geo	0.7752890173410405	0.8421052631578947	0.7236137048297381	0.7426710097719871	0.5683453237410072	0.8598247809762202	0.7286306507863394	0.6923076923076924	0.5714285714285714	0.9221556886227544	722	RFC	0.7456566409791607	0.7702702702702703	0.6556016597510373	0.8110979929161747	0.7797619047619048	0.75	0.7142857142857143	0.875	0.7111162422018387	0.7169811320754716	0.5015873015873016	0.9147802929427429	0.6979103877838054	0.6428571428571429	0.4761904761904762	0.9746835443037974	Self Car Public
no_beacon__geo	0.7845761631612492	0.8508771929824561	0.7496361938946077	0.7806004618937644	0.6170886075949368	0.8512195121951219	0.7641830065359477	0.7200000000000001	0.6666666666666667	0.9058823529411764	723	RFC	0.7654309253237866	0.7788018433179723	0.703971119133574	0.8135198135198135	0.8603341103341103	0.8181818181818182	0.9166666666666666	0.8461538461538461	0.7414287674199662	0.7824074074074074	0.5492957746478874	0.8925831202046036	0.7137834036568215	0.6428571428571429	0.5238095238095238	0.9746835443037974	Self Car Public
no_beacon__geo	0.7825267127592709	0.8508771929824561	0.7468580017429229	0.6955177743431221	0.6831072749691738	0.8619489559164732	0.7126046824378017	0.5263157894736842	0.6829268292682926	0.9285714285714286	724	RFC	0.7641251950132611	0.8093525179856115	0.6367816091954023	0.8462414578587699	0.8588014981273409	1.0	0.7	0.8764044943820225	0.7415696054123662	0.6097560975609756	0.7367021276595744	0.8782505910165485	0.6703837653204742	0.35714285714285715	0.6666666666666666	0.9873417721518988	Self Car Public
no_beacon__geo	0.7381818181818182	0.8508771929824561	0.6861069606353317	0.5368620037807182	0.7056856187290971	0.8157732593961798	0.7370390653523184	0.5454545454545454	0.7500000000000001	0.9156626506024096	725	RFC	0.6825951794567935	0.5338345864661654	0.6895424836601307	0.8244084682440846	0.8043456342004437	0.75	0.7894736842105263	0.8735632183908046	0.6899479224231276	0.5399239543726235	0.7226027397260274	0.8073170731707318	0.7016274864376131	0.42857142857142855	0.7142857142857143	0.9620253164556962	Self Car Public
no_beacon__geo	0.7821350762527233	0.9035087719298246	0.7398088559052218	0.6853146853146853	0.6708860759493672	0.8632258064516128	0.8362959467253946	0.6923076923076924	0.8717948717948718	0.9447852760736196	726	RFC	0.750836957366665	0.7313432835820896	0.6838709677419355	0.8372966207759699	0.8703703703703703	0.75	0.9444444444444444	0.9166666666666666	0.7313113952019515	0.6447368421052632	0.6583850931677019	0.8908122503328895	0.8090214988949166	0.6428571428571429	0.8095238095238095	0.9746835443037974	Self Car Public
no_beacon__geo	0.7746580273578114	0.8596491228070176	0.7300195397021274	0.7213114754098361	0.615916955017301	0.8528301886792452	0.7876274478070885	0.75	0.7027027027027026	0.9101796407185628	727	RFC	0.7309919143095835	0.7719298245614035	0.55625	0.8647959183673469	0.8587121212121213	0.9	0.8125	0.8636363636363636	0.7360122081802501	0.676923076923077	0.689922480620155	0.8411910669975186	0.7413100261201526	0.6428571428571429	0.6190476190476191	0.9620253164556962	Self Car Public
no_beacon__geo	0.7404193781634129	0.8508771929824561	0.6819274832325491	0.5652173913043479	0.6387283236994219	0.8418367346938777	0.7102132435465768	0.5185185185185186	0.6666666666666666	0.9454545454545454	728	RFC	0.6855520127478263	0.5335820895522388	0.6949685534591195	0.8281053952321205	0.7484794275491949	0.5384615384615384	0.8	0.9069767441860463	0.682593518482738	0.6008403361344538	0.5909090909090909	0.8560311284046692	0.6862567811934901	0.5	0.5714285714285714	0.9873417721518988	Self Car Public
no_beacon__geo	0.7659073055773763	0.8157894736842105	0.6998960109956771	0.5463917525773195	0.7031963470319634	0.8500999333777481	0.6989236693986373	0.6153846153846153	0.5789473684210527	0.9024390243902438	729	RFC	0.7073190789473683	0.5578947368421052	0.7333333333333333	0.8307291666666666	0.7281045751633988	0.6666666666666666	0.6470588235294118	0.8705882352941177	0.6937292554080089	0.5353535353535354	0.6754385964912281	0.8703956343792633	0.6773156519991964	0.5714285714285714	0.5238095238095238	0.9367088607594936	Self Car Public
no_beacon__geo	0.7286869943995021	0.8333333333333334	0.7012124894112471	0.6135135135135136	0.6982872200263504	0.7918367346938776	0.7404761904761905	0.5714285714285714	0.7500000000000001	0.8999999999999999	730	RFC	0.6926273902982513	0.5717884130982368	0.6760204081632653	0.8300733496332519	0.7499303815093289	0.5714285714285714	0.7894736842105263	0.8888888888888888	0.7136153649575746	0.6618075801749271	0.7220708446866485	0.7569676700111483	0.7323688969258589	0.5714285714285714	0.7142857142857143	0.9113924050632912	Self Car Public
no_beacon__geo	0.8057877813504823	0.8684210526315791	0.7768298474190395	0.7881899871630295	0.6824644549763034	0.8598351001177856	0.7816203404438697	0.7692307692307692	0.6470588235294118	0.9285714285714286	731	RFC	0.7877968567613777	0.8319783197831978	0.6990291262135923	0.8323831242873432	0.8519638912897339	0.8333333333333334	0.8461538461538461	0.8764044943820225	0.7682022386606326	0.7487804878048779	0.6666666666666666	0.8891595615103532	0.7418123367490456	0.7142857142857143	0.5238095238095238	0.9873417721518988	Self Car Public
no_beacon__geo	0.8211875843454791	0.8947368421052632	0.7859547849560049	0.7565084226646248	0.72	0.8813559322033898	0.8378841445649007	0.8148148148148148	0.7647058823529412	0.934131736526946	732	RFC	0.8026874344421521	0.7791798107255521	0.779783393501805	0.8490990990990991	0.9108391608391608	0.8461538461538461	1.0	0.8863636363636364	0.7733366955317438	0.7351190476190477	0.6687306501547987	0.9161603888213852	0.7973678923046011	0.7857142857142857	0.6190476190476191	0.9873417721518988	Self Car Public
no_beacon__geo	0.8129592518370073	0.8771929824561403	0.792197964688203	0.7279029462738302	0.7877461706783371	0.8609447771124419	0.8047408848321611	0.75	0.7317073170731706	0.9325153374233128	733	RFC	0.8116828151167624	0.8267716535433071	0.7809110629067245	0.8273657289002557	0.8515873015873016	0.9	0.75	0.9047619047619048	0.7807405188892519	0.6501547987616099	0.7947019867549668	0.8973647711511791	0.7730560578661846	0.6428571428571429	0.7142857142857143	0.9620253164556962	Self Car Public
no_beacon__geo	0.8015513897866839	0.8596491228070176	0.7738806373674144	0.7916666666666666	0.6677471636952997	0.8622280817402769	0.7692605497483546	0.7142857142857143	0.6666666666666666	0.9268292682926829	734	RFC	0.7787389474306856	0.8033826638477801	0.6889632107023411	0.8438709677419355	0.8028011204481792	0.7142857142857143	0.8	0.8941176470588236	0.7698292779072292	0.7802874743326489	0.6477987421383647	0.8814016172506739	0.7492465340566605	0.7142857142857143	0.5714285714285714	0.9620253164556962	Self Car Public
no_beacon__geo	0.7327021121631464	0.8333333333333334	0.6507762188243355	0.4942263279445728	0.6045197740112994	0.8535825545171339	0.6880230880230881	0.4761904761904762	0.6666666666666666	0.9212121212121211	735	RFC	0.6620423136367924	0.5602094240837696	0.5895316804407713	0.8363858363858364	0.7548911037283131	0.7142857142857143	0.6666666666666666	0.8837209302325582	0.6446466292225578	0.44214876033057854	0.6202898550724638	0.8715012722646309	0.6619449467550733	0.35714285714285715	0.6666666666666666	0.9620253164556962	Self Car Public
no_beacon__geo	0.7792511700468019	0.8333333333333334	0.7373568507005176	0.702258726899384	0.6565143824027073	0.8532974427994616	0.7159891598915992	0.5833333333333334	0.6500000000000001	0.9146341463414634	736	RFC	0.7469192449400582	0.7533039647577092	0.6488294314381271	0.8386243386243386	0.7555211558307534	0.7	0.6842105263157895	0.8823529411764706	0.7301896733403583	0.6576923076923077	0.6643835616438356	0.8684931506849315	0.6894715692184047	0.5	0.6190476190476191	0.9493670886075948	Self Car Public
no_beacon__geo	0.7834067547723935	0.8421052631578947	0.7448100286830064	0.6921739130434782	0.6801872074882995	0.8620689655172414	0.7442869157755617	0.6896551724137929	0.6285714285714286	0.9146341463414634	737	RFC	0.7459514030574201	0.6838487972508591	0.6964856230031949	0.8575197889182058	0.7782446311858076	0.6666666666666666	0.7857142857142857	0.8823529411764706	0.7440016794534143	0.7007042253521126	0.6646341463414634	0.8666666666666667	0.7291541089009442	0.7142857142857143	0.5238095238095238	0.9493670886075948	Self Car Public
no_beacon__geo	0.7781740370898717	0.8684210526315791	0.7418305592408858	0.6797153024911032	0.6899441340782123	0.855832241153342	0.7571993224167137	0.5217391304347826	0.8181818181818182	0.9316770186335404	738	RFC	0.7364908980887214	0.6701754385964912	0.660427807486631	0.8788694481830417	0.7879698362201014	0.6666666666666666	0.7826086956521741	0.9146341463414634	0.7485749370267399	0.6895306859205776	0.7222222222222222	0.8339719029374202	0.7450271247739599	0.42857142857142855	0.8571428571428571	0.9493670886075948	Self Car Public
no_beacon__geo	0.7782352941176469	0.8947368421052632	0.7678697107710386	0.7472959685349065	0.7364532019704434	0.8198599618077658	0.8215617715617715	0.75	0.7692307692307692	0.9454545454545454	739	RFC	0.7820260166589703	0.8278867102396514	0.7569620253164557	0.7612293144208038	0.8801033591731265	0.9	0.8333333333333334	0.9069767441860463	0.7621019417317463	0.6810035842293907	0.7170263788968825	0.8882758620689655	0.7814948764315853	0.6428571428571429	0.7142857142857143	0.9873417721518988	Self Car Public
no_beacon__geo	0.7707881417208966	0.8333333333333334	0.7216683295976273	0.6986754966887417	0.6033333333333334	0.8629961587708067	0.7163349471041779	0.6923076923076924	0.5454545454545454	0.9112426035502956	740	RFC	0.7317016411411047	0.6895424836601307	0.6703703703703704	0.8351920693928129	0.7851851851851852	0.75	0.75	0.8555555555555555	0.7164179238493652	0.7080536912751678	0.5484848484848485	0.8927152317880794	0.6820373719107896	0.6428571428571429	0.42857142857142855	0.9746835443037974	Self Car Public
no_beacon__geo	0.779305828421742	0.8684210526315791	0.738715160080396	0.7511415525114156	0.6105263157894737	0.8544776119402986	0.7579365079365079	0.6666666666666666	0.6666666666666667	0.9404761904761904	741	RFC	0.7706530538460935	0.7796208530805687	0.7435897435897436	0.7887485648679678	0.8322049361375203	0.6923076923076923	0.9166666666666666	0.8876404494382022	0.7248947137417779	0.7246696035242289	0.5178571428571429	0.9321573948439621	0.7222222222222223	0.6428571428571429	0.5238095238095238	1.0	Self Car Public
no_beacon__geo	0.7629893238434163	0.8157894736842105	0.7124066030717701	0.654611211573237	0.6415094339622641	0.8410991636798089	0.7008100537512302	0.5714285714285714	0.6486486486486486	0.8823529411764706	742	RFC	0.7304474295200926	0.7573221757322176	0.6192052980132451	0.8148148148148148	0.8104395604395606	0.8571428571428571	0.75	0.8241758241758241	0.7036831168448359	0.5764331210191083	0.6654804270462633	0.8691358024691358	0.6497890295358649	0.42857142857142855	0.5714285714285714	0.9493670886075948	Self Car Public
no_beacon__geo	0.7845934379457917	0.8333333333333334	0.7049410242246733	0.7233273056057866	0.5221238938053097	0.8693718732629241	0.7202181227520593	0.7200000000000001	0.5294117647058824	0.9112426035502956	743	RFC	0.7193698589253711	0.7380073800738007	0.5756097560975609	0.8444924406047516	0.7886816886816886	0.8181818181818182	0.6923076923076923	0.8555555555555555	0.6942381309336204	0.7092198581560284	0.4777327935222672	0.8957617411225659	0.6820373719107896	0.6428571428571429	0.42857142857142855	0.9746835443037974	Self Car Public
no_beacon__geo	0.7488817891373802	0.8771929824561403	0.7290984469755623	0.6853658536585366	0.6948228882833788	0.8071065989847714	0.7935264324153213	0.6923076923076924	0.7500000000000001	0.9382716049382716	744	RFC	0.7270427564181827	0.6489607390300229	0.7083333333333334	0.8238341968911918	0.8183787782709787	0.75	0.7894736842105263	0.9156626506024096	0.7329870497173516	0.7260981912144703	0.6818181818181818	0.7910447761194029	0.7730560578661846	0.6428571428571429	0.7142857142857143	0.9620253164556962	Self Car Public
no_beacon__geo	0.7016501650165017	0.8245614035087719	0.6542987894705878	0.5246913580246914	0.6335078534031413	0.8046971569839309	0.6849206349206348	0.5	0.6500000000000001	0.9047619047619048	745	RFC	0.6594119996565332	0.5743243243243243	0.6157760814249363	0.7881355932203391	0.7904921479729285	0.8333333333333334	0.6842105263157895	0.8539325842696629	0.6524051158485121	0.4829545454545455	0.6522911051212938	0.821969696969697	0.6460719308820575	0.35714285714285715	0.6190476190476191	0.9620253164556962	Self Car Public
no_beacon__geo	0.7617246596066566	0.7982456140350878	0.6949614880173322	0.5429362880886426	0.7043847241867044	0.8375634517766497	0.6745986177565125	0.56	0.5789473684210527	0.8848484848484849	746	RFC	0.6995965021035012	0.5632183908045977	0.7053824362606232	0.8301886792452831	0.7107532230651246	0.6363636363636364	0.6470588235294118	0.8488372093023255	0.6908414747222268	0.5240641711229946	0.7033898305084746	0.8450704225352113	0.6492867189069721	0.5	0.5238095238095238	0.9240506329113924	Self Car Public
no_beacon__geo	0.7426636568848759	0.8157894736842105	0.6965980767824086	0.6260504201680671	0.6395173453996983	0.8242264647794602	0.7023163023163024	0.6153846153846153	0.5945945945945946	0.8969696969696971	747	RFC	0.7114852012302375	0.6506550218340611	0.6973684210526315	0.7864321608040201	0.7382105943152455	0.6666666666666666	0.6875	0.8604651162790697	0.6865349684852063	0.6032388663967612	0.5905292479108635	0.8658367911479945	0.6773156519991964	0.5714285714285714	0.5238095238095238	0.9367088607594936	Self Car Public
no_beacon__geo	0.7699115044247787	0.8684210526315791	0.7155366222129029	0.6815068493150684	0.6032315978456013	0.8618714194780394	0.7735994677312042	0.7200000000000001	0.6666666666666666	0.934131736526946	748	RFC	0.7367603961753333	0.7262773722627737	0.6693227091633466	0.8146811070998796	0.8348484848484848	0.8181818181818182	0.8	0.8863636363636364	0.7019399855263232	0.6419354838709678	0.5490196078431373	0.9148648648648648	0.7338758288125377	0.6428571428571429	0.5714285714285714	0.9873417721518988	Self Car Public
no_beacon__geo	0.7383354350567465	0.8684210526315791	0.6938930800145123	0.5960665658093798	0.6373117033603708	0.8483009708737864	0.7532753088267078	0.5833333333333334	0.7317073170731706	0.9447852760736196	749	RFC	0.7040767685562507	0.6610738255033557	0.6307339449541285	0.8204225352112676	0.7888888888888889	0.7	0.75	0.9166666666666666	0.688289510359997	0.5426997245179064	0.6440281030444965	0.8781407035175881	0.7296564195298373	0.5	0.7142857142857143	0.9746835443037974	Self Car Public
no_beacon__geo	0.7524163568773234	0.8596491228070176	0.6931839388669087	0.6208251473477407	0.6028708133971292	0.8558558558558559	0.7539682539682541	0.6428571428571429	0.6857142857142857	0.9333333333333332	750	RFC	0.7025290726046367	0.6030534351145038	0.6774193548387096	0.8271144278606966	0.7984496124031008	0.6428571428571429	0.8571428571428571	0.8953488372093024	0.6898154094342842	0.6396761133603239	0.5431034482758621	0.8866666666666667	0.7296564195298373	0.6428571428571429	0.5714285714285714	0.9746835443037974	Self Car Public
no_beacon__geo	0.7643004824259132	0.8508771929824561	0.7223355114551876	0.7245901639344263	0.6006289308176099	0.8417874396135266	0.7644043831742665	0.6956521739130435	0.6829268292682926	0.9146341463414634	751	RFC	0.7417313854774622	0.8215613382899628	0.593167701863354	0.8104651162790698	0.8237472766884532	0.8888888888888888	0.7	0.8823529411764706	0.7106674123742721	0.6480938416422287	0.6082802547770699	0.8756281407035176	0.7291541089009442	0.5714285714285714	0.6666666666666666	0.9493670886075948	Self Car Public
no_beacon__geo	0.7294344473007712	0.7894736842105263	0.6939724666693229	0.7187079407806192	0.5574712643678161	0.8057381948595337	0.6487425149700599	0.56	0.5	0.8862275449101796	752	RFC	0.7101826579295726	0.7196765498652291	0.6510067114093959	0.7598647125140925	0.6924242424242424	0.6363636363636364	0.6	0.8409090909090909	0.6875618275788914	0.717741935483871	0.4874371859296482	0.8575063613231552	0.6217600964436407	0.5	0.42857142857142855	0.9367088607594936	Self Car Public
no_beacon__geo	0.7421475529583638	0.8508771929824561	0.7007943536707847	0.7108108108108108	0.5776031434184675	0.8139691067830759	0.7515151515151515	0.6666666666666666	0.6666666666666666	0.9212121212121211	753	RFC	0.7144886695503929	0.7897897897897898	0.5787401574803149	0.7749360613810742	0.7920095408467501	0.6923076923076923	0.8	0.8837209302325582	0.6932683638565992	0.6461916461916462	0.5764705882352941	0.8571428571428571	0.7254370102471368	0.6428571428571429	0.5714285714285714	0.9620253164556962	Self Car Public
no_beacon__geo	0.8032159264931087	0.8771929824561403	0.7637535290777125	0.7475149105367793	0.6712095400340715	0.8725361366622865	0.8150849010075389	0.8333333333333333	0.6842105263157895	0.927710843373494	754	RFC	0.7770386172055423	0.8209606986899564	0.6544850498338871	0.8556701030927835	0.8832544512057696	1.0	0.7647058823529411	0.8850574712643678	0.7550076682089756	0.6861313868613139	0.6888111888111889	0.8900804289544236	0.7693389592123769	0.7142857142857143	0.6190476190476191	0.9746835443037974	Self Car Public
no_beacon__geo	0.7866197183098591	0.8421052631578947	0.7466534403329486	0.7174231332357247	0.6476190476190475	0.8749181401440733	0.7324032176973354	0.6923076923076924	0.588235294117647	0.9166666666666669	755	RFC	0.764084962512339	0.7877813504823151	0.6777408637873754	0.8267326732673267	0.7947997695188707	0.75	0.7692307692307693	0.8651685393258427	0.7359103636732712	0.6586021505376344	0.6200607902735562	0.9290681502086232	0.6979103877838054	0.6428571428571429	0.4761904761904762	0.9746835443037974	Self Car Public
no_beacon__geo	0.7534340659340659	0.8508771929824561	0.6966736889993435	0.6037735849056604	0.6271870794078063	0.8590604026845639	0.7484742158426371	0.64	0.6842105263157895	0.9212121212121211	756	RFC	0.7219019931900075	0.7441860465116279	0.5883838383838383	0.8331360946745562	0.7918998466194088	0.7272727272727273	0.7647058823529411	0.8837209302325582	0.6886853742086432	0.5079365079365079	0.6714697406340058	0.8866498740554156	0.7175005023106289	0.5714285714285714	0.6190476190476191	0.9620253164556962	Self Car Public
no_beacon__geo	0.7831325301204819	0.8508771929824561	0.7161953609313457	0.6191780821917808	0.6625386996904025	0.8668693009118541	0.743280069367026	0.6956521739130435	0.6111111111111109	0.9230769230769232	757	RFC	0.7460718308136495	0.6932515337423313	0.7254237288135593	0.8195402298850575	0.8296296296296296	0.8888888888888888	0.7333333333333333	0.8666666666666667	0.6963641834268897	0.5594059405940595	0.6096866096866097	0.92	0.6941932891299979	0.5714285714285714	0.5238095238095238	0.9873417721518988	Self Car Public
no_beacon__geo	0.7668789808917198	0.8508771929824561	0.738786447748404	0.7384196185286103	0.6464924346629985	0.8314472900536033	0.7417286638843525	0.6363636363636364	0.6666666666666666	0.9221556886227544	758	RFC	0.7618368906419758	0.7855072463768116	0.7253086419753086	0.7746947835738068	0.8240740740740741	0.875	0.7222222222222222	0.875	0.7256522950195725	0.6966580976863753	0.5831265508684863	0.8971722365038559	0.6979103877838054	0.5	0.6190476190476191	0.9746835443037974	Self Car Public
no_beacon__geo	0.8086666666666666	0.8771929824561403	0.7755014199295082	0.7204968944099379	0.7293447293447294	0.8766626360338573	0.7852303523035231	0.6666666666666666	0.7500000000000001	0.9390243902439024	759	RFC	0.7906831866078269	0.7945205479452054	0.7335243553008596	0.8440046565774156	0.8317853457172343	0.8	0.7894736842105263	0.9058823529411764	0.7654176864049118	0.6590909090909091	0.7252124645892352	0.9119496855345912	0.7534659433393609	0.5714285714285714	0.7142857142857143	0.9746835443037974	Self Car Public
no_beacon__geo	0.7580882352941176	0.8508771929824561	0.7122391768624942	0.6552380952380952	0.6441223832528181	0.8373570520965693	0.7680337680337681	0.6923076923076924	0.7027027027027026	0.9090909090909092	760	RFC	0.7164233983336672	0.6590038314176245	0.6644518272425249	0.8258145363408521	0.8115310077519379	0.75	0.8125	0.8720930232558141	0.7085806518796209	0.6515151515151515	0.625	0.8492268041237113	0.7370906168374521	0.6428571428571429	0.6190476190476191	0.9493670886075948	Self Car Public
no_beacon__geo	0.756006006006006	0.8596491228070176	0.6951472203912968	0.6215277777777778	0.5934819897084049	0.8704318936877077	0.7557234432234433	0.6153846153846153	0.7142857142857143	0.9375	761	RFC	0.7097901703164862	0.7246963562753036	0.5616883116883117	0.842985842985843	0.7689594356261024	0.6666666666666666	0.7142857142857143	0.925925925925926	0.6909630440481505	0.5440729483282675	0.6290909090909091	0.8997252747252747	0.7450271247739599	0.5714285714285714	0.7142857142857143	0.9493670886075948	Self Car Public
no_beacon__geo	0.7546207775653282	0.8684210526315791	0.7356001094548587	0.674074074074074	0.7155499367888749	0.8171763175016267	0.7513953488372094	0.56	0.7441860465116279	0.95	762	RFC	0.7309484647402215	0.6453900709219859	0.7022332506203474	0.8452220726783309	0.7673026561915451	0.6363636363636364	0.7272727272727273	0.9382716049382716	0.7419132632708498	0.7054263565891473	0.7293814432989691	0.7909319899244333	0.7413100261201526	0.5	0.7619047619047619	0.9620253164556962	Self Car Public
no_beacon__geo	0.797887323943662	0.8596491228070176	0.7686059328462639	0.7260083449235047	0.7135842880523731	0.8662251655629141	0.7447732285130658	0.5925925925925927	0.7027027027027026	0.9390243902439024	763	RFC	0.7763172074822253	0.7521613832853026	0.734006734006734	0.8427835051546392	0.7779223227752641	0.6153846153846154	0.8125	0.9058823529411764	0.7622961978454313	0.7016129032258065	0.6942675159235668	0.8910081743869209	0.7217199115933294	0.5714285714285714	0.6190476190476191	0.9746835443037974	Self Car Public
no_beacon__geo	0.7001347708894878	0.7982456140350878	0.6473887234564096	0.5786163522012578	0.5737704918032787	0.7897793263646924	0.6120857699805069	0.3157894736842105	0.6315789473684211	0.8888888888888891	764	RFC	0.6449185234068797	0.5609756097560976	0.5756578947368421	0.7981220657276995	0.7106564364876385	0.6	0.7058823529411765	0.8260869565217391	0.6503024058804993	0.5974025974025974	0.5718954248366013	0.7816091954022989	0.582579867389994	0.21428571428571427	0.5714285714285714	0.9620253164556962	Self Car Public
no_beacon__geo	0.7581486310299871	0.8245614035087719	0.7267749874968127	0.6656346749226006	0.6854219948849105	0.8292682926829269	0.7052558893049691	0.5714285714285714	0.6363636363636365	0.9079754601226993	765	RFC	0.7425548255347413	0.7624113475177305	0.6633663366336634	0.8018867924528302	0.7822636300897171	0.8571428571428571	0.6086956521739131	0.8809523809523809	0.7194133027466361	0.5906593406593407	0.7089947089947091	0.8585858585858586	0.6773156519991962	0.42857142857142855	0.6666666666666666	0.9367088607594936	Self Car Public
no_beacon__geo	0.7579872204472844	0.8157894736842105	0.6754588928875113	0.6178489702517161	0.5508474576271186	0.8576802507836991	0.7030555555555554	0.6666666666666666	0.5625	0.88	766	RFC	0.7109183166560215	0.6818181818181818	0.65	0.8009367681498829	0.8734217171717172	1.0	0.8181818181818182	0.8020833333333334	0.6552905520109557	0.5648535564853556	0.4779411764705882	0.9230769230769232	0.634418324291742	0.5	0.42857142857142855	0.9746835443037974	Self Car Public
no_beacon__geo	0.7702523240371846	0.8421052631578947	0.7272440720978831	0.6666666666666666	0.6649484536082474	0.8501170960187353	0.7515914117710526	0.75	0.5945945945945946	0.9101796407185628	767	RFC	0.7457523115769918	0.6666666666666666	0.7701492537313432	0.8004410143329658	0.8170454545454545	0.9	0.6875	0.8636363636363636	0.7193559071568703	0.6666666666666666	0.5850340136054422	0.906367041198502	0.709563994374121	0.6428571428571429	0.5238095238095238	0.9620253164556962	Self Car Public
no_beacon__geo	0.7826086956521741	0.8508771929824561	0.7599731804188791	0.7643835616438356	0.6779184247538678	0.8376175548589342	0.7631257631257631	0.6666666666666666	0.7179487179487181	0.9047619047619048	768	RFC	0.7626430336061856	0.8040345821325648	0.6478494623655914	0.8360450563204005	0.8772367873491468	1.0	0.7777777777777778	0.8539325842696629	0.7595233214009646	0.7284595300261096	0.7109144542772862	0.8391959798994975	0.709563994374121	0.5	0.6666666666666666	0.9620253164556962	Self Car Public
no_beacon__geo	0.7235718975705844	0.8421052631578947	0.6905256605619803	0.5847457627118644	0.6760204081632654	0.8108108108108109	0.7493251533742331	0.64	0.7	0.9079754601226993	769	RFC	0.6837706047203573	0.5814606741573034	0.6091954022988506	0.860655737704918	0.7816890711627553	0.7272727272727273	0.7368421052631579	0.8809523809523809	0.7046012867997735	0.5880681818181818	0.7593123209169055	0.7664233576642335	0.724934699618244	0.5714285714285714	0.6666666666666666	0.9367088607594936	Self Car Public
no_beacon__geo	0.7359050445103857	0.8508771929824561	0.6921513968784209	0.6122448979591837	0.6491994177583698	0.8150098749177092	0.75	0.6666666666666666	0.6666666666666666	0.9166666666666669	770	RFC	0.7004135037173814	0.672645739910314	0.6194444444444445	0.8091503267973856	0.8217228464419476	0.8	0.8	0.8651685393258427	0.688236615505045	0.5617977528089888	0.6819571865443425	0.8209549071618037	0.7058468957203133	0.5714285714285714	0.5714285714285714	0.9746835443037974	Self Car Public
no_beacon__geo	0.7227101631116688	0.8157894736842105	0.6577254592141303	0.7268817204301077	0.4414587332053743	0.8048359240069086	0.7023809523809524	0.7142857142857143	0.5	0.8928571428571428	771	RFC	0.677805734448612	0.7477876106194691	0.5299539170506913	0.7556756756756757	0.7614183569239749	0.7142857142857143	0.7272727272727273	0.8426966292134831	0.6487466276063844	0.7071129707112971	0.3782894736842105	0.8608374384236454	0.6815350612818968	0.7142857142857143	0.3809523809523809	0.9493670886075948	Self Car Public
no_beacon__geo	0.6755142667551427	0.8245614035087719	0.6214336934761416	0.5148861646234676	0.5740740740740741	0.7753408417308832	0.7002232854864435	0.56	0.6315789473684211	0.9090909090909092	772	RFC	0.6120272014143632	0.4388059701492537	0.5725593667546174	0.8247162673392182	0.7381130041868756	0.6363636363636364	0.7058823529411765	0.8720930232558141	0.6433405990231349	0.6228813559322034	0.5755968169761273	0.7315436241610739	0.6735985533453888	0.5	0.5714285714285714	0.9493670886075948	Self Car Public
no_beacon__geo	0.7867790019442644	0.912280701754386	0.7508151732181295	0.6608996539792388	0.7330210772833724	0.8585247883917776	0.8690530975390617	0.7857142857142857	0.8780487804878048	0.9433962264150944	773	RFC	0.7554820639443552	0.6655052264808362	0.7597087378640777	0.8412322274881516	0.8744047619047621	0.7857142857142857	0.9	0.9375	0.7470151315242616	0.6563573883161512	0.7081447963800905	0.8765432098765432	0.8640747438215793	0.7857142857142857	0.8571428571428571	0.9493670886075948	Self Car Public
[truncated: 226 more rows]
