# Supplementary material for: Inferring transportation mode from smartphone sensors: Evaluating the potential of Wi-Fi and Bluetooth
Source: PLoS One. 2020 Jul 2;15(7):e0234003. doi: 10.1371/journal.pone.0234003 (PMC7332005; doi:10.1371/journal.pone.0234003)
Supplement: S1 File — This compressed folder of files contains the dataset, code for training and evaluating models as well as model output. (GZ) [file pone.0234003.s008.tar.gz › transport_public/output/RFC_Self Other_no_ssid__geo.csv]

X_label	acc	acc_m	f1	f1_NOSELF	f1_SELF	f1_m	f1_m_NOSELF	f1_m_SELF	iteration	model	prec	prec_NOSELF	prec_SELF	prec_m	prec_m_NOSELF	prec_m_SELF	rec	rec_NOSELF	rec_SELF	rec_m	rec_m_NOSELF	rec_m_SELF	y_var
no_ssid__geo	0.8989399293286219	0.9298245614035088	0.8978524505668862	0.8873128447596533	0.9083920563741191	0.9161764705882353	0.8823529411764706	0.95	0	RFC	0.8977942661013527	0.8866141732283465	0.908974358974359	0.9236812570145903	0.9090909090909091	0.9382716049382716	0.8979115588281625	0.88801261829653	0.9078104993597952	0.9095840867992766	0.8571428571428571	0.9620253164556962	Self Other
no_ssid__geo	0.8961569910057237	0.9035087719298246	0.8940116127914031	0.8789323164918971	0.9090909090909091	0.8875033641338477	0.8450704225352113	0.9299363057324842	1	RFC	0.8951176322473288	0.8882466281310212	0.9019886363636364	0.8846153846153846	0.8333333333333334	0.9358974358974359	0.8930586185303167	0.869811320754717	0.9163059163059163	0.8905967450271248	0.8571428571428571	0.9240506329113924	Self Other
no_ssid__geo	0.8578431372549019	0.9210526315789473	0.8574655318841367	0.8648018648018649	0.8501291989664083	0.9079572979276935	0.8732394366197184	0.9426751592356688	2	RFC	0.85784567152256	0.8578034682080925	0.8578878748370273	0.9049145299145299	0.8611111111111112	0.9487179487179487	0.8572124983637537	0.8719153936545241	0.8425096030729834	0.9112115732368897	0.8857142857142857	0.9367088607594937	Self Other
no_ssid__geo	0.8350125944584383	0.8859649122807017	0.8350123327543681	0.8352201257861636	0.8348045397225726	0.8649165983046212	0.8115942028985507	0.9182389937106918	3	RFC	0.8354608578343848	0.8167281672816729	0.8541935483870968	0.8680147058823529	0.8235294117647058	0.9125	0.8354225283941683	0.8545688545688546	0.8162762022194822	0.8620253164556962	0.8	0.9240506329113924	Self Other
no_ssid__geo	0.8749063670411985	0.9122807017543859	0.8712155914944353	0.8494138863841298	0.8930172966047406	0.8933782267115601	0.8484848484848486	0.9382716049382716	4	RFC	0.8760923845193509	0.8820224719101124	0.8701622971285893	0.9094442285270112	0.9032258064516129	0.9156626506024096	0.8681178489702517	0.8191304347826087	0.9171052631578948	0.8810126582278481	0.8	0.9620253164556962	Self Other
no_ssid__geo	0.8712386284114766	0.9298245614035088	0.8704850849194152	0.8606060606060606	0.8803641092327698	0.9175406871609403	0.8857142857142857	0.9493670886075949	5	RFC	0.8709262875515316	0.867175572519084	0.8746770025839793	0.9175406871609403	0.8857142857142857	0.9493670886075949	0.8701304963980632	0.8541353383458646	0.8861256544502618	0.9175406871609403	0.8857142857142857	0.9493670886075949	Self Other
no_ssid__geo	0.8117806364251862	0.868421052631579	0.8060910876874836	0.7728758169934641	0.839306358381503	0.8386031146767342	0.7692307692307692	0.9079754601226993	6	RFC	0.8026620198449244	0.7210365853658537	0.8842874543239951	0.8571428571428572	0.8333333333333334	0.8809523809523809	0.815713173430019	0.8327464788732394	0.7986798679867987	0.825497287522604	0.7142857142857143	0.9367088607594937	Self Other
no_ssid__geo	0.8615188257817485	0.9210526315789473	0.8595827691479261	0.8430947216196673	0.876070816676185	0.9031618688060405	0.8615384615384616	0.9447852760736196	7	RFC	0.8651119808654055	0.8873668188736682	0.8428571428571429	0.925	0.9333333333333333	0.9166666666666666	0.8575199077577198	0.803030303030303	0.9120095124851367	0.8873417721518988	0.8	0.9746835443037974	Self Other
no_ssid__geo	0.8631921824104235	0.8859649122807017	0.8571776694727514	0.8278688524590163	0.8864864864864865	0.8649165983046212	0.8115942028985507	0.9182389937106918	8	RFC	0.8566893424036282	0.8244897959183674	0.8888888888888888	0.8680147058823529	0.8235294117647058	0.9125	0.8576863776025201	0.831275720164609	0.8840970350404312	0.8620253164556962	0.8	0.9240506329113924	Self Other
no_ssid__geo	0.8186240444753301	0.8859649122807017	0.8122072136262384	0.7774936061381073	0.8469208211143695	0.8626124038194123	0.8059701492537314	0.9192546583850932	9	RFC	0.8093239954893465	0.7487684729064039	0.8698795180722891	0.8730945121951219	0.84375	0.9024390243902439	0.8168267477203648	0.8085106382978723	0.8251428571428572	0.8540687160940326	0.7714285714285715	0.9367088607594937	Self Other
no_ssid__geo	0.8536209553158706	0.9122807017543859	0.8475998615780107	0.8173076923076923	0.8778920308483291	0.8985042735042735	0.8611111111111112	0.9358974358974359	10	RFC	0.8422014130855594	0.7589285714285714	0.9254742547425474	0.8929448929448929	0.8378378378378378	0.948051948051948	0.8601899959250203	0.8854166666666666	0.8349633251833741	0.9048824593128391	0.8857142857142857	0.9240506329113924	Self Other
no_ssid__geo	0.8951554591467824	0.9210526315789473	0.893307760040222	0.8792672772689425	0.9073482428115016	0.9012987012987013	0.8571428571428572	0.9454545454545454	11	RFC	0.9021504024689966	0.9395017793594306	0.8647990255785627	0.9356312292358804	0.9642857142857143	0.9069767441860465	0.890296077540512	0.8262910798122066	0.9543010752688172	0.8793851717902351	0.7714285714285715	0.9873417721518988	Self Other
no_ssid__geo	0.8732091690544412	0.8947368421052632	0.8731856778832459	0.874911660777385	0.8714596949891067	0.87995787995788	0.8378378378378378	0.9220779220779222	12	RFC	0.8731668017939429	0.8830242510699001	0.8633093525179856	0.8707692307692307	0.7948717948717948	0.9466666666666667	0.8733560873029564	0.8669467787114846	0.8797653958944281	0.8922242314647377	0.8857142857142857	0.8987341772151899	Self Other
no_ssid__geo	0.863568215892054	0.9385964912280702	0.8610381671699607	0.8422876949740035	0.879788639365918	0.9260220635950681	0.8955223880597014	0.9565217391304348	13	RFC	0.8646075823079481	0.8709677419354839	0.8582474226804123	0.9382621951219512	0.9375	0.9390243902439024	0.8589376330004911	0.8154362416107382	0.9024390243902439	0.9159132007233273	0.8571428571428571	0.9746835443037974	Self Other
no_ssid__geo	0.8576779026217228	0.9210526315789473	0.8576025287914686	0.8543263964950711	0.860878661087866	0.9079572979276935	0.8732394366197184	0.9426751592356688	14	RFC	0.8599859210659502	0.8944954128440367	0.8254764292878636	0.9049145299145299	0.8611111111111112	0.9487179487179487	0.858531807402825	0.8176100628930818	0.8994535519125683	0.9112115732368897	0.8857142857142857	0.9367088607594937	Self Other
no_ssid__geo	0.8948439620081411	0.9473684210526315	0.8918562507484672	0.8738812042310821	0.9098312972658523	0.9371323529411765	0.9117647058823529	0.9625	15	RFC	0.8946362782151931	0.8935108153078203	0.8957617411225659	0.9450056116722784	0.9393939393939394	0.9506172839506173	0.8897227115989821	0.8550955414012739	0.9243498817966903	0.9301989150090415	0.8857142857142857	0.9746835443037974	Self Other
no_ssid__geo	0.8882035466461063	0.9385964912280702	0.8869234261182745	0.8748921484037964	0.8989547038327526	0.9294741493592577	0.904109589041096	0.9548387096774194	16	RFC	0.8902633746850165	0.9053571428571429	0.8751696065128901	0.9210526315789473	0.868421052631579	0.9736842105263158	0.8852397261912165	0.8464106844741235	0.9240687679083095	0.9397830018083182	0.9428571428571428	0.9367088607594937	Self Other
no_ssid__geo	0.8747346072186837	0.9035087719298246	0.87190526456502	0.8528678304239401	0.8909426987060999	0.8837489570779642	0.8358208955223881	0.9316770186335404	17	RFC	0.8788256227758007	0.9	0.8576512455516014	0.8948170731707317	0.875	0.9146341463414634	0.8686748086037186	0.8104265402843602	0.926923076923077	0.8746835443037975	0.8	0.9493670886075949	Self Other
no_ssid__geo	0.8639133378469871	0.9035087719298246	0.8617204169855324	0.8443067389620448	0.87913409500902	0.8856986601039104	0.8405797101449276	0.9308176100628932	18	RFC	0.864609250398724	0.8692185007974481	0.86	0.8889705882352941	0.8529411764705882	0.925	0.8599610619600172	0.8207831325301205	0.8991389913899139	0.8826401446654611	0.8285714285714286	0.9367088607594937	Self Other
no_ssid__geo	0.8259109311740891	0.9122807017543859	0.8232451923076924	0.8015384615384616	0.8449519230769232	0.8933782267115601	0.8484848484848486	0.9382716049382716	19	RFC	0.822834951026016	0.7966360856269113	0.8490338164251208	0.9094442285270112	0.9032258064516129	0.9156626506024096	0.8237053194483535	0.8065015479876161	0.8409090909090909	0.8810126582278481	0.8	0.9620253164556962	Self Other
no_ssid__geo	0.8460543337645536	0.8771929824561403	0.8417142021354393	0.8155038759689921	0.8679245283018867	0.8449280994947532	0.7741935483870968	0.9156626506024097	20	RFC	0.8496788444364909	0.8665568369028006	0.832800851970181	0.8812260536398467	0.8888888888888888	0.8735632183908046	0.8381365694595957	0.7701317715959004	0.9061413673232909	0.823869801084991	0.6857142857142857	0.9620253164556962	Self Other
no_ssid__geo	0.833785617367707	0.9035087719298246	0.8328716976853426	0.8205128205128205	0.8452305748578648	0.8875033641338477	0.8450704225352113	0.9299363057324842	21	RFC	0.8323198540589845	0.7832167832167832	0.8814229249011858	0.8846153846153846	0.8333333333333334	0.9358974358974359	0.8367158327109784	0.8615384615384616	0.8118932038834952	0.8905967450271248	0.8571428571428571	0.9240506329113924	Self Other
no_ssid__geo	0.8229885057471265	0.8333333333333334	0.8160187096927756	0.780209324452902	0.8518280949326491	0.8025704129067541	0.7246376811594202	0.8805031446540881	22	RFC	0.8180726265216494	0.7945736434108527	0.8415716096324461	0.8051470588235294	0.7352941176470589	0.875	0.8143464012622891	0.7663551401869159	0.8623376623376623	0.8001808318264014	0.7142857142857143	0.8860759493670886	Self Other
no_ssid__geo	0.8312977099236641	0.8947368421052632	0.8274749340762482	0.8017937219730942	0.853156146179402	0.8742647058823529	0.823529411764706	0.9249999999999999	23	RFC	0.8309991842509908	0.8293135435992579	0.8326848249027238	0.8810325476992144	0.8484848484848485	0.9135802469135802	0.8253505336058129	0.7760416666666666	0.8746594005449592	0.8683544303797468	0.8	0.9367088607594937	Self Other
no_ssid__geo	0.8222222222222222	0.9210526315789473	0.8191781165589276	0.7957166392092259	0.8426395939086294	0.9079572979276935	0.8732394366197184	0.9426751592356688	24	RFC	0.817496174831837	0.7340425531914894	0.9009497964721845	0.9049145299145299	0.8611111111111112	0.9487179487179487	0.8300616955779834	0.8687050359712231	0.7914183551847438	0.9112115732368897	0.8857142857142857	0.9367088607594937	Self Other
no_ssid__geo	0.8751007252215954	0.9122807017543859	0.8699053211297079	0.8439073514602217	0.8959032907991942	0.8969258589511754	0.8571428571428571	0.9367088607594937	25	RFC	0.8828976034858388	0.9128540305010894	0.8529411764705882	0.8969258589511754	0.8571428571428571	0.9367088607594937	0.8640335542382489	0.7846441947565543	0.9434229137199435	0.8969258589511754	0.8571428571428571	0.9367088607594937	Self Other
no_ssid__geo	0.8868194842406877	0.9122807017543859	0.8860596543067021	0.8767550702028082	0.8953642384105961	0.8952205882352942	0.8529411764705883	0.9375000000000001	26	RFC	0.8863491617108212	0.8808777429467085	0.8918205804749341	0.9023569023569024	0.8787878787878788	0.9259259259259259	0.885803488833091	0.8726708074534162	0.898936170212766	0.8889692585895117	0.8285714285714286	0.9493670886075949	Self Other
no_ssid__geo	0.8776200135226504	0.9122807017543859	0.8767536883104327	0.866420664206642	0.8870867124142233	0.8969258589511754	0.8571428571428571	0.9367088607594937	27	RFC	0.8795236418883865	0.8961832061068702	0.8628640776699029	0.8969258589511754	0.8571428571428571	0.9367088607594937	0.8756400146708234	0.8385714285714285	0.9127086007702182	0.8969258589511754	0.8571428571428571	0.9367088607594937	Self Other
no_ssid__geo	0.8939292861907938	0.9122807017543859	0.8937105580372969	0.8888888888888888	0.898532227185705	0.8933782267115601	0.8484848484848486	0.9382716049382716	28	RFC	0.8966660090747682	0.9284671532846716	0.8648648648648649	0.9094442285270112	0.9032258064516129	0.9156626506024096	0.8937369378607108	0.8525469168900804	0.9349269588313412	0.8810126582278481	0.8	0.9620253164556962	Self Other
no_ssid__geo	0.8359598853868195	0.9122807017543859	0.8338584956503257	0.8151735270379339	0.8525434642627173	0.8933782267115601	0.8484848484848486	0.9382716049382716	29	RFC	0.8407304942821241	0.8691910499139415	0.8122699386503067	0.9094442285270112	0.9032258064516129	0.9156626506024096	0.8322480869185591	0.7674772036474165	0.8970189701897019	0.8810126582278481	0.8	0.9620253164556962	Self Other
no_ssid__geo	0.9052312357846853	0.9385964912280702	0.9021516256628319	0.8847926267281107	0.9195106245975531	0.9260220635950681	0.8955223880597014	0.9565217391304348	30	RFC	0.9086777456647399	0.9248554913294798	0.8925	0.9382621951219512	0.9375	0.9390243902439024	0.8981318542086073	0.8480565371024735	0.9482071713147411	0.9159132007233273	0.8571428571428571	0.9746835443037974	Self Other
no_ssid__geo	0.8885976408912188	0.9298245614035088	0.888290625231454	0.8941469489414695	0.8824343015214384	0.9188034188034189	0.888888888888889	0.9487179487179488	31	RFC	0.8890656488971096	0.8820638820638821	0.8960674157303371	0.912951912951913	0.8648648648648649	0.961038961038961	0.8878877329149808	0.9065656565656566	0.8692098092643051	0.925497287522604	0.9142857142857143	0.9367088607594937	Self Other
no_ssid__geo	0.8362892223738063	0.9385964912280702	0.8339500113267387	0.8142414860681115	0.853658536585366	0.9272627837024884	0.8985507246376812	0.9559748427672956	32	RFC	0.8324933149055074	0.7921686746987951	0.8728179551122195	0.9308823529411765	0.9117647058823529	0.95	0.8364509067692261	0.8375796178343949	0.8353221957040573	0.923869801084991	0.8857142857142857	0.9620253164556962	Self Other
no_ssid__geo	0.8650306748466258	0.9298245614035088	0.8606969522602512	0.8361266294227188	0.8852672750977836	0.914702581369248	0.8787878787878788	0.9506172839506173	33	RFC	0.8705278636079125	0.8944223107569721	0.8466334164588528	0.931597357170618	0.9354838709677419	0.927710843373494	0.8562803316901677	0.784965034965035	0.9275956284153005	0.901627486437613	0.8285714285714286	0.9746835443037974	Self Other
no_ssid__geo	0.8913213448006255	0.9298245614035088	0.8860936784205182	0.8616915422885573	0.9104958145524791	0.9161764705882353	0.8823529411764706	0.95	34	RFC	0.8846765628031905	0.8523622047244095	0.9169909208819714	0.9236812570145903	0.9090909090909091	0.9382716049382716	0.887659717898182	0.8712273641851107	0.9040920716112532	0.9095840867992766	0.8571428571428571	0.9620253164556962	Self Other
no_ssid__geo	0.792778649921507	0.868421052631579	0.778824680602574	0.7232704402515723	0.8343789209535758	0.8414758505608604	0.7761194029850748	0.9068322981366461	35	RFC	0.7738517992424242	0.6818181818181818	0.8658854166666666	0.8513719512195121	0.8125	0.8902439024390244	0.7875870157384988	0.7700892857142857	0.8050847457627118	0.8334538878842677	0.7428571428571429	0.9240506329113924	Self Other
no_ssid__geo	0.8750882145377559	0.9122807017543859	0.8749324943938557	0.8793456032719836	0.8705193855157278	0.8933782267115601	0.8484848484848486	0.9382716049382716	36	RFC	0.8748127176659042	0.9008379888268156	0.8487874465049928	0.9094442285270112	0.9032258064516129	0.9156626506024096	0.8761241267899058	0.8588548601864181	0.8933933933933934	0.8810126582278481	0.8	0.9620253164556962	Self Other
no_ssid__geo	0.823608316566063	0.9035087719298246	0.820758619523279	0.7981580966999232	0.8433591423466348	0.8837489570779642	0.8358208955223881	0.9316770186335404	37	RFC	0.8187538011526543	0.7558139534883721	0.8816936488169365	0.8948170731707317	0.875	0.9146341463414634	0.8268738166833723	0.8455284552845529	0.8082191780821918	0.8746835443037975	0.8	0.9493670886075949	Self Other
no_ssid__geo	0.8431786216596343	0.9385964912280702	0.8395098030780537	0.815244407622204	0.8637751985339035	0.9272627837024884	0.8985507246376812	0.9559748427672956	38	RFC	0.8363461906737736	0.7616099071207431	0.9110824742268041	0.9308823529411765	0.9117647058823529	0.95	0.8490717794878484	0.8770053475935828	0.8211382113821138	0.923869801084991	0.8857142857142857	0.9620253164556962	Self Other
no_ssid__geo	0.8060959792477302	0.9298245614035088	0.8014046377598161	0.7708812260536398	0.8319280494659922	0.9188034188034189	0.888888888888889	0.9487179487179488	39	RFC	0.7988075949022384	0.7311046511627907	0.8665105386416861	0.912951912951913	0.8648648648648649	0.961038961038961	0.8076175040518638	0.8152350081037277	0.8	0.925497287522604	0.9142857142857143	0.9367088607594937	Self Other
no_ssid__geo	0.8136729222520107	0.9035087719298246	0.8132850763468742	0.8047752808988764	0.8217948717948719	0.8891736632788334	0.8493150684931505	0.9290322580645162	40	RFC	0.8151348280468227	0.7509829619921363	0.879286694101509	0.881578947368421	0.8157894736842105	0.9473684210526315	0.8191140943507176	0.8668683812405447	0.7713598074608905	0.8985533453887884	0.8857142857142857	0.9113924050632911	Self Other
no_ssid__geo	0.8591352859135286	0.8859649122807017	0.8586955037083723	0.8508124076809453	0.8665785997357992	0.8649165983046212	0.8115942028985507	0.9182389937106918	41	RFC	0.8583036659008669	0.8384279475982532	0.8781793842034806	0.8680147058823529	0.8235294117647058	0.9125	0.8594242643997427	0.863568215892054	0.8552803129074316	0.8620253164556962	0.8	0.9240506329113924	Self Other
no_ssid__geo	0.875993640699523	0.9298245614035088	0.8675288908089427	0.8340425531914895	0.9010152284263959	0.914702581369248	0.8787878787878788	0.9506172839506173	42	RFC	0.8753389622867462	0.8730512249443207	0.8776266996291718	0.931597357170618	0.9354838709677419	0.927710843373494	0.8620275785521393	0.7983706720977597	0.9256844850065189	0.901627486437613	0.8285714285714286	0.9746835443037974	Self Other
no_ssid__geo	0.833634719710669	0.9210526315789473	0.8323540524945299	0.8177014531043593	0.8470066518847006	0.9048855103365161	0.8656716417910447	0.9440993788819876	43	RFC	0.8316068987275214	0.8028534370946823	0.8603603603603603	0.9165396341463414	0.90625	0.926829268292683	0.8335850764339071	0.8331090174966352	0.834061135371179	0.8952983725135624	0.8285714285714286	0.9620253164556962	Self Other
no_ssid__geo	0.8721649484536083	0.9298245614035088	0.8680481877896181	0.8447412353923204	0.8913551401869159	0.9161764705882353	0.8823529411764706	0.95	44	RFC	0.8793963716679605	0.9100719424460432	0.8487208008898777	0.9236812570145903	0.9090909090909091	0.9382716049382716	0.8633306893816601	0.7881619937694704	0.9384993849938499	0.9095840867992766	0.8571428571428571	0.9620253164556962	Self Other
no_ssid__geo	0.8929765886287625	0.9298245614035088	0.891931747127517	0.881305637982196	0.9025578562728379	0.913109756097561	0.8750000000000001	0.9512195121951219	45	RFC	0.8992530472153366	0.939873417721519	0.8586326767091541	0.9415821501014199	0.9655172413793104	0.9176470588235294	0.890414225371304	0.8296089385474861	0.9512195121951219	0.8936708860759495	0.8	0.9873417721518988	Self Other
no_ssid__geo	0.8863636363636364	0.9210526315789473	0.8851711542900593	0.8734693877551021	0.8968729208250167	0.9064807219031994	0.8695652173913043	0.9433962264150944	46	RFC	0.8894264183872361	0.9114139693356048	0.8674388674388674	0.9099264705882353	0.8823529411764706	0.9375	0.8834663246888952	0.8385579937304075	0.928374655647383	0.9032549728752259	0.8571428571428571	0.9493670886075949	Self Other
no_ssid__geo	0.8840390879478828	0.9824561403508771	0.8835932174505795	0.876388888888889	0.89079754601227	0.9797008547008548	0.9722222222222222	0.9871794871794872	47	RFC	0.885204509154089	0.8988603988603988	0.8715486194477791	0.972972972972973	0.9459459459459459	1.0	0.882964742445417	0.8550135501355014	0.9109159347553325	0.9873417721518987	1.0	0.9746835443037974	Self Other
no_ssid__geo	0.859612724757953	0.9122807017543859	0.8579380109153367	0.8425135764158261	0.8733624454148472	0.8985042735042735	0.8611111111111112	0.9358974358974359	48	RFC	0.8592679212444251	0.8564668769716088	0.8620689655172413	0.8929448929448929	0.8378378378378378	0.948051948051948	0.8569816929000879	0.8290076335877863	0.8849557522123894	0.9048824593128391	0.8857142857142857	0.9240506329113924	Self Other
no_ssid__geo	0.7960057061340942	0.9122807017543859	0.7910459272476378	0.7588532883642496	0.823238566131026	0.8952205882352942	0.8529411764705883	0.9375000000000001	49	RFC	0.7895433775760778	0.7413509060955519	0.8377358490566038	0.9023569023569024	0.8787878787878788	0.9259259259259259	0.7932182902183973	0.7772020725388601	0.8092345078979344	0.8889692585895117	0.8285714285714286	0.9493670886075949	Self Other
no_ssid__geo	0.8805309734513275	0.9122807017543859	0.8790107246402354	0.8654485049833887	0.8925729442970821	0.8892343567819667	0.8387096774193549	0.9397590361445785	50	RFC	0.889792666348569	0.9404332129963899	0.8391521197007481	0.9297573435504469	0.9629629629629629	0.896551724137931	0.8773981259533667	0.8015384615384615	0.953257790368272	0.8650994575045208	0.7428571428571429	0.9873417721518988	Self Other
no_ssid__geo	0.8111455108359134	0.8947368421052632	0.8072358701926369	0.779783393501805	0.8346883468834687	0.8782051282051282	0.8333333333333334	0.923076923076923	51	RFC	0.8052530409318589	0.7520891364902507	0.8584169453734671	0.872937872937873	0.8108108108108109	0.935064935064935	0.8109157446593158	0.8095952023988006	0.8122362869198312	0.8842676311030742	0.8571428571428571	0.9113924050632911	Self Other
no_ssid__geo	0.8495788206979543	0.8859649122807017	0.8495786028730306	0.8493975903614457	0.8497596153846154	0.8649165983046212	0.8115942028985507	0.9182389937106918	52	RFC	0.8503228331050675	0.8245614035087719	0.8760842627013631	0.8680147058823529	0.8235294117647058	0.9125	0.8503736129934699	0.8757763975155279	0.8249708284714119	0.8620253164556962	0.8	0.9240506329113924	Self Other
no_ssid__geo	0.8821478382147838	0.9298245614035088	0.8773013030528102	0.8529155787641426	0.9016870273414778	0.914702581369248	0.8787878787878788	0.9506172839506173	53	RFC	0.8838029617441382	0.8909090909090909	0.8766968325791855	0.931597357170618	0.9354838709677419	0.927710843373494	0.8730868813291613	0.8180300500834724	0.9281437125748503	0.901627486437613	0.8285714285714286	0.9746835443037974	Self Other
no_ssid__geo	0.8220451527224436	0.9035087719298246	0.8170849097135233	0.7869634340222575	0.8472063854047891	0.8837489570779642	0.8358208955223881	0.9316770186335404	54	RFC	0.8137809755052489	0.7388059701492538	0.888755980861244	0.8948170731707317	0.875	0.9146341463414634	0.8256024632075052	0.8418367346938775	0.809368191721133	0.8746835443037975	0.8	0.9493670886075949	Self Other
no_ssid__geo	0.8509045539613225	0.9298245614035088	0.8507816769120695	0.8464996788696211	0.855063674954518	0.9161764705882353	0.8823529411764706	0.95	55	RFC	0.8539914156366997	0.8929539295392954	0.815028901734104	0.9236812570145903	0.9090909090909091	0.9382716049382716	0.8519372492586779	0.8046398046398047	0.8992346938775511	0.9095840867992766	0.8571428571428571	0.9620253164556962	Self Other
no_ssid__geo	0.7884114583333334	0.8421052631578947	0.7846500152927824	0.7561890472618155	0.8131109833237493	0.8173076923076923	0.75	0.8846153846153846	56	RFC	0.7835891951447183	0.6932599724896836	0.8739184177997528	0.812916812916813	0.7297297297297297	0.8961038961038961	0.7959491110401362	0.8316831683168316	0.7602150537634409	0.8224231464737795	0.7714285714285715	0.8734177215189873	Self Other
no_ssid__geo	0.8910751932536893	0.9385964912280702	0.8902950417526929	0.8810437452033768	0.899546338302009	0.9272627837024884	0.8985507246376812	0.9559748427672956	57	RFC	0.8895711977001362	0.8683812405446294	0.910761154855643	0.9308823529411765	0.9117647058823529	0.95	0.8913426751389104	0.8940809968847352	0.8886043533930857	0.923869801084991	0.8857142857142857	0.9620253164556962	Self Other
no_ssid__geo	0.865021770682148	0.9122807017543859	0.8621762883937022	0.8423728813559322	0.8819796954314721	0.8952205882352942	0.8529411764705883	0.9375000000000001	58	RFC	0.8685666259168704	0.8875	0.8496332518337408	0.9023569023569024	0.8787878787878788	0.9259259259259259	0.8592497233807133	0.8016129032258065	0.91688654353562	0.8889692585895117	0.8285714285714286	0.9493670886075949	Self Other
no_ssid__geo	0.8775981524249422	0.956140350877193	0.8736366634220475	0.8512628624883068	0.8960104643557881	0.9471586168536201	0.9253731343283582	0.968944099378882	59	RFC	0.8818552510162856	0.900990099009901	0.8627204030226701	0.959984756097561	0.96875	0.9512195121951219	0.8693551888840643	0.8067375886524822	0.9319727891156463	0.9365280289330922	0.8857142857142857	0.9873417721518988	Self Other
no_ssid__geo	0.8234527687296417	0.9035087719298246	0.8227002951549829	0.8111498257839721	0.8342507645259938	0.8837489570779642	0.8358208955223881	0.9316770186335404	60	RFC	0.8221756183517197	0.7929155313351499	0.8514357053682896	0.8948170731707317	0.875	0.9146341463414634	0.8239941570281578	0.8302425106990015	0.8177458033573142	0.8746835443037975	0.8	0.9493670886075949	Self Other
no_ssid__geo	0.8507223113964687	0.8771929824561403	0.8397527381347494	0.7978260869565218	0.8816793893129771	0.8533088235294117	0.7941176470588236	0.9125	61	RFC	0.8342394256044839	0.7614107883817427	0.9070680628272252	0.8597081930415265	0.8181818181818182	0.9012345679012346	0.8477864053528641	0.8378995433789954	0.8576732673267327	0.8477396021699819	0.7714285714285715	0.9240506329113924	Self Other
no_ssid__geo	0.8852459016393442	0.9385964912280702	0.8847284586999311	0.8770053475935828	0.8924515698062793	0.9272627837024884	0.8985507246376812	0.9559748427672956	62	RFC	0.8903055330946055	0.9318181818181818	0.8487928843710292	0.9308823529411765	0.9117647058823529	0.95	0.8845639493526818	0.8282828282828283	0.9408450704225352	0.923869801084991	0.8857142857142857	0.9620253164556962	Self Other
no_ssid__geo	0.8988218988218988	0.9298245614035088	0.8985900279568402	0.893740902474527	0.9034391534391535	0.9161764705882353	0.8823529411764706	0.95	63	RFC	0.89967291252581	0.912332838038633	0.887012987012987	0.9236812570145903	0.9090909090909091	0.9382716049382716	0.8981883793271837	0.8758915834522111	0.9204851752021563	0.9095840867992766	0.8571428571428571	0.9620253164556962	Self Other
no_ssid__geo	0.8632198952879581	0.9385964912280702	0.8625955446556304	0.8533333333333333	0.8718577559779276	0.9284112317215394	0.9014084507042254	0.9554140127388535	64	RFC	0.8624441978685522	0.8503496503496504	0.8745387453874539	0.9252136752136753	0.8888888888888888	0.9615384615384616	0.8627655911016219	0.856338028169014	0.8691931540342298	0.9318264014466546	0.9142857142857143	0.9493670886075949	Self Other
no_ssid__geo	0.7781087118391661	0.8771929824561403	0.7674904722067298	0.7178030303030303	0.8171779141104294	0.8579059829059829	0.8055555555555555	0.9102564102564102	65	RFC	0.7632214792354757	0.648972602739726	0.8774703557312253	0.8529308529308529	0.7837837837837838	0.922077922077922	0.7838022242114071	0.8029661016949152	0.764638346727899	0.8636528028933093	0.8285714285714286	0.8987341772151899	Self Other
no_ssid__geo	0.8639097744360902	0.9298245614035088	0.8579236778722015	0.8287606433301797	0.8870867124142233	0.9161764705882353	0.8823529411764706	0.95	66	RFC	0.8603130367846732	0.8439306358381503	0.8766954377311961	0.9236812570145903	0.9090909090909091	0.9382716049382716	0.8559268333896586	0.8141263940520446	0.8977272727272727	0.9095840867992766	0.8571428571428571	0.9620253164556962	Self Other
no_ssid__geo	0.8779557589626239	0.9210526315789473	0.8706781750924784	0.84	0.9013563501849569	0.9064807219031994	0.8695652173913043	0.9433962264150944	67	RFC	0.8758431850660058	0.8677685950413223	0.8839177750906893	0.9099264705882353	0.8823529411764706	0.9375	0.8667251718590026	0.813953488372093	0.919496855345912	0.9032549728752259	0.8571428571428571	0.9493670886075949	Self Other
no_ssid__geo	0.9050151975683891	0.9210526315789473	0.9037479776835737	0.8927038626609443	0.9147920927062031	0.9048855103365161	0.8656716417910447	0.9440993788819876	68	RFC	0.9056770765993958	0.9106830122591943	0.9006711409395973	0.9165396341463414	0.90625	0.926829268292683	0.9023918781536511	0.8754208754208754	0.9293628808864266	0.8952983725135624	0.8285714285714286	0.9620253164556962	Self Other
no_ssid__geo	0.8933038999264165	0.9385964912280702	0.8894418371096828	0.8687782805429863	0.9101053936763794	0.9246814535158093	0.8923076923076922	0.9570552147239264	69	RFC	0.8993325075695018	0.9248554913294798	0.8738095238095238	0.9476190476190476	0.9666666666666667	0.9285714285714286	0.8843299233075337	0.8191126279863481	0.9495472186287193	0.9079566003616637	0.8285714285714286	0.9873417721518988	Self Other
no_ssid__geo	0.8523714094856379	0.8771929824561403	0.8454865205802669	0.8128704487722269	0.8781025923883067	0.8479420731707318	0.7812500000000001	0.9146341463414634	70	RFC	0.854283968066007	0.8617594254937163	0.8468085106382979	0.8722109533468559	0.8620689655172413	0.8823529411764706	0.840514582782624	0.7692307692307693	0.9117983963344788	0.8318264014466545	0.7142857142857143	0.9493670886075949	Self Other
no_ssid__geo	0.8534418948926721	0.9210526315789473	0.8458935361216731	0.811787072243346	0.88	0.9048855103365161	0.8656716417910447	0.9440993788819876	71	RFC	0.8525193180539405	0.8489065606361829	0.8561320754716981	0.9165396341463414	0.90625	0.926829268292683	0.8415073427542256	0.7777777777777778	0.9052369077306733	0.8952983725135624	0.8285714285714286	0.9620253164556962	Self Other
no_ssid__geo	0.8595430107526881	0.9298245614035088	0.8574806047193924	0.8403361344537815	0.8746250749850031	0.9161764705882353	0.8823529411764706	0.95	72	RFC	0.865703269776634	0.900163666121113	0.8312428734321551	0.9236812570145903	0.9090909090909091	0.9382716049382716	0.8553752130862138	0.7879656160458453	0.9227848101265823	0.9095840867992766	0.8571428571428571	0.9620253164556962	Self Other
no_ssid__geo	0.8572359843546284	0.9035087719298246	0.8549878597559002	0.8369322412509308	0.8730434782608695	0.8837489570779642	0.8358208955223881	0.9316770186335404	73	RFC	0.8604199998251458	0.8794992175273866	0.841340782122905	0.8948170731707317	0.875	0.9146341463414634	0.8527621851040526	0.7982954545454546	0.9072289156626506	0.8746835443037975	0.8	0.9493670886075949	Self Other
no_ssid__geo	0.8837555886736215	0.9385964912280702	0.8818141787758695	0.8666666666666666	0.8969616908850726	0.9260220635950681	0.8955223880597014	0.9565217391304348	74	RFC	0.8865707614671989	0.9037433155080213	0.8693982074263764	0.9382621951219512	0.9375	0.9390243902439024	0.8794212326695744	0.8325123152709359	0.9263301500682128	0.9159132007233273	0.8571428571428571	0.9746835443037974	Self Other
no_ssid__geo	0.8783783783783784	0.9210526315789473	0.8774031558563002	0.8664688427299704	0.8883374689826302	0.9031618688060405	0.8615384615384616	0.9447852760736196	75	RFC	0.8849104859335037	0.9284578696343402	0.8413631022326674	0.925	0.9333333333333333	0.9166666666666666	0.8765532505176741	0.8122392211404729	0.9408672798948752	0.8873417721518988	0.8	0.9746835443037974	Self Other
no_ssid__geo	0.8635116598079561	0.9035087719298246	0.8610773683693916	0.842687747035573	0.8794669897032102	0.8891736632788334	0.8493150684931505	0.9290322580645162	76	RFC	0.8617124549152022	0.8487261146496815	0.8746987951807229	0.881578947368421	0.8157894736842105	0.9473684210526315	0.8605110741007731	0.8367346938775511	0.8842874543239951	0.8985533453887884	0.8857142857142857	0.9113924050632911	Self Other
no_ssid__geo	0.8479685452162516	0.9210526315789473	0.8461479627311919	0.8294117647058824	0.8628841607565012	0.9031618688060405	0.8615384615384616	0.9447852760736196	77	RFC	0.8445797807551767	0.8	0.8891595615103532	0.925	0.9333333333333333	0.9166666666666666	0.8495929045319498	0.8610687022900764	0.8381171067738232	0.8873417721518988	0.8	0.9746835443037974	Self Other
no_ssid__geo	0.8592032967032966	0.9385964912280702	0.857139506756055	0.839968774395004	0.8743102391171061	0.9272627837024884	0.8985507246376812	0.9559748427672956	78	RFC	0.8619358485890407	0.8790849673202614	0.8447867298578199	0.9308823529411765	0.9117647058823529	0.95	0.8550786985069411	0.804185351270553	0.9059720457433291	0.923869801084991	0.8857142857142857	0.9620253164556962	Self Other
no_ssid__geo	0.8490932642487047	0.9210526315789473	0.8484186966229263	0.8383067314365025	0.8585306618093503	0.9064807219031994	0.8695652173913043	0.9433962264150944	79	RFC	0.8511800903105251	0.8715728715728716	0.8307873090481787	0.9099264705882353	0.8823529411764706	0.9375	0.847838792894956	0.8074866310160428	0.8881909547738693	0.9032549728752259	0.8571428571428571	0.9493670886075949	Self Other
no_ssid__geo	0.8486943164362519	0.9298245614035088	0.8423596091901888	0.8107588856868395	0.8739603326935381	0.9188034188034189	0.888888888888889	0.9487179487179488	80	RFC	0.8441324053691475	0.8226120857699805	0.8656527249683144	0.912951912951913	0.8648648648648649	0.961038961038961	0.8408356824054498	0.7992424242424242	0.8824289405684754	0.925497287522604	0.9142857142857143	0.9367088607594937	Self Other
no_ssid__geo	0.8697342838626053	0.8947368421052632	0.8684577848749546	0.8554996405463696	0.8814159292035397	0.8696646341463414	0.8125	0.926829268292683	81	RFC	0.8710402799112477	0.8814814814814815	0.8605990783410138	0.8953346855983773	0.896551724137931	0.8941176470588236	0.8671351995838765	0.8310055865921788	0.9032648125755743	0.8524412296564196	0.7428571428571429	0.9620253164556962	Self Other
no_ssid__geo	0.8632218844984803	0.9298245614035088	0.8609006926779084	0.8429319371727748	0.8788694481830418	0.9113874854255732	0.870967741935484	0.9518072289156626	82	RFC	0.8761482558139535	0.936046511627907	0.81625	0.9540229885057472	1.0	0.9080459770114943	0.8592808551992226	0.7666666666666667	0.9518950437317785	0.8857142857142857	0.7714285714285715	1.0	Self Other
no_ssid__geo	0.9017725258493353	0.9298245614035088	0.9015314187727981	0.8966588966588966	0.9064039408866995	0.9175406871609403	0.8857142857142857	0.9493670886075949	83	RFC	0.9053674929091133	0.9428104575163399	0.8679245283018868	0.9175406871609403	0.8857142857142857	0.9493670886075949	0.9016342115311187	0.8548148148148148	0.9484536082474226	0.9175406871609403	0.8857142857142857	0.9493670886075949	Self Other
no_ssid__geo	0.872899926953981	0.9298245614035088	0.8689730207833698	0.8462897526501767	0.8916562889165629	0.913109756097561	0.8750000000000001	0.9512195121951219	84	RFC	0.8775730046590124	0.8986866791744841	0.8564593301435407	0.9415821501014199	0.9655172413793104	0.9176470588235294	0.8647681200268846	0.7996661101836394	0.9298701298701298	0.8936708860759495	0.8	0.9873417721518988	Self Other
no_ssid__geo	0.8728236184708554	0.9035087719298246	0.8706043686942893	0.8536585365853657	0.8875502008032128	0.8856986601039104	0.8405797101449276	0.9308176100628932	85	RFC	0.8717539378458918	0.8641975308641975	0.8793103448275862	0.8889705882352941	0.8529411764705882	0.925	0.8696597199609248	0.8433734939759037	0.8959459459459459	0.8826401446654611	0.8285714285714286	0.9367088607594937	Self Other
no_ssid__geo	0.8569332355099046	0.8947368421052632	0.8548832257271946	0.8376353039134053	0.8721311475409836	0.8742647058823529	0.823529411764706	0.9249999999999999	86	RFC	0.8610206838515368	0.8855633802816901	0.8364779874213837	0.8810325476992144	0.8484848484848485	0.9135802469135802	0.8527938280421563	0.7946287519747235	0.910958904109589	0.8683544303797468	0.8	0.9367088607594937	Self Other
no_ssid__geo	0.858957219251337	0.9210526315789473	0.8582044664856354	0.8478731074260994	0.8685358255451713	0.9079572979276935	0.8732394366197184	0.9426751592356688	87	RFC	0.8589134797987525	0.8583941605839416	0.8594327990135635	0.9049145299145299	0.8611111111111112	0.9487179487179487	0.8577202953777261	0.8376068376068376	0.8778337531486146	0.9112115732368897	0.8857142857142857	0.9367088607594937	Self Other
no_ssid__geo	0.8609898107714702	0.8771929824561403	0.8602935265831126	0.8504306969459671	0.8701563562202583	0.861842105263158	0.8157894736842105	0.9078947368421053	88	RFC	0.8598877085526526	0.8418604651162791	0.877914951989026	0.8506515202138323	0.7560975609756098	0.9452054794520548	0.8608554539561227	0.8591772151898734	0.862533692722372	0.8795660036166365	0.8857142857142857	0.8734177215189873	Self Other
no_ssid__geo	0.8382630585273757	0.9298245614035088	0.8362542076910277	0.8181174805378627	0.8543909348441926	0.9175406871609403	0.8857142857142857	0.9493670886075949	89	RFC	0.8348055635308004	0.7928669410150891	0.8767441860465116	0.9175406871609403	0.8857142857142857	0.9493670886075949	0.8390892055184	0.8450292397660819	0.8331491712707182	0.9175406871609403	0.8857142857142857	0.9493670886075949	Self Other
no_ssid__geo	0.8447121820615796	0.9035087719298246	0.8435638809704773	0.8301610541727673	0.8569667077681874	0.8837489570779642	0.8358208955223881	0.9316770186335404	90	RFC	0.8484477444713499	0.8763523956723338	0.820543093270366	0.8948170731707317	0.875	0.9146341463414634	0.8426847323792005	0.7885952712100139	0.896774193548387	0.8746835443037975	0.8	0.9493670886075949	Self Other
no_ssid__geo	0.8757440476190477	0.868421052631579	0.8755041309478577	0.8700389105058366	0.8809693513898789	0.846595496546156	0.7887323943661971	0.9044585987261147	91	RFC	0.8752449567723343	0.86	0.8904899135446686	0.844017094017094	0.7777777777777778	0.9102564102564102	0.8759825860977533	0.8803149606299212	0.8716502115655853	0.849367088607595	0.8	0.8987341772151899	Self Other
no_ssid__geo	0.8433566433566434	0.8859649122807017	0.8430016331123829	0.8355359765051394	0.8504672897196263	0.8626124038194123	0.8059701492537314	0.9192546583850932	92	RFC	0.8444718498237664	0.8595166163141994	0.8294270833333334	0.8730945121951219	0.84375	0.9024390243902439	0.8427299412915852	0.8128571428571428	0.8726027397260274	0.8540687160940326	0.7714285714285715	0.9367088607594937	Self Other
no_ssid__geo	0.8526244952893675	0.9210526315789473	0.8521853077372044	0.8441281138790035	0.8602425015954052	0.9064807219031994	0.8695652173913043	0.9433962264150944	93	RFC	0.8541435556853014	0.8720588235294118	0.8362282878411911	0.9099264705882353	0.8823529411764706	0.9375	0.8518038878064254	0.8179310344827586	0.885676741130092	0.9032549728752259	0.8571428571428571	0.9493670886075949	Self Other
no_ssid__geo	0.8700147710487445	0.9298245614035088	0.8682203464812162	0.8528428093645486	0.8835978835978836	0.9161764705882353	0.8823529411764706	0.95	94	RFC	0.8774819876196598	0.918918918918919	0.8360450563204005	0.9236812570145903	0.9090909090909091	0.9382716049382716	0.8662591103924662	0.7956318252730109	0.9368863955119214	0.9095840867992766	0.8571428571428571	0.9620253164556962	Self Other
no_ssid__geo	0.9013627514600908	0.956140350877193	0.9012079495225563	0.9051186017478153	0.8972972972972973	0.9496243923994697	0.9315068493150684	0.967741935483871	95	RFC	0.9015717652938555	0.8972772277227723	0.9058663028649386	0.9407894736842105	0.8947368421052632	0.9868421052631579	0.9009935628323538	0.9130982367758187	0.8888888888888888	0.9603978300180831	0.9714285714285714	0.9493670886075949	Self Other
no_ssid__geo	0.8773234200743495	0.9298245614035088	0.8770788041596853	0.8715953307392996	0.8825622775800711	0.913109756097561	0.8750000000000001	0.9512195121951219	96	RFC	0.8858366687732604	0.9531914893617022	0.8184818481848185	0.9415821501014199	0.9655172413793104	0.9176470588235294	0.8801981705207511	0.8028673835125448	0.9575289575289575	0.8936708860759495	0.8	0.9873417721518988	Self Other
no_ssid__geo	0.9012715033657442	0.9473684210526315	0.8996684494897123	0.8869863013698629	0.9123505976095617	0.9348323170731707	0.90625	0.9634146341463414	97	RFC	0.9048440798156826	0.9266547406082289	0.8830334190231363	0.9647058823529412	1.0	0.9294117647058824	0.8971280156624983	0.8505747126436781	0.9436813186813187	0.9142857142857144	0.8285714285714286	1.0	Self Other
no_ssid__geo	0.8059040590405904	0.8859649122807017	0.799176791934274	0.7624209575429087	0.8359326263256395	0.8649165983046212	0.8115942028985507	0.9182389937106918	98	RFC	0.7961224471627228	0.7288428324697754	0.8634020618556701	0.8680147058823529	0.8235294117647058	0.9125	0.8046998094609945	0.7992424242424242	0.8101571946795647	0.8620253164556962	0.8	0.9240506329113924	Self Other
no_ssid__geo	0.9096594857539958	0.9122807017543859	0.9088086185044361	0.9	0.9176172370088721	0.8969258589511754	0.8571428571428571	0.9367088607594937	99	RFC	0.9076088223863195	0.8810240963855421	0.9341935483870968	0.8969258589511754	0.8571428571428571	0.9367088607594937	0.9107151248854531	0.9198113207547169	0.9016189290161893	0.8969258589511754	0.8571428571428571	0.9367088607594937	Self Other
no_ssid__geo	0.8246474555487431	0.9035087719298246	0.8244478265320254	0.8185279187817258	0.830367734282325	0.8875033641338477	0.8450704225352113	0.9299363057324842	100	RFC	0.8252871073892929	0.7799274486094316	0.8706467661691543	0.8846153846153846	0.8333333333333334	0.9358974358974359	0.8273994956237947	0.8611481975967957	0.7936507936507936	0.8905967450271248	0.8571428571428571	0.9240506329113924	Self Other
no_ssid__geo	0.8864656831302117	0.9385964912280702	0.8861952278730816	0.880647336480108	0.8917431192660551	0.9260220635950681	0.8955223880597014	0.9565217391304348	101	RFC	0.8902558793422051	0.9288762446657184	0.8516355140186916	0.9382621951219512	0.9375	0.9390243902439024	0.8864973174023238	0.8371794871794872	0.9358151476251605	0.9159132007233273	0.8571428571428571	0.9746835443037974	Self Other
no_ssid__geo	0.8670715249662618	0.9385964912280702	0.8669697076016465	0.863289382373352	0.8706500328299409	0.9272627837024884	0.8985507246376812	0.9559748427672956	102	RFC	0.8681987577639751	0.8885714285714286	0.8478260869565217	0.9308823529411765	0.9117647058823529	0.95	0.8670715249662618	0.8394062078272605	0.8947368421052632	0.923869801084991	0.8857142857142857	0.9620253164556962	Self Other
no_ssid__geo	0.9003891050583658	0.9385964912280702	0.8987601067549069	0.8859180035650623	0.9116022099447514	0.9272627837024884	0.8985507246376812	0.9559748427672956	103	RFC	0.9031382053194135	0.9203703703703704	0.8859060402684564	0.9308823529411765	0.9117647058823529	0.95	0.896392730223441	0.8539518900343642	0.9388335704125178	0.923869801084991	0.8857142857142857	0.9620253164556962	Self Other
no_ssid__geo	0.8954344624447718	0.9298245614035088	0.8949935200008713	0.8881889763779528	0.9017980636237898	0.914702581369248	0.8787878787878788	0.9506172839506173	104	RFC	0.8992481599241133	0.9337748344370861	0.8647214854111406	0.931597357170618	0.9354838709677419	0.927710843373494	0.8945216893193773	0.8468468468468469	0.9421965317919075	0.901627486437613	0.8285714285714286	0.9746835443037974	Self Other
no_ssid__geo	0.8425675675675676	0.9122807017543859	0.8422996699561298	0.8357998590556729	0.8487994808565867	0.8985042735042735	0.8611111111111112	0.9358974358974359	105	RFC	0.8424143201769203	0.8046132971506106	0.8802153432032301	0.8929448929448929	0.8378378378378378	0.948051948051948	0.8445251692280555	0.8695014662756598	0.8195488721804511	0.9048824593128391	0.8857142857142857	0.9240506329113924	Self Other
no_ssid__geo	0.831453634085213	0.9298245614035088	0.8310183791187706	0.8224422442244226	0.8395945140131186	0.9188034188034189	0.888888888888889	0.9487179487179488	106	RFC	0.8326002814919071	0.7672413793103449	0.8979591836734694	0.912951912951913	0.8648648648648649	0.961038961038961	0.837277927423504	0.8862019914651493	0.7883538633818589	0.925497287522604	0.9142857142857143	0.9367088607594937	Self Other
no_ssid__geo	0.8611510791366906	0.9035087719298246	0.8580019277480864	0.8368554522400677	0.8791484032561051	0.8875033641338477	0.8450704225352113	0.9299363057324842	107	RFC	0.8565610401875305	0.8222591362126246	0.8908629441624365	0.8846153846153846	0.8333333333333334	0.9358974358974359	0.859858647019652	0.8519793459552496	0.8677379480840544	0.8905967450271248	0.8571428571428571	0.9240506329113924	Self Other
no_ssid__geo	0.8267543859649122	0.8771929824561403	0.821205364897871	0.7897071872227153	0.8527035425730268	0.8479420731707318	0.7812500000000001	0.9146341463414634	108	RFC	0.8330660913013854	0.859073359073359	0.8070588235294117	0.8722109533468559	0.8620689655172413	0.8823529411764706	0.8172634461989785	0.7307060755336617	0.9038208168642952	0.8318264014466545	0.7142857142857143	0.9493670886075949	Self Other
no_ssid__geo	0.905811623246493	0.956140350877193	0.9042695186059833	0.8921193573068094	0.916419679905157	0.9471586168536201	0.9253731343283582	0.968944099378882	109	RFC	0.9076354949903316	0.919558359621451	0.895712630359212	0.959984756097561	0.96875	0.9512195121951219	0.9021886135114471	0.8662704309063893	0.9381067961165048	0.9365280289330922	0.8857142857142857	0.9873417721518988	Self Other
no_ssid__geo	0.834958217270195	0.9298245614035088	0.8301749238403904	0.801673640167364	0.8586762075134168	0.9188034188034189	0.888888888888889	0.9487179487179488	110	RFC	0.8266035565778996	0.7543307086614173	0.898876404494382	0.912951912951913	0.8648648648648649	0.961038961038961	0.8386374755381605	0.8553571428571428	0.821917808219178	0.925497287522604	0.9142857142857143	0.9367088607594937	Self Other
no_ssid__geo	0.8509266720386784	0.9385964912280702	0.8459062826153346	0.8180924287118979	0.8737201365187713	0.9284112317215394	0.9014084507042254	0.9554140127388535	111	RFC	0.8438280166435507	0.8	0.8876560332871013	0.9252136752136753	0.8888888888888888	0.9615384615384616	0.8486185932801108	0.8370221327967807	0.8602150537634409	0.9318264014466546	0.9142857142857143	0.9493670886075949	Self Other
no_ssid__geo	0.8012422360248447	0.8859649122807017	0.8007983531839011	0.7913950456323339	0.8102016607354685	0.8649165983046212	0.8115942028985507	0.9182389937106918	112	RFC	0.8007467155627994	0.7644836272040302	0.8370098039215687	0.8680147058823529	0.8235294117647058	0.9125	0.802663870767319	0.8202702702702702	0.7850574712643679	0.8620253164556962	0.8	0.9240506329113924	Self Other
no_ssid__geo	0.8676774638180565	0.8859649122807017	0.8670073210132558	0.8575667655786351	0.8764478764478765	0.8649165983046212	0.8115942028985507	0.9182389937106918	113	RFC	0.8671583684821811	0.8601190476190477	0.8741976893453145	0.8680147058823529	0.8235294117647058	0.9125	0.8668696316090857	0.8550295857988166	0.8787096774193548	0.8620253164556962	0.8	0.9240506329113924	Self Other
no_ssid__geo	0.8516579406631762	0.9035087719298246	0.8511542258114793	0.8424953675108091	0.8598130841121494	0.8856986601039104	0.8405797101449276	0.9308176100628932	114	RFC	0.8507064598361989	0.8276699029126213	0.8737430167597765	0.8889705882352941	0.8529411764705882	0.925	0.8520909907702361	0.8578616352201258	0.8463203463203464	0.8826401446654611	0.8285714285714286	0.9367088607594937	Self Other
no_ssid__geo	0.8394004282655246	0.8947368421052632	0.8379619991394984	0.8226950354609929	0.8532289628180039	0.8782051282051282	0.8333333333333334	0.923076923076923	115	RFC	0.8434568836672924	0.8714524207011686	0.8154613466334164	0.872937872937873	0.8108108108108109	0.935064935064935	0.8368846601465995	0.7791044776119403	0.8946648426812586	0.8842676311030742	0.8571428571428571	0.9113924050632911	Self Other
no_ssid__geo	0.887988209285188	0.9035087719298246	0.8857723865388364	0.8698630136986301	0.9016817593790427	0.8837489570779642	0.8358208955223881	0.9316770186335404	116	RFC	0.8913673453824449	0.910394265232975	0.8723404255319149	0.8948170731707317	0.875	0.9146341463414634	0.8829262404810498	0.8327868852459016	0.9330655957161981	0.8746835443037975	0.8	0.9493670886075949	Self Other
no_ssid__geo	0.841313269493844	0.9298245614035088	0.8410455497215354	0.834522111269615	0.847568988173456	0.9175406871609403	0.8857142857142857	0.9493670886075949	117	RFC	0.8415190301028451	0.8453757225433526	0.8376623376623377	0.9175406871609403	0.8857142857142857	0.9493670886075949	0.8408282139646389	0.823943661971831	0.8577127659574468	0.9175406871609403	0.8857142857142857	0.9493670886075949	Self Other
no_ssid__geo	0.8656597774244833	0.9035087719298246	0.8603635112138343	0.8331688055281342	0.8875582168995343	0.8816422840962718	0.8307692307692307	0.9325153374233128	118	RFC	0.868986696706362	0.8828451882845189	0.8551282051282051	0.9023809523809524	0.9	0.9047619047619048	0.8556649991597833	0.788785046728972	0.9225449515905948	0.8667269439421339	0.7714285714285715	0.9620253164556962	Self Other
no_ssid__geo	0.8545830461750517	0.9210526315789473	0.8495260844029302	0.8219409282700422	0.8771112405358182	0.9048855103365161	0.8656716417910447	0.9440993788819876	119	RFC	0.8589396315958816	0.8774774774774775	0.8404017857142857	0.9165396341463414	0.90625	0.926829268292683	0.8450950254238927	0.773015873015873	0.9171741778319124	0.8952983725135624	0.8285714285714286	0.9620253164556962	Self Other
no_ssid__geo	0.8818398096748612	0.9298245614035088	0.8798569196938122	0.8644222020018199	0.8952916373858045	0.9188034188034189	0.888888888888889	0.9487179487179488	120	RFC	0.8824073597529594	0.8861940298507462	0.8786206896551724	0.912951912951913	0.8648648648648649	0.961038961038961	0.8781509718200187	0.8436944937833037	0.9126074498567335	0.925497287522604	0.9142857142857143	0.9367088607594937	Self Other
no_ssid__geo	0.8854961832061069	0.9298245614035088	0.8827124349532877	0.8646431501230517	0.9007817197835236	0.9188034188034189	0.888888888888889	0.9487179487179488	121	RFC	0.8823046508510923	0.8611111111111112	0.9034981905910736	0.912951912951913	0.8648648648648649	0.961038961038961	0.8831429090664865	0.8682042833607908	0.8980815347721822	0.925497287522604	0.9142857142857143	0.9367088607594937	Self Other
no_ssid__geo	0.8269754768392371	0.9035087719298246	0.8263514772176893	0.8159420289855072	0.8367609254498715	0.890718954248366	0.8533333333333333	0.9281045751633986	122	RFC	0.8267282790309106	0.8230994152046783	0.8303571428571429	0.8797297297297297	0.8	0.9594594594594594	0.8260861473408374	0.8089080459770115	0.8432642487046632	0.9065099457504521	0.9142857142857143	0.8987341772151899	Self Other
no_ssid__geo	0.881063122923588	0.9122807017543859	0.8810597621769205	0.881692002643754	0.8804275217100869	0.8969258589511754	0.8571428571428571	0.9367088607594937	123	RFC	0.8810905077262693	0.8893333333333333	0.8728476821192053	0.8969258589511754	0.8571428571428571	0.9367088607594937	0.8811605133658102	0.8741808650065531	0.8881401617250674	0.8969258589511754	0.8571428571428571	0.9367088607594937	Self Other
no_ssid__geo	0.8931398416886543	0.9298245614035088	0.8929490532482478	0.8884297520661157	0.8974683544303799	0.9175406871609403	0.8857142857142857	0.9493670886075949	124	RFC	0.893783654912591	0.9046283309957924	0.8829389788293898	0.9175406871609403	0.8857142857142857	0.9493670886075949	0.8926424975139454	0.8728010825439784	0.9124839124839125	0.9175406871609403	0.8857142857142857	0.9493670886075949	Self Other
no_ssid__geo	0.8194050991501416	0.9035087719298246	0.8150365627191258	0.7866108786610878	0.843462246777164	0.8875033641338477	0.8450704225352113	0.9299363057324842	125	RFC	0.8123415767580917	0.7484076433121019	0.8762755102040817	0.8846153846153846	0.8333333333333334	0.9358974358974359	0.8209709568683927	0.8289241622574955	0.8130177514792899	0.8905967450271248	0.8571428571428571	0.9240506329113924	Self Other
no_ssid__geo	0.8705234159779615	0.9122807017543859	0.8699063624717867	0.8609467455621301	0.8788659793814433	0.8969258589511754	0.8571428571428571	0.9367088607594937	126	RFC	0.8735413193617527	0.9009287925696594	0.8461538461538461	0.8969258589511754	0.8571428571428571	0.9367088607594937	0.8692858607568981	0.8243626062322946	0.9142091152815014	0.8969258589511754	0.8571428571428571	0.9367088607594937	Self Other
no_ssid__geo	0.8486407053637032	0.9122807017543859	0.8407474643740003	0.8052930056710775	0.8762019230769231	0.8933782267115601	0.8484848484848486	0.9382716049382716	127	RFC	0.8570319882819883	0.8856548856548857	0.8284090909090909	0.9094442285270112	0.9032258064516129	0.9156626506024096	0.8340742492837689	0.7383015597920277	0.9298469387755102	0.8810126582278481	0.8	0.9620253164556962	Self Other
no_ssid__geo	0.8649180327868853	0.9473684210526315	0.8644970669427192	0.8569444444444445	0.8720496894409938	0.9381555153707053	0.9142857142857143	0.9620253164556962	128	RFC	0.864680406058542	0.8129117259552042	0.9164490861618799	0.9381555153707053	0.9142857142857143	0.9620253164556962	0.8688870562526533	0.9060205580029369	0.8317535545023697	0.9381555153707053	0.9142857142857143	0.9620253164556962	Self Other
no_ssid__geo	0.799625468164794	0.8947368421052632	0.7978769775839428	0.779077770130764	0.8166761850371217	0.8742647058823529	0.823529411764706	0.9249999999999999	129	RFC	0.7969605129682276	0.7566844919786097	0.8372365339578455	0.8810325476992144	0.8484848484848485	0.9135802469135802	0.7999691643539932	0.8028368794326242	0.7971014492753623	0.8683544303797468	0.8	0.9367088607594937	Self Other
no_ssid__geo	0.8698830409356725	0.9473684210526315	0.8687697650505404	0.856682769726248	0.8808567603748326	0.9381555153707053	0.9142857142857143	0.9620253164556962	130	RFC	0.8683163542106216	0.8498402555910544	0.8867924528301887	0.9381555153707053	0.9142857142857143	0.9620253164556962	0.8693181818181819	0.8636363636363636	0.875	0.9381555153707053	0.9142857142857143	0.9620253164556962	Self Other
no_ssid__geo	0.7986725663716814	0.8771929824561403	0.7870337184531312	0.737247353224254	0.8368200836820083	0.8479420731707318	0.7812500000000001	0.9146341463414634	131	RFC	0.7839612280953063	0.7132216014897579	0.8547008547008547	0.8722109533468559	0.8620689655172413	0.8823529411764706	0.7913101691594279	0.7629482071713147	0.819672131147541	0.8318264014466545	0.7142857142857143	0.9493670886075949	Self Other
no_ssid__geo	0.8590425531914894	0.9210526315789473	0.8585131383700043	0.8498583569405099	0.8671679197994987	0.9079572979276935	0.8732394366197184	0.9426751592356688	132	RFC	0.8610793832095944	0.8823529411764706	0.8398058252427184	0.9049145299145299	0.8611111111111112	0.9487179487179487	0.8580225940711799	0.819672131147541	0.8963730569948186	0.9112115732368897	0.8857142857142857	0.9367088607594937	Self Other
no_ssid__geo	0.8575015693659761	0.9210526315789473	0.8567419369279607	0.8463100880162491	0.8671737858396724	0.9064807219031994	0.8695652173913043	0.9433962264150944	133	RFC	0.8584922168866916	0.7754342431761787	0.9415501905972046	0.9099264705882353	0.8823529411764706	0.9375	0.8675666195757943	0.9314456035767511	0.8036876355748374	0.9032549728752259	0.8571428571428571	0.9493670886075949	Self Other
no_ssid__geo	0.8562953197099539	0.9298245614035088	0.8544017681036912	0.8377976190476191	0.8710059171597633	0.9161764705882353	0.8823529411764706	0.95	134	RFC	0.8554985676490016	0.8491704374057315	0.8618266978922716	0.9236812570145903	0.9090909090909091	0.9382716049382716	0.8535540894687661	0.8267254038179148	0.8803827751196173	0.9095840867992766	0.8571428571428571	0.9620253164556962	Self Other
no_ssid__geo	0.8547317661241712	0.956140350877193	0.8546903740036786	0.8522378908645003	0.8571428571428571	0.9480448455017774	0.9275362318840579	0.9685534591194969	135	RFC	0.854994491263056	0.8293556085918854	0.8806333739342266	0.9518382352941177	0.9411764705882353	0.9625	0.855645821259345	0.8764186633039092	0.8348729792147807	0.9444846292947559	0.9142857142857143	0.9746835443037974	Self Other
no_ssid__geo	0.8452088452088452	0.9385964912280702	0.8428369159479985	0.8235294117647057	0.8621444201312911	0.9272627837024884	0.8985507246376812	0.9559748427672956	136	RFC	0.8507692043676393	0.881559220389805	0.8199791883454735	0.9308823529411765	0.9117647058823529	0.95	0.8407743711228017	0.7726675427069645	0.908881199538639	0.923869801084991	0.8857142857142857	0.9620253164556962	Self Other
no_ssid__geo	0.8421052631578947	0.9122807017543859	0.8313123621727996	0.7886435331230284	0.8739811912225707	0.8933782267115601	0.8484848484848486	0.9382716049382716	137	RFC	0.8401174564601053	0.8333333333333334	0.8469015795868773	0.9094442285270112	0.9032258064516129	0.9156626506024096	0.8256763674723093	0.7485029940119761	0.9028497409326425	0.8810126582278481	0.8	0.9620253164556962	Self Other
no_ssid__geo	0.8711943793911007	0.8947368421052632	0.867206097719575	0.8441926345609064	0.8902195608782435	0.86708122813836	0.8064516129032259	0.927710843373494	138	RFC	0.8729989450025228	0.8816568047337278	0.8643410852713178	0.9054916985951469	0.9259259259259259	0.8850574712643678	0.8637390409733405	0.8097826086956522	0.9176954732510288	0.8444846292947559	0.7142857142857143	0.9746835443037974	Self Other
no_ssid__geo	0.8478835978835979	0.8947368421052632	0.8472418670438473	0.8373408769448375	0.8571428571428571	0.8696646341463414	0.8125	0.926829268292683	139	RFC	0.8502472358396469	0.8731563421828908	0.8273381294964028	0.8953346855983773	0.896551724137931	0.8941176470588236	0.8467615419094576	0.8043478260869565	0.8891752577319587	0.8524412296564196	0.7428571428571429	0.9620253164556962	Self Other
no_ssid__geo	0.8498190591073582	0.9298245614035088	0.8498032688477175	0.8513432835820895	0.8482632541133456	0.91997191997192	0.8918918918918919	0.948051948051948	140	RFC	0.8562538161664552	0.7869757174392936	0.925531914893617	0.9097435897435897	0.8461538461538461	0.9733333333333334	0.8550401453394398	0.9271781534460338	0.7829021372328459	0.9334538878842676	0.9428571428571428	0.9240506329113924	Self Other
no_ssid__geo	0.8492117888965045	0.8859649122807017	0.8486737145421834	0.8396501457725947	0.8576972833117723	0.8670494303400018	0.8169014084507044	0.9171974522292994	141	RFC	0.8501135267071579	0.8609865470852018	0.839240506329114	0.8643162393162394	0.8055555555555556	0.9230769230769231	0.8481648942175257	0.8193456614509246	0.876984126984127	0.8699819168173599	0.8285714285714286	0.9113924050632911	Self Other
no_ssid__geo	0.8791946308724832	0.9035087719298246	0.8779577721150346	0.8656716417910447	0.8902439024390244	0.8816422840962718	0.8307692307692307	0.9325153374233128	142	RFC	0.8806776556776557	0.8923076923076924	0.8690476190476191	0.9023809523809524	0.9	0.9047619047619048	0.8765398550724637	0.8405797101449275	0.9125	0.8667269439421339	0.7714285714285715	0.9620253164556962	Self Other
no_ssid__geo	0.8281471004243282	0.8508771929824561	0.8246029213959198	0.7996702390766693	0.8495356037151702	0.8233524747060432	0.7536231884057971	0.8930817610062892	143	RFC	0.8280737333267383	0.8276450511945392	0.8285024154589372	0.8261029411764705	0.7647058823529411	0.8875	0.8225946349065456	0.773524720893142	0.8716645489199492	0.8207956600361663	0.7428571428571429	0.8987341772151899	Self Other
no_ssid__geo	0.8729050279329609	0.9210526315789473	0.8719757925864797	0.8610687022900765	0.8828828828828829	0.9031618688060405	0.8615384615384616	0.9447852760736196	144	RFC	0.8758477220719784	0.8995215311004785	0.8521739130434782	0.925	0.9333333333333333	0.9166666666666666	0.8708282590550211	0.8257686676427526	0.9158878504672897	0.8873417721518988	0.8	0.9746835443037974	Self Other
no_ssid__geo	0.8958742632612967	0.9298245614035088	0.8955582139939682	0.8898128898128898	0.9013035381750465	0.9161764705882353	0.8823529411764706	0.95	145	RFC	0.8976332649126081	0.9184549356223176	0.8768115942028986	0.9236812570145903	0.9090909090909091	0.9382716049382716	0.8950531454702757	0.8629032258064516	0.9272030651340997	0.9095840867992766	0.8571428571428571	0.9620253164556962	Self Other
no_ssid__geo	0.8376068376068376	0.8771929824561403	0.8369842120450143	0.8269096005606167	0.8470588235294119	0.8533088235294117	0.7941176470588236	0.9125	146	RFC	0.8366598164985262	0.793010752688172	0.8803088803088803	0.8597081930415265	0.8181818181818182	0.9012345679012346	0.8400325672573268	0.8638360175695461	0.8162291169451074	0.8477396021699819	0.7714285714285715	0.9240506329113924	Self Other
no_ssid__geo	0.8950111690245719	0.9210526315789473	0.8924309171005206	0.8757709251101321	0.9090909090909091	0.9048855103365161	0.8656716417910447	0.9440993788819876	147	RFC	0.8968633796997658	0.906934306569343	0.8867924528301887	0.9165396341463414	0.90625	0.926829268292683	0.8896088531948838	0.8466780238500852	0.9325396825396826	0.8952983725135624	0.8285714285714286	0.9620253164556962	Self Other
no_ssid__geo	0.8972746331236897	0.9385964912280702	0.8959074455740488	0.8839779005524863	0.9078369905956113	0.9246814535158093	0.8923076923076922	0.9570552147239264	148	RFC	0.9020347613415391	0.9317803660565723	0.8722891566265061	0.9476190476190476	0.9666666666666667	0.9285714285714286	0.8936230347995053	0.8408408408408409	0.9464052287581699	0.9079566003616637	0.8285714285714286	0.9873417721518988	Self Other
no_ssid__geo	0.8366402116402116	0.8859649122807017	0.8297110188731209	0.7953603976801988	0.864061640066043	0.8649165983046212	0.8115942028985507	0.9182389937106918	149	RFC	0.8305692035100487	0.8013355592654424	0.859802847754655	0.8680147058823529	0.8235294117647058	0.9125	0.8289182580344667	0.7894736842105263	0.8683628318584071	0.8620253164556962	0.8	0.9240506329113924	Self Other
no_ssid__geo	0.8556111508220158	0.8771929824561403	0.8537695234073908	0.8373590982286634	0.8701799485861182	0.8533088235294117	0.7941176470588236	0.9125	150	RFC	0.8598020745042422	0.8858603066439523	0.833743842364532	0.8597081930415265	0.8181818181818182	0.9012345679012346	0.851919683165066	0.7938931297709924	0.9099462365591398	0.8477396021699819	0.7714285714285715	0.9240506329113924	Self Other
no_ssid__geo	0.8485940879596251	0.8859649122807017	0.8461448257501807	0.8267326732673267	0.8655569782330346	0.8626124038194123	0.8059701492537314	0.9192546583850932	151	RFC	0.8496515122450284	0.8564102564102564	0.8428927680798005	0.8730945121951219	0.84375	0.9024390243902439	0.8442583732057416	0.7990430622009569	0.8894736842105263	0.8540687160940326	0.7714285714285715	0.9367088607594937	Self Other
no_ssid__geo	0.9029567854435178	0.9035087719298246	0.8996051567480139	0.8812615955473098	0.917948717948718	0.8793650793650793	0.8253968253968255	0.9333333333333332	152	RFC	0.913824569827147	0.9576612903225806	0.8699878493317132	0.9119601328903655	0.9285714285714286	0.8953488372093024	0.8938286542918025	0.8161512027491409	0.9715061058344641	0.8587703435804701	0.7428571428571429	0.9746835443037974	Self Other
no_ssid__geo	0.8543758967001435	0.9035087719298246	0.8490855227546044	0.8208296557811121	0.8773413897280966	0.8875033641338477	0.8450704225352113	0.9299363057324842	153	RFC	0.8475712693103997	0.808695652173913	0.8864468864468864	0.8846153846153846	0.8333333333333334	0.9358974358974359	0.8508771929824561	0.8333333333333334	0.868421052631579	0.8905967450271248	0.8571428571428571	0.9240506329113924	Self Other
no_ssid__geo	0.8275862068965517	0.9035087719298246	0.8245946930181236	0.8016877637130803	0.8475016223231668	0.8837489570779642	0.8358208955223881	0.9316770186335404	154	RFC	0.8228825695581015	0.7774140752864157	0.8683510638297872	0.8948170731707317	0.875	0.9146341463414634	0.8275780218421414	0.8275261324041812	0.8276299112801014	0.8746835443037975	0.8	0.9493670886075949	Self Other
no_ssid__geo	0.8750817527795945	0.9298245614035088	0.87316422127803	0.8575689783743474	0.8887594641817124	0.914702581369248	0.8787878787878788	0.9506172839506173	155	RFC	0.8825584032258635	0.9229534510433387	0.8421633554083885	0.931597357170618	0.9354838709677419	0.927710843373494	0.8708247323535372	0.8008356545961003	0.9408138101109741	0.901627486437613	0.8285714285714286	0.9746835443037974	Self Other
no_ssid__geo	0.8487584650112867	0.9035087719298246	0.844172139883343	0.8174386920980926	0.8709055876685935	0.8816422840962718	0.8307692307692307	0.9325153374233128	156	RFC	0.8536941109068774	0.8754863813229572	0.8319018404907975	0.9023809523809524	0.9	0.9047619047619048	0.8401782557386686	0.7666098807495741	0.9137466307277629	0.8667269439421339	0.7714285714285715	0.9620253164556962	Self Other
no_ssid__geo	0.8760504201680672	0.9122807017543859	0.8757432491226035	0.8695652173913043	0.8819212808539026	0.8969258589511754	0.8571428571428571	0.9367088607594937	157	RFC	0.8753758291792597	0.8452722063037249	0.9054794520547945	0.8969258589511754	0.8571428571428571	0.9367088607594937	0.8774268851216822	0.8952959028831563	0.8595578673602081	0.8969258589511754	0.8571428571428571	0.9367088607594937	Self Other
no_ssid__geo	0.9052132701421801	0.9122807017543859	0.8995740225125533	0.8757763975155279	0.9233716475095786	0.8933782267115601	0.8484848484848486	0.9382716049382716	158	RFC	0.9082937749487539	0.9195652173913044	0.8970223325062034	0.9094442285270112	0.9032258064516129	0.9156626506024096	0.8936420844601622	0.8359683794466403	0.9513157894736842	0.8810126582278481	0.8	0.9620253164556962	Self Other
no_ssid__geo	0.8458333333333333	0.9385964912280702	0.8451735888459893	0.8350668647845468	0.8552803129074316	0.9246814535158093	0.8923076923076922	0.9570552147239264	159	RFC	0.844615714724798	0.8180494905385735	0.8711819389110226	0.9476190476190476	0.9666666666666667	0.9285714285714286	0.8463780336870166	0.8528072837632777	0.8399487836107554	0.9079566003616637	0.8285714285714286	0.9873417721518988	Self Other
no_ssid__geo	0.9042553191489362	0.9385964912280702	0.9022170642474506	0.8880994671403196	0.9163346613545816	0.9272627837024884	0.8985507246376812	0.9559748427672956	160	RFC	0.9027777777777778	0.8928571428571429	0.9126984126984127	0.9308823529411765	0.9117647058823529	0.95	0.9016961130742049	0.8833922261484098	0.92	0.923869801084991	0.8857142857142857	0.9620253164556962	Self Other
no_ssid__geo	0.861288450377249	0.9298245614035088	0.8612615320032357	0.8631940469376074	0.859329017068864	0.914702581369248	0.8787878787878788	0.9506172839506173	161	RFC	0.8625398694469726	0.835920177383592	0.8891595615103532	0.931597357170618	0.9354838709677419	0.927710843373494	0.8618713860171718	0.8923076923076924	0.8314350797266514	0.901627486437613	0.8285714285714286	0.9746835443037974	Self Other
no_ssid__geo	0.8965736040609137	0.9210526315789473	0.8965165663809358	0.894087069525666	0.8989460632362057	0.9064807219031994	0.8695652173913043	0.9433962264150944	162	RFC	0.8977825253567547	0.9210174029451138	0.8745476477683957	0.9099264705882353	0.8823529411764706	0.9375	0.8967158833230262	0.8686868686868687	0.9247448979591837	0.9032549728752259	0.8571428571428571	0.9493670886075949	Self Other
no_ssid__geo	0.9300244100895037	0.956140350877193	0.9262222532458467	0.9094736842105263	0.9429708222811671	0.9471586168536201	0.9253731343283582	0.968944099378882	163	RFC	0.9354050637236477	0.9557522123893806	0.915057915057915	0.959984756097561	0.96875	0.9512195121951219	0.9200550491981606	0.8674698795180723	0.9726402188782489	0.9365280289330922	0.8857142857142857	0.9873417721518988	Self Other
no_ssid__geo	0.8952451708766717	0.9298245614035088	0.8921226073240398	0.873769024171889	0.9104761904761905	0.913109756097561	0.8750000000000001	0.9512195121951219	164	RFC	0.8975158424889453	0.9087523277467412	0.8862793572311496	0.9415821501014199	0.9655172413793104	0.9176470588235294	0.8887053209687584	0.8413793103448276	0.9360313315926893	0.8936708860759495	0.8	0.9873417721518988	Self Other
no_ssid__geo	0.8885906040268456	0.9298245614035088	0.8885391937905687	0.8861454046639231	0.8909329829172143	0.9175406871609403	0.8857142857142857	0.9493670886075949	165	RFC	0.8890392446607163	0.900976290097629	0.8771021992238034	0.9175406871609403	0.8857142857142857	0.9493670886075949	0.888500907192496	0.8717948717948718	0.9052069425901201	0.9175406871609403	0.8857142857142857	0.9493670886075949	Self Other
no_ssid__geo	0.8646408839779005	0.9210526315789473	0.8625640429632644	0.8456692913385828	0.8794587945879458	0.9031618688060405	0.8615384615384616	0.9447852760736196	166	RFC	0.866989202487127	0.8817733990147784	0.8522050059594756	0.925	0.9333333333333333	0.9166666666666666	0.8604593940489075	0.8124054462934948	0.9085133418043202	0.8873417721518988	0.8	0.9746835443037974	Self Other
no_ssid__geo	0.8768898488120951	0.9035087719298246	0.8743363506068671	0.8564231738035264	0.8922495274102079	0.8837489570779642	0.8358208955223881	0.9316770186335404	167	RFC	0.8776746210198012	0.8823529411764706	0.872996300863132	0.8948170731707317	0.875	0.9146341463414634	0.8721725164393468	0.831973898858075	0.9123711340206185	0.8746835443037975	0.8	0.9493670886075949	Self Other
no_ssid__geo	0.8637702503681886	0.9473684210526315	0.8594158058871555	0.8346738159070598	0.8841577958672511	0.936026936026936	0.909090909090909	0.962962962962963	168	RFC	0.8662705492544922	0.8778195488721805	0.8547215496368039	0.9537504858142247	0.967741935483871	0.9397590361445783	0.8556323012437662	0.7955706984667802	0.9156939040207522	0.9222423146473779	0.8571428571428571	0.9873417721518988	Self Other
no_ssid__geo	0.8796498905908097	0.9385964912280702	0.8792178190491089	0.8719937936384794	0.8864418444597384	0.9294741493592577	0.904109589041096	0.9548387096774194	169	RFC	0.8790635914163969	0.8686244204018547	0.8895027624309392	0.9210526315789473	0.868421052631579	0.9736842105263158	0.879395664269323	0.8753894080996885	0.8834019204389575	0.9397830018083182	0.9428571428571428	0.9367088607594937	Self Other
no_ssid__geo	0.8695293146160198	0.9035087719298246	0.8661290503137261	0.8447937131630648	0.8874643874643874	0.8837489570779642	0.8358208955223881	0.9316770186335404	170	RFC	0.8678741109330634	0.8582834331337326	0.8774647887323944	0.8948170731707317	0.875	0.9146341463414634	0.8647079972575098	0.8317214700193424	0.8976945244956772	0.8746835443037975	0.8	0.9493670886075949	Self Other
no_ssid__geo	0.8525925925925926	0.8596491228070176	0.8520058944237099	0.8426877470355731	0.8613240418118467	0.8294051627384961	0.7575757575757576	0.9012345679012346	171	RFC	0.8569619746141384	0.8942953020134228	0.8196286472148541	0.8429848425961912	0.8064516129032258	0.8795180722891566	0.8521002482500675	0.796711509715994	0.9074889867841409	0.8191681735985534	0.7142857142857143	0.9240506329113924	Self Other
no_ssid__geo	0.8821695760598504	0.9210526315789473	0.8818974111443161	0.8762278978388998	0.8875669244497323	0.9079572979276935	0.8732394366197184	0.9426751592356688	172	RFC	0.8815864238755968	0.8654592496765847	0.8977135980746089	0.9049145299145299	0.8611111111111112	0.9487179487179487	0.8824574816664066	0.8872679045092838	0.8776470588235294	0.9112115732368897	0.8857142857142857	0.9367088607594937	Self Other
no_ssid__geo	0.8386187455954898	0.9035087719298246	0.8350751181167104	0.8109000825763832	0.8592501536570376	0.8837489570779642	0.8358208955223881	0.9316770186335404	173	RFC	0.8400783370342957	0.8480138169257341	0.8321428571428572	0.8948170731707317	0.875	0.9146341463414634	0.8325408537468033	0.7768987341772152	0.8881829733163914	0.8746835443037975	0.8	0.9493670886075949	Self Other
no_ssid__geo	0.8591352859135286	0.8947368421052632	0.8565090750574622	0.8370967741935484	0.8759213759213759	0.8720538720538721	0.8181818181818182	0.9259259259259259	174	RFC	0.8688599622855678	0.9153439153439153	0.8223760092272203	0.8872910998834046	0.8709677419354839	0.9036144578313253	0.8540494734971776	0.7711738484398217	0.9369250985545335	0.8603978300180832	0.7714285714285715	0.9493670886075949	Self Other
no_ssid__geo	0.8392741412832145	0.9210526315789473	0.8363284858853721	0.8143712574850299	0.8582857142857143	0.9064807219031994	0.8695652173913043	0.9433962264150944	175	RFC	0.8345925328871295	0.7918486171761281	0.8773364485981309	0.9099264705882353	0.8823529411764706	0.9375	0.8391286887760554	0.8382126348228043	0.8400447427293065	0.9032549728752259	0.8571428571428571	0.9493670886075949	Self Other
no_ssid__geo	0.8883610451306413	0.9385964912280702	0.8834206507201967	0.8594217347956132	0.9074195666447801	0.9272627837024884	0.8985507246376812	0.9559748427672956	176	RFC	0.8864390637696147	0.8778004073319755	0.8950777202072538	0.9308823529411765	0.9117647058823529	0.95	0.8809516998169108	0.841796875	0.9201065246338216	0.923869801084991	0.8857142857142857	0.9620253164556962	Self Other
no_ssid__geo	0.8157389635316699	0.868421052631579	0.8155105199135717	0.8090185676392574	0.8220024721878861	0.8441345365053323	0.782608695652174	0.9056603773584907	177	RFC	0.8159686403961213	0.7760814249363868	0.8558558558558559	0.8470588235294118	0.7941176470588235	0.9	0.8178003366260322	0.8448753462603878	0.7907253269916765	0.8414104882459312	0.7714285714285715	0.9113924050632911	Self Other
no_ssid__geo	0.8582781456953642	0.9122807017543859	0.857315946667232	0.8455988455988457	0.8690330477356182	0.8969258589511754	0.8571428571428571	0.9367088607594937	178	RFC	0.8597844641534436	0.8733233979135618	0.8462455303933254	0.8969258589511754	0.8571428571428571	0.9367088607594937	0.8563310902933545	0.8195804195804196	0.8930817610062893	0.8969258589511754	0.8571428571428571	0.9367088607594937	Self Other
no_ssid__geo	0.8697478991596639	0.9210526315789473	0.8661538740634581	0.8442211055276382	0.888086642599278	0.9012987012987013	0.8571428571428572	0.9454545454545454	179	RFC	0.8767344664251882	0.9081081081081082	0.845360824742268	0.9356312292358804	0.9642857142857143	0.9069767441860465	0.8620468055481176	0.7887323943661971	0.935361216730038	0.8793851717902351	0.7714285714285715	0.9873417721518988	Self Other
no_ssid__geo	0.9028801071667782	0.9385964912280702	0.9016346142923677	0.8905660377358491	0.9127031908488863	0.9272627837024884	0.8985507246376812	0.9559748427672956	180	RFC	0.9042983033494223	0.9147286821705426	0.8938679245283019	0.9308823529411765	0.9117647058823529	0.95	0.8999981911583822	0.8676470588235294	0.932349323493235	0.923869801084991	0.8857142857142857	0.9620253164556962	Self Other
no_ssid__geo	0.8531561461794019	0.8947368421052632	0.852478531868549	0.84248039914469	0.8624766645924081	0.8782051282051282	0.8333333333333334	0.923076923076923	181	RFC	0.8520857106406503	0.8335684062059239	0.8706030150753769	0.872937872937873	0.8108108108108109	0.935064935064935	0.8530428154660166	0.8515850144092219	0.8545006165228114	0.8842676311030742	0.8571428571428571	0.9113924050632911	Self Other
no_ssid__geo	0.8430813124108416	0.9122807017543859	0.842246317512275	0.8307692307692308	0.8537234042553192	0.8985042735042735	0.8611111111111112	0.9358974358974359	182	RFC	0.8433545602258365	0.8463949843260188	0.8403141361256544	0.8929448929448929	0.8378378378378378	0.948051948051948	0.8416387686780435	0.8157099697885196	0.8675675675675676	0.9048824593128391	0.8857142857142857	0.9240506329113924	Self Other
no_ssid__geo	0.8765705838876571	0.9385964912280702	0.8748641067319435	0.8602510460251046	0.8894771674387824	0.9260220635950681	0.8955223880597014	0.9565217391304348	183	RFC	0.878833128422935	0.8939130434782608	0.8637532133676092	0.9382621951219512	0.9375	0.9390243902439024	0.8729063063856004	0.8290322580645161	0.9167803547066848	0.9159132007233273	0.8571428571428571	0.9746835443037974	Self Other
no_ssid__geo	0.8071833648393195	0.9035087719298246	0.805649204702628	0.7883817427385893	0.8229166666666666	0.8856986601039104	0.8405797101449276	0.9308176100628932	184	RFC	0.8047993824704366	0.7529722589167768	0.8566265060240964	0.8889705882352941	0.8529411764705882	0.925	0.8095226935521931	0.8272859216255443	0.7917594654788419	0.8826401446654611	0.8285714285714286	0.9367088607594937	Self Other
no_ssid__geo	0.814930991217064	0.8859649122807017	0.8131180234219476	0.7947112038970077	0.8315248429468876	0.8649165983046212	0.8115942028985507	0.9182389937106918	185	RFC	0.8119851081697884	0.7685060565275909	0.8554641598119859	0.8680147058823529	0.8235294117647058	0.9125	0.8158277297470381	0.8227665706051873	0.8088888888888889	0.8620253164556962	0.8	0.9240506329113924	Self Other
no_ssid__geo	0.8749218261413383	0.8947368421052632	0.8748806710590151	0.8726114649681529	0.8771498771498772	0.8763110307414106	0.8285714285714286	0.9240506329113924	186	RFC	0.8751448372186243	0.8827319587628866	0.8675577156743621	0.8763110307414106	0.8285714285714286	0.9240506329113924	0.8748384623809002	0.8627204030226701	0.8869565217391304	0.8763110307414106	0.8285714285714286	0.9240506329113924	Self Other
no_ssid__geo	0.8622016936104696	0.9298245614035088	0.8599697080105149	0.8422907488986784	0.8776486671223513	0.9175406871609403	0.8857142857142857	0.9493670886075949	187	RFC	0.8587097888841431	0.8269896193771626	0.8904299583911235	0.9175406871609403	0.8857142857142857	0.9493670886075949	0.8616989358664776	0.8581687612208259	0.8652291105121294	0.9175406871609403	0.8857142857142857	0.9493670886075949	Self Other
no_ssid__geo	0.8315432447710571	0.8859649122807017	0.8311893172793647	0.8234597156398105	0.8389189189189189	0.8649165983046212	0.8115942028985507	0.9182389937106918	188	RFC	0.8312906648259641	0.7906712172923777	0.8719101123595505	0.8680147058823529	0.8235294117647058	0.9125	0.833709311907705	0.8590852904820766	0.8083333333333333	0.8620253164556962	0.8	0.9240506329113924	Self Other
no_ssid__geo	0.8880494505494505	0.9385964912280702	0.8864084858596925	0.8727556596409055	0.9000613120784794	0.9260220635950681	0.8955223880597014	0.9565217391304348	189	RFC	0.8940281030444965	0.9285714285714286	0.8594847775175644	0.9382621951219512	0.9375	0.9390243902439024	0.883964229325054	0.8232695139911634	0.9446589446589446	0.9159132007233273	0.8571428571428571	0.9746835443037974	Self Other
no_ssid__geo	0.821003963011889	0.9210526315789473	0.8204109467322237	0.8100911002102312	0.8307307932542162	0.9093239063190455	0.8767123287671234	0.9419354838709677	190	RFC	0.8224655391533875	0.7487046632124352	0.8962264150943396	0.9013157894736842	0.8421052631578947	0.9605263157894737	0.8282993717175129	0.8824427480916031	0.7741559953434226	0.9191681735985533	0.9142857142857143	0.9240506329113924	Self Other
no_ssid__geo	0.871447902571042	0.9035087719298246	0.8705948709819529	0.8600883652430045	0.8811013767209012	0.8856986601039104	0.8405797101449276	0.9308176100628932	191	RFC	0.8695626633770963	0.8319088319088319	0.9072164948453608	0.8889705882352941	0.8529411764705882	0.925	0.8733457955017506	0.8902439024390244	0.8564476885644768	0.8826401446654611	0.8285714285714286	0.9367088607594937	Self Other
no_ssid__geo	0.837404047452896	0.8947368421052632	0.8313270236751107	0.7993109388458226	0.8633431085043988	0.8720538720538721	0.8181818181818182	0.9259259259259259	192	RFC	0.8319862647597143	0.804159445407279	0.8598130841121495	0.8872910998834046	0.8709677419354839	0.9036144578313253	0.8307113929360892	0.7945205479452054	0.866902237926973	0.8603978300180832	0.7714285714285715	0.9493670886075949	Self Other
no_ssid__geo	0.8260577568838147	0.8859649122807017	0.821418268217813	0.7926341072858287	0.8502024291497975	0.8649165983046212	0.8115942028985507	0.9182389937106918	193	RFC	0.8181885141254651	0.7300884955752213	0.906288532675709	0.8680147058823529	0.8235294117647058	0.9125	0.8337768849512952	0.8669001751313485	0.8006535947712419	0.8620253164556962	0.8	0.9240506329113924	Self Other
no_ssid__geo	0.8454873646209387	0.9122807017543859	0.8369455190412688	0.7996254681647939	0.8742655699177437	0.8892343567819667	0.8387096774193549	0.9397590361445785	194	RFC	0.855371368645705	0.8877338877338877	0.8230088495575221	0.9297573435504469	0.9629629629629629	0.896551724137931	0.8298792125116881	0.727427597955707	0.9323308270676691	0.8650994575045208	0.7428571428571429	0.9873417721518988	Self Other
no_ssid__geo	0.8724216959511077	0.8859649122807017	0.8619826868306394	0.8240252897787145	0.8999400838825643	0.8626124038194123	0.8059701492537314	0.9192546583850932	195	RFC	0.8689390901050986	0.8574561403508771	0.88042203985932	0.8730945121951219	0.84375	0.9024390243902439	0.8567232927653821	0.7931034482758621	0.9203431372549019	0.8540687160940326	0.7714285714285715	0.9367088607594937	Self Other
no_ssid__geo	0.8879432624113475	0.9298245614035088	0.8846569634514065	0.8651877133105802	0.904126213592233	0.9175406871609403	0.8857142857142857	0.9493670886075949	196	RFC	0.886977349648529	0.8817391304347826	0.8922155688622755	0.9175406871609403	0.8857142857142857	0.9493670886075949	0.8828026973737074	0.8492462311557789	0.9163591635916359	0.9175406871609403	0.8857142857142857	0.9493670886075949	Self Other
no_ssid__geo	0.8977350720658888	0.9473684210526315	0.8970598764773522	0.888722927557879	0.9053968253968254	0.9371323529411765	0.9117647058823529	0.9625	197	RFC	0.8978234433487241	0.8987915407854985	0.8968553459119497	0.9450056116722784	0.9393939393939394	0.9506172839506173	0.8964899821989925	0.8788774002954209	0.9141025641025641	0.9301989150090415	0.8857142857142857	0.9746835443037974	Self Other
no_ssid__geo	0.8742331288343558	0.9298245614035088	0.8713864732556322	0.8522522522522523	0.890520694259012	0.914702581369248	0.8787878787878788	0.9506172839506173	198	RFC	0.8754761349502488	0.8824626865671642	0.8684895833333334	0.931597357170618	0.9354838709677419	0.927710843373494	0.8688702209918381	0.8240418118466899	0.9136986301369863	0.901627486437613	0.8285714285714286	0.9746835443037974	Self Other
no_ssid__geo	0.8739184177997528	0.9122807017543859	0.8738991504948952	0.8723404255319149	0.8754578754578755	0.8985042735042735	0.8611111111111112	0.9358974358974359	199	RFC	0.8747291590157914	0.8958868894601543	0.8535714285714285	0.8929448929448929	0.8378378378378378	0.948051948051948	0.8742481203007519	0.85	0.8984962406015038	0.9048824593128391	0.8857142857142857	0.9240506329113924	Self Other
no_ssid__geo	0.8171428571428572	0.8771929824561403	0.8164175190138998	0.8048780487804879	0.8279569892473119	0.861842105263158	0.8157894736842105	0.9078947368421053	200	RFC	0.8213030302051261	0.7235079171741778	0.9190981432360743	0.8506515202138323	0.7560975609756098	0.9452054794520548	0.8300655492864255	0.9068702290076336	0.7532608695652174	0.8795660036166365	0.8857142857142857	0.8734177215189873	Self Other
no_ssid__geo	0.8956158663883089	0.9385964912280702	0.8941518595487741	0.8817034700315457	0.9066002490660025	0.9272627837024884	0.8985507246376812	0.9559748427672956	201	RFC	0.8937755102040816	0.8775510204081632	0.91	0.9308823529411765	0.9117647058823529	0.95	0.8945606052860283	0.8858954041204438	0.9032258064516129	0.923869801084991	0.8857142857142857	0.9620253164556962	Self Other
no_ssid__geo	0.8835820895522388	0.9385964912280702	0.8827333496390674	0.8727569331158238	0.8927097661623109	0.9246814535158093	0.8923076923076922	0.9570552147239264	202	RFC	0.8904529502458443	0.9369527145359019	0.8439531859557867	0.9476190476190476	0.9666666666666667	0.9285714285714286	0.8821195743021117	0.816793893129771	0.9474452554744526	0.9079566003616637	0.8285714285714286	0.9873417721518988	Self Other
no_ssid__geo	0.8307794803464357	0.8771929824561403	0.8282825280149895	0.8075757575757576	0.8489892984542212	0.850729517396184	0.787878787878788	0.9135802469135801	203	RFC	0.8267021238494323	0.7826725403817915	0.8707317073170732	0.865137971239798	0.8387096774193549	0.891566265060241	0.831211035223976	0.8341158059467919	0.8283062645011601	0.8397830018083183	0.7428571428571429	0.9367088607594937	Self Other
no_ssid__geo	0.8601662887377173	0.9122807017543859	0.8554080422796562	0.8291782086795937	0.8816378758797185	0.8933782267115601	0.8484848484848486	0.9382716049382716	204	RFC	0.8595990694474964	0.8568702290076335	0.8623279098873592	0.9094442285270112	0.9032258064516129	0.9156626506024096	0.8525262482555798	0.8032200357781754	0.9018324607329843	0.8810126582278481	0.8	0.9620253164556962	Self Other
no_ssid__geo	0.8405612244897959	0.9122807017543859	0.8405485131148848	0.839124839124839	0.8419721871049305	0.8999648999648999	0.8648648648648648	0.935064935064935	205	RFC	0.8418671926792599	0.8039457459926017	0.8797886393659181	0.8902564102564102	0.8205128205128205	0.96	0.8423981402177902	0.8775235531628532	0.8072727272727273	0.9128390596745026	0.9142857142857143	0.9113924050632911	Self Other
no_ssid__geo	0.8438661710037175	0.8771929824561403	0.8411774628879893	0.8205128205128206	0.861842105263158	0.8579059829059829	0.8055555555555555	0.9102564102564102	206	RFC	0.8405544954540353	0.8135593220338984	0.8675496688741722	0.8529308529308529	0.7837837837837838	0.922077922077922	0.8418976786116745	0.8275862068965517	0.8562091503267973	0.8636528028933093	0.8285714285714286	0.8987341772151899	Self Other
no_ssid__geo	0.8794541319181198	0.9122807017543859	0.8732418372472117	0.8451801363193769	0.9013035381750465	0.8933782267115601	0.8484848484848486	0.9382716049382716	207	RFC	0.8759543285616905	0.8611111111111112	0.8907975460122699	0.9094442285270112	0.9032258064516129	0.9156626506024096	0.8709441086887593	0.8298279158699808	0.9120603015075377	0.8810126582278481	0.8	0.9620253164556962	Self Other
no_ssid__geo	0.8838268792710706	0.9210526315789473	0.8761445812754894	0.8452982810920122	0.9069908814589667	0.9012987012987013	0.8571428571428572	0.9454545454545454	208	RFC	0.8833956484526331	0.8818565400843882	0.8849347568208779	0.9356312292358804	0.9642857142857143	0.9069767441860465	0.8709125245139578	0.8116504854368932	0.9301745635910225	0.8793851717902351	0.7714285714285715	0.9873417721518988	Self Other
no_ssid__geo	0.8738621586475943	0.8859649122807017	0.8738408249487113	0.8722002635046113	0.8754813863928113	0.8649165983046212	0.8115942028985507	0.9182389937106918	209	RFC	0.8740366508357345	0.881491344873502	0.866581956797967	0.8680147058823529	0.8235294117647058	0.9125	0.8738342490238553	0.863102998696219	0.8845654993514915	0.8620253164556962	0.8	0.9240506329113924	Self Other
no_ssid__geo	0.8971898560657985	0.9385964912280702	0.8969853929664817	0.8923959827833572	0.9015748031496064	0.9272627837024884	0.8985507246376812	0.9559748427672956	210	RFC	0.8967548375443113	0.8847795163584637	0.9087301587301587	0.9308823529411765	0.9117647058823529	0.95	0.8973379839001447	0.9001447178002895	0.89453125	0.923869801084991	0.8857142857142857	0.9620253164556962	Self Other
no_ssid__geo	0.8927381745502998	0.956140350877193	0.8911376621317306	0.8779378316906746	0.9043374925727866	0.9488651655153852	0.9295774647887323	0.9681528662420382	211	RFC	0.8908272688317627	0.8746223564954683	0.9070321811680572	0.9455128205128205	0.9166666666666666	0.9743589743589743	0.8914686532926486	0.8812785388127854	0.9016587677725119	0.9524412296564195	0.9428571428571428	0.9620253164556962	Self Other
no_ssid__geo	0.8648648648648649	0.8947368421052632	0.857335646809331	0.8245614035087719	0.8901098901098902	0.8742647058823529	0.823529411764706	0.9249999999999999	212	RFC	0.8645305152940036	0.863265306122449	0.8657957244655582	0.8810325476992144	0.8484848484848485	0.9135802469135802	0.8525041251031276	0.789179104477612	0.9158291457286433	0.8683544303797468	0.8	0.9367088607594937	Self Other
no_ssid__geo	0.8758727695888285	0.9473684210526315	0.8746169933368999	0.8620689655172413	0.8871650211565585	0.936026936026936	0.909090909090909	0.962962962962963	213	RFC	0.8825617543270039	0.9242144177449169	0.8409090909090909	0.9537504858142247	0.967741935483871	0.9397590361445783	0.8732802063993441	0.8077544426494345	0.9388059701492537	0.9222423146473779	0.8571428571428571	0.9873417721518988	Self Other
no_ssid__geo	0.8590211833455077	0.9210526315789473	0.857657424691777	0.8437246963562753	0.8715901530272787	0.9079572979276935	0.8732394366197184	0.9426751592356688	214	RFC	0.8619362067840125	0.8830508474576271	0.8408215661103979	0.9049145299145299	0.8611111111111112	0.9487179487179487	0.8562240352905905	0.8077519379844961	0.9046961325966851	0.9112115732368897	0.8857142857142857	0.9367088607594937	Self Other
no_ssid__geo	0.843841642228739	0.9210526315789473	0.8409792628052328	0.8196443691786621	0.8623141564318034	0.9093239063190455	0.8767123287671234	0.9419354838709677	215	RFC	0.8400608643258206	0.8093645484949833	0.8707571801566579	0.9013157894736842	0.8421052631578947	0.9605263157894737	0.8421109849491459	0.8301886792452831	0.8540332906530089	0.9191681735985533	0.9142857142857143	0.9240506329113924	Self Other
no_ssid__geo	0.8174545454545454	0.9035087719298246	0.809199764046242	0.7695133149678604	0.8488862131246238	0.8875033641338477	0.8450704225352113	0.9299363057324842	216	RFC	0.8040239172592114	0.704201680672269	0.9038461538461539	0.8846153846153846	0.8333333333333334	0.9358974358974359	0.8242025762038905	0.8481781376518218	0.8002270147559591	0.8905967450271248	0.8571428571428571	0.9240506329113924	Self Other
no_ssid__geo	0.8180076628352491	0.8947368421052632	0.8169860829707376	0.8033126293995859	0.8306595365418894	0.87995787995788	0.8378378378378378	0.9220779220779222	217	RFC	0.8200163185378591	0.7275	0.912532637075718	0.8707692307692307	0.7948717948717948	0.9466666666666667	0.829516259390758	0.8967642526964561	0.7622682660850599	0.8922242314647377	0.8857142857142857	0.8987341772151899	Self Other
no_ssid__geo	0.8981200727713766	0.9210526315789473	0.8973039659073723	0.9064587973273943	0.8881491344873502	0.9079572979276935	0.8732394366197184	0.9426751592356688	218	RFC	0.8961086539683103	0.9271070615034168	0.8651102464332037	0.9049145299145299	0.8611111111111112	0.9487179487179487	0.8995794700309064	0.8867102396514162	0.9124487004103967	0.9112115732368897	0.8857142857142857	0.9367088607594937	Self Other
no_ssid__geo	0.8465244322092222	0.9210526315789473	0.8431861353698582	0.8203062046736503	0.8660660660660661	0.9079572979276935	0.8732394366197184	0.9426751592356688	219	RFC	0.8413182580724597	0.7990580847723705	0.883578431372549	0.9049145299145299	0.8611111111111112	0.9487179487179487	0.8459748125960421	0.8427152317880795	0.8492343934040048	0.9112115732368897	0.8857142857142857	0.9367088607594937	Self Other
no_ssid__geo	0.9078844652615145	0.9473684210526315	0.9036350886140507	0.883399209486166	0.9238709677419354	0.9371323529411765	0.9117647058823529	0.9625	220	RFC	0.9080072026956011	0.9085365853658537	0.9074778200253485	0.9450056116722784	0.9393939393939394	0.9506172839506173	0.9002413322551299	0.8596153846153847	0.9408672798948752	0.9301989150090415	0.8857142857142857	0.9746835443037974	Self Other
no_ssid__geo	0.8712349397590361	0.8947368421052632	0.8679001293146325	0.8469113697403761	0.8888888888888888	0.8696646341463414	0.8125	0.926829268292683	221	RFC	0.8741971133864812	0.8890977443609023	0.8592964824120602	0.8953346855983773	0.896551724137931	0.8941176470588236	0.8645696011779458	0.8085470085470086	0.9205921938088829	0.8524412296564196	0.7428571428571429	0.9620253164556962	Self Other
no_ssid__geo	0.8907563025210085	0.956140350877193	0.8900032606523407	0.8809020436927413	0.8991044776119402	0.9462010382255781	0.923076923076923	0.9693251533742331	222	RFC	0.8941710710782067	0.9218289085545722	0.8665132336018412	0.9702380952380952	1.0	0.9404761904761905	0.8888489835009359	0.8434547908232118	0.93424317617866	0.9285714285714286	0.8571428571428571	1.0	Self Other
no_ssid__geo	0.8500669344042838	0.8859649122807017	0.8481467566198932	0.8310708898944194	0.865222623345367	0.860122699386503	0.8	0.920245398773006	223	RFC	0.8531786621320606	0.873217115689382	0.8331402085747392	0.8797619047619047	0.8666666666666667	0.8928571428571429	0.8463402994750633	0.7928057553956834	0.899874843554443	0.8461121157323689	0.7428571428571429	0.9493670886075949	Self Other
no_ssid__geo	0.8387799564270153	0.868421052631579	0.836314393906942	0.8162251655629138	0.8564036222509702	0.8488731771984093	0.7945205479452055	0.9032258064516129	224	RFC	0.8368307593307593	0.8216666666666667	0.851994851994852	0.8421052631578947	0.7631578947368421	0.9210526315789473	0.835856760317569	0.8108552631578947	0.8608582574772432	0.8573236889692586	0.8285714285714286	0.8860759493670886	Self Other
no_ssid__geo	0.8446824789594491	0.8859649122807017	0.8379712157548155	0.8049951969260326	0.8709472345835984	0.860122699386503	0.8	0.920245398773006	225	RFC	0.8482441366796489	0.8621399176954733	0.8343483556638246	0.8797619047619047	0.8666666666666667	0.8928571428571429	0.8329296051370519	0.7549549549549549	0.910904255319149	0.8461121157323689	0.7428571428571429	0.9493670886075949	Self Other
no_ssid__geo	0.8266860043509789	0.9035087719298246	0.8215476329062177	0.7912663755458516	0.8518288902665839	0.8793650793650793	0.8253968253968255	0.9333333333333332	226	RFC	0.8354605086415331	0.8711538461538462	0.79976717112922	0.9119601328903655	0.9285714285714286	0.8953488372093024	0.8179702917771883	0.7248	0.9111405835543767	0.8587703435804701	0.7428571428571429	0.9746835443037974	Self Other
no_ssid__geo	0.8272980501392758	0.8333333333333334	0.8267050763002181	0.8165680473372782	0.8368421052631579	0.8112418300653594	0.7466666666666666	0.8758169934640523	227	RFC	0.8262720997291235	0.7942446043165468	0.8582995951417004	0.8027027027027027	0.7	0.9054054054054054	0.8283069853048927	0.8401826484018264	0.8164313222079589	0.8240506329113924	0.8	0.8481012658227848	Self Other
no_ssid__geo	0.8454613653413353	0.9122807017543859	0.8366856824756395	0.798828125	0.874543239951279	0.8913871951219513	0.8437500000000001	0.9390243902439025	228	RFC	0.8562889178045996	0.8910675381263616	0.8215102974828375	0.9184584178498986	0.9310344827586207	0.9058823529411765	0.8293948193215339	0.7238938053097345	0.9348958333333334	0.8730560578661845	0.7714285714285715	0.9746835443037974	Self Other
no_ssid__geo	0.8503937007874016	0.9122807017543859	0.8481315396113602	0.8295964125560539	0.8666666666666667	0.8952205882352942	0.8529411764705883	0.9375000000000001	229	RFC	0.8535504844467108	0.8726415094339622	0.8344594594594594	0.9023569023569024	0.8787878787878788	0.9259259259259259	0.8460290723064445	0.7905982905982906	0.9014598540145985	0.8889692585895117	0.8285714285714286	0.9493670886075949	Self Other
no_ssid__geo	0.8742820676451819	0.9035087719298246	0.8741916881476124	0.8708196721311476	0.877563704164077	0.8837489570779642	0.8358208955223881	0.9316770186335404	230	RFC	0.874735210118319	0.8853333333333333	0.8641370869033048	0.8948170731707317	0.875	0.9146341463414634	0.8740941674812643	0.8567741935483871	0.8914141414141414	0.8746835443037975	0.8	0.9493670886075949	Self Other
no_ssid__geo	0.865	0.9122807017543859	0.8646712754809003	0.8580015026296017	0.8713410483321987	0.8969258589511754	0.8571428571428571	0.9367088607594937	231	RFC	0.8691256064156299	0.9092356687898089	0.8290155440414507	0.8969258589511754	0.8571428571428571	0.9367088607594937	0.865227116416424	0.8122332859174964	0.9182209469153515	0.8969258589511754	0.8571428571428571	0.9367088607594937	Self Other
no_ssid__geo	0.8864373783257625	0.9298245614035088	0.8862762760103352	0.890556597873671	0.8819959541469994	0.9175406871609403	0.8857142857142857	0.9493670886075949	232	RFC	0.8860377015089367	0.9047013977128335	0.8673740053050398	0.9175406871609403	0.8857142857142857	0.9493670886075949	0.8869833161020901	0.8768472906403941	0.897119341563786	0.9175406871609403	0.8857142857142857	0.9493670886075949	Self Other
no_ssid__geo	0.8711201079622132	0.9298245614035088	0.8707145907505818	0.8634739099356684	0.8779552715654952	0.9161764705882353	0.8823529411764706	0.95	233	RFC	0.8737758253069627	0.9014925373134328	0.8460591133004927	0.9236812570145903	0.9090909090909091	0.9382716049382716	0.8704414167746025	0.8285322359396433	0.9123505976095617	0.9095840867992766	0.8571428571428571	0.9620253164556962	Self Other
no_ssid__geo	0.8781094527363185	0.9210526315789473	0.871006376118986	0.8407367280606718	0.9012760241773002	0.9031618688060405	0.8615384615384616	0.9447852760736196	234	RFC	0.8887495456197747	0.9238095238095239	0.8536895674300254	0.925	0.9333333333333333	0.9166666666666666	0.8629262829848787	0.7713717693836978	0.9544807965860598	0.8873417721518988	0.8	0.9746835443037974	Self Other
no_ssid__geo	0.8505221932114883	0.9385964912280702	0.8495838805204805	0.8377037562012756	0.8614640048396854	0.9284112317215394	0.9014084507042254	0.9554140127388535	235	RFC	0.852252079698929	0.8678414096916299	0.836662749706228	0.9252136752136753	0.8888888888888888	0.9615384615384616	0.8486847948621596	0.8095890410958904	0.8877805486284289	0.9318264014466546	0.9142857142857143	0.9493670886075949	Self Other
no_ssid__geo	0.8699929725931131	0.9473684210526315	0.868864585642377	0.8567002323780016	0.8810289389067524	0.9371323529411765	0.9117647058823529	0.9625	236	RFC	0.8723069540319892	0.8904991948470209	0.8541147132169576	0.9450056116722784	0.9393939393939394	0.9506172839506173	0.86753384472062	0.8253731343283582	0.9096945551128818	0.9301989150090415	0.8857142857142857	0.9746835443037974	Self Other
no_ssid__geo	0.8885245901639345	0.9385964912280702	0.883958719741285	0.8609406952965235	0.9069767441860466	0.9246814535158093	0.8923076923076922	0.9570552147239264	237	RFC	0.89023874350901	0.8976545842217484	0.8828229027962716	0.9476190476190476	0.9666666666666667	0.9285714285714286	0.8798007178798505	0.8271119842829077	0.9324894514767933	0.9079566003616637	0.8285714285714286	0.9873417721518988	Self Other
no_ssid__geo	0.8579668348954578	0.9035087719298246	0.8568593707845156	0.8442687747035573	0.8694499668654738	0.8837489570779642	0.8358208955223881	0.9316770186335404	238	RFC	0.8653878125199821	0.9128205128205128	0.8179551122194514	0.8948170731707317	0.875	0.9146341463414634	0.8565791663199933	0.7852941176470588	0.9278642149929278	0.8746835443037975	0.8	0.9493670886075949	Self Other
no_ssid__geo	0.8715427166564229	0.9298245614035088	0.8708634534720996	0.8614976805831676	0.8802292263610315	0.9161764705882353	0.8823529411764706	0.95	239	RFC	0.8721091440933606	0.8783783783783784	0.8658399098083427	0.9236812570145903	0.9090909090909091	0.9382716049382716	0.8701792355888585	0.8452535760728218	0.8951048951048951	0.9095840867992766	0.8571428571428571	0.9620253164556962	Self Other
no_ssid__geo	0.880354505169867	0.9210526315789473	0.8742639775478758	0.8465909090909091	0.9019370460048426	0.9031618688060405	0.8615384615384616	0.9447852760736196	240	RFC	0.8792519494025857	0.8747553816046967	0.8837485172004745	0.925	0.9333333333333333	0.9166666666666666	0.8705367369387964	0.8201834862385321	0.9208899876390606	0.8873417721518988	0.8	0.9746835443037974	Self Other
no_ssid__geo	0.8317567567567568	0.9298245614035088	0.8310005645237846	0.8196958725561188	0.8423052564914503	0.9161764705882353	0.8823529411764706	0.95	241	RFC	0.8310661365176368	0.774281805745554	0.8878504672897196	0.9236812570145903	0.9090909090909091	0.9382716049382716	0.8359870250231696	0.8707692307692307	0.8012048192771084	0.9095840867992766	0.8571428571428571	0.9620253164556962	Self Other
no_ssid__geo	0.8958185683912119	0.9298245614035088	0.8942840061344909	0.8815471394037067	0.9070208728652751	0.913109756097561	0.8750000000000001	0.9512195121951219	242	RFC	0.8954145150805235	0.8923327895595432	0.8984962406015038	0.9415821501014199	0.9655172413793104	0.9176470588235294	0.8933639602703956	0.8710191082802548	0.9157088122605364	0.8936708860759495	0.8	0.9873417721518988	Self Other
no_ssid__geo	0.8134001252348153	0.9122807017543859	0.8116256277747167	0.7933425797503466	0.8299086757990869	0.8969258589511754	0.8571428571428571	0.9367088607594937	243	RFC	0.8108759298351427	0.7447916666666666	0.8769601930036188	0.8969258589511754	0.8571428571428571	0.9367088607594937	0.8181568295874311	0.8486646884272997	0.7876489707475623	0.8969258589511754	0.8571428571428571	0.9367088607594937	Self Other
no_ssid__geo	0.8638157894736842	0.9122807017543859	0.8626337524377663	0.8498912255257434	0.8753762793497892	0.8999648999648999	0.8648648648648648	0.935064935064935	244	RFC	0.8636204481792717	0.861764705882353	0.8654761904761905	0.8902564102564102	0.8205128205128205	0.96	0.8619229837648703	0.8383404864091559	0.8855054811205847	0.9128390596745026	0.9142857142857143	0.9113924050632911	Self Other
no_ssid__geo	0.8188854489164087	0.868421052631579	0.8112413090385999	0.7732558139534884	0.8492268041237114	0.8414758505608604	0.7761194029850748	0.9068322981366461	245	RFC	0.8164556480742178	0.806060606060606	0.8268506900878294	0.8513719512195121	0.8125	0.8902439024390244	0.8079322209478708	0.7430167597765364	0.8728476821192053	0.8334538878842677	0.7428571428571429	0.9240506329113924	Self Other
no_ssid__geo	0.884641638225256	0.9298245614035088	0.8844478151799777	0.8797153024911032	0.8891803278688524	0.9175406871609403	0.8857142857142857	0.9493670886075949	246	RFC	0.8846188325732023	0.8841201716738197	0.8851174934725848	0.9175406871609403	0.8857142857142857	0.9493670886075949	0.8843173700298962	0.8753541076487252	0.8932806324110671	0.9175406871609403	0.8857142857142857	0.9493670886075949	Self Other
no_ssid__geo	0.8459119496855346	0.8947368421052632	0.8361819954740308	0.7962577962577961	0.8761061946902655	0.8720538720538721	0.8181818181818182	0.9259259259259259	247	RFC	0.8430284857571214	0.8326086956521739	0.853448275862069	0.8872910998834046	0.8709677419354839	0.9036144578313253	0.8314741035856574	0.7629482071713147	0.9	0.8603978300180832	0.7714285714285715	0.9493670886075949	Self Other
no_ssid__geo	0.8607935440484197	0.9298245614035088	0.859362470981222	0.8451757666417352	0.8735491753207087	0.9161764705882353	0.8823529411764706	0.95	248	RFC	0.8669769661586	0.905448717948718	0.828505214368482	0.9236812570145903	0.9090909090909091	0.9382716049382716	0.858099488640276	0.7924263674614306	0.9237726098191215	0.9095840867992766	0.8571428571428571	0.9620253164556962	Self Other
no_ssid__geo	0.9042232277526395	0.9473684210526315	0.9010626241476006	0.8833792470156107	0.9187460012795906	0.9381555153707053	0.9142857142857143	0.9620253164556962	249	RFC	0.9044913477596561	0.9058380414312618	0.9031446540880503	0.9381555153707053	0.9142857142857143	0.9620253164556962	0.8984515008960574	0.8620071684587813	0.9348958333333334	0.9381555153707053	0.9142857142857143	0.9620253164556962	Self Other
no_ssid__geo	0.855755894590846	0.9035087719298246	0.8546103209919631	0.8417047184170471	0.867515923566879	0.8837489570779642	0.8358208955223881	0.9316770186335404	250	RFC	0.8606391585760518	0.8948220064724919	0.8264563106796117	0.8948170731707317	0.875	0.9146341463414634	0.8537044312964162	0.7945402298850575	0.9128686327077749	0.8746835443037975	0.8	0.9493670886075949	Self Other
no_ssid__geo	0.8695652173913043	0.8947368421052632	0.8648235089549643	0.8395061728395062	0.8901408450704225	0.8696646341463414	0.8125	0.926829268292683	251	RFC	0.8671722605645507	0.8553459119496856	0.8789986091794159	0.8953346855983773	0.896551724137931	0.8941176470588236	0.8629058055591579	0.8242424242424242	0.9015691868758916	0.8524412296564196	0.7428571428571429	0.9620253164556962	Self Other
no_ssid__geo	0.8360560093348891	0.9122807017543859	0.8359621472592185	0.8320382546323969	0.83988603988604	0.8952205882352942	0.8529411764705883	0.9375000000000001	252	RFC	0.835916394335512	0.8188235294117647	0.8530092592592593	0.9023569023569024	0.8787878787878788	0.9259259259259259	0.8364235032926811	0.8456865127582017	0.8271604938271605	0.8889692585895117	0.8285714285714286	0.9493670886075949	Self Other
no_ssid__geo	0.8607508532423208	0.9035087719298246	0.8588274639770541	0.8423493044822257	0.8753056234718827	0.8816422840962718	0.8307692307692307	0.9325153374233128	253	RFC	0.8656791430719888	0.8949096880131363	0.8364485981308412	0.9023809523809524	0.9	0.9047619047619048	0.8567845779524612	0.7956204379562044	0.9179487179487179	0.8667269439421339	0.7714285714285715	0.9620253164556962	Self Other
no_ssid__geo	0.8833467417538214	0.9210526315789473	0.8735488478832666	0.8383500557413601	0.908747640025173	0.9064807219031994	0.8695652173913043	0.9433962264150944	254	RFC	0.8719730628440495	0.8300220750551877	0.9139240506329114	0.9099264705882353	0.8823529411764706	0.9375	0.8752381918839991	0.8468468468468469	0.9036295369211514	0.9032549728752259	0.8571428571428571	0.9493670886075949	Self Other
no_ssid__geo	0.895542248835662	0.9298245614035088	0.8951143505202479	0.8884150675195451	0.9018136335209506	0.9161764705882353	0.8823529411764706	0.95	255	RFC	0.8964305709588729	0.9071117561683599	0.8857493857493858	0.9236812570145903	0.9090909090909091	0.9382716049382716	0.8944724375920373	0.8704735376044568	0.9184713375796179	0.9095840867992766	0.8571428571428571	0.9620253164556962	Self Other
no_ssid__geo	0.8547875713379836	0.9035087719298246	0.854224617278718	0.8451656524678838	0.8632835820895521	0.8816422840962718	0.8307692307692307	0.9325153374233128	256	RFC	0.8537202323392514	0.8300132802124834	0.8774271844660194	0.9023809523809524	0.9	0.9047619047619048	0.8552351309268305	0.8608815426997245	0.8495887191539365	0.8667269439421339	0.7714285714285715	0.9620253164556962	Self Other
no_ssid__geo	0.8379970544918999	0.9210526315789473	0.831733801928449	0.7992700729927006	0.8641975308641974	0.9064807219031994	0.8695652173913043	0.9433962264150944	257	RFC	0.8319315986537936	0.8007312614259597	0.8631319358816276	0.9099264705882353	0.8823529411764706	0.9375	0.8315399839240241	0.7978142076502732	0.865265760197775	0.9032549728752259	0.8571428571428571	0.9493670886075949	Self Other
no_ssid__geo	0.8407859078590786	0.956140350877193	0.838409343430226	0.8188126445643794	0.8580060422960726	0.9480448455017774	0.9275362318840579	0.9685534591194969	258	RFC	0.8368115254639237	0.7949101796407185	0.8787128712871287	0.9518382352941177	0.9411764705882353	0.9625	0.84122489737463	0.8441971383147854	0.8382526564344747	0.9444846292947559	0.9142857142857143	0.9746835443037974	Self Other
no_ssid__geo	0.8809993425378041	0.9035087719298246	0.880562365698226	0.8733379986004198	0.8877867327960323	0.8837489570779642	0.8358208955223881	0.9316770186335404	259	RFC	0.8819853286773179	0.8939828080229226	0.8699878493317132	0.8948170731707317	0.875	0.9146341463414634	0.8799771424613413	0.853625170998632	0.9063291139240506	0.8746835443037975	0.8	0.9493670886075949	Self Other
no_ssid__geo	0.8529214237743452	0.9210526315789473	0.851289114071831	0.835708927231808	0.8668693009118541	0.9031618688060405	0.8615384615384616	0.9447852760736196	260	RFC	0.8497245029271564	0.8025936599423631	0.8968553459119497	0.925	0.9333333333333333	0.9166666666666666	0.855249010402283	0.8716744913928013	0.8388235294117647	0.8873417721518988	0.8	0.9746835443037974	Self Other
no_ssid__geo	0.8396407953816549	0.9035087719298246	0.8390925604822062	0.829700272479564	0.8484848484848484	0.8856986601039104	0.8405797101449276	0.9308176100628932	261	RFC	0.8414911913726584	0.8613861386138614	0.8215962441314554	0.8889705882352941	0.8529411764705882	0.925	0.8387278972727482	0.8002628120893561	0.8771929824561403	0.8826401446654611	0.8285714285714286	0.9367088607594937	Self Other
no_ssid__geo	0.8108626198083068	0.8947368421052632	0.8078174057921952	0.7836257309941521	0.8320090805902384	0.8720538720538721	0.8181818181818182	0.9259259259259259	262	RFC	0.8128541403951239	0.8246153846153846	0.8010928961748633	0.8872910998834046	0.8709677419354839	0.9036144578313253	0.8059627129011784	0.7465181058495822	0.8654073199527745	0.8603978300180832	0.7714285714285715	0.9493670886075949	Self Other
no_ssid__geo	0.9014179608372721	0.9736842105263158	0.9007988357881369	0.8929618768328446	0.9086357947434294	0.9693190993092313	0.9577464788732395	0.980891719745223	263	RFC	0.9001049473614804	0.880057803468208	0.9201520912547528	0.9658119658119658	0.9444444444444444	0.9871794871794872	0.9018271013597033	0.90625	0.8974042027194067	0.9730560578661844	0.9714285714285714	0.9746835443037974	Self Other
no_ssid__geo	0.9046624913013221	0.9385964912280702	0.9045469289477805	0.9012256669069935	0.9078681909885676	0.9272627837024884	0.8985507246376812	0.9559748427672956	264	RFC	0.9045669831960155	0.9018759018759018	0.907258064516129	0.9308823529411765	0.9117647058823529	0.95	0.9045277537516339	0.9005763688760807	0.9084791386271871	0.923869801084991	0.8857142857142857	0.9620253164556962	Self Other
no_ssid__geo	0.8750830564784053	0.956140350877193	0.8715091206998651	0.8500797448165869	0.8929384965831434	0.9488651655153852	0.9295774647887323	0.9681528662420382	265	RFC	0.8722133047975744	0.85553772070626	0.8888888888888888	0.9455128205128205	0.9166666666666666	0.9743589743589743	0.8708580691721034	0.8446909667194928	0.897025171624714	0.9524412296564195	0.9428571428571428	0.9620253164556962	Self Other
no_ssid__geo	0.897381457891012	0.956140350877193	0.8965850373991833	0.887509697439876	0.9056603773584905	0.9488651655153852	0.9295774647887323	0.9681528662420382	266	RFC	0.8960170301292985	0.8786482334869432	0.9133858267716536	0.9455128205128205	0.9166666666666666	0.9743589743589743	0.8973081201334816	0.896551724137931	0.8980645161290323	0.9524412296564195	0.9428571428571428	0.9620253164556962	Self Other
no_ssid__geo	0.8140735958683021	0.8947368421052632	0.8121437522739217	0.793103448275862	0.8311840562719812	0.8763110307414106	0.8285714285714286	0.9240506329113924	267	RFC	0.8109075726998598	0.7592847317744154	0.8625304136253041	0.8763110307414106	0.8285714285714286	0.9240506329113924	0.8160556935324738	0.8300751879699249	0.8020361990950227	0.8763110307414106	0.8285714285714286	0.9240506329113924	Self Other
no_ssid__geo	0.8803301237964236	0.9210526315789473	0.8763772186486691	0.8542713567839195	0.8984830805134189	0.9079572979276935	0.8732394366197184	0.9426751592356688	268	RFC	0.8787019707145216	0.8703071672354948	0.8870967741935484	0.9049145299145299	0.8611111111111112	0.9487179487179487	0.874490637053627	0.8388157894736842	0.9101654846335697	0.9112115732368897	0.8857142857142857	0.9367088607594937	Self Other
no_ssid__geo	0.871608206485771	0.9035087719298246	0.8713399111641709	0.8654646324549239	0.8772151898734177	0.890718954248366	0.8533333333333333	0.9281045751633986	269	RFC	0.8712798166584317	0.8331108144192256	0.9094488188976378	0.8797297297297297	0.8	0.9594594594594594	0.8738105822457901	0.9004329004329005	0.8471882640586798	0.9065099457504521	0.9142857142857143	0.8987341772151899	Self Other
no_ssid__geo	0.8871972318339101	0.9298245614035088	0.8863604015923585	0.8766086298258896	0.8961121733588273	0.9175406871609403	0.8857142857142857	0.9493670886075949	270	RFC	0.8876537928471324	0.8921417565485362	0.8831658291457286	0.9175406871609403	0.8857142857142857	0.9493670886075949	0.885525434300499	0.8616071428571429	0.9094437257438551	0.9175406871609403	0.8857142857142857	0.9493670886075949	Self Other
no_ssid__geo	0.8478835978835979	0.9122807017543859	0.8470741990920141	0.8359486447931527	0.8581997533908755	0.8969258589511754	0.8571428571428571	0.9367088607594937	271	RFC	0.8479953453929969	0.8492753623188406	0.8467153284671532	0.8969258589511754	0.8571428571428571	0.9367088607594937	0.8465168539325842	0.8230337078651685	0.87	0.8969258589511754	0.8571428571428571	0.9367088607594937	Self Other
no_ssid__geo	0.8909657320872274	0.956140350877193	0.8909045782595304	0.8883216336949586	0.8934875228241023	0.9471586168536201	0.9253731343283582	0.968944099378882	272	RFC	0.8931245458826171	0.9267643142476698	0.8594847775175644	0.959984756097561	0.96875	0.9512195121951219	0.8916163423544323	0.8529411764705882	0.9302915082382763	0.9365280289330922	0.8857142857142857	0.9873417721518988	Self Other
no_ssid__geo	0.8411078717201166	0.9385964912280702	0.8387473124192648	0.8192371475953566	0.8582574772431729	0.9272627837024884	0.8985507246376812	0.9559748427672956	273	RFC	0.8453069161236073	0.8697183098591549	0.8208955223880597	0.9308823529411765	0.9117647058823529	0.95	0.8367386160771484	0.774294670846395	0.8991825613079019	0.923869801084991	0.8857142857142857	0.9620253164556962	Self Other
no_ssid__geo	0.9126436781609195	0.9298245614035088	0.9098682648080921	0.8940520446096655	0.9256844850065188	0.913109756097561	0.8750000000000001	0.9512195121951219	274	RFC	0.9166978213068224	0.9357976653696498	0.8975979772439949	0.9415821501014199	0.9655172413793104	0.9176470588235294	0.9057286752273892	0.8558718861209964	0.955585464333782	0.8936708860759495	0.8	0.9873417721518988	Self Other
no_ssid__geo	0.8559256390395042	0.8859649122807017	0.8538184501198061	0.8362676056338029	0.8713692946058091	0.8649165983046212	0.8115942028985507	0.9182389937106918	275	RFC	0.8587526295823706	0.8763837638376384	0.8411214953271028	0.8680147058823529	0.8235294117647058	0.9125	0.8517685221415494	0.7996632996632996	0.9038737446197992	0.8620253164556962	0.8	0.9240506329113924	Self Other
no_ssid__geo	0.8439468159552135	0.9122807017543859	0.8413159146194201	0.8208835341365462	0.861748295102294	0.8985042735042735	0.8611111111111112	0.9358974358974359	276	RFC	0.8390155468986951	0.7719033232628398	0.9061277705345502	0.8929448929448929	0.8378378378378378	0.948051948051948	0.8490069299984997	0.8765008576329331	0.8215130023640662	0.9048824593128391	0.8857142857142857	0.9240506329113924	Self Other
no_ssid__geo	0.8830138797091871	0.8859649122807017	0.8807159156355551	0.86415963161934	0.8972721996517703	0.860122699386503	0.8	0.920245398773006	277	RFC	0.8847529656353186	0.8950715421303657	0.8744343891402715	0.8797619047619047	0.8666666666666667	0.8928571428571429	0.8783232476135572	0.8353115727002968	0.9213349225268176	0.8461121157323689	0.7428571428571429	0.9493670886075949	Self Other
no_ssid__geo	0.8644793152639088	0.9298245614035088	0.8621041667960831	0.8440065681444991	0.8802017654476672	0.914702581369248	0.8787878787878788	0.9506172839506173	278	RFC	0.87034834682861	0.9017543859649123	0.8389423076923077	0.931597357170618	0.9354838709677419	0.927710843373494	0.8594696597570161	0.7932098765432098	0.9257294429708223	0.901627486437613	0.8285714285714286	0.9746835443037974	Self Other
no_ssid__geo	0.8995956873315364	0.9473684210526315	0.8993246451917223	0.8941009239516702	0.9045483664317744	0.9381555153707053	0.9142857142857143	0.9620253164556962	279	RFC	0.9000944974396301	0.9076479076479076	0.8925410872313527	0.9381555153707053	0.9142857142857143	0.9620253164556962	0.8989177489177489	0.8809523809523809	0.9168831168831169	0.9381555153707053	0.9142857142857143	0.9620253164556962	Self Other
no_ssid__geo	0.8841107871720116	0.9035087719298246	0.8840515928634869	0.8814317673378077	0.8866714183891662	0.8837489570779642	0.8358208955223881	0.9316770186335404	280	RFC	0.8859249544160456	0.9162790697674419	0.8555708390646493	0.8948170731707317	0.875	0.9146341463414634	0.8846281371148745	0.8491379310344828	0.9201183431952663	0.8746835443037975	0.8	0.9493670886075949	Self Other
no_ssid__geo	0.8211163416274377	0.8947368421052632	0.8183040078201369	0.7956989247311828	0.8409090909090909	0.8763110307414106	0.8285714285714286	0.9240506329113924	281	RFC	0.8164325878431672	0.7474747474747475	0.8853904282115869	0.8763110307414106	0.8285714285714286	0.9240506329113924	0.8256290419710418	0.8505747126436781	0.8006833712984055	0.8763110307414106	0.8285714285714286	0.9240506329113924	Self Other
no_ssid__geo	0.8785292186474064	0.9473684210526315	0.8774639954944082	0.8660391020999276	0.8888888888888888	0.93997893997894	0.9189189189189189	0.961038961038961	282	RFC	0.8763041142421406	0.844632768361582	0.9079754601226994	0.9292307692307693	0.8717948717948718	0.9866666666666667	0.8795734638580543	0.888558692421991	0.8705882352941177	0.9540687160940325	0.9714285714285714	0.9367088607594937	Self Other
no_ssid__geo	0.8915588416512631	0.9298245614035088	0.8914516585041088	0.8880407124681935	0.894862604540024	0.913109756097561	0.8750000000000001	0.9512195121951219	283	RFC	0.8952855438639422	0.9394347240915208	0.8511363636363637	0.9415821501014199	0.9655172413793104	0.9176470588235294	0.8926516120602954	0.841978287092883	0.9433249370277078	0.8936708860759495	0.8	0.9873417721518988	Self Other
no_ssid__geo	0.9032017870439315	0.9385964912280702	0.9022430513561335	0.8925619834710744	0.9119241192411925	0.9272627837024884	0.8985507246376812	0.9559748427672956	284	RFC	0.9027552910468177	0.8985024958402662	0.9070080862533693	0.9308823529411765	0.9117647058823529	0.95	0.9017966201795949	0.8866995073891626	0.9168937329700273	0.923869801084991	0.8857142857142857	0.9620253164556962	Self Other
no_ssid__geo	0.8321377331420373	0.8596491228070176	0.8298396654759123	0.8100649350649352	0.8496143958868894	0.8350813743218807	0.7714285714285715	0.8987341772151899	285	RFC	0.8326029982619076	0.8358458961474037	0.8293601003764115	0.8350813743218807	0.7714285714285715	0.8987341772151899	0.8283547560507506	0.7858267716535433	0.8708827404479579	0.8350813743218807	0.7714285714285715	0.8987341772151899	Self Other
no_ssid__geo	0.9006578947368421	0.9298245614035088	0.900415441854411	0.9053291536050158	0.8955017301038063	0.9188034188034189	0.888888888888889	0.9487179487179488	286	RFC	0.899986833876436	0.926829268292683	0.873144399460189	0.912951912951913	0.8648648648648649	0.961038961038961	0.9019190062388591	0.8848039215686274	0.9190340909090909	0.925497287522604	0.9142857142857143	0.9367088607594937	Self Other
no_ssid__geo	0.8864824495892457	0.9035087719298246	0.884174823582973	0.8678260869565217	0.900523560209424	0.8856986601039104	0.8405797101449276	0.9308176100628932	287	RFC	0.8899056973553757	0.9089253187613844	0.8708860759493671	0.8889705882352941	0.8529411764705882	0.925	0.8812660921950317	0.8302828618968386	0.9322493224932249	0.8826401446654611	0.8285714285714286	0.9367088607594937	Self Other
no_ssid__geo	0.8709677419354839	0.9035087719298246	0.8691369606003752	0.8536585365853658	0.8846153846153846	0.8837489570779642	0.8358208955223881	0.9316770186335404	288	RFC	0.8754394776494224	0.9023941068139963	0.8484848484848485	0.8948170731707317	0.875	0.9146341463414634	0.8669385916027366	0.8099173553719008	0.9239598278335724	0.8746835443037975	0.8	0.9493670886075949	Self Other
no_ssid__geo	0.8307692307692308	0.8947368421052632	0.8289062821590916	0.8110530246452576	0.8467595396729256	0.8782051282051282	0.8333333333333334	0.923076923076923	289	RFC	0.8275660629293822	0.7669491525423728	0.8881829733163914	0.872937872937873	0.8108108108108109	0.935064935064935	0.8347833025180489	0.8605388272583201	0.8090277777777778	0.8842676311030742	0.8571428571428571	0.9113924050632911	Self Other
no_ssid__geo	0.8739612188365651	0.8947368421052632	0.8700665863754031	0.847571189279732	0.8925619834710744	0.8742647058823529	0.823529411764706	0.9249999999999999	290	RFC	0.8695339652448657	0.8433333333333334	0.8957345971563981	0.8810325476992144	0.8484848484848485	0.9135802469135802	0.8706318082788671	0.8518518518518519	0.8894117647058823	0.8683544303797468	0.8	0.9367088607594937	Self Other
no_ssid__geo	0.851963746223565	0.9035087719298246	0.8476015973690392	0.8218181818181818	0.8733850129198967	0.8837489570779642	0.8358208955223881	0.9316770186335404	291	RFC	0.846903277228187	0.8158844765342961	0.8779220779220779	0.8948170731707317	0.875	0.9146341463414634	0.8483667146906222	0.8278388278388278	0.8688946015424165	0.8746835443037975	0.8	0.9493670886075949	Self Other
no_ssid__geo	0.840922890103218	0.9122807017543859	0.8408862294172827	0.8433014354066987	0.8384710234278668	0.8969258589511754	0.8571428571428571	0.9367088607594937	292	RFC	0.8423831884863664	0.8140877598152425	0.8706786171574904	0.8969258589511754	0.8571428571428571	0.9367088607594937	0.8416255314628986	0.8746898263027295	0.8085612366230678	0.8969258589511754	0.8571428571428571	0.9367088607594937	Self Other
no_ssid__geo	0.8388780169602087	0.8947368421052632	0.8385017058252258	0.8307059629883481	0.8462974486621033	0.8720538720538721	0.8181818181818182	0.9259259259259259	293	RFC	0.8408935037858005	0.8644793152639088	0.8173076923076923	0.8872910998834046	0.8709677419354839	0.9036144578313253	0.8384458251766107	0.7994722955145118	0.8774193548387097	0.8603978300180832	0.7714285714285715	0.9493670886075949	Self Other
no_ssid__geo	0.8480360592401803	0.868421052631579	0.8478719977685614	0.8528678304239402	0.8428761651131824	0.8441345365053323	0.782608695652174	0.9056603773584907	294	RFC	0.8483704035428173	0.8883116883116883	0.8084291187739464	0.8470588235294118	0.7941176470588235	0.9	0.8502666573278235	0.8201438848920863	0.8803894297635605	0.8414104882459312	0.7714285714285715	0.9113924050632911	Self Other
no_ssid__geo	0.8740279937791602	0.9210526315789473	0.8691621888447596	0.8439306358381503	0.8943937418513689	0.9064807219031994	0.8695652173913043	0.9433962264150944	295	RFC	0.8764006461374882	0.8866396761133604	0.8661616161616161	0.9099264705882353	0.8823529411764706	0.9375	0.864837680355161	0.8051470588235294	0.9245283018867925	0.9032549728752259	0.8571428571428571	0.9493670886075949	Self Other
no_ssid__geo	0.8576010262989096	0.8947368421052632	0.8567944614182768	0.8460471567267683	0.8675417661097851	0.87995787995788	0.8378378378378378	0.9220779220779222	296	RFC	0.8563808333663929	0.8379120879120879	0.8748495788206979	0.8707692307692307	0.7948717948717948	0.9466666666666667	0.8573483831402383	0.8543417366946778	0.8603550295857988	0.8922242314647377	0.8857142857142857	0.8987341772151899	Self Other
no_ssid__geo	0.8977611940298508	0.9385964912280702	0.8955492653229593	0.880349344978166	0.9107491856677525	0.9272627837024884	0.8985507246376812	0.9559748427672956	297	RFC	0.8956375655594406	0.8811188811188811	0.91015625	0.9308823529411765	0.9117647058823529	0.95	0.8954620231131013	0.8795811518324608	0.9113428943937418	0.923869801084991	0.8857142857142857	0.9620253164556962	Self Other
no_ssid__geo	0.7924662402274343	0.8771929824561403	0.7900480773161738	0.767515923566879	0.8125802310654686	0.8579059829059829	0.8055555555555555	0.9102564102564102	298	RFC	0.788861826868868	0.7291981845688351	0.8485254691689008	0.8529308529308529	0.7837837837837838	0.922077922077922	0.7948203419298754	0.8100840336134454	0.7795566502463054	0.8636528028933093	0.8285714285714286	0.8987341772151899	Self Other
no_ssid__geo	0.859752504419564	0.9122807017543859	0.8593829206472997	0.8665919282511212	0.8521739130434782	0.8969258589511754	0.8571428571428571	0.9367088607594937	299	RFC	0.8613320524330115	0.8420479302832244	0.8806161745827985	0.8969258589511754	0.8571428571428571	0.9367088607594937	0.85906056588934	0.8926096997690531	0.825511432009627	0.8969258589511754	0.8571428571428571	0.9367088607594937	Self Other
no_ssid__geo	0.834902699309479	0.9210526315789473	0.8346357861864346	0.8279921517331589	0.8412794206397104	0.9048855103365161	0.8656716417910447	0.9440993788819876	300	RFC	0.8345181002109405	0.8053435114503816	0.8636926889714994	0.9165396341463414	0.90625	0.926829268292683	0.8359757738896365	0.8519515477792732	0.82	0.8952983725135624	0.8285714285714286	0.9620253164556962	Self Other
no_ssid__geo	0.8363116511794139	0.8771929824561403	0.8354020401924593	0.8231660231660232	0.8476380572188955	0.850729517396184	0.787878787878788	0.9135802469135801	301	RFC	0.8370590250264132	0.8446909667194928	0.8294270833333334	0.865137971239798	0.8387096774193549	0.891566265060241	0.8346887550200803	0.802710843373494	0.8666666666666667	0.8397830018083183	0.7428571428571429	0.9367088607594937	Self Other
no_ssid__geo	0.8755244755244755	0.9035087719298246	0.8751336767230807	0.8681481481481482	0.8821192052980132	0.8856986601039104	0.8405797101449276	0.9308176100628932	302	RFC	0.8774070686201839	0.8987730061349694	0.8560411311053985	0.8889705882352941	0.8529411764705882	0.925	0.8746888064258538	0.839541547277937	0.9098360655737705	0.8826401446654611	0.8285714285714286	0.9367088607594937	Self Other
no_ssid__geo	0.8629213483146068	0.9122807017543859	0.8608726404215079	0.8439897698209718	0.8777555110220441	0.8913871951219513	0.8437500000000001	0.9390243902439025	303	RFC	0.8668383649947822	0.8902877697841727	0.8433889602053916	0.9184584178498986	0.9310344827586207	0.9058823529411765	0.8586554132449673	0.8022690437601296	0.915041782729805	0.8730560578661845	0.7714285714285715	0.9746835443037974	Self Other
no_ssid__geo	0.8643617021276596	0.8947368421052632	0.8633087884123262	0.8513119533527697	0.8753056234718827	0.87995787995788	0.8378378378378378	0.9220779220779222	304	RFC	0.8622192875957599	0.8271954674220963	0.8972431077694235	0.8707692307692307	0.7948717948717948	0.9466666666666667	0.865646075669942	0.8768768768768769	0.8544152744630071	0.8922242314647377	0.8857142857142857	0.8987341772151899	Self Other
no_ssid__geo	0.8585147247119078	0.9385964912280702	0.8585132749601507	0.8589661774090619	0.8580603725112396	0.9294741493592577	0.904109589041096	0.9548387096774194	305	RFC	0.8633643984359153	0.8002378121284186	0.926490984743412	0.9210526315789473	0.868421052631579	0.9736842105263158	0.8630201536900102	0.9269972451790633	0.7990430622009569	0.9397830018083182	0.9428571428571428	0.9367088607594937	Self Other
no_ssid__geo	0.8631578947368421	0.9210526315789473	0.8609924288365769	0.8436426116838488	0.8783422459893049	0.9064807219031994	0.8695652173913043	0.9433962264150944	306	RFC	0.8623965732281141	0.8568935427574171	0.8678996036988111	0.9099264705882353	0.8823529411764706	0.9375	0.8599172522432793	0.8307952622673435	0.8890392422192152	0.9032549728752259	0.8571428571428571	0.9493670886075949	Self Other
no_ssid__geo	0.8867549668874172	0.9210526315789473	0.8866714155736939	0.8835942818243703	0.8897485493230174	0.9064807219031994	0.8695652173913043	0.9433962264150944	307	RFC	0.8878988781442225	0.9089635854341737	0.8668341708542714	0.9099264705882353	0.8823529411764706	0.9375	0.8867549668874173	0.8596026490066225	0.9139072847682119	0.9032549728752259	0.8571428571428571	0.9493670886075949	Self Other
no_ssid__geo	0.8412979351032448	0.8859649122807017	0.8412095039919203	0.8374622356495468	0.8449567723342939	0.8670494303400018	0.8169014084507044	0.9171974522292994	308	RFC	0.8415284302450246	0.8114754098360656	0.8715814506539834	0.8643162393162394	0.8055555555555556	0.9230769230769231	0.8425395269336149	0.8651685393258427	0.819910514541387	0.8699819168173599	0.8285714285714286	0.9113924050632911	Self Other
no_ssid__geo	0.8120713305898491	0.8771929824561403	0.8108741717590426	0.7958271236959761	0.8259212198221093	0.8579059829059829	0.8055555555555555	0.9102564102564102	309	RFC	0.8101530689187151	0.7650429799426934	0.8552631578947368	0.8529308529308529	0.7837837837837838	0.922077922077922	0.8138591725548248	0.8291925465838509	0.7985257985257985	0.8636528028933093	0.8285714285714286	0.8987341772151899	Self Other
no_ssid__geo	0.8378033205619413	0.9385964912280702	0.8366778131076891	0.8231197771587743	0.8502358490566038	0.9284112317215394	0.9014084507042254	0.9554140127388535	310	RFC	0.8357429554725372	0.7932885906040269	0.8781973203410475	0.9252136752136753	0.8888888888888888	0.9615384615384616	0.8396410998552821	0.8552821997105644	0.824	0.9318264014466546	0.9142857142857143	0.9493670886075949	Self Other
no_ssid__geo	0.8964088397790055	0.9210526315789473	0.895892249436802	0.8885586924219911	0.9032258064516129	0.9093239063190455	0.8767123287671234	0.9419354838709677	311	RFC	0.8961401220120477	0.8925373134328358	0.8997429305912596	0.9013157894736842	0.8421052631578947	0.9605263157894737	0.8956755679553607	0.8846153846153846	0.9067357512953368	0.9191681735985533	0.9142857142857143	0.9240506329113924	Self Other
no_ssid__geo	0.8794277929155313	0.9298245614035088	0.8791608282335696	0.873481057898499	0.8848405985686402	0.914702581369248	0.8787878787878788	0.9506172839506173	312	RFC	0.8848157999534146	0.9342507645259939	0.8353808353808354	0.931597357170618	0.9354838709677419	0.927710843373494	0.8803299080082059	0.8201342281879195	0.9405255878284924	0.901627486437613	0.8285714285714286	0.9746835443037974	Self Other
no_ssid__geo	0.8791134989926125	0.9298245614035088	0.8790938125913496	0.8775510204081632	0.8806366047745359	0.9175406871609403	0.8857142857142857	0.9493670886075949	313	RFC	0.8790913584879789	0.8681022880215343	0.8900804289544236	0.9175406871609403	0.8857142857142857	0.9493670886075949	0.8792993895020345	0.8872077028885832	0.8713910761154856	0.9175406871609403	0.8857142857142857	0.9493670886075949	Self Other
no_ssid__geo	0.9064846416382253	0.9385964912280702	0.9061459980238309	0.9005083514887435	0.9117836445589182	0.9260220635950681	0.8955223880597014	0.9565217391304348	314	RFC	0.9071410897584896	0.9158050221565731	0.8984771573604061	0.9382621951219512	0.9375	0.9390243902439024	0.9056022408963585	0.8857142857142857	0.9254901960784314	0.9159132007233273	0.8571428571428571	0.9746835443037974	Self Other
no_ssid__geo	0.8157216494845361	0.8859649122807017	0.8153877891220407	0.8075370121130553	0.823238566131026	0.8649165983046212	0.8115942028985507	0.9182389937106918	315	RFC	0.8151977139095439	0.7989347536617842	0.8314606741573034	0.8680147058823529	0.8235294117647058	0.9125	0.8157520045962081	0.8163265306122449	0.8151774785801713	0.8620253164556962	0.8	0.9240506329113924	Self Other
no_ssid__geo	0.8727534148094895	0.9210526315789473	0.872372421407855	0.8653992395437262	0.8793456032719836	0.9031618688060405	0.8615384615384616	0.9447852760736196	316	RFC	0.8756991343256171	0.9060509554140127	0.8453473132372215	0.925	0.9333333333333333	0.9166666666666666	0.8722159504432976	0.8282387190684134	0.9161931818181818	0.8873417721518988	0.8	0.9746835443037974	Self Other
no_ssid__geo	0.8875912408759125	0.9210526315789473	0.8864389920424403	0.875	0.8978779840848806	0.9064807219031994	0.8695652173913043	0.9433962264150944	317	RFC	0.8869293979685102	0.880718954248366	0.8931398416886543	0.9099264705882353	0.8823529411764706	0.9375	0.886010752688172	0.8693548387096774	0.9026666666666666	0.9032549728752259	0.8571428571428571	0.9493670886075949	Self Other
no_ssid__geo	0.8624440179142674	0.9122807017543859	0.8621349886953522	0.8556077904633983	0.8686621869273061	0.8969258589511754	0.8571428571428571	0.9367088607594937	318	RFC	0.8637398735427781	0.8810511756569848	0.8464285714285714	0.8969258589511754	0.8571428571428571	0.9367088607594937	0.8618440234430027	0.8315926892950392	0.8920953575909661	0.8969258589511754	0.8571428571428571	0.9367088607594937	Self Other
no_ssid__geo	0.861207494795281	0.9122807017543859	0.8586184837936163	0.8394863563402888	0.8777506112469438	0.8952205882352942	0.8529411764705883	0.9375000000000001	319	RFC	0.8606981515456393	0.8573770491803279	0.8640192539109507	0.9023569023569024	0.8787878787878788	0.9259259259259259	0.8571262549318333	0.8223270440251572	0.8919254658385093	0.8889692585895117	0.8285714285714286	0.9493670886075949	Self Other
no_ssid__geo	0.8707280832095097	0.9210526315789473	0.8640650247952304	0.833969465648855	0.8941605839416058	0.9064807219031994	0.8695652173913043	0.9433962264150944	320	RFC	0.8659357479006891	0.8452611218568665	0.8866103739445115	0.9099264705882353	0.8823529411764706	0.9375	0.8624080043441591	0.8229755178907722	0.901840490797546	0.9032549728752259	0.8571428571428571	0.9493670886075949	Self Other
no_ssid__geo	0.8350329934013198	0.9210526315789473	0.8340851092629677	0.8215444516547697	0.8466257668711656	0.9048855103365161	0.8656716417910447	0.9440993788819876	321	RFC	0.8341158841158841	0.8220779220779221	0.8461538461538461	0.9165396341463414	0.90625	0.926829268292683	0.8340549437187326	0.8210116731517509	0.8470982142857143	0.8952983725135624	0.8285714285714286	0.9620253164556962	Self Other
no_ssid__geo	0.9033485540334856	0.9473684210526315	0.9022226909589475	0.8917306052855924	0.9127147766323025	0.936026936026936	0.909090909090909	0.962962962962963	322	RFC	0.9072825881015536	0.9339285714285714	0.8806366047745358	0.9537504858142247	0.967741935483871	0.9397590361445783	0.9001996681506028	0.8531810766721044	0.9472182596291013	0.9222423146473779	0.8571428571428571	0.9873417721518988	Self Other
no_ssid__geo	0.8395061728395061	0.9210526315789473	0.8386487261229489	0.8268864933417882	0.8504109589041098	0.9064807219031994	0.8695652173913043	0.9433962264150944	323	RFC	0.8383189637219377	0.820125786163522	0.8565121412803532	0.9099264705882353	0.8823529411764706	0.9375	0.8390778367457121	0.8337595907928389	0.8443960826985855	0.9032549728752259	0.8571428571428571	0.9493670886075949	Self Other
no_ssid__geo	0.8403483309143687	0.8859649122807017	0.8368423318694567	0.8129251700680272	0.8607594936708862	0.8649165983046212	0.8115942028985507	0.9182389937106918	324	RFC	0.8463827838827839	0.8754578754578755	0.8173076923076923	0.8680147058823529	0.8235294117647058	0.9125	0.8339105339105339	0.7587301587301587	0.9090909090909091	0.8620253164556962	0.8	0.9240506329113924	Self Other
no_ssid__geo	0.8652694610778443	0.9473684210526315	0.8632081911262799	0.8464163822525598	0.88	0.9371323529411765	0.9117647058823529	0.9625	325	RFC	0.8686089688660382	0.8888888888888888	0.8483290488431876	0.9450056116722784	0.9393939393939394	0.9506172839506173	0.860972506699631	0.8078175895765473	0.9141274238227147	0.9301989150090415	0.8857142857142857	0.9746835443037974	Self Other
no_ssid__geo	0.8916256157635468	0.9210526315789473	0.8913694849291133	0.886094674556213	0.8966442953020135	0.9031618688060405	0.8615384615384616	0.9447852760736196	326	RFC	0.8961930926216641	0.9403453689167975	0.8520408163265306	0.925	0.9333333333333333	0.9166666666666666	0.8919689375780028	0.8377622377622378	0.9461756373937678	0.8873417721518988	0.8	0.9746835443037974	Self Other
no_ssid__geo	0.8809201623815968	0.9122807017543859	0.880436541205195	0.8728323699421966	0.8880407124681934	0.8952205882352942	0.8529411764705883	0.9375000000000001	327	RFC	0.8809767951325926	0.8817518248175182	0.880201765447667	0.9023569023569024	0.8787878787878788	0.9259259259259259	0.8800560492616446	0.8640915593705293	0.8960205391527599	0.8889692585895117	0.8285714285714286	0.9493670886075949	Self Other
no_ssid__geo	0.8458806818181818	0.9298245614035088	0.8401318560571376	0.8098159509202454	0.8704477611940299	0.9175406871609403	0.8857142857142857	0.9493670886075949	328	RFC	0.8421070907701924	0.8235294117647058	0.8606847697756789	0.9175406871609403	0.8857142857142857	0.9493670886075949	0.8384932533733134	0.7965517241379311	0.8804347826086957	0.9175406871609403	0.8857142857142857	0.9493670886075949	Self Other
no_ssid__geo	0.8873038516405135	0.9035087719298246	0.8872120423379993	0.8839941262848752	0.8904299583911235	0.8875033641338477	0.8450704225352113	0.9299363057324842	329	RFC	0.8899386252045827	0.9261538461538461	0.8537234042553191	0.8846153846153846	0.8333333333333334	0.9358974358974359	0.8879702002931118	0.8455056179775281	0.9304347826086956	0.8905967450271248	0.8571428571428571	0.9240506329113924	Self Other
no_ssid__geo	0.8249001331557922	0.8771929824561403	0.8185492891045331	0.7846027846027845	0.8524957936062816	0.8533088235294117	0.7941176470588236	0.9125	330	RFC	0.8141852011804506	0.7257575757575757	0.9026128266033254	0.8597081930415265	0.8181818181818182	0.9012345679012346	0.8307419383558661	0.8538324420677362	0.8076514346439958	0.8477396021699819	0.7714285714285715	0.9240506329113924	Self Other
no_ssid__geo	0.9057519057519058	0.9122807017543859	0.9051494811080006	0.8975903614457831	0.9127086007702182	0.8952205882352942	0.8529411764705883	0.9375000000000001	331	RFC	0.9083398194271481	0.93125	0.8854296388542964	0.9023569023569024	0.8787878787878788	0.9259259259259259	0.9040004620360388	0.8662790697674418	0.9417218543046357	0.8889692585895117	0.8285714285714286	0.9493670886075949	Self Other
no_ssid__geo	0.8799142244460328	0.8859649122807017	0.8780053317387946	0.8627450980392157	0.8932655654383735	0.8626124038194123	0.8059701492537314	0.9192546583850932	332	RFC	0.8787389962225218	0.8698517298187809	0.8876262626262627	0.8730945121951219	0.84375	0.9024390243902439	0.8773653143873292	0.8557536466774717	0.8989769820971867	0.8540687160940326	0.7714285714285715	0.9367088607594937	Self Other
no_ssid__geo	0.8819294456443485	0.9298245614035088	0.8746373334155157	0.8444022770398483	0.9048723897911833	0.9175406871609403	0.8857142857142857	0.9493670886075949	333	RFC	0.8763720954916546	0.8541266794625719	0.8986175115207373	0.9175406871609403	0.8857142857142857	0.9493670886075949	0.8730558818887973	0.8348968105065666	0.9112149532710281	0.9175406871609403	0.8857142857142857	0.9493670886075949	Self Other
no_ssid__geo	0.8618090452261307	0.8947368421052632	0.8617599555408902	0.8591549295774649	0.8643649815043156	0.8720538720538721	0.8181818181818182	0.9259259259259259	334	RFC	0.8636041171813144	0.8946666666666667	0.832541567695962	0.8872910998834046	0.8709677419354839	0.9036144578313253	0.8625363142604522	0.8263546798029556	0.8987179487179487	0.8603978300180832	0.7714285714285715	0.9493670886075949	Self Other
no_ssid__geo	0.9026676279740447	0.9210526315789473	0.901831565205766	0.8927720413026211	0.9108910891089108	0.9064807219031994	0.8695652173913043	0.9433962264150944	335	RFC	0.9022326432766705	0.8977635782747604	0.9067017082785808	0.9099264705882353	0.8823529411764706	0.9375	0.9014775331984026	0.8878357030015798	0.9151193633952255	0.9032549728752259	0.8571428571428571	0.9493670886075949	Self Other
no_ssid__geo	0.8925561797752809	0.956140350877193	0.8916947158224082	0.882035466461064	0.9013539651837524	0.9480448455017774	0.9275362318840579	0.9685534591194969	336	RFC	0.8977389806497311	0.934640522875817	0.8608374384236454	0.9518382352941177	0.9411764705882353	0.9625	0.8904546487164544	0.8350364963503649	0.945872801082544	0.9444846292947559	0.9142857142857143	0.9746835443037974	Self Other
no_ssid__geo	0.8227758007117437	0.9298245614035088	0.8200153414869924	0.7977254264825345	0.8423052564914503	0.9175406871609403	0.8857142857142857	0.9493670886075949	337	RFC	0.8180979393425307	0.758887171561051	0.8773087071240105	0.9175406871609403	0.8857142857142857	0.9493670886075949	0.8253706221947842	0.8407534246575342	0.8099878197320342	0.9175406871609403	0.8857142857142857	0.9493670886075949	Self Other
no_ssid__geo	0.8742268041237113	0.9473684210526315	0.8726872825944034	0.8586872586872588	0.886687306501548	0.9381555153707053	0.9142857142857143	0.9620253164556962	338	RFC	0.8748673423873756	0.879746835443038	0.8699878493317132	0.9381555153707053	0.9142857142857143	0.9620253164556962	0.8713263860322684	0.8386123680241327	0.9040404040404041	0.9381555153707053	0.9142857142857143	0.9620253164556962	Self Other
no_ssid__geo	0.8902517753389283	0.9385964912280702	0.8899938841395352	0.8846675712347354	0.895320197044335	0.9272627837024884	0.8985507246376812	0.9559748427672956	339	RFC	0.8899938841395352	0.8846675712347354	0.895320197044335	0.9308823529411765	0.9117647058823529	0.95	0.8899938841395352	0.8846675712347354	0.895320197044335	0.923869801084991	0.8857142857142857	0.9620253164556962	Self Other
no_ssid__geo	0.8442367601246106	0.9298245614035088	0.8429549902152642	0.8287671232876713	0.8571428571428571	0.914702581369248	0.8787878787878788	0.9506172839506173	340	RFC	0.8418283882064801	0.8002645502645502	0.8833922261484098	0.931597357170618	0.9354838709677419	0.927710843373494	0.845891717536071	0.859375	0.832408435072142	0.901627486437613	0.8285714285714286	0.9746835443037974	Self Other
no_ssid__geo	0.8433908045977011	0.8771929824561403	0.835218325293066	0.7985212569316081	0.8719153936545241	0.8449280994947532	0.7741935483870968	0.9156626506024097	341	RFC	0.8487237540767095	0.8674698795180723	0.8299776286353467	0.8812260536398467	0.8888888888888888	0.8735632183908046	0.8290214295402143	0.7397260273972602	0.9183168316831684	0.823869801084991	0.6857142857142857	0.9620253164556962	Self Other
no_ssid__geo	0.8598774885145483	0.8947368421052632	0.8552708788643453	0.8294501397949674	0.8810916179337233	0.8720538720538721	0.8181818181818182	0.9259259259259259	342	RFC	0.8655955334987593	0.89	0.8411910669975186	0.8872910998834046	0.8709677419354839	0.9036144578313253	0.8507901021168593	0.7766143106457243	0.9249658935879945	0.8603978300180832	0.7714285714285715	0.9493670886075949	Self Other
no_ssid__geo	0.8406515580736544	0.9035087719298246	0.8361120009656856	0.8088360237892948	0.8633879781420765	0.8769019338372436	0.819672131147541	0.9341317365269461	343	RFC	0.8584569925642108	0.9242718446601942	0.7926421404682275	0.923951048951049	0.9615384615384616	0.8863636363636364	0.8335166163141994	0.7190332326283988	0.948	0.8508137432188065	0.7142857142857143	0.9873417721518988	Self Other
no_ssid__geo	0.7988032909498878	0.9298245614035088	0.7923329251047855	0.7556766575840146	0.8289891926255564	0.9188034188034189	0.888888888888889	0.9487179487179488	344	RFC	0.7889798263591985	0.6944908180300501	0.8834688346883469	0.912951912951913	0.8648648648648649	0.961038961038961	0.8047617911587184	0.8286852589641435	0.7808383233532934	0.925497287522604	0.9142857142857143	0.9367088607594937	Self Other
no_ssid__geo	0.8822381262199089	0.9122807017543859	0.8821031799005368	0.8860918816865954	0.8781144781144782	0.8952205882352942	0.8529411764705883	0.9375000000000001	345	RFC	0.8822164878630256	0.9154746423927178	0.8489583333333334	0.9023569023569024	0.8787878787878788	0.9259259259259259	0.8839405381501514	0.8585365853658536	0.9093444909344491	0.8889692585895117	0.8285714285714286	0.9493670886075949	Self Other
no_ssid__geo	0.9108669108669109	0.9298245614035088	0.9108603990982717	0.9100985221674877	0.9116222760290557	0.913109756097561	0.8750000000000001	0.9512195121951219	346	RFC	0.9118498059122127	0.9378172588832487	0.8858823529411765	0.9415821501014199	0.9655172413793104	0.9176470588235294	0.9114370175040867	0.8839712918660287	0.9389027431421446	0.8936708860759495	0.8	0.9873417721518988	Self Other
no_ssid__geo	0.8689288090485695	0.9035087719298246	0.8682736201564838	0.8589835361488906	0.8775637041640771	0.8816422840962718	0.8307692307692307	0.9325153374233128	347	RFC	0.8704922371522277	0.8862629246676514	0.8547215496368039	0.9023809523809524	0.9	0.9047619047619048	0.8674968071519795	0.8333333333333334	0.9016602809706258	0.8667269439421339	0.7714285714285715	0.9620253164556962	Self Other
no_ssid__geo	0.8567049808429119	0.9035087719298246	0.852895700528957	0.8292237442922373	0.8765676567656766	0.8837489570779642	0.8358208955223881	0.9316770186335404	348	RFC	0.859169963570841	0.8714011516314779	0.8469387755102041	0.8948170731707317	0.875	0.9146341463414634	0.8496427498963284	0.7909407665505227	0.908344733242134	0.8746835443037975	0.8	0.9493670886075949	Self Other
no_ssid__geo	0.8736303871439006	0.9122807017543859	0.8725850488356641	0.8610441767068273	0.884125920964501	0.8913871951219513	0.8437500000000001	0.9390243902439025	349	RFC	0.8756109608985025	0.891846921797005	0.859375	0.9184584178498986	0.9310344827586207	0.9058823529411765	0.8713214821160848	0.8322981366459627	0.9103448275862069	0.8730560578661845	0.7714285714285715	0.9746835443037974	Self Other
no_ssid__geo	0.8760623229461756	0.9210526315789473	0.8733936596405527	0.8550124275062136	0.8917748917748918	0.9048855103365161	0.8656716417910447	0.9440993788819876	350	RFC	0.8754449571522742	0.8716216216216216	0.8792682926829268	0.9165396341463414	0.90625	0.926829268292683	0.8718333996388897	0.8390243902439024	0.904642409033877	0.8952983725135624	0.8285714285714286	0.9620253164556962	Self Other
no_ssid__geo	0.8806073153899241	0.8859649122807017	0.8801852590926798	0.8730741012472487	0.8872964169381107	0.8708496732026143	0.8266666666666667	0.9150326797385621	351	RFC	0.8799871976153171	0.8686131386861314	0.8913612565445026	0.860472972972973	0.775	0.9459459459459459	0.8804248017171126	0.8775811209439528	0.8832684824902723	0.8858951175406871	0.8857142857142857	0.8860759493670886	Self Other
no_ssid__geo	0.8972222222222223	0.9122807017543859	0.8949452248187963	0.8794788273615635	0.9104116222760291	0.8933782267115601	0.8484848484848486	0.9382716049382716	352	RFC	0.8999800598205384	0.9152542372881356	0.8847058823529412	0.9094442285270112	0.9032258064516129	0.9156626506024096	0.892025422337573	0.8463949843260188	0.9376558603491272	0.8810126582278481	0.8	0.9620253164556962	Self Other
no_ssid__geo	0.8888888888888888	0.9122807017543859	0.8873984059608129	0.8744434550311665	0.9003533568904594	0.8952205882352942	0.8529411764705883	0.9375000000000001	353	RFC	0.8889583712327936	0.8894927536231884	0.8884239888423989	0.9023569023569024	0.8787878787878788	0.9259259259259259	0.8862511855238133	0.8598949211908932	0.9126074498567335	0.8889692585895117	0.8285714285714286	0.9493670886075949	Self Other
no_ssid__geo	0.8653846153846154	0.9298245614035088	0.8603429975978996	0.8338081671415005	0.8868778280542987	0.9175406871609403	0.8857142857142857	0.9493670886075949	354	RFC	0.8698902964607549	0.888663967611336	0.8511166253101737	0.9175406871609403	0.8857142857142857	0.9493670886075949	0.8555534632646016	0.7853309481216458	0.9257759784075573	0.9175406871609403	0.8857142857142857	0.9493670886075949	Self Other
no_ssid__geo	0.8697916666666666	0.9035087719298246	0.8640153514642344	0.8359887535145267	0.892041949413942	0.8875033641338477	0.8450704225352113	0.9299363057324842	355	RFC	0.8604249011857708	0.8079710144927537	0.9128787878787878	0.8846153846153846	0.8333333333333334	0.9358974358974359	0.8690772600044503	0.8660194174757282	0.8721351025331725	0.8905967450271248	0.8571428571428571	0.9240506329113924	Self Other
no_ssid__geo	0.8807803468208093	0.9210526315789473	0.876313920858458	0.8528099910793934	0.8998178506375226	0.9093239063190455	0.8767123287671234	0.9419354838709677	356	RFC	0.8755881335409099	0.8475177304964538	0.9036585365853659	0.9013157894736842	0.8421052631578947	0.9605263157894737	0.8770892173697842	0.8581687612208259	0.8960096735187424	0.9191681735985533	0.9142857142857143	0.9240506329113924	Self Other
no_ssid__geo	0.8314917127071824	0.9035087719298246	0.8289648976051057	0.8081761006289307	0.8497536945812807	0.8837489570779642	0.8358208955223881	0.9316770186335404	357	RFC	0.8276505405254342	0.7895545314900153	0.8657465495608532	0.8948170731707317	0.875	0.9146341463414634	0.8310191270077711	0.8276972624798712	0.8343409915356711	0.8746835443037975	0.8	0.9493670886075949	Self Other
no_ssid__geo	0.8585434173669467	0.9298245614035088	0.8525456999141209	0.8228070175438595	0.8822843822843822	0.914702581369248	0.8787878787878788	0.9506172839506173	358	RFC	0.8618273542600896	0.875	0.8486547085201793	0.931597357170618	0.9354838709677419	0.927710843373494	0.8475896933067575	0.7764900662251656	0.9186893203883495	0.901627486437613	0.8285714285714286	0.9746835443037974	Self Other
no_ssid__geo	0.8791946308724832	0.8859649122807017	0.8756373470042604	0.8546042003231019	0.896670493685419	0.8649165983046212	0.8115942028985507	0.9182389937106918	359	RFC	0.8795973782771536	0.8816666666666667	0.8775280898876404	0.8680147058823529	0.8235294117647058	0.9125	0.8729101358411704	0.829153605015674	0.9166666666666666	0.8620253164556962	0.8	0.9240506329113924	Self Other
no_ssid__geo	0.8600252206809584	0.9649122807017544	0.8596858421750663	0.8527851458885941	0.8665865384615384	0.9587703435804702	0.9428571428571428	0.9746835443037974	360	RFC	0.8643465817737475	0.9056338028169014	0.8230593607305936	0.9587703435804702	0.9428571428571428	0.9746835443037974	0.8603695151584545	0.8057644110275689	0.9149746192893401	0.9587703435804702	0.9428571428571428	0.9746835443037974	Self Other
no_ssid__geo	0.870197904540163	0.9210526315789473	0.8698942313733281	0.8761799000555247	0.8636085626911315	0.9064807219031994	0.8695652173913043	0.9433962264150944	361	RFC	0.8700901369740486	0.9163763066202091	0.823803967327888	0.9099264705882353	0.8823529411764706	0.9375	0.873408357490565	0.8393617021276596	0.9074550128534704	0.9032549728752259	0.8571428571428571	0.9493670886075949	Self Other
no_ssid__geo	0.8614540466392319	0.9210526315789473	0.8609002030888395	0.8696774193548387	0.8521229868228404	0.9093239063190455	0.8767123287671234	0.9419354838709677	362	RFC	0.8603196009884877	0.8962765957446809	0.8243626062322946	0.9013157894736842	0.8421052631578947	0.9605263157894737	0.8632148553201184	0.8446115288220551	0.8818181818181818	0.9191681735985533	0.9142857142857143	0.9240506329113924	Self Other
no_ssid__geo	0.854389721627409	0.9210526315789473	0.8511400285007125	0.8291457286432161	0.8731343283582089	0.9064807219031994	0.8695652173913043	0.9433962264150944	363	RFC	0.85818462594372	0.8776595744680851	0.8387096774193549	0.9099264705882353	0.8823529411764706	0.9375	0.8481100611450806	0.7857142857142857	0.9105058365758755	0.9032549728752259	0.8571428571428571	0.9493670886075949	Self Other
no_ssid__geo	0.8348369188063844	0.9385964912280702	0.8323645456962758	0.8120063191153238	0.8527227722772278	0.9284112317215394	0.9014084507042254	0.9554140127388535	364	RFC	0.8314754814234304	0.8006230529595015	0.8623279098873592	0.9252136752136753	0.8888888888888888	0.9615384615384616	0.8335236010419609	0.8237179487179487	0.8433292533659731	0.9318264014466546	0.9142857142857143	0.9493670886075949	Self Other
no_ssid__geo	0.8753263707571801	0.9385964912280702	0.8742915225868593	0.8628858578607324	0.8856971873129862	0.9260220635950681	0.8955223880597014	0.9565217391304348	365	RFC	0.8813441160066927	0.9217791411042945	0.8409090909090909	0.9382621951219512	0.9375	0.9390243902439024	0.8732953895972061	0.8110661268556005	0.9355246523388117	0.9159132007233273	0.8571428571428571	0.9746835443037974	Self Other
no_ssid__geo	0.8577981651376146	0.9210526315789473	0.8570689249588332	0.8468595624558928	0.8672782874617736	0.9048855103365161	0.8656716417910447	0.9440993788819876	366	RFC	0.8638988032752466	0.9090909090909091	0.8187066974595842	0.9165396341463414	0.90625	0.926829268292683	0.8572894853925134	0.7926023778071334	0.9219765929778934	0.8952983725135624	0.8285714285714286	0.9620253164556962	Self Other
no_ssid__geo	0.8903703703703704	0.9035087719298246	0.8869745845552297	0.8673835125448028	0.9065656565656566	0.8837489570779642	0.8358208955223881	0.9316770186335404	367	RFC	0.8937625236685847	0.9097744360902256	0.8777506112469438	0.8948170731707317	0.875	0.9146341463414634	0.8830519689545406	0.8287671232876712	0.9373368146214099	0.8746835443037975	0.8	0.9493670886075949	Self Other
no_ssid__geo	0.8568784700801975	0.9385964912280702	0.8561289572264525	0.8457446808510639	0.8665132336018412	0.9246814535158093	0.8923076923076922	0.9570552147239264	368	RFC	0.8680173165858371	0.9366715758468336	0.7993630573248408	0.9476190476190476	0.9666666666666667	0.9285714285714286	0.8584444952032891	0.7709090909090909	0.9459798994974874	0.9079566003616637	0.8285714285714286	0.9873417721518988	Self Other
no_ssid__geo	0.7818815331010452	0.9035087719298246	0.7745953777386118	0.7340696686491078	0.8151210868281157	0.8816422840962718	0.8307692307692307	0.9325153374233128	369	RFC	0.7724336536625724	0.7105263157894737	0.8343409915356711	0.9023809523809524	0.9	0.9047619047619048	0.777996728590737	0.7592267135325131	0.7967667436489607	0.8667269439421339	0.7714285714285715	0.9620253164556962	Self Other
no_ssid__geo	0.8581363004172462	0.8947368421052632	0.8568176493557205	0.8430769230769231	0.8705583756345178	0.87995787995788	0.8378378378378378	0.9220779220779222	370	RFC	0.8568176493557205	0.8430769230769231	0.8705583756345178	0.8707692307692307	0.7948717948717948	0.9466666666666667	0.8568176493557205	0.8430769230769231	0.8705583756345178	0.8922242314647377	0.8857142857142857	0.8987341772151899	Self Other
no_ssid__geo	0.9028753993610223	0.9122807017543859	0.9026145225049372	0.8975741239892183	0.9076549210206561	0.8952205882352942	0.8529411764705883	0.9375000000000001	371	RFC	0.9040589012028564	0.919889502762431	0.8882282996432818	0.9023569023569024	0.8787878787878788	0.9259259259259259	0.9021330500163451	0.8763157894736842	0.9279503105590062	0.8889692585895117	0.8285714285714286	0.9493670886075949	Self Other
no_ssid__geo	0.8678354686446392	0.9298245614035088	0.8661379754996776	0.851063829787234	0.8812121212121213	0.914702581369248	0.8787878787878788	0.9506172839506173	372	RFC	0.8703832875754262	0.8874801901743264	0.8532863849765259	0.931597357170618	0.9354838709677419	0.927710843373494	0.8642729085487442	0.8175182481751825	0.9110275689223057	0.901627486437613	0.8285714285714286	0.9746835443037974	Self Other
no_ssid__geo	0.8653465346534653	0.868421052631579	0.8653154927711557	0.8632707774798928	0.8673602080624188	0.8509803921568626	0.7999999999999999	0.9019607843137254	373	RFC	0.8655405358300625	0.8429319371727748	0.8881491344873502	0.8412162162162162	0.75	0.9324324324324325	0.8660688104779591	0.8846153846153846	0.8475222363405337	0.8652802893309222	0.8571428571428571	0.8734177215189873	Self Other
no_ssid__geo	0.8979300499643112	0.9649122807017544	0.8976444892902302	0.8922381311228333	0.9030508474576271	0.9580882352941177	0.9411764705882354	0.975	374	RFC	0.8982890939975032	0.9038167938931297	0.8927613941018767	0.9663299663299663	0.9696969696969697	0.9629629629629629	0.8972663139329806	0.8809523809523809	0.9135802469135802	0.9508137432188065	0.9142857142857143	0.9873417721518988	Self Other
no_ssid__geo	0.8650693568726355	0.9122807017543859	0.8624709871500629	0.8435672514619883	0.8813747228381374	0.8913871951219513	0.8437500000000001	0.9390243902439025	375	RFC	0.8704574555150748	0.8987538940809969	0.8421610169491526	0.9184584178498986	0.9310344827586207	0.9058823529411765	0.8595922224357742	0.7947658402203857	0.9244186046511628	0.8730560578661845	0.7714285714285715	0.9746835443037974	Self Other
no_ssid__geo	0.8335674157303371	0.9210526315789473	0.8323163475761025	0.8178324365872406	0.8468002585649644	0.9093239063190455	0.8767123287671234	0.9419354838709677	376	RFC	0.8326212058824114	0.8222565687789799	0.842985842985843	0.9013157894736842	0.8421052631578947	0.9605263157894737	0.8320525040708526	0.8134556574923547	0.8506493506493507	0.9191681735985533	0.9142857142857143	0.9240506329113924	Self Other
no_ssid__geo	0.8609958506224067	0.9473684210526315	0.857158654122601	0.8337468982630273	0.8805704099821746	0.936026936026936	0.909090909090909	0.962962962962963	377	RFC	0.8713167526792323	0.9147005444646098	0.8279329608938547	0.9537504858142247	0.967741935483871	0.9397590361445783	0.8531563883788746	0.7659574468085106	0.9403553299492385	0.9222423146473779	0.8571428571428571	0.9873417721518988	Self Other
no_ssid__geo	0.8638073739653875	0.8947368421052632	0.8573862716745014	0.8271251193887297	0.8876474239602732	0.86708122813836	0.8064516129032259	0.927710843373494	378	RFC	0.8635602692013085	0.8625498007968128	0.8645707376058042	0.9054916985951469	0.9259259259259259	0.8850574712643678	0.853242604381202	0.7944954128440367	0.9119897959183674	0.8444846292947559	0.7142857142857143	0.9746835443037974	Self Other
no_ssid__geo	0.83656330749354	0.9298245614035088	0.8359190496439934	0.8256374913852514	0.8462006079027355	0.9175406871609403	0.8857142857142857	0.9493670886075949	379	RFC	0.8356627942509907	0.7891963109354414	0.8821292775665399	0.9175406871609403	0.8857142857142857	0.9493670886075949	0.8393455242828589	0.865606936416185	0.8130841121495327	0.9175406871609403	0.8857142857142857	0.9493670886075949	Self Other
no_ssid__geo	0.8772563176895307	0.9210526315789473	0.8768953257346022	0.8702290076335878	0.8835616438356164	0.9093239063190455	0.8767123287671234	0.9419354838709677	380	RFC	0.8806922308868694	0.9149277688603531	0.8464566929133859	0.9013157894736842	0.8421052631578947	0.9605263157894737	0.8768815455262071	0.8296943231441049	0.9240687679083095	0.9191681735985533	0.9142857142857143	0.9240506329113924	Self Other
no_ssid__geo	0.8910533910533911	0.9122807017543859	0.8908132479049401	0.8856926570779712	0.895933838731909	0.8985042735042735	0.8611111111111112	0.9358974358974359	381	RFC	0.8905474244796934	0.8770614692653673	0.9040333796940194	0.8929448929448929	0.8378378378378378	0.948051948051948	0.8912367774602696	0.8944954128440367	0.8879781420765027	0.9048824593128391	0.8857142857142857	0.9240506329113924	Self Other
no_ssid__geo	0.8797696184305256	0.9210526315789473	0.8791681273854428	0.8706429124709528	0.8876933422999328	0.9048855103365161	0.8656716417910447	0.9440993788819876	382	RFC	0.8810921767369452	0.8949044585987261	0.8672798948751642	0.9165396341463414	0.90625	0.926829268292683	0.8783765254353489	0.8476621417797888	0.9090909090909091	0.8952983725135624	0.8285714285714286	0.9620253164556962	Self Other
no_ssid__geo	0.8230318802862719	0.9035087719298246	0.8206534422403735	0.8	0.8413068844807469	0.8856986601039104	0.8405797101449276	0.9308176100628932	383	RFC	0.8189869283269483	0.7597765363128491	0.8781973203410475	0.8889705882352941	0.8529411764705882	0.925	0.8260556571818074	0.84472049689441	0.8073908174692049	0.8826401446654611	0.8285714285714286	0.9367088607594937	Self Other
no_ssid__geo	0.8671383647798742	0.8947368421052632	0.8502648616833433	0.8	0.9005297233666864	0.8696646341463414	0.8125	0.926829268292683	384	RFC	0.8728624830987035	0.8871391076115486	0.8585858585858586	0.8953346855983773	0.896551724137931	0.8941176470588236	0.8376152270399453	0.728448275862069	0.9467821782178217	0.8524412296564196	0.7428571428571429	0.9620253164556962	Self Other
no_ssid__geo	0.8780327868852459	0.9210526315789473	0.8762900895997321	0.8616071428571429	0.8909730363423212	0.9048855103365161	0.8656716417910447	0.9440993788819876	385	RFC	0.8796703296703297	0.8907692307692308	0.8685714285714285	0.9165396341463414	0.90625	0.926829268292683	0.8744273591416196	0.8342939481268011	0.914560770156438	0.8952983725135624	0.8285714285714286	0.9620253164556962	Self Other
no_ssid__geo	0.8872180451127819	0.8859649122807017	0.8858527810838914	0.8733691481197237	0.8983364140480591	0.8626124038194123	0.8059701492537314	0.9192546583850932	386	RFC	0.886546907624739	0.8808049535603715	0.8922888616891065	0.8730945121951219	0.84375	0.9024390243902439	0.8852621699506367	0.8660578386605784	0.9044665012406948	0.8540687160940326	0.7714285714285715	0.9367088607594937	Self Other
no_ssid__geo	0.8839471855455178	0.9298245614035088	0.883050546391577	0.8728103579588729	0.8932907348242812	0.9188034188034189	0.888888888888889	0.9487179487179488	387	RFC	0.8834007458237378	0.877488514548239	0.8893129770992366	0.912951912951913	0.8648648648648649	0.961038961038961	0.8827430271910375	0.8681818181818182	0.8973042362002568	0.925497287522604	0.9142857142857143	0.9367088607594937	Self Other
no_ssid__geo	0.8718861209964412	0.9122807017543859	0.8670861328108577	0.8418277680140598	0.8923444976076554	0.8985042735042735	0.8611111111111112	0.9358974358974359	388	RFC	0.8650522466039707	0.8258620689655173	0.9042424242424243	0.8929448929448929	0.8378378378378378	0.948051948051948	0.8695892735482178	0.8584229390681004	0.8807556080283353	0.9048824593128391	0.8857142857142857	0.9240506329113924	Self Other
no_ssid__geo	0.8708303761533002	0.8771929824561403	0.8696336047372317	0.8571428571428572	0.8821243523316062	0.850729517396184	0.787878787878788	0.9135802469135801	389	RFC	0.8779173144993218	0.9222972972972973	0.8335373317013464	0.865137971239798	0.8387096774193549	0.891566265060241	0.8686563913080307	0.8005865102639296	0.936726272352132	0.8397830018083183	0.7428571428571429	0.9367088607594937	Self Other
no_ssid__geo	0.8321766561514196	0.9122807017543859	0.8319743344492269	0.8261437908496733	0.8378048780487805	0.8969258589511754	0.8571428571428571	0.9367088607594937	390	RFC	0.8335351359618657	0.7783251231527094	0.888745148771022	0.8969258589511754	0.8571428571428571	0.9367088607594937	0.8363051922391109	0.8802228412256268	0.7923875432525952	0.8969258589511754	0.8571428571428571	0.9367088607594937	Self Other
no_ssid__geo	0.8694516971279374	0.8947368421052632	0.8680481985822932	0.8544395924308588	0.8816568047337278	0.8696646341463414	0.8125	0.926829268292683	391	RFC	0.8749936638612866	0.9100775193798449	0.8399098083427283	0.8953346855983773	0.896551724137931	0.8941176470588236	0.8664917396525718	0.8052126200274349	0.9277708592777086	0.8524412296564196	0.7428571428571429	0.9620253164556962	Self Other
no_ssid__geo	0.8998482549317147	0.9210526315789473	0.8986720715683534	0.8877551020408163	0.9095890410958903	0.9012987012987013	0.8571428571428572	0.9454545454545454	392	RFC	0.9035662505413395	0.9288256227758007	0.8783068783068783	0.9356312292358804	0.9642857142857143	0.9069767441860465	0.8966723423156648	0.8501628664495114	0.9431818181818182	0.8793851717902351	0.7714285714285715	0.9873417721518988	Self Other
no_ssid__geo	0.8749163879598663	0.9210526315789473	0.8720437888384964	0.8528717545239969	0.8912158231529959	0.9048855103365161	0.8656716417910447	0.9440993788819876	393	RFC	0.8765590418878008	0.8856209150326797	0.8674971687429218	0.9165396341463414	0.90625	0.926829268292683	0.8693631063449767	0.8224582701062215	0.916267942583732	0.8952983725135624	0.8285714285714286	0.9620253164556962	Self Other
no_ssid__geo	0.8781954887218045	0.8859649122807017	0.8765402387370042	0.8622448979591836	0.8908355795148247	0.8670494303400018	0.8169014084507044	0.9171974522292994	394	RFC	0.8750059879419956	0.8407960199004975	0.9092159559834938	0.8643162393162394	0.8055555555555556	0.9230769230769231	0.8790001867387801	0.8848167539267016	0.8731836195508587	0.8699819168173599	0.8285714285714286	0.9113924050632911	Self Other
no_ssid__geo	0.9019448946515397	0.9473684210526315	0.8968987596557723	0.8740894901144641	0.9197080291970804	0.9371323529411765	0.9117647058823529	0.9625	395	RFC	0.899639663686107	0.8898305084745762	0.9094488188976378	0.9450056116722784	0.9393939393939394	0.9506172839506173	0.8945485239016758	0.8588957055214724	0.9302013422818792	0.9301989150090415	0.8857142857142857	0.9746835443037974	Self Other
no_ssid__geo	0.8099112426035503	0.8947368421052632	0.8020760528224031	0.76269621421976	0.8414558914250463	0.8720538720538721	0.8181818181818182	0.9259259259259259	396	RFC	0.7985053176200058	0.727112676056338	0.8698979591836735	0.8872910998834046	0.8709677419354839	0.9036144578313253	0.8083782811938152	0.8019417475728156	0.8148148148148148	0.8603978300180832	0.7714285714285715	0.9493670886075949	Self Other
no_ssid__geo	0.8415067519545132	0.8947368421052632	0.8406360519150177	0.8288564850345356	0.8524156187954998	0.8742647058823529	0.823529411764706	0.9249999999999999	397	RFC	0.8415823839219887	0.8424336973478939	0.8407310704960835	0.8810325476992144	0.8484848484848485	0.9135802469135802	0.840069749994931	0.8157099697885196	0.8644295302013423	0.8683544303797468	0.8	0.9367088607594937	Self Other
no_ssid__geo	0.7799079754601227	0.9035087719298246	0.7714397388566735	0.7274453941120608	0.8154340836012862	0.8837489570779642	0.8358208955223881	0.9316770186335404	398	RFC	0.7700365360696517	0.7145522388059702	0.8255208333333334	0.8948170731707317	0.875	0.9146341463414634	0.7732016152222159	0.7408123791102514	0.8055908513341804	0.8746835443037975	0.8	0.9493670886075949	Self Other
no_ssid__geo	0.8027210884353742	0.8771929824561403	0.8013976240391336	0.7851851851851853	0.8176100628930818	0.850729517396184	0.787878787878788	0.9135802469135801	399	RFC	0.8018564238647878	0.7922272047832586	0.8114856429463171	0.865137971239798	0.8387096774193549	0.891566265060241	0.8010474419747297	0.7782672540381792	0.8238276299112801	0.8397830018083183	0.7428571428571429	0.9367088607594937	Self Other
no_ssid__geo	0.8678304239401496	0.9035087719298246	0.86687337530145	0.8555858310626702	0.8781609195402299	0.8793650793650793	0.8253968253968255	0.9333333333333332	400	RFC	0.8789962125761688	0.9443609022556391	0.8136315228966986	0.9119601328903655	0.9285714285714286	0.8953488372093024	0.8679374940726334	0.7820672478206725	0.9538077403245943	0.8587703435804701	0.7428571428571429	0.9746835443037974	Self Other
no_ssid__geo	0.8958602846054333	0.9824561403508771	0.895800601738066	0.8933068257123923	0.8982943777637398	0.9790441176470588	0.9705882352941176	0.9875	401	RFC	0.8978361123944727	0.9296551724137931	0.8660170523751523	0.9876543209876543	1.0	0.9753086419753086	0.8963823718463764	0.8596938775510204	0.9330708661417323	0.9714285714285714	0.9428571428571428	1.0	Self Other
no_ssid__geo	0.8215712383488681	0.8859649122807017	0.8206439309552028	0.8077474892395983	0.8335403726708074	0.8708496732026143	0.8266666666666667	0.9150326797385621	402	RFC	0.8202771272443403	0.7691256830601093	0.8714285714285714	0.860472972972973	0.775	0.9459459459459459	0.824631348007481	0.850453172205438	0.7988095238095239	0.8858951175406871	0.8857142857142857	0.8860759493670886	Self Other
no_ssid__geo	0.8708730741012473	0.9385964912280702	0.8695551930396955	0.8564437194127243	0.8826666666666667	0.9294741493592577	0.904109589041096	0.9548387096774194	403	RFC	0.8723483206578135	0.8838383838383839	0.8608582574772432	0.9210526315789473	0.868421052631579	0.9736842105263158	0.8681524788308023	0.8306962025316456	0.905608755129959	0.9397830018083182	0.9428571428571428	0.9367088607594937	Self Other
no_ssid__geo	0.8561197916666666	0.9210526315789473	0.8561168033698887	0.8567725210628645	0.855461085676913	0.9064807219031994	0.8695652173913043	0.9433962264150944	404	RFC	0.8599110011014209	0.9193324061196105	0.8004895960832313	0.9099264705882353	0.8823529411764706	0.9375	0.860361895931057	0.8021844660194175	0.9185393258426966	0.9032549728752259	0.8571428571428571	0.9493670886075949	Self Other
no_ssid__geo	0.8633288227334236	0.9035087719298246	0.8621961036275554	0.849702380952381	0.8746898263027296	0.8856986601039104	0.8405797101449276	0.9308176100628932	405	RFC	0.8646388835247107	0.8757668711656442	0.8535108958837773	0.8889705882352941	0.8529411764705882	0.925	0.8610455367780082	0.8251445086705202	0.8969465648854962	0.8826401446654611	0.8285714285714286	0.9367088607594937	Self Other
no_ssid__geo	0.8594594594594595	0.9035087719298246	0.8559901357917273	0.8336380255941499	0.8783422459893048	0.8856986601039104	0.8405797101449276	0.9308176100628932	406	RFC	0.8658760629283583	0.8958742632612967	0.8358778625954199	0.8889705882352941	0.8529411764705882	0.925	0.8524196460816179	0.7794871794871795	0.9253521126760563	0.8826401446654611	0.8285714285714286	0.9367088607594937	Self Other
no_ssid__geo	0.850997506234414	0.9385964912280702	0.8506351850228417	0.8579916815210933	0.8432786885245902	0.9272627837024884	0.8985507246376812	0.9559748427672956	407	RFC	0.8514922530338721	0.9081761006289308	0.7948084054388134	0.9308823529411765	0.9117647058823529	0.95	0.8555538779002466	0.8130630630630631	0.8980446927374302	0.923869801084991	0.8857142857142857	0.9620253164556962	Self Other
no_ssid__geo	0.8697771587743732	0.9649122807017544	0.8682017250019264	0.8537920250195465	0.8826114249843062	0.9587703435804702	0.9428571428571428	0.9746835443037974	408	RFC	0.8720388580256082	0.8878048780487805	0.856272838002436	0.9587703435804702	0.9428571428571428	0.9746835443037974	0.8664554591422686	0.822289156626506	0.9106217616580311	0.9587703435804702	0.9428571428571428	0.9746835443037974	Self Other
no_ssid__geo	0.8812286689419795	0.9385964912280702	0.8800536420101638	0.8681818181818183	0.8919254658385093	0.9260220635950681	0.8955223880597014	0.9565217391304348	409	RFC	0.8869488451994656	0.9241935483870968	0.8497041420118343	0.9382621951219512	0.9375	0.9390243902439024	0.8785667600373483	0.8185714285714286	0.938562091503268	0.9159132007233273	0.8571428571428571	0.9746835443037974	Self Other
no_ssid__geo	0.875	0.9122807017543859	0.8749428729582721	0.872270019854401	0.8776157260621432	0.8969258589511754	0.8571428571428571	0.9367088607594937	410	RFC	0.876733074168419	0.90646492434663	0.847001223990208	0.8969258589511754	0.8571428571428571	0.9367088607594937	0.8755437701396348	0.8405612244897959	0.9105263157894737	0.8969258589511754	0.8571428571428571	0.9367088607594937	Self Other
no_ssid__geo	0.8554595443833464	0.9210526315789473	0.8503600578545765	0.8227360308285164	0.8779840848806366	0.9048855103365161	0.8656716417910447	0.9440993788819876	411	RFC	0.863418244261138	0.8951781970649895	0.8316582914572864	0.9165396341463414	0.90625	0.926829268292683	0.8454580504316129	0.7611408199643493	0.9297752808988764	0.8952983725135624	0.8285714285714286	0.9620253164556962	Self Other
no_ssid__geo	0.8463593854375417	0.8947368421052632	0.8461038543093244	0.83983286908078	0.852374839537869	0.8742647058823529	0.823529411764706	0.9249999999999999	412	RFC	0.850062670859131	0.8893805309734514	0.8107448107448108	0.8810325476992144	0.8484848484848485	0.9135802469135802	0.8470130069515605	0.7955145118733509	0.8985115020297699	0.8683544303797468	0.8	0.9367088607594937	Self Other
no_ssid__geo	0.8832	0.8771929824561403	0.8801940003781275	0.8612167300380228	0.8991712707182321	0.8479420731707318	0.7812500000000001	0.9146341463414634	413	RFC	0.8857318396527512	0.8988095238095238	0.8726541554959786	0.8722109533468559	0.8620689655172413	0.8823529411764706	0.8769963815584254	0.8266423357664233	0.9273504273504274	0.8318264014466545	0.7142857142857143	0.9493670886075949	Self Other
no_ssid__geo	0.8882265275707899	0.9298245614035088	0.8838674392683821	0.8613678373382625	0.9063670411985018	0.9161764705882353	0.8823529411764706	0.95	414	RFC	0.8863902879660785	0.8775894538606404	0.8951911220715166	0.9236812570145903	0.9090909090909091	0.9382716049382716	0.8817802822588972	0.8457350272232305	0.9178255372945638	0.9095840867992766	0.8571428571428571	0.9620253164556962	Self Other
no_ssid__geo	0.8550624133148405	0.9298245614035088	0.8548808891529751	0.8497483824586629	0.8600133958472873	0.914702581369248	0.8787878787878788	0.9506172839506173	415	RFC	0.8683276469293418	0.9594155844155844	0.7772397094430993	0.931597357170618	0.9354838709677419	0.927710843373494	0.8625496928954877	0.7625806451612903	0.9625187406296851	0.901627486437613	0.8285714285714286	0.9746835443037974	Self Other
no_ssid__geo	0.8662832494608196	0.9035087719298246	0.8645129870129871	0.849025974025974	0.88	0.8816422840962718	0.8307692307692307	0.9325153374233128	416	RFC	0.8685064523221595	0.8834459459459459	0.853566958698373	0.9023809523809524	0.9	0.9047619047619048	0.8626550016644474	0.8171875	0.9081225033288948	0.8667269439421339	0.7714285714285715	0.9620253164556962	Self Other
no_ssid__geo	0.8606896551724138	0.868421052631579	0.8593406635624605	0.845565749235474	0.8731155778894472	0.8441345365053323	0.782608695652174	0.9056603773584907	417	RFC	0.859649831106087	0.8494623655913979	0.869837296620776	0.8470588235294118	0.7941176470588235	0.9	0.8590616908604782	0.8417047184170472	0.8764186633039092	0.8414104882459312	0.7714285714285715	0.9113924050632911	Self Other
no_ssid__geo	0.8618181818181818	0.8947368421052632	0.8576604554865424	0.8333333333333334	0.8819875776397514	0.8696646341463414	0.8125	0.926829268292683	418	RFC	0.8696598995911091	0.903041825095057	0.8362779740871613	0.8953346855983773	0.896551724137931	0.8941176470588236	0.8532992761966725	0.7736156351791531	0.9329829172141918	0.8524412296564196	0.7428571428571429	0.9620253164556962	Self Other
no_ssid__geo	0.848813559322034	0.8771929824561403	0.8477721300239132	0.8351810790835182	0.8603631809643081	0.8556962025316457	0.8000000000000002	0.9113924050632911	419	RFC	0.8500541633163585	0.8612804878048781	0.8388278388278388	0.8556962025316456	0.8	0.9113924050632911	0.8468251743609225	0.8106169296987088	0.8830334190231363	0.8556962025316456	0.8	0.9113924050632911	Self Other
no_ssid__geo	0.8106666666666666	0.9210526315789473	0.8055206568106119	0.7738853503184714	0.8371559633027523	0.9064807219031994	0.8695652173913043	0.9433962264150944	420	RFC	0.8025667262350838	0.7319277108433735	0.8732057416267942	0.9099264705882353	0.8823529411764706	0.9375	0.8124553518275985	0.8209459459459459	0.8039647577092511	0.9032549728752259	0.8571428571428571	0.9493670886075949	Self Other
no_ssid__geo	0.8958502847843776	0.9385964912280702	0.8883266604196837	0.8593406593406593	0.917312661498708	0.9272627837024884	0.8985507246376812	0.9559748427672956	421	RFC	0.8942548104620348	0.8886363636363637	0.899873257287706	0.9308823529411765	0.9117647058823529	0.95	0.8836781319205	0.8319148936170213	0.9354413702239789	0.923869801084991	0.8857142857142857	0.9620253164556962	Self Other
no_ssid__geo	0.8727422003284072	0.9122807017543859	0.8637441314130438	0.8287292817679558	0.8987589810581319	0.8952205882352942	0.8529411764705883	0.9375000000000001	422	RFC	0.8678985107556536	0.8503401360544217	0.8854568854568855	0.9023569023569024	0.8787878787878788	0.9259259259259259	0.86032824933687	0.8081896551724138	0.9124668435013262	0.8889692585895117	0.8285714285714286	0.9493670886075949	Self Other
no_ssid__geo	0.9005847953216374	0.9122807017543859	0.8979453918324718	0.8815331010452961	0.9143576826196473	0.8969258589511754	0.8571428571428571	0.9367088607594937	423	RFC	0.8998424051400169	0.8955752212389381	0.9041095890410958	0.8969258589511754	0.8571428571428571	0.9367088607594937	0.8963826463165485	0.8679245283018868	0.9248407643312102	0.8969258589511754	0.8571428571428571	0.9367088607594937	Self Other
no_ssid__geo	0.8744038155802861	0.9385964912280702	0.8638662414798255	0.8259911894273128	0.9017412935323382	0.9260220635950681	0.8955223880597014	0.9565217391304348	424	RFC	0.8664421254727365	0.8389261744966443	0.8939580764488286	0.9382621951219512	0.9375	0.9390243902439024	0.8615551267361063	0.8134490238611713	0.9096612296110415	0.9159132007233273	0.8571428571428571	0.9746835443037974	Self Other
no_ssid__geo	0.8366849482023156	0.9122807017543859	0.8355721259107712	0.8220451527224434	0.8490990990990991	0.8952205882352942	0.8529411764705883	0.9375000000000001	425	RFC	0.8348703230214303	0.8070404172099087	0.8627002288329519	0.9023569023569024	0.8787878787878788	0.9259259259259259	0.836769290315612	0.8376184032476319	0.835920177383592	0.8889692585895117	0.8285714285714286	0.9493670886075949	Self Other
no_ssid__geo	0.8310055865921788	0.8859649122807017	0.8269204644435388	0.8003300330033003	0.8535108958837773	0.8649165983046212	0.8115942028985507	0.9182389937106918	426	RFC	0.8252423327506753	0.782258064516129	0.8682266009852216	0.8680147058823529	0.8235294117647058	0.9125	0.8292712355212355	0.8192567567567568	0.8392857142857143	0.8620253164556962	0.8	0.9240506329113924	Self Other
no_ssid__geo	0.8402555910543131	0.8859649122807017	0.8343705020743375	0.8031496062992126	0.8655913978494624	0.8649165983046212	0.8115942028985507	0.9182389937106918	427	RFC	0.8364404772360126	0.8176352705410822	0.8552456839309429	0.8680147058823529	0.8235294117647058	0.9125	0.8326793773602283	0.7891682785299806	0.8761904761904762	0.8620253164556962	0.8	0.9240506329113924	Self Other
no_ssid__geo	0.8120665742024965	0.9122807017543859	0.8070283816648767	0.7758478081058726	0.8382089552238806	0.8952205882352942	0.8529411764705883	0.9375000000000001	428	RFC	0.8039480663820758	0.7226502311248074	0.8852459016393442	0.9023569023569024	0.8787878787878788	0.9259259259259259	0.8167091836734695	0.8375	0.7959183673469388	0.8889692585895117	0.8285714285714286	0.9493670886075949	Self Other
no_ssid__geo	0.9023190442726634	0.9385964912280702	0.8999270944165252	0.8844555278470491	0.9153986609860012	0.9246814535158093	0.8923076923076922	0.9570552147239264	429	RFC	0.9065763268658249	0.9284467713787086	0.8847058823529412	0.9476190476190476	0.9666666666666667	0.9285714285714286	0.8963710242398767	0.8444444444444444	0.9482976040353089	0.9079566003616637	0.8285714285714286	0.9873417721518988	Self Other
no_ssid__geo	0.8860270444301352	0.9122807017543859	0.881423431296974	0.8580593424218124	0.9047875201721355	0.8933782267115601	0.8484848484848486	0.9382716049382716	430	RFC	0.8897328605450433	0.9052453468697124	0.8742203742203742	0.9094442285270112	0.9032258064516129	0.9156626506024096	0.8765592285939582	0.8155487804878049	0.9375696767001115	0.8810126582278481	0.8	0.9620253164556962	Self Other
no_ssid__geo	0.8570381231671554	0.8947368421052632	0.8560146291475372	0.8438751000800642	0.8681541582150103	0.8763110307414106	0.8285714285714286	0.9240506329113924	431	RFC	0.8634900851352867	0.9070567986230637	0.8199233716475096	0.8763110307414106	0.8285714285714286	0.9240506329113924	0.8556679743960356	0.7889221556886228	0.9224137931034483	0.8763110307414106	0.8285714285714286	0.9240506329113924	Self Other
no_ssid__geo	0.8681318681318682	0.8771929824561403	0.8641260287075758	0.8407960199004975	0.8874560375146542	0.8449280994947532	0.7741935483870968	0.9156626506024097	432	RFC	0.8710606985941549	0.8848167539267016	0.8573046432616082	0.8812260536398467	0.8888888888888888	0.8735632183908046	0.860376728302995	0.8009478672985783	0.9198055893074119	0.823869801084991	0.6857142857142857	0.9620253164556962	Self Other
no_ssid__geo	0.8817354793561931	0.9385964912280702	0.8803458313205257	0.8674509803921568	0.8932406822488945	0.9272627837024884	0.8985507246376812	0.9559748427672956	433	RFC	0.884271143204427	0.9021207177814029	0.866421568627451	0.9308823529411765	0.9117647058823529	0.95	0.8785602870681471	0.8353474320241692	0.9217731421121251	0.923869801084991	0.8857142857142857	0.9620253164556962	Self Other
no_ssid__geo	0.8158660844250364	0.9122807017543859	0.8084130872695907	0.770625566636446	0.8462006079027355	0.8969258589511754	0.8571428571428571	0.9367088607594937	434	RFC	0.8041426494261827	0.7227891156462585	0.8854961832061069	0.8969258589511754	0.8571428571428571	0.9367088607594937	0.8177435943804605	0.8252427184466019	0.810244470314319	0.8969258589511754	0.8571428571428571	0.9367088607594937	Self Other
no_ssid__geo	0.8416779431664412	0.9035087719298246	0.839294376985285	0.8197226502311248	0.8588661037394452	0.8837489570779642	0.8358208955223881	0.9316770186335404	435	RFC	0.8450348095601465	0.865040650406504	0.8250289687137891	0.8948170731707317	0.875	0.9146341463414634	0.8372570144663296	0.7789165446559297	0.8955974842767296	0.8746835443037975	0.8	0.9493670886075949	Self Other
no_ssid__geo	0.9121715076071922	0.9473684210526315	0.9119936780289941	0.9080376538740043	0.9159497021839841	0.9381555153707053	0.9142857142857143	0.9620253164556962	436	RFC	0.9117643678160919	0.9008620689655172	0.9226666666666666	0.9381555153707053	0.9142857142857143	0.9620253164556962	0.9123291481627133	0.9153284671532846	0.9093298291721419	0.9381555153707053	0.9142857142857143	0.9620253164556962	Self Other
no_ssid__geo	0.8494623655913979	0.9736842105263158	0.8486046511627907	0.8372093023255813	0.86	0.9693190993092313	0.9577464788732395	0.980891719745223	437	RFC	0.8478919812620557	0.8010471204188482	0.8947368421052632	0.9658119658119658	0.9444444444444444	0.9871794871794872	0.8523252002972415	0.8767908309455588	0.8278595696489242	0.9730560578661844	0.9714285714285714	0.9746835443037974	Self Other
no_ssid__geo	0.845732184808144	0.8859649122807017	0.8427450987746233	0.821071752951862	0.8644184445973847	0.8626124038194123	0.8059701492537314	0.9192546583850932	438	RFC	0.8485679942790776	0.864244741873805	0.8328912466843501	0.8730945121951219	0.84375	0.9024390243902439	0.8402166218671261	0.7820069204152249	0.8984263233190272	0.8540687160940326	0.7714285714285715	0.9367088607594937	Self Other
no_ssid__geo	0.8667141838916608	0.9210526315789473	0.862049220625235	0.8366812227074237	0.8874172185430463	0.9064807219031994	0.8695652173913043	0.9433962264150944	439	RFC	0.8610265282583622	0.828719723183391	0.8933333333333333	0.9099264705882353	0.8823529411764706	0.9375	0.8631880627494662	0.8447971781305115	0.881578947368421	0.9032549728752259	0.8571428571428571	0.9493670886075949	Self Other
no_ssid__geo	0.888421052631579	0.9298245614035088	0.8861789638932496	0.8702040816326531	0.9021538461538462	0.9175406871609403	0.8857142857142857	0.9493670886075949	440	RFC	0.8869147796817626	0.8766447368421053	0.8971848225214198	0.9175406871609403	0.8857142857142857	0.9493670886075949	0.8855177961070013	0.8638573743922204	0.9071782178217822	0.9175406871609403	0.8857142857142857	0.9493670886075949	Self Other
no_ssid__geo	0.8779857972885733	0.9385964912280702	0.8779269841071284	0.8806064434617814	0.8752475247524754	0.9272627837024884	0.8985507246376812	0.9559748427672956	441	RFC	0.8796620493991989	0.9305740987983978	0.82875	0.9308823529411765	0.9117647058823529	0.95	0.8815020710704164	0.8357314148681055	0.9272727272727272	0.923869801084991	0.8857142857142857	0.9620253164556962	Self Other
no_ssid__geo	0.874079528718704	0.9385964912280702	0.8689368964834125	0.8429752066115701	0.8948985863552551	0.9272627837024884	0.8985507246376812	0.9559748427672956	442	RFC	0.8686055323986359	0.8406593406593407	0.896551724137931	0.9308823529411765	0.9117647058823529	0.95	0.869277700572823	0.8453038674033149	0.8932515337423312	0.923869801084991	0.8857142857142857	0.9620253164556962	Self Other
no_ssid__geo	0.8408057179987004	0.9473684210526315	0.8404368092863234	0.8327645051194539	0.8481091134531928	0.9391025641025641	0.9166666666666667	0.9615384615384615	443	RFC	0.8408373161299039	0.7922077922077922	0.8894668400520156	0.932958932958933	0.8918918918918919	0.974025974025974	0.8440621910054895	0.8776978417266187	0.8104265402843602	0.9461121157323689	0.9428571428571428	0.9493670886075949	Self Other
no_ssid__geo	0.8405797101449275	0.8947368421052632	0.8341568022893708	0.801519468186135	0.8667941363926068	0.8720538720538721	0.8181818181818182	0.9259259259259259	444	RFC	0.8412355117139334	0.844	0.8384710234278668	0.8872910998834046	0.8709677419354839	0.9036144578313253	0.83010396637196	0.7631103074141049	0.8970976253298153	0.8603978300180832	0.7714285714285715	0.9493670886075949	Self Other
no_ssid__geo	0.8193979933110368	0.956140350877193	0.8190968151359026	0.8117154811715481	0.8264781491002571	0.9488651655153852	0.9295774647887323	0.9681528662420382	445	RFC	0.8218774527196293	0.751937984496124	0.8918169209431346	0.9455128205128205	0.9166666666666666	0.9743589743589743	0.8259390310288515	0.8818181818181818	0.770059880239521	0.9524412296564195	0.9428571428571428	0.9620253164556962	Self Other
no_ssid__geo	0.8030407740152039	0.8947368421052632	0.8010706810614002	0.7812739831158865	0.820867379006914	0.8763110307414106	0.8285714285714286	0.9240506329113924	446	RFC	0.8000105370040425	0.743065693430657	0.8569553805774278	0.8763110307414106	0.8285714285714286	0.9240506329113924	0.8056603073848088	0.8236245954692557	0.7876960193003619	0.8763110307414106	0.8285714285714286	0.9240506329113924	Self Other
no_ssid__geo	0.8171466845277964	0.8771929824561403	0.8135274054859009	0.7875486381322956	0.8395061728395061	0.8533088235294117	0.7941176470588236	0.9125	447	RFC	0.8111732146733233	0.7441176470588236	0.8782287822878229	0.8597081930415265	0.8181818181818182	0.9012345679012346	0.8202088452088452	0.8363636363636363	0.8040540540540541	0.8477396021699819	0.7714285714285715	0.9240506329113924	Self Other
no_ssid__geo	0.8278628738147338	0.8947368421052632	0.826600041158615	0.8118022328548644	0.8413978494623655	0.8763110307414106	0.8285714285714286	0.9240506329113924	448	RFC	0.8259988326715633	0.766566265060241	0.8854314002828855	0.8763110307414106	0.8285714285714286	0.9240506329113924	0.8321241780420583	0.8627118644067797	0.8015364916773368	0.8763110307414106	0.8285714285714286	0.9240506329113924	Self Other
no_ssid__geo	0.8232394366197183	0.9298245614035088	0.8197706199107904	0.794766966475879	0.8447742733457019	0.9161764705882353	0.8823529411764706	0.95	449	RFC	0.8175785102101356	0.7617554858934169	0.8734015345268542	0.9236812570145903	0.9090909090909091	0.9382716049382716	0.8243666513127591	0.8307692307692308	0.8179640718562874	0.9095840867992766	0.8571428571428571	0.9620253164556962	Self Other
no_ssid__geo	0.8587026332691072	0.9298245614035088	0.8586769249049431	0.8567708333333334	0.8605830164765527	0.9175406871609403	0.8857142857142857	0.9493670886075949	450	RFC	0.8599788260865258	0.8194271481942715	0.9005305039787799	0.9175406871609403	0.8857142857142857	0.9493670886075949	0.8608549450986106	0.897680763983629	0.8240291262135923	0.9175406871609403	0.8857142857142857	0.9493670886075949	Self Other
no_ssid__geo	0.8505089058524173	0.9122807017543859	0.8489242261466354	0.8334514528703046	0.8643969994229661	0.8952205882352942	0.8529411764705883	0.9375000000000001	451	RFC	0.8479399387256301	0.8178025034770514	0.8780773739742087	0.9023569023569024	0.8787878787878788	0.9259259259259259	0.8504236731476615	0.8497109826589595	0.8511363636363637	0.8889692585895117	0.8285714285714286	0.9493670886075949	Self Other
no_ssid__geo	0.8119419642857143	0.8947368421052632	0.8116942138838973	0.8048639258830342	0.8185245018847603	0.8742647058823529	0.823529411764706	0.9249999999999999	452	RFC	0.8115456189617929	0.7961053837342497	0.8269858541893362	0.8810325476992144	0.8484848484848485	0.9135802469135802	0.812025935894299	0.8138173302107728	0.8102345415778252	0.8683544303797468	0.8	0.9367088607594937	Self Other
no_ssid__geo	0.8812997347480106	0.9385964912280702	0.8809730741773056	0.874737578726382	0.8872085696282294	0.9284112317215394	0.9014084507042254	0.9554140127388535	453	RFC	0.8823821309222013	0.896700143472023	0.8680641183723797	0.9252136752136753	0.8888888888888888	0.9615384615384616	0.8805208157286913	0.8538251366120219	0.9072164948453608	0.9318264014466546	0.9142857142857143	0.9493670886075949	Self Other
no_ssid__geo	0.8414918414918415	0.8947368421052632	0.8337925096857512	0.7980198019801981	0.8695652173913044	0.8742647058823529	0.823529411764706	0.9249999999999999	454	RFC	0.8384417509591908	0.8258196721311475	0.851063829787234	0.8810325476992144	0.8484848484848485	0.9135802469135802	0.8304597701149425	0.7720306513409961	0.8888888888888888	0.8683544303797468	0.8	0.9367088607594937	Self Other
no_ssid__geo	0.8507265521796565	0.9210526315789473	0.8502205342900617	0.841514726507714	0.8589263420724095	0.9079572979276935	0.8732394366197184	0.9426751592356688	455	RFC	0.850827721661055	0.8522727272727273	0.8493827160493828	0.9049145299145299	0.8611111111111112	0.9487179487179487	0.8498558997173955	0.8310249307479224	0.8686868686868687	0.9112115732368897	0.8857142857142857	0.9367088607594937	Self Other
no_ssid__geo	0.8753822629969419	0.9210526315789473	0.87321534018029	0.8566402814423921	0.8897903989181879	0.9048855103365161	0.8656716417910447	0.9440993788819876	456	RFC	0.8810571088465	0.9119850187265918	0.8501291989664083	0.9165396341463414	0.90625	0.926829268292683	0.8704809286898839	0.8076285240464345	0.9333333333333333	0.8952983725135624	0.8285714285714286	0.9620253164556962	Self Other
no_ssid__geo	0.8786717752234994	0.9210526315789473	0.8786646505277684	0.8777348777348777	0.8795944233206591	0.9048855103365161	0.8656716417910447	0.9440993788819876	457	RFC	0.8800877319142816	0.9117647058823529	0.8484107579462102	0.9165396341463414	0.90625	0.926829268292683	0.8796558704453441	0.8461538461538461	0.9131578947368421	0.8952983725135624	0.8285714285714286	0.9620253164556962	Self Other
no_ssid__geo	0.8270676691729323	0.9035087719298246	0.8270217628625508	0.8298397040690506	0.824203821656051	0.8891736632788334	0.8493150684931505	0.9290322580645162	458	RFC	0.8304024960407248	0.7852975495915986	0.8755074424898511	0.881578947368421	0.8157894736842105	0.9473684210526315	0.829159293079446	0.8797385620915033	0.7785800240673887	0.8985533453887884	0.8857142857142857	0.9113924050632911	Self Other
no_ssid__geo	0.8745441283734501	0.8947368421052632	0.8715592932307894	0.8519793459552496	0.8911392405063291	0.8720538720538721	0.8181818181818182	0.9259259259259259	459	RFC	0.8740956010032799	0.8714788732394366	0.8767123287671232	0.8872910998834046	0.8709677419354839	0.9036144578313253	0.8696911196911197	0.8333333333333334	0.9060489060489061	0.8603978300180832	0.7714285714285715	0.9493670886075949	Self Other
no_ssid__geo	0.796	0.8421052631578947	0.7945503472501974	0.7772925764192139	0.8118081180811808	0.8006218422075397	0.7096774193548386	0.891566265060241	460	RFC	0.794688997357933	0.7795620437956204	0.8098159509202454	0.8326947637292464	0.8148148148148148	0.8505747126436781	0.7944231977221764	0.7750362844702468	0.813810110974106	0.7826401446654612	0.6285714285714286	0.9367088607594937	Self Other
no_ssid__geo	0.8772395487723955	0.9385964912280702	0.8752988430942366	0.8597422289613343	0.8908554572271387	0.9246814535158093	0.8923076923076922	0.9570552147239264	461	RFC	0.8791645906895132	0.8915094339622641	0.8668197474167624	0.9476190476190476	0.9666666666666667	0.9285714285714286	0.8732115950475486	0.8301610541727672	0.9162621359223301	0.9079566003616637	0.8285714285714286	0.9873417721518988	Self Other
no_ssid__geo	0.8910761154855643	0.9473684210526315	0.8910714254958931	0.8903566710700132	0.8917861799217731	0.9381555153707053	0.9142857142857143	0.9620253164556962	462	RFC	0.8922859562899033	0.9220246238030095	0.862547288776797	0.9381555153707053	0.9142857142857143	0.9620253164556962	0.8919343746929954	0.8607918263090677	0.9230769230769231	0.9381555153707053	0.9142857142857143	0.9620253164556962	Self Other
no_ssid__geo	0.8806818181818182	0.9298245614035088	0.8798087867061234	0.8695652173913044	0.8900523560209423	0.914702581369248	0.8787878787878788	0.9506172839506173	463	RFC	0.8817573085089009	0.89171974522293	0.8717948717948718	0.931597357170618	0.9354838709677419	0.927710843373494	0.8787878787878788	0.8484848484848485	0.9090909090909091	0.901627486437613	0.8285714285714286	0.9746835443037974	Self Other
no_ssid__geo	0.8527799530148786	0.9035087719298246	0.8439970888675175	0.8069815195071868	0.881012658227848	0.8793650793650793	0.8253968253968255	0.9333333333333332	464	RFC	0.8539477262184685	0.8580786026200873	0.8498168498168498	0.9119601328903655	0.9285714285714286	0.8953488372093024	0.8381069889680042	0.7616279069767442	0.9145860709592641	0.8587703435804701	0.7428571428571429	0.9746835443037974	Self Other
no_ssid__geo	0.8240628778718259	0.8947368421052632	0.824062813560623	0.8241691842900302	0.8239564428312159	0.8742647058823529	0.823529411764706	0.9249999999999999	465	RFC	0.8251997165313748	0.7948717948717948	0.8555276381909548	0.8810325476992144	0.8484848484848485	0.9135802469135802	0.8251706735731572	0.8557089084065245	0.79463243873979	0.8683544303797468	0.8	0.9367088607594937	Self Other
no_ssid__geo	0.8271428571428572	0.8947368421052632	0.8227662690939528	0.7949152542372881	0.8506172839506173	0.8696646341463414	0.8125	0.926829268292683	466	RFC	0.8384298416829321	0.8849056603773585	0.7919540229885057	0.8953346855983773	0.896551724137931	0.8941176470588236	0.8201025641025641	0.7215384615384616	0.9186666666666666	0.8524412296564196	0.7428571428571429	0.9620253164556962	Self Other
no_ssid__geo	0.8891089108910891	0.9473684210526315	0.8890876004016064	0.8875502008032128	0.8906249999999999	0.9371323529411765	0.9117647058823529	0.9625	467	RFC	0.89070526484998	0.9221140472878998	0.8592964824120602	0.9450056116722784	0.9393939393939394	0.9506172839506173	0.8899040976460331	0.8554838709677419	0.9243243243243243	0.9301989150090415	0.8857142857142857	0.9746835443037974	Self Other
no_ssid__geo	0.8966500356379188	0.9298245614035088	0.8965962432365806	0.8942377826404084	0.8989547038327527	0.9161764705882353	0.8823529411764706	0.95	468	RFC	0.8967933854039541	0.9014705882352941	0.8921161825726142	0.9236812570145903	0.9090909090909091	0.9382716049382716	0.8965094960893674	0.8871201157742402	0.9058988764044944	0.9095840867992766	0.8571428571428571	0.9620253164556962	Self Other
no_ssid__geo	0.8519736842105263	0.9035087719298246	0.8518551247080961	0.8476641841570752	0.8560460652591171	0.890718954248366	0.8533333333333333	0.9281045751633986	469	RFC	0.8535918900878852	0.8792134831460674	0.8279702970297029	0.8797297297297297	0.8	0.9594594594594594	0.8521966844132797	0.8183006535947712	0.8860927152317881	0.9065099457504521	0.9142857142857143	0.8987341772151899	Self Other
no_ssid__geo	0.8409685863874345	0.9385964912280702	0.8399313691044573	0.8270462633451957	0.8528164748637189	0.9272627837024884	0.8985507246376812	0.9559748427672956	470	RFC	0.839192449702229	0.810320781032078	0.8680641183723797	0.9308823529411765	0.9117647058823529	0.95	0.8412859911406423	0.8444767441860465	0.8380952380952381	0.923869801084991	0.8857142857142857	0.9620253164556962	Self Other
no_ssid__geo	0.8899416909620991	0.9473684210526315	0.8853350114763507	0.8623518687329079	0.9083181542197936	0.9371323529411765	0.9117647058823529	0.9625	471	RFC	0.8861819553376302	0.8678899082568807	0.9044740024183797	0.9450056116722784	0.9393939393939394	0.9506172839506173	0.884539589961117	0.8568840579710145	0.9121951219512195	0.9301989150090415	0.8857142857142857	0.9746835443037974	Self Other
no_ssid__geo	0.8631105398457584	0.9035087719298246	0.8622497773281623	0.8513607815771108	0.873138773079214	0.8856986601039104	0.8405797101449276	0.9308176100628932	472	RFC	0.8622871774408087	0.8519553072625698	0.8726190476190476	0.8889705882352941	0.8529411764705882	0.925	0.8622131015371624	0.8507670850767085	0.8736591179976162	0.8826401446654611	0.8285714285714286	0.9367088607594937	Self Other
no_ssid__geo	0.8677443056576047	0.9298245614035088	0.8647350357128659	0.844559585492228	0.8849104859335039	0.9188034188034189	0.888888888888889	0.9487179487179488	473	RFC	0.8636871077837719	0.8344709897610921	0.8929032258064517	0.912951912951913	0.8648648648648649	0.961038961038961	0.8659773369849415	0.8548951048951049	0.8770595690747782	0.925497287522604	0.9142857142857143	0.9367088607594937	Self Other
no_ssid__geo	0.8965779467680608	0.9298245614035088	0.8932848966264566	0.8745387453874539	0.9120310478654593	0.9175406871609403	0.8857142857142857	0.9493670886075949	474	RFC	0.8910041414251626	0.855595667870036	0.926412614980289	0.9175406871609403	0.8857142857142857	0.9493670886075949	0.8962143973080159	0.8943396226415095	0.8980891719745223	0.9175406871609403	0.8857142857142857	0.9493670886075949	Self Other
no_ssid__geo	0.8396994364433312	0.8947368421052632	0.8396767433397332	0.8377693282636248	0.8415841584158416	0.8742647058823529	0.823529411764706	0.9249999999999999	475	RFC	0.8405588983995154	0.8070818070818071	0.8740359897172236	0.8810325476992144	0.8484848484848485	0.9135802469135802	0.841169293851664	0.8708827404479579	0.8114558472553699	0.8683544303797468	0.8	0.9367088607594937	Self Other
no_ssid__geo	0.8612521150592216	0.9210526315789473	0.8519688310418874	0.8148984198645597	0.8890392422192152	0.9031618688060405	0.8615384615384616	0.9447852760736196	476	RFC	0.866287951872013	0.882640586797066	0.8499353169469599	0.925	0.9333333333333333	0.9166666666666666	0.8443641554038985	0.7568134171907757	0.9319148936170213	0.8873417721518988	0.8	0.9746835443037974	Self Other
no_ssid__geo	0.8631361760660248	0.9122807017543859	0.8625243323655026	0.8533529845246869	0.8716956802063184	0.8952205882352942	0.8529411764705883	0.9375000000000001	477	RFC	0.8686039245094364	0.9118110236220472	0.8253968253968254	0.9023569023569024	0.8787878787878788	0.9259259259259259	0.862718162965654	0.8019390581717452	0.9234972677595629	0.8889692585895117	0.8285714285714286	0.9493670886075949	Self Other
no_ssid__geo	0.8368010403120937	0.8596491228070176	0.8332964116914214	0.8091254752851712	0.8574673480976718	0.8262195121951219	0.75	0.9024390243902438	478	RFC	0.8439868128443746	0.8778877887788779	0.8100858369098712	0.8490872210953346	0.8275862068965517	0.8705882352941177	0.8305442178028144	0.7503526093088858	0.9107358262967431	0.8112115732368896	0.6857142857142857	0.9367088607594937	Self Other
no_ssid__geo	0.8408304498269896	0.8771929824561403	0.8406319290465633	0.8462566844919787	0.8350071736011478	0.8579059829059829	0.8055555555555555	0.9102564102564102	479	RFC	0.842286414243651	0.8991477272727273	0.7854251012145749	0.8529308529308529	0.7837837837837838	0.922077922077922	0.8452567404519931	0.7992424242424242	0.891271056661562	0.8636528028933093	0.8285714285714286	0.8987341772151899	Self Other
no_ssid__geo	0.8002745367192862	0.9122807017543859	0.7957863262230438	0.7655116841257051	0.8260609683203826	0.8913871951219513	0.8437500000000001	0.9390243902439025	480	RFC	0.7966536064389241	0.7736156351791531	0.8196915776986952	0.9184584178498986	0.9310344827586207	0.9058823529411765	0.7950529390288427	0.7575757575757576	0.8325301204819278	0.8730560578661845	0.7714285714285715	0.9746835443037974	Self Other
no_ssid__geo	0.8846990572878898	0.9035087719298246	0.8834279243236633	0.8712550607287449	0.8956007879185818	0.8837489570779642	0.8358208955223881	0.9316770186335404	481	RFC	0.8893000925746517	0.9196581196581196	0.8589420654911839	0.8948170731707317	0.875	0.9146341463414634	0.8816102142028068	0.8276923076923077	0.9355281207133059	0.8746835443037975	0.8	0.9493670886075949	Self Other
no_ssid__geo	0.8845299777942265	0.9385964912280702	0.8821749631021065	0.8655172413793103	0.8988326848249028	0.9260220635950681	0.8955223880597014	0.9565217391304348	482	RFC	0.8853150035596169	0.8900709219858156	0.8805590851334181	0.9382621951219512	0.9375	0.9390243902439024	0.8800813369483088	0.8422818791946308	0.9178807947019868	0.9159132007233273	0.8571428571428571	0.9746835443037974	Self Other
no_ssid__geo	0.915426251691475	0.9824561403508771	0.915412273026748	0.9143248800548321	0.916499665998664	0.9797008547008548	0.9722222222222222	0.9871794871794872	483	RFC	0.9154199197466764	0.9149519890260631	0.9158878504672897	0.972972972972973	0.9459459459459459	1.0	0.9154054648011134	0.9136986301369863	0.9171122994652406	0.9873417721518987	1.0	0.9746835443037974	Self Other
no_ssid__geo	0.8247272727272728	0.8947368421052632	0.8224417547335917	0.8022969647251846	0.8425865447419988	0.8742647058823529	0.823529411764706	0.9249999999999999	484	RFC	0.8239207913120956	0.8177257525083612	0.8301158301158301	0.8810325476992144	0.8484848484848485	0.9135802469135802	0.8214386396545317	0.7874396135265701	0.8554376657824934	0.8683544303797468	0.8	0.9367088607594937	Self Other
no_ssid__geo	0.8508771929824561	0.8859649122807017	0.8506799923894943	0.8452535760728219	0.8561064087061668	0.8626124038194123	0.8059701492537314	0.9192546583850932	485	RFC	0.8535803433247072	0.8867667121418826	0.8203939745075318	0.8730945121951219	0.84375	0.9024390243902439	0.8512614741933711	0.8074534161490683	0.8950695322376738	0.8540687160940326	0.7714285714285715	0.9367088607594937	Self Other
no_ssid__geo	0.8626062322946175	0.9298245614035088	0.8600179878173417	0.8409836065573769	0.8790523690773067	0.913109756097561	0.8750000000000001	0.9512195121951219	486	RFC	0.8669632177033493	0.890625	0.8433014354066986	0.9415821501014199	0.9655172413793104	0.9176470588235294	0.8572763004658386	0.796583850931677	0.91796875	0.8936708860759495	0.8	0.9873417721518988	Self Other
no_ssid__geo	0.8458755426917511	0.8859649122807017	0.8447242614187533	0.831353919239905	0.8580946035976016	0.8626124038194123	0.8059701492537314	0.9192546583850932	487	RFC	0.8445191383120498	0.8280757097791798	0.8609625668449198	0.8730945121951219	0.84375	0.9024390243902439	0.8449519357651535	0.834658187599364	0.8552456839309429	0.8540687160940326	0.7714285714285715	0.9367088607594937	Self Other
no_ssid__geo	0.849194729136164	0.8771929824561403	0.8483154910141553	0.8367670364500792	0.8598639455782313	0.8533088235294117	0.7941176470588236	0.9125	488	RFC	0.8512631508118937	0.8698517298187809	0.8326745718050066	0.8597081930415265	0.8181818181818182	0.9012345679012346	0.8474978795589483	0.8061068702290076	0.8888888888888888	0.8477396021699819	0.7714285714285715	0.9240506329113924	Self Other
no_ssid__geo	0.8873744619799139	0.9473684210526315	0.8861079699650349	0.8740978348035285	0.8981181051265412	0.9371323529411765	0.9117647058823529	0.9625	489	RFC	0.8924622214723343	0.9252971137521222	0.8596273291925466	0.9450056116722784	0.9393939393939394	0.9506172839506173	0.8842424342539976	0.8282674772036475	0.9402173913043478	0.9301989150090415	0.8857142857142857	0.9746835443037974	Self Other
no_ssid__geo	0.8802281368821293	0.9298245614035088	0.8792915386866325	0.8686587908269632	0.8899242865463017	0.914702581369248	0.8787878787878788	0.9506172839506173	490	RFC	0.8810948994106889	0.8890469416785206	0.8731428571428571	0.931597357170618	0.9354838709677419	0.927710843373494	0.8782741015181246	0.8491847826086957	0.9073634204275535	0.901627486437613	0.8285714285714286	0.9746835443037974	Self Other
no_ssid__geo	0.8240489130434783	0.9035087719298246	0.8206377097961728	0.7959022852639873	0.8453731343283581	0.8891736632788334	0.8493150684931505	0.9290322580645162	491	RFC	0.8190410515110844	0.7245337159253945	0.9135483870967742	0.881578947368421	0.8157894736842105	0.9473684210526315	0.8347668997668998	0.8828671328671329	0.7866666666666666	0.8985533453887884	0.8857142857142857	0.9113924050632911	Self Other
no_ssid__geo	0.9084224598930482	0.9473684210526315	0.9080671778132536	0.9023521026372059	0.9137822529893014	0.9371323529411765	0.9117647058823529	0.9625	492	RFC	0.907693796782242	0.8940677966101694	0.9213197969543148	0.9450056116722784	0.9393939393939394	0.9506172839506173	0.9085792040524883	0.9107913669064748	0.9063670411985019	0.9301989150090415	0.8857142857142857	0.9746835443037974	Self Other
no_ssid__geo	0.8702235039653929	0.9122807017543859	0.8663879469790383	0.84375	0.8890258939580765	0.8933782267115601	0.8484848484848486	0.9382716049382716	493	RFC	0.8703451496167166	0.8709677419354839	0.8697225572979493	0.9094442285270112	0.9032258064516129	0.9156626506024096	0.8636936833658145	0.8181818181818182	0.9092055485498108	0.8810126582278481	0.8	0.9620253164556962	Self Other
no_ssid__geo	0.8512035010940919	0.8859649122807017	0.846855903804455	0.8210526315789474	0.8726591760299626	0.8574314574314574	0.7936507936507937	0.9212121212121213	494	RFC	0.8542094066647639	0.8682745825602969	0.8401442307692307	0.8882890365448506	0.8928571428571429	0.8837209302325582	0.8432471854268859	0.778702163061564	0.9077922077922078	0.8381555153707052	0.7142857142857143	0.9620253164556962	Self Other
no_ssid__geo	0.8638778220451527	0.8859649122807017	0.8636685794780873	0.8583275742916378	0.8690095846645368	0.8649165983046212	0.8115942028985507	0.9182389937106918	495	RFC	0.8657525719443917	0.890961262553802	0.8405438813349815	0.8680147058823529	0.8235294117647058	0.9125	0.8637354497354497	0.828	0.8994708994708994	0.8620253164556962	0.8	0.9240506329113924	Self Other
no_ssid__geo	0.840599455040872	0.9385964912280702	0.837397542729581	0.8145800316957211	0.8602150537634409	0.9272627837024884	0.8985507246376812	0.9559748427672956	496	RFC	0.8347024026465558	0.763744427934621	0.9056603773584906	0.9308823529411765	0.9117647058823529	0.95	0.845889081395551	0.8726655348047538	0.8191126279863481	0.923869801084991	0.8857142857142857	0.9620253164556962	Self Other
no_ssid__geo	0.8926380368098159	0.9035087719298246	0.8909969811609155	0.8776223776223776	0.9043715846994536	0.8816422840962718	0.8307692307692307	0.9325153374233128	497	RFC	0.8951104234001682	0.911070780399274	0.8791500664010624	0.9023809523809524	0.9	0.9047619047619048	0.8888129917011169	0.8465430016863407	0.9310829817158931	0.8667269439421339	0.7714285714285715	0.9620253164556962	Self Other
no_ssid__geo	0.843906510851419	0.8947368421052632	0.8252967466075241	0.768277571251549	0.882315921963499	0.8642857142857143	0.7999999999999999	0.9285714285714286	498	RFC	0.8474351687858521	0.856353591160221	0.8385167464114832	0.9182022471910112	0.96	0.8764044943820225	0.8137860542847337	0.6966292134831461	0.9309428950863213	0.8365280289330923	0.6857142857142857	0.9873417721518988	Self Other
no_ssid__geo	0.936558287073751	0.9385964912280702	0.9344720609861928	0.9227799227799227	0.946164199192463	0.9246814535158093	0.8923076923076922	0.9570552147239264	499	RFC	0.9360892648531376	0.93359375	0.9385847797062751	0.9476190476190476	0.9666666666666667	0.9285714285714286	0.9330403844759547	0.9122137404580153	0.9538670284938942	0.9079566003616637	0.8285714285714286	0.9873417721518988	Self Other
no_ssid__geo	0.8789376158122297	0.9035087719298246	0.8789338745860484	0.8782608695652173	0.8796068796068797	0.8856986601039104	0.8405797101449276	0.9308176100628932	500	RFC	0.8794103184347646	0.8972081218274112	0.8616125150421179	0.8889705882352941	0.8529411764705882	0.925	0.8792331034566974	0.8600973236009732	0.8983688833124216	0.8826401446654611	0.8285714285714286	0.9367088607594937	Self Other
no_ssid__geo	0.8716397849462365	0.9385964912280702	0.8689028510751555	0.8499607227022781	0.887844979448033	0.9232323232323233	0.888888888888889	0.9575757575757576	501	RFC	0.8826788698161933	0.9327586206896552	0.8325991189427313	0.9593023255813953	1.0	0.9186046511627907	0.8658035884450979	0.7806637806637806	0.9509433962264151	0.9	0.8	1.0	Self Other
no_ssid__geo	0.892338177014531	0.9298245614035088	0.8916689164126101	0.8831541218637994	0.9001837109614208	0.9175406871609403	0.8857142857142857	0.9493670886075949	502	RFC	0.8954750074319446	0.9221556886227545	0.8687943262411347	0.9175406871609403	0.8857142857142857	0.9493670886075949	0.8906220232841445	0.8473177441540578	0.9339263024142312	0.9175406871609403	0.8857142857142857	0.9493670886075949	Self Other
no_ssid__geo	0.8218249075215783	0.956140350877193	0.8213571291103832	0.8122157244964262	0.8304985337243401	0.9488651655153852	0.9295774647887323	0.9681528662420382	503	RFC	0.8221716416094974	0.7659313725490197	0.8784119106699751	0.9455128205128205	0.9166666666666666	0.9743589743589743	0.8259976891490006	0.8644536652835408	0.7875417130144605	0.9524412296564195	0.9428571428571428	0.9620253164556962	Self Other
no_ssid__geo	0.8759259259259259	0.9122807017543859	0.8756449851841017	0.8815556865055981	0.8697342838626052	0.8969258589511754	0.8571428571428571	0.9367088607594937	504	RFC	0.8752860307174108	0.8968824940047961	0.8536895674300254	0.8969258589511754	0.8571428571428571	0.9367088607594937	0.8765687878755409	0.8667439165701043	0.8863936591809776	0.8969258589511754	0.8571428571428571	0.9367088607594937	Self Other
no_ssid__geo	0.8866396761133604	0.9122807017543859	0.8852342645158078	0.8725341426403642	0.8979343863912514	0.8913871951219513	0.8437500000000001	0.9390243902439025	505	RFC	0.89025174405493	0.9141494435612083	0.8663540445486518	0.9184584178498986	0.9310344827586207	0.9058823529411765	0.8832234885436246	0.8345428156748912	0.9319041614123581	0.8730560578661845	0.7714285714285715	0.9746835443037974	Self Other
no_ssid__geo	0.8615751789976134	0.9122807017543859	0.8609763178632159	0.87010078387458	0.8518518518518517	0.8985042735042735	0.8611111111111112	0.9358974358974359	506	RFC	0.8608677003581462	0.8720538720538721	0.8496815286624204	0.8929448929448929	0.8378378378378378	0.948051948051948	0.8610948576170072	0.8681564245810056	0.8540332906530089	0.9048824593128391	0.8857142857142857	0.9240506329113924	Self Other
no_ssid__geo	0.8943427620632279	0.9298245614035088	0.8924610591022477	0.8782358581016299	0.9066862601028656	0.9188034188034189	0.888888888888889	0.9487179487179488	507	RFC	0.8927306564403339	0.8807692307692307	0.9046920821114369	0.912951912951913	0.8648648648648649	0.961038961038961	0.8922031330519238	0.875717017208413	0.9086892488954345	0.925497287522604	0.9142857142857143	0.9367088607594937	Self Other
no_ssid__geo	0.8170643528561099	0.9035087719298246	0.8164501814782543	0.8058326937835764	0.8270676691729324	0.8891736632788334	0.8493150684931505	0.9290322580645162	508	RFC	0.8181313302458677	0.7478632478632479	0.8883994126284875	0.881578947368421	0.8157894736842105	0.9473684210526315	0.8236006910902971	0.8735440931780366	0.7736572890025576	0.8985533453887884	0.8857142857142857	0.9113924050632911	Self Other
no_ssid__geo	0.8459770114942529	0.8859649122807017	0.8429218259046494	0.8210151380231523	0.8648285137861466	0.8670494303400018	0.8169014084507044	0.9171974522292994	509	RFC	0.8473565785203234	0.8552875695732839	0.839425587467363	0.8643162393162394	0.8055555555555556	0.9230769230769231	0.8406002412934851	0.7893835616438356	0.8918169209431346	0.8699819168173599	0.8285714285714286	0.9113924050632911	Self Other
no_ssid__geo	0.8481291269258987	0.9210526315789473	0.8425757142068024	0.8130081300813008	0.872143298332304	0.9031618688060405	0.8615384615384616	0.9447852760736196	510	RFC	0.8471625486236294	0.8426966292134831	0.8516284680337757	0.925	0.9333333333333333	0.9166666666666666	0.8395056001060375	0.7853403141361257	0.8936708860759494	0.8873417721518988	0.8	0.9746835443037974	Self Other
no_ssid__geo	0.8818681318681318	0.9298245614035088	0.8793094142049704	0.8617363344051446	0.8968824940047961	0.9175406871609403	0.8857142857142857	0.9493670886075949	511	RFC	0.8806626072558744	0.8729641693811075	0.8883610451306413	0.9175406871609403	0.8857142857142857	0.9493670886075949	0.8781813290287867	0.8507936507936508	0.9055690072639225	0.9175406871609403	0.8857142857142857	0.9493670886075949	Self Other
no_ssid__geo	0.8577013291634089	0.8947368421052632	0.8520955116149038	0.8233009708737865	0.880890052356021	0.8696646341463414	0.8125	0.926829268292683	512	RFC	0.86977998730696	0.9137931034482759	0.8257668711656442	0.8953346855983773	0.896551724137931	0.8941176470588236	0.8465078130033353	0.7491166077738516	0.9438990182328191	0.8524412296564196	0.7428571428571429	0.9620253164556962	Self Other
no_ssid__geo	0.8587278106508875	0.9122807017543859	0.8569908783448884	0.8412302576891105	0.8727514990006663	0.8952205882352942	0.8529411764705883	0.9375000000000001	513	RFC	0.8631521270480023	0.8908450704225352	0.8354591836734694	0.9023569023569024	0.8787878787878788	0.9259259259259259	0.8551894925268233	0.7968503937007874	0.9135285913528591	0.8889692585895117	0.8285714285714286	0.9493670886075949	Self Other
no_ssid__geo	0.8053806525472238	0.9035087719298246	0.805319352563447	0.8018648018648019	0.8087739032620922	0.8856986601039104	0.8405797101449276	0.9308176100628932	514	RFC	0.8059493000437883	0.7739032620922385	0.837995337995338	0.8889705882352941	0.8529411764705882	0.925	0.8067221754902476	0.8319226118500604	0.7815217391304348	0.8826401446654611	0.8285714285714286	0.9367088607594937	Self Other
no_ssid__geo	0.8560267857142857	0.9298245614035088	0.855117044279402	0.8665977249224405	0.8436363636363635	0.9188034188034189	0.888888888888889	0.9487179487179488	515	RFC	0.8566074764591549	0.8507614213197969	0.862453531598513	0.912951912951913	0.8648648648648649	0.961038961038961	0.854328774623222	0.8830347734457323	0.8256227758007118	0.925497287522604	0.9142857142857143	0.9367088607594937	Self Other
no_ssid__geo	0.8416500332667998	0.8508771929824561	0.8400354528737934	0.8239644970414202	0.8561064087061668	0.8170835299669656	0.7384615384615385	0.8957055214723927	516	RFC	0.8428021093353217	0.8516819571865444	0.833922261484099	0.8345238095238096	0.8	0.8690476190476191	0.8387486874655181	0.7979942693409742	0.8795031055900621	0.8048824593128391	0.6857142857142857	0.9240506329113924	Self Other
no_ssid__geo	0.8571428571428571	0.9210526315789473	0.8564734650942785	0.8466716529543754	0.8662752772341814	0.9048855103365161	0.8656716417910447	0.9440993788819876	517	RFC	0.8608541373755991	0.8927444794952681	0.8289637952559301	0.9165396341463414	0.90625	0.926829268292683	0.8561123677603402	0.8051209103840683	0.907103825136612	0.8952983725135624	0.8285714285714286	0.9620253164556962	Self Other
no_ssid__geo	0.8766871165644172	0.9649122807017544	0.8763183853099628	0.8695652173913044	0.8830715532286211	0.9587703435804702	0.9428571428571428	0.9746835443037974	518	RFC	0.8770763089387359	0.8827404479578392	0.8714121699196326	0.9587703435804702	0.9428571428571428	0.9746835443037974	0.8759123317087294	0.8567774936061381	0.8950471698113207	0.9587703435804702	0.9428571428571428	0.9746835443037974	Self Other
no_ssid__geo	0.838865836791148	0.9298245614035088	0.8359432176686873	0.8140462889066241	0.8578401464307505	0.914702581369248	0.8787878787878788	0.9506172839506173	519	RFC	0.8340516449271017	0.7882534775888718	0.8798498122653317	0.931597357170618	0.9354838709677419	0.927710843373494	0.8392444601603017	0.8415841584158416	0.8369047619047619	0.901627486437613	0.8285714285714286	0.9746835443037974	Self Other
no_ssid__geo	0.8652920962199313	0.8947368421052632	0.864786184085754	0.8565153733528551	0.8730569948186528	0.8742647058823529	0.823529411764706	0.9249999999999999	520	RFC	0.8699235418949046	0.9097978227060654	0.8300492610837439	0.8810325476992144	0.8484848484848485	0.9135802469135802	0.8649468290138993	0.8091286307053942	0.9207650273224044	0.8683544303797468	0.8	0.9367088607594937	Self Other
no_ssid__geo	0.8242074927953891	0.9035087719298246	0.8179163216808785	0.7840707964601771	0.8517618469015797	0.8875033641338477	0.8450704225352113	0.9299363057324842	521	RFC	0.8146467864576696	0.7508474576271187	0.8784461152882206	0.8846153846153846	0.8333333333333334	0.9358974358974359	0.8235106568832984	0.8203703703703704	0.8266509433962265	0.8905967450271248	0.8571428571428571	0.9240506329113924	Self Other
no_ssid__geo	0.9020134228187919	0.956140350877193	0.901978807884952	0.9001367989056087	0.9038208168642952	0.9471586168536201	0.9253731343283582	0.968944099378882	522	RFC	0.9026496614842723	0.9189944134078212	0.8863049095607235	0.959984756097561	0.96875	0.9512195121951219	0.9020402721323763	0.8820375335120644	0.9220430107526881	0.9365280289330922	0.8857142857142857	0.9873417721518988	Self Other
no_ssid__geo	0.8616573033707865	0.9210526315789473	0.8519290322614699	0.8139754485363551	0.8898826159865847	0.9012987012987013	0.8571428571428572	0.9454545454545454	523	RFC	0.8672650054019228	0.8850102669404517	0.8495197438633938	0.9356312292358804	0.9642857142857143	0.9069767441860465	0.8438844019829936	0.7534965034965035	0.9342723004694836	0.8793851717902351	0.7714285714285715	0.9873417721518988	Self Other
no_ssid__geo	0.8647642679900744	0.8859649122807017	0.8647509436983121	0.8660933660933661	0.8634085213032581	0.8626124038194123	0.8059701492537314	0.9192546583850932	524	RFC	0.8648131928014076	0.8779576587795765	0.8516687268232386	0.8730945121951219	0.84375	0.9024390243902439	0.8650109737784452	0.8545454545454545	0.8754764930114358	0.8540687160940326	0.7714285714285715	0.9367088607594937	Self Other
no_ssid__geo	0.8582375478927203	0.9122807017543859	0.8580003757770825	0.85219707057257	0.8638036809815951	0.8952205882352942	0.8529411764705883	0.9375000000000001	525	RFC	0.8592208200652592	0.8743169398907104	0.8441247002398081	0.9023569023569024	0.8787878787878788	0.9259259259259259	0.8577954708607975	0.8311688311688312	0.8844221105527639	0.8889692585895117	0.8285714285714286	0.9493670886075949	Self Other
no_ssid__geo	0.9097266369993643	0.9736842105263158	0.9096766627846791	0.9118012422360248	0.9075520833333334	0.9688269073010665	0.9565217391304348	0.9811320754716981	526	RFC	0.9100336930056294	0.9422336328626444	0.8778337531486146	0.9727941176470588	0.9705882352941176	0.975	0.9113131322960354	0.8832731648616126	0.9393530997304582	0.9650994575045209	0.9428571428571428	0.9873417721518988	Self Other
no_ssid__geo	0.8866183256427159	0.9035087719298246	0.8857400595550885	0.8757225433526011	0.8957575757575759	0.8837489570779642	0.8358208955223881	0.9316770186335404	527	RFC	0.8866766030806394	0.8872620790629575	0.8860911270983214	0.8948170731707317	0.875	0.9146341463414634	0.8850582850829347	0.8644793152639088	0.9056372549019608	0.8746835443037975	0.8	0.9493670886075949	Self Other
no_ssid__geo	0.8146374829001368	0.9035087719298246	0.8093711734294973	0.7776866283839212	0.8410557184750733	0.8837489570779642	0.8358208955223881	0.9316770186335404	528	RFC	0.8091578022197818	0.7757774140752864	0.8425381903642774	0.8948170731707317	0.875	0.9146341463414634	0.8095918587452238	0.7796052631578947	0.8395784543325527	0.8746835443037975	0.8	0.9493670886075949	Self Other
no_ssid__geo	0.8425531914893617	0.868421052631579	0.8387694932225704	0.8140703517587939	0.8634686346863468	0.8386031146767342	0.7692307692307692	0.9079754601226993	529	RFC	0.8516519064538368	0.8917431192660551	0.8115606936416185	0.8571428571428572	0.8333333333333334	0.8809523809523809	0.8356574048014838	0.74884437596302	0.9224704336399474	0.825497287522604	0.7142857142857143	0.9367088607594937	Self Other
no_ssid__geo	0.861812778603269	0.956140350877193	0.8586287743264487	0.8374125874125875	0.87984496124031	0.9480448455017774	0.9275362318840579	0.9685534591194969	530	RFC	0.8688271925872009	0.9020715630885122	0.8355828220858895	0.9518382352941177	0.9411764705882353	0.9625	0.855230799703558	0.7814029363784666	0.9290586630286494	0.9444846292947559	0.9142857142857143	0.9746835443037974	Self Other
no_ssid__geo	0.8905852417302799	0.8947368421052632	0.8904462149844736	0.8943488943488943	0.8865435356200528	0.8742647058823529	0.823529411764706	0.9249999999999999	531	RFC	0.8902312038567983	0.9066002490660025	0.8738621586475943	0.8810325476992144	0.8484848484848485	0.9135802469135802	0.8910113179992698	0.8824242424242424	0.8995983935742972	0.8683544303797468	0.8	0.9367088607594937	Self Other
no_ssid__geo	0.8755980861244019	0.9298245614035088	0.874148753143138	0.8606431852986217	0.8876543209876543	0.914702581369248	0.8787878787878788	0.9506172839506173	532	RFC	0.8837416833064784	0.9304635761589404	0.8370197904540163	0.931597357170618	0.9354838709677419	0.927710843373494	0.8726896309025087	0.8005698005698005	0.9448094612352168	0.901627486437613	0.8285714285714286	0.9746835443037974	Self Other
no_ssid__geo	0.8910675381263616	0.9473684210526315	0.88732374389568	0.8667850799289522	0.9078624078624078	0.936026936026936	0.909090909090909	0.962962962962963	533	RFC	0.8912501927270324	0.8921389396709324	0.8903614457831325	0.9537504858142247	0.967741935483871	0.9397590361445783	0.8844488163413715	0.842832469775475	0.9260651629072681	0.9222423146473779	0.8571428571428571	0.9873417721518988	Self Other
no_ssid__geo	0.8419354838709677	0.9122807017543859	0.8396512229365256	0.8205128205128205	0.8587896253602306	0.8913871951219513	0.8437500000000001	0.9390243902439025	534	RFC	0.8397046501885213	0.8211143695014663	0.8582949308755761	0.9184584178498986	0.9310344827586207	0.9058823529411765	0.8395985213480793	0.8199121522693997	0.8592848904267589	0.8730560578661845	0.7714285714285715	0.9746835443037974	Self Other
no_ssid__geo	0.8996309963099631	0.9122807017543859	0.8942742398164085	0.8704761904761905	0.9180722891566264	0.8913871951219513	0.8437500000000001	0.9390243902439025	535	RFC	0.9026140350877193	0.914	0.8912280701754386	0.9184584178498986	0.9310344827586207	0.9058823529411765	0.8887464709203841	0.8309090909090909	0.9465838509316771	0.8730560578661845	0.7714285714285715	0.9746835443037974	Self Other
no_ssid__geo	0.8727524204702628	0.9035087719298246	0.8724182906245205	0.8658892128279883	0.8789473684210527	0.8875033641338477	0.8450704225352113	0.9299363057324842	536	RFC	0.8746608915469511	0.8972809667673716	0.8520408163265306	0.8846153846153846	0.8333333333333334	0.9358974358974359	0.8721142069810166	0.8366197183098592	0.907608695652174	0.8905967450271248	0.8571428571428571	0.9240506329113924	Self Other
no_ssid__geo	0.8664556962025316	0.9210526315789473	0.8664492230235483	0.8673790069138907	0.8655194391332058	0.9064807219031994	0.8695652173913043	0.9433962264150944	537	RFC	0.8664888408846525	0.8635794743429287	0.8693982074263764	0.9099264705882353	0.8823529411764706	0.9375	0.8664436240578373	0.8712121212121212	0.8616751269035533	0.9032549728752259	0.8571428571428571	0.9493670886075949	Self Other
no_ssid__geo	0.8798185941043084	0.9122807017543859	0.8767727063702906	0.8573991031390135	0.8961463096015677	0.8952205882352942	0.8529411764705883	0.9375000000000001	538	RFC	0.8768650594615879	0.8581687612208259	0.8955613577023499	0.9023569023569024	0.8787878787878788	0.9259259259259259	0.8766814252582753	0.8566308243727598	0.8967320261437909	0.8889692585895117	0.8285714285714286	0.9493670886075949	Self Other
no_ssid__geo	0.8529621698786581	0.9385964912280702	0.8494830585908653	0.8265993265993267	0.872366790582404	0.9246814535158093	0.8923076923076922	0.9570552147239264	539	RFC	0.8623742739764839	0.9042357274401474	0.8205128205128205	0.9476190476190476	0.9666666666666667	0.9285714285714286	0.8462286206472253	0.7612403100775194	0.9312169312169312	0.9079566003616637	0.8285714285714286	0.9873417721518988	Self Other
no_ssid__geo	0.8669497523000708	0.9210526315789473	0.8641457327550937	0.8446280991735537	0.8836633663366337	0.9064807219031994	0.8695652173913043	0.9433962264150944	540	RFC	0.866032116032116	0.8602693602693603	0.8717948717948718	0.9099264705882353	0.8823529411764706	0.9375	0.862702463784647	0.8295454545454546	0.8958594730238394	0.9032549728752259	0.8571428571428571	0.9493670886075949	Self Other
no_ssid__geo	0.8804422944022114	0.9298245614035088	0.8799779835058487	0.8725128960943257	0.8874430709173716	0.9161764705882353	0.8823529411764706	0.95	541	RFC	0.881775826883832	0.896969696969697	0.866581956797967	0.9236812570145903	0.9090909090909091	0.9382716049382716	0.8793438546150167	0.8493543758967002	0.9093333333333333	0.9095840867992766	0.8571428571428571	0.9620253164556962	Self Other
no_ssid__geo	0.8639240506329114	0.9122807017543859	0.8598308231896019	0.83587786259542	0.8837837837837837	0.8952205882352942	0.8529411764705883	0.9375000000000001	542	RFC	0.8608914924157194	0.8439306358381503	0.8778523489932886	0.9023569023569024	0.8787878787878788	0.9259259259259259	0.858886617028664	0.8279773156899811	0.889795918367347	0.8889692585895117	0.8285714285714286	0.9493670886075949	Self Other
no_ssid__geo	0.8397058823529412	0.8859649122807017	0.8355578431720564	0.8094405594405596	0.8616751269035532	0.8626124038194123	0.8059701492537314	0.9192546583850932	543	RFC	0.8375621041453332	0.8253119429590018	0.8498122653316645	0.8730945121951219	0.84375	0.9024390243902439	0.8340209849643812	0.7941680960548885	0.8738738738738738	0.8540687160940326	0.7714285714285715	0.9367088607594937	Self Other
no_ssid__geo	0.897680763983629	0.9298245614035088	0.896627197906031	0.8861911987860395	0.9070631970260224	0.9161764705882353	0.8823529411764706	0.95	544	RFC	0.8997092362909455	0.9153605015673981	0.8840579710144928	0.9236812570145903	0.9090909090909091	0.9382716049382716	0.8950606196677144	0.8588235294117647	0.9312977099236641	0.9095840867992766	0.8571428571428571	0.9620253164556962	Self Other
no_ssid__geo	0.8945400149588631	0.9298245614035088	0.8861973106352152	0.8553846153846153	0.9170100058858153	0.913109756097561	0.8750000000000001	0.9512195121951219	545	RFC	0.901922239517901	0.9246119733924612	0.8792325056433409	0.9415821501014199	0.9655172413793104	0.9176470588235294	0.8769905542566876	0.7958015267175572	0.958179581795818	0.8936708860759495	0.8	0.9873417721518988	Self Other
no_ssid__geo	0.8875997099347354	0.9298245614035088	0.8861426353203128	0.8732624693376941	0.8990228013029316	0.9175406871609403	0.8857142857142857	0.9493670886075949	546	RFC	0.8847596816976128	0.8544	0.9151193633952255	0.9175406871609403	0.8857142857142857	0.9493670886075949	0.8882296515486963	0.8929765886287625	0.8834827144686299	0.9175406871609403	0.8857142857142857	0.9493670886075949	Self Other
no_ssid__geo	0.8162866449511401	0.8859649122807017	0.8129504796473943	0.7879699248120301	0.8379310344827585	0.8626124038194123	0.8059701492537314	0.9192546583850932	547	RFC	0.8109642402991571	0.7561327561327561	0.8657957244655582	0.8730945121951219	0.84375	0.9024390243902439	0.8172049871858971	0.8226059654631083	0.811804008908686	0.8540687160940326	0.7714285714285715	0.9367088607594937	Self Other
no_ssid__geo	0.8852459016393442	0.9385964912280702	0.8810170672239637	0.8585858585858585	0.903448275862069	0.9272627837024884	0.8985507246376812	0.9559748427672956	548	RFC	0.8850075908706347	0.8838821490467937	0.8861330326944757	0.9308823529411765	0.9117647058823529	0.95	0.8780754552623551	0.8346972176759411	0.9214536928487691	0.923869801084991	0.8857142857142857	0.9620253164556962	Self Other
no_ssid__geo	0.8752	0.8947368421052632	0.8724359628533525	0.853658536585366	0.8912133891213391	0.8763110307414106	0.8285714285714286	0.9240506329113924	549	RFC	0.87208679171296	0.8504672897196262	0.8937062937062937	0.8763110307414106	0.8285714285714286	0.9240506329113924	0.8728040881219732	0.8568738229755178	0.8887343532684284	0.8763110307414106	0.8285714285714286	0.9240506329113924	Self Other
no_ssid__geo	0.854521625163827	0.9385964912280702	0.8540794789845021	0.8460471567267682	0.862111801242236	0.9272627837024884	0.8985507246376812	0.9559748427672956	550	RFC	0.8539911491046027	0.8090185676392573	0.8989637305699482	0.9308823529411765	0.9117647058823529	0.95	0.8573950990730976	0.8866279069767442	0.8281622911694511	0.923869801084991	0.8857142857142857	0.9620253164556962	Self Other
no_ssid__geo	0.8546592489568846	0.9473684210526315	0.8540221359915563	0.8443782576321668	0.8636660143509459	0.9381555153707053	0.9142857142857143	0.9620253164556962	551	RFC	0.8536965545267191	0.8042553191489362	0.903137789904502	0.9381555153707053	0.9142857142857143	0.9620253164556962	0.8581073667711598	0.8887147335423198	0.8275	0.9381555153707053	0.9142857142857143	0.9620253164556962	Self Other
no_ssid__geo	0.8304140127388535	0.9385964912280702	0.8249958297763779	0.7942028985507246	0.8557887610020312	0.9284112317215394	0.9014084507042254	0.9554140127388535	552	RFC	0.8213276836158192	0.75	0.8926553672316384	0.9252136752136753	0.8888888888888888	0.9615384615384616	0.83289452954983	0.8439425051334702	0.8218465539661899	0.9318264014466546	0.9142857142857143	0.9493670886075949	Self Other
no_ssid__geo	0.8238636363636364	0.9210526315789473	0.8224967717447841	0.8069204152249134	0.8380731282646547	0.9093239063190455	0.8767123287671234	0.9419354838709677	553	RFC	0.8247036502634663	0.7296620775969962	0.9197452229299363	0.9013157894736842	0.8421052631578947	0.9605263157894737	0.8360997973423462	0.9024767801857585	0.7697228144989339	0.9191681735985533	0.9142857142857143	0.9240506329113924	Self Other
no_ssid__geo	0.8352130325814536	0.9035087719298246	0.8340606761659393	0.8202323991797675	0.8478889531521111	0.8837489570779642	0.8358208955223881	0.9316770186335404	554	RFC	0.8332377053702458	0.8010680907877169	0.8654073199527745	0.8948170731707317	0.875	0.9146341463414634	0.8357009470454848	0.8403361344537815	0.8310657596371882	0.8746835443037975	0.8	0.9493670886075949	Self Other
no_ssid__geo	0.8093994778067886	0.8947368421052632	0.8089775561097257	0.8	0.8179551122194514	0.8742647058823529	0.823529411764706	0.9249999999999999	555	RFC	0.812587867451573	0.8451519536903039	0.7800237812128419	0.8810325476992144	0.8484848484848485	0.9135802469135802	0.809595958735196	0.7594278283485045	0.8597640891218873	0.8683544303797468	0.8	0.9367088607594937	Self Other
no_ssid__geo	0.8639240506329114	0.8947368421052632	0.8560288196651833	0.822314049586777	0.8897435897435897	0.8696646341463414	0.8125	0.926829268292683	556	RFC	0.8671604293067453	0.8785871964679912	0.8557336621454994	0.8953346855983773	0.896551724137931	0.8941176470588236	0.8496921461625209	0.7728155339805826	0.9265687583444593	0.8524412296564196	0.7428571428571429	0.9620253164556962	Self Other
no_ssid__geo	0.8723559445660102	0.9122807017543859	0.8710494534818664	0.8580697485806975	0.8840291583830352	0.8969258589511754	0.8571428571428571	0.9367088607594937	557	RFC	0.8705925925925926	0.8518518518518519	0.8893333333333333	0.8969258589511754	0.8571428571428571	0.9367088607594937	0.8715834818775996	0.8643790849673203	0.8787878787878788	0.8969258589511754	0.8571428571428571	0.9367088607594937	Self Other
no_ssid__geo	0.8005718370264474	0.8771929824561403	0.7983759365871423	0.7773343974461293	0.8194174757281554	0.8416666666666668	0.7666666666666667	0.9166666666666667	558	RFC	0.814794971168489	0.8822463768115942	0.7473435655253837	0.8925842696629214	0.92	0.8651685393258427	0.8007993083969278	0.6947218259629101	0.9068767908309455	0.8159132007233273	0.6571428571428571	0.9746835443037974	Self Other
no_ssid__geo	0.8216949152542373	0.8859649122807017	0.8216001239842923	0.8174878556557945	0.8257123923127899	0.8670494303400018	0.8169014084507044	0.9171974522292994	559	RFC	0.8224163282453438	0.8378378378378378	0.8069948186528497	0.8643162393162394	0.8055555555555556	0.9230769230769231	0.8217109206370219	0.7981029810298103	0.8453188602442334	0.8699819168173599	0.8285714285714286	0.9113924050632911	Self Other
no_ssid__geo	0.8010680907877169	0.8947368421052632	0.7992643355637097	0.78023598820059	0.8182926829268293	0.8763110307414106	0.8285714285714286	0.9240506329113924	560	RFC	0.7983335477599565	0.7429775280898876	0.8536895674300254	0.8763110307414106	0.8285714285714286	0.9240506329113924	0.8035714285714286	0.8214285714285714	0.7857142857142857	0.8763110307414106	0.8285714285714286	0.9240506329113924	Self Other
no_ssid__geo	0.9024024024024024	0.9385964912280702	0.8965034965034964	0.8717948717948717	0.9212121212121211	0.9246814535158093	0.8923076923076922	0.9570552147239264	561	RFC	0.9055650475958018	0.91701244813278	0.8941176470588236	0.9476190476190476	0.9666666666666667	0.9285714285714286	0.8904135338345864	0.8308270676691729	0.95	0.9079566003616637	0.8285714285714286	0.9873417721518988	Self Other
no_ssid__geo	0.8069639584605987	0.8859649122807017	0.8048844149534853	0.784741144414169	0.8250276854928017	0.8670494303400018	0.8169014084507044	0.9171974522292994	562	RFC	0.8040855536616728	0.7337579617834394	0.8744131455399061	0.8643162393162394	0.8055555555555556	0.9230769230769231	0.8121303228143196	0.8433382137628112	0.7809224318658281	0.8699819168173599	0.8285714285714286	0.9113924050632911	Self Other
no_ssid__geo	0.860512129380054	0.9473684210526315	0.8597831757886477	0.8496732026143791	0.8698931489629164	0.9371323529411765	0.9117647058823529	0.9625	563	RFC	0.8635851650626957	0.8904109589041096	0.8367593712212817	0.9450056116722784	0.9393939393939394	0.9506172839506173	0.8591295811518325	0.8125	0.9057591623036649	0.9301989150090415	0.8857142857142857	0.9746835443037974	Self Other
no_ssid__geo	0.8008948545861297	0.8859649122807017	0.7901082442045532	0.742526518804243	0.8376899696048633	0.860122699386503	0.8	0.920245398773006	564	RFC	0.7853605279109495	0.697463768115942	0.8732572877059569	0.8797619047619047	0.8666666666666667	0.8928571428571429	0.7993604875228828	0.7938144329896907	0.8049065420560748	0.8461121157323689	0.7428571428571429	0.9493670886075949	Self Other
no_ssid__geo	0.8517555266579974	0.8859649122807017	0.8514299272114088	0.8444747612551159	0.8583850931677017	0.8670494303400018	0.8169014084507044	0.9171974522292994	565	RFC	0.8529718829066573	0.8693820224719101	0.8365617433414043	0.8643162393162394	0.8055555555555556	0.9230769230769231	0.851166229091106	0.8209549071618037	0.8813775510204082	0.8699819168173599	0.8285714285714286	0.9113924050632911	Self Other
no_ssid__geo	0.8823099415204678	0.9298245614035088	0.8790972144074611	0.8593886462882095	0.8988057825267128	0.9175406871609403	0.8857142857142857	0.9493670886075949	566	RFC	0.8883051314630687	0.9162011173184358	0.8604091456077015	0.9175406871609403	0.8857142857142857	0.9493670886075949	0.875	0.8092105263157895	0.9407894736842105	0.9175406871609403	0.8857142857142857	0.9493670886075949	Self Other
no_ssid__geo	0.8629088378566457	0.9298245614035088	0.858415360754774	0.8331922099915325	0.8836385115180153	0.913109756097561	0.8750000000000001	0.9512195121951219	567	RFC	0.8773502350235023	0.9318181818181818	0.8228822882288229	0.9415821501014199	0.9655172413793104	0.9176470588235294	0.853763634090696	0.7534456355283308	0.9540816326530612	0.8936708860759495	0.8	0.9873417721518988	Self Other
no_ssid__geo	0.8820621468926554	0.9385964912280702	0.8779143337282873	0.8554112554112555	0.9004174120453191	0.9272627837024884	0.8985507246376812	0.9559748427672956	568	RFC	0.8840821894271005	0.8933092224231465	0.8748551564310545	0.9308823529411765	0.9117647058823529	0.95	0.8740582170814729	0.8205980066445183	0.9275184275184275	0.923869801084991	0.8857142857142857	0.9620253164556962	Self Other
no_ssid__geo	0.816911250873515	0.9298245614035088	0.8102045155411561	0.774526678141136	0.8458823529411764	0.9175406871609403	0.8857142857142857	0.9493670886075949	569	RFC	0.8063640347382679	0.7305194805194806	0.8822085889570552	0.9175406871609403	0.8857142857142857	0.9493670886075949	0.8183026013534488	0.8241758241758241	0.8124293785310734	0.9175406871609403	0.8857142857142857	0.9493670886075949	Self Other
no_ssid__geo	0.8598862019914651	0.9210526315789473	0.8512381070027364	0.8153701968134958	0.8871060171919771	0.9064807219031994	0.8695652173913043	0.9433962264150944	570	RFC	0.8547545463417807	0.8349328214971209	0.8745762711864407	0.9099264705882353	0.8823529411764706	0.9375	0.8483516483516483	0.7967032967032966	0.9	0.9032549728752259	0.8571428571428571	0.9493670886075949	Self Other
no_ssid__geo	0.8599857853589197	0.9298245614035088	0.8574953998682813	0.8386568386568387	0.8763339610797237	0.9161764705882353	0.8823529411764706	0.95	571	RFC	0.86150357578929	0.8707482993197279	0.8522588522588522	0.9236812570145903	0.9090909090909091	0.9382716049382716	0.8553277734915561	0.8088467614533965	0.9018087855297158	0.9095840867992766	0.8571428571428571	0.9620253164556962	Self Other
no_ssid__geo	0.8668106551475881	0.8947368421052632	0.8648333041396625	0.8484848484848485	0.8811817597944767	0.8696646341463414	0.8125	0.926829268292683	572	RFC	0.8689073738141868	0.8824531516183987	0.8553615960099751	0.8953346855983773	0.896551724137931	0.8941176470588236	0.8628219859193181	0.8170347003154574	0.9086092715231788	0.8524412296564196	0.7428571428571429	0.9620253164556962	Self Other
no_ssid__geo	0.8932621747831888	0.9122807017543859	0.8911045730267698	0.8757763975155279	0.9064327485380117	0.8933782267115601	0.8484848484848486	0.9382716049382716	573	RFC	0.8971364949667826	0.9185667752442996	0.8757062146892656	0.9094442285270112	0.9032258064516129	0.9156626506024096	0.8880945958097294	0.8367952522255193	0.9393939393939394	0.8810126582278481	0.8	0.9620253164556962	Self Other
no_ssid__geo	0.8780487804878049	0.8859649122807017	0.8778492320249278	0.8729121278140887	0.882786336235767	0.8670494303400018	0.8169014084507044	0.9171974522292994	574	RFC	0.8777546603880613	0.8452883263009845	0.9102209944751382	0.8643162393162394	0.8055555555555556	0.9230769230769231	0.8796797447642701	0.9024024024024024	0.8569570871261378	0.8699819168173599	0.8285714285714286	0.9113924050632911	Self Other
no_ssid__geo	0.8816267247639796	0.9298245614035088	0.874958008473514	0.8460812086874411	0.9038348082595871	0.9175406871609403	0.8857142857142857	0.9493670886075949	575	RFC	0.8750913970824268	0.8468809073724007	0.9033018867924528	0.9175406871609403	0.8857142857142857	0.9493670886075949	0.874825688890869	0.8452830188679246	0.9043683589138135	0.9175406871609403	0.8857142857142857	0.9493670886075949	Self Other
no_ssid__geo	0.8806473364801078	0.9385964912280702	0.8796350685278245	0.8685968819599108	0.8906732550957381	0.9272627837024884	0.8985507246376812	0.9559748427672956	576	RFC	0.8824343130089404	0.897239263803681	0.8676293622141997	0.9308823529411765	0.9117647058823529	0.95	0.878350618997188	0.841726618705036	0.9149746192893401	0.923869801084991	0.8857142857142857	0.9620253164556962	Self Other
no_ssid__geo	0.8732876712328768	0.9210526315789473	0.872094724724265	0.8597422289613343	0.8844472204871955	0.9064807219031994	0.8695652173913043	0.9433962264150944	577	RFC	0.8728117866068532	0.8683001531393568	0.8773234200743495	0.9099264705882353	0.8823529411764706	0.9375	0.8715195043910409	0.8513513513513513	0.8916876574307305	0.9032549728752259	0.8571428571428571	0.9493670886075949	Self Other
no_ssid__geo	0.7905308464849354	0.8859649122807017	0.779183890462086	0.7291280148423006	0.8292397660818713	0.860122699386503	0.8	0.920245398773006	578	RFC	0.7774501244866945	0.7158469945355191	0.8390532544378698	0.8797619047619047	0.8666666666666667	0.8928571428571429	0.7812821661549221	0.7429111531190926	0.8196531791907514	0.8461121157323689	0.7428571428571429	0.9493670886075949	Self Other
no_ssid__geo	0.8715251690458302	0.9210526315789473	0.8660115231938568	0.8388312912346843	0.8931917551530294	0.9031618688060405	0.8615384615384616	0.9447852760736196	579	RFC	0.8704558768199115	0.8657587548638133	0.8751529987760098	0.925	0.9333333333333333	0.9166666666666666	0.8627590661493116	0.8135283363802559	0.9119897959183674	0.8873417721518988	0.8	0.9746835443037974	Self Other
no_ssid__geo	0.8574643660915229	0.9035087719298246	0.8542153056948532	0.8324514991181658	0.8759791122715405	0.8837489570779642	0.8358208955223881	0.9316770186335404	580	RFC	0.8661523878861228	0.9059500959692899	0.8263546798029556	0.8948170731707317	0.875	0.9146341463414634	0.8509640656153707	0.7699836867862969	0.9319444444444445	0.8746835443037975	0.8	0.9493670886075949	Self Other
no_ssid__geo	0.8891288696904248	0.9385964912280702	0.8881941801972828	0.8779714738510301	0.8984168865435356	0.9294741493592577	0.904109589041096	0.9548387096774194	581	RFC	0.8879018948336015	0.8738170347003155	0.9019867549668874	0.9210526315789473	0.868421052631579	0.9736842105263158	0.8885203846765486	0.8821656050955414	0.8948751642575559	0.9397830018083182	0.9428571428571428	0.9367088607594937	Self Other
no_ssid__geo	0.8566153846153847	0.9122807017543859	0.8565369332380008	0.8531821045998741	0.8598917618761275	0.8985042735042735	0.8611111111111112	0.9358974358974359	582	RFC	0.8567711804840215	0.828641370869033	0.8849009900990099	0.8929448929448929	0.8378378378378378	0.948051948051948	0.8577390445811499	0.8792207792207792	0.8362573099415205	0.9048824593128391	0.8857142857142857	0.9240506329113924	Self Other
no_ssid__geo	0.8547963206307491	0.9210526315789473	0.8533912337754324	0.8390386016023308	0.8677438659485339	0.9093239063190455	0.8767123287671234	0.9419354838709677	583	RFC	0.856391468560201	0.8687782805429864	0.8440046565774156	0.9013157894736842	0.8421052631578947	0.9605263157894737	0.8520623742454729	0.8112676056338028	0.8928571428571429	0.9191681735985533	0.9142857142857143	0.9240506329113924	Self Other
no_ssid__geo	0.8423339540657977	0.9385964912280702	0.8423338933156606	0.8422360248447205	0.8424317617866005	0.9284112317215394	0.9014084507042254	0.9554140127388535	584	RFC	0.845968108916316	0.7902097902097902	0.9017264276228419	0.9252136752136753	0.8888888888888888	0.9615384615384616	0.8460248804894359	0.901595744680851	0.7904540162980209	0.9318264014466546	0.9142857142857143	0.9493670886075949	Self Other
no_ssid__geo	0.8675548589341693	0.9035087719298246	0.8604974618435548	0.8291203235591507	0.891874600127959	0.8816422840962718	0.8307692307692307	0.9325153374233128	585	RFC	0.86456020606964	0.8523908523908524	0.8767295597484277	0.9023809523809524	0.9	0.9047619047619048	0.8573193487532809	0.8070866141732284	0.9075520833333334	0.8667269439421339	0.7714285714285715	0.9620253164556962	Self Other
no_ssid__geo	0.89900426742532	0.9210526315789473	0.8978726625785449	0.8871224165341812	0.9086229086229086	0.9048855103365161	0.8656716417910447	0.9440993788819876	586	RFC	0.9001044648438785	0.9087947882736156	0.8914141414141414	0.9165396341463414	0.90625	0.926829268292683	0.8964844068404493	0.8664596273291926	0.926509186351706	0.8952983725135624	0.8285714285714286	0.9620253164556962	Self Other
no_ssid__geo	0.8448702101359703	0.9122807017543859	0.8448388569551024	0.8470444850700793	0.8426332288401254	0.8969258589511754	0.8571428571428571	0.9367088607594937	587	RFC	0.8463235294117647	0.8176470588235294	0.875	0.8969258589511754	0.8571428571428571	0.9367088607594937	0.845605107030881	0.8786346396965866	0.8125755743651754	0.8969258589511754	0.8571428571428571	0.9367088607594937	Self Other
no_ssid__geo	0.8939169139465876	0.9298245614035088	0.887952857009166	0.8621022179363549	0.9138034960819772	0.914702581369248	0.8787878787878788	0.9506172839506173	588	RFC	0.8962230608045967	0.9048582995951417	0.8875878220140515	0.931597357170618	0.9354838709677419	0.927710843373494	0.8824096633609004	0.8232044198895028	0.9416149068322981	0.901627486437613	0.8285714285714286	0.9746835443037974	Self Other
no_ssid__geo	0.8841379310344828	0.9210526315789473	0.8838016882145527	0.8775510204081632	0.8900523560209423	0.9064807219031994	0.8695652173913043	0.9433962264150944	589	RFC	0.8846356033452808	0.8918518518518519	0.8774193548387097	0.9099264705882353	0.8823529411764706	0.9375	0.8833780135317172	0.8637015781922525	0.9030544488711819	0.9032549728752259	0.8571428571428571	0.9493670886075949	Self Other
no_ssid__geo	0.8949224259520452	0.956140350877193	0.8943430986363448	0.8865194211728865	0.902166776099803	0.9480448455017774	0.9275362318840579	0.9685534591194969	590	RFC	0.8991701747478724	0.9341894060995185	0.8641509433962264	0.9518382352941177	0.9411764705882353	0.9625	0.893579789775442	0.8434782608695652	0.9436813186813187	0.9444846292947559	0.9142857142857143	0.9746835443037974	Self Other
no_ssid__geo	0.8254620123203286	0.9122807017543859	0.8223293122894197	0.7987371744277821	0.8459214501510574	0.8969258589511754	0.8571428571428571	0.9367088607594937	591	RFC	0.8200911141113734	0.7518573551263001	0.8883248730964467	0.8969258589511754	0.8571428571428571	0.9367088607594937	0.8296168140458797	0.8518518518518519	0.8073817762399077	0.8969258589511754	0.8571428571428571	0.9367088607594937	Self Other
no_ssid__geo	0.8720770288858322	0.9122807017543859	0.8707009317197802	0.857361963190184	0.8840399002493765	0.8969258589511754	0.8571428571428571	0.9367088607594937	592	RFC	0.8738692402527354	0.8873015873015873	0.8604368932038835	0.8969258589511754	0.8571428571428571	0.9367088607594937	0.8691756067868828	0.8293768545994066	0.908974358974359	0.8969258589511754	0.8571428571428571	0.9367088607594937	Self Other
no_ssid__geo	0.8735919899874843	0.9473684210526315	0.873487157298016	0.8698453608247423	0.8771289537712896	0.9371323529411765	0.9117647058823529	0.9625	593	RFC	0.8733913277782739	0.8533501896333755	0.8934324659231723	0.9450056116722784	0.9393939393939394	0.9506172839506173	0.8742002992352702	0.8869908015768725	0.8614097968936678	0.9301989150090415	0.8857142857142857	0.9746835443037974	Self Other
no_ssid__geo	0.8716577540106952	0.9210526315789473	0.8706507093603868	0.8592375366568915	0.8820638820638821	0.9031618688060405	0.8615384615384616	0.9447852760736196	594	RFC	0.8774321020117855	0.917057902973396	0.8378063010501751	0.925	0.9333333333333333	0.9166666666666666	0.869766984212174	0.8082758620689655	0.9312581063553826	0.8873417721518988	0.8	0.9746835443037974	Self Other
no_ssid__geo	0.8260347930413917	0.8947368421052632	0.8243967964756582	0.8074369189907038	0.8413566739606126	0.8763110307414106	0.8285714285714286	0.9240506329113924	595	RFC	0.8232050704160238	0.776500638569604	0.8699095022624435	0.8763110307414106	0.8285714285714286	0.9240506329113924	0.8277795848278126	0.8409405255878285	0.8146186440677966	0.8763110307414106	0.8285714285714286	0.9240506329113924	Self Other
no_ssid__geo	0.8325123152709359	0.9210526315789473	0.8320842133433081	0.8236057068741894	0.8405627198124267	0.9093239063190455	0.8767123287671234	0.9419354838709677	596	RFC	0.8329308911768096	0.7762836185819071	0.8895781637717122	0.9013157894736842	0.8421052631578947	0.9605263157894737	0.8368692449355433	0.8770718232044199	0.7966666666666666	0.9191681735985533	0.9142857142857143	0.9240506329113924	Self Other
no_ssid__geo	0.8677098150782361	0.9385964912280702	0.8662275721099251	0.8521462639109698	0.8803088803088803	0.9260220635950681	0.8955223880597014	0.9565217391304348	597	RFC	0.8686389753214467	0.8758169934640523	0.8614609571788413	0.9382621951219512	0.9375	0.9390243902439024	0.8648606811145512	0.8297213622291022	0.9	0.9159132007233273	0.8571428571428571	0.9746835443037974	Self Other
no_ssid__geo	0.8538083538083538	0.9473684210526315	0.8534719963695496	0.8604923798358733	0.8464516129032258	0.9381555153707053	0.9142857142857143	0.9620253164556962	598	RFC	0.8537129537129537	0.8554778554778555	0.8519480519480519	0.9381555153707053	0.9142857142857143	0.9620253164556962	0.853295839380745	0.8655660377358491	0.841025641025641	0.9381555153707053	0.9142857142857143	0.9620253164556962	Self Other
no_ssid__geo	0.8298245614035088	0.8596491228070176	0.8292977024604856	0.8387811634349032	0.8198142414860681	0.845945945945946	0.8	0.8918918918918919	599	RFC	0.8387610555232947	0.7756147540983607	0.9019073569482289	0.8338164251207729	0.7111111111111111	0.9565217391304348	0.8322836068783555	0.9131483715319663	0.7514188422247446	0.8748643761301989	0.9142857142857143	0.8354430379746836	Self Other
no_ssid__geo	0.890520694259012	0.9210526315789473	0.8905158152933459	0.8912466843501325	0.8897849462365591	0.9093239063190455	0.8767123287671234	0.9419354838709677	600	RFC	0.890631322809801	0.9044414535666218	0.8768211920529801	0.9013157894736842	0.8421052631578947	0.9605263157894737	0.8907845812267607	0.8784313725490196	0.903137789904502	0.9191681735985533	0.9142857142857143	0.9240506329113924	Self Other
no_ssid__geo	0.8575323790047716	0.9298245614035088	0.8563695006007968	0.8434456928838951	0.8692933083176985	0.9161764705882353	0.8823529411764706	0.95	601	RFC	0.8596856414613424	0.8769470404984424	0.8424242424242424	0.9236812570145903	0.9090909090909091	0.9382716049382716	0.85517131447364	0.8124098124098124	0.8979328165374677	0.9095840867992766	0.8571428571428571	0.9620253164556962	Self Other
no_ssid__geo	0.8705882352941177	0.9210526315789473	0.8700190062449091	0.8614173228346458	0.8786206896551725	0.9079572979276935	0.8732394366197184	0.9426751592356688	602	RFC	0.8704283539899978	0.8682539682539683	0.8726027397260274	0.9049145299145299	0.8611111111111112	0.9487179487179487	0.8697048611111111	0.8546875	0.8847222222222222	0.9112115732368897	0.8857142857142857	0.9367088607594937	Self Other
no_ssid__geo	0.8219354838709677	0.8771929824561403	0.8205127344494717	0.8045325779036827	0.8364928909952607	0.8556962025316457	0.8000000000000002	0.9113924050632911	603	RFC	0.8241693121693121	0.8414814814814815	0.8068571428571428	0.8556962025316456	0.8	0.9113924050632911	0.8195403392297153	0.7706919945725916	0.8683886838868389	0.8556962025316456	0.8	0.9113924050632911	Self Other
no_ssid__geo	0.9012875536480687	0.9385964912280702	0.9012358066530834	0.8989751098096633	0.9034965034965035	0.9260220635950681	0.8955223880597014	0.9565217391304348	604	RFC	0.9049198554618734	0.951937984496124	0.8579017264276229	0.9382621951219512	0.9375	0.9390243902439024	0.902902377913492	0.8515950069348127	0.9542097488921714	0.9159132007233273	0.8571428571428571	0.9746835443037974	Self Other
no_ssid__geo	0.9093281148075668	0.9473684210526315	0.9093267258227793	0.9089718402095611	0.9096816114359974	0.9391025641025641	0.9166666666666667	0.9615384615384615	605	RFC	0.9095061682153887	0.9204244031830239	0.8985879332477535	0.932958932958933	0.8918918918918919	0.974025974025974	0.9094267038877919	0.8978007761966365	0.9210526315789473	0.9461121157323689	0.9428571428571428	0.9493670886075949	Self Other
no_ssid__geo	0.8180661577608143	0.8859649122807017	0.8170352343667338	0.8033012379642366	0.8307692307692308	0.8626124038194123	0.8059701492537314	0.9192546583850932	606	RFC	0.8164695945945946	0.7891891891891892	0.84375	0.8730945121951219	0.84375	0.9024390243902439	0.8180544945250827	0.8179271708683473	0.8181818181818182	0.8540687160940326	0.7714285714285715	0.9367088607594937	Self Other
no_ssid__geo	0.8608507570295602	0.9298245614035088	0.8596554969237988	0.8467037331215249	0.8726072607260728	0.914702581369248	0.8787878787878788	0.9506172839506173	607	RFC	0.8671284071550256	0.9080068143100511	0.82625	0.931597357170618	0.9354838709677419	0.927710843373494	0.8588151431901432	0.7931547619047619	0.9244755244755245	0.901627486437613	0.8285714285714286	0.9746835443037974	Self Other
no_ssid__geo	0.8590556730091614	0.9122807017543859	0.8565646682085039	0.8376623376623378	0.8754669987546699	0.8933782267115601	0.8484848484848486	0.9382716049382716	608	RFC	0.8597763757962562	0.864321608040201	0.8552311435523114	0.9094442285270112	0.9032258064516129	0.9156626506024096	0.8546410493331191	0.8125984251968504	0.8966836734693877	0.8810126582278481	0.8	0.9620253164556962	Self Other
no_ssid__geo	0.8774279973208305	0.9210526315789473	0.8772297185871255	0.8722958827634333	0.8821635544108177	0.9031618688060405	0.8615384615384616	0.9447852760736196	609	RFC	0.8790629509379508	0.9018759018759018	0.85625	0.925	0.9333333333333333	0.9166666666666666	0.8771445748537382	0.8445945945945946	0.9096945551128818	0.8873417721518988	0.8	0.9746835443037974	Self Other
no_ssid__geo	0.8679389312977099	0.9210526315789473	0.8636246841548167	0.8393686165273909	0.8878807517822425	0.9031618688060405	0.8615384615384616	0.9447852760736196	610	RFC	0.8748395061728396	0.904	0.845679012345679	0.925	0.9333333333333333	0.9166666666666666	0.8589389536602032	0.7833622183708839	0.9345156889495225	0.8873417721518988	0.8	0.9746835443037974	Self Other
no_ssid__geo	0.8243243243243243	0.868421052631579	0.8129473671418328	0.7668161434977578	0.8590785907859079	0.8441345365053323	0.782608695652174	0.9056603773584907	611	RFC	0.8102179455151262	0.7483588621444202	0.8720770288858322	0.8470588235294118	0.7941176470588235	0.9	0.816334422908706	0.7862068965517242	0.8464619492656876	0.8414104882459312	0.7714285714285715	0.9113924050632911	Self Other
no_ssid__geo	0.8799688230709275	0.9210526315789473	0.8753488782900547	0.8513513513513513	0.8993464052287581	0.9064807219031994	0.8695652173913043	0.9433962264150944	612	RFC	0.8841696156758512	0.901840490797546	0.8664987405541562	0.9099264705882353	0.8823529411764706	0.9375	0.8704991654081552	0.8062157221206582	0.9347826086956522	0.9032549728752259	0.8571428571428571	0.9493670886075949	Self Other
no_ssid__geo	0.8273231622746186	0.868421052631579	0.8249756882243264	0.8047058823529412	0.8452454940957116	0.8386031146767342	0.7692307692307692	0.9079754601226993	613	RFC	0.8239083139083139	0.7892307692307692	0.8585858585858586	0.8571428571428572	0.8333333333333334	0.8809523809523809	0.8265566707466341	0.8208	0.8323133414932681	0.825497287522604	0.7142857142857143	0.9367088607594937	Self Other
no_ssid__geo	0.8829022988505747	0.9385964912280702	0.8786355809949276	0.8558797524314765	0.9013914095583787	0.9232323232323233	0.888888888888889	0.9575757575757576	614	RFC	0.8894675925925926	0.9166666666666666	0.8622685185185185	0.9593023255813953	1.0	0.9186046511627907	0.873443303129473	0.802653399668325	0.944233206590621	0.9	0.8	1.0	Self Other
no_ssid__geo	0.8584010840108401	0.9122807017543859	0.8580909599022916	0.851457000710732	0.8647249190938511	0.8952205882352942	0.8529411764705883	0.9375000000000001	615	RFC	0.8612555655321157	0.8926974664679582	0.8298136645962733	0.9023569023569024	0.8787878787878788	0.9259259259259259	0.8582806991774383	0.813858695652174	0.9027027027027027	0.8889692585895117	0.8285714285714286	0.9493670886075949	Self Other
no_ssid__geo	0.858192505510654	0.9035087719298246	0.8538728780322269	0.828748890860692	0.8789968652037617	0.8856986601039104	0.8405797101449276	0.9308176100628932	616	RFC	0.8551553274918049	0.8384201077199281	0.8718905472636815	0.8889705882352941	0.8529411764705882	0.925	0.8527591101647924	0.8192982456140351	0.8862199747155499	0.8826401446654611	0.8285714285714286	0.9367088607594937	Self Other
no_ssid__geo	0.9024221453287197	0.956140350877193	0.9024219583998436	0.9022869022869022	0.9025570145127851	0.9471586168536201	0.9253731343283582	0.968944099378882	617	RFC	0.9034987609234382	0.9340028694404591	0.8729946524064172	0.959984756097561	0.96875	0.9512195121951219	0.9034229289640121	0.8726541554959786	0.9341917024320457	0.9365280289330922	0.8857142857142857	0.9873417721518988	Self Other
no_ssid__geo	0.8671775223499362	0.9210526315789473	0.8668802720198783	0.8605898123324397	0.873170731707317	0.9048855103365161	0.8656716417910447	0.9440993788819876	618	RFC	0.8683392365210547	0.8842975206611571	0.8523809523809524	0.9165396341463414	0.90625	0.926829268292683	0.8665600522193211	0.8381201044386423	0.895	0.8952983725135624	0.8285714285714286	0.9620253164556962	Self Other
no_ssid__geo	0.8407079646017699	0.9210526315789473	0.8377301308559453	0.815748031496063	0.8597122302158274	0.9064807219031994	0.8695652173913043	0.9433962264150944	619	RFC	0.8354765889104774	0.7824773413897281	0.8884758364312267	0.9099264705882353	0.8823529411764706	0.9375	0.8423631487254722	0.8519736842105263	0.8327526132404182	0.9032549728752259	0.8571428571428571	0.9493670886075949	Self Other
no_ssid__geo	0.861244019138756	0.9122807017543859	0.8546030764473989	0.8235294117647058	0.885676741130092	0.8892343567819667	0.8387096774193549	0.9397590361445785	620	RFC	0.8764605157131345	0.9269406392694064	0.8259803921568627	0.9297573435504469	0.9629629629629629	0.896551724137931	0.847775066685966	0.7408759124087592	0.9546742209631728	0.8650994575045208	0.7428571428571429	0.9873417721518988	Self Other
no_ssid__geo	0.8725674827369743	0.9210526315789473	0.8725624608628247	0.8717624763108023	0.8733624454148472	0.9048855103365161	0.8656716417910447	0.9440993788819876	621	RFC	0.8728119973507427	0.8846153846153846	0.8610086100861009	0.9165396341463414	0.90625	0.926829268292683	0.8726768289799328	0.8592777085927771	0.8860759493670886	0.8952983725135624	0.8285714285714286	0.9620253164556962	Self Other
no_ssid__geo	0.8533703961084086	0.9298245614035088	0.8530976927993297	0.8467683369644153	0.8594270486342439	0.9175406871609403	0.8857142857142857	0.9493670886075949	622	RFC	0.8551350563544501	0.8780120481927711	0.832258064516129	0.9175406871609403	0.8857142857142857	0.9493670886075949	0.8530507806613888	0.8176718092566619	0.8884297520661157	0.9175406871609403	0.8857142857142857	0.9493670886075949	Self Other
no_ssid__geo	0.856020942408377	0.9122807017543859	0.8557181387571227	0.8491083676268861	0.8623279098873592	0.8933782267115601	0.8484848484848486	0.9382716049382716	623	RFC	0.858746408045977	0.889367816091954	0.828125	0.9094442285270112	0.9032258064516129	0.9156626506024096	0.8559068823968805	0.8123359580052494	0.8994778067885117	0.8810126582278481	0.8	0.9620253164556962	Self Other
no_ssid__geo	0.8603151862464183	0.9035087719298246	0.8561696924994466	0.8317515099223469	0.8805878750765462	0.8793650793650793	0.8253968253968255	0.9333333333333332	624	RFC	0.8591599842390552	0.8530973451327434	0.865222623345367	0.9119601328903655	0.9285714285714286	0.8953488372093024	0.8539782698136813	0.8114478114478114	0.8965087281795511	0.8587703435804701	0.7428571428571429	0.9746835443037974	Self Other
no_ssid__geo	0.8408370323398858	0.9210526315789473	0.8407445629323854	0.8369070825211176	0.8445820433436533	0.9064807219031994	0.8695652173913043	0.9433962264150944	625	RFC	0.8418658169587537	0.7980173482032218	0.8857142857142857	0.9099264705882353	0.8823529411764706	0.9375	0.8434410062405018	0.8797814207650273	0.8071005917159764	0.9032549728752259	0.8571428571428571	0.9493670886075949	Self Other
no_ssid__geo	0.8317338451695457	0.9298245614035088	0.831096664287625	0.8207225630538514	0.8414707655213984	0.9188034188034189	0.888888888888889	0.9487179487179488	626	RFC	0.8311641312001572	0.7787839586028461	0.8835443037974684	0.912951912951913	0.8648648648648649	0.961038961038961	0.8353286264313879	0.8674351585014409	0.8032220943613348	0.925497287522604	0.9142857142857143	0.9367088607594937	Self Other
no_ssid__geo	0.8617248752672844	0.8859649122807017	0.8601043992417794	0.8450479233226837	0.8751608751608752	0.8670494303400018	0.8169014084507044	0.9171974522292994	627	RFC	0.8599944096417238	0.8437001594896332	0.8762886597938144	0.8643162393162394	0.8055555555555556	0.9230769230769231	0.8602179948586118	0.8464	0.8740359897172236	0.8699819168173599	0.8285714285714286	0.9113924050632911	Self Other
no_ssid__geo	0.882689556509299	0.9298245614035088	0.8776398960799425	0.8527827648114902	0.9024970273483949	0.914702581369248	0.8787878787878788	0.9506172839506173	628	RFC	0.8796012023145199	0.8652094717668488	0.8939929328621908	0.931597357170618	0.9354838709677419	0.927710843373494	0.8759362151940422	0.8407079646017699	0.9111644657863145	0.901627486437613	0.8285714285714286	0.9746835443037974	Self Other
no_ssid__geo	0.8474350433044637	0.9122807017543859	0.844448004445778	0.822892498066512	0.866003510825044	0.8933782267115601	0.8484848484848486	0.9382716049382716	629	RFC	0.849446759539229	0.86084142394822	0.8380520951302378	0.9094442285270112	0.9032258064516129	0.9156626506024096	0.8420159626939288	0.7881481481481482	0.8958837772397095	0.8810126582278481	0.8	0.9620253164556962	Self Other
no_ssid__geo	0.8518518518518519	0.9210526315789473	0.8492629144815625	0.8295081967213115	0.8690176322418136	0.9079572979276935	0.8732394366197184	0.9426751592356688	630	RFC	0.8492629144815625	0.8295081967213115	0.8690176322418136	0.9049145299145299	0.8611111111111112	0.9487179487179487	0.8492629144815625	0.8295081967213115	0.8690176322418136	0.9112115732368897	0.8857142857142857	0.9367088607594937	Self Other
no_ssid__geo	0.8648454349388929	0.9385964912280702	0.8610123729750414	0.8379310344827586	0.8840937114673243	0.9284112317215394	0.9014084507042254	0.9554140127388535	631	RFC	0.8623478283132144	0.8481675392670157	0.8765281173594132	0.9252136752136753	0.8888888888888888	0.9615384615384616	0.8598648579928296	0.82793867120954	0.8917910447761194	0.9318264014466546	0.9142857142857143	0.9493670886075949	Self Other
no_ssid__geo	0.8626817447495961	0.9122807017543859	0.856746123582504	0.8275862068965517	0.8859060402684564	0.8933782267115601	0.8484848484848486	0.9382716049382716	632	RFC	0.8630127893083153	0.864406779661017	0.8616187989556136	0.9094442285270112	0.9032258064516129	0.9156626506024096	0.8526882645054497	0.7937743190661478	0.9116022099447514	0.8810126582278481	0.8	0.9620253164556962	Self Other
no_ssid__geo	0.8780487804878049	0.9210526315789473	0.8780093794558597	0.8758169934640523	0.880201765447667	0.9048855103365161	0.8656716417910447	0.9440993788819876	633	RFC	0.8785973597359735	0.8933333333333333	0.8638613861386139	0.9165396341463414	0.90625	0.926829268292683	0.8780732977391075	0.8589743589743589	0.897172236503856	0.8952983725135624	0.8285714285714286	0.9620253164556962	Self Other
no_ssid__geo	0.871261378413524	0.8859649122807017	0.8702468056386422	0.8587731811697575	0.8817204301075269	0.8574314574314574	0.7936507936507937	0.9212121212121213	634	RFC	0.8733405181290244	0.8905325443786982	0.8561484918793504	0.8882890365448506	0.8928571428571429	0.8837209302325582	0.8690340485011332	0.8292011019283747	0.9088669950738916	0.8381555153707052	0.7142857142857143	0.9620253164556962	Self Other
no_ssid__geo	0.8495400788436268	0.9122807017543859	0.8493136411842095	0.8434723171565276	0.8551549652118913	0.8952205882352942	0.8529411764705883	0.9375000000000001	635	RFC	0.856092527001618	0.914074074074074	0.7981109799291618	0.9023569023569024	0.8787878787878788	0.9259259259259259	0.8519879251441929	0.7829949238578681	0.9209809264305178	0.8889692585895117	0.8285714285714286	0.9493670886075949	Self Other
no_ssid__geo	0.8359008707300737	0.9035087719298246	0.834723720197201	0.8207754206291148	0.8486720197652872	0.8856986601039104	0.8405797101449276	0.9308176100628932	636	RFC	0.833854774564475	0.8002853067047075	0.8674242424242424	0.8889705882352941	0.8529411764705882	0.925	0.8365278821747988	0.8423423423423423	0.8307134220072552	0.8826401446654611	0.8285714285714286	0.9367088607594937	Self Other
no_ssid__geo	0.800599700149925	0.868421052631579	0.7947074886605573	0.7599277978339352	0.8294871794871794	0.8509803921568626	0.7999999999999999	0.9019607843137254	637	RFC	0.7918700190100167	0.7233676975945017	0.8603723404255319	0.8412162162162162	0.75	0.9324324324324325	0.800561401197154	0.8003802281368821	0.8007425742574258	0.8652802893309222	0.8571428571428571	0.8734177215189873	Self Other
no_ssid__geo	0.8605741066198008	0.9122807017543859	0.8604683271283537	0.8643101482326111	0.8566265060240964	0.8985042735042735	0.8611111111111112	0.9358974358974359	638	RFC	0.8606251544353842	0.8896713615023474	0.8315789473684211	0.8929448929448929	0.8378378378378378	0.948051948051948	0.8617922904243158	0.8403547671840355	0.8832298136645963	0.9048824593128391	0.8857142857142857	0.9240506329113924	Self Other
no_ssid__geo	0.8513174404015057	0.9210526315789473	0.8511880634689539	0.8468002585649644	0.8555758683729433	0.9031618688060405	0.8615384615384616	0.9447852760736196	639	RFC	0.8621501201967351	0.9451659451659452	0.779134295227525	0.925	0.9333333333333333	0.9166666666666666	0.8578137856826381	0.7669789227166276	0.9486486486486486	0.8873417721518988	0.8	0.9746835443037974	Self Other
no_ssid__geo	0.8501742160278746	0.9035087719298246	0.8473849036574694	0.8267526188557616	0.8680171884591773	0.8837489570779642	0.8358208955223881	0.9316770186335404	640	RFC	0.8562570405332839	0.8875432525951558	0.8249708284714119	0.8948170731707317	0.875	0.9146341463414634	0.8447793824584438	0.7737556561085973	0.9158031088082902	0.8746835443037975	0.8	0.9493670886075949	Self Other
no_ssid__geo	0.8874917273328922	0.9298245614035088	0.8860664608615428	0.8733233979135618	0.8988095238095238	0.913109756097561	0.8750000000000001	0.9512195121951219	641	RFC	0.8923533958940064	0.9228346456692913	0.8618721461187214	0.9415821501014199	0.9655172413793104	0.9176470588235294	0.883954520185494	0.8288543140028288	0.9390547263681592	0.8936708860759495	0.8	0.9873417721518988	Self Other
no_ssid__geo	0.8829022988505747	0.9035087719298246	0.8782892390019863	0.8545941123996431	0.9019843656043294	0.8793650793650793	0.8253968253968255	0.9333333333333332	642	RFC	0.8849124703584879	0.8936567164179104	0.8761682242990654	0.9119601328903655	0.9285714285714286	0.8953488372093024	0.8740857242715978	0.8188034188034188	0.929368029739777	0.8587703435804701	0.7428571428571429	0.9746835443037974	Self Other
no_ssid__geo	0.8872292755787902	0.9385964912280702	0.8853817499905047	0.8708297690333618	0.8999337309476475	0.9246814535158093	0.8923076923076922	0.9570552147239264	643	RFC	0.8915942728442728	0.9171171171171171	0.8660714285714286	0.9476190476190476	0.9666666666666667	0.9285714285714286	0.8827709760754803	0.8289902280130294	0.9365517241379311	0.9079566003616637	0.8285714285714286	0.9873417721518988	Self Other
no_ssid__geo	0.8541801685029164	0.9298245614035088	0.854091674179049	0.8504983388704319	0.857685009487666	0.914702581369248	0.8787878787878788	0.9506172839506173	644	RFC	0.855330334125259	0.8767123287671232	0.8339483394833949	0.931597357170618	0.9354838709677419	0.927710843373494	0.8543094758064516	0.8258064516129032	0.8828125	0.901627486437613	0.8285714285714286	0.9746835443037974	Self Other
no_ssid__geo	0.8313554028732042	0.8771929824561403	0.8309844946934128	0.8230668414154653	0.8389021479713604	0.8556962025316457	0.8000000000000002	0.9113924050632911	645	RFC	0.8311664700337709	0.7879548306148055	0.8743781094527363	0.8556962025316456	0.8	0.9113924050632911	0.8338233535948453	0.8614540466392319	0.8061926605504587	0.8556962025316456	0.8	0.9113924050632911	Self Other
no_ssid__geo	0.8774145616641902	0.9473684210526315	0.8755900774558061	0.8605240912933221	0.8906560636182902	0.936026936026936	0.909090909090909	0.962962962962963	646	RFC	0.8833373196205054	0.9171171171171171	0.8495575221238938	0.9537504858142247	0.967741935483871	0.9397590361445783	0.8732213508862197	0.8105095541401274	0.935933147632312	0.9222423146473779	0.8571428571428571	0.9873417721518988	Self Other
no_ssid__geo	0.912332838038633	0.956140350877193	0.9121341874951594	0.9079563182527302	0.9163120567375886	0.9471586168536201	0.9253731343283582	0.968944099378882	647	RFC	0.9145551050890857	0.941747572815534	0.8873626373626373	0.959984756097561	0.96875	0.9512195121951219	0.91186005017136	0.8765060240963856	0.9472140762463344	0.9365280289330922	0.8857142857142857	0.9873417721518988	Self Other
no_ssid__geo	0.8645111624326405	0.9298245614035088	0.8609809844869605	0.8388278388278387	0.8831341301460823	0.913109756097561	0.8750000000000001	0.9512195121951219	648	RFC	0.8657770394979698	0.8723809523809524	0.8591731266149871	0.9415821501014199	0.9655172413793104	0.9176470588235294	0.8581150432243327	0.8077601410934744	0.9084699453551912	0.8936708860759495	0.8	0.9873417721518988	Self Other
no_ssid__geo	0.8454849498327759	0.9210526315789473	0.8451832163355478	0.8383484954513646	0.8520179372197311	0.9093239063190455	0.8767123287671234	0.9419354838709677	649	RFC	0.845453941867017	0.844851904090268	0.8460559796437659	0.9013157894736842	0.8421052631578947	0.9605263157894737	0.8450044802867384	0.8319444444444445	0.8580645161290322	0.9191681735985533	0.9142857142857143	0.9240506329113924	Self Other
no_ssid__geo	0.8784370477568741	0.9298245614035088	0.876657486740106	0.8618421052631579	0.8914728682170542	0.913109756097561	0.8750000000000001	0.9512195121951219	650	RFC	0.8805160615363508	0.89419795221843	0.8668341708542714	0.9415821501014199	0.9655172413793104	0.9176470588235294	0.8746496116176967	0.8317460317460318	0.9175531914893617	0.8936708860759495	0.8	0.9873417721518988	Self Other
no_ssid__geo	0.8231392778187178	0.8947368421052632	0.8186717740857867	0.7902097902097902	0.8471337579617834	0.8742647058823529	0.823529411764706	0.9249999999999999	651	RFC	0.8252204070167808	0.8354898336414048	0.8149509803921569	0.8810325476992144	0.8484848484848485	0.9135802469135802	0.8157741355116548	0.7495854063018242	0.8819628647214854	0.8683544303797468	0.8	0.9367088607594937	Self Other
no_ssid__geo	0.8629700446144041	0.9035087719298246	0.8613032686354652	0.8460987831066571	0.8765077541642734	0.8816422840962718	0.8307692307692307	0.9325153374233128	652	RFC	0.8643418236514111	0.8742603550295858	0.8544232922732363	0.9023809523809524	0.9	0.9047619047619048	0.8597295095909769	0.8196948682385575	0.8997641509433962	0.8667269439421339	0.7714285714285715	0.9620253164556962	Self Other
no_ssid__geo	0.8941267387944358	0.9473684210526315	0.8911782020015138	0.8732654949121185	0.9090909090909092	0.9371323529411765	0.9117647058823529	0.9625	653	RFC	0.8979186659521168	0.916504854368932	0.8793324775353016	0.9450056116722784	0.9393939393939394	0.9506172839506173	0.8874281637090824	0.833922261484099	0.9409340659340659	0.9301989150090415	0.8857142857142857	0.9746835443037974	Self Other
no_ssid__geo	0.9096989966555183	0.9473684210526315	0.9093092947356927	0.9033643521832498	0.9152542372881356	0.936026936026936	0.909090909090909	0.962962962962963	654	RFC	0.9100414078674948	0.9144927536231884	0.9055900621118013	0.9537504858142247	0.967741935483871	0.9397590361445783	0.908815219810596	0.8925035360678925	0.9251269035532995	0.9222423146473779	0.8571428571428571	0.9873417721518988	Self Other
no_ssid__geo	0.8539026017344896	0.9210526315789473	0.8535260850650872	0.8460997891777934	0.8609523809523809	0.9105882352941177	0.88	0.9411764705882353	655	RFC	0.8544065599920243	0.7962962962962963	0.9125168236877523	0.8989864864864865	0.825	0.972972972972973	0.8587262858955138	0.9025487256371814	0.8149038461538461	0.927124773960217	0.9428571428571428	0.9113924050632911	Self Other
no_ssid__geo	0.8452211126961484	0.8771929824561403	0.844566277512705	0.8344774980930588	0.854655056932351	0.8579059829059829	0.8055555555555555	0.9102564102564102	656	RFC	0.8440563257508641	0.8032305433186491	0.8848821081830791	0.8529308529308529	0.7837837837837838	0.922077922077922	0.8473394193601448	0.8682539682539683	0.8264248704663213	0.8636528028933093	0.8285714285714286	0.8987341772151899	Self Other
no_ssid__geo	0.8664850136239782	0.9298245614035088	0.8652946188634725	0.8526315789473684	0.8779576587795765	0.9161764705882353	0.8823529411764706	0.95	657	RFC	0.8666654139929912	0.8683001531393568	0.8650306748466258	0.9236812570145903	0.9090909090909091	0.9382716049382716	0.8643976642695613	0.8375184638109305	0.8912768647281921	0.9095840867992766	0.8571428571428571	0.9620253164556962	Self Other
no_ssid__geo	0.9026022304832714	0.9210526315789473	0.8989411461729899	0.8797061524334252	0.9181761399125548	0.9012987012987013	0.8571428571428572	0.9454545454545454	658	RFC	0.9093363274155626	0.9373776908023483	0.8812949640287769	0.9356312292358804	0.9642857142857143	0.9069767441860465	0.8934993661549289	0.828719723183391	0.9582790091264668	0.8793851717902351	0.7714285714285715	0.9873417721518988	Self Other
no_ssid__geo	0.8195266272189349	0.8859649122807017	0.8193985792244423	0.8145896656534954	0.8242074927953891	0.8670494303400018	0.8169014084507044	0.9171974522292994	659	RFC	0.8197128851540616	0.788235294117647	0.8511904761904762	0.8643162393162394	0.8055555555555556	0.9230769230769231	0.8208249885808651	0.8427672955974843	0.7988826815642458	0.8699819168173599	0.8285714285714286	0.9113924050632911	Self Other
no_ssid__geo	0.8759231905465288	0.9298245614035088	0.8724955606177468	0.8515901060070672	0.8934010152284264	0.9175406871609403	0.8857142857142857	0.9493670886075949	660	RFC	0.8752553882691843	0.8716094032549728	0.8789013732833958	0.9175406871609403	0.8857142857142857	0.9493670886075949	0.8704284361245752	0.8324697754749568	0.9083870967741936	0.9175406871609403	0.8857142857142857	0.9493670886075949	Self Other
no_ssid__geo	0.8806927517639512	0.868421052631579	0.8793741201840999	0.8667621776504298	0.89198606271777	0.8285026577073513	0.7457627118644068	0.9112426035502957	661	RFC	0.8861468004468338	0.9208523592085236	0.8514412416851441	0.8861111111111111	0.9166666666666666	0.8555555555555555	0.8776296247400905	0.8186738836265224	0.9365853658536586	0.801627486437613	0.6285714285714286	0.9746835443037974	Self Other
no_ssid__geo	0.869533527696793	0.9035087719298246	0.8682195625169362	0.8550607287449393	0.881378396288933	0.8856986601039104	0.8405797101449276	0.9308176100628932	662	RFC	0.8688725490196079	0.8627450980392157	0.875	0.8889705882352941	0.8529411764705882	0.925	0.867681252906497	0.8475120385232745	0.8878504672897196	0.8826401446654611	0.8285714285714286	0.9367088607594937	Self Other
no_ssid__geo	0.8408304498269896	0.9122807017543859	0.8386230592037539	0.8197492163009403	0.8574969021065675	0.8985042735042735	0.8611111111111112	0.9358974358974359	663	RFC	0.8376676564921811	0.7514367816091954	0.9238985313751669	0.8929448929448929	0.8378378378378378	0.948051948051948	0.8508620689655173	0.9017241379310345	0.8	0.9048824593128391	0.8857142857142857	0.9240506329113924	Self Other
no_ssid__geo	0.8630573248407644	0.9122807017543859	0.8568273938757711	0.8269617706237425	0.8866930171277997	0.8933782267115601	0.8484848484848486	0.9382716049382716	664	RFC	0.8589676934275041	0.8404907975460123	0.877444589308996	0.9094442285270112	0.9032258064516129	0.9156626506024096	0.8549999340812909	0.8138613861386138	0.8961384820239681	0.8810126582278481	0.8	0.9620253164556962	Self Other
no_ssid__geo	0.8574062692071297	0.9385964912280702	0.8572055467790065	0.862559241706161	0.8518518518518519	0.9284112317215394	0.9014084507042254	0.9554140127388535	665	RFC	0.8570325229056899	0.8813559322033898	0.83270911360799	0.9252136752136753	0.8888888888888888	0.9615384615384616	0.8582214943208528	0.8445475638051044	0.8718954248366013	0.9318264014466546	0.9142857142857143	0.9493670886075949	Self Other
no_ssid__geo	0.8334707337180544	0.868421052631579	0.8284756251225045	0.7992047713717695	0.8577464788732395	0.8354978354978355	0.7619047619047619	0.9090909090909091	666	RFC	0.8351064738856987	0.8427672955974843	0.8274456521739131	0.8646179401993355	0.8571428571428571	0.872093023255814	0.8251376314131265	0.7599243856332704	0.8903508771929824	0.8175406871609403	0.6857142857142857	0.9493670886075949	Self Other
no_ssid__geo	0.8699070764832023	0.9473684210526315	0.8680265296644607	0.8522727272727272	0.8837803320561942	0.936026936026936	0.909090909090909	0.962962962962963	667	RFC	0.8737793737793738	0.8974358974358975	0.8501228501228502	0.9537504858142247	0.967741935483871	0.9397590361445783	0.865825084678878	0.8114374034003091	0.9202127659574468	0.9222423146473779	0.8571428571428571	0.9873417721518988	Self Other
no_ssid__geo	0.8349705304518664	0.9035087719298246	0.8345925034387895	0.8266850068775791	0.8425000000000001	0.8891736632788334	0.8493150684931505	0.9290322580645162	668	RFC	0.8380687967948431	0.7578814627994955	0.9182561307901907	0.881578947368421	0.8157894736842105	0.9473684210526315	0.8437597174132552	0.9092284417549168	0.7782909930715936	0.8985533453887884	0.8857142857142857	0.9113924050632911	Self Other
no_ssid__geo	0.8638102524866106	0.9035087719298246	0.8583327243941055	0.8304761904761906	0.8861892583120204	0.8816422840962718	0.8307692307692307	0.9325153374233128	669	RFC	0.8628009421225351	0.8582677165354331	0.867334167709637	0.9023809523809524	0.9	0.9047619047619048	0.8551551986108097	0.8044280442804428	0.9058823529411765	0.8667269439421339	0.7714285714285715	0.9620253164556962	Self Other
no_ssid__geo	0.8748231966053748	0.9298245614035088	0.873009156017627	0.8578313253012049	0.8881869867340492	0.9175406871609403	0.8857142857142857	0.9493670886075949	670	RFC	0.8728213242453748	0.8557692307692307	0.889873417721519	0.9175406871609403	0.8857142857142857	0.9493670886075949	0.8732051586648879	0.8599033816425121	0.8865069356872636	0.9175406871609403	0.8857142857142857	0.9493670886075949	Self Other
no_ssid__geo	0.8276797829036635	0.9210526315789473	0.8271706836986606	0.8177905308464848	0.8365508365508365	0.9048855103365161	0.8656716417910447	0.9440993788819876	671	RFC	0.8267940784489385	0.8016877637130801	0.8519003931847968	0.9165396341463414	0.90625	0.926829268292683	0.8281490338785717	0.8345534407027818	0.8217446270543616	0.8952983725135624	0.8285714285714286	0.9620253164556962	Self Other
no_ssid__geo	0.7998600419874038	0.8333333333333334	0.789363390850805	0.7423423423423423	0.8363844393592677	0.7992027440437564	0.7164179104477612	0.8819875776397516	672	RFC	0.795525099768956	0.77882797731569	0.8122222222222222	0.8079268292682926	0.75	0.8658536585365854	0.7855752524924495	0.7091222030981067	0.8620283018867925	0.7922242314647379	0.6857142857142857	0.8987341772151899	Self Other
no_ssid__geo	0.8345534407027818	0.8771929824561403	0.8229287117082392	0.7775590551181103	0.8682983682983682	0.8479420731707318	0.7812500000000001	0.9146341463414634	673	RFC	0.8286289241301799	0.8077709611451943	0.8494868871151653	0.8722109533468559	0.8620689655172413	0.8823529411764706	0.8187437380273344	0.7495256166982922	0.8879618593563766	0.8318264014466545	0.7142857142857143	0.9493670886075949	Self Other
no_ssid__geo	0.8692579505300353	0.9122807017543859	0.8658973212250307	0.8446683459277918	0.8871262965222696	0.8952205882352942	0.8529411764705883	0.9375000000000001	674	RFC	0.8689500309725378	0.8672413793103448	0.8706586826347306	0.9023569023569024	0.8787878787878788	0.9259259259259259	0.8637347224597145	0.823240589198036	0.904228855721393	0.8889692585895117	0.8285714285714286	0.9493670886075949	Self Other
no_ssid__geo	0.8427249789739276	0.8508771929824561	0.8333506970859625	0.7938257993384784	0.8728755948334467	0.8170835299669656	0.7384615384615385	0.8957055214723927	675	RFC	0.8423741510801086	0.8411214953271028	0.8436268068331143	0.8345238095238096	0.8	0.8690476190476191	0.8278955570584257	0.7515657620041754	0.9042253521126761	0.8048824593128391	0.6857142857142857	0.9240506329113924	Self Other
no_ssid__geo	0.8739867354458364	0.9298245614035088	0.870326047170523	0.8485385296722763	0.8921135646687697	0.9161764705882353	0.8823529411764706	0.95	676	RFC	0.8730072463768116	0.8677536231884058	0.8782608695652174	0.9236812570145903	0.9090909090909091	0.9382716049382716	0.8682831178065147	0.830155979202773	0.9064102564102564	0.9095840867992766	0.8571428571428571	0.9620253164556962	Self Other
no_ssid__geo	0.8667152221412965	0.9035087719298246	0.8632682214077563	0.8415584415584415	0.884978001257071	0.8875033641338477	0.8450704225352113	0.9299363057324842	677	RFC	0.860548063437264	0.8127090301003345	0.9083870967741936	0.8846153846153846	0.8333333333333334	0.9358974358974359	0.8676382581758018	0.8725314183123878	0.8627450980392157	0.8905967450271248	0.8571428571428571	0.9240506329113924	Self Other
no_ssid__geo	0.8756906077348067	0.9210526315789473	0.8756820696760408	0.8746518105849583	0.8767123287671232	0.9079572979276935	0.8732394366197184	0.9426751592356688	678	RFC	0.8767653606198706	0.9035971223021583	0.849933598937583	0.9049145299145299	0.8611111111111112	0.9487179487179487	0.8763683771500342	0.8475033738191633	0.9052333804809052	0.9112115732368897	0.8857142857142857	0.9367088607594937	Self Other
no_ssid__geo	0.8877338877338877	0.9122807017543859	0.8869389168546455	0.8774583963691377	0.8964194373401535	0.8933782267115601	0.8484848484848486	0.9382716049382716	679	RFC	0.8929285910034059	0.9309791332263242	0.8548780487804878	0.9094442285270112	0.9032258064516129	0.9156626506024096	0.8859805482486502	0.8297567954220315	0.9422043010752689	0.8810126582278481	0.8	0.9620253164556962	Self Other
no_ssid__geo	0.8452803406671399	0.8771929824561403	0.8408533223906456	0.8143100511073255	0.8673965936739658	0.850729517396184	0.787878787878788	0.9135802469135801	680	RFC	0.850184813109862	0.8722627737226277	0.8281068524970964	0.865137971239798	0.8387096774193549	0.891566265060241	0.8370892650941125	0.7635782747603834	0.9106002554278416	0.8397830018083183	0.7428571428571429	0.9367088607594937	Self Other
no_ssid__geo	0.8537291817523533	0.8771929824561403	0.8496673909482053	0.8249566724436742	0.8743781094527363	0.850729517396184	0.787878787878788	0.9135802469135801	681	RFC	0.8663468029272785	0.9171483622350675	0.8155452436194895	0.865137971239798	0.8387096774193549	0.891566265060241	0.8459827742711785	0.7496062992125985	0.9423592493297587	0.8397830018083183	0.7428571428571429	0.9367088607594937	Self Other
no_ssid__geo	0.8575780654988576	0.9298245614035088	0.8549115544958443	0.8352422907488987	0.87458081824279	0.9175406871609403	0.8857142857142857	0.9493670886075949	682	RFC	0.8611656073869769	0.8810408921933085	0.8412903225806452	0.9175406871609403	0.8857142857142857	0.9493670886075949	0.852292187192948	0.7939698492462312	0.9106145251396648	0.9175406871609403	0.8857142857142857	0.9493670886075949	Self Other
no_ssid__geo	0.8564527260179434	0.9122807017543859	0.8551579368252699	0.8414634146341463	0.8688524590163934	0.8969258589511754	0.8571428571428571	0.9367088607594937	683	RFC	0.8538464624236382	0.8034934497816594	0.9041994750656168	0.8969258589511754	0.8571428571428571	0.9367088607594937	0.8596825242718447	0.8832	0.8361650485436893	0.8969258589511754	0.8571428571428571	0.9367088607594937	Self Other
no_ssid__geo	0.8163390663390664	0.9035087719298246	0.8140404481470404	0.793365583966828	0.8347153123272527	0.8856986601039104	0.8405797101449276	0.9308176100628932	684	RFC	0.813208553298139	0.780952380952381	0.845464725643897	0.8889705882352941	0.8529411764705882	0.925	0.8152077915705804	0.8061797752808989	0.824235807860262	0.8826401446654611	0.8285714285714286	0.9367088607594937	Self Other
no_ssid__geo	0.856875	0.9035087719298246	0.8567809565578022	0.8531109685695959	0.8604509445460086	0.8837489570779642	0.8358208955223881	0.9316770186335404	685	RFC	0.8575241414838929	0.8715596330275229	0.8434886499402628	0.8948170731707317	0.875	0.9146341463414634	0.8567682942073552	0.835427135678392	0.8781094527363185	0.8746835443037975	0.8	0.9493670886075949	Self Other
no_ssid__geo	0.8074349442379182	0.8859649122807017	0.8012104673584113	0.7660343270099368	0.8363866077068858	0.8626124038194123	0.8059701492537314	0.9192546583850932	686	RFC	0.7981341972226978	0.729776247848537	0.8664921465968587	0.8730945121951219	0.84375	0.9024390243902439	0.8071932292464612	0.8060836501901141	0.8083028083028083	0.8540687160940326	0.7714285714285715	0.9367088607594937	Self Other
no_ssid__geo	0.8440046565774156	0.9035087719298246	0.8436656656901372	0.8509454949944382	0.8363858363858363	0.8856986601039104	0.8405797101449276	0.9308176100628932	687	RFC	0.8437041564792176	0.85	0.8374083129584352	0.8889705882352941	0.8529411764705882	0.925	0.8436294747134554	0.8518930957683741	0.8353658536585366	0.8826401446654611	0.8285714285714286	0.9367088607594937	Self Other
no_ssid__geo	0.9081419624217119	0.9473684210526315	0.9075704122405224	0.9148387096774193	0.9003021148036254	0.93997893997894	0.9189189189189189	0.961038961038961	688	RFC	0.908906265272212	0.9008894536213469	0.916923076923077	0.9292307692307693	0.8717948717948718	0.9866666666666667	0.9067498667994136	0.9292267365661862	0.884272997032641	0.9540687160940325	0.9714285714285714	0.9367088607594937	Self Other
no_ssid__geo	0.9091554293825408	0.9824561403508771	0.9073814639677578	0.8945634266886326	0.9201995012468829	0.9793851717902351	0.9714285714285714	0.9873417721518988	689	RFC	0.909831443267026	0.9141414141414141	0.905521472392638	0.9793851717902351	0.9714285714285714	0.9873417721518988	0.9055838341714706	0.8758064516129033	0.935361216730038	0.9793851717902351	0.9714285714285714	0.9873417721518988	Self Other
no_ssid__geo	0.895864106351551	0.9298245614035088	0.8919090607988178	0.8712328767123287	0.912585244885307	0.914702581369248	0.8787878787878788	0.9506172839506173	690	RFC	0.8959968351535774	0.8966165413533834	0.8953771289537713	0.931597357170618	0.9354838709677419	0.927710843373494	0.8888573269890172	0.8472468916518651	0.9304677623261695	0.901627486437613	0.8285714285714286	0.9746835443037974	Self Other
no_ssid__geo	0.8862828713574982	0.9122807017543859	0.8852575995433138	0.8744113029827316	0.8961038961038961	0.8952205882352942	0.8529411764705883	0.9375000000000001	691	RFC	0.8877364834389838	0.8998384491114702	0.8756345177664975	0.9023569023569024	0.8787878787878788	0.9259259259259259	0.8839674354393373	0.850381679389313	0.9175531914893617	0.8889692585895117	0.8285714285714286	0.9493670886075949	Self Other
no_ssid__geo	0.8912881608339538	0.9035087719298246	0.8891387927720108	0.8737024221453287	0.9045751633986929	0.8837489570779642	0.8358208955223881	0.9316770186335404	692	RFC	0.8916327319880792	0.8938053097345132	0.8894601542416453	0.8948170731707317	0.875	0.9146341463414634	0.887348345753681	0.8544839255499154	0.9202127659574468	0.8746835443037975	0.8	0.9493670886075949	Self Other
no_ssid__geo	0.8914057295136576	0.9298245614035088	0.8912649966556819	0.8873531444367658	0.895176848874598	0.9161764705882353	0.8823529411764706	0.95	693	RFC	0.8929172610556348	0.9158345221112696	0.87	0.9236812570145903	0.9090909090909091	0.9382716049382716	0.8912220584841006	0.8605898123324397	0.9218543046357616	0.9095840867992766	0.8571428571428571	0.9620253164556962	Self Other
no_ssid__geo	0.8418833450456782	0.9122807017543859	0.8402011765745181	0.8238057948316366	0.8565965583173997	0.8952205882352942	0.8529411764705883	0.9375000000000001	694	RFC	0.8388524512250184	0.7781065088757396	0.8995983935742972	0.9023569023569024	0.8787878787878788	0.9259259259259259	0.8463631174320172	0.8752079866888519	0.8175182481751825	0.8889692585895117	0.8285714285714286	0.9493670886075949	Self Other
no_ssid__geo	0.8546125461254612	0.8947368421052632	0.8513080005191561	0.829141370338248	0.8734746307000643	0.8763110307414106	0.8285714285714286	0.9240506329113924	695	RFC	0.8498633588869959	0.8143100511073254	0.8854166666666666	0.8763110307414106	0.8285714285714286	0.9240506329113924	0.8531867058986864	0.8445229681978799	0.861850443599493	0.8763110307414106	0.8285714285714286	0.9240506329113924	Self Other
no_ssid__geo	0.8551470588235294	0.8947368421052632	0.8528751992681101	0.834592779177162	0.8711576193590581	0.8763110307414106	0.8285714285714286	0.9240506329113924	696	RFC	0.8542939915866339	0.8481228668941979	0.8604651162790697	0.8763110307414106	0.8285714285714286	0.9240506329113924	0.8518034043018992	0.8214876033057851	0.8821192052980132	0.8763110307414106	0.8285714285714286	0.9240506329113924	Self Other
no_ssid__geo	0.8945454545454545	0.9298245614035088	0.8925798034405712	0.8780487804878049	0.9071108263933376	0.913109756097561	0.8750000000000001	0.9512195121951219	697	RFC	0.8981687522906958	0.9190140845070423	0.8773234200743495	0.9415821501014199	0.9655172413793104	0.9176470588235294	0.889785876292623	0.8405797101449275	0.9389920424403183	0.8936708860759495	0.8	0.9873417721518988	Self Other
no_ssid__geo	0.8297126839523475	0.8771929824561403	0.8211636500540231	0.7820627802690582	0.860264519838988	0.8479420731707318	0.7812500000000001	0.9146341463414634	698	RFC	0.8245502195778438	0.8029465930018416	0.8461538461538461	0.8722109533468559	0.8620689655172413	0.8823529411764706	0.8185457817036764	0.7622377622377622	0.8748538011695907	0.8318264014466545	0.7142857142857143	0.9493670886075949	Self Other
no_ssid__geo	0.826170622193714	0.9035087719298246	0.8256149965926965	0.8157715839564922	0.8354584092289009	0.8837489570779642	0.8358208955223881	0.9316770186335404	699	RFC	0.8252288697015717	0.7926023778071334	0.85785536159601	0.8948170731707317	0.875	0.9146341463414634	0.827268658942867	0.8403361344537815	0.8142011834319527	0.8746835443037975	0.8	0.9493670886075949	Self Other
no_ssid__geo	0.8760064412238325	0.9210526315789473	0.8686461629746836	0.8375527426160339	0.8997395833333333	0.9012987012987013	0.8571428571428572	0.9454545454545454	700	RFC	0.8882322211761464	0.927570093457944	0.8488943488943489	0.9356312292358804	0.9642857142857143	0.9069767441860465	0.8602626251864478	0.7634615384615384	0.9570637119113573	0.8793851717902351	0.7714285714285715	0.9873417721518988	Self Other
no_ssid__geo	0.8975265017667845	0.9473684210526315	0.8974673037261585	0.8950036205648081	0.8999309868875087	0.9391025641025641	0.9166666666666667	0.9615384615384615	701	RFC	0.8975838571908441	0.8995633187772926	0.8956043956043956	0.932958932958933	0.8918918918918919	0.974025974025974	0.8973947487279514	0.8904899135446686	0.9042995839112344	0.9461121157323689	0.9428571428571428	0.9493670886075949	Self Other
no_ssid__geo	0.8447517284726587	0.9210526315789473	0.8431655905121203	0.8273934311670161	0.8589377498572244	0.9079572979276935	0.8732394366197184	0.9426751592356688	702	RFC	0.8417695838510892	0.7872340425531915	0.8963051251489869	0.9049145299145299	0.8611111111111112	0.9487179487179487	0.8482159005761827	0.8718703976435935	0.8245614035087719	0.9112115732368897	0.8857142857142857	0.9367088607594937	Self Other
no_ssid__geo	0.9085910652920962	0.9824561403508771	0.9085661879875206	0.9100743745774171	0.907058001397624	0.9793851717902351	0.9714285714285714	0.9873417721518988	703	RFC	0.9095987249344883	0.9492242595204513	0.8699731903485255	0.9793851717902351	0.9714285714285714	0.9873417721518988	0.9107356147502133	0.874025974025974	0.9474452554744526	0.9793851717902351	0.9714285714285714	0.9873417721518988	Self Other
no_ssid__geo	0.8352620830496936	0.9035087719298246	0.8349585328079212	0.8278805120910383	0.8420365535248042	0.8875033641338477	0.8450704225352113	0.9299363057324842	704	RFC	0.8347558352555497	0.8072122052704577	0.8622994652406417	0.8846153846153846	0.8333333333333334	0.9358974358974359	0.8361695590645017	0.8496350364963504	0.8227040816326531	0.8905967450271248	0.8571428571428571	0.9240506329113924	Self Other
no_ssid__geo	0.8385772913816689	0.8771929824561403	0.8358631844346129	0.8147566718995289	0.856969696969697	0.850729517396184	0.787878787878788	0.9135802469135801	705	RFC	0.8478922988858303	0.8932874354561101	0.8024971623155505	0.865137971239798	0.8387096774193549	0.891566265060241	0.8341467808307861	0.7489177489177489	0.9193758127438232	0.8397830018083183	0.7428571428571429	0.9367088607594937	Self Other
no_ssid__geo	0.8984881209503239	0.9385964912280702	0.8964257855365553	0.8818105616093881	0.9110410094637225	0.9260220635950681	0.8955223880597014	0.9565217391304348	706	RFC	0.9001467708284445	0.9100346020761245	0.8902589395807645	0.9382621951219512	0.9375	0.9390243902439024	0.8940505451566143	0.8552845528455284	0.9328165374677002	0.9159132007233273	0.8571428571428571	0.9746835443037974	Self Other
no_ssid__geo	0.8722341184867951	0.9473684210526315	0.8708313481690562	0.8573705179282869	0.8842921784098254	0.9381555153707053	0.9142857142857143	0.9620253164556962	707	RFC	0.8712441837441838	0.8621794871794872	0.8803088803088803	0.9381555153707053	0.9142857142857143	0.9620253164556962	0.8704632926502973	0.8526148969889065	0.8883116883116883	0.9381555153707053	0.9142857142857143	0.9620253164556962	Self Other
no_ssid__geo	0.892433234421365	0.9385964912280702	0.8908370961751655	0.8776371308016877	0.9040370615486433	0.9272627837024884	0.8985507246376812	0.9559748427672956	708	RFC	0.8921950082478662	0.8904109589041096	0.893979057591623	0.9308823529411765	0.9117647058823529	0.95	0.8897742940703468	0.8652246256239601	0.9143239625167336	0.923869801084991	0.8857142857142857	0.9620253164556962	Self Other
no_ssid__geo	0.8885734563520227	0.956140350877193	0.8871544755261522	0.8745003996802558	0.8998085513720485	0.9488651655153852	0.9295774647887323	0.9681528662420382	709	RFC	0.8893561645521333	0.8952536824877251	0.8834586466165414	0.9455128205128205	0.9166666666666666	0.9743589743589743	0.8857312662548764	0.8546875	0.9167750325097529	0.9524412296564195	0.9428571428571428	0.9620253164556962	Self Other
no_ssid__geo	0.8838896952104499	0.9298245614035088	0.8831985624438454	0.8742138364779874	0.8921832884097035	0.9161764705882353	0.8823529411764706	0.95	710	RFC	0.8827500677231478	0.8660436137071651	0.8994565217391305	0.9236812570145903	0.9090909090909091	0.9382716049382716	0.8837832102537985	0.8825396825396825	0.8850267379679144	0.9095840867992766	0.8571428571428571	0.9620253164556962	Self Other
no_ssid__geo	0.8993482983345402	0.956140350877193	0.8971477589764445	0.8821034775233247	0.9121920404295641	0.9480448455017774	0.9275362318840579	0.9685534591194969	711	RFC	0.9020427353760687	0.9171075837742504	0.8869778869778869	0.9518382352941177	0.9411764705882353	0.9625	0.8942774335568644	0.8496732026143791	0.9388816644993498	0.9444846292947559	0.9142857142857143	0.9746835443037974	Self Other
no_ssid__geo	0.8362652232746955	0.8771929824561403	0.8350279046169458	0.8207407407407408	0.8493150684931507	0.8533088235294117	0.7941176470588236	0.9125	712	RFC	0.834550317570256	0.8123167155425219	0.8567839195979899	0.8597081930415265	0.8181818181818182	0.9012345679012346	0.8356583130036224	0.8293413173652695	0.8419753086419753	0.8477396021699819	0.7714285714285715	0.9240506329113924	Self Other
no_ssid__geo	0.8801054018445322	0.9473684210526315	0.8800920806156762	0.8788282290279629	0.8813559322033897	0.9381555153707053	0.9142857142857143	0.9620253164556962	713	RFC	0.8800837388057499	0.8718626155878467	0.8883048620236531	0.9381555153707053	0.9142857142857143	0.9620253164556962	0.8802104586853279	0.8859060402684564	0.8745148771021992	0.9381555153707053	0.9142857142857143	0.9620253164556962	Self Other
no_ssid__geo	0.7900662251655629	0.8859649122807017	0.7872081263405906	0.7625468164794007	0.8118694362017804	0.860122699386503	0.8	0.920245398773006	714	RFC	0.7859410715453736	0.7387518142235123	0.833130328867235	0.8797619047619047	0.8666666666666667	0.8928571428571429	0.789796181630547	0.7879256965944272	0.7916666666666666	0.8461121157323689	0.7428571428571429	0.9493670886075949	Self Other
no_ssid__geo	0.8227936066712995	0.8508771929824561	0.8199768338745468	0.7974583002382845	0.8424953675108092	0.8311111111111111	0.7733333333333333	0.8888888888888888	715	RFC	0.8189709793491865	0.784375	0.853566958698373	0.8219594594594595	0.725	0.918918918918919	0.8213463887466015	0.8109854604200323	0.8317073170731707	0.8446654611211574	0.8285714285714286	0.8607594936708861	Self Other
no_ssid__geo	0.8819163292847504	0.9035087719298246	0.8807105209778839	0.8687171792948237	0.8927038626609441	0.8837489570779642	0.8358208955223881	0.9316770186335404	716	RFC	0.8879374562427071	0.9264	0.8494749124854143	0.8948170731707317	0.875	0.9146341463414634	0.879182542810844	0.8177966101694916	0.9405684754521964	0.8746835443037975	0.8	0.9493670886075949	Self Other
no_ssid__geo	0.8797935103244838	0.9035087719298246	0.8791229044016111	0.8701195219123505	0.8881262868908717	0.8837489570779642	0.8358208955223881	0.9316770186335404	717	RFC	0.8816620953143456	0.899505766062603	0.8638184245660881	0.8948170731707317	0.875	0.9146341463414634	0.8782172002510986	0.8425925925925926	0.9138418079096046	0.8746835443037975	0.8	0.9493670886075949	Self Other
no_ssid__geo	0.84715821812596	0.8771929824561403	0.8439389604483702	0.8215246636771302	0.8663532572196104	0.8533088235294117	0.7941176470588236	0.9125	718	RFC	0.8498215856877505	0.8641509433962264	0.8354922279792746	0.8597081930415265	0.8181818181818182	0.9012345679012346	0.841243786432071	0.7829059829059829	0.899581589958159	0.8477396021699819	0.7714285714285715	0.9240506329113924	Self Other
no_ssid__geo	0.8597864768683274	0.8947368421052632	0.8566446080068946	0.835421888053467	0.8778673279603223	0.8696646341463414	0.8125	0.926829268292683	719	RFC	0.8625485870364533	0.8771929824561403	0.8479041916167664	0.8953346855983773	0.896551724137931	0.8941176470588236	0.8537369364050462	0.7974481658692185	0.910025706940874	0.8524412296564196	0.7428571428571429	0.9620253164556962	Self Other
no_ssid__geo	0.890020366598778	0.9122807017543859	0.8897345044415611	0.8841201716738198	0.8953488372093024	0.8985042735042735	0.8611111111111112	0.9358974358974359	720	RFC	0.8897901839356688	0.8853868194842407	0.8941935483870967	0.8929448929448929	0.8378378378378378	0.948051948051948	0.8896821289964887	0.8828571428571429	0.8965071151358344	0.9048824593128391	0.8857142857142857	0.9240506329113924	Self Other
no_ssid__geo	0.8462462462462462	0.9210526315789473	0.8462448596782339	0.8457831325301204	0.8467065868263474	0.9064807219031994	0.8695652173913043	0.9433962264150944	721	RFC	0.8481991804203166	0.8059701492537313	0.8904282115869018	0.9099264705882353	0.8823529411764706	0.9375	0.8484057329374793	0.8897338403041825	0.8070776255707762	0.9032549728752259	0.8571428571428571	0.9493670886075949	Self Other
no_ssid__geo	0.913728432108027	0.9473684210526315	0.9098642745719001	0.89120151371807	0.9285270354257302	0.9381555153707053	0.9142857142857143	0.9620253164556962	722	RFC	0.9122942094805564	0.9057692307692308	0.9188191881918819	0.9381555153707053	0.9142857142857143	0.9620253164556962	0.9077685915611577	0.8770949720670391	0.9384422110552764	0.9381555153707053	0.9142857142857143	0.9620253164556962	Self Other
no_ssid__geo	0.865034965034965	0.9035087719298246	0.8610217987150093	0.8374052232518955	0.8846383741781231	0.8837489570779642	0.8358208955223881	0.9316770186335404	723	RFC	0.8646788804319542	0.8628472222222222	0.8665105386416861	0.8948170731707317	0.875	0.9146341463414634	0.8584807627360819	0.8134206219312602	0.9035409035409036	0.8746835443037975	0.8	0.9493670886075949	Self Other
no_ssid__geo	0.8546228710462287	0.9035087719298246	0.854594411160951	0.856628674265147	0.8525601480567551	0.8891736632788334	0.8493150684931505	0.9290322580645162	724	RFC	0.8551091951300394	0.8836633663366337	0.8265550239234449	0.881578947368421	0.8157894736842105	0.9473684210526315	0.8557269228772904	0.8311990686845169	0.8802547770700637	0.8985533453887884	0.8857142857142857	0.9113924050632911	Self Other
no_ssid__geo	0.9098684210526315	0.956140350877193	0.9094195570066521	0.9030431705590941	0.9157959434542101	0.9471586168536201	0.9253731343283582	0.968944099378882	725	RFC	0.9105079572705472	0.9179856115107914	0.9030303030303031	0.959984756097561	0.96875	0.9512195121951219	0.9087535339923173	0.8885793871866295	0.928927680798005	0.9365280289330922	0.8857142857142857	0.9873417721518988	Self Other
no_ssid__geo	0.8808333333333334	0.9210526315789473	0.8739198509374089	0.8443960826985855	0.9034436191762324	0.9064807219031994	0.8695652173913043	0.9433962264150944	726	RFC	0.8860665922922732	0.9044289044289044	0.867704280155642	0.9099264705882353	0.8823529411764706	0.9375	0.8670451279103191	0.7918367346938775	0.9422535211267605	0.9032549728752259	0.8571428571428571	0.9493670886075949	Self Other
no_ssid__geo	0.84	0.9298245614035088	0.8358730444503526	0.8098471986417657	0.8618988902589395	0.9175406871609403	0.8857142857142857	0.9493670886075949	727	RFC	0.8328532763886475	0.7718446601941747	0.8938618925831202	0.9175406871609403	0.8857142857142857	0.9493670886075949	0.8419642857142857	0.8517857142857143	0.8321428571428572	0.9175406871609403	0.8857142857142857	0.9493670886075949	Self Other
no_ssid__geo	0.8534773801485482	0.9210526315789473	0.8519175378768505	0.836719337848006	0.8671157379056951	0.9048855103365161	0.8656716417910447	0.9440993788819876	728	RFC	0.8585816653202885	0.8910256410256411	0.8261376896149358	0.9165396341463414	0.90625	0.926829268292683	0.8505118081450611	0.7886524822695036	0.9123711340206185	0.8952983725135624	0.8285714285714286	0.9620253164556962	Self Other
no_ssid__geo	0.8847481021394065	0.9122807017543859	0.8813846617632282	0.8614107883817428	0.9013585351447135	0.8913871951219513	0.8437500000000001	0.9390243902439025	729	RFC	0.8954152731326643	0.9402173913043478	0.850613154960981	0.9184584178498986	0.9310344827586207	0.9058823529411765	0.8766679877180696	0.7947932618683001	0.9585427135678392	0.8730560578661845	0.7714285714285715	0.9746835443037974	Self Other
no_ssid__geo	0.8365577051367579	0.8947368421052632	0.8338315679073287	0.8125478194338178	0.8551153163808397	0.8696646341463414	0.8125	0.926829268292683	730	RFC	0.8338899568820393	0.8131699846860643	0.8546099290780141	0.8953346855983773	0.896551724137931	0.8941176470588236	0.8337739536398676	0.8119266055045872	0.855621301775148	0.8524412296564196	0.7428571428571429	0.9620253164556962	Self Other
no_ssid__geo	0.8429319371727748	0.9210526315789473	0.8428015884446822	0.8382749326145553	0.8473282442748091	0.9012987012987013	0.8571428571428572	0.9454545454545454	731	RFC	0.8525330145422337	0.929745889387145	0.7753201396973225	0.9356312292358804	0.9642857142857143	0.9069767441860465	0.8486357652363211	0.7631901840490798	0.9340813464235624	0.8793851717902351	0.7714285714285715	0.9873417721518988	Self Other
no_ssid__geo	0.8291793313069908	0.8947368421052632	0.8291063264061957	0.8255741775294849	0.8326384752829065	0.8763110307414106	0.8285714285714286	0.9240506329113924	732	RFC	0.8312939521800282	0.7777777777777778	0.8848101265822785	0.8763110307414106	0.8285714285714286	0.9240506329113924	0.8329531725201016	0.8796296296296297	0.7862767154105736	0.8763110307414106	0.8285714285714286	0.9240506329113924	Self Other
no_ssid__geo	0.8550458715596331	0.9298245614035088	0.8550424011123909	0.8543331284572833	0.8557516737674985	0.914702581369248	0.8787878787878788	0.9506172839506173	733	RFC	0.85880991829972	0.9132720105124835	0.8043478260869565	0.931597357170618	0.9354838709677419	0.927710843373494	0.8583573339900353	0.8025404157043879	0.9141742522756827	0.901627486437613	0.8285714285714286	0.9746835443037974	Self Other
no_ssid__geo	0.8444444444444444	0.9035087719298246	0.8429600778967867	0.8276923076923077	0.8582278481012657	0.8816422840962718	0.8307692307692307	0.9325153374233128	734	RFC	0.8432556117964181	0.8315301391035549	0.8549810844892812	0.9023809523809524	0.9	0.9047619047619048	0.842694552169539	0.8238897396630934	0.8614993646759848	0.8667269439421339	0.7714285714285715	0.9620253164556962	Self Other
no_ssid__geo	0.8404746209624259	0.9122807017543859	0.8397066888358722	0.8286118980169972	0.8508014796547473	0.8999648999648999	0.8648648648648648	0.935064935064935	735	RFC	0.8399068925384714	0.8321479374110953	0.8476658476658476	0.8902564102564102	0.8205128205128205	0.96	0.8395330894161348	0.8251057827926658	0.8539603960396039	0.9128390596745026	0.9142857142857143	0.9113924050632911	Self Other
no_ssid__geo	0.8802163833075735	0.9298245614035088	0.8723618186388528	0.8406988694758479	0.9040247678018576	0.914702581369248	0.8787878787878788	0.9506172839506173	736	RFC	0.8840257714692459	0.8969298245614035	0.8711217183770883	0.931597357170618	0.9354838709677419	0.927710843373494	0.8653067270088547	0.7911025145067698	0.9395109395109396	0.901627486437613	0.8285714285714286	0.9746835443037974	Self Other
no_ssid__geo	0.7972885732730794	0.8771929824561403	0.7954965909511365	0.7763532763532764	0.8146399055489966	0.8579059829059829	0.8055555555555555	0.9102564102564102	737	RFC	0.7973493373343337	0.7032258064516129	0.8914728682170543	0.8529308529308529	0.7837837837837838	0.922077922077922	0.808227344992051	0.8664546899841018	0.75	0.8636528028933093	0.8285714285714286	0.8987341772151899	Self Other
no_ssid__geo	0.8881766381766382	0.9210526315789473	0.8869028714504507	0.8749003984063747	0.8989053444945266	0.9064807219031994	0.8695652173913043	0.9433962264150944	738	RFC	0.8907201986754967	0.9089403973509934	0.8725	0.9099264705882353	0.8823529411764706	0.9375	0.885138401845766	0.8433179723502304	0.9269588313413014	0.9032549728752259	0.8571428571428571	0.9493670886075949	Self Other
no_ssid__geo	0.8475935828877005	0.868421052631579	0.8460457970062053	0.8306092124814265	0.8614823815309841	0.8414758505608604	0.7761194029850748	0.9068322981366461	739	RFC	0.8478030627271473	0.8495440729483282	0.8460620525059666	0.8513719512195121	0.8125	0.8902439024390244	0.8449876237623762	0.8125	0.8774752475247525	0.8334538878842677	0.7428571428571429	0.9240506329113924	Self Other
no_ssid__geo	0.8481182795698925	0.8771929824561403	0.8472529069767443	0.8357558139534884	0.85875	0.8533088235294117	0.7941176470588236	0.9125	740	RFC	0.8536317373259591	0.8942457231726283	0.8130177514792899	0.8597081930415265	0.8181818181818182	0.9012345679012346	0.8471906254799744	0.7844474761255116	0.909933774834437	0.8477396021699819	0.7714285714285715	0.9240506329113924	Self Other
no_ssid__geo	0.8568507157464212	0.9035087719298246	0.8550613496932515	0.838957055214724	0.8711656441717791	0.8875033641338477	0.8450704225352113	0.9299363057324842	741	RFC	0.8535804956226738	0.8152011922503726	0.8919597989949749	0.8846153846153846	0.8333333333333334	0.9358974358974359	0.8577289826906247	0.8641390205371248	0.8513189448441247	0.8905967450271248	0.8571428571428571	0.9240506329113924	Self Other
no_ssid__geo	0.8612945838837517	0.8771929824561403	0.8571461948785783	0.8328025477707006	0.881489841986456	0.8533088235294117	0.7941176470588236	0.9125	742	RFC	0.8585750884029733	0.8435483870967742	0.8736017897091722	0.8597081930415265	0.8181818181818182	0.9012345679012346	0.8559243420581367	0.8223270440251572	0.8895216400911162	0.8477396021699819	0.7714285714285715	0.9240506329113924	Self Other
no_ssid__geo	0.8545994065281899	0.868421052631579	0.8510530825779101	0.8280701754385965	0.8740359897172237	0.8509803921568626	0.7999999999999999	0.9019607843137254	743	RFC	0.8492471888698303	0.8096054888507719	0.8888888888888888	0.8412162162162162	0.75	0.9324324324324325	0.8535340352756664	0.8473967684021544	0.8596713021491783	0.8652802893309222	0.8571428571428571	0.8734177215189873	Self Other
no_ssid__geo	0.8919107391910739	0.9385964912280702	0.8907310406532443	0.8793774319066149	0.9020846493998737	0.9284112317215394	0.9014084507042254	0.9554140127388535	744	RFC	0.8926038570539849	0.8982511923688394	0.8869565217391304	0.9252136752136753	0.8888888888888888	0.9615384615384616	0.8895091385039815	0.8612804878048781	0.9177377892030848	0.9318264014466546	0.9142857142857143	0.9493670886075949	Self Other
no_ssid__geo	0.8807089297886844	0.8859649122807017	0.8797937917455828	0.8693054518297236	0.890282131661442	0.860122699386503	0.8	0.920245398773006	745	RFC	0.8851610044648774	0.917981072555205	0.8523409363745498	0.8797619047619047	0.8666666666666667	0.8928571428571429	0.878645222538672	0.825531914893617	0.931758530183727	0.8461121157323689	0.7428571428571429	0.9493670886075949	Self Other
no_ssid__geo	0.8433147632311978	0.9122807017543859	0.8390031048333451	0.8126561199000832	0.8653500897666068	0.8952205882352942	0.8529411764705883	0.9375000000000001	746	RFC	0.8394110040628666	0.8160535117056856	0.8627684964200477	0.9023569023569024	0.8787878787878788	0.9259259259259259	0.8386170388553431	0.8092868988391376	0.8679471788715486	0.8889692585895117	0.8285714285714286	0.9493670886075949	Self Other
no_ssid__geo	0.9033778476040848	0.9298245614035088	0.9000584028263138	0.8818443804034581	0.9182724252491694	0.914702581369248	0.8787878787878788	0.9506172839506173	747	RFC	0.9031092173340602	0.9017681728880157	0.9044502617801047	0.931597357170618	0.9354838709677419	0.927710843373494	0.8976527858106806	0.8627819548872181	0.9325236167341431	0.901627486437613	0.8285714285714286	0.9746835443037974	Self Other
no_ssid__geo	0.8894472361809045	0.9649122807017544	0.889434415820029	0.888243831640058	0.890625	0.9580882352941177	0.9411764705882354	0.975	748	RFC	0.8912136355745146	0.9258698940998488	0.8565573770491803	0.9663299663299663	0.9696969696969697	0.9629629629629629	0.8905356391275284	0.8535564853556485	0.9275147928994083	0.9508137432188065	0.9142857142857143	0.9873417721518988	Self Other
no_ssid__geo	0.8434839554682384	0.9385964912280702	0.8421951108776162	0.827933765298776	0.8564564564564565	0.9284112317215394	0.9014084507042254	0.9554140127388535	749	RFC	0.8467940652196708	0.8712121212121212	0.8223760092272203	0.9252136752136753	0.8888888888888888	0.9615384615384616	0.8411177119754119	0.7887517146776406	0.893483709273183	0.9318264014466546	0.9142857142857143	0.9493670886075949	Self Other
no_ssid__geo	0.8125915080527086	0.9035087719298246	0.8044940603978818	0.7647058823529412	0.8442822384428225	0.8837489570779642	0.8358208955223881	0.9316770186335404	750	RFC	0.8005006511104072	0.7247386759581882	0.8762626262626263	0.8948170731707317	0.875	0.9146341463414634	0.8119462560055535	0.8093385214007782	0.8145539906103286	0.8746835443037975	0.8	0.9493670886075949	Self Other
no_ssid__geo	0.8998655913978495	0.9649122807017544	0.8978895083348879	0.8836846213895396	0.9120943952802361	0.9587703435804702	0.9428571428571428	0.9746835443037974	751	RFC	0.8984415785658022	0.8885400313971743	0.9083431257344301	0.9587703435804702	0.9428571428571428	0.9746835443037974	0.8973793824144123	0.8788819875776398	0.9158767772511849	0.9587703435804702	0.9428571428571428	0.9746835443037974	Self Other
no_ssid__geo	0.827460510328068	0.9122807017543859	0.8262745185482493	0.8119205298013246	0.840628507295174	0.8933782267115601	0.8484848484848486	0.9382716049382716	752	RFC	0.830926967769073	0.8573426573426574	0.8045112781954887	0.9094442285270112	0.9032258064516129	0.9156626506024096	0.8256050964828652	0.7710691823899372	0.8801410105757932	0.8810126582278481	0.8	0.9620253164556962	Self Other
no_ssid__geo	0.8375	0.8947368421052632	0.831578947368421	0.7999999999999999	0.8631578947368421	0.881578947368421	0.8421052631578947	0.9210526315789473	753	RFC	0.8283162289050248	0.7689463955637708	0.8876860622462788	0.869695957233545	0.7804878048780488	0.958904109589041	0.8368080591400471	0.8336673346693386	0.8399487836107554	0.9001808318264014	0.9142857142857143	0.8860759493670886	Self Other
no_ssid__geo	0.905829596412556	0.9473684210526315	0.9048170731707317	0.8949999999999999	0.9146341463414634	0.9391025641025641	0.9166666666666667	0.9615384615384615	754	RFC	0.9062879543188616	0.9101694915254237	0.9024064171122995	0.932958932958933	0.8918918918918919	0.974025974025974	0.9037628355251306	0.8803278688524591	0.9271978021978022	0.9461121157323689	0.9428571428571428	0.9493670886075949	Self Other
no_ssid__geo	0.8234086242299795	0.9122807017543859	0.8233946415586557	0.8249660786974218	0.8218232044198895	0.8952205882352942	0.8529411764705883	0.9375000000000001	755	RFC	0.8238603967229841	0.8085106382978723	0.8392101551480959	0.9023569023569024	0.8787878787878788	0.9259259259259259	0.8236236735275265	0.8421052631578947	0.8051420838971584	0.8889692585895117	0.8285714285714286	0.9493670886075949	Self Other
no_ssid__geo	0.8787446504992867	0.9298245614035088	0.8759072402195078	0.8571428571428572	0.8946716232961586	0.9161764705882353	0.8823529411764706	0.95	756	RFC	0.8802412092443905	0.8885017421602788	0.8719806763285024	0.9236812570145903	0.9090909090909091	0.9382716049382716	0.8732485707676547	0.827922077922078	0.9185750636132316	0.9095840867992766	0.8571428571428571	0.9620253164556962	Self Other
no_ssid__geo	0.8551873198847262	0.9122807017543859	0.8533105139873652	0.8367181153533713	0.8699029126213592	0.8933782267115601	0.8484848484848486	0.9382716049382716	757	RFC	0.8536136399515866	0.8401305057096248	0.8670967741935484	0.9094442285270112	0.9032258064516129	0.9156626506024096	0.853030303030303	0.8333333333333334	0.8727272727272727	0.8810126582278481	0.8	0.9620253164556962	Self Other
no_ssid__geo	0.8552368245496998	0.9385964912280702	0.8524502566265908	0.8321732405259088	0.8727272727272727	0.9260220635950681	0.8955223880597014	0.9565217391304348	758	RFC	0.8618412519594292	0.8951747088186356	0.8285077951002228	0.9382621951219512	0.9375	0.9390243902439024	0.8496948664503513	0.7774566473988439	0.9219330855018587	0.9159132007233273	0.8571428571428571	0.9746835443037974	Self Other
no_ssid__geo	0.8463925523661753	0.9035087719298246	0.83728233926003	0.7987804878048781	0.875784190715182	0.8837489570779642	0.8358208955223881	0.9316770186335404	759	RFC	0.8461243344816787	0.8451612903225807	0.8470873786407767	0.8948170731707317	0.875	0.9146341463414634	0.831859470009759	0.7572254335260116	0.9064935064935065	0.8746835443037975	0.8	0.9493670886075949	Self Other
no_ssid__geo	0.8834796488427773	0.9385964912280702	0.880012330779725	0.8596153846153844	0.9004092769440655	0.9246814535158093	0.8923076923076922	0.9570552147239264	760	RFC	0.8905122422680412	0.9216494845360824	0.859375	0.9476190476190476	0.9666666666666667	0.9285714285714286	0.8754820723302099	0.8054054054054054	0.9455587392550143	0.9079566003616637	0.8285714285714286	0.9873417721518988	Self Other
no_ssid__geo	0.8455882352941176	0.8947368421052632	0.8440896739130435	0.8288043478260869	0.859375	0.8763110307414106	0.8285714285714286	0.9240506329113924	761	RFC	0.8427396269623648	0.7922077922077922	0.8932714617169374	0.8763110307414106	0.8285714285714286	0.9240506329113924	0.8484514290965903	0.8689458689458689	0.8279569892473119	0.8763110307414106	0.8285714285714286	0.9240506329113924	Self Other
no_ssid__geo	0.868064952638701	0.9298245614035088	0.8673698306746094	0.8577680525164113	0.8769716088328076	0.9161764705882353	0.8823529411764706	0.95	762	RFC	0.8682030131771163	0.8698224852071006	0.8665835411471322	0.9236812570145903	0.9090909090909091	0.9382716049382716	0.8668274575741706	0.8460431654676259	0.8876117496807152	0.9095840867992766	0.8571428571428571	0.9620253164556962	Self Other
no_ssid__geo	0.8403193612774451	0.9298245614035088	0.8389815376923901	0.8243045387994143	0.8536585365853658	0.9161764705882353	0.8823529411764706	0.95	763	RFC	0.8378687302545171	0.7874125874125875	0.8883248730964467	0.9236812570145903	0.9090909090909091	0.9382716049382716	0.843209796412886	0.8648233486943164	0.8215962441314554	0.9095840867992766	0.8571428571428571	0.9620253164556962	Self Other
no_ssid__geo	0.8627311522048364	0.9210526315789473	0.860205088312645	0.8414133114215282	0.8789968652037617	0.9031618688060405	0.8615384615384616	0.9447852760736196	764	RFC	0.8642990926496296	0.8737201365187713	0.8548780487804878	0.925	0.9333333333333333	0.9166666666666666	0.8579632943101069	0.8114104595879557	0.9045161290322581	0.8873417721518988	0.8	0.9746835443037974	Self Other
no_ssid__geo	0.88	0.9298245614035088	0.8796947646594158	0.8736349453978159	0.8857545839210156	0.914702581369248	0.8787878787878788	0.9506172839506173	765	RFC	0.8828215440667049	0.9135399673735726	0.8521031207598372	0.931597357170618	0.9354838709677419	0.927710843373494	0.8796217643533975	0.8370702541106129	0.922173274596182	0.901627486437613	0.8285714285714286	0.9746835443037974	Self Other
no_ssid__geo	0.8273852876911871	0.8859649122807017	0.8213677348521238	0.7885816235504014	0.8541538461538462	0.860122699386503	0.8	0.920245398773006	766	RFC	0.8228090680545141	0.7992766726943942	0.8463414634146341	0.8797619047619047	0.8666666666666667	0.8928571428571429	0.8201404076633716	0.778169014084507	0.8621118012422361	0.8461121157323689	0.7428571428571429	0.9493670886075949	Self Other
no_ssid__geo	0.8611713665943601	0.9122807017543859	0.8577983420088684	0.8358974358974358	0.8796992481203009	0.8892343567819667	0.8387096774193549	0.9397590361445785	767	RFC	0.8681333859510656	0.9005524861878453	0.8357142857142857	0.9297573435504469	0.9629629629629629	0.896551724137931	0.8542378673957621	0.7799043062200957	0.9285714285714286	0.8650994575045208	0.7428571428571429	0.9873417721518988	Self Other
no_ssid__geo	0.8595866001425517	0.9210526315789473	0.8492126231256666	0.8096618357487922	0.8887634105025409	0.9031618688060405	0.8615384615384616	0.9447852760736196	768	RFC	0.8597699577665594	0.8603696098562629	0.8591703056768559	0.925	0.9333333333333333	0.9166666666666666	0.8425331882016477	0.7645985401459854	0.92046783625731	0.8873417721518988	0.8	0.9746835443037974	Self Other
no_ssid__geo	0.8508891928864569	0.8859649122807017	0.8489417447750781	0.8317901234567902	0.8660933660933661	0.8649165983046212	0.8115942028985507	0.9182389937106918	769	RFC	0.8500637957622881	0.8435054773082942	0.8566221142162819	0.8680147058823529	0.8235294117647058	0.9125	0.8480860678597426	0.8203957382039574	0.8757763975155279	0.8620253164556962	0.8	0.9240506329113924	Self Other
no_ssid__geo	0.8716265499635303	0.9122807017543859	0.8644721233689205	0.8333333333333333	0.8956109134045077	0.8952205882352942	0.8529411764705883	0.9375000000000001	770	RFC	0.8669672175635702	0.8477842003853564	0.886150234741784	0.9023569023569024	0.8787878787878788	0.9259259259259259	0.8623213161314525	0.819366852886406	0.9052757793764988	0.8889692585895117	0.8285714285714286	0.9493670886075949	Self Other
no_ssid__geo	0.8670044331855605	0.9210526315789473	0.8669057298088779	0.8705302096177558	0.86328125	0.9012987012987013	0.8571428571428572	0.9454545454545454	771	RFC	0.8709943942436412	0.9451137884872824	0.796875	0.9356312292358804	0.9642857142857143	0.9069767441860465	0.8743092532467532	0.8068571428571428	0.9417613636363636	0.8793851717902351	0.7714285714285715	0.9873417721518988	Self Other
no_ssid__geo	0.8347222222222223	0.8859649122807017	0.8331902367226788	0.8172043010752689	0.8491761723700887	0.860122699386503	0.8	0.920245398773006	772	RFC	0.8408670262780225	0.8793388429752066	0.8023952095808383	0.8797619047619047	0.8666666666666667	0.8928571428571429	0.8325104128248155	0.763271162123386	0.901749663526245	0.8461121157323689	0.7428571428571429	0.9493670886075949	Self Other
no_ssid__geo	0.805959805959806	0.8947368421052632	0.8050045172698701	0.7913561847988078	0.8186528497409326	0.87995787995788	0.8378378378378378	0.9220779220779222	773	RFC	0.8081329191782507	0.7185385656292287	0.8977272727272727	0.8707692307692307	0.7948717948717948	0.9466666666666667	0.8164889836531628	0.8805970149253731	0.7523809523809524	0.8922242314647377	0.8857142857142857	0.8987341772151899	Self Other
no_ssid__geo	0.892433234421365	0.9298245614035088	0.8904582807229328	0.8757497857754928	0.9051667756703727	0.913109756097561	0.8750000000000001	0.9512195121951219	774	RFC	0.8950809386940637	0.910873440285205	0.8792884371029225	0.9415821501014199	0.9655172413793104	0.9176470588235294	0.8879244393442041	0.8432343234323433	0.9326145552560647	0.8936708860759495	0.8	0.9873417721518988	Self Other
no_ssid__geo	0.8274818401937046	0.9122807017543859	0.8253385591043232	0.8059904697072839	0.8446866485013623	0.8913871951219513	0.8437500000000001	0.9390243902439025	775	RFC	0.8339566690873881	0.8705882352941177	0.7973251028806584	0.9184584178498986	0.9310344827586207	0.9058823529411765	0.8241734921215379	0.7503168567807351	0.8980301274623407	0.8730560578661845	0.7714285714285715	0.9746835443037974	Self Other
no_ssid__geo	0.8515509601181684	0.9035087719298246	0.8498287526672041	0.8337468982630273	0.865910607071381	0.8837489570779642	0.8358208955223881	0.9316770186335404	776	RFC	0.8518568639630846	0.8542372881355932	0.849476439790576	0.8948170731707317	0.875	0.9146341463414634	0.8486048377347708	0.81421647819063	0.8829931972789116	0.8746835443037975	0.8	0.9493670886075949	Self Other
no_ssid__geo	0.8701298701298701	0.9385964912280702	0.8696847895070869	0.8773006134969326	0.8620689655172414	0.9272627837024884	0.8985507246376812	0.9559748427672956	777	RFC	0.8712522521914583	0.9432717678100264	0.7992327365728901	0.9308823529411765	0.9117647058823529	0.95	0.8777914354776686	0.819954128440367	0.9356287425149701	0.923869801084991	0.8857142857142857	0.9620253164556962	Self Other
no_ssid__geo	0.8807896735003796	0.9473684210526315	0.8760321956922523	0.8517469310670444	0.9003174603174602	0.936026936026936	0.909090909090909	0.962962962962963	778	RFC	0.8798840277945912	0.8757281553398059	0.8840399002493765	0.9537504858142247	0.967741935483871	0.9397590361445783	0.8731249048778632	0.8290441176470589	0.9172056921086675	0.9222423146473779	0.8571428571428571	0.9873417721518988	Self Other
no_ssid__geo	0.8633791430881164	0.9473684210526315	0.8556635618034857	0.8222923238696109	0.8890347997373604	0.9348323170731707	0.90625	0.9634146341463414	779	RFC	0.8695157597867105	0.8906605922551253	0.8483709273182958	0.9647058823529412	1.0	0.9294117647058824	0.8487324892241379	0.763671875	0.9337931034482758	0.9142857142857144	0.8285714285714286	1.0	Self Other
no_ssid__geo	0.8867667121418826	0.9210526315789473	0.8860532846373554	0.8770370370370372	0.8950695322376738	0.9048855103365161	0.8656716417910447	0.9440993788819876	780	RFC	0.8857446016172225	0.8718703976435935	0.8996188055908514	0.9165396341463414	0.90625	0.926829268292683	0.886415656721874	0.8822652757078987	0.8905660377358491	0.8952983725135624	0.8285714285714286	0.9620253164556962	Self Other
no_ssid__geo	0.8254281949934124	0.9298245614035088	0.8240364918579641	0.8083875632682574	0.8396854204476708	0.9188034188034189	0.888888888888889	0.9487179487179488	781	RFC	0.8232678077584273	0.7647058823529411	0.8818297331639136	0.912951912951913	0.8648648648648649	0.961038961038961	0.8293738222417433	0.8573619631901841	0.8013856812933026	0.925497287522604	0.9142857142857143	0.9367088607594937	Self Other
no_ssid__geo	0.8251513113651647	0.8947368421052632	0.8240992491164469	0.8104956268221574	0.8377028714107365	0.8782051282051282	0.8333333333333334	0.923076923076923	782	RFC	0.8244550743935621	0.7554347826086957	0.8934753661784287	0.872937872937873	0.8108108108108109	0.935064935064935	0.8313489863941054	0.8742138364779874	0.7884841363102233	0.8842676311030742	0.8571428571428571	0.9113924050632911	Self Other
no_ssid__geo	0.9031548055759354	0.956140350877193	0.900135435168739	0.8827708703374778	0.9175	0.9480448455017774	0.9275362318840579	0.9685534591194969	783	RFC	0.9010114899563009	0.889087656529517	0.9129353233830846	0.9518382352941177	0.9411764705882353	0.9625	0.8993268813201811	0.8765432098765432	0.9221105527638191	0.9444846292947559	0.9142857142857143	0.9746835443037974	Self Other
no_ssid__geo	0.8575047498416719	0.9298245614035088	0.8571738697830924	0.8502994011976048	0.8640483383685801	0.9188034188034189	0.888888888888889	0.9487179487179488	784	RFC	0.8571523900794978	0.8497340425531915	0.8645707376058042	0.912951912951913	0.8648648648648649	0.961038961038961	0.8571960413490547	0.8508655126498003	0.8635265700483091	0.925497287522604	0.9142857142857143	0.9367088607594937	Self Other
no_ssid__geo	0.8977198697068404	0.956140350877193	0.8967601285341646	0.8868060562364816	0.9067142008318478	0.9462010382255781	0.923076923076923	0.9693251533742331	785	RFC	0.8999956863083427	0.917910447761194	0.8820809248554913	0.9702380952380952	1.0	0.9404761904761905	0.8952517109799388	0.8577405857740585	0.9327628361858191	0.9285714285714286	0.8571428571428571	1.0	Self Other
no_ssid__geo	0.8640350877192983	0.9122807017543859	0.8639837722459063	0.8666256914566688	0.8613418530351438	0.8933782267115601	0.8484848484848486	0.9382716049382716	786	RFC	0.8666751638059631	0.9251968503937008	0.8081534772182254	0.9094442285270112	0.9032258064516129	0.9156626506024096	0.8685267627685568	0.815028901734104	0.9220246238030095	0.8810126582278481	0.8	0.9620253164556962	Self Other
no_ssid__geo	0.894661921708185	0.9385964912280702	0.8927622513222929	0.8784893267651889	0.907035175879397	0.9260220635950681	0.8955223880597014	0.9565217391304348	787	RFC	0.8937399453273946	0.8872305140961857	0.9002493765586035	0.9382621951219512	0.9375	0.9390243902439024	0.8919213749099516	0.8699186991869918	0.9139240506329114	0.9159132007233273	0.8571428571428571	0.9746835443037974	Self Other
no_ssid__geo	0.8987430167597765	0.9385964912280702	0.8985208698350793	0.8937728937728937	0.903268845897265	0.9284112317215394	0.9014084507042254	0.9554140127388535	788	RFC	0.9017657700173038	0.9355828220858896	0.867948717948718	0.9252136752136753	0.8888888888888888	0.9615384615384616	0.898562753707717	0.8555399719495091	0.9415855354659249	0.9318264014466546	0.9142857142857143	0.9493670886075949	Self Other
no_ssid__geo	0.9023689877961235	0.9473684210526315	0.9007298229728653	0.8879736408566721	0.9134860050890585	0.9371323529411765	0.9117647058823529	0.9625	789	RFC	0.9017021294475538	0.8968386023294509	0.9065656565656566	0.9450056116722784	0.9393939393939394	0.9506172839506173	0.899897519554942	0.8792822185970636	0.9205128205128205	0.9301989150090415	0.8857142857142857	0.9746835443037974	Self Other
no_ssid__geo	0.8738417676407698	0.9385964912280702	0.8713306214063989	0.8533554266777134	0.8893058161350844	0.9260220635950681	0.8955223880597014	0.9565217391304348	790	RFC	0.8733139350818142	0.8699324324324325	0.8766954377311961	0.9382621951219512	0.9375	0.9390243902439024	0.8698413189715654	0.8373983739837398	0.9022842639593909	0.9159132007233273	0.8571428571428571	0.9746835443037974	Self Other
no_ssid__geo	0.9042838018741634	0.956140350877193	0.9042765541136635	0.9034436191762322	0.9051094890510949	0.9480448455017774	0.9275362318840579	0.9685534591194969	791	RFC	0.9043102335785262	0.9065040650406504	0.9021164021164021	0.9518382352941177	0.9411764705882353	0.9625	0.9042631359174756	0.9004037685060565	0.9081225033288948	0.9444846292947559	0.9142857142857143	0.9746835443037974	Self Other
no_ssid__geo	0.853393085787452	0.9298245614035088	0.8533858147010952	0.8523533204384267	0.8544183089637637	0.9175406871609403	0.8857142857142857	0.9493670886075949	792	RFC	0.8552175169822229	0.812039312039312	0.8983957219251337	0.9175406871609403	0.8857142857142857	0.9493670886075949	0.8557123473541384	0.8968792401628223	0.8145454545454546	0.9175406871609403	0.8857142857142857	0.9493670886075949	Self Other
no_ssid__geo	0.8686730506155951	0.8859649122807017	0.8678977834251024	0.8577777777777778	0.878017789072427	0.8649165983046212	0.8115942028985507	0.9182389937106918	793	RFC	0.8715492776057792	0.8962848297213623	0.8468137254901961	0.8680147058823529	0.8235294117647058	0.9125	0.8670263402494602	0.8224431818181818	0.9116094986807388	0.8620253164556962	0.8	0.9240506329113924	Self Other
no_ssid__geo	0.8558823529411764	0.9210526315789473	0.8478761094269331	0.8129770992366413	0.8827751196172249	0.9079572979276935	0.8732394366197184	0.9426751592356688	794	RFC	0.8444444444444444	0.7888888888888889	0.9	0.9049145299145299	0.8611111111111112	0.9487179487179487	0.8523899301319728	0.8385826771653543	0.8661971830985915	0.9112115732368897	0.8857142857142857	0.9367088607594937	Self Other
no_ssid__geo	0.8647058823529412	0.9122807017543859	0.8529854113400511	0.8114754098360656	0.8944954128440367	0.8933782267115601	0.8484848484848486	0.9382716049382716	795	RFC	0.8517477801506126	0.8048780487804879	0.8986175115207373	0.9094442285270112	0.9032258064516129	0.9156626506024096	0.854296388542964	0.8181818181818182	0.8904109589041096	0.8810126582278481	0.8	0.9620253164556962	Self Other
no_ssid__geo	0.9107883817427386	0.9298245614035088	0.9107862910457719	0.9112181693048864	0.9103544127866574	0.9161764705882353	0.8823529411764706	0.95	796	RFC	0.9111700091855481	0.9323943661971831	0.8899456521739131	0.9236812570145903	0.9090909090909091	0.9382716049382716	0.9113518491219136	0.8909825033647375	0.9317211948790897	0.9095840867992766	0.8571428571428571	0.9620253164556962	Self Other
no_ssid__geo	0.9059884095299421	0.9385964912280702	0.9059677847450318	0.9073604060913706	0.9045751633986929	0.9284112317215394	0.9014084507042254	0.9554140127388535	797	RFC	0.9063202345106449	0.8948685857321652	0.9177718832891246	0.9252136752136753	0.8888888888888888	0.9615384615384616	0.9059792487627539	0.9202059202059202	0.8917525773195877	0.9318264014466546	0.9142857142857143	0.9493670886075949	Self Other
no_ssid__geo	0.8945362134688691	0.9210526315789473	0.894190273170226	0.9002403846153846	0.8881401617250674	0.9064807219031994	0.8695652173913043	0.9433962264150944	798	RFC	0.8936426483522169	0.9178921568627451	0.8693931398416886	0.9099264705882353	0.8823529411764706	0.9375	0.8954841078018608	0.8832547169811321	0.9077134986225895	0.9032549728752259	0.8571428571428571	0.9493670886075949	Self Other
no_ssid__geo	0.8660251665433013	0.9298245614035088	0.8587803518782142	0.8267942583732057	0.8907664453832228	0.9161764705882353	0.8823529411764706	0.95	799	RFC	0.8629192703225264	0.8503937007874016	0.8754448398576512	0.9236812570145903	0.9090909090909091	0.9382716049382716	0.8555515901884617	0.8044692737430168	0.9066339066339066	0.9095840867992766	0.8571428571428571	0.9620253164556962	Self Other
no_ssid__geo	0.8731517509727627	0.9035087719298246	0.867909154947786	0.8415937803692904	0.8942245295262815	0.8837489570779642	0.8358208955223881	0.9316770186335404	800	RFC	0.8755292310221865	0.885480572597137	0.8655778894472361	0.8948170731707317	0.875	0.9146341463414634	0.8633420333084763	0.8018518518518518	0.9248322147651007	0.8746835443037975	0.8	0.9493670886075949	Self Other
no_ssid__geo	0.7985454545454546	0.8859649122807017	0.7909555588120842	0.7511230907457322	0.8307880268784362	0.8626124038194123	0.8059701492537314	0.9192546583850932	801	RFC	0.7873583072438735	0.7084745762711865	0.8662420382165605	0.8730945121951219	0.84375	0.9024390243902439	0.7986786236860295	0.7992351816443595	0.7981220657276995	0.8540687160940326	0.7714285714285715	0.9367088607594937	Self Other
no_ssid__geo	0.8867102396514162	0.8859649122807017	0.8842438115930783	0.8673469387755103	0.9011406844106463	0.8626124038194123	0.8059701492537314	0.9192546583850932	802	RFC	0.8824114019589344	0.848585690515807	0.9162371134020618	0.8730945121951219	0.84375	0.9024390243902439	0.886745093787271	0.8869565217391304	0.8865336658354115	0.8540687160940326	0.7714285714285715	0.9367088607594937	Self Other
no_ssid__geo	0.8552631578947368	0.9385964912280702	0.8547664802168765	0.8462732919254659	0.8632596685082872	0.9260220635950681	0.8955223880597014	0.9565217391304348	803	RFC	0.8615297745732529	0.9113712374581939	0.8116883116883117	0.9382621951219512	0.9375	0.9390243902439024	0.8558419905091701	0.7898550724637681	0.9218289085545722	0.9159132007233273	0.8571428571428571	0.9746835443037974	Self Other
no_ssid__geo	0.8417415342087077	0.9385964912280702	0.838269968982827	0.8145748987854251	0.861965039180229	0.9272627837024884	0.8985507246376812	0.9559748427672956	804	RFC	0.8368825822802524	0.7996820349761526	0.8740831295843521	0.9308823529411765	0.9117647058823529	0.95	0.840105681198322	0.83003300330033	0.8501783590963139	0.923869801084991	0.8857142857142857	0.9620253164556962	Self Other
no_ssid__geo	0.84375	0.9298245614035088	0.8432871193269346	0.8347701149425288	0.8518041237113403	0.914702581369248	0.8787878787878788	0.9506172839506173	805	RFC	0.842935228810864	0.8229461756373938	0.8629242819843342	0.931597357170618	0.9354838709677419	0.927710843373494	0.8439528483148986	0.8469387755102041	0.8409669211195929	0.901627486437613	0.8285714285714286	0.9746835443037974	Self Other
no_ssid__geo	0.8649270913277053	0.9210526315789473	0.8595478642612862	0.83206106870229	0.8870346598202824	0.9048855103365161	0.8656716417910447	0.9440993788819876	806	RFC	0.8662615193026152	0.872	0.8605230386052304	0.9165396341463414	0.90625	0.926829268292683	0.8554261130178373	0.7956204379562044	0.9152317880794701	0.8952983725135624	0.8285714285714286	0.9620253164556962	Self Other
no_ssid__geo	0.8278688524590164	0.8947368421052632	0.8274744247557515	0.8192252510760402	0.835723598435463	0.8763110307414106	0.8285714285714286	0.9240506329113924	807	RFC	0.8272141538415541	0.8087818696883853	0.8456464379947229	0.8763110307414106	0.8285714285714286	0.9240506329113924	0.8279863941500839	0.8299418604651163	0.8260309278350515	0.8763110307414106	0.8285714285714286	0.9240506329113924	Self Other
no_ssid__geo	0.8844884488448845	0.9473684210526315	0.8834935457291954	0.8727272727272729	0.8942598187311178	0.9371323529411765	0.9117647058823529	0.9625	808	RFC	0.8853372309778004	0.8928571428571429	0.8778173190984578	0.9450056116722784	0.9393939393939394	0.9506172839506173	0.8824075566362317	0.8534850640113798	0.9113300492610837	0.9301989150090415	0.8857142857142857	0.9746835443037974	Self Other
no_ssid__geo	0.8768790264853257	0.9035087719298246	0.8740602370739357	0.8552188552188552	0.8929016189290161	0.8816422840962718	0.8307692307692307	0.9325153374233128	809	RFC	0.8788529956789626	0.8896672504378283	0.8680387409200968	0.9023809523809524	0.9	0.9047619047619048	0.8712847525246228	0.8233387358184765	0.9192307692307692	0.8667269439421339	0.7714285714285715	0.9620253164556962	Self Other
no_ssid__geo	0.8679514632405425	0.8947368421052632	0.8672752625587553	0.8578016910069177	0.8767488341105929	0.86708122813836	0.8064516129032259	0.927710843373494	810	RFC	0.8678401174955077	0.8664596273291926	0.869220607661823	0.9054916985951469	0.9259259259259259	0.8850574712643678	0.8668618353218441	0.8493150684931506	0.8844086021505376	0.8444846292947559	0.7142857142857143	0.9746835443037974	Self Other
no_ssid__geo	0.8410774410774411	0.9298245614035088	0.839280997314471	0.8222891566265061	0.856272838002436	0.9161764705882353	0.8823529411764706	0.95	811	RFC	0.8420307495668684	0.8491446345256609	0.834916864608076	0.9236812570145903	0.9090909090909091	0.9382716049382716	0.8379151459854015	0.7970802919708029	0.87875	0.9095840867992766	0.8571428571428571	0.9620253164556962	Self Other
no_ssid__geo	0.8211781206171108	0.9122807017543859	0.8165288980986878	0.7873227689741452	0.8457350272232305	0.8913871951219513	0.8437500000000001	0.9390243902439025	812	RFC	0.8154195084287736	0.7763157894736842	0.8545232273838631	0.9184584178498986	0.9310344827586207	0.9058823529411765	0.8178860553005665	0.7986463620981388	0.837125748502994	0.8730560578661845	0.7714285714285715	0.9746835443037974	Self Other
no_ssid__geo	0.8475263584752636	0.8771929824561403	0.8318018227201487	0.780373831775701	0.8832298136645963	0.8416666666666668	0.7666666666666667	0.9166666666666667	813	RFC	0.8632864614324638	0.9027027027027027	0.8238702201622248	0.8925842696629214	0.92	0.8651685393258427	0.819525013634786	0.6872427983539094	0.9518072289156626	0.8159132007233273	0.6571428571428571	0.9746835443037974	Self Other
no_ssid__geo	0.8537974683544304	0.9035087719298246	0.8534847059758635	0.8467153284671534	0.8602540834845736	0.8837489570779642	0.8358208955223881	0.9316770186335404	814	RFC	0.8575959198467353	0.8960674157303371	0.8191244239631337	0.8948170731707317	0.875	0.9146341463414634	0.8541241036734367	0.8025157232704403	0.9057324840764331	0.8746835443037975	0.8	0.9493670886075949	Self Other
no_ssid__geo	0.89609375	0.9122807017543859	0.8938769149251173	0.8785388127853883	0.9092150170648464	0.8933782267115601	0.8484848484848486	0.9382716049382716	815	RFC	0.8972548349483334	0.9041353383458647	0.8903743315508021	0.9094442285270112	0.9032258064516129	0.9156626506024096	0.8916109901380085	0.8543516873889876	0.9288702928870293	0.8810126582278481	0.8	0.9620253164556962	Self Other
no_ssid__geo	0.8700738916256158	0.9122807017543859	0.8699740565867695	0.8735769922109047	0.8663711209626345	0.8999648999648999	0.8648648648648648	0.935064935064935	816	RFC	0.8699617521172935	0.8741007194244604	0.8658227848101265	0.8902564102564102	0.8205128205128205	0.96	0.8699870221534118	0.8730538922155688	0.8669201520912547	0.9128390596745026	0.9142857142857143	0.9113924050632911	Self Other
no_ssid__geo	0.8881118881118881	0.9210526315789473	0.8855920903173553	0.8686131386861313	0.9025710419485792	0.9048855103365161	0.8656716417910447	0.9440993788819876	817	RFC	0.8865583971959841	0.8766114180478821	0.896505376344086	0.9165396341463414	0.90625	0.926829268292683	0.8847394198599663	0.8607594936708861	0.9087193460490464	0.8952983725135624	0.8285714285714286	0.9620253164556962	Self Other
no_ssid__geo	0.8327645051194539	0.8947368421052632	0.8303154853163859	0.8099301784328938	0.850700792199878	0.8782051282051282	0.8333333333333334	0.923076923076923	818	RFC	0.8316478569015324	0.8233438485804416	0.8399518652226233	0.872937872937873	0.8108108108108109	0.935064935064935	0.8293374799736123	0.7969465648854962	0.8617283950617284	0.8842676311030742	0.8571428571428571	0.9113924050632911	Self Other
no_ssid__geo	0.8924092409240925	0.9035087719298246	0.8910372519387113	0.8788104089219332	0.9032640949554895	0.8875033641338477	0.8450704225352113	0.9299363057324842	819	RFC	0.8929160225773971	0.8968133535660091	0.889018691588785	0.8846153846153846	0.8333333333333334	0.9358974358974359	0.8897447484939176	0.8615160349854227	0.9179734620024126	0.8905967450271248	0.8571428571428571	0.9240506329113924	Self Other
no_ssid__geo	0.8922961854899027	0.9298245614035088	0.8920085617744591	0.886435331230284	0.8975817923186343	0.9188034188034189	0.888888888888889	0.9487179487179488	820	RFC	0.891565536697864	0.8619631901840491	0.9211678832116789	0.912951912951913	0.8648648648648649	0.961038961038961	0.893755516328332	0.9123376623376623	0.8751733703190014	0.925497287522604	0.9142857142857143	0.9367088607594937	Self Other
no_ssid__geo	0.8652815013404825	0.9298245614035088	0.8652799883559991	0.8657314629258516	0.8648285137861466	0.9161764705882353	0.8823529411764706	0.95	821	RFC	0.8697409951391446	0.9337175792507204	0.8057644110275689	0.9236812570145903	0.9090909090909091	0.9382716049382716	0.8701052114078736	0.8069738480697385	0.9332365747460087	0.9095840867992766	0.8571428571428571	0.9620253164556962	Self Other
no_ssid__geo	0.8271687962340283	0.9122807017543859	0.8253438540445555	0.8074906367041199	0.8431970713849909	0.8933782267115601	0.8484848484848486	0.9382716049382716	822	RFC	0.8241929730693776	0.7857142857142857	0.8626716604244694	0.9094442285270112	0.9032258064516129	0.9156626506024096	0.8275454067392096	0.8305084745762712	0.8245823389021479	0.8810126582278481	0.8	0.9620253164556962	Self Other
no_ssid__geo	0.8625766871165644	0.9035087719298246	0.8625096211633964	0.865546218487395	0.8594730238393977	0.8856986601039104	0.8405797101449276	0.9308176100628932	823	RFC	0.862669673720597	0.8879310344827587	0.8374083129584352	0.8889705882352941	0.8529411764705882	0.925	0.863497126922427	0.8442622950819673	0.8827319587628866	0.8826401446654611	0.8285714285714286	0.9367088607594937	Self Other
no_ssid__geo	0.8643825838686653	0.8947368421052632	0.8625216399687641	0.8465266558966075	0.8785166240409208	0.8763110307414106	0.8285714285714286	0.9240506329113924	824	RFC	0.8631776961950921	0.8534201954397395	0.8729351969504447	0.8763110307414106	0.8285714285714286	0.9240506329113924	0.8619567369567369	0.8397435897435898	0.8841698841698842	0.8763110307414106	0.8285714285714286	0.9240506329113924	Self Other
no_ssid__geo	0.800593471810089	0.8771929824561403	0.8004247002986438	0.7946210268948655	0.8062283737024221	0.8556962025316457	0.8000000000000002	0.9113924050632911	825	RFC	0.8026982152026589	0.7445589919816724	0.8608374384236454	0.8556962025316456	0.8	0.9113924050632911	0.8050174417117042	0.8519003931847968	0.7581344902386117	0.8556962025316456	0.8	0.9113924050632911	Self Other
no_ssid__geo	0.8234398782343988	0.8771929824561403	0.8216946170547278	0.804054054054054	0.8393351800554016	0.850729517396184	0.787878787878788	0.9135802469135801	826	RFC	0.8204610575670748	0.7727272727272727	0.8681948424068768	0.865137971239798	0.8387096774193549	0.891566265060241	0.8251803043461843	0.8380281690140845	0.8123324396782842	0.8397830018083183	0.7428571428571429	0.9367088607594937	Self Other
no_ssid__geo	0.8549511854951185	0.8859649122807017	0.8544276120568484	0.8456973293768547	0.863157894736842	0.860122699386503	0.8	0.920245398773006	827	RFC	0.8571176137970031	0.8796296296296297	0.8346055979643766	0.8797619047619047	0.8666666666666667	0.8928571428571429	0.8540093421564812	0.8142857142857143	0.8937329700272479	0.8461121157323689	0.7428571428571429	0.9493670886075949	Self Other
no_ssid__geo	0.8835341365461847	0.9298245614035088	0.8826998050682261	0.8728070175438597	0.8925925925925925	0.914702581369248	0.8787878787878788	0.9506172839506173	828	RFC	0.8869664022084116	0.9142419601837672	0.8596908442330559	0.931597357170618	0.9354838709677419	0.927710843373494	0.8815390001526073	0.8349650349650349	0.9281129653401797	0.901627486437613	0.8285714285714286	0.9746835443037974	Self Other
no_ssid__geo	0.863102998696219	0.9035087719298246	0.862018452365655	0.849785407725322	0.874251497005988	0.8875033641338477	0.8450704225352113	0.9299363057324842	829	RFC	0.8612209114539274	0.8354430379746836	0.8869987849331713	0.8846153846153846	0.8333333333333334	0.9358974358974359	0.8632471141403257	0.8646288209606987	0.8618654073199528	0.8905967450271248	0.8571428571428571	0.9240506329113924	Self Other
no_ssid__geo	0.8489974937343359	0.9122807017543859	0.8483903327335471	0.8387959866220736	0.8579846788450207	0.8933782267115601	0.8484848484848486	0.9382716049382716	830	RFC	0.8478681621631828	0.8228346456692913	0.8729016786570744	0.9094442285270112	0.9032258064516129	0.9156626506024096	0.8494788793178402	0.8553888130968622	0.8435689455388181	0.8810126582278481	0.8	0.9620253164556962	Self Other
no_ssid__geo	0.8636655948553055	0.9298245614035088	0.8614417522410744	0.8438880706921944	0.8789954337899544	0.9175406871609403	0.8857142857142857	0.9493670886075949	831	RFC	0.8629395661889299	0.8577844311377245	0.8680947012401353	0.9175406871609403	0.8857142857142857	0.9493670886075949	0.86030409650666	0.8304347826086956	0.8901734104046243	0.9175406871609403	0.8857142857142857	0.9493670886075949	Self Other
no_ssid__geo	0.8616625310173698	0.9385964912280702	0.8616237106953344	0.863941427699817	0.8593059936908519	0.9272627837024884	0.8985507246376812	0.9559748427672956	832	RFC	0.862609282294882	0.9007633587786259	0.8244552058111381	0.9308823529411765	0.9117647058823529	0.95	0.8636224624552267	0.8300117233294255	0.8972332015810277	0.923869801084991	0.8857142857142857	0.9620253164556962	Self Other
no_ssid__geo	0.8728448275862069	0.9035087719298246	0.8715266534326355	0.8585131894484412	0.8845401174168297	0.8856986601039104	0.8405797101449276	0.9308176100628932	833	RFC	0.8718113829012267	0.8619582664526485	0.881664499349805	0.8889705882352941	0.8529411764705882	0.925	0.8712650481875479	0.8550955414012739	0.887434554973822	0.8826401446654611	0.8285714285714286	0.9367088607594937	Self Other
no_ssid__geo	0.8814545454545455	0.9122807017543859	0.8795252933723725	0.8642797668609491	0.8947708198837959	0.8969258589511754	0.8571428571428571	0.9367088607594937	834	RFC	0.8819962626039788	0.8856655290102389	0.8783269961977186	0.8969258589511754	0.8571428571428571	0.9367088607594937	0.8778722721437741	0.8439024390243902	0.9118421052631579	0.8969258589511754	0.8571428571428571	0.9367088607594937	Self Other
no_ssid__geo	0.8533703961084086	0.868421052631579	0.8529158013700389	0.844738778513613	0.8610928242264647	0.8509803921568626	0.7999999999999999	0.9019607843137254	835	RFC	0.854739115209525	0.8710166919575114	0.8384615384615385	0.8412162162162162	0.75	0.9324324324324325	0.8524898511502029	0.82	0.8849797023004059	0.8652802893309222	0.8571428571428571	0.8734177215189873	Self Other
no_ssid__geo	0.8588421887390959	0.8947368421052632	0.851243558204144	0.8176229508196722	0.8848641655886158	0.8763110307414106	0.8285714285714286	0.9240506329113924	836	RFC	0.851243558204144	0.8176229508196722	0.8848641655886158	0.8763110307414106	0.8285714285714286	0.9240506329113924	0.851243558204144	0.8176229508196722	0.8848641655886158	0.8763110307414106	0.8285714285714286	0.9240506329113924	Self Other
no_ssid__geo	0.8613666228646518	0.9122807017543859	0.8608692563002474	0.8525506638714185	0.8691878487290763	0.8999648999648999	0.8648648648648648	0.935064935064935	837	RFC	0.8603737781029828	0.8367626886145405	0.8839848675914249	0.8902564102564102	0.8205128205128205	0.96	0.8619119588631783	0.8689458689458689	0.8548780487804878	0.9128390596745026	0.9142857142857143	0.9113924050632911	Self Other
no_ssid__geo	0.8843843843843844	0.9298245614035088	0.8815513215243437	0.8632326820603908	0.8998699609882965	0.9175406871609403	0.8857142857142857	0.9493670886075949	838	RFC	0.8850056474807578	0.8884826325411335	0.8815286624203822	0.9175406871609403	0.8857142857142857	0.9493670886075949	0.8791844710966152	0.8393782383419689	0.9189907038512616	0.9175406871609403	0.8857142857142857	0.9493670886075949	Self Other
no_ssid__geo	0.8836889194769443	0.9298245614035088	0.8813501012034732	0.8646917534027221	0.8980084490042245	0.9175406871609403	0.8857142857142857	0.9493670886075949	839	RFC	0.8804469790738834	0.8557844690966719	0.9051094890510949	0.9175406871609403	0.8857142857142857	0.9493670886075949	0.8824021859194233	0.8737864077669902	0.8910179640718563	0.9175406871609403	0.8857142857142857	0.9493670886075949	Self Other
no_ssid__geo	0.8312993539124193	0.9035087719298246	0.828687531562931	0.8075348075348076	0.8498402555910544	0.8816422840962718	0.8307692307692307	0.9325153374233128	840	RFC	0.8268776781669389	0.777602523659306	0.8761528326745718	0.9023809523809524	0.9	0.9047619047619048	0.832462874269216	0.8398637137989778	0.825062034739454	0.8667269439421339	0.7714285714285715	0.9620253164556962	Self Other
no_ssid__geo	0.8444306160547604	0.9473684210526315	0.8443929562975634	0.8419721871049305	0.8468137254901962	0.9381555153707053	0.9142857142857143	0.9620253164556962	841	RFC	0.8471505250875146	0.888	0.8063010501750292	0.9381555153707053	0.9142857142857143	0.9620253164556962	0.8460468362282878	0.8004807692307693	0.8916129032258064	0.9381555153707053	0.9142857142857143	0.9620253164556962	Self Other
no_ssid__geo	0.8531561461794019	0.9122807017543859	0.8494542913255564	0.8258471237194642	0.8730614589316485	0.8969258589511754	0.8571428571428571	0.9367088607594937	842	RFC	0.8501587301587301	0.8317460317460318	0.8685714285714285	0.8969258589511754	0.8571428571428571	0.9367088607594937	0.8488147256647403	0.8200312989045383	0.8775981524249422	0.8969258589511754	0.8571428571428571	0.9367088607594937	Self Other
no_ssid__geo	0.8537414965986394	0.9298245614035088	0.8481943995477295	0.8191757779646763	0.8772130211307825	0.9161764705882353	0.8823529411764706	0.95	843	RFC	0.857114103316845	0.8711985688729875	0.8430296377607025	0.9236812570145903	0.9090909090909091	0.9382716049382716	0.8436507936507937	0.773015873015873	0.9142857142857143	0.9095840867992766	0.8571428571428571	0.9620253164556962	Self Other
no_ssid__geo	0.8515674984005118	0.9385964912280702	0.8508945929676013	0.840877914951989	0.8609112709832135	0.9284112317215394	0.9014084507042254	0.9554140127388535	844	RFC	0.8502563993271977	0.8129973474801061	0.8875154511742892	0.9252136752136753	0.8888888888888888	0.9615384615384616	0.8532971412318764	0.8707386363636364	0.8358556461001164	0.9318264014466546	0.9142857142857143	0.9493670886075949	Self Other
no_ssid__geo	0.8443152454780362	0.8947368421052632	0.8441460782728685	0.8390113560454242	0.8492808005003127	0.8782051282051282	0.8333333333333334	0.923076923076923	845	RFC	0.8442660492950096	0.8429530201342282	0.8455790784557908	0.872937872937873	0.8108108108108109	0.935064935064935	0.844060729177804	0.8351063829787234	0.8530150753768844	0.8842676311030742	0.8571428571428571	0.9113924050632911	Self Other
no_ssid__geo	0.8791581805838425	0.9385964912280702	0.8789639967353692	0.8741159830268742	0.8838120104438641	0.9272627837024884	0.8985507246376812	0.9559748427672956	846	RFC	0.883071744709339	0.9251497005988024	0.8409937888198757	0.9308823529411765	0.9117647058823529	0.95	0.8798212198207036	0.8284182305630027	0.9312242090784044	0.923869801084991	0.8857142857142857	0.9620253164556962	Self Other
no_ssid__geo	0.8537463976945245	0.8859649122807017	0.8490430582276419	0.8223972003499562	0.8756889161053276	0.860122699386503	0.8	0.920245398773006	847	RFC	0.8509581828991926	0.8362989323843416	0.8656174334140436	0.8797619047619047	0.8666666666666667	0.8928571428571429	0.847473803871887	0.8089500860585198	0.885997521685254	0.8461121157323689	0.7428571428571429	0.9493670886075949	Self Other
no_ssid__geo	0.877496671105193	0.9385964912280702	0.8771654103257005	0.8707865168539326	0.8835443037974683	0.9260220635950681	0.8955223880597014	0.9565217391304348	848	RFC	0.8810980414631002	0.9171597633136095	0.8450363196125908	0.9382621951219512	0.9375	0.9390243902439024	0.8773032241592079	0.8288770053475936	0.9257294429708223	0.9159132007233273	0.8571428571428571	0.9746835443037974	Self Other
no_ssid__geo	0.8427800269905533	0.9122807017543859	0.8362015354949801	0.8033755274261603	0.8690275435637999	0.8933782267115601	0.8484848484848486	0.9382716049382716	849	RFC	0.8427220351087135	0.8424778761061947	0.8429661941112323	0.9094442285270112	0.9032258064516129	0.9156626506024096	0.8322468378115411	0.7677419354838709	0.8967517401392111	0.8810126582278481	0.8	0.9620253164556962	Self Other
no_ssid__geo	0.8403973509933775	0.8859649122807017	0.8386078882606542	0.8216136195410806	0.8556021569802278	0.8574314574314574	0.7936507936507937	0.9212121212121213	850	RFC	0.8476460757075881	0.8894230769230769	0.8058690744920993	0.8882890365448506	0.8928571428571429	0.8837209302325582	0.8376443369328632	0.7634112792297112	0.9118773946360154	0.8381555153707052	0.7142857142857143	0.9620253164556962	Self Other
no_ssid__geo	0.8531331592689295	0.9298245614035088	0.8529947991632603	0.8484848484848486	0.8575047498416719	0.9188034188034189	0.888888888888889	0.9487179487179488	851	RFC	0.8543258212375859	0.8035714285714286	0.9050802139037433	0.912951912951913	0.8648648648648649	0.961038961038961	0.8566986134643477	0.8987161198288159	0.8146811070998796	0.925497287522604	0.9142857142857143	0.9367088607594937	Self Other
no_ssid__geo	0.8231884057971014	0.8596491228070176	0.8158212560386473	0.7789855072463768	0.8526570048309179	0.8262195121951219	0.75	0.9024390243902438	852	RFC	0.8336425366245968	0.8704453441295547	0.7968397291196389	0.8490872210953346	0.8275862068965517	0.8705882352941177	0.8109005748350011	0.7049180327868853	0.9168831168831169	0.8112115732368896	0.6857142857142857	0.9367088607594937	Self Other
no_ssid__geo	0.8756114605171209	0.9035087719298246	0.8754405971387104	0.8708272859216256	0.8800539083557951	0.8891736632788334	0.8493150684931505	0.9290322580645162	853	RFC	0.875525308728929	0.8733624454148472	0.8776881720430108	0.881578947368421	0.8157894736842105	0.9473684210526315	0.875369617084523	0.8683068017366136	0.8824324324324324	0.8985533453887884	0.8857142857142857	0.9113924050632911	Self Other
no_ssid__geo	0.8531986531986532	0.8859649122807017	0.8493617662824979	0.8253205128205128	0.8734030197444831	0.860122699386503	0.8	0.920245398773006	854	RFC	0.8594351305010479	0.8879310344827587	0.830939226519337	0.8797619047619047	0.8666666666666667	0.8928571428571429	0.8456993601536218	0.7709580838323353	0.9204406364749081	0.8461121157323689	0.7428571428571429	0.9493670886075949	Self Other
no_ssid__geo	0.8383894098179813	0.9210526315789473	0.8368869893477833	0.852541519879215	0.8212324588163514	0.9064807219031994	0.8695652173913043	0.9433962264150944	855	RFC	0.8394070593237307	0.831207065750736	0.8476070528967254	0.9099264705882353	0.8823529411764706	0.9375	0.8357248520710059	0.875	0.7964497041420119	0.9032549728752259	0.8571428571428571	0.9493670886075949	Self Other
no_ssid__geo	0.8858921161825726	0.9122807017543859	0.8858798359011446	0.8846960167714885	0.8870636550308008	0.8999648999648999	0.8648648648648648	0.935064935064935	856	RFC	0.8859393656430824	0.8890449438202247	0.8828337874659401	0.8902564102564102	0.8205128205128205	0.96	0.8858618400537197	0.8803894297635605	0.8913342503438789	0.9128390596745026	0.9142857142857143	0.9113924050632911	Self Other
no_ssid__geo	0.8560311284046692	0.9122807017543859	0.8545423951784376	0.8398268398268397	0.8692579505300354	0.8985042735042735	0.8611111111111112	0.9358974358974359	857	RFC	0.8615960121265036	0.8967642526964561	0.826427771556551	0.8929448929448929	0.8378378378378378	0.948051948051948	0.853229055175843	0.7896879240162822	0.9167701863354037	0.9048824593128391	0.8857142857142857	0.9240506329113924	Self Other
no_ssid__geo	0.8662714097496707	0.9122807017543859	0.8658507970270328	0.8583391486392185	0.8733624454148472	0.8952205882352942	0.8529411764705883	0.9375000000000001	858	RFC	0.8666745178090078	0.8723404255319149	0.8610086100861009	0.9023569023569024	0.8787878787878788	0.9259259259259259	0.8654280845736542	0.8447802197802198	0.8860759493670886	0.8889692585895117	0.8285714285714286	0.9493670886075949	Self Other
no_ssid__geo	0.8398950131233596	0.9385964912280702	0.8392835841537942	0.8293706293706293	0.8491965389369591	0.9272627837024884	0.8985507246376812	0.9559748427672956	859	RFC	0.8388322707741945	0.8002699055330634	0.8773946360153256	0.9308823529411765	0.9117647058823529	0.95	0.841711062635252	0.8606676342525399	0.822754491017964	0.923869801084991	0.8857142857142857	0.9620253164556962	Self Other
no_ssid__geo	0.8665667166416792	0.9035087719298246	0.8625516042167851	0.8390596745027125	0.8860435339308579	0.8891736632788334	0.8493150684931505	0.9290322580645162	860	RFC	0.8669569288389514	0.8689138576779026	0.865	0.881578947368421	0.8157894736842105	0.9473684210526315	0.8596626470642219	0.8111888111888111	0.9081364829396326	0.8985533453887884	0.8857142857142857	0.9113924050632911	Self Other
no_ssid__geo	0.8895027624309392	0.9385964912280702	0.8852105530187722	0.863013698630137	0.9074074074074073	0.9260220635950681	0.8955223880597014	0.9565217391304348	861	RFC	0.8894332350110874	0.8891129032258065	0.8897535667963683	0.9382621951219512	0.9375	0.9390243902439024	0.8820895101163262	0.8384030418250951	0.9257759784075573	0.9159132007233273	0.8571428571428571	0.9746835443037974	Self Other
no_ssid__geo	0.8584905660377359	0.9122807017543859	0.8578188673322833	0.8480463096960925	0.8675914249684742	0.8952205882352942	0.8529411764705883	0.9375000000000001	862	RFC	0.8579583938074504	0.8505079825834543	0.8654088050314466	0.9023569023569024	0.8787878787878788	0.9259259259259259	0.8576919638866541	0.8455988455988456	0.8697850821744627	0.8889692585895117	0.8285714285714286	0.9493670886075949	Self Other
no_ssid__geo	0.8226495726495726	0.8596491228070176	0.8215340791619765	0.8074245939675174	0.8356435643564357	0.8262195121951219	0.75	0.9024390243902438	863	RFC	0.8240384615384615	0.8365384615384616	0.8115384615384615	0.8490872210953346	0.8275862068965517	0.8705882352941177	0.8207467740459413	0.7802690582959642	0.8612244897959184	0.8112115732368896	0.6857142857142857	0.9367088607594937	Self Other
no_ssid__geo	0.8523809523809524	0.9298245614035088	0.8523065212650551	0.8489909533750869	0.8556220891550234	0.9161764705882353	0.8823529411764706	0.95	864	RFC	0.8552090001042023	0.8944281524926686	0.815989847715736	0.9236812570145903	0.9090909090909091	0.9382716049382716	0.8536238595841246	0.8079470198675497	0.8993006993006993	0.9095840867992766	0.8571428571428571	0.9620253164556962	Self Other
no_ssid__geo	0.8305504019789735	0.9210526315789473	0.8305358191965924	0.8321078431372548	0.82896379525593	0.9064807219031994	0.8695652173913043	0.9433962264150944	865	RFC	0.8351224730706802	0.9017264276228419	0.7685185185185185	0.9099264705882353	0.8823529411764706	0.9375	0.8360988558691047	0.7724687144482366	0.8997289972899729	0.9032549728752259	0.8571428571428571	0.9493670886075949	Self Other
no_ssid__geo	0.8914209115281502	0.9298245614035088	0.8913084145771126	0.8878116343490304	0.8948051948051948	0.9188034188034189	0.888888888888889	0.9487179487179488	866	RFC	0.8911343163919603	0.8768809849521204	0.9053876478318003	0.912951912951913	0.8648648648648649	0.961038961038961	0.8917427492721817	0.8990182328190743	0.8844672657252889	0.925497287522604	0.9142857142857143	0.9367088607594937	Self Other
no_ssid__geo	0.8557934508816121	0.9473684210526315	0.8557728040523791	0.8540471637985978	0.8574984443061605	0.9391025641025641	0.9166666666666667	0.9615384615384615	867	RFC	0.8566383508243973	0.8230958230958231	0.8901808785529716	0.932958932958933	0.8918918918918919	0.974025974025974	0.8572740354419914	0.8874172185430463	0.8271308523409364	0.9461121157323689	0.9428571428571428	0.9493670886075949	Self Other
no_ssid__geo	0.8243148278285313	0.9035087719298246	0.8197273740752	0.7909698996655518	0.8484848484848484	0.8816422840962718	0.8307692307692307	0.9325153374233128	868	RFC	0.8278834216189372	0.8446428571428571	0.8111239860950173	0.9023809523809524	0.9	0.9047619047619048	0.8165821565853931	0.7437106918238994	0.8894536213468869	0.8667269439421339	0.7714285714285715	0.9620253164556962	Self Other
no_ssid__geo	0.8623988226637234	0.9210526315789473	0.8583413090774095	0.8343666961913199	0.8823159219634991	0.9064807219031994	0.8695652173913043	0.9433962264150944	869	RFC	0.8621804108392395	0.8610603290676416	0.8633004926108374	0.9099264705882353	0.8823529411764706	0.9375	0.8557331263516831	0.8092783505154639	0.9021879021879022	0.9032549728752259	0.8571428571428571	0.9493670886075949	Self Other
no_ssid__geo	0.8487084870848709	0.9210526315789473	0.8482225929000855	0.8396349413298566	0.8568102444703143	0.9079572979276935	0.8732394366197184	0.9426751592356688	870	RFC	0.8495188567653108	0.8598130841121495	0.8392246294184721	0.9049145299145299	0.8611111111111112	0.9487179487179487	0.8477653990926786	0.8203821656050956	0.8751486325802615	0.9112115732368897	0.8857142857142857	0.9367088607594937	Self Other
no_ssid__geo	0.8733062330623306	0.9210526315789473	0.8714150945593713	0.8558211256746338	0.8870090634441088	0.9031618688060405	0.8615384615384616	0.9447852760736196	871	RFC	0.8820422669338189	0.9280936454849499	0.835990888382688	0.925	0.9333333333333333	0.9166666666666666	0.8693251804839788	0.7939914163090128	0.9446589446589446	0.8873417721518988	0.8	0.9746835443037974	Self Other
no_ssid__geo	0.859876965140123	0.9210526315789473	0.857208423853142	0.8376880443388757	0.8767288033674083	0.9093239063190455	0.8767123287671234	0.9419354838709677	872	RFC	0.856510922491552	0.8304552590266876	0.8825665859564165	0.9013157894736842	0.8421052631578947	0.9605263157894737	0.8580078326290839	0.8450479233226837	0.8709677419354839	0.9191681735985533	0.9142857142857143	0.9240506329113924	Self Other
no_ssid__geo	0.849095966620306	0.9385964912280702	0.8476726890545041	0.8329484218629715	0.8623969562460367	0.9272627837024884	0.8985507246376812	0.9559748427672956	873	RFC	0.846615598912776	0.7829232995658466	0.9103078982597055	0.9308823529411765	0.9117647058823529	0.95	0.8545398700063411	0.8898026315789473	0.8192771084337349	0.923869801084991	0.8857142857142857	0.9620253164556962	Self Other
no_ssid__geo	0.8834882058613295	0.9210526315789473	0.8821332081804889	0.8694955964771817	0.894770819883796	0.9079572979276935	0.8732394366197184	0.9426751592356688	874	RFC	0.8832754888789371	0.8814935064935064	0.8850574712643678	0.9049145299145299	0.8611111111111112	0.9487179487179487	0.8812598220583322	0.8578199052132701	0.9046997389033943	0.9112115732368897	0.8857142857142857	0.9367088607594937	Self Other
no_ssid__geo	0.8075288403157256	0.8508771929824561	0.8068166723340298	0.7950872656755009	0.8185460789925586	0.8233524747060432	0.7536231884057971	0.8930817610062892	875	RFC	0.8066724359827808	0.7915057915057915	0.8218390804597702	0.8261029411764705	0.7647058823529411	0.8875	0.8069903300804099	0.7987012987012987	0.8152793614595211	0.8207956600361663	0.7428571428571429	0.8987341772151899	Self Other
no_ssid__geo	0.8822299651567944	0.9210526315789473	0.8805536059497863	0.866403162055336	0.8947040498442367	0.9031618688060405	0.8615384615384616	0.9447852760736196	876	RFC	0.8827781804930026	0.8867313915857605	0.8788249694002448	0.925	0.9333333333333333	0.9166666666666666	0.8790768011674343	0.8469860896445132	0.9111675126903553	0.8873417721518988	0.8	0.9746835443037974	Self Other
no_ssid__geo	0.8232154769846565	0.9385964912280702	0.8223604039916197	0.8100358422939069	0.8346849656893325	0.9284112317215394	0.9014084507042254	0.9554140127388535	877	RFC	0.8217630583702012	0.7902097902097902	0.8533163265306123	0.9252136752136753	0.8888888888888888	0.9615384615384616	0.8238660848954966	0.8308823529411765	0.8168498168498168	0.9318264014466546	0.9142857142857143	0.9493670886075949	Self Other
no_ssid__geo	0.8001373626373627	0.8771929824561403	0.7930742463646021	0.754844144903117	0.8313043478260871	0.8449280994947532	0.7741935483870968	0.9156626506024097	878	RFC	0.7943215252442039	0.764505119453925	0.8241379310344827	0.8812260536398467	0.8888888888888888	0.8735632183908046	0.7920103920366641	0.7454242928452579	0.8385964912280702	0.823869801084991	0.6857142857142857	0.9620253164556962	Self Other
no_ssid__geo	0.8632010943912448	0.9122807017543859	0.8624781771115526	0.8525073746312686	0.8724489795918368	0.8933782267115601	0.8484848484848486	0.9382716049382716	879	RFC	0.8684460992583793	0.9088050314465409	0.8280871670702179	0.9094442285270112	0.9032258064516129	0.9156626506024096	0.8623053309374065	0.8027777777777778	0.921832884097035	0.8810126582278481	0.8	0.9620253164556962	Self Other
no_ssid__geo	0.8608815426997245	0.9210526315789473	0.860674302478472	0.8553008595988538	0.8660477453580901	0.9064807219031994	0.8695652173913043	0.9433962264150944	880	RFC	0.8614509083641831	0.8715328467153285	0.8513689700130378	0.9099264705882353	0.8823529411764706	0.9375	0.8604520063547378	0.8396624472573839	0.8812415654520918	0.9032549728752259	0.8571428571428571	0.9493670886075949	Self Other
no_ssid__geo	0.8472041612483745	0.8859649122807017	0.8472035798912251	0.8469055374592833	0.8475016223231668	0.8626124038194123	0.8059701492537314	0.9192546583850932	881	RFC	0.8485044037940379	0.8807588075880759	0.81625	0.8730945121951219	0.84375	0.9024390243902439	0.8483999546206507	0.8155583437892095	0.8812415654520918	0.8540687160940326	0.7714285714285715	0.9367088607594937	Self Other
no_ssid__geo	0.854420731707317	0.9035087719298246	0.8489811931589792	0.8203198494825964	0.877642536835362	0.8816422840962718	0.8307692307692307	0.9325153374233128	882	RFC	0.8488770001927897	0.8195488721804511	0.8782051282051282	0.9023809523809524	0.9	0.9047619047619048	0.8490864722662288	0.8210922787193974	0.8770806658130602	0.8667269439421339	0.7714285714285715	0.9620253164556962	Self Other
no_ssid__geo	0.8386861313868613	0.9210526315789473	0.8358204018243744	0.8141295206055509	0.8575112830431979	0.9079572979276935	0.8732394366197184	0.9426751592356688	883	RFC	0.8337198183377865	0.7527216174183515	0.9147180192572214	0.9049145299145299	0.8611111111111112	0.9487179487179487	0.8467428606991714	0.8864468864468864	0.8070388349514563	0.9112115732368897	0.8857142857142857	0.9367088607594937	Self Other
no_ssid__geo	0.8600858369098713	0.9122807017543859	0.848356836379985	0.8061831153388822	0.8905305574210879	0.8933782267115601	0.8484848484848486	0.9382716049382716	884	RFC	0.8512360903611355	0.8208232445520581	0.8816489361702128	0.9094442285270112	0.9032258064516129	0.9156626506024096	0.8458245095677095	0.7920560747663551	0.8995929443690638	0.8810126582278481	0.8	0.9620253164556962	Self Other
no_ssid__geo	0.8695350451075642	0.8947368421052632	0.8671013747659994	0.8491171749598716	0.8850855745721271	0.8742647058823529	0.823529411764706	0.9249999999999999	885	RFC	0.8758876100636479	0.9089347079037801	0.8428405122235157	0.8810325476992144	0.8484848484848485	0.9135802469135802	0.8642378393884418	0.7966867469879518	0.9317889317889317	0.8683544303797468	0.8	0.9367088607594937	Self Other
no_ssid__geo	0.8798561151079136	0.9298245614035088	0.8748125261897071	0.8496849684968497	0.8999400838825645	0.914702581369248	0.8787878787878788	0.9506172839506173	886	RFC	0.8829279179245428	0.8956356736242884	0.8702201622247973	0.931597357170618	0.9354838709677419	0.927710843373494	0.869990482341344	0.8082191780821918	0.9317617866004962	0.901627486437613	0.8285714285714286	0.9746835443037974	Self Other
no_ssid__geo	0.8850806451612904	0.8947368421052632	0.8836849022319235	0.8709433962264151	0.8964264082374319	0.8742647058823529	0.823529411764706	0.9249999999999999	887	RFC	0.8852193207031916	0.8863287250384024	0.8841099163679809	0.8810325476992144	0.8484848484848485	0.9135802469135802	0.8825869975721607	0.8560830860534124	0.9090909090909091	0.8683544303797468	0.8	0.9367088607594937	Self Other
no_ssid__geo	0.8374910905203136	0.9122807017543859	0.8370253680486492	0.8283132530120481	0.8457374830852503	0.8985042735042735	0.8611111111111112	0.9358974358974359	888	RFC	0.8383984282361407	0.8500772797527048	0.8267195767195767	0.8929448929448929	0.8378378378378378	0.948051948051948	0.8366433995956736	0.8076358296622613	0.8656509695290858	0.9048824593128391	0.8857142857142857	0.9240506329113924	Self Other
no_ssid__geo	0.8974158183241974	0.9385964912280702	0.8935286753441494	0.8731848983543079	0.9138724523339907	0.9272627837024884	0.8985507246376812	0.9559748427672956	889	RFC	0.8988959689850544	0.9056224899598394	0.8921694480102695	0.9308823529411765	0.9117647058823529	0.95	0.8898241680731541	0.8429906542056075	0.9366576819407008	0.923869801084991	0.8857142857142857	0.9620253164556962	Self Other
no_ssid__geo	0.8361290322580646	0.9298245614035088	0.8352689338213757	0.82336578581363	0.8471720818291215	0.9188034188034189	0.888888888888889	0.9487179487179488	890	RFC	0.8346442780969716	0.7903871829105474	0.8789013732833958	0.912951912951913	0.8648648648648649	0.961038961038961	0.8384350731336465	0.8592162554426706	0.8176538908246226	0.925497287522604	0.9142857142857143	0.9367088607594937	Self Other
no_ssid__geo	0.8840477863668307	0.9122807017543859	0.8838272512041799	0.878765613519471	0.8888888888888888	0.8952205882352942	0.8529411764705883	0.9375000000000001	891	RFC	0.8849802606780803	0.8992481203007519	0.8707124010554089	0.9023569023569024	0.8787878787878788	0.9259259259259259	0.8835179212319563	0.8591954022988506	0.9078404401650619	0.8889692585895117	0.8285714285714286	0.9493670886075949	Self Other
no_ssid__geo	0.8284217419777341	0.8947368421052632	0.82807069113112	0.8203017832647462	0.8358395989974938	0.8782051282051282	0.8333333333333334	0.923076923076923	892	RFC	0.8296810321748025	0.7676508344030809	0.8917112299465241	0.872937872937873	0.8108108108108109	0.935064935064935	0.8336317628588101	0.8807069219440353	0.7865566037735849	0.8842676311030742	0.8571428571428571	0.9113924050632911	Self Other
no_ssid__geo	0.8850889192886456	0.9473684210526315	0.8830293055365062	0.8675078864353312	0.8985507246376812	0.9371323529411765	0.9117647058823529	0.9625	893	RFC	0.8839412546396004	0.8757961783439491	0.8920863309352518	0.9450056116722784	0.9393939393939394	0.9506172839506173	0.8822422445255474	0.859375	0.9051094890510949	0.9301989150090415	0.8857142857142857	0.9746835443037974	Self Other
no_ssid__geo	0.8651960784313726	0.8947368421052632	0.8645581844519556	0.8552631578947368	0.8738532110091743	0.86708122813836	0.8064516129032259	0.927710843373494	894	RFC	0.8705911089399121	0.9129213483146067	0.8282608695652174	0.9054916985951469	0.9259259259259259	0.8850574712643678	0.8646063635489762	0.8044554455445545	0.9247572815533981	0.8444846292947559	0.7142857142857143	0.9746835443037974	Self Other
no_ssid__geo	0.8166877370417194	0.8859649122807017	0.813139459107201	0.7873900293255132	0.8388888888888888	0.8649165983046212	0.8115942028985507	0.9182389937106918	895	RFC	0.8185274407169483	0.8287037037037037	0.8083511777301927	0.8680147058823529	0.8235294117647058	0.9125	0.8109122401847575	0.75	0.871824480369515	0.8620253164556962	0.8	0.9240506329113924	Self Other
no_ssid__geo	0.8929597701149425	0.9035087719298246	0.8911600038412635	0.877164056059357	0.90515595162317	0.8837489570779642	0.8358208955223881	0.9316770186335404	896	RFC	0.893300169615959	0.8956228956228957	0.8909774436090225	0.8948170731707317	0.875	0.9146341463414634	0.889621870604635	0.8594507269789984	0.9197930142302717	0.8746835443037975	0.8	0.9493670886075949	Self Other
no_ssid__geo	0.8116710875331565	0.8771929824561403	0.8090703530133458	0.7867867867867868	0.831353919239905	0.8556962025316457	0.8000000000000002	0.9113924050632911	897	RFC	0.8081807791506025	0.7740029542097489	0.8423586040914561	0.8556962025316456	0.8	0.9113924050632911	0.8103165298944901	0.8	0.82063305978898	0.8556962025316456	0.8	0.9113924050632911	Self Other
no_ssid__geo	0.8881939014855356	0.9210526315789473	0.8838260169201384	0.8612997090203686	0.9063523248199082	0.9031618688060405	0.8615384615384616	0.9447852760736196	898	RFC	0.8935002207276221	0.9154639175257732	0.871536523929471	0.925	0.9333333333333333	0.9166666666666666	0.8786261487489319	0.8131868131868132	0.9440654843110505	0.8873417721518988	0.8	0.9746835443037974	Self Other
no_ssid__geo	0.8977955911823647	0.9473684210526315	0.8977693151279239	0.8961303462321792	0.8994082840236686	0.9381555153707053	0.9142857142857143	0.9620253164556962	899	RFC	0.8977316540290451	0.8870967741935484	0.9083665338645418	0.9381555153707053	0.9142857142857143	0.9620253164556962	0.8979873971193415	0.9053497942386831	0.890625	0.9381555153707053	0.9142857142857143	0.9620253164556962	Self Other
no_ssid__geo	0.8760399334442596	0.9210526315789473	0.8695042344199357	0.8403001071811361	0.8987083616587355	0.9012987012987013	0.8571428571428572	0.9454545454545454	900	RFC	0.889874937895677	0.9355608591885441	0.8441890166028098	0.9356312292358804	0.9642857142857143	0.9069767441860465	0.8617008641751878	0.7626459143968871	0.9607558139534884	0.8793851717902351	0.7714285714285715	0.9873417721518988	Self Other
no_ssid__geo	0.8362676056338029	0.8771929824561403	0.8362323548367873	0.8338296605122096	0.8386350491613649	0.8533088235294117	0.7941176470588236	0.9125	901	RFC	0.8396462897820125	0.8860759493670886	0.7932166301969366	0.8597081930415265	0.8181818181818182	0.9012345679012346	0.8384860634751945	0.7874015748031497	0.8895705521472392	0.8477396021699819	0.7714285714285715	0.9240506329113924	Self Other
no_ssid__geo	0.8397435897435898	0.9210526315789473	0.8393210283454186	0.8310810810810811	0.847560975609756	0.9064807219031994	0.8695652173913043	0.9433962264150944	902	RFC	0.8389737209773052	0.8167330677290837	0.8612143742255266	0.9099264705882353	0.8823529411764706	0.9375	0.8401379809145115	0.8459422283356258	0.8343337334933973	0.9032549728752259	0.8571428571428571	0.9493670886075949	Self Other
no_ssid__geo	0.8965748824714573	0.9649122807017544	0.8962367459826164	0.8903133903133903	0.9021601016518423	0.9587703435804702	0.9428571428571428	0.9746835443037974	903	RFC	0.8983721733439977	0.9191176470588235	0.8776266996291718	0.9587703435804702	0.9428571428571428	0.9746835443037974	0.8956821218358431	0.8632596685082873	0.9281045751633987	0.9587703435804702	0.9428571428571428	0.9746835443037974	Self Other
no_ssid__geo	0.8251833740831296	0.8771929824561403	0.8237013168068075	0.8075370121130551	0.8398656215005599	0.8449280994947532	0.7741935483870968	0.9156626506024097	904	RFC	0.8376096980514651	0.9036144578313253	0.7716049382716049	0.8812260536398467	0.8888888888888888	0.8735632183908046	0.8256514643375957	0.7299270072992701	0.9213759213759214	0.823869801084991	0.6857142857142857	0.9620253164556962	Self Other
no_ssid__geo	0.8755490483162518	0.8947368421052632	0.8741109376355277	0.860655737704918	0.8875661375661374	0.8742647058823529	0.823529411764706	0.9249999999999999	905	RFC	0.8732009351352636	0.8481421647819063	0.8982597054886211	0.8810325476992144	0.8484848484848485	0.9135802469135802	0.8753341380922863	0.8735440931780366	0.8771241830065359	0.8683544303797468	0.8	0.9367088607594937	Self Other
no_ssid__geo	0.8904208998548622	0.9385964912280702	0.8900595622100946	0.8837567359507313	0.8963623884694578	0.9284112317215394	0.9014084507042254	0.9554140127388535	906	RFC	0.8911702332754965	0.9010989010989011	0.8812415654520918	0.9252136752136753	0.8888888888888888	0.9615384615384616	0.8895403297945956	0.8670694864048338	0.9120111731843575	0.9318264014466546	0.9142857142857143	0.9493670886075949	Self Other
no_ssid__geo	0.8632930513595166	0.8859649122807017	0.858608350369787	0.8328716528162513	0.8843450479233227	0.860122699386503	0.8	0.920245398773006	907	RFC	0.8682737875375104	0.8895463510848126	0.847001223990208	0.8797619047619047	0.8666666666666667	0.8928571428571429	0.8540599004753417	0.7829861111111112	0.9251336898395722	0.8461121157323689	0.7428571428571429	0.9493670886075949	Self Other
no_ssid__geo	0.8733062330623306	0.9122807017543859	0.8715414863400084	0.8564850345356869	0.88659793814433	0.8913871951219513	0.8437500000000001	0.9390243902439025	908	RFC	0.878164924506388	0.9073170731707317	0.8490127758420442	0.9184584178498986	0.9310344827586207	0.9058823529411765	0.8693557431235981	0.811046511627907	0.9276649746192893	0.8730560578661845	0.7714285714285715	0.9746835443037974	Self Other
no_ssid__geo	0.8390949088623507	0.9385964912280702	0.8345035626982888	0.8069381598793364	0.8620689655172414	0.9294741493592577	0.904109589041096	0.9548387096774194	909	RFC	0.8307528230065059	0.745125348189415	0.9163802978235968	0.9210526315789473	0.868421052631579	0.9736842105263158	0.8468847044493227	0.8799342105263158	0.8138351983723296	0.9397830018083182	0.9428571428571428	0.9367088607594937	Self Other
no_ssid__geo	0.8448150833937635	0.9122807017543859	0.8397570394696832	0.8112874779541447	0.8682266009852218	0.8952205882352942	0.8529411764705883	0.9375000000000001	910	RFC	0.8494884910485934	0.8695652173913043	0.8294117647058824	0.9023569023569024	0.8787878787878788	0.9259259259259259	0.8355916458453456	0.7603305785123967	0.9108527131782945	0.8889692585895117	0.8285714285714286	0.9493670886075949	Self Other
no_ssid__geo	0.8922734026745914	0.9385964912280702	0.886602580304047	0.8612440191387559	0.9119611414693382	0.9260220635950681	0.8955223880597014	0.9565217391304348	911	RFC	0.892036825561272	0.8910891089108911	0.8929845422116528	0.9382621951219512	0.9375	0.9390243902439024	0.8825475599669148	0.8333333333333334	0.9317617866004962	0.9159132007233273	0.8571428571428571	0.9746835443037974	Self Other
no_ssid__geo	0.8770019218449712	0.9385964912280702	0.876890317238116	0.8731836195508587	0.8805970149253732	0.9246814535158093	0.8923076923076922	0.9570552147239264	912	RFC	0.8819880817121525	0.9349363507779349	0.8290398126463701	0.9476190476190476	0.9666666666666667	0.9285714285714286	0.8790375329921543	0.8190830235439901	0.9389920424403183	0.9079566003616637	0.8285714285714286	0.9873417721518988	Self Other
no_ssid__geo	0.8407329105003524	0.9122807017543859	0.8397164722769783	0.8269525267993874	0.8524804177545692	0.8952205882352942	0.8529411764705883	0.9375000000000001	913	RFC	0.8445086845326837	0.8737864077669902	0.815230961298377	0.9023569023569024	0.8787878787878788	0.9259259259259259	0.8390902872777017	0.7848837209302325	0.893296853625171	0.8889692585895117	0.8285714285714286	0.9493670886075949	Self Other
no_ssid__geo	0.9025674786043449	0.9824561403508771	0.9023293722651078	0.9071518193224594	0.8975069252077562	0.9793851717902351	0.9714285714285714	0.9873417721518988	914	RFC	0.9022307932867717	0.909433962264151	0.8950276243093923	0.9793851717902351	0.9714285714285714	0.9873417721518988	0.9024405506883605	0.904881101376721	0.9	0.9793851717902351	0.9714285714285714	0.9873417721518988	Self Other
no_ssid__geo	0.8480836236933798	0.8771929824561403	0.8449186991869919	0.8227642276422764	0.8670731707317073	0.8533088235294117	0.7941176470588236	0.9125	915	RFC	0.8484243697478991	0.8504201680672269	0.8464285714285714	0.8597081930415265	0.8181818181818182	0.9012345679012346	0.8428001968503938	0.7968503937007874	0.88875	0.8477396021699819	0.7714285714285715	0.9240506329113924	Self Other
no_ssid__geo	0.8747315676449535	0.956140350877193	0.8729374918466383	0.8578391551584077	0.8880358285348688	0.9480448455017774	0.9275362318840579	0.9685534591194969	916	RFC	0.8833653307055845	0.9295774647887324	0.8371531966224367	0.9518382352941177	0.9411764705882353	0.9625	0.870942088845599	0.7963800904977375	0.9455040871934605	0.9444846292947559	0.9142857142857143	0.9746835443037974	Self Other
no_ssid__geo	0.8982712765957447	0.956140350877193	0.8981447915131283	0.9017341040462428	0.8945554789800139	0.9480448455017774	0.9275362318840579	0.9685534591194969	917	RFC	0.8989790991239567	0.9473684210526315	0.8505897771952818	0.9518382352941177	0.9411764705882353	0.9625	0.9018040355677155	0.8602941176470589	0.9433139534883721	0.9444846292947559	0.9142857142857143	0.9746835443037974	Self Other
no_ssid__geo	0.8414804469273743	0.8771929824561403	0.8325329986713466	0.7938237965485923	0.871242200794101	0.8479420731707318	0.7812500000000001	0.9146341463414634	918	RFC	0.8353915321600491	0.8107606679035251	0.8600223964165733	0.8722109533468559	0.8620689655172413	0.8823529411764706	0.8301693459320162	0.7775800711743772	0.8827586206896552	0.8318264014466545	0.7142857142857143	0.9493670886075949	Self Other
no_ssid__geo	0.8863031914893617	0.8947368421052632	0.8861033450588052	0.8813324080499653	0.8908742820676452	0.881578947368421	0.8421052631578947	0.9210526315789473	919	RFC	0.8861501870043059	0.8477970627503337	0.9245033112582781	0.869695957233545	0.7804878048780488	0.958904109589041	0.8886179845667588	0.9176300578034682	0.8596059113300493	0.9001808318264014	0.9142857142857143	0.8860759493670886	Self Other
no_ssid__geo	0.8475513428120063	0.868421052631579	0.8431102866532212	0.8167141500474835	0.8695064232589588	0.8386031146767342	0.7692307692307692	0.9079754601226993	920	RFC	0.8473708266677747	0.8464566929133859	0.8482849604221636	0.8571428571428572	0.8333333333333334	0.8809523809523809	0.8404038733156041	0.7889908256880734	0.8918169209431346	0.825497287522604	0.7142857142857143	0.9367088607594937	Self Other
no_ssid__geo	0.8507235338918507	0.9122807017543859	0.8473567330824749	0.8246869409660108	0.870026525198939	0.8969258589511754	0.8571428571428571	0.9367088607594937	921	RFC	0.8502411936816339	0.8474264705882353	0.8530559167750326	0.8969258589511754	0.8571428571428571	0.9367088607594937	0.8454109753740104	0.8031358885017421	0.8876860622462788	0.8969258589511754	0.8571428571428571	0.9367088607594937	Self Other
no_ssid__geo	0.8139691067830759	0.8947368421052632	0.8113935829928505	0.7893536121673004	0.8334335538184005	0.8782051282051282	0.8333333333333334	0.923076923076923	922	RFC	0.8097578011611031	0.7532656023222061	0.86625	0.872937872937873	0.8108108108108109	0.935064935064935	0.8160431143310911	0.829073482428115	0.8030127462340672	0.8842676311030742	0.8571428571428571	0.9113924050632911	Self Other
no_ssid__geo	0.9028132992327366	0.9385964912280702	0.9017592811461197	0.9119351100811124	0.8915834522111269	0.9284112317215394	0.9014084507042254	0.9554140127388535	923	RFC	0.9013532146071219	0.9161816065192084	0.8865248226950354	0.9252136752136753	0.8888888888888888	0.9615384615384616	0.9022139702365881	0.9077277970011534	0.896700143472023	0.9318264014466546	0.9142857142857143	0.9493670886075949	Self Other
no_ssid__geo	0.8265510340226818	0.9385964912280702	0.8221807337976144	0.7943037974683544	0.8500576701268743	0.9294741493592577	0.904109589041096	0.9548387096774194	924	RFC	0.8191383252615091	0.7492537313432835	0.8890229191797346	0.9210526315789473	0.868421052631579	0.9736842105263158	0.8297412430009115	0.8451178451178452	0.8143646408839779	0.9397830018083182	0.9428571428571428	0.9367088607594937	Self Other
no_ssid__geo	0.8781484002722941	0.9035087719298246	0.8768988842526206	0.8644965934897806	0.8893011750154607	0.8891736632788334	0.8493150684931505	0.9290322580645162	925	RFC	0.8765537304497493	0.8599397590361446	0.893167701863354	0.881578947368421	0.8157894736842105	0.9473684210526315	0.8772849794932931	0.8691019786910198	0.8854679802955665	0.8985533453887884	0.8857142857142857	0.9113924050632911	Self Other
no_ssid__geo	0.8637346791636625	0.9473684210526315	0.8614003930486329	0.8434134217067109	0.8793873643905551	0.9371323529411765	0.9117647058823529	0.9625	926	RFC	0.8719722696891696	0.9138240574506283	0.8301204819277108	0.9450056116722784	0.9393939393939394	0.9506172839506173	0.8589740110635633	0.7830769230769231	0.9348710990502035	0.9301989150090415	0.8857142857142857	0.9746835443037974	Self Other
no_ssid__geo	0.8537463976945245	0.9298245614035088	0.8482998855912243	0.8195555555555556	0.8770442156268928	0.91997191997192	0.8918918918918919	0.948051948051948	927	RFC	0.8492270155892387	0.8261648745519713	0.8722891566265061	0.9097435897435897	0.8461538461538461	0.9733333333333334	0.8474512735576478	0.8130511463844797	0.881851400730816	0.9334538878842676	0.9428571428571428	0.9240506329113924	Self Other
no_ssid__geo	0.8713629402756509	0.9122807017543859	0.8698240018226349	0.8556701030927835	0.8839779005524862	0.8892343567819667	0.8387096774193549	0.9397590361445785	928	RFC	0.8770965876229033	0.9120879120879121	0.8421052631578947	0.9297573435504469	0.9629629629629629	0.896551724137931	0.8680289004289907	0.8058252427184466	0.9302325581395349	0.8650994575045208	0.7428571428571429	0.9873417721518988	Self Other
no_ssid__geo	0.8220689655172414	0.9210526315789473	0.8186881572009057	0.7939297124600638	0.8434466019417476	0.9048855103365161	0.8656716417910447	0.9440993788819876	929	RFC	0.8173722427729826	0.7777777777777778	0.8569667077681874	0.9165396341463414	0.90625	0.926829268292683	0.8205565982759058	0.8107667210440457	0.8303464755077659	0.8952983725135624	0.8285714285714286	0.9620253164556962	Self Other
no_ssid__geo	0.8627858627858628	0.9298245614035088	0.8615007406947794	0.848159509202454	0.8748419721871048	0.9188034188034189	0.888888888888889	0.9487179487179488	930	RFC	0.8607608405461771	0.8366111951588502	0.8849104859335039	0.912951912951913	0.8648648648648649	0.961038961038961	0.8625155520995335	0.8600311041990669	0.865	0.925497287522604	0.9142857142857143	0.9367088607594937	Self Other
no_ssid__geo	0.8860139860139861	0.9473684210526315	0.8859108265040863	0.8893414799728446	0.882480173035328	0.9381555153707053	0.9142857142857143	0.9620253164556962	931	RFC	0.8861050308966181	0.9186535764375876	0.8535564853556485	0.9381555153707053	0.9142857142857143	0.9620253164556962	0.8876374705420267	0.8618421052631579	0.9134328358208955	0.9381555153707053	0.9142857142857143	0.9620253164556962	Self Other
no_ssid__geo	0.8197256694970607	0.9035087719298246	0.8186299253154777	0.8045325779036827	0.8327272727272728	0.8875033641338477	0.8450704225352113	0.9299363057324842	932	RFC	0.8179956158377859	0.7888888888888889	0.8471023427866831	0.8846153846153846	0.8333333333333334	0.9358974358974359	0.819820595671974	0.8208092485549133	0.8188319427890346	0.8905967450271248	0.8571428571428571	0.9240506329113924	Self Other
no_ssid__geo	0.8494475138121547	0.8947368421052632	0.8485413787808997	0.8368263473053892	0.8602564102564102	0.8763110307414106	0.8285714285714286	0.9240506329113924	933	RFC	0.8491465897229372	0.8456883509833586	0.8526048284625158	0.8763110307414106	0.8285714285714286	0.9240506329113924	0.8480973599731685	0.8281481481481482	0.8680465717981889	0.8763110307414106	0.8285714285714286	0.9240506329113924	Self Other
no_ssid__geo	0.8287620459599704	0.9035087719298246	0.8204650455349164	0.7818696883852692	0.8590604026845636	0.8816422840962718	0.8307692307692307	0.9325153374233128	934	RFC	0.8156844648334645	0.7379679144385026	0.8934010152284264	0.9023809523809524	0.9	0.9047619047619048	0.8292936729290841	0.8313253012048193	0.827262044653349	0.8667269439421339	0.7714285714285715	0.9620253164556962	Self Other
no_ssid__geo	0.876274643099932	0.9210526315789473	0.8761014357539003	0.8714689265536724	0.8807339449541284	0.9079572979276935	0.8732394366197184	0.9426751592356688	935	RFC	0.8765119510839355	0.8814285714285715	0.8715953307392996	0.9049145299145299	0.8611111111111112	0.9487179487179487	0.8758990343704909	0.861731843575419	0.8900662251655629	0.9112115732368897	0.8857142857142857	0.9367088607594937	Self Other
no_ssid__geo	0.861038961038961	0.9298245614035088	0.860978935077382	0.8580901856763925	0.8638676844783715	0.9161764705882353	0.8823529411764706	0.95	936	RFC	0.862877125988517	0.893646408839779	0.8321078431372549	0.9236812570145903	0.9090909090909091	0.9382716049382716	0.8617016250944822	0.8252551020408163	0.8981481481481481	0.9095840867992766	0.8571428571428571	0.9620253164556962	Self Other
no_ssid__geo	0.8913373860182371	0.9298245614035088	0.8906412076490953	0.8819157720891826	0.8993666432090078	0.914702581369248	0.8787878787878788	0.9506172839506173	937	RFC	0.8938559317076138	0.9159519725557461	0.8717598908594816	0.931597357170618	0.9354838709677419	0.927710843373494	0.8895487705525107	0.8503184713375797	0.9287790697674418	0.901627486437613	0.8285714285714286	0.9746835443037974	Self Other
no_ssid__geo	0.8678526048284625	0.9298245614035088	0.867672926690465	0.862796833773087	0.8725490196078431	0.914702581369248	0.8787878787878788	0.9506172839506173	938	RFC	0.8678804877930422	0.8685258964143426	0.8672350791717418	0.931597357170618	0.9354838709677419	0.927710843373494	0.8675356702483705	0.8571428571428571	0.8779284833538841	0.901627486437613	0.8285714285714286	0.9746835443037974	Self Other
no_ssid__geo	0.8658790826963169	0.9035087719298246	0.8658352837740242	0.8634111818825194	0.868259385665529	0.8837489570779642	0.8358208955223881	0.9316770186335404	939	RFC	0.86874793781418	0.9104477611940298	0.8270481144343304	0.8948170731707317	0.875	0.9146341463414634	0.8673945328816077	0.8209959623149394	0.9137931034482759	0.8746835443037975	0.8	0.9493670886075949	Self Other
no_ssid__geo	0.8404494382022472	0.9210526315789473	0.8360783789252441	0.8093106535362578	0.8628461043142304	0.9093239063190455	0.8767123287671234	0.9419354838709677	940	RFC	0.8385075001044582	0.8278388278388278	0.8491761723700887	0.9013157894736842	0.8421052631578947	0.9605263157894737	0.8342785230283969	0.7915936952714536	0.8769633507853403	0.9191681735985533	0.9142857142857143	0.9240506329113924	Self Other
no_ssid__geo	0.8881118881118881	0.9210526315789473	0.8875839189975316	0.8798798798798799	0.8952879581151832	0.9048855103365161	0.8656716417910447	0.9440993788819876	941	RFC	0.8888527556215152	0.8973966309341501	0.8803088803088803	0.9165396341463414	0.90625	0.926829268292683	0.8869097462587929	0.8630338733431517	0.9107856191744341	0.8952983725135624	0.8285714285714286	0.9620253164556962	Self Other
no_ssid__geo	0.8653585926928281	0.9385964912280702	0.8641917334459982	0.8516032811334825	0.8767801857585139	0.9272627837024884	0.8985507246376812	0.9559748427672956	942	RFC	0.8664548641542507	0.8757668711656442	0.8571428571428571	0.9308823529411765	0.9117647058823529	0.95	0.8630378517386194	0.8287373004354136	0.8973384030418251	0.923869801084991	0.8857142857142857	0.9620253164556962	Self Other
no_ssid__geo	0.810663021189337	0.8596491228070176	0.803139844931416	0.7646559048428206	0.8416237850200115	0.8227749708511465	0.7419354838709677	0.9036144578313253	943	RFC	0.8014194669756662	0.75	0.8528389339513326	0.8569604086845466	0.8518518518518519	0.8620689655172413	0.8052978940655918	0.779896013864818	0.8306997742663657	0.8032549728752261	0.6571428571428571	0.9493670886075949	Self Other
no_ssid__geo	0.8763878608438194	0.8859649122807017	0.8739469130774135	0.8564058469475495	0.8914879792072774	0.860122699386503	0.8	0.920245398773006	944	RFC	0.8806556261343013	0.9038112522686026	0.8575	0.8797619047619047	0.8666666666666667	0.8928571428571429	0.8710034758152245	0.8137254901960784	0.9282814614343707	0.8461121157323689	0.7428571428571429	0.9493670886075949	Self Other
no_ssid__geo	0.8394463667820069	0.9035087719298246	0.8384933497261652	0.8260869565217391	0.8508997429305912	0.8856986601039104	0.8405797101449276	0.9308176100628932	945	RFC	0.8444585365853658	0.8816	0.8073170731707318	0.8889705882352941	0.8529411764705882	0.925	0.8383037192616668	0.7771509167842031	0.8994565217391305	0.8826401446654611	0.8285714285714286	0.9367088607594937	Self Other
no_ssid__geo	0.8774436090225564	0.9035087719298246	0.8700619931180027	0.839091806515301	0.9010321797207043	0.8769019338372436	0.819672131147541	0.9341317365269461	946	RFC	0.8849278325447061	0.9100642398286938	0.8597914252607184	0.923951048951049	0.9615384615384616	0.8863636363636364	0.862408424908425	0.7783882783882784	0.9464285714285714	0.8508137432188065	0.7142857142857143	0.9873417721518988	Self Other
no_ssid__geo	0.8577524893314367	0.9210526315789473	0.8554354621129865	0.8371335504885993	0.8737373737373737	0.9064807219031994	0.8695652173913043	0.9433962264150944	947	RFC	0.8569181351257618	0.8509933774834437	0.8628428927680798	0.9099264705882353	0.8823529411764706	0.9375	0.8543142173257263	0.8237179487179487	0.8849104859335039	0.9032549728752259	0.8571428571428571	0.9493670886075949	Self Other
no_ssid__geo	0.8661186142102173	0.9210526315789473	0.8657682947065656	0.8589108910891089	0.8726256983240223	0.9064807219031994	0.8695652173913043	0.9433962264150944	948	RFC	0.8655865474811013	0.8261904761904761	0.9049826187717266	0.9099264705882353	0.8823529411764706	0.9375	0.8684162968894227	0.8943298969072165	0.8425026968716289	0.9032549728752259	0.8571428571428571	0.9493670886075949	Self Other
no_ssid__geo	0.8539877300613496	0.9210526315789473	0.8534360950545921	0.8444444444444443	0.8624277456647399	0.9031618688060405	0.8615384615384616	0.9447852760736196	949	RFC	0.860165684892617	0.9085794655414908	0.8117519042437432	0.925	0.9333333333333333	0.9166666666666666	0.854309411646033	0.7887667887667887	0.9198520345252774	0.8873417721518988	0.8	0.9746835443037974	Self Other
no_ssid__geo	0.8467336683417085	0.9298245614035088	0.8466165033515918	0.8423772609819121	0.8508557457212713	0.9161764705882353	0.8823529411764706	0.95	950	RFC	0.8465134490385875	0.8348271446862996	0.8581997533908755	0.9236812570145903	0.9090909090909091	0.9382716049382716	0.8468507763423018	0.8500651890482399	0.8436363636363636	0.9095840867992766	0.8571428571428571	0.9620253164556962	Self Other
no_ssid__geo	0.8687747035573122	0.8859649122807017	0.862846296934926	0.8343313373253493	0.8913612565445026	0.860122699386503	0.8	0.920245398773006	951	RFC	0.8665026267485284	0.8565573770491803	0.8764478764478765	0.8797619047619047	0.8666666666666667	0.8928571428571429	0.8600102586952805	0.8132295719844358	0.9067909454061251	0.8461121157323689	0.7428571428571429	0.9493670886075949	Self Other
no_ssid__geo	0.7951635846372689	0.9035087719298246	0.7849787595581987	0.7381818181818182	0.8317757009345794	0.8875033641338477	0.8450704225352113	0.9299363057324842	952	RFC	0.7799875673521145	0.6733001658374793	0.8866749688667497	0.8846153846153846	0.8333333333333334	0.9358974358974359	0.8000898681417438	0.8169014084507042	0.7832783278327833	0.8905967450271248	0.8571428571428571	0.9240506329113924	Self Other
no_ssid__geo	0.882768361581921	0.9210526315789473	0.8817406843922818	0.8707165109034267	0.8927648578811369	0.9048855103365161	0.8656716417910447	0.9440993788819876	953	RFC	0.8826675917932665	0.8817034700315457	0.8836317135549873	0.9165396341463414	0.90625	0.926829268292683	0.8810443864229764	0.86	0.902088772845953	0.8952983725135624	0.8285714285714286	0.9620253164556962	Self Other
no_ssid__geo	0.901909150757077	0.9298245614035088	0.9006649663961771	0.8895478131949592	0.911782119597395	0.914702581369248	0.8787878787878788	0.9506172839506173	954	RFC	0.9027410307969097	0.9090909090909091	0.8963911525029103	0.931597357170618	0.9354838709677419	0.927710843373494	0.8992690646475597	0.8708272859216255	0.927710843373494	0.901627486437613	0.8285714285714286	0.9746835443037974	Self Other
no_ssid__geo	0.8567335243553008	0.9122807017543859	0.8534164673368629	0.8313659359190556	0.8754669987546702	0.8933782267115601	0.8484848484848486	0.9382716049382716	955	RFC	0.8606331168831169	0.8803571428571428	0.8409090909090909	0.9094442285270112	0.9032258064516129	0.9156626506024096	0.8502634745446247	0.7875399361022364	0.912987012987013	0.8810126582278481	0.8	0.9620253164556962	Self Other
no_ssid__geo	0.8466666666666667	0.9035087719298246	0.8459260159057942	0.835243553008596	0.8566084788029924	0.8837489570779642	0.8358208955223881	0.9316770186335404	956	RFC	0.8463209620184752	0.7815013404825737	0.9111405835543767	0.8948170731707317	0.875	0.9146341463414634	0.8525791855203619	0.8969230769230769	0.808235294117647	0.8746835443037975	0.8	0.9493670886075949	Self Other
no_ssid__geo	0.8530997304582211	0.9298245614035088	0.8530132305902879	0.8494475138121547	0.8565789473684211	0.9175406871609403	0.8857142857142857	0.9493670886075949	957	RFC	0.8529749935971838	0.8344640434192673	0.8714859437751004	0.9175406871609403	0.8857142857142857	0.9493670886075949	0.853576126767867	0.8649789029535865	0.8421733505821475	0.9175406871609403	0.8857142857142857	0.9493670886075949	Self Other
no_ssid__geo	0.8637992831541219	0.8859649122807017	0.8617705469307376	0.8450244698205546	0.8785166240409207	0.8626124038194123	0.8059701492537314	0.9192546583850932	958	RFC	0.8620330087845285	0.8477905073649754	0.8762755102040817	0.8730945121951219	0.84375	0.9024390243902439	0.8615228267667292	0.8422764227642277	0.8807692307692307	0.8540687160940326	0.7714285714285715	0.9367088607594937	Self Other
no_ssid__geo	0.8669467787114846	0.9473684210526315	0.8656179730760467	0.8522550544323483	0.8789808917197452	0.9381555153707053	0.9142857142857143	0.9620253164556962	959	RFC	0.8687331262084778	0.8824476650563607	0.8550185873605948	0.9381555153707053	0.9142857142857143	0.9620253164556962	0.8641925915706699	0.8240601503759398	0.9043250327653998	0.9381555153707053	0.9142857142857143	0.9620253164556962	Self Other
no_ssid__geo	0.8761467889908257	0.9473684210526315	0.8754639111156017	0.8662420382165605	0.884685784014643	0.9371323529411765	0.9117647058823529	0.9625	960	RFC	0.8801977263216627	0.9134328358208955	0.8469626168224299	0.9450056116722784	0.9393939393939394	0.9506172839506173	0.8748068391406212	0.8236877523553163	0.9259259259259259	0.9301989150090415	0.8857142857142857	0.9746835443037974	Self Other
no_ssid__geo	0.8726925525143221	0.9210526315789473	0.871957878950886	0.862258953168044	0.8816568047337278	0.9093239063190455	0.8767123287671234	0.9419354838709677	961	RFC	0.8712376562033661	0.8204456094364351	0.9220297029702971	0.9013157894736842	0.8421052631578947	0.9605263157894737	0.8766171683961441	0.9085631349782293	0.844671201814059	0.9191681735985533	0.9142857142857143	0.9240506329113924	Self Other
no_ssid__geo	0.8712386284114766	0.9035087719298246	0.8701134980477703	0.8580246913580246	0.882202304737516	0.8891736632788334	0.8493150684931505	0.9290322580645162	962	RFC	0.8702125094376169	0.8593508500772797	0.881074168797954	0.881578947368421	0.8157894736842105	0.9473684210526315	0.8700179763739085	0.8567026194144838	0.8833333333333333	0.8985533453887884	0.8857142857142857	0.9113924050632911	Self Other
no_ssid__geo	0.8893557422969187	0.9122807017543859	0.8878028404344194	0.8746031746031745	0.9010025062656641	0.8933782267115601	0.8484848484848486	0.9382716049382716	963	RFC	0.8913308913308913	0.9047619047619048	0.8778998778998779	0.9094442285270112	0.9032258064516129	0.9156626506024096	0.8858720471623698	0.8463901689708141	0.9253539253539254	0.8810126582278481	0.8	0.9620253164556962	Self Other
no_ssid__geo	0.8710581639803784	0.9298245614035088	0.8688052124555303	0.8516129032258065	0.8859975216852541	0.913109756097561	0.8750000000000001	0.9512195121951219	964	RFC	0.8769658166607668	0.9087779690189329	0.8451536643026005	0.9415821501014199	0.9655172413793104	0.9176470588235294	0.8661017719398079	0.8012139605462822	0.9309895833333334	0.8936708860759495	0.8	0.9873417721518988	Self Other
no_ssid__geo	0.9041297935103245	0.9210526315789473	0.9033982678763621	0.8949919224555735	0.9118046132971507	0.9064807219031994	0.8695652173913043	0.9433962264150944	965	RFC	0.9068703638290356	0.9295302013422819	0.8842105263157894	0.9099264705882353	0.8823529411764706	0.9375	0.9020524097489463	0.8629283489096573	0.9411764705882353	0.9032549728752259	0.8571428571428571	0.9493670886075949	Self Other
no_ssid__geo	0.8883058470764618	0.9210526315789473	0.8847911656572577	0.8646684831970936	0.9049138481174218	0.9031618688060405	0.8615384615384616	0.9447852760736196	966	RFC	0.8957281212233452	0.9278752436647173	0.8635809987819733	0.925	0.9333333333333333	0.9166666666666666	0.8799629771479638	0.8095238095238095	0.9504021447721179	0.8873417721518988	0.8	0.9746835443037974	Self Other
no_ssid__geo	0.8591160220994475	0.8771929824561403	0.8584408713454328	0.8486646884272997	0.8682170542635658	0.850729517396184	0.787878787878788	0.9135802469135801	967	RFC	0.861203623173034	0.8813559322033898	0.8410513141426783	0.865137971239798	0.8387096774193549	0.891566265060241	0.8577540678940543	0.8183118741058655	0.897196261682243	0.8397830018083183	0.7428571428571429	0.9367088607594937	Self Other
no_ssid__geo	0.8538299367533381	0.9210526315789473	0.8500818516297389	0.8263772954924875	0.8737864077669903	0.9064807219031994	0.8695652173913043	0.9433962264150944	968	RFC	0.8522574439816437	0.8432708688245315	0.861244019138756	0.9099264705882353	0.8823529411764706	0.9375	0.8484234034490821	0.8101472995090017	0.8866995073891626	0.9032549728752259	0.8571428571428571	0.9493670886075949	Self Other
no_ssid__geo	0.8721207307386815	0.8947368421052632	0.8661456424479554	0.837865055387714	0.8944262295081967	0.8720538720538721	0.8181818181818182	0.9259259259259259	969	RFC	0.8755443180221941	0.8888888888888888	0.8621997471554994	0.8872910998834046	0.8709677419354839	0.9036144578313253	0.8607681328662256	0.7923809523809524	0.9291553133514986	0.8603978300180832	0.7714285714285715	0.9493670886075949	Self Other
no_ssid__geo	0.8673469387755102	0.9122807017543859	0.8635112414210784	0.840630472854641	0.8863920099875157	0.8952205882352942	0.8529411764705883	0.9375000000000001	970	RFC	0.8708190697353699	0.8872458410351202	0.8543922984356197	0.9023569023569024	0.8787878787878788	0.9259259259259259	0.8597754283284884	0.7986688851913477	0.920881971465629	0.8889692585895117	0.8285714285714286	0.9493670886075949	Self Other
no_ssid__geo	0.8897535667963683	0.956140350877193	0.8897172041834598	0.8877146631439895	0.89171974522293	0.9471586168536201	0.9253731343283582	0.968944099378882	971	RFC	0.8916211677538586	0.9243466299862448	0.8588957055214724	0.959984756097561	0.96875	0.9512195121951219	0.8905138971869031	0.8538754764930114	0.9271523178807947	0.9365280289330922	0.8857142857142857	0.9873417721518988	Self Other
no_ssid__geo	0.8729773462783171	0.8859649122807017	0.8654142915302385	0.8335100742311771	0.8973185088293001	0.8626124038194123	0.8059701492537314	0.9192546583850932	972	RFC	0.871833582840662	0.8675496688741722	0.876117496807152	0.8730945121951219	0.84375	0.9024390243902439	0.8608059309514691	0.8020408163265306	0.9195710455764075	0.8540687160940326	0.7714285714285715	0.9367088607594937	Self Other
no_ssid__geo	0.8567708333333334	0.9298245614035088	0.8566189012540755	0.8519515477792733	0.8612862547288777	0.9188034188034189	0.888888888888889	0.9487179487179488	973	RFC	0.8565900944933202	0.8508064516129032	0.8623737373737373	0.912951912951913	0.8648648648648649	0.961038961038961	0.8566506208966168	0.8530997304582211	0.8602015113350125	0.925497287522604	0.9142857142857143	0.9367088607594937	Self Other
no_ssid__geo	0.8616352201257862	0.8859649122807017	0.8607358139644616	0.8495440729483283	0.871927554980595	0.8626124038194123	0.8059701492537314	0.9192546583850932	974	RFC	0.8670032932593711	0.9059967585089141	0.828009828009828	0.8730945121951219	0.84375	0.9024390243902439	0.8602394521447501	0.7997138769670958	0.9207650273224044	0.8540687160940326	0.7714285714285715	0.9367088607594937	Self Other
no_ssid__geo	0.8568329718004338	0.8771929824561403	0.8509393249228117	0.8212996389891697	0.8805790108564535	0.8449280994947532	0.7741935483870968	0.9156626506024097	975	RFC	0.8562410329985652	0.8536585365853658	0.8588235294117647	0.8812260536398467	0.8888888888888888	0.8735632183908046	0.8473848471803702	0.7913043478260869	0.9034653465346535	0.823869801084991	0.6857142857142857	0.9620253164556962	Self Other
no_ssid__geo	0.8132242672119973	0.9035087719298246	0.8108311873136351	0.7895545314900153	0.8321078431372549	0.8891736632788334	0.8493150684931505	0.9290322580645162	976	RFC	0.8093346722263077	0.749271137026239	0.8693982074263764	0.881578947368421	0.8157894736842105	0.9473684210526315	0.8161502128893433	0.8344155844155844	0.7978848413631022	0.8985533453887884	0.8857142857142857	0.9113924050632911	Self Other
no_ssid__geo	0.8556897647806738	0.9035087719298246	0.854470158661196	0.841147655703289	0.8677926616191031	0.8856986601039104	0.8405797101449276	0.9308176100628932	977	RFC	0.8553886001895611	0.8524822695035461	0.8582949308755761	0.8889705882352941	0.8529411764705882	0.925	0.8538067209391614	0.830110497237569	0.8775029446407538	0.8826401446654611	0.8285714285714286	0.9367088607594937	Self Other
no_ssid__geo	0.8533412182140745	0.9122807017543859	0.8533350120306642	0.8523809523809524	0.854289071680376	0.8952205882352942	0.8529411764705883	0.9375000000000001	978	RFC	0.8545314246181683	0.8192219679633868	0.8898408812729498	0.9023569023569024	0.8787878787878788	0.9259259259259259	0.8549031977681513	0.8883374689826302	0.8214689265536723	0.8889692585895117	0.8285714285714286	0.9493670886075949	Self Other
no_ssid__geo	0.8697806086341118	0.8859649122807017	0.8652533729155092	0.8405545927209706	0.8899521531100479	0.8574314574314574	0.7936507936507937	0.9212121212121213	979	RFC	0.8769612330487727	0.9065420560747663	0.8473804100227791	0.8882890365448506	0.8928571428571429	0.8837209302325582	0.8602747585892578	0.7835218093699515	0.9370277078085643	0.8381555153707052	0.7142857142857143	0.9620253164556962	Self Other
no_ssid__geo	0.8399138549892319	0.9122807017543859	0.8364752361625463	0.8127623845507976	0.8601880877742948	0.8969258589511754	0.8571428571428571	0.9367088607594937	980	RFC	0.8401849686403742	0.8417391304347827	0.8386308068459658	0.8969258589511754	0.8571428571428571	0.9367088607594937	0.8342985842985843	0.7857142857142857	0.8828828828828829	0.8969258589511754	0.8571428571428571	0.9367088607594937	Self Other
no_ssid__geo	0.8888888888888888	0.9210526315789473	0.8831168831168832	0.8571428571428572	0.9090909090909092	0.9031618688060405	0.8615384615384616	0.9447852760736196	981	RFC	0.8846127286092981	0.8660377358490566	0.9031877213695395	0.925	0.9333333333333333	0.9166666666666666	0.881750302912381	0.8484288354898336	0.9150717703349283	0.8873417721518988	0.8	0.9746835443037974	Self Other
no_ssid__geo	0.9020581973030518	0.9473684210526315	0.9015918035176367	0.8948170731707317	0.9083665338645418	0.9371323529411765	0.9117647058823529	0.9625	982	RFC	0.9022342064714945	0.9044684129429892	0.9	0.9450056116722784	0.9393939393939394	0.9506172839506173	0.9011298064286551	0.8853695324283559	0.9168900804289544	0.9301989150090415	0.8857142857142857	0.9746835443037974	Self Other
no_ssid__geo	0.8431095406360424	0.8947368421052632	0.8399438710624144	0.8174342105263158	0.862453531598513	0.8782051282051282	0.8333333333333334	0.923076923076923	983	RFC	0.8388454929869243	0.8055105348460292	0.8721804511278195	0.872937872937873	0.8108108108108109	0.935064935064935	0.8413286850633408	0.8297161936560935	0.8529411764705882	0.8842676311030742	0.8571428571428571	0.9113924050632911	Self Other
no_ssid__geo	0.8522443890274314	0.9298245614035088	0.8510606037454644	0.837782340862423	0.864338866628506	0.9175406871609403	0.8857142857142857	0.9493670886075949	984	RFC	0.8596842482956584	0.9066666666666666	0.8127018299246501	0.9175406871609403	0.8857142857142857	0.9493670886075949	0.8508044196420239	0.7786259541984732	0.9229828850855746	0.9175406871609403	0.8857142857142857	0.9493670886075949	Self Other
no_ssid__geo	0.8900634249471459	0.9385964912280702	0.8877664838730612	0.8717105263157895	0.903822441430333	0.9284112317215394	0.9014084507042254	0.9554140127388535	985	RFC	0.886355647673418	0.8576051779935275	0.9151061173533084	0.9252136752136753	0.8888888888888888	0.9615384615384616	0.889550633659091	0.8862876254180602	0.8928136419001218	0.9318264014466546	0.9142857142857143	0.9493670886075949	Self Other
no_ssid__geo	0.8802122820318423	0.9210526315789473	0.8747686487162107	0.8486590038314177	0.9008782936010037	0.9012987012987013	0.8571428571428572	0.9454545454545454	986	RFC	0.8827815721396934	0.8931451612903226	0.8724179829890644	0.9356312292358804	0.9642857142857143	0.9069767441860465	0.8698261334696622	0.8083941605839416	0.9312581063553826	0.8793851717902351	0.7714285714285715	0.9873417721518988	Self Other
no_ssid__geo	0.87518573551263	0.9122807017543859	0.8721322376858405	0.8523725834797891	0.8918918918918919	0.8952205882352942	0.8529411764705883	0.9375000000000001	987	RFC	0.8759579495257337	0.8802177858439202	0.8716981132075472	0.9023569023569024	0.8787878787878788	0.9259259259259259	0.8696392859788163	0.8262350936967632	0.9130434782608695	0.8889692585895117	0.8285714285714286	0.9493670886075949	Self Other
no_ssid__geo	0.8495508982035929	0.8859649122807017	0.8479045070302877	0.8320802005012532	0.8637288135593222	0.8670494303400018	0.8169014084507044	0.9171974522292994	988	RFC	0.85198616648254	0.8691099476439791	0.8348623853211009	0.8643162393162394	0.8055555555555556	0.9230769230769231	0.8463699222126189	0.7980769230769231	0.8946629213483146	0.8699819168173599	0.8285714285714286	0.9113924050632911	Self Other
[truncated: 11 more rows]
