# Supplementary material for: Inferring transportation mode from smartphone sensors: Evaluating the potential of Wi-Fi and Bluetooth
Source: PLoS One. 2020 Jul 2;15(7):e0234003. doi: 10.1371/journal.pone.0234003 (PMC7332005; doi:10.1371/journal.pone.0234003)
Supplement: S1 File — This compressed folder of files contains the dataset, code for training and evaluating models as well as model output. (GZ) [file pone.0234003.s008.tar.gz › transport_public/transport-model.ipynb]

# %% [code]
import copy
import json
import os
import numpy as np
import pandas as pd
import seaborn as sns
from joblib import Parallel, delayed
from tqdm import tqdm

import sklearn

from collections import Counter, defaultdict
from sklearn.ensemble import RandomForestClassifier, GradientBoostingClassifier
from sklearn.linear_model import LogisticRegression
from sklearn.svm import SVC, LinearSVC
from sklearn.metrics import roc_auc_score, confusion_matrix
from sklearn.feature_selection import SelectFromModel, RFE
from sklearn.model_selection import StratifiedShuffleSplit, RepeatedStratifiedKFold,\
                                    StratifiedKFold,KFold,\
                                    GridSearchCV, RandomizedSearchCV, cross_val_score

from sklearn.preprocessing import Imputer, StandardScaler
from sklearn.metrics import confusion_matrix, accuracy_score, f1_score, recall_score, precision_score
from sklearn.pipeline import Pipeline
from sklearn.model_selection import validation_curve

from scipy.stats import mode

%matplotlib inline

for f in 'output', 'final_models':
    os.makedirs(f+'/', exist_ok=True)

# %% [code]
custom_color_label = 'SP Blue', 'Car Grey', 'Bus Yellow', 'Metro Orange', 'Train Red'
custom_color = '#2B8EE3', '#A7A9AC', '#F9B43C', '#FA672F', '#BE1E2D'

# %% [code]
datapath = ''

# df = pd.read_csv(datapath+'supervised_sample.csv')
df = pd.read_csv(datapath+'supervised_sample_anon.csv')

# %% [code]
n_jobs = 30
n_cv_outer = 1000
n_cv_inner = 4
# n_iter = 30 

SEED = 123

clf_fcts = {'RFC': RandomForestClassifier,
            'LR': LogisticRegression,
            'SVC': LinearSVC}


skf = StratifiedKFold(n_splits=n_cv_inner, shuffle=True, random_state=SEED)
sss = StratifiedShuffleSplit(n_splits=n_cv_outer, test_size=.2, random_state=SEED)


c_dist = np.logspace(-4, 4, 9)
c_dist_svc = np.logspace(-4, 4, 5)

param_grids = {'RFC':{'max_depth' : [1, 2, 4, None],
                      'min_samples_split': [2, 5, 15],
                      'n_estimators' : [100]},
               'LR':{'C': c_dist},
               'SVC':{'C': c_dist_svc}}


for k in param_grids.keys():    
#     if k=='RFC':
#         for k_,v_ in param_grids[k].items():

#             n_ = len(v_)
#             p_ = [1/n_]*n_
#             param_grids[k][k_] = rv_discrete(a=0,values=(v_,p_))
#         param_grids[k]['n_jobs']=[n_jobs]
            
    param_grids[k]['class_weight']= ['balanced']

# %% [code]
y = np.array(df['answer_type'])

y_cat_labels = {}
y_cat_short = {}

# # GROUPING : SELF, BUS, TRAIN, METRO, CAR
y_self_others = np.array(y)
y_self_others[np.in1d(y_self_others, ['OUTSIDE', 'BIKING', 'RUNNING'])] = 'SELF'

print('# # GROUPING : SELF, BUS, TRAIN, METRO, CAR')
cat_self_others = tuple(np.unique(y_self_others))
y_cat_short[cat_self_others] =  'full'
print(cat_self_others)
print(Counter(y_self_others).most_common(5))
print('\n')

# # GROUPING : SELF, PUBLIC, CAR
y_self_public_drive = np.array(y)
y_self_public_drive[np.in1d(y_self_public_drive, ['CAR'])] = 'CAR'
y_self_public_drive[np.in1d(y_self_public_drive, ['TRAIN', 'METRO', 'BUS'])] = 'PUBLIC'
y_self_public_drive[np.in1d(y_self_public_drive, ['OUTSIDE', 'BIKING', 'RUNNING'])] = 'SELF'

print( '# # GROUPING :  SELF, PUBLIC, CAR')
cat_grouped =  tuple(np.unique(y_self_public_drive))
y_cat_short[cat_grouped] =  'grouped'
print(cat_grouped) 
print(Counter(y_self_public_drive).most_common(3))
print('\n')

# # GROUPING : SELF, NON-SELF
y_self_nonself = np.array(y)
y_self_nonself[np.in1d(y_self_nonself, ['CAR','TRAIN', 'METRO', 'BUS'])] = 'NOSELF'
y_self_nonself[np.in1d(y_self_nonself, ['OUTSIDE', 'BIKING', 'RUNNING'])] = 'SELF'

print( '# # GROUPING :  SELF, NOSELF')
cat_self = tuple(np.unique(y_self_nonself))
y_cat_short[cat_self] =  'grouped_self'
print(cat_self)
print(Counter(y_self_nonself).most_common(2))
print('\n')

y_cat_labels[cat_self] = 'Self Other'
y_cat_labels[cat_grouped] = 'Self Car Public'
y_cat_labels[cat_self_others] = 'All Modes' 

short_to_label = {k:y_cat_labels[k] for k,v in y_cat_short.items()}

y_cat_map = {'full':['Self-powered', 'Car', 'Bus', 'Metro', 'Train'],
             'grouped':['Self-powered','Car', 'Public'],
             'grouped_self':['Self-powered', 'Motor']}

y_cat_labels_map = {y_cat_short[k]:y_cat_labels[k] for k in y_cat_short.keys()}

data = df

unique_y = np.unique([y_sub for y in y_cat_labels.keys() for y_sub in y])
unique_y_label = pd.Series(unique_y, index=unique_y).str.capitalize()
unique_y_label.loc[['SELF', 'NOSELF']] = 'Self-powered', 'Motor'


target_set = [y_self_others, y_self_public_drive, y_self_nonself]


for y in target_set:
    v = y_cat_labels[tuple(np.unique(y))]
    df[v] = y

y_vars = ['Self Car Public', 'Self Other', 'All Modes']
    
df_segments = pd.concat([df.groupby('segment_id')[v].apply(lambda s: mode(s)[0][0]) 
                         for v in y_vars],1)\
                .reset_index()

# %% [code]
# Sample by sample classification, we drop all segment-based features

basic_vars = ['velocity', 'acceleration']

geo_vars = ['train_dist_min', 'metro_dist_min_cph', 'bus_dist_min', ]

wifi_vars = ['wifi_bus_ssid_share_max','wifi_train_ssid_share_max']

other_sensors = ['wifi_count_scans', 'wifi_unique_ids',
                 'wifi_empty_scans_share','wifi_unique_routers_scan_mean','wifi_jaccard',
                 'bt_unique_ids', 'bt_jaccard']
              
X_vars_set = {'no_ssid__no_geo': basic_vars+other_sensors, 
              'ssid__no_geo': basic_vars+wifi_vars+other_sensors,               
              'no_ssid__geo': basic_vars+geo_vars+other_sensors, 
              'ssid__geo':basic_vars+wifi_vars+geo_vars+other_sensors,
              'no_beacon__no_geo':basic_vars,
              'no_beacon__geo':basic_vars+geo_vars}

# %% [code]
# (np.arange(1,n_feat+1), [1/n_feat]*n_feat)

# %% [code]
def compute_sample_weight(df_):
    return df_\
                .groupby('segment_id').segment_id\
                .transform('size')\
                .pipe(lambda s: (1/s)*s.max())\
                .values


def idx_seg_to_minute(seg_loc, data, data_segments):
    seg_idxs = data_segments.iloc[seg_loc].segment_id    
    select_obs = data.segment_id.isin(seg_idxs).pipe(lambda s: s[s])
    data_idxs = select_obs.index.values
    return data_idxs
    


def model_build_est(X_vars, y_var, df_train, df_seg_train, model, **kwargs):
    
    n_feat = len(X_vars)
    X = df_train[X_vars].values
    y = df_train[y_var].values
    
    seg_splits = list(skf.split(df_seg_train[y_var],df_seg_train[y_var]))
    data_splits = [tuple(idx_seg_to_minute(s_, df_train, df_seg_train) for s_ in s) 
                   for s in seg_splits]    
    
    sample_weight = compute_sample_weight(df_train)
    
    clf_fct = clf_fcts[model]

    clf_pipe = Pipeline(steps=[('impute', Imputer()), 
                               ('scaler', StandardScaler()),
                               ('rfe', RFE(clf_fct(),step=2)),
                               ('clf', clf_fct())])
    param_grid = {}
    for k,v in param_grids[model].items():
        param_grid['clf__'+k] = v
        param_grid['rfe__estimator__'+k] = v

    param_grid['rfe__n_features_to_select'] = np.arange(2,n_feat+1,2)

    search_params = dict(estimator=clf_pipe, 
                         param_grid=param_grid,  
                         cv=data_splits)
#     if model != 'RFC':            
#         search_params['n_jobs'] = -1


    clf_cv = GridSearchCV(**search_params)
    clf_cv.fit(X, y,  clf__sample_weight=sample_weight)
    
    return clf_cv    


# %% [code]
def compute_seg_majority(y, df):
    return pd.Series(y)\
            .groupby(df.segment_id)\
            .value_counts()\
            .groupby('segment_id')\
            .idxmax()\
            .str[1]
    

def test_model(y_var, X_vars, df_test, clf, **kwargs):

    y_test = df_test[y_var]
    X_test = df_test[X_vars]    
    sample_weight_test = compute_sample_weight(df_test)    
    y_pred = pd.Series(clf.predict(X_test), index=df_test.index)
    
    
    measures = [accuracy_score, recall_score, precision_score, f1_score]
    measure_labels = ['acc','rec', 'prec', 'f1']
    
    
    for measure, measure_label in zip(measures, measure_labels):        
        for majority, majority_lab in (False, ''), (True, '_m'):
            if majority:
                Y = [compute_seg_majority(y_, df_test) for y_ in  [y_test, y_pred]]

            else:
                Y = [y_test, y_pred]


            label =  f'{measure_label}{majority_lab}'
            if measure_label=='acc':
                score =  measure(*Y)
            else:
                score =  measure(*Y, average='macro')
                modes = np.unique(Y[0])
                score_modes =  measure(*Y, average=None, labels=modes)
                for mode, score_mode in zip(modes, score_modes):
                    yield label+"_"+mode, score_mode
                
            yield label, score

# %% [code]
models = ['RFC', 'LR', 'SVC']

jobs = []

seg_splits_all = {}

for i, y_var in enumerate(y_vars):


    seg_splits = list(sss.split(df_segments[y_var],df_segments[y_var]))
    
    df_seg_train, df_seg_test = [], []
    df_train, df_test = [], [] 
    
    seg_splits_all[y_var] = []

    for iteration, (seg_train, seg_test) in enumerate(seg_splits):

        df_segs = df_segments.iloc[seg_train], df_segments.iloc[seg_test]

        df_seg_train.append(df_segs[0])
        df_seg_test.append(df_segs[1])

        df_train.append(df[df.segment_id.isin(seg_train)].reset_index())
        df_test.append(df[df.segment_id.isin(seg_test)].reset_index())
        seg_splits_all[y_var]\
            .append({'train':list(map(int, seg_train)),
                     'test':list(map(int,seg_test))})

    for model in models:
        for j, (X_label, X_vars) in enumerate(X_vars_set.items()):
            for i in range(n_cv_outer):

                check_rfc = model=='RFC'
                check_y = y_var=='Self Car Public'
                check_X = (X_label=='ssid__geo')
                check_compare_X = check_rfc & check_y
                check_other_model = (not check_rfc) & check_y & check_X
                check_other_target = check_rfc & (not check_y) 
                check = (check_compare_X or check_other_model or check_other_target)

                if check:

                    job = dict(X_label=X_label,
                               X_vars=X_vars, 
                               y_var=y_var, 
                               df_train=df_train[i], 
                               df_test=df_test[i], 
                               df_seg_train=df_seg_train[i], 
                               model=model,
                               iteration=i)

                    jobs.append(job)


# %% [code]
splits_str = json.dumps(seg_splits_all)
with open('segment_splits.json', 'w') as f:
    f.write(splits_str)

# %% [code]
def model_build_test(job):
    clf_cv = model_build_est(**job)

    test_input = {**dict(clf=clf_cv.best_estimator_), **job}
    
    labels = {k:job[k] for k in ['X_label', 'y_var', 'model', 'iteration']}
    test_output = dict(test_model(majority=True, n_iter=0, **test_input))
        
    return {**labels, **test_output, **dict(clf_cv=clf_cv)}

# %% [code]
try:
    for i in range(3,4):
        print(i,i*n_cv_outer,(i+1)*n_cv_outer)
        jobs_ = jobs[i*n_cv_outer:(i+1)*n_cv_outer]
        outputs = Parallel(n_jobs=40)(map(delayed(model_build_test), jobs_))
        output_df= pd.DataFrame(outputs)    
        labels = []
        for label in 'model','y_var', 'X_label':
            assert(output_df[label].nunique()==1)
            labels += [output_df[label].iloc[0]]

        output_res = output_df.drop('clf_cv', 1)
        output_label = ('_'.join(labels))
        output_res.to_csv('output/%s.csv' % output_label, index=False)
        clfs_out = output_df.clf_cv
        clfs_out.to_pickle('final_models/%s_clfs_cv.pkl' % output_label)

except Exception as e:
    s = str(e)
    raise ValueError()
